# Supplementary material for: Dictionary of immune responses to cytokines at single-cell resolution
Source: Nature. 2023 Dec 6;625(7994):377–84. doi: 10.1038/s41586-023-06816-9 (PMC10781646; doi:10.1038/s41586-023-06816-9)
Supplement: Cytokines studied, alternative names, corresponding gene symbols, known cognate receptors, and selected prior in vivo studies. — Table 1: Listing of 86 cytokines studied and their family, alternative names, mouse and human gene symbols, and gene symbols for the corresponding known mouse and human cytokine receptors. Table 2: Listing of 116 prior publications that evaluated the in vivo effects of studied cytokines and doses used. [file 41586_2023_6816_MOESM3_ESM.xlsx]

## Sheet: Cytokine List
Family	Cytokine	Alternative names	Human gene symbol	Mouse gene symbol	Mouse signaling receptor gene(s)[Note 1]	Human signaling receptor gene(s)[Note 1]	Comments
IL-1	IL-1α	Interleukin 1 alpha	IL1A	Il1a	Il1r1, Il1rap	IL1R1, IL1RAP
IL-1	IL-1β	Interleukin 1 beta	IL1B	Il1b	Il1r1, Il1rap	IL1R1, IL1RAP
IL-1	IL-1Ra	Interleukin 1 receptor antagonist	IL1RN	Il1rn	Il1r1	IL1R1
IL-1	IL-18	Interleukin 18	IL18	Il18	Il18r1, Il18rap	IL18R1, IL18RAP
IL-1	IL-33	Interleukin 33	IL33	Il33	Il1rl1, Il1rap	IL1RL1, IL1RAP
IL-1	IL-36α	Interleukin 36 alpha	IL36A	Il36a	Il1rl2, Il1rap	IL1RL2, IL1RAP
IL-1	IL-36Ra	Interleukin 36 receptor antagonist	IL36RN	Il36rn	Il1rl2, Il1rap	IL1RL2, IL1RAP
Common γ chain/IL-13/TSLP	IL-2	Interleukin 2	IL2	Il2	Il2ra, Il2rb, Il2rg; Il2rb, Il2rg	IL2RA, IL2RB, IL2RG; IL2RB, IL2RG	High and intermediate affinity receptors
Common γ chain/IL-13/TSLP	IL-4	Interleukin 4	IL4	Il4	Il4ra, Il2rg; Il4ra, Il13ra1	IL4R, IL2RG; IL4R, IL13RA1
Common γ chain/IL-13/TSLP	IL-13	Interleukin 13	IL13	Il13	Il13ra1, Il4ra	IL13RA1, IL4R
Common γ chain/IL-13/TSLP	IL-7	Interleukin 7	IL7	Il7	Il7r, Il2rg	IL7R, IL2RG
Common γ chain/IL-13/TSLP	TSLP	Thymic stromal lymphopoietin	TSLP	Tslp	Crlf2, Il7r	CRLF2, IL7R
Common γ chain/IL-13/TSLP	IL-9	Interleukin 9	IL9	Il9	Il9r, Il2rg	IL9R, IL2RG
Common γ chain/IL-13/TSLP	IL-15	Interleukin 15	IL15	Il15	Il15ra, Il2rb, Il2rg; Il2rb, Il2rg	IL15RA, IL2RB, IL2RG; IL2RB, IL2RG	IL-15 normally binds to IL-15RA on one cell and is transpresented to IL-2RB/RG on a different cell, therefore the receptor IL-2RB/RG without IL-15RA is considered
Common γ chain/IL-13/TSLP	IL-21	Interleukin 21	IL21	Il21	Il21r, Il2rg	IL21R, IL2RG
Common β chain	IL-3	Interleukin 3	IL3	Il3	Il3ra, Csf2rb; Il3ra, Csf2rb2	IL3RA, CSF2RB	Mouse only: Il3ra, Csf2rb2
Common β chain	IL-5	Interleukin 5	IL5	Il5	Il5ra, Csf2rb	IL5RA, CSF2RB
Common β chain	GM-CSF	Granulocyte-macrophage colony-stimulating factor, Colony stimulating factor 2	CSF2	Csf2	Csf2ra, Csf2rb	CSF2RA, CSF2RB
IL-6/IL-12	IL-6	Interleukin 6	IL6	Il6	Il6ra, Il6st	IL6R, IL6ST
IL-6/IL-12	IL-11	Interleukin 11	IL11	Il11	Il11ra1, Il6st; Il11ra2, Il6st	IL11RA, IL6ST
IL-6/IL-12	IL-27	Interleukin 27	IL27, EBI3	Il27, Ebi3	Il27ra, Il6st	IL27RA, IL6ST
IL-6/IL-12	IL-30	Interleukin 30	IL27	Il27	Il27ra, Il6st	IL27RA, IL6ST
IL-6/IL-12	IL-31	Interleukin 31	IL31	Il31	Il31ra, Osmr	IL31RA, OSMR
IL-6/IL-12	LIF	Leukemia inhibitory factor	LIF	Lif	Lifr, Il6st	LIFR, IL6ST
IL-6/IL-12	OSM	Oncostatin M	OSM	Osm	Osmr, Il6st	OSMR, IL6ST
IL-6/IL-12	CT-1	Cardiotrophin 1	CTF1	Ctf1	Lifr, Il6st	LIFR, IL6ST
IL-6/IL-12	NP	Neuropoietin, Cardiotrophin 2, CT-2	CTF2P	Ctf2	Cntfr, Lifr, Il6st	CNTFR, LIFR, IL6ST
IL-6/IL-12	IL-12	Interleukin 12	IL12A, IL12B	Il12a, Il12b	Il12rb2, Il12rb1	IL12RB2, IL12RB1
IL-6/IL-12	IL-23	Interleukin 23	IL23A, IL12B	Il23a, Il12b	Il23r, Il12rb1	IL23R, IL12RB1
IL-6/IL-12	IL-Y	Synthetic member of the IL-12 family: p40 and p28	IL27, IL12B	Il27, Il12b	-	-
IL-10	IL-10	Interleukin 10	IL10	Il10	Il10ra, Il10rb	IL10RA, IL10RB
IL-10	IL-19	Interleukin 19	IL19	Il19	Il20ra, Il20rb	IL20RA, IL20RB
IL-10	IL-20	Interleukin 20	IL20	Il20	Il20ra, Il20rb; Il22ra1, Il20rb	IL20RA, IL20RB; IL22RA1, IL20RB
IL-10	IL-22	Interleukin 22	IL22	Il22	Il22ra1, Il10rb	IL22RA1, IL10RB
IL-10	IL-24	Interleukin 24	IL24	Il24	Il20ra, Il20rb; Il22ra1, Il20rb	IL20RA, IL20RB; IL22RA1, IL20RB
IL-17	IL-17A	Interleukin 17A	IL17A	Il17a	Il17ra, Il17rc	IL17RA, IL17RC
IL-17	IL-17B	Interleukin 17B	IL17B	Il17b	Il17ra, Il17rb	IL17RA, IL17RB
IL-17	IL-17C	Interleukin 17C	IL17C	Il17c	Il17ra, Il17re	IL17RA, IL17RE
IL-17	IL-17D	Interleukin 17D	IL17D	Il17d	Cd93	CD93	Newly discovered receptor: Huang, J. et al. Interleukin-17D regulates group 3 innate lymphoid cell function through its receptor CD93. Immunity 54, 673–686.e4 (2021).
IL-17	IL-17E	Interleukin 17E, Interleukin 25, IL-25	IL25	Il25	Il17ra, Il17rb	IL17RA, IL17RB
IL-17	IL-17F	Interleukin 17F	IL17F	Il17f	Il17ra, Il17rc	IL17RA, IL17RC
Interferon	IFN-α1	Interferon alpha 1	IFNA1	Ifna1	Ifnar1, Ifnar2	IFNAR1, IFNAR2
Interferon	IFN-β	Interferon beta 1	IFNB1	Ifnb1	Ifnar1, Ifnar2	IFNAR1, IFNAR2
Interferon	IFN-ε	Interferon epsilon	IFNE	Ifne	Ifnar1, Ifnar2	IFNAR1, IFNAR2
Interferon	IFN-κ	Interferon kappa	IFNK	Ifnk	Ifnar1, Ifnar2	IFNAR1, IFNAR2
Interferon	IFN-γ	Interferon gamma	IFNG	Ifng	Ifngr1, Ifngr2	IFNGR1, IFNGR2
Interferon	IFN-λ2	Interferon lambda 2, IL-28A	IFNL2	Ifnl2	Ifnlr1, Il10rb	IFNLR1, IL10RB
TNF	LT-α1/β2	TNFSF1/TNFSF3, Lymphotoxin alpha1/beta2, TNF-β1/LT-β2	LTA, LTB	Lta, Ltb	Ltbr	LTBR
TNF	LT-α2/β1	TNFSF1/TNFSF3, Lymphotoxin alpha2/beta1, TNF-β2/LT-β1	LTA, LTB	Lta, Ltb	Tnfrsf1a; Tnfrsf1b	TNFRSF1A; TNFRSF1B
TNF	TNF-α	TNFSF2, Tumor necrosis factor alpha, Tumor necrosis factor	TNF	Tnf	Tnfrsf1a; Tnfrsf1b	TNFRSF1A; TNFRSF1B
TNF	OX40L	TNFSF4, TNF superfamily member 4, OX40 ligand	TNFSF4	Tnfsf4	Tnfrsf4	TNFRSF4
TNF	CD40L	TNFSF5, CD40 ligand, CD154	CD40LG	Cd40lg	Cd40	CD40
TNF	FasL	TNFSF6, Fas ligand	FASLG	Fasl	Fas	FAS
TNF	CD27L	TNFSF7, CD70	CD70	Cd70	Cd27	CD27
TNF	CD30L	TNFSF8, TNF superfamily member 8	TNFSF8	Tnfsf8	Tnfrsf8	TNFRSF8
TNF	4-1BBL	TNFSF9, TNF superfamily member 9, 4-1BB ligand	TNFSF9	Tnfsf9	Tnfrsf9	TNFRSF9
TNF	TRAIL	TNFSF10, TNF superfamily member 10	TNFSF10	Tnfsf10	Tnfrsf10b	TNFRSF10A; TNFRSF10B
TNF	RANKL	TNFSF11, TNF superfamily member 11, TRANCE	TNFSF11	Tnfsf11	Tnfrsf11a	TNFRSF11A
TNF	TWEAK	TNFSF12, TNF superfamily member 12	TNFSF12	Tnfsf12	Tnfrsf12a	TNFRSF12A
TNF	APRIL	TNFSF13, TNF superfamily member 13, CD256	TNFSF13	Tnfsf13	Tnfrsf13b; Tnfrsf17	TNFRSF13B; TNFRSF17
TNF	BAFF	TNFSF13B, TNF superfamily member 13b, CD257	TNFSF13B	Tnfsf13b	Tnfrsf13c; Tnfrsf13b; Tnfrsf17	TNFRSF13C; TNFRSF13B; TNFRSF17
TNF	LIGHT	TNFSF14, TNF superfamily member 14, CD258	TNFSF14	Tnfsf14	Tnfrsf14	TNFRSF14
TNF	TL1A	TNFSF15, TNF superfamily member 15, TL1	TNFSF15	Tnfsf15	Tnfrsf25	TNFRSF25
TNF	GITRL	TNFSF18, TNF superfamily member 18, AITRL, Glucocorticoid-induced TNF-related ligand	TNFSF18	Tnfsf18	Tnfrsf18	TNFRSF18
Complement	C3a	Complement component C3a	C3	C3	C3ar1	C3AR1
Complement	C5a	Complement component C5a	C5	Hc	C5ar1	C5AR1
Growth factor	FLT3L	Fms related receptor tyrosine kinase 3 ligand	FLT3LG	Flt3l	Flt3	FLT3
Growth factor	IL-34	Interleukin 34	IL34	Il34	Csf1r	CSF1R
Growth factor	M-CSF	Macrophage colony-stimulating factor, CSF1, Colony stimulating factor 1	CSF1	Csf1	Csf1r	CSF1R
Growth factor	G-CSF	Granulocyte colony-stimulating factor, CSF3, Colony stimulating factor 3	CSF3	Csf3	Csf3r	CSF3R
Growth factor	SCF	KITLG, KIT ligand	KITLG	Kitl	Kit	KIT
Growth factor	EGF	Epidermal growth factor	EGF	Egf	Egfr	EGFR
Growth factor	VEGF	VEGF A165, Vascular endothelial growth factor	VEGFA	Vegfa	Flt1; Kdr	FLT1; KDR
Growth factor	FGF-β	Fibroblast growth factor 2	FGF2	Fgf2	Fgfr1; Fgfr2; Fgfr3; Fgfr4	FGFR1; FGFR2; FGFR3; FGFR4
Growth factor	HGF	Hepatocyte growth factor	HGF	Hgf	Met	MET
Growth factor	IGF-1	Insulin like growth factor 1	IGF1	Igf1	Igf1r	IGF1R
Other	TGF-β1	TGF-β, Transforming growth factor beta 1	TGFB1	Tgfb1	Tgfbr1, Tgfbr2	TGFBR1, TGFBR2
Other	GDNF	Glial cell derived neurotrophic factor	GDNF	Gdnf	Gfra1, Ret	GFRA1, RET
Other	PSPN	Persephin	PSPN	Pspn	Gfra4, Ret	GFRA4, RET
Other	PRL	Prolactin	PRL	Prl	Prlr	PRLR
Other	Leptin	Leptin	LEP	Lep	Lepr	LEPR
Other	AdipoQ	Adiponectin	ADIPOQ	Adipoq	Adipor1; Adipor2; Cdh13	ADIPOR1; ADIPOR2; CDH13
Other	ADSF	Resistin, Adipose tissue-specific secretory factor	RETN	Retn	Cap1	CAP1
Other	Noggin	Noggin	NOG	Nog	Bmpr1a, Bmpr2; Bmpr1b, Bmpr2	BMPR1A, BMPR2; BMPR1B, BMPR2	Noggin binds to BMP which in turn inhibits BMP binding to BMPR1/2. There is evidence that noggin can bind to BMP-2 receptor: Hashimi, S. M. Exogenous noggin binds the BMP-2 receptor and induces alkaline phosphatase activity in osteoblasts. J. Cell. Biochem. 120, 13237–13242 (2019).
Other	Decorin	Decorin	DCN	Dcn	Egfr; Met; Igf1r; Kdr; Lrp1	EGFR; MET; IGF1R; KDR; LRP1
Other	TPO	Thrombopoietin	THPO	Thpo	Mpl	MPL
Notes:
[1]: comma separates components of a multimeric receptor, semicolon separates alternative receptors

## Sheet: Cytokine Dose Literature
Cytokine	Publication title	in vivo dose	Reference
IL-1α	Interleukin (IL)-6, But Not IL-1, Induction in the Brain Downstream of Cyclooxygenase-2 Is Essential for the Induction of Febrile Response against Peripheral IL-1α	1 μg/kg body weight	1
IL-1α	Hyperresponsive febrile reactions to interleukin (IL)-1α and IL-1β, and altered brain cytokine mRNA and serum cytokine levels, in IL-1β-deficient mice	25 μg/kg body weight	2
IL-1α	Local immunostimulation leading to rejection of accepted male skin grafts by female mice as a model for cancer immunotherapy	300 ng/mouse	3
IL-1α	IL-1 acts directly on CD4 T cells to enhance their antigen-driven expansion and differentiation	10 μg/mouse	4
IL-1β	PU.1 enforces quiescence and limits hematopoietic stem cell expansion during inflammatory stress	0.5 μg/mouse	5
IL-1β	Elafin inhibits obesity, hyperglycemia, and liver steatosis in high-fat diet-treated male mice	2.5 μg/mouse	6
IL-1β	Differential controls of MAIT cell effector polarization by mTORC1/mTORC2 via integrating cytokine and costimulatory signals	1 μg/mouse	7
IL-1β	IL-1 acts directly on CD4 T cells to enhance their antigen-driven expansion and differentiation	10 μg/mouse	4
IL-1Ra	Stress-induced NLRP3 inflammasome activation negatively regulates fear memory in mice	90 μg/kg body weight	8
IL-1Ra	IL-1 receptor antagonist ameliorates inflammasome-dependent alcoholic steatohepatitis in mice	1.5, 10, or 25 mg/kg body weight	9
IL-2	Local immunostimulation leading to rejection of accepted male skin grafts by female mice as a model for cancer immunotherapy	300 ng/mouse	3
IL-2	Selective Expansion of Tregs Using the IL-2 Cytokine Antibody Complex Does Not Reverse Established Alopecia Areata in C3H/HeJ Mice	1 μg/mouse	10
IL-2	IL-1 acts directly on CD4 T cells to enhance their antigen-driven expansion and differentiation	10 μg/mouse	4
IL-3	Ikaros limits basophil development by suppressing C/EBP-α expression	5 μg/mouse	11
IL-3	Serum IgE clearance is facilitated by human FcεRI internalization	10 μg/mouse	12
IL-4	Loss of protein tyrosine phosphatase non-receptor type 2 reduces IL-4-driven alternative macrophage activation	5 μg/mouse	13
IL-4	IL-1 acts directly on CD4 T cells to enhance their antigen-driven expansion and differentiation	10 μg/mouse	4
IL-4	Sustained IL-4 exposure leads to a novel pathway for hemophagocytosis, inflammation, and tissue macrophage accumulation	1-3 μg/hour/mouse	14
IL-5	Interleukin-5 reduces the expression of uteroglobin-related protein (UGRP) 1 gene in allergic airway inflammation	20 or 60 ng/mouse	15
IL-5	Myeloid-IL4Rα is an indispensable link in IL-33-ILCs-IL-13-IL4Rα axis of eosinophil recruitment in murine lungs	0.5 or 1 μg/mouse	16
IL-6	Microglial activation elicits a negative affective state through prostaglandin-mediated modulation of striatal neurons	900 ng/mouse	17
IL-6	Proinflammatory Adjuvants Enhance the Cognate Helper Activity of Aged CD4 T Cells	500 ng/mouse	18
IL-6	IL-1 acts directly on CD4 T cells to enhance their antigen-driven expansion and differentiation	10 μg/mouse	4
IL-7	Interleukin-7 Regulates Adipose Tissue Mass and Insulin Sensitivity in High-Fat Diet-Fed Mice through Lymphocyte-Dependent and Independent Mechanisms	0.3 μg/mouse	19
IL-7	Soluble CD127 potentiates IL-7 activity in vivo in healthy mice	5 μg/mouse	20
IL-7	A Role for Thymic Stromal Lymphopoietin in CD4+ T Cell Development	0.5 μg/mouse	21
IL-7	IL-1 acts directly on CD4 T cells to enhance their antigen-driven expansion and differentiation	10 μg/mouse	4
IL-9	Osteoblasts support megakaryopoiesis through production of interleukin-9	1 μg/kg body weight	22
IL-9	IL-1 acts directly on CD4 T cells to enhance their antigen-driven expansion and differentiation	10 μg/mouse	4
IL-10	The Wnt–β-Catenin–IL-10 Signaling Axis in Intestinal APCs Protects Mice from Colitis-Associated Colon Cancer in Response to Gut Microbiota	100 ng/mouse	23
IL-10	Inhaled IL-10 Suppresses Lung Tumorigenesis via Abrogation of Inflammatory Macrophage–Th17 Cell Axis	2.5 μg/mouse	24
IL-10	Blockade of Indoleamine 2,3-Dioxygenase Protects Mice against Lipopolysaccharide-Induced Endotoxin Shock	1 μg/mouse	25
IL-11	IL-11 Induces Encephalitogenic Th17 Cells in Multiple Sclerosis and Experimental Autoimmune Encephalomyelitis	0.5 μg/mouse	26
IL-11	Osteoblasts support megakaryopoiesis through production of interleukin-9	100 μg/kg body weight	22
IL-11	IL-11 Attenuates Liver Ischemia/Reperfusion Injury (IRI) through STAT3 Signaling Pathway in Mice	500 μg/kg body weight	27
IL-12	Increased lipid metabolism impairs NK cell function and mediates adaptation to the lymphoma environment	200 ng/mouse	28
IL-12	Blockade of Indoleamine 2,3-Dioxygenase Protects Mice against Lipopolysaccharide-Induced Endotoxin Shock	1 μg/mouse	25
IL-12	Tumor-Specific Cd8+ T Cells Expressing Interleukin-12 Eradicate Established Cancers in Lymphodepleted Hosts	0.25, 1, or 2 μg/mouse	29
IL-13	Myeloid-IL4Rα is an indispensable link in IL-33-ILCs-IL-13-IL4Rα axis of eosinophil recruitment in murine lungs	5 μg/mouse	16
IL-13	Sustained IL-4 exposure leads to a novel pathway for hemophagocytosis, inflammation, and tissue macrophage accumulation	1 μg/hour/mouse	14
IL-15	Thymic and peripheral microenvironments differentially mediate development and maturation of iNKT cells by IL-15 transpresentation	2.5 μg/mouse	30
IL-15	IL-1 acts directly on CD4 T cells to enhance their antigen-driven expansion and differentiation	10 μg/mouse	4
IL-17A	IL-17A induces heterogeneous macrophages, and it does not alter the effects of lipopolysaccharides on macrophage activation in the skin of mice	0.25 or 3 μg/mouse	31
IL-17A	IL-17F, rather than IL-17A, underlies airway inflammation in a steroid-insensitive toluene diisocyanate-induced asthma model	1 μg/mouse	32
IL-17A	Intrinsically altered lung-resident γδT cells control lung melanoma by producing interleukin-17A in the elderly	0.5 μg/mouse	33
IL-17B	A novel cytokine receptor-ligand pair. Identification, molecular characterization, and in vivo immunomodulatory activity	10 μg/mouse	34
IL-17C	IL-17C regulates the innate immune function of epithelial cells in an autocrine manner	0.5 μg/mouse	35
IL-17D	Interleukin-17D regulates group 3 innate lymphoid cell function through its receptor CD93	0.5 μg/mouse	36
IL-17D	Interleukin-17D Mediates Tumor Rejection through Recruitment of Natural Killer Cells	2 μg/mouse	37
IL-17E (IL-25)	New IL-17 Family Members Promote Th1 or Th2 Responses in the Lung: In Vivo Function of the Novel Cytokine IL-25	5 μg/mouse	38
IL-17F	IL-17F, rather than IL-17A, underlies airway inflammation in a steroid-insensitive toluene diisocyanate-induced asthma model	1 μg/mouse	32
IL-17F	Functional Characterization of IL-17F as a Selective Neutrophil Attractant in Psoriasis	100 ng/mouse	39
IL-18	Local immunostimulation leading to rejection of accepted male skin grafts by female mice as a model for cancer immunotherapy	300 ng/mouse	3
IL-18	IL-22–induced cell extrusion and IL-18–induced cell death prevent and cure rotavirus infection	1 or 2 μg/mouse	40
IL-18	IL-1 acts directly on CD4 T cells to enhance their antigen-driven expansion and differentiation	10 μg/mouse	4
IL-19	Genetic Deletion of IL-19 (Interleukin-19) Exacerbates Atherogenesis in Il19-/-×LdIr-/- Double Knockout Mice by Dysregulation of mRNA Stability Protein HuR (Human Antigen R)	10 ng/g body weight	41
IL-20	IL-20 is an arteriogenic cytokine that remodels collateral networks and improves functions of ischemic hind limbs	5 or 50 µg/rat	42
IL-21	IL-21 inhibits T cell IL-2 production and impairs Treg homeostasis	1 µg/mouse	43
IL-21	Intratumoral Delivery of IL-21 Overcomes Anti-Her2/Neu Resistance through Shifting Tumor-Associated Macrophages from M2 to M1 Phenotype	5 µg/mouse	44
IL-21	IL-1 acts directly on CD4 T cells to enhance their antigen-driven expansion and differentiation	10 μg/mouse	4
IL-22	Interleukin-22 promotes intestinal-stem-cell-mediated epithelial regeneration	4 μg/mouse	45
IL-22	Application of IL-36 receptor antagonist weakens CCL20 expression and impairs recovery in the late phase of murine acetaminophen-induced liver injury	3.5 μg/mouse	46
IL-22	IL-22–induced cell extrusion and IL-18–induced cell death prevent and cure rotavirus infection	2 or 10 μg/mouse	40
IL-23	Differential controls of MAIT cell effector polarization by mTORC1/mTORC2 via integrating cytokine and costimulatory signals	1 µg/mouse	7
IL-23	IL-23-Mediated Psoriasis-Like Epidermal Hyperplasia Is Dependent on IL-17A	1 µg/mouse	47
IL-24	Recombinant MDA-7/IL24 Suppresses Prostate Cancer Bone Metastasis through Downregulation of the Akt/Mcl-1 Pathway	5 mg/kg body weight	48
IL-27	Oral Delivery of IL-27 Recombinant Bacteria Attenuates Immune Colitis in Mice	500 ng or 1 µg/mouse	49
IL-27	Interleukin-27 ameliorates coxsackievirus-B3-induced viral myocarditis by inhibiting Th17 cells	1 µg/mouse	50
IL-30 (IL-27p28)	IL-27p28 inhibits central nervous system autoimmunity by concurrently antagonizing Th1 and Th17 responses	5 µg/mouse	51
IL-31	Anti-IL-31 receptor antibody is shown to be a potential therapeutic option for treating itch and dermatitis in mice	10 μg/mouse	52
IL-33	Dysbiosis-induced IL-33 contributes to impaired antiviral immunity in the genital mucosa	4 μg/mouse	53
IL-33	Interleukin-33 regulates hematopoietic stem cell regeneration after radiation injury	3 μg/mouse	54
IL-33	TGF-β1 Suppresses IL-33–Induced Mast Cell Function	1 μg/mouse	55
IL-34	Regulation of Microglial Proliferation during Chronic Neurodegeneration	50 ng/mouse	56
IL-34	The Critical Role of IL-34 in Osteoclastogenesis	250 μg/kg body weight	57
IL-36α	IL-36 Promotes Myeloid Cell Infiltration, Activation, and Inflammatory Activity in Skin	5 μg/mouse	58
IL-36α	IκBζ is a key transcriptional regulator of IL-36-driven psoriasis-related gene expression in keratinocytes	1 μg/mouse	59
IL-36Ra	IL-36γ and IL-36Ra Reciprocally Regulate NSCLC Progression by Modulating GSH Homeostasis and Oxidative Stress-Induced Cell Death	0.5 ug/mouse	60
IL-36Ra	Application of IL-36 receptor antagonist weakens CCL20 expression and impairs recovery in the late phase of murine acetaminophen-induced liver injury	6 μg/mouse	46
IFN-α	Critical role of interferons in gastrointestinal injury repair	500 ng/mouse	61
IFN-α	Intratumoral injection of interferon-α and systemic delivery of agonist anti-CD137 monoclonal antibodies synergize for immunotherapy	50,000 units/mouse	62
IFN-α	Local immunostimulation leading to rejection of accepted male skin grafts by female mice as a model for cancer immunotherapy	100,000 IU/mouse	3
IFN-α	ImmGen report: sexual dimorphism in the immune system transcriptome	1,000 or 10,000 units/mouse	63
IFN-β	Treatment with recombinant interferon-β reduces inflammation and slows cartilage destruction in the collagen-induced arthritis model of rheumatoid arthritis	0.25, 1.25, or 2.5 μg/mouse	64
IFN-β	Gene-Based Intramuscular Interferon-β Therapy for Experimental Autoimmune Encephalomyelitis	10,000 IU/mouse	65
IFN-κ	IFN-κ suppresses the replication of influenza A viruses through the IFNAR-MAPK-Fos-CHD6 axis	2 mg/kg body weight	66
IFN-γ	Intrastriatal injection of interleukin-1 beta triggers the formation of neuromyelitis optica-like lesions in NMO-IgG seropositive rats	30 ng/rat	67
IFN-γ	Elafin inhibits obesity, hyperglycemia, and liver steatosis in high-fat diet-treated male mice	5 μg/mouse	6
IFN-γ	NK Cells Influence Both Innate and Adaptive Immune Responses after Mucosal Immunization with Antigen and Mucosal Adjuvant	10 μg/mouse	68
IFN-λ2	IFN-λ determines the intestinal epithelial antiviral host defense	1 μg/mouse	69
IFN-λ2	Critical role of interferons in gastrointestinal injury repair	500 ng/mouse	61
LT-α	TNF superfamily member, TL1A, is a potential mucosal vaccine adjuvant	5.4 x 10-11 M/mouse	70
TNF-α	Intrastriatal injection of interleukin-1 beta triggers the formation of neuromyelitis optica-like lesions in NMO-IgG seropositive rats	30 ng/rat	67
TNF-α	Proinflammatory Adjuvants Enhance the Cognate Helper Activity of Aged CD4 T Cells	250 ng/mouse	18
TNF-α	IL-1 acts directly on CD4 T cells to enhance their antigen-driven expansion and differentiation	10 μg/mouse	4
TNF-α	TNF superfamily member, TL1A, is a potential mucosal vaccine adjuvant	5.7 x 10-11 M/mouse	70
OX40L	TNF superfamily member, TL1A, is a potential mucosal vaccine adjuvant	5.6 x 10-11 M/mouse	70
CD40L	TNF superfamily member, TL1A, is a potential mucosal vaccine adjuvant	4.0 × 10−11 M/mouse	70
FasL	Functional Characterization of a Chimeric Soluble Fas Ligand Polymer with In Vivo Anti-Tumor Activity	10 µg/mouse	71
CD27L	TNF superfamily member, TL1A, is a potential mucosal vaccine adjuvant	5.2 × 10−11 M/mouse	70
CD30L	TNF superfamily member, TL1A, is a potential mucosal vaccine adjuvant	4.5 × 10−11 M/mouse	70
4-1BBL	TNF superfamily member, TL1A, is a potential mucosal vaccine adjuvant	3.9 × 10−11 M/mouse	70
TRAIL	Intra-articular injection of recombinant TRAIL induces synovial apoptosis and reduces inflammation in a rabbit knee model of arthritis	5 or 20 µg/mouse	72
TRAIL	TNF superfamily member, TL1A, is a potential mucosal vaccine adjuvant	5.0 × 10−11 M/mouse	70
RANKL	Stimulation of Osteoclast Formation by RANKL Requires Interferon Regulatory Factor-4 and Is Inhibited by Simvastatin in a Mouse Model of Bone Loss	1 mg/kg body weight	73
TWEAK	Intracerebroventricular administration of TNF-like weak inducer of apoptosis induces depression-like behavior and cognitive dysfunction in non-autoimmune mice	2 µg/mouse	74
TWEAK	TNF superfamily member, TL1A, is a potential mucosal vaccine adjuvant	5.9 × 10−11 M/mouse	70
APRIL	TNF superfamily member, TL1A, is a potential mucosal vaccine adjuvant	5.4 x 10-11 M/mouse	70
APRIL	Thymic stromal lymphopoietin (TSLP) acts as a potent mucosal adjuvant for HIV-1 gp140 vaccination in mice	5 μg/mouse	75
BAFF	TNF superfamily member, TL1A, is a potential mucosal vaccine adjuvant	4.3 x 10-11 M/mouse	70
BAFF	Thymic stromal lymphopoietin (TSLP) acts as a potent mucosal adjuvant for HIV-1 gp140 vaccination in mice	5 μg/mouse	75
LIGHT	TNF superfamily member, TL1A, is a potential mucosal vaccine adjuvant	4.8 x 10-11 M/mouse	70
TL1A	Role of TL1A in the Pathogenesis of Rheumatoid Arthritis	1 mg/kg body weight	76
TL1A	TNF superfamily member, TL1A, is a potential mucosal vaccine adjuvant	5.0 x 10-11 M/mouse	70
GITRL	TNF superfamily member, TL1A, is a potential mucosal vaccine adjuvant	6.3 x 10-11 M/mouse	70
TSLP	A Role for Thymic Stromal Lymphopoietin in CD4+ T Cell Development	0.5 μg/mouse	21
TSLP	Intradermal Administration of Thymic Stromal Lymphopoietin Induces a T Cell- and Eosinophil-Dependent Systemic Th2 Inflammatory Response	10 μg/mouse	77
TSLP	Thymic stromal lymphopoietin (TSLP) acts as a potent mucosal adjuvant for HIV-1 gp140 vaccination in mice	5 μg/mouse	75
GM-CSF	A Modular Biomaterial Scaffold-Based Vaccine Elicits Durable Adaptive Immunity to Subunit SARS-CoV-2 Antigens	1 µg/mouse	78
GM-CSF	Granulocyte-macrophage colony stimulating factor exacerbates collagen induced arthritis in mice	15 µg/mouse	79
GM-CSF	Selective Induction of Dendritic Cells Using Granulocyte Macrophage-Colony Stimulating Factor, But Not fms-Like Tyrosine Kinase Receptor 3-Ligand, Activates Thyroglobulin-Specific CD4+/CD25+ T Cells and Suppresses Experimental Autoimmune Thyroiditis	2 µg/mouse	80
LIF	LIF, a mitogen for choroidal endothelial cells, protects the choriocapillaris: implications for prevention of geographic atrophy	10-100 ng/mouse	81
LIF	Effects of Injected Leukemia Inhibitory Factor on Hematopoietic and Other Tissues in Mice	2 μg/mouse	82
OSM	Oncostatin M is a Proinflammatory Mediator	1 μg/mouse	83
OSM	Oncostatin M is a potential agent for the treatment of obesity and related metabolic disorders: a study in mice	1.25, 3.75, or 12.5 ng/g body weight	84
CT-1	In vivo effects of cardiotrophin-1	0.5 or 2 μg/mouse	85
CT-1	Induction of JAB/SOCS-1/SSI-1 and CIS3/SOCS-3/SSI-3 Is Involved in gp130 Resistance in Cardiovascular System in Rat Treated With Cardiotrophin-1 In Vivo	20 μg/kg body weight	86
NP (Neuropoietin)	Neuropoietin Attenuates Adipogenesis and Induces Insulin Resistance in Adipocytes	0.20 μg/g body weight	87
C3a	Nociceptive sensitization by complement C5a and C3a in mouse	100 ng/mouse	88
C5a	Nociceptive sensitization by complement C5a and C3a in mouse	10, 100, or 500 ng/mouse	88
FLT3L	Selective Induction of Dendritic Cells Using Granulocyte Macrophage-Colony Stimulating Factor, But Not fms-Like Tyrosine Kinase Receptor 3-Ligand, Activates Thyroglobulin-Specific CD4+/CD25+ T Cells and Suppresses Experimental Autoimmune Thyroiditis	10 μg/mouse	80
FLT3L	Systemic clinical tumor regressions and potentiation of PD1 blockade with in situ vaccination	30 μg/mouse	89
M-CSF	Regulation of Microglial Proliferation during Chronic Neurodegeneration	50 ng/mouse	56
M-CSF	M-CSF improves protection against bacterial and fungal infections after hematopoietic stem/progenitor cell transplantation	10 µg/mouse	90
M-CSF	Mobilization of Bone Marrow Cells by G-CSF Rescues Mice from Cisplatin-Induced Renal Failure, and M-CSF Enhances the Effects of G-CSF	250 μg/kg body weight	91
G-CSF	Mobilization of Bone Marrow Cells by G-CSF Rescues Mice from Cisplatin-Induced Renal Failure, and M-CSF Enhances the Effects of G-CSF	250 μg/kg body weight	91
G-CSF	Pretreatment of donor mice with granulocyte colony-stimulating factor polarizes donor T lymphocytes toward type-2 cytokine production and reduces severity of experimental graft-versus-host disease	0.01 μg/g body weight	92
SCF	Lack of significant skin inflammation during elimination by apoptosis of large numbers of mouse cutaneous mast cells after cessation of treatment with stem cell factor	30 or 100 μg/kg body weight	93
SCF	Local injection of stem cell factor (SCF) improves myocardial homing of systemically delivered c-kit + bone marrow-derived stem cells	2.5 μg/mouse	94
EGF	Effect of Epidermal Growth Factor Treatment and Polychlorinated Biphenyl Exposure in a Dietary-Exposure Mouse Model of Steatohepatitis	0.002, 0.02, or 0.2 μg/g body weight	95
EGF	Pharmacological activation of epidermal growth factor receptor signaling inhibits colitis-associated cancer in mice	1 μg/mouse	96
VEGF	LIF, a mitogen for choroidal endothelial cells, protects the choriocapillaris: implications for prevention of geographic atrophy	10 ng/mouse	81
VEGF	Intranasal delivery of VEGF enhances compensatory lung growth in mice	0.5 mg/kg body weight	97
FGF-β	Injectable fibroblast growth factor-2 coacervate for persistent angiogenesis	500 ng/mouse	98
FGF-β	Altered formation and bulk absorption of cerebrospinal fluid in FGF-2-induced hydrocephalus	0.25, 0.5, or 1 μg/rat	99
HGF	Local Injection of Hepatocyte Growth Factor/Scatter Factor (HGF/SF) Alters Cyclic Growth of Murine Hair Follicles	1 μg/mouse	100
HGF	Hepatocyte growth factor prevents acute renal failure and accelerates renal regeneration in mice.	250 μg/kg body weight	101
IGF-I	Insulinlike Growth Factor (IGF)-1 Administration Ameliorates Disease Manifestations in a Mouse Model of Spinal and Bulbar Muscular Atrophy	15 mg/kg body weight	102
IGF-I	Insulin-like growth factor I modulates sleep through hypothalamic orexin neurons	1 μg/g body weight	103
TGF-β1	Transforming Growth Factor β1-Induced Cell Death in Preneoplastic Foci of Rat Liver and Sensitization by the Antiestrogen Tamoxifen	40 μg/kg body weight	104
TGF-β1	TGF-β1 Suppresses IL-33-Induced Mast Cell Function	0.5 μg/mouse	55
GDNF	The effect of intrastriatal single injection of GDNF on the nigrostriatal dopaminergic system in hemiparkinsonian rats: behavioral and histological studies using two different dosages	10 or 100 μg/rat	105
PSPN (Persephin)	Persephin, a Novel Neurotrophic Factor Related to GDNF and Neurturin	10 μg/rat	106
PRL (Prolactin)	A reduction in voluntary physical activity in early pregnancy in mice is mediated by prolactin	5 mg/kg body weight	107
PRL (Prolactin)	Human Prolactin Promotes Human Secondary Immunoglobulin Response in Human/SCID Mouse Chimeras	10 µg/mouse	108
Leptin	Elafin inhibits obesity, hyperglycemia, and liver steatosis in high-fat diet-treated male mice	1 µg/kg body weight	6
Leptin	Leptin-induced decrease in food intake is not associated with changes in gastric emptying in lean mice	0.2 or 1.2 mg/kg body weight	109
AdipoQ (Adiponectin)	Peripheral, but not central, administration of adiponectin reduces visceral adiposity and upregulates the expression of uncoupling protein in agouti yellow (Ay/a) obese mice	1.5 mg/kg body weight	110
AdipoQ (Adiponectin)	Adiponectin treatment improves insulin resistance in mice by regulating the expression of the mitochondrial-derived peptide MOTS-c and its response to exercise via APPL1-SIRT1-PGC-1α	28 µg/kg body weight	111
ADSF (Resistin)	Resistin, an Adipokine with Potent Proinflammatory Properties	0.1-100 ng/mouse	112
Noggin	Noggin Attenuates Cerulein-Induced Acute Pancreatitis and Impaired Autophagy	0.5 mg/kg body weight	113
Noggin	The bone morphogenic protein inhibitor, noggin, reduces glycemia and vascular inflammation in db/db mice	0.048 mg/kg body weight	114
Decorin	Signaling by the Matrix Proteoglycan Decorin Controls Inflammation and Cancer through PDCD4 and microRNA-21	5 mg/kg body weight	115
TPO	Role of the Distal Half of the c-Mpl Intracellular Domain in Control of Platelet Production by Thrombopoietin In Vivo	5 μg/mouse	116
TPO	Osteoblasts support megakaryopoiesis through production of interleukin-9	100 μg/kg body weight	22
References:
1. Kagiwada, K. et al. Interleukin (IL)-6, But Not IL-1, Induction in the Brain Downstream of Cyclooxygenase-2 Is Essential for the Induction of Febrile Response against Peripheral IL-1α. Endocrinology 145, 5044–5048 (2004).
2. Alheim, K. et al. Hyperresponsive febrile reactions to interleukin (IL) 1α and IL-1β, and altered brain cytokine mRNA and serum cytokine levels, in IL-1β-deficient mice. Proceedings of the National Academy of Sciences 94, 2681–2686 (1997).
3. Bourdeaux, C. et al. Local immunostimulation leading to rejection of accepted male skin grafts by female mice as a model for cancer immunotherapy. Proc. Natl. Acad. Sci. U. S. A. 111, 3502–3507 (2014).
4. Ben-Sasson, S. Z. et al. IL-1 acts directly on CD4 T cells to enhance their antigen-driven expansion and differentiation. Proc. Natl. Acad. Sci. U. S. A. 106, 7119–7124 (2009).
5. Chavez, J. S. et al. PU.1 enforces quiescence and limits hematopoietic stem cell expansion during inflammatory stress. J. Exp. Med. 218, (2021).
6. Wang, J. et al. Elafin inhibits obesity, hyperglycemia, and liver steatosis in high-fat diet-treated male mice. Sci. Rep. 10, 12785 (2020).
7. Tao, H. et al. Differential controls of MAIT cell effector polarization by mTORC1/mTORC2 via integrating cytokine and costimulatory signals. Nat. Commun. 12, 2029 (2021).
8. Dong, Y. et al. Stress-induced NLRP3 inflammasome activation negatively regulates fear memory in mice. J. Neuroinflammation 17, 205 (2020).
9. Petrasek, J. et al. IL-1 receptor antagonist ameliorates inflammasome-dependent alcoholic steatohepatitis in mice. J. Clin. Invest. 122, 3476–3489 (2012).
10. Lee, E., Kim, M. & Lee, Y. J. Selective Expansion of Tregs Using the IL-2 Cytokine Antibody Complex Does Not Reverse Established Alopecia Areata in C3H/HeJ Mice. Frontiers in Immunology vol. 13 (2022).
11. Rao, K. N., Smuda, C., Gregory, G. D., Min, B. & Brown, M. A. Ikaros limits basophil development by suppressing C/EBP-α expression. Blood 122, 2572–2581 (2013).
12. Greer, A. M. et al. Serum IgE clearance is facilitated by human FcεRI internalization. J. Clin. Invest. 124, 1187–1198 (2014).
13. Spalinger, M. R. et al. Loss of protein tyrosine phosphatase non-receptor type 2 reduces IL-4-driven alternative macrophage activation. Mucosal Immunol. 15, 74–83 (2022).
14. Milner, J. D. et al. Sustained IL-4 exposure leads to a novel pathway for hemophagocytosis, inflammation, and tissue macrophage accumulation. Blood 116, 2476–2483 (2010).
15. Chiba, Y., Srisodsai, A., Supavilai, P. & Kimura, S. Interleukin-5 reduces the expression of uteroglobin-related protein (UGRP) 1 gene in allergic airway inflammation. Immunol. Lett. 97, 123–129 (2005).
16. Patial, S. et al. Myeloid-IL4Rα is an indispensable link in IL-33-ILCs-IL-13-IL4Rα axis of eosinophil recruitment in murine lungs. Sci. Rep. 11, 15465 (2021).
17. Klawonn, A. M. et al. Microglial activation elicits a negative affective state through prostaglandin-mediated modulation of striatal neurons. Immunity 54, 225–234.e6 (2021).
18. Maue, A. C. et al. Proinflammatory adjuvants enhance the cognate helper activity of aged CD4 T cells. J. Immunol. 182, 6129–6135 (2009).
19. Lucas, S. et al. Interleukin-7 regulates adipose tissue mass and insulin sensitivity in high-fat diet-fed mice through lymphocyte-dependent and independent mechanisms. PLoS One 7, e40351 (2012).
20. Aloufi, N. A. et al. Soluble CD127 potentiates IL-7 activity in vivo in healthy mice. Immun. Inflamm. Dis. 9, 1798–1808 (2021).
21. Al-Shami, A. et al. A Role for Thymic Stromal Lymphopoietin in CD4+ T Cell Development. J. Exp. Med. 200, 159–168 (2004).
22. Xiao, M. et al. Osteoblasts support megakaryopoiesis through production of interleukin-9. Blood 129, 3196–3209 (2017).
23. Swafford, D. et al. The Wnt–β-Catenin–IL-10 Signaling Axis in Intestinal APCs Protects Mice from Colitis-Associated Colon Cancer in Response to Gut Microbiota. The Journal of Immunology 205, 2265–2275 (2020).
24. Li, Q., Anderson, C. D. & Egilmez, N. K. Inhaled IL-10 Suppresses Lung Tumorigenesis via Abrogation of Inflammatory Macrophage–Th17 Cell Axis. The Journal of Immunology 201, 2842–2850 (2018).
25. Jung, I. D. et al. Blockade of indoleamine 2,3-dioxygenase protects mice against lipopolysaccharide-induced endotoxin shock. J. Immunol. 182, 3146–3154 (2009).
26. Zhang, X. et al. IL-11 Induces Encephalitogenic Th17 Cells in Multiple Sclerosis and Experimental Autoimmune Encephalomyelitis. J. Immunol. 203, 1142–1150 (2019).
27. Zhu, M. et al. IL-11 Attenuates Liver Ischemia/Reperfusion Injury (IRI) through STAT3 Signaling Pathway in Mice. PLoS One 10, e0126296 (2015).
28. Kobayashi, T. et al. Increased lipid metabolism impairs NK cell function and mediates adaptation to the lymphoma environment. Blood vol. 136 3004–3017 (2020).
29. Kerkar, S. P. et al. Tumor-specific CD8+ T cells expressing interleukin-12 eradicate established cancers in lymphodepleted hosts. Cancer Res. 70, 6725–6734 (2010).
30. Castillo, E. F., Acero, L. F., Stonier, S. W., Zhou, D. & Schluns, K. S. Thymic and peripheral microenvironments differentially mediate development and maturation of iNKT cells by IL-15 transpresentation. Blood 116, 2494–2503 (2010).
31. Nakai, K. et al. IL-17A induces heterogeneous macrophages, and it does not alter the effects of lipopolysaccharides on macrophage activation in the skin of mice. Sci. Rep. 7, 12473 (2017).
32. Chen, R. et al. IL-17F, rather than IL-17A, underlies airway inflammation in a steroid-insensitive toluene diisocyanate-induced asthma model. Eur. Respir. J. 53, (2019).
33. Cheng, M. et al. Intrinsically altered lung-resident γδT cells control lung melanoma by producing interleukin-17A in the elderly. Aging Cell 19, e13099 (2020).
34. Shi, Y. et al. A Novel Cytokine Receptor-Ligand Pair: IDENTIFICATION, MOLECULAR CHARACTERIZATION, AND IN VIVO IMMUNOMODULATORY ACTIVITY *. J. Biol. Chem. 275, 19167–19176 (2000).
35. Ramirez-Carrozzi, V. et al. IL-17C regulates the innate immune function of epithelial cells in an autocrine manner. Nat. Immunol. 12, 1159–1166 (2011).
36. Huang, J. et al. Interleukin-17D regulates group 3 innate lymphoid cell function through its receptor CD93. Immunity 54, 673–686.e4 (2021).
37. O’Sullivan, T. et al. Interleukin-17D mediates tumor rejection through recruitment of natural killer cells. Cell Rep. 7, 989–998 (2014).
38. Hurst, S. D. et al. New IL-17 family members promote Th1 or Th2 responses in the lung: in vivo function of the novel cytokine IL-25. J. Immunol. 169, 443–453 (2002).
39. Watanabe, H. et al. Functional characterization of IL-17F as a selective neutrophil attractant in psoriasis. J. Invest. Dermatol. 129, 650–656 (2009).
40. Zhang, Z. et al. IL-22–induced cell extrusion and IL-18–induced cell death prevent and cure rotavirus infection. Science Immunology 5, eabd2876 (2020).
41. Ray, M. et al. Genetic Deletion of IL-19 (Interleukin-19) Exacerbates Atherogenesis in Il19-/-×Ldlr-/- Double Knockout Mice by Dysregulation of mRNA Stability Protein HuR (Human Antigen R). Arterioscler. Thromb. Vasc. Biol. 38, 1297–1308 (2018).
42. Tritsaris, K. et al. IL-20 is an arteriogenic cytokine that remodels collateral networks and improves functions of ischemic hind limbs. Proc. Natl. Acad. Sci. U. S. A. 104, 15364–15369 (2007).
43. Attridge, K. et al. IL-21 inhibits T cell IL-2 production and impairs Treg homeostasis. Blood vol. 119 4656–4664 (2012).
44. Xu, M. et al. Intratumoral Delivery of IL-21 Overcomes Anti-Her2/Neu Resistance through Shifting Tumor-Associated Macrophages from M2 to M1 Phenotype. The Journal of Immunology vol. 194 4997–5006 (2015).
45. Lindemans, C. A. et al. Interleukin-22 promotes intestinal-stem-cell-mediated epithelial regeneration. Nature 528, 560–564 (2015).
46. Scheiermann, P. et al. Application of IL-36 receptor antagonist weakens CCL20 expression and impairs recovery in the late phase of murine acetaminophen-induced liver injury. Sci. Rep. 5, 8521 (2015).
47. Rizzo, H. L. et al. IL-23-mediated psoriasis-like epidermal hyperplasia is dependent on IL-17A. J. Immunol. 186, 1495–1502 (2011).
48. Pradhan, A. K. et al. Recombinant MDA-7/IL24 Suppresses Prostate Cancer Bone Metastasis through Downregulation of the Akt/Mcl-1 Pathway. Mol. Cancer Ther. 17, 1951–1960 (2018).
49. Hanson, M. L. et al. Oral Delivery of IL-27 Recombinant Bacteria Attenuates Immune Colitis in Mice. Gastroenterology vol. 146 210–221.e13 (2014).
50. Zhu, H., Lou, C. & Liu, P. Interleukin-27 ameliorates coxsackievirus-B3-induced viral myocarditis by inhibiting Th17 cells. Virol. J. 12, 189 (2015).
51. Chong, W. P. et al. IL-27p28 inhibits central nervous system autoimmunity by concurrently antagonizing Th1 and Th17 responses. J. Autoimmun. 50, 12–22 (2014).
52. Kasutani, K. et al. Anti-IL-31 receptor antibody is shown to be a potential therapeutic option for treating itch and dermatitis in mice. Br. J. Pharmacol. 171, 5049–5058 (2014).
53. Oh, J. E. et al. Dysbiosis-induced IL-33 contributes to impaired antiviral immunity in the genital mucosa. Proc. Natl. Acad. Sci. U. S. A. 113, E762–71 (2016).
54. Huang, P. et al. Interleukin-33 regulates hematopoietic stem cell regeneration after radiation injury. Stem Cell Res. Ther. 10, 123 (2019).
55. Ndaw, V. S. et al. TGF-β1 Suppresses IL-33–Induced Mast Cell Function. The Journal of Immunology 199, 866–873 (2017).
56. Gómez-Nicola, D., Fransen, N. L., Suzzi, S. & Perry, V. H. Regulation of microglial proliferation during chronic neurodegeneration. J. Neurosci. 33, 2481–2493 (2013).
57. Chen, Z., Buki, K., Vääräniemi, J., Gu, G. & Väänänen, H. K. The critical role of IL-34 in osteoclastogenesis. PLoS One 6, e18689 (2011).
58. Dempsey, T. M. & Scanlon, P. D. Pulmonary Function Tests for the Generalist: A Brief Review. Mayo Clin. Proc. 93, 763–771 (2018).
59. Müller, A. et al. IκBζ is a key transcriptional regulator of IL-36–driven psoriasis-related gene expression in keratinocytes. Proceedings of the National Academy of Sciences 115, 10088–10093 (2018).
60. Wang, P. et al. IL-36γ and IL-36Ra Reciprocally Regulate NSCLC Progression by Modulating GSH Homeostasis and Oxidative Stress-Induced Cell Death. Adv. Sci. 8, e2101501 (2021).
61. McElrath, C. et al. Critical role of interferons in gastrointestinal injury repair. Nature Communications vol. 12 (2021).
62. Dubrot, J. et al. Intratumoral injection of interferon-α and systemic delivery of agonist anti-CD137 monoclonal antibodies synergize for immunotherapy. International Journal of Cancer vol. 128 105–118 (2011).
63. Gal-Oz, S. T. et al. ImmGen report: sexual dimorphism in the immune system transcriptome. Nat. Commun. 10, 4295 (2019).
64. van Holten, J. et al. Treatment with recombinant interferon-beta reduces inflammation and slows cartilage destruction in the collagen-induced arthritis model of rheumatoid arthritis. Arthritis Res. Ther. 6, R239–49 (2004).
65. Jaini, R. et al. Gene-Based Intramuscular Interferon-β Therapy for Experimental Autoimmune Encephalomyelitis. Molecular Therapy vol. 14 416–422 (2006).
66. He, Y. et al. IFN-κ suppresses the replication of influenza A viruses through the IFNAR-MAPK-Fos-CHD6 axis. Sci. Signal. 13, (2020).
67. Kitic, M. et al. Intrastriatal injection of interleukin-1 beta triggers the formation of neuromyelitis optica-like lesions in NMO-IgG seropositive rats. Acta Neuropathol Commun 1, 5 (2013).
68. Hall, L. J., Clare, S. & Dougan, G. NK cells influence both innate and adaptive immune responses after mucosal immunization with antigen and mucosal adjuvant. J. Immunol. 184, 4327–4337 (2010).
69. Pott, J. et al. IFN-lambda determines the intestinal epithelial antiviral host defense. Proc. Natl. Acad. Sci. U. S. A. 108, 7944–7949 (2011).
70. Kayamuro, H. et al. TNF superfamily member, TL1A, is a potential mucosal vaccine adjuvant. Biochem. Biophys. Res. Commun. 384, 296–300 (2009).
71. Daburon, S. et al. Functional characterization of a chimeric soluble Fas ligand polymer with in vivo anti-tumor activity. PLoS One 8, e54000 (2013).
72. Yao, Q., Seol, D.-W., Mi, Z. & Robbins, P. D. Intra-articular injection of recombinant TRAIL induces synovial apoptosis and reduces inflammation in a rabbit knee model of arthritis. Arthritis Res. Ther. 8, R16 (2006).
73. Nakashima, Y. & Haneji, T. Stimulation of osteoclast formation by RANKL requires interferon regulatory factor-4 and is inhibited by simvastatin in a mouse model of bone loss. PLoS One 8, e72033 (2013).
74. Wen, J. et al. Intracerebroventricular administration of TNF-like weak inducer of apoptosis induces depression-like behavior and cognitive dysfunction in non-autoimmune mice. Brain Behav. Immun. 54, 27–37 (2016).
75. Van Roey, G. A., Arias, M. A., Tregoning, J. S., Rowe, G. & Shattock, R. J. Thymic stromal lymphopoietin (TSLP) acts as a potent mucosal adjuvant for HIV-1 gp140 vaccination in mice. Eur. J. Immunol. 42, 353–363 (2012).
76. Zhang, J. et al. Role of TL1A in the pathogenesis of rheumatoid arthritis. J. Immunol. 183, 5350–5357 (2009).
77. Jessup, H. K. et al. Intradermal Administration of Thymic Stromal Lymphopoietin Induces a T Cell- and Eosinophil-Dependent Systemic Th2 Inflammatory Response. The Journal of Immunology vol. 181 4311–4319 (2008).
78. Langellotto, F. et al. A Modular Biomaterial Scaffold-Based Vaccine Elicits Durable Adaptive Immunity to Subunit SARS-CoV-2 Antigens. Adv. Healthc. Mater. 10, e2101370 (2021).
79. Campbell, I. K., Bendele, A., Smith, D. A. & Hamilton, J. A. Granulocyte-macrophage colony stimulating factor exacerbates collagen induced arthritis in mice. Ann. Rheum. Dis. 56, 364–368 (1997).
80. Vasu, C., Dogan, R.-N. E., Holterman, M. J. & Prabhakar, B. S. Selective Induction of Dendritic Cells Using Granulocyte Macrophage-Colony Stimulating Factor, But Not fms-Like Tyrosine Kinase Receptor 3-Ligand, Activates Thyroglobulin-Specific CD4 /CD25 T Cells and Suppresses Experimental Autoimmune Thyroiditis. The Journal of Immunology vol. 170 5511–5522 (2003).
81. Li, P. et al. LIF, a mitogen for choroidal endothelial cells, protects the choriocapillaris: implications for prevention of geographic atrophy. EMBO Mol. Med. 14, e14511 (2022).
82. Metcalf, D., Nicola, N. A. & Gearing, D. P. Effects of injected leukemia inhibitory factor on hematopoietic and other tissues in mice. Blood 76, 50–56 (1990).
83. Modur, V. et al. Oncostatin M is a proinflammatory mediator. In vivo effects correlate with endothelial cell expression of inflammatory cytokines and adhesion molecules. J. Clin. Invest. 100, 158–168 (1997).
84. Komori, T. et al. Oncostatin M is a potential agent for the treatment of obesity and related metabolic disorders: a study in mice. Diabetologia 58, 1868–1876 (2015).
85. Jin, H. et al. In vivo effects of cardiotrophin-1. Cytokine 8, 920–926 (1996).
86. Hamanaka, I. et al. Induction of JAB/SOCS-1/SSI-1 and CIS3/SOCS-3/SSI-3 is involved in gp130 resistance in cardiovascular system in rat treated with cardiotrophin-1 in vivo. Circ. Res. 88, 727–732 (2001).
87. White, U. A., Stewart, W. C., Mynatt, R. L. & Stephens, J. M. Neuropoietin attenuates adipogenesis and induces insulin resistance in adipocytes. J. Biol. Chem. 283, 22505–22512 (2008).
88. Jang, J. H. et al. Nociceptive sensitization by complement C5a and C3a in mouse. Pain 148, 343–352 (2010).
89. Hammerich, L. et al. Systemic clinical tumor regressions and potentiation of PD1 blockade with in situ vaccination. Nat. Med. 25, 814–824 (2019).
90. Kandalla, P. K. et al. M-CSF improves protection against bacterial and fungal infections after hematopoietic stem/progenitor cell transplantation. J. Exp. Med. 213, 2269–2279 (2016).
91. Iwasaki, M. et al. Mobilization of bone marrow cells by G-CSF rescues mice from cisplatin-induced renal failure, and M-CSF enhances the effects of G-CSF. J. Am. Soc. Nephrol. 16, 658–666 (2005).
92. Pan, L., Delmonte, J., Jr, Jalonen, C. K. & Ferrara, J. L. Pretreatment of donor mice with granulocyte colony-stimulating factor polarizes donor T lymphocytes toward type-2 cytokine production and reduces severity of experimental graft-versus-host disease. Blood 86, 4422–4429 (1995).
93. Maurer, M. & Galli, S. J. Lack of significant skin inflammation during elimination by apoptosis of large numbers of mouse cutaneous mast cells after cessation of treatment with stem cell factor. Lab. Invest. 84, 1593–1602 (2004).
94. Lutz, M. et al. Local injection of stem cell factor (SCF) improves myocardial homing of systemically delivered c-kit + bone marrow-derived stem cells. Cardiovasc. Res. 77, 143–150 (2008).
95. Hardesty, J. E. et al. Effect of Epidermal Growth Factor Treatment and Polychlorinated Biphenyl Exposure in a Dietary-Exposure Mouse Model of Steatohepatitis. Environ. Health Perspect. 129, 37010 (2021).
96. Dubé, P. E., Liu, C. Y., Girish, N., Washington, M. K. & Polk, D. B. Pharmacological activation of epidermal growth factor receptor signaling inhibits colitis-associated cancer in mice. Sci. Rep. 8, 9119 (2018).
97. Dao, D. T. et al. Intranasal delivery of VEGF enhances compensatory lung growth in mice. PLoS One 13, e0198700 (2018).
98. Chu, H., Gao, J., Chen, C.-W., Huard, J. & Wang, Y. Injectable fibroblast growth factor-2 coacervate for persistent angiogenesis. Proc. Natl. Acad. Sci. U. S. A. 108, 13444–13449 (2011).
99. Johanson, C. E. et al. Altered formation and bulk absorption of cerebrospinal fluid in FGF-2-induced hydrocephalus. Am. J. Physiol. 277, R263–71 (1999).
100. Local Injection of Hepatocyte Growth Factor/Scatter Factor (HGF/SF) Alters Cyclic Growth of Murine Hair Follicles. J. Invest. Dermatol. 110, 338–342 (1998).
101. Kawaida, K., Matsumoto, K., Shimazu, H. & Nakamura, T. Hepatocyte growth factor prevents acute renal failure and accelerates renal regeneration in mice. Proc. Natl. Acad. Sci. U. S. A. 91, 4357–4361 (1994).
102. Rinaldi, C. et al. Insulinlike growth factor (IGF)-1 administration ameliorates disease manifestations in a mouse model of spinal and bulbar muscular atrophy. Mol. Med. 18, 1261–1268 (2012).
103. Zegarra-Valdivia, J. A. et al. Insulin-like growth factor I modulates sleep through hypothalamic orexin neurons. FASEB J. 34, 15975–15990 (2020).
104. Mullauer, L., Grasl-Kraupp, B., Bursch, W. & Schulte-Hermann, R. Transforming growth factor ?1-induced cell death in preneoplastic foci of rat liver and sensitization by the antiestrogen tamoxifen. Hepatology 23, 840–847 (1996).
105. Aoi, M., Date, I., Tomita, S. & Ohmoto, T. The effect of intrastriatal single injection of GDNF on the nigrostriatal dopaminergic system in hemiparkinsonian rats: behavioral and histological studies using two different dosages. Neurosci. Res. 36, 319–325 (2000).
106. Milbrandt, J. et al. Persephin, a novel neurotrophic factor related to GDNF and neurturin. Neuron 20, 245–253 (1998).
107. Ladyman, S. R., Carter, K. M., Gillett, M. L., Aung, Z. K. & Grattan, D. R. A reduction in voluntary physical activity in early pregnancy in mice is mediated by prolactin. Elife 10, (2021).
108. Zhang, J., Sun, R. & Tian, Z. Human prolactin promotes human secondary immunoglobulin response in human/SCID mouse chimeras. Clin. Vaccine Immunol. 14, 60–64 (2007).
109. Barrachina, M. D., Martínez, V., Wei, J. Y. & Taché, Y. Leptin-induced decrease in food intake is not associated with changes in gastric emptying in lean mice. Am. J. Physiol. 272, R1007–11 (1997).
110. Masaki, T. et al. Peripheral, but not central, administration of adiponectin reduces visceral adiposity and upregulates the expression of uncoupling protein in agouti yellow (Ay/a) obese mice. Diabetes 52, 2266–2273 (2003).
111. Guo, Q. et al. Adiponectin treatment improves insulin resistance in mice by regulating the expression of the mitochondrial-derived peptide MOTS-c and its response to exercise via APPL1-SIRT1-PGC-1α. Diabetologia 63, 2675–2688 (2020).
112. Bokarewa, M., Nagaev, I., Dahlberg, L., Smith, U. & Tarkowski, A. Resistin, an adipokine with potent proinflammatory properties. J. Immunol. 174, 5789–5795 (2005).
113. Cao, Y. et al. Noggin attenuates cerulein-induced acute pancreatitis and impaired autophagy. Pancreas 42, 301–307 (2013).
114. Koga, M. et al. The bone morphogenic protein inhibitor, noggin, reduces glycemia and vascular inflammation in db/db mice. Am. J. Physiol. Heart Circ. Physiol. 305, H747–55 (2013).
115. Merline, R. et al. Signaling by the matrix proteoglycan decorin controls inflammation and cancer through PDCD4 and MicroRNA-21. Sci. Signal. 4, ra75 (2011).
116. Luoh, S. M. et al. Role of the distal half of the c-Mpl intracellular domain in control of platelet production by thrombopoietin in vivo. Mol. Cell. Biol. 20, 507–515 (2000).
