# Supplementary material for: Dictionary of immune responses to cytokines at single-cell resolution
Source: Nature. 2023 Dec 6;625(7994):377–84. doi: 10.1038/s41586-023-06816-9 (PMC10781646; doi:10.1038/s41586-023-06816-9)
Supplement: Marker genes for each global cluster and each cell type in the scRNA-seq data. — Table 1: Listing of 115 marker gene expressions across 183 global level-2 clusters. Percentage of cells expressing each gene, scaled average expression, and annotated cell type identity are shown. Table 2: Listing of top DEGs between each level-2 cluster and all other clusters. Shown for log2FC, percentage of cells expressing the gene in the cluster vs. in all other clusters, and two-sided Wilcoxon rank-sum test P-value and Bonferroni-adjusted P-value for the differential gene expression test. Table 3: Listing of top DEGs between each annotated cell type and all other cell types. [file 41586_2023_6816_MOESM4_ESM.xlsx]

## Sheet: GlobalClusters_Markers
Percent_expressed and scaled_average_expression for each of the 115 cell type/subset/state marker genes in each of the 183 global level-2 clusters
Percent_expressed
Level2_cluster__Annotated_celltype	Ptprc	Cd3g	Cd3e	Cd4	Cd8a	Cd8b1	Trac	Trbc2	Tcrg-C1	Tcrg-C2	Cd19	Ms4a1	Cd79a	Cd79b	Sdc1	Aicda	Itgam	Itgax	Itgae	Cd68	Csf1r	C1qa	Cx3cr1	Adgre1	Siglec1	Ly6c1	Ly6c2	Ccr2	H2-Ab1	H2-Eb1	Cd14	Fcgr3	Ms4a7	Thbd	Lyz2	Mgl2	Gzma	Gzmb	Ncr1	Nkg7	Nrp1	Cd33	Fut4	Foxp3	Ctla4	Pdcd1	Btla	Lag3	Havcr1
00a__T_cell_CD4	90.3675	94.044	73.0246	37.0767	5.52176	11.2223	85.9573	96.6512	0.274363	0.197542	0.374702	0.885802	1.90173	2.03499	0.141101	0.00313558	0.409194	0.407626	0.835633	0.689828	0.379405	1.27148	0.158347	0.105042	0.0893641	22.3348	5.73968	1.02534	14.281	13.8311	0.0517371	0.475041	0.117584	0.0454659	11.5813	0.222626	1.56152	0.67415	0.225762	6.61608	0.56754	0.199109	0.0580083	0.754108	1.65245	0.598896	9.70149	0.294745	0.0783896
01a__T_cell_CD8	93.6855	96.7879	82.5339	1.84219	82.9681	96.8797	83.3665	96.1388	0.331281	0.250699	0.505876	0.935646	1.88696	10.5585	0.132065	0.00223839	0.243984	0.463346	15.8165	0.81925	0.326805	1.15277	0.165641	0.0917739	0.107443	0.651371	31.0532	1.00951	14.8719	14.2361	0.0470062	0.367096	0.0761052	0.0358142	11.3016	0.199217	1.80862	0.814773	0.284275	83.0532	0.400672	0.219362	0.0626749	0.626749	1.5042	0.311136	7.71125	0.268607	0.0783436
01b__T_cell_CD8	93.5906	97.4437	77.2481	1.7432	85.0234	97.2789	83.0889	97.3214	0.324192	0.191327	0.340136	0.722789	1.61033	11.3786	0.13818	0	0.318878	0.393282	15.2955	0.845026	0.393282	1.83355	0.196641	0.14881	0.127551	0.669643	32.7009	1.1267	16.4328	15.4018	0.0690901	0.451743	0.143495	0.0212585	14.8384	0.212585	1.69005	0.542092	0.223214	84.6832	0.393282	0.2179	0.085034	0.589923	0.860969	0.350765	7.43516	0.387968	0.0637755
02a__T_cell_CD8	97.1567	96.7899	85.1142	1.86187	82.381	94.4511	91.3235	97.3402	0.880492	0.577823	0.568651	0.898835	2.00862	10.6484	0.201779	0.00917179	0.265982	1.54086	2.48555	0.953866	0.403559	1.26571	0.192608	0.119233	0.0917179	1.02724	96.423	9.68541	16.7569	15.8947	0.0550307	0.862148	0.0733743	0.0183436	12.0701	0.302669	3.74209	1.10979	0.275154	97.4502	0.348528	0.165092	0.110061	0.697056	1.59589	0.210951	11.0245	0.385215	0.0733743
02b__T_cell_CD8	97.3635	97.6998	81.3156	1.64111	84.9879	95.265	91.4716	97.9553	1.31827	0.699489	0.457358	0.618779	1.66801	11.3398	0.174872	0	0.295938	2.40786	2.19263	0.995426	0.417003	1.82943	0.295938	0.121065	0.269034	0.834006	97.4307	12.7388	17.9715	16.6801	0.0807103	0.807103	0.0672585	0.0672585	15.7789	0.309389	4.47942	2.07156	0.255582	98.8432	0.645682	0.322841	0.121065	0.618779	0.793651	0.269034	10.1695	0.497713	0.121065
03a__B_cell	80.8308	10.2769	4.63724	1.52171	4.44973	5.7046	7.68787	17.698	0.180297	0.180297	36.1315	87.1484	99.3365	97.3677	0.923121	0.00721189	0.252416	0.461561	0.670705	0.76446	0.490408	1.56498	0.11539	0.26684	0.137026	0.598586	6.10125	0.937545	99.6322	99.625	0.0576951	0.216357	0.209145	0.144238	12.7722	0.295687	1.35583	0.771672	0.252416	5.19256	0.317323	0.237992	0.064907	0.526468	0.742824	0.15145	29.4461	0.194721	0.122602
03b__B_cell	81.407	11.2228	5.02513	1.75879	4.60637	6.86767	8.0402	18.6767	0.0837521	0.0837521	36.0134	89.866	96.9012	90.0335	0.670017	0	0.0837521	0.251256	0.837521	1.50754	0.41876	2.01005	0.0837521	0.0837521	0.167504	0.335008	6.70017	0.837521	99.1625	99.1625	0	0.335008	0.41876	0	11.809	0.167504	1.34003	1.25628	0.167504	5.10888	0.670017	0.167504	0	0.167504	0.921273	0.251256	23.8693	0.921273	1.50754
03c__B_cell	85.2577	16.9072	6.28866	2.37113	8.65979	9.79381	12.8866	26.4948	0.206186	0.309278	36.4948	89.1753	98.9691	93.7113	0.309278	0	0.412371	0.515464	0.515464	1.23711	0.618557	1.54639	0.103093	0.206186	0.103093	1.54639	12.8866	0.927835	99.7938	99.4845	0	0.412371	0.103093	0	14.8454	0.103093	2.78351	4.02062	0.309278	8.96907	0.103093	0.103093	0	0.618557	0.515464	0.103093	26.5979	0.412371	0
03d__doublet	97.1014	76.8116	72.4638	14.4928	10.1449	11.5942	66.6667	81.1594	1.44928	2.89855	21.7391	86.9565	98.5507	97.1014	1.44928	0	1.44928	0	5.7971	1.44928	1.44928	0	0	0	0	5.7971	10.1449	2.89855	97.1014	92.7536	0	0	0	0	11.5942	0	1.44928	0	0	13.0435	7.24638	0	0	2.89855	5.7971	0	31.8841	0	0
04a__T_cell_CD4	90.9732	91.5094	72.8798	33.3466	7.54717	12.7805	86.7527	97.1003	0.377358	0.307845	0.575968	1.20159	2.58193	2.28401	0.168818	0.00993049	0.327706	0.337637	0.734856	0.724926	0.347567	1.09235	0.139027	0.0695134	0.0794439	40.864	9.35452	0.774578	15.2135	16.147	0.00993049	0.486594	0.0893744	0.0397219	12.8401	0.20854	2.75074	2.5422	0.347567	9.07646	0.546177	0.119166	0.0496524	1.09235	2.02582	0.665343	9.40417	0.297915	0.0893744
04b__T_cell_CD4	88.2081	79.3957	59.1691	24.5069	4.78389	10.3231	74.9056	94.0831	0.335711	0.335711	0.545531	1.09106	2.43391	1.9723	0.0839278	0	0.167856	0.335711	0.75535	0.545531	0.503567	1.13303	0.125892	0.167856	0.0419639	58.6236	11.3722	0.96517	14.7713	13.1767	0	0.293747	0	0.125892	10.7847	0.167856	12.9668	0.881242	0.125892	6.08477	0.461603	0.251783	0.0839278	1.09106	1.84641	1.25892	8.98028	0.96517	0.0839278
04c__T_cell_CD4	90.7427	80.9473	62.0022	22.9279	7.21206	9.25727	90.6351	91.9268	0.322928	0.322928	0.322928	1.07643	2.79871	2.47578	0.215285	0	0.107643	0.430571	0.430571	0.645856	0.215285	1.07643	0.107643	0	0	37.4596	5.59742	0.538213	14.3165	13.9935	0.107643	0.107643	0	0.107643	10.8719	0.215285	2.04521	1.61464	0.215285	6.5662	0.430571	0.215285	0.215285	1.507	3.76749	0.968784	11.5178	0.215285	0
05a__Treg	93.0206	93.8564	74.8616	36.8822	5.43308	10.7094	85.5605	93.7938	0.344792	0.261206	0.386584	0.950789	2.23592	8.48396	0.282102	0	0.313447	0.47017	31.3238	1.03437	0.522411	1.93292	0.302999	0.0731376	0.0731376	1.24334	5.56891	15.4738	16.9261	16.7903	0.0417929	0.334343	0.104482	0.0626894	14.4499	0.188068	1.72396	6.84359	0.282102	13.7185	39.2435	0.334343	0.146275	48.4171	53.6412	20.2382	12.4647	5.97639	0.125379
05b__Treg	94.9616	94.4492	80.1452	40.6063	10.9308	15.8412	89.9658	93.5952	0.426985	0.683177	0.469684	0.683177	1.79334	5.46541	0.29889	0	0.341588	0.683177	14.8164	1.49445	0.853971	1.57985	0.683177	0.170794	0.170794	1.92143	6.70367	4.14176	17.2929	18.0615	0	0.29889	0.128096	0.0426985	15.6704	0.128096	2.13493	3.20239	0.384287	26.9855	29.462	0.29889	0.29889	39.1546	49.6157	31.5969	26.1742	13.8343	0.170794
05c__Treg	90.9091	86.3636	67.1329	34.2657	5.94406	10.1399	71.6783	86.014	0.34965	0.34965	0.699301	1.04895	2.44755	3.4965	0	0	0	1.04895	8.39161	2.0979	0.34965	2.44755	0.34965	0	0.699301	1.04895	7.69231	9.44056	19.9301	19.2308	0.34965	0.34965	0	0	19.2308	0	3.14685	6.64336	0.34965	12.9371	16.7832	0	0	51.7483	70.6294	55.2448	10.1399	5.24476	0.34965
06a__T_cell_CD8	95.4234	94.3439	80.1429	2.56956	85.9206	91.9416	87.882	96.7158	0.592976	0.425726	0.714612	1.38361	2.94967	8.46891	0.16725	0	0.152045	0.638589	8.60575	0.729816	0.440931	1.17075	0.16725	0.121636	0.091227	2.87365	42.4814	1.23156	16.8466	15.9951	0.060818	0.456135	0.091227	0.060818	13.8969	0.364908	3.80113	9.4724	0.228068	75.7184	0.30409	0.197659	0.091227	0.699407	2.09822	0.380113	9.57884	0.319295	0.16725
06b__T_cell_CD8	98.1121	93.9878	78.7104	4.41475	79.3494	79.756	92.3904	97.7636	0.755155	1.19082	0.464711	0.871333	1.74267	6.62213	0.174267	0.0290444	0.290444	0.7842	9.84606	1.10369	0.377578	1.36509	0.319489	0.145222	0.0580889	1.33604	48.1847	1.307	18.6756	15.5678	0.0290444	0.203311	0.116178	0.0871333	13.5347	0.232356	2.75922	5.28609	0.842289	64.711	0.580889	0.203311	0.0871333	0.697067	2.93349	4.06622	13.9704	2.41069	0.145222
06c__T_cell_CD8	95.7413	85.8833	70.0315	2.12934	64.4322	78.7066	87.776	90.4574	0.315457	0.315457	0.630915	1.97161	2.76025	5.12618	0	0	0.315457	0.473186	2.83912	1.1041	0.473186	1.49842	0.315457	0	0.0788644	1.65615	32.4921	1.41956	17.8233	18.1388	0.157729	0.630915	0.315457	0.157729	12.224	0.236593	7.17666	9.93691	0.0788644	63.959	0.630915	0.236593	0	0.157729	2.44479	0.315457	9.54259	0.867508	0.157729
06d__T_cell_CD8	97.9167	95.2083	81.25	2.1875	91.0417	91.0417	93.5417	98.0208	1.77083	1.25	0.416667	0.833333	2.39583	8.02083	0.104167	0	0.208333	1.04167	3.85417	1.04167	0.625	2.08333	0.416667	0.3125	0	1.66667	80.1042	7.08333	17.7083	13.3333	0.104167	0.520833	0.104167	0.104167	14.2708	0.3125	22.0833	18.0208	0.208333	91.0417	0.104167	0.208333	0.208333	0.520833	1.25	0.625	14.7917	0.416667	0.104167
07a__MigDC	64.8708	13.1962	6.07936	4.40481	24.9363	9.35566	12.5774	28.0852	0.382235	0.254823	1.18311	2.1842	4.69603	6.69822	0.309428	0.127412	0.54605	6.84383	1.0921	5.11467	1.71096	4.69603	0.418639	3.2217	0.127412	0.746269	6.73462	1.72916	65.708	84.0735	0.782672	0.709865	0.928285	0.163815	29.2501	0.891882	1.65635	0.855479	0.345832	6.89843	3.74954	0.746269	13.2508	0.87368	1.18311	0.382235	6.73462	2.71205	0.43684
07b__MigDC	69.7684	13.0391	7.26837	3.63419	10.1637	8.20687	11.3219	29.2133	0.479233	0.339457	0.61901	1.83706	3.39457	4.89217	0.219649	0.0599042	1.21805	20.9864	1.19808	9.34505	1.79712	6.84904	0.638978	6.48962	0.239617	0.479233	6.54952	1.89696	57.3283	78.7939	1.4377	1.41773	3.23482	0.0798722	32.1286	0.678914	2.41613	0.798722	0.299521	7.20847	2.07668	1.09824	19.6286	0.878594	1.09824	0.459265	3.13498	1.97684	0.539137
07c__MigDC	86.2306	10.1549	7.0568	21.5146	13.9415	7.0568	10.8434	23.2358	0	0	0.172117	1.20482	2.23752	18.4165	0	0.172117	1.54905	59.0361	2.23752	29.7762	6.54045	3.61446	1.37694	21.1704	0.344234	0.344234	5.67986	5.16351	89.3287	96.3855	1.0327	1.37694	13.0809	0.172117	40.9639	4.30293	1.89329	1.0327	0.516351	4.64716	3.27022	0.688468	29.9484	1.20482	1.37694	0.344234	20.8262	10.8434	1.72117
07d__doublet	94.0063	74.4479	59.6215	17.0347	37.8549	40.0631	69.0852	83.5962	4.10095	2.83912	2.2082	1.26183	3.78549	7.57098	2.52366	0	3.47003	16.4038	10.7256	6.62461	2.2082	7.88644	0.946372	3.15457	0.630915	7.57098	23.3438	12.3028	58.3596	80.1262	0.630915	1.26183	1.26183	0	38.4858	0.630915	12.9338	6.62461	10.0946	45.4259	8.51735	1.26183	16.0883	5.99369	10.0946	3.78549	10.7256	3.47003	1.26183
08a__T_cell_gd	86.547	97.541	87.1324	2.58912	6.31017	11.7096	76.2295	95.6154	44.9649	27.3484	0.572469	0.949779	1.62633	14.4939	49.4796	0.0130107	0.351288	0.741608	49.4666	1.47021	0.832683	2.12074	0.338277	0.143117	0.234192	1.00182	5.04814	76.2946	18.0588	18.5532	0.104085	0.403331	0.182149	0.221181	26.3856	0.364299	1.57429	1.52225	0.364299	16.2373	9.74499	0.936768	0.273224	0.663544	1.65235	1.27505	8.84725	0.299245	0.364299
08b__T_cell_gd	86.7212	95.2171	81.309	2.64317	6.98553	12.7124	70.4216	94.3361	43.6123	28.6344	0.629327	0.881057	1.88798	15.3556	25.7395	0	0.440529	0.629327	40.214	2.07678	1.00692	1.51038	0.314663	0	0.314663	3.33543	7.17432	62.1775	19.7609	18.691	0.188798	1.13279	0.377596	0.503461	27.124	0.188798	2.01385	14.1598	0.566394	14.7892	3.58716	1.06986	0.503461	1.00692	2.13971	2.26558	8.11831	0.377596	0.818125
08c__T_cell_gd	87.8409	96.9318	83.0682	2.15909	5.68182	7.5	25	87.1591	62.5	48.2955	0.454545	1.02273	1.36364	31.5909	27.5	0	0	0.454545	44.0909	1.36364	0.681818	3.06818	0.568182	0.113636	0.227273	0.681818	4.31818	67.0455	16.4773	16.4773	0	0.227273	0	1.47727	19.4318	0.340909	2.04545	0.795455	0.113636	6.59091	3.75	0.568182	0.227273	0.909091	0.568182	1.02273	3.06818	0.113636	0.340909
08d__doublet	96.9697	97.4747	93.4343	16.6667	48.9899	62.1212	85.8586	97.4747	36.8687	25.7576	1.0101	1.0101	2.52525	18.6869	41.9192	0	0	2.0202	42.4242	0.505051	1.51515	0.505051	0.505051	0	0	8.08081	34.3434	65.1515	19.697	19.697	0	0.505051	0	0	27.2727	0	1.51515	0.505051	2.0202	54.0404	11.6162	0.505051	0	0.505051	5.55556	1.0101	8.58586	1.51515	0
08e__doublet	89.0411	95.2055	82.1918	4.79452	21.9178	17.1233	65.0685	95.8904	43.8356	28.0822	10.274	24.6575	28.7671	33.5616	51.3699	0	1.36986	4.79452	47.9452	3.42466	1.36986	4.10959	0.684932	0	0	0	9.58904	73.9726	77.3973	80.137	0	0.684932	0	0	43.1507	1.36986	0.684932	4.10959	1.36986	16.4384	7.53425	3.42466	1.36986	0.684932	1.36986	2.05479	19.1781	0.684932	3.42466
09a__NK_cell	98.0272	14.0595	5.08475	1.86163	4.70964	6.16838	9.51653	45.6377	0.166713	0.236177	0.458461	0.847458	1.41706	1.79216	0.180606	0	21.0058	26.9241	1.50042	1.75049	0.569603	2.05613	2.07002	0.111142	0.111142	0.611281	22.2979	66.0044	18.0745	17.352	0.0972492	18.0467	0.222284	0.0833565	16.5185	0.236177	89.7472	39.9833	85.7321	98.9997	0.583495	0.319533	0.15282	0.472353	0.9586	0.180606	1.3337	1.30592	0.180606
09b__NK_cell	98.4014	16.119	6.03908	2.75311	5.3286	5.72824	13.6767	52.1758	2.97513	1.42096	0.399645	0.754885	1.99822	2.17584	0.488455	0	11.8117	21.27	1.46536	1.37655	0.44405	2.13144	1.95382	0.0888099	0.044405	0.577265	22.3357	64.8313	21.8917	17.8508	0.222025	5.86146	0.44405	0.0888099	19.1829	0.35524	87.7886	82.3268	95.8703	97.4689	0.488455	0.133215	0.310835	0.488455	0.843694	0.133215	1.86501	2.30906	0.222025
09c__NK_cell	98.5545	16.2943	6.83311	2.36531	4.46781	6.30749	13.1406	51.9054	1.57687	1.05125	0.394218	2.2339	2.49671	2.1025	0.262812	0.131406	9.06702	15.5059	2.89093	1.44547	0.525624	1.70828	1.57687	0.131406	0	1.70828	26.8068	52.0368	16.0315	16.2943	0	6.04468	0.131406	0	15.6373	0.131406	84.2313	80.5519	96.5834	99.343	0.262812	0.262812	0	0.525624	0.788436	0.262812	1.70828	4.99343	0.65703
09d__doublet	98.895	90.6077	74.5856	20.9945	43.0939	55.2486	75.6906	95.5801	1.10497	2.20994	0	3.31492	0.552486	8.28729	0	0	22.6519	24.3094	11.0497	1.65746	0.552486	1.65746	4.41989	0.552486	0	7.73481	48.0663	58.5635	16.5746	18.232	0	13.8122	0.552486	0	18.7845	0	88.9503	46.4088	82.8729	98.895	2.76243	0.552486	0	6.62983	4.41989	2.20994	6.07735	2.20994	0
10a__Treg	90.02	90.5861	69.2385	25.9991	7.03819	12.167	73.2793	95.6372	0.943606	0.699378	0.510657	0.810391	2.10924	7.04929	0.144316	0	0.222025	0.421847	7.59325	0.943606	0.388544	1.35435	0.166519	0.155417	0.0666075	15.8637	6.33881	1.15453	15.3752	15.0311	0.0666075	0.233126	0.17762	0.0555062	12.7775	0.210924	1.55417	0.821492	0.222025	10.6461	23.7456	0.166519	0.0666075	46.714	27.964	1.88721	9.75799	1.34325	0.0777087
10b__Treg	92.6471	84.1737	68.4174	26.8207	6.93277	14.4258	73.4594	94.0476	2.03081	1.2605	0.490196	1.7507	2.2409	6.37255	0.280112	0	0.280112	0.560224	10.5742	0.560224	0.420168	1.40056	0.140056	0.070028	0.070028	18.1373	8.33333	4.13165	16.5966	16.8067	0	0.210084	0.070028	0	14.2857	0.280112	2.87115	4.7619	0	11.9048	19.958	0.070028	0	52.1709	36.6246	6.37255	9.2437	4.13165	0.140056
11a__T_cell_CD8	94.3786	96.9025	83.3843	2.02677	84.8566	96.5392	86.0994	96.7113	0.344168	0.229446	0.573614	0.936902	1.98853	10.1912	0.152964	0	0.305927	0.516252	13.9771	0.898662	0.42065	1.54876	0.191205	0.0956023	0.0191205	1.07075	47.4379	1.43403	16.0612	15.1052	0.114723	0.458891	0.0956023	0.0191205	12.2562	0.152964	4.66539	1.31931	0.229446	84.0727	0.707457	0.305927	0.114723	0.573614	2.10325	0.803059	8.92925	1.56788	0.133843
11b__T_cell_CD8	93.1592	87.4218	70.651	1.65502	80.9121	94.2994	77.1239	95.1085	0.367782	0.514895	0.772343	1.47113	1.87569	5.84774	0.294226	0	0.257448	0.441339	7.06142	0.588452	0.588452	1.65502	0.147113	0.0735565	0.0735565	2.5377	52.6296	1.21368	14.8216	13.8654	0	0.220669	0.110335	0	10.8864	0.331004	16.9915	3.23648	0.220669	76.0942	0.294226	0.0735565	0.110335	0.62523	1.36079	1.14013	9.23134	1.87569	0.0735565
11c__T_cell_CD8	97.538	91.7111	78.8264	2.25687	67.3779	68.9783	86.8281	96.348	5.45753	9.97128	0.492409	1.06689	2.42101	6.97579	0.123102	0	0.123102	1.35412	2.25687	0.779647	0.492409	1.51826	0.410341	0.0820681	0.164136	2.01067	95.7325	6.36028	17.3574	16.2905	0.0410341	0.533443	0.0410341	0.0410341	11.9409	0.164136	28.929	15.7571	2.42101	98.1535	0.287238	0.451375	0.0820681	0.533443	0.861715	0.451375	11.6537	0.738613	0.0820681
12a__T_cell_CD8	96.9096	94.3874	76.5826	1.7745	37.9623	34.5529	82.6338	96.2716	5.09421	11.8034	0.558269	0.707806	1.57512	7.76593	0.159506	0.0099691	0.338949	1.72465	1.85425	0.967002	0.398764	1.61499	0.368857	0.129598	0.0897219	1.0966	88.4458	7.29738	17.2864	15.6315	0.0498455	2.26298	0.179444	0.0299073	14.1262	0.21932	4.48609	2.21314	6.07118	96.76	0.458578	0.338949	0.119629	0.518393	1.02682	0.32898	5.55279	0.777589	0.0398764
13a__T_cell_gd	94.2146	95.132	75.5102	1.90975	10.3164	24.4523	30.9867	91.3687	28.2157	48.0622	0.393185	0.861262	1.68508	11.9641	0.149785	0	0.224677	0.542969	8.06965	1.10466	0.430631	1.49785	0.224677	0.149785	0.0936154	5.67309	32.185	1.68508	16.3078	16.1767	0.131062	0.4868	0.205954	0.0561693	13.3496	0.168508	5.20502	1.36679	0.205954	82.8122	0.393185	0.131062	0.224677	0.524246	1.77869	4.98034	5.54203	1.55402	0.0561693
13b__T_cell_gd	96.5544	94.5029	72.6723	1.55181	12.6775	13.5718	34.0873	89.8738	33.6139	46.0021	0.368227	0.762756	1.60442	8.54813	0.184114	0	0.236718	1.92004	1.3677	1.15729	0.473435	1.78853	0.604945	0.157812	0.0789058	0.789058	88.7428	4.99737	16.7806	16.3072	0.0263019	0.867964	0.184114	0.0789058	14.0189	0.341925	4.60284	2.7354	8.41662	97.212	0.289321	0.289321	0.157812	0.526039	0.999474	0.894266	5.83903	0.789058	0.210416
13c__T_cell_gd	94.1828	88.0886	73.9612	1.10803	12.1884	18.8366	28.2548	89.1967	40.1662	59.2798	0.554017	0.554017	1.93906	8.86427	0.277008	0	0	0.277008	5.26316	0.831025	0.831025	1.66205	0	0	0	12.4654	55.4017	1.66205	14.6814	13.0194	0	0	0	0	12.4654	0	36.5651	3.87812	0.277008	85.5956	0.831025	0	0	0.554017	2.21607	7.20222	6.6482	3.3241	0
14a__pDC	93.6925	10.0269	4.90737	54.872	34.889	57.46	8.11766	18.8941	0.212134	0.12728	0.565691	1.1031	1.93749	28.8927	5.31749	0.0141423	0.381841	28.03	1.14552	75.7743	0.664687	2.20619	0.452553	0.240419	0.240419	1.40008	96.1392	41.946	95.7856	94.8381	1.51322	0.296988	0.565691	0.367699	17.0556	16.4475	2.05063	0.62226	0.169707	5.82662	22.0902	14.8352	4.62452	0.565691	1.03239	0.62226	15.5141	70.4144	40.4752
14b__pDC	97.4265	9.92647	5.69853	58.364	39.614	58.2721	10.8456	18.8419	0.0919118	0.367647	0.459559	1.47059	2.20588	22.0588	0.827206	0	0.551471	24.7243	1.37868	75.1838	0.643382	3.40074	0.0919118	0.367647	0.183824	3.67647	97.7941	29.6875	94.5772	94.8529	1.01103	0.459559	0.459559	0.183824	16.9118	15.1654	2.20588	1.28676	0.0919118	4.77941	27.4816	11.489	3.40074	0.459559	0.551471	1.5625	16.4522	73.989	44.9449
14c__doublet	98.2222	81.7778	64.4444	53.3333	45.7778	74.6667	69.3333	85.3333	2.22222	1.33333	0.888889	1.77778	4.88889	21.7778	4.44444	0	2.22222	21.7778	10.6667	59.5556	0.888889	3.55556	1.77778	0.444444	0.444444	7.55556	92	33.3333	88	86.2222	0.888889	1.33333	0	0.888889	20.4444	8.88889	8.44444	6.66667	6.22222	44.4444	21.3333	8	6.66667	3.11111	5.33333	2.66667	20.8889	55.5556	29.7778
14d__doublet	44.3548	7.25806	7.25806	29.0323	12.9032	50	4.83871	20.9677	0.806452	0.806452	0.806452	0.806452	1.6129	10.4839	2.41935	0	0	11.2903	0	38.7097	1.6129	0.806452	0	0	0	0	83.871	14.5161	95.9677	88.7097	0	0	0	0	10.4839	7.25806	1.6129	0	0	8.87097	5.64516	3.22581	1.6129	0	0.806452	0.806452	6.45161	31.4516	12.9032
14e__doublet	93.4579	10.2804	4.6729	54.2056	30.8411	50.4673	8.41121	21.4953	0.934579	0	0.934579	0	1.86916	28.972	5.60748	0	2.80374	24.2991	0.934579	77.5701	9.34579	52.3364	2.80374	2.80374	0.934579	0.934579	91.5888	32.7103	98.1308	96.2617	1.86916	7.47664	4.6729	0	89.7196	15.8879	1.86916	0	0	7.47664	28.972	23.3645	2.80374	0	1.86916	0	14.0187	62.6168	40.1869
14f__doublet	100	7.40741	11.1111	55.5556	40.7407	70.3704	7.40741	14.8148	0	3.7037	29.6296	74.0741	88.8889	92.5926	0	0	0	18.5185	3.7037	77.7778	3.7037	0	3.7037	0	0	0	96.2963	40.7407	100	100	0	0	0	0	18.5185	18.5185	11.1111	0	0	3.7037	22.2222	11.1111	0	0	0	0	18.5185	70.3704	37.037
15a__T_cell_CD4	94.1355	96.0297	76.845	48.28	7.62237	11.623	89.5893	95.8327	0.545537	0.575845	0.31823	1.13654	1.74269	3.42476	0.303076	0.0303076	0.136384	0.439461	10.3501	0.894075	0.545537	1.6063	0.272769	0.0757691	0.0606152	1.54569	7.09198	9.57721	15.9873	14.8962	0.0606152	0.272769	0.12123	0.0151538	14.1537	0.212153	1.39415	1.31838	0.242461	17.4117	12.5777	0.212153	0.12123	1.51538	7.22837	8.1376	19.9424	1.43961	0.106077
15b__T_cell_CD4	93.5096	92.6683	73.0769	44.4712	9.25481	12.8606	86.899	95.1923	0.240385	0.721154	0.360577	1.08173	3.125	4.56731	0.120192	0	0.721154	0.360577	11.2981	0.961538	1.08173	2.28365	0.120192	0.120192	0.120192	3.00481	9.85577	7.69231	15.625	16.7067	0	0.480769	0.240385	0	13.9423	0.360577	3.96635	7.69231	0.360577	18.5096	9.97596	0.240385	0.240385	1.92308	9.375	13.7019	19.2308	4.80769	0.240385
15c__T_cell_CD4	93.2353	47.5	10.4412	4.11765	6.61765	8.23529	17.2059	78.0882	2.35294	0.882353	0.441176	1.02941	1.91176	6.91176	1.32353	0	0.294118	0.441176	63.0882	1.61765	0.735294	2.20588	3.38235	0.147059	0.147059	0.441176	5.44118	11.0294	33.3824	36.4706	0	0.441176	0.588235	0	22.5	0.147059	1.76471	1.17647	0.882353	25.2941	1.91176	0.294118	0	1.02941	1.32353	0.294118	17.2059	0.147059	0.147059
15d__T_cell_CD8	95.1899	96.962	83.2911	7.34177	83.7975	92.4051	87.5949	95.6962	1.26582	4.05063	0.759494	1.01266	1.01266	8.10127	0.253165	0	0.759494	0.253165	43.038	0.759494	0	1.77215	5.06329	0.253165	0.253165	0.253165	29.8734	9.11392	16.7089	16.962	0.506329	1.26582	0.506329	0	14.6835	0.506329	3.29114	8.35443	0.759494	87.3418	10.1266	0	0.253165	1.51899	4.05063	3.03797	12.1519	5.06329	0
16a__MigDC	52.3213	17.0535	8.24321	3.28409	8.74439	10.3271	15.6423	35.3864	0.487998	0.276972	0.712213	1.22659	2.43999	3.0335	0.646267	0.0263783	0.395674	4.56344	1.62226	5.55262	1.4508	7.18808	0.501187	0.474809	0.211026	0.870483	7.46505	1.60907	62.5692	92.1525	0.329728	0.883672	0.712213	0.131891	35.3864	0.474809	1.92561	0.725402	0.44843	8.99499	1.22659	1.02875	10.5777	1.17383	1.01556	0.224215	3.48193	1.59588	0.527565
16b__MigDC	53.6741	20.7668	8.94569	2.55591	9.90415	8.94569	18.2109	30.3514	0.958466	0.638978	0.638978	0.958466	2.55591	4.47284	1.91693	0	0.638978	3.19489	0.958466	3.19489	0.319489	6.38978	0	0.319489	0	0.958466	5.7508	2.23642	68.6901	94.2492	1.59744	1.27796	0.319489	0	33.2268	0.319489	4.79233	1.59744	0.958466	8.30671	10.2236	0.638978	10.8626	1.59744	2.23642	0.958466	4.15335	0	0.319489
16c__doublet	91.6364	85.8182	66.9091	16.3636	40	48.7273	77.8182	90.5455	1.45455	1.09091	0.727273	0.727273	2.90909	6.90909	1.09091	0	0.727273	3.27273	10.9091	4.36364	1.81818	7.27273	1.45455	0.363636	0.363636	10.1818	23.2727	6.54545	62.1818	93.4545	0	2.18182	0.727273	0	33.4545	0.363636	7.63636	4.72727	4.36364	48.3636	5.81818	0.727273	14.5455	5.45455	6.54545	1.45455	8.72727	4.36364	1.09091
16d__MigDC	48.1481	18.5185	12.963	3.7037	16.6667	16.6667	11.1111	33.3333	0	0	0	1.85185	11.1111	1.85185	1.85185	0	1.85185	5.55556	3.7037	9.25926	3.7037	7.40741	1.85185	0	0	5.55556	18.5185	0	68.5185	85.1852	0	1.85185	1.85185	0	25.9259	0	3.7037	1.85185	0	3.7037	0	1.85185	7.40741	0	1.85185	0	1.85185	1.85185	1.85185
16e__doublet	82.1429	10.7143	3.57143	0	3.57143	7.14286	21.4286	32.1429	0	0	35.7143	85.7143	100	96.4286	0	3.57143	0	3.57143	7.14286	7.14286	3.57143	10.7143	0	0	0	0	21.4286	0	100	100	3.57143	0	3.57143	0	32.1429	0	3.57143	0	0	7.14286	0	0	14.2857	0	0	0	21.4286	0	3.57143
17a__Langerhans	57.3656	16.3316	7.89222	2.81767	6.71591	9.23266	13.2677	32.5674	0.300916	0.300916	0.629189	1.57297	2.70825	2.98181	0.218848	0.027356	0.382985	7.48188	1.25838	3.92559	1.34045	8.41198	0.300916	3.37847	0.0547121	0.779647	6.36028	1.61401	43.0858	61.9067	0.382985	0.615511	0.697579	0.0957461	26.7679	0.246204	1.98331	0.724935	0.424019	7.9059	0.560799	0.519765	11.4211	0.889071	0.889071	0.123102	2.0517	1.18999	0.259882
17b__Langerhans	55.4124	13.1443	4.63918	2.31959	6.18557	7.98969	12.8866	32.4742	0	0.515464	1.28866	2.31959	4.89691	4.38144	0.257732	0	0.257732	5.41237	0.515464	2.57732	0.773196	7.47423	0.773196	2.06186	0	1.03093	5.6701	1.03093	39.9485	65.2062	1.28866	1.03093	0	0.257732	28.0928	1.03093	0.773196	0.515464	0.257732	7.21649	9.27835	1.54639	13.9175	1.03093	1.54639	0.515464	3.60825	1.28866	0
17c__doublet	89.7059	88.9706	66.1765	15.4412	34.5588	40.4412	74.2647	93.3824	5.14706	2.94118	0.735294	0.735294	2.20588	7.35294	0.735294	0	1.47059	5.88235	6.61765	2.94118	2.20588	5.14706	0.735294	5.88235	0	5.88235	27.2059	8.08824	33.8235	56.6176	0.735294	0.735294	2.94118	0	26.4706	0	5.14706	1.47059	2.20588	47.7941	4.41176	0.735294	12.5	5.14706	2.20588	2.20588	10.2941	1.47059	0
18a__cDC1	96.7992	12.6282	6.77669	4.72618	84.7962	9.05226	9.67742	22.7057	0.20005	0.325081	1.10028	4.70118	2.35059	5.82646	0.225056	0.0500125	1.00025	56.5391	33.4834	62.1655	4.07602	6.10153	0.925231	1.25031	0.625156	1.05026	13.4034	44.061	99.975	99.975	1.80045	1.67542	0.825206	0.250063	82.8957	2.25056	2.4006	0.850213	0.375094	6.35159	9.65241	2.97574	10.4276	1.07527	1.90048	0.425106	78.9697	4.25106	1.50038
18b__cDC1	94.7516	10.9653	5.71696	3.56139	68.6504	9.04405	9.46579	22.0712	0.421743	0.421743	0.843486	5.15464	3.23336	8.52858	0.421743	0.0468604	3.09278	54.3112	19.9157	65.1828	3.13964	4.40487	2.4836	1.35895	0.328022	0.656045	13.7301	67.6195	100	99.9531	2.06186	1.82755	0.562324	0.140581	80.3187	2.38988	1.96813	0.796626	0.281162	6.88847	16.9166	2.34302	10.0281	0.796626	1.54639	0.187441	76.0075	4.45173	1.49953
18c__cDC1	97.6842	12.8421	8.42105	4.73684	84.5263	11.3684	11.3684	27.4737	0.631579	1.05263	1.05263	3.05263	2.84211	4.84211	0.210526	0	1.26316	53.6842	32.2105	58.5263	2.73684	4.52632	0.842105	0.842105	0.526316	1.05263	30	28	100	100	0.736842	4.52632	0.315789	0.105263	69.2632	1.36842	2.94737	1.68421	0.526316	8.21053	10.9474	1.57895	9.47368	1.15789	2.21053	0.421053	82.8421	4.31579	1.47368
18d__doublet	97.0667	76.2667	60	17.8667	77.6	35.7333	68	84.8	7.73333	5.06667	1.06667	5.06667	4.8	11.4667	8.26667	0	4.53333	52.5333	32.5333	58.1333	2.93333	4	3.2	1.33333	0.8	4.26667	27.7333	63.4667	100	100	2.4	2.93333	1.6	0.533333	80.2667	1.86667	8.8	6.93333	10.6667	42.9333	15.7333	2.93333	7.2	6.93333	8.26667	3.2	77.8667	6.13333	2.13333
18e__doublet	100	25	7.69231	9.61538	75	11.5385	25	34.6154	0	1.92308	0	9.61538	1.92308	0	3.84615	0	3.84615	51.9231	30.7692	57.6923	5.76923	15.3846	3.84615	5.76923	0	0	11.5385	46.1538	100	100	0	1.92308	3.84615	0	75	0	3.84615	5.76923	0	11.5385	13.4615	1.92308	25	1.92308	3.84615	0	78.8462	3.84615	0
19a__MigDC	53.0206	17.0206	7.06173	2.8642	7.57202	10.1728	13.6461	35.5391	0.411523	0.263374	0.625514	1.54733	2.74897	2.89712	0.411523	0.0164609	0.54321	3.42387	1.16872	2.45267	1.0535	6.37037	0.263374	0.674897	0.0823045	0.872428	6.76543	1.31687	27.9835	41.3169	0.263374	0.609053	1.02058	0.0329218	28.1975	0.411523	1.84362	0.691358	0.246914	8.54321	1.4321	0.510288	4.26337	0.707819	1.1358	0.246914	2.02469	1.21811	0.197531
19b__doublet	94.6292	92.5831	68.798	17.3913	43.734	50.1279	77.4936	94.3734	1.02302	4.09207	0.767263	2.04604	2.55754	6.13811	0.767263	0	0.511509	6.13811	6.90537	2.30179	1.02302	4.34783	1.02302	0.767263	0.255754	9.20716	29.6675	2.8133	32.4808	38.3632	0.255754	1.02302	0.511509	0	25.3197	0	4.34783	1.27877	1.02302	49.3606	1.79028	0.767263	3.83632	3.06905	3.83632	1.53453	9.71867	1.79028	0.255754
19c__MigDC	57.3333	14.6667	8	9.33333	6.66667	2.66667	6.66667	14.6667	1.33333	1.33333	1.33333	1.33333	2.66667	5.33333	1.33333	0	6.66667	5.33333	4	26.6667	8	4	2.66667	0	4	0	5.33333	1.33333	42.6667	62.6667	0	12	0	0	94.6667	2.66667	2.66667	1.33333	0	8	2.66667	30.6667	6.66667	1.33333	1.33333	0	2.66667	1.33333	12
19d__doublet	43.75	6.25	6.25	6.25	12.5	18.75	0	18.75	0	0	0	0	0	0	0	0	0	6.25	0	6.25	0	0	0	0	0	0	6.25	0	31.25	56.25	0	0	0	0	43.75	0	0	0	0	6.25	0	0	6.25	0	0	0	0	0	0
20a__cDC2	95.6917	11.2483	5.79879	27.5035	5.91523	6.42757	8.59339	21.6348	0.395901	0.186306	0.652073	1.81649	2.46856	16.7909	0.326036	0.0465766	23.5678	76.3857	1.25757	63.7867	49.9068	4.84397	27.2939	46.4602	0.302748	0.628784	6.75361	48.1136	99.8603	99.9301	4.16861	14.7881	1.81649	0.186306	78.8542	40.871	2.46856	0.652073	0.41919	5.9851	6.49744	14.4853	9.66465	0.861667	0.745226	0.116442	18.0717	21.2855	0.442478
20b__cDC2	97.4747	15.1515	8.24916	23.064	9.25926	6.73401	13.8047	26.2626	0.505051	1.0101	0.505051	1.51515	2.86195	6.56566	0.16835	0	15.9933	72.8956	3.367	67.0034	30.9764	6.22896	13.1313	26.5993	1.0101	1.51515	17.1717	41.5825	99.8316	99.6633	1.3468	16.4983	3.0303	0.3367	77.1044	41.7508	1.85185	2.0202	0.505051	6.73401	21.8855	5.38721	7.91246	1.85185	1.51515	1.51515	22.2222	24.5791	0.673401
20c__cDC2	96.9163	16.0793	9.47137	12.9956	14.7577	8.37004	12.9956	27.7533	0.440529	0.881057	1.10132	4.18502	2.20264	31.7181	0.881057	0	20.4846	72.2467	2.20264	68.9427	42.7313	3.52423	38.7665	21.5859	0	0.220264	20.0441	56.8282	97.5771	96.9163	4.40529	1.76211	0	0.881057	66.9604	24.2291	2.20264	0	0.440529	6.82819	13.6564	23.348	8.59031	1.54185	1.54185	0.660793	37.2247	18.7225	1.32159
20d__doublet	97.6898	79.538	60.7261	38.6139	23.7624	31.6832	71.9472	84.1584	1.32013	1.9802	0.330033	1.65017	4.9505	15.1815	1.9802	0	22.4422	67.6568	10.8911	52.4752	35.3135	3.9604	24.4224	34.3234	0.660066	6.27063	20.7921	48.8449	99.3399	99.0099	2.64026	6.93069	0.990099	0.330033	74.9175	33.9934	5.28053	3.63036	5.28053	36.3036	11.2211	14.8515	4.9505	9.90099	11.2211	4.29043	22.1122	13.8614	2.31023
20e__doublet	97.1429	14.2857	14.2857	25.7143	8.57143	0	11.4286	42.8571	0	0	0	5.71429	8.57143	14.2857	0	0	34.2857	74.2857	2.85714	71.4286	54.2857	11.4286	37.1429	54.2857	0	0	11.4286	65.7143	94.2857	94.2857	2.85714	28.5714	11.4286	2.85714	94.2857	57.1429	5.71429	2.85714	0	14.2857	11.4286	8.57143	25.7143	0	5.71429	0	17.1429	8.57143	0
20f__cDC2	96.1538	15.3846	19.2308	3.84615	3.84615	0	11.5385	19.2308	3.84615	0	0	0	0	3.84615	15.3846	0	76.9231	53.8462	0	61.5385	61.5385	15.3846	3.84615	53.8462	0	0	3.84615	88.4615	100	100	23.0769	61.5385	0	0	100	57.6923	0	0	3.84615	7.69231	7.69231	7.69231	3.84615	3.84615	0	0	0	3.84615	0
21a__Macrophage	19.8762	9.78338	4.76077	12.3304	5.37967	5.71293	7.11735	18.3052	0.428469	0.238039	0.666508	1.19019	2.42799	9.42633	1.2616	0.0238039	3.23732	0.833135	0.856939	33.3492	17.1626	9.45013	4.21328	0.357058	4.90359	0.571293	5.02261	2.14235	44.8227	49.9881	0.142823	12.0209	2.42799	0.190431	99.0002	1.38062	1.57105	0.428469	0.285646	5.21304	0.238039	29.5882	2.4518	0.761723	0.856939	0.142823	1.69007	0.809331	16.5199
21b__doublet	86.0553	69.2211	55.2764	22.4874	29.8995	32.9146	59.6734	77.8894	1.50754	2.51256	0.628141	1.75879	2.26131	11.6834	1.00503	0	3.26633	1.75879	8.29146	19.9749	11.3065	5.40201	4.14573	0.251256	4.27136	6.90955	20.7286	7.1608	40.9548	43.8442	0.251256	9.42211	0.502513	0	95.3518	1.63317	2.01005	1.00503	1.13065	31.7839	3.26633	17.8392	0.879397	5.02513	5.77889	2.01005	6.65829	1.38191	10.0503
21c__Macrophage	22.2222	11.3757	5.02646	12.4339	4.49735	6.61376	8.20106	23.0159	1.0582	0	0	1.5873	4.2328	10.582	2.1164	0	3.43915	0	1.32275	30.1587	13.4921	12.6984	1.0582	0.26455	3.43915	0	5.82011	4.49735	48.1481	54.2328	0.793651	30.6878	1.85185	0	98.6772	0.793651	2.1164	1.5873	0.529101	7.67196	0.793651	25.3968	1.85185	0.26455	1.32275	0	1.85185	0.26455	14.0212
21d__Macrophage	25.7143	8.57143	2.85714	14.2857	5.71429	11.4286	7.14286	17.1429	1.42857	0	1.42857	0	2.85714	7.14286	1.42857	0	5.71429	1.42857	2.85714	30	15.7143	18.5714	8.57143	0	4.28571	0	5.71429	5.71429	68.5714	65.7143	0	5.71429	1.42857	0	98.5714	1.42857	0	0	0	7.14286	0	28.5714	0	0	2.85714	0	2.85714	0	15.7143
22a__T_cell_CD4	95.8657	94.2756	77.3498	36.7138	9.39929	15.1237	91.3781	95.159	0.24735	0.24735	0.4947	1.02473	1.83746	2.01413	0.141343	0	0.4947	0.388693	1.37809	0.848057	0.353357	1.55477	0.24735	0.106007	0.141343	15.1943	6.96113	1.37809	15.0177	15.053	0.0706714	0.424028	0.282686	0	11.5194	0.24735	1.90813	0.671378	0.388693	11.1661	0.530035	0.141343	0.106007	1.13074	2.43816	3.63958	13.1802	0.812721	0
22b__T_cell_CD8	96.1845	96.9392	83.6478	1.80294	81.3417	93.9203	90.1468	96.478	0.587002	0.712788	0.712788	0.880503	1.97065	8.88889	0.251572	0.0419287	0.293501	0.587002	13.4172	1.13208	0.796646	1.42558	0.167715	0.0838574	0.0419287	0.712788	36.3103	1.21593	17.3585	14.5073	0.167715	0.251572	0.0419287	0.0838574	12.7044	0.251572	2.18029	1.13208	0.461216	82.6415	0.377358	0.293501	0.167715	0.754717	2.43187	1.04822	8.93082	0.628931	0.0838574
23a__Lymphocyte_proliferating	97.1409	95.5563	89.1147	37.5129	41.7499	48.4671	93.9029	97.4509	2.82466	3.27248	1.30899	1.89459	4.237	18.6014	1.65346	0.378918	1.20565	2.9969	15.9835	5.3393	1.20565	2.23906	3.27248	0.24113	0.103341	2.82466	31.5191	15.6045	27.6266	25.7664	0.378918	0.895625	0.172236	0.24113	20.186	0.344471	7.78505	10.3686	1.1712	52.6697	22.6318	0.688942	0.344471	12.8143	30.5202	25.3186	27.5233	13.5377	0.344471
23b__Lymphocyte_proliferating	97.3927	97.3384	90.8745	53.6665	8.09343	23.2482	97.7729	98.642	0.597501	0.869093	0.760456	0.706138	2.11841	25.258	1.41228	0	2.0641	0.597501	48.4519	2.17273	0.706138	2.0641	0.760456	0.108637	0.0543183	1.62955	8.36502	44.9212	30.7442	24.4432	0.108637	0.434546	0.217273	0.162955	19.5003	0.65182	3.91092	29.006	0.543183	21.3471	30.5812	0.760456	0.271592	73.6556	82.0206	20.6953	18.7398	7.22433	0.271592
23c__Lymphocyte_proliferating	96.9697	46.5565	37.1901	3.30579	21.2121	20.9366	47.9339	77.4105	12.1212	24.5179	0.550964	0.826446	2.75482	15.1515	2.47934	0	12.1212	23.6915	28.9256	6.33609	1.92837	4.6832	24.2424	0.275482	0.826446	0.550964	30.854	53.168	57.0248	51.5152	0.275482	14.6006	0.275482	0	24.2424	0.550964	64.4628	53.719	55.0964	93.9394	18.7328	0.550964	0	1.92837	4.13223	1.92837	5.50964	5.78512	0
23d__Lymphocyte_proliferating	96.2264	100	98.1132	3.77358	9.43396	13.2075	62.2642	100	98.1132	58.4906	5.66038	0	1.88679	50.9434	24.5283	0	0	3.77358	35.8491	1.88679	0	1.88679	0	0	0	1.88679	18.8679	90.566	58.4906	35.8491	0	0	0	1.88679	22.6415	0	3.77358	41.5094	0	24.5283	13.2075	1.88679	1.88679	5.66038	9.43396	30.1887	9.43396	1.88679	0
24a__cDC2	95.1618	10.3437	6.80681	18.9189	52.4858	18.3183	8.77544	22.0888	0.500501	0.333667	1.4014	3.03637	4.7047	29.7631	0.2002	0.0333667	3.7037	54.6213	1.36803	59.4261	46.3463	3.43677	49.1825	9.70971	0.500501	0.700701	21.4214	45.2452	99.7998	99.7998	19.5529	1.03437	1.001	0.834168	70.8041	58.4251	2.4024	0.900901	0.367034	6.57324	15.4821	52.5859	3.67034	1.1011	1.2012	0.166834	46.8802	68.2349	9.30931
24b__doublet	95.5709	11.122	6.29921	12.4016	29.1339	15.5512	9.54724	21.9488	0.688976	0.295276	0.787402	1.37795	2.75591	22.0472	0.492126	0	14.1732	43.4055	1.47638	63.4843	26.8701	2.85433	56.2008	1.5748	0.492126	1.47638	81.5945	77.6575	73.1299	65.9449	17.5197	2.3622	0.984252	1.1811	46.5551	20.2756	1.9685	0.885827	0.590551	6.20079	20.8661	40.2559	2.55906	0.590551	1.1811	0.688976	41.2402	55.1181	10.2362
24c__cDC2	81.25	12.8571	6.42857	8.21429	25.1786	8.57143	13.0357	24.4643	0.178571	0.535714	1.42857	1.25	4.28571	13.9286	0.178571	0.178571	11.6071	46.7857	1.60714	38.2143	28.9286	4.10714	8.03571	10.7143	0.357143	1.60714	11.0714	15.3571	98.9286	99.6429	3.92857	11.6071	1.42857	0.357143	55	43.3929	2.85714	1.42857	0.535714	6.78571	16.9643	13.9286	9.82143	1.42857	2.14286	1.78571	20.1786	17.8571	8.21429
24d__doublet	97.6812	82.3188	64.9275	44.3478	46.3768	27.5362	76.2319	89.8551	2.02899	1.73913	0.289855	2.02899	3.18841	28.9855	1.15942	0	8.11594	50.4348	11.3043	54.4928	37.3913	2.6087	53.0435	8.4058	0.289855	7.82609	43.7681	60.8696	92.4638	91.8841	15.942	1.73913	0.57971	0.289855	65.7971	45.2174	4.92754	6.08696	5.7971	27.5362	26.3768	51.3043	2.6087	20.8696	19.4203	5.21739	47.8261	58.2609	3.76812
25a__T_cell_CD8	97.4562	98.0406	88.9653	3.50636	85.562	92.3341	89.4122	98.4531	0.515641	0.17188	0.859402	0.756274	2.20007	17.0162	0.275009	0	0.206256	0.653145	25.3008	3.60949	0.343761	1.82193	0.996906	0.137504	0.0343761	0.859402	38.7762	1.95944	16.2943	16.088	0.0343761	0.515641	0.0343761	0	13.6473	0.309385	2.06256	1.03128	0.17188	82.3307	5.25954	0.137504	0.0687521	0.756274	16.3286	3.19697	15.1255	7.0471	0.103128
25b__T_cell_CD8	94.8874	90.5052	77.5411	4.44309	21.3634	43.031	84.0536	97.0785	0.42605	0.730371	0.42605	1.27815	1.27815	10.4078	8.03408	0	0.182593	4.13877	1.27815	6.75593	0.669507	1.64334	0.486914	0.304321	0.0608643	0.8521	65.7943	14.7292	16.6159	14.4857	3.65186	0.365186	0.121729	0	12.538	0.243457	2.79976	2.61716	0.121729	74.9848	0.608643	0.669507	0.121729	0.669507	17.2855	6.20816	9.79915	8.58186	0.121729
25c__T_cell_CD8	95.7105	97.0509	83.9142	13.1367	57.1046	68.0965	90.3485	96.7828	1.07239	2.41287	0.268097	0.268097	1.87668	5.36193	0	0	0	5.09383	1.34048	9.11528	0.268097	1.60858	4.55764	0.268097	0	0.536193	29.4906	22.252	15.8177	13.6729	0	0.536193	0.268097	0	13.941	0	7.7748	19.571	0.536193	95.4424	6.97051	0	0.268097	0.80429	10.7239	22.7882	4.28954	24.1287	0
26a__doublet	95.4106	95.2899	86.3527	40.7005	29.3478	35.5676	89.6135	97.5242	2.59662	2.71739	1.08696	1.20773	3.07971	17.029	0.724638	0.0603865	0.422705	1.38889	17.9348	3.01932	0.785024	2.29469	0.905797	0.120773	0.120773	3.74396	16.9082	7.6087	23.8527	22.6449	0.181159	0.301932	0.241546	0	17.7536	0.120773	2.41546	5.01208	0.603865	43.3575	19.5048	0.603865	0.120773	17.6932	26.6304	22.7657	23.7923	12.3188	0.241546
26b__T_cell_CD8	98.5525	95.5947	78.7917	2.20264	68.0931	56.0101	86.7212	98.175	11.7684	18.1246	0.881057	1.57332	3.52423	6.3562	0.251731	0	0.503461	1.95091	1.95091	1.38452	0.692259	2.26558	0.692259	0.314663	0.125865	2.51731	89.8049	7.42605	20.8936	20.9566	0.188798	0.566394	0.188798	0	17.8099	0.314663	22.7187	68.2819	7.30019	98.3008	0.314663	0.377596	0.0629327	0.629327	1.51038	0.94399	11.0761	0.566394	0.125865
26c__T_cell_CD8	98.125	98.125	89.2969	1.5625	89.4531	93.2812	94.6094	98.5938	2.73438	3.51562	0.546875	1.17188	2.03125	16.1719	0.234375	0	0.3125	2.5	6.5625	1.25	0.546875	1.5625	0.15625	0.078125	0.078125	0.859375	92.3438	13.75	18.9844	17.1875	0.078125	0.9375	0.15625	0.078125	15	0.3125	6.875	3.82812	0.703125	98.2812	0.234375	0.15625	0	0.390625	1.5625	0.9375	13.3594	0.625	0.078125
27a__NK_cell	95.4877	16.6712	6.05242	4.16104	4.64739	5.70116	9.26777	60.8754	2.51283	1.62118	0.567414	0.567414	1.86436	3.29641	0.648473	0	3.8368	16.6442	3.72872	1.62118	0.702513	2.48581	7.78168	0.216158	0.243178	0.540394	33.0992	48.9868	20.0486	19.184	0	15.9416	0.189138	0.0540394	21.94	0.378276	28.3977	10.4296	84.5447	94.2448	2.16158	0.621454	0.108079	0.594434	0.94569	0.378276	2.16158	6.10646	0.351256
27b__doublet	96.5732	94.3925	69.7819	6.85358	13.7072	11.838	56.6978	90.3427	8.09969	23.053	0	0.623053	1.55763	4.6729	0.311526	0	1.86916	4.98442	31.1526	1.86916	0.934579	2.18069	22.7414	0	0	2.49221	52.0249	13.3956	21.8069	17.134	0	2.49221	0.311526	0	19.9377	0.311526	8.41121	15.8879	22.7414	96.8847	1.55763	0.623053	0.311526	2.18069	2.49221	0.311526	6.54206	1.55763	0.311526
28a__cDC2	98.7672	15.0405	9.47517	7.39697	7.25608	8.31279	12.1874	24.6918	0.563579	0.38746	1.02149	2.00775	3.45192	24.4452	0.493131	0.246566	41.2821	41.3526	1.51462	65.4104	86.2275	17.1539	53.223	42.9729	2.88834	1.97253	40.8242	74.4276	87.249	84.572	7.11518	42.9729	15.8154	3.90983	98.0979	13.3498	2.32476	1.3385	0.704473	8.87636	13.7725	7.99577	10.1092	1.37372	1.54984	0.352237	5.67101	1.76118	0.563579
28b__cDC2	93.8578	12.7155	7.97414	70.4741	7.32759	8.94397	10.9914	26.5086	0.107759	0	0.862069	1.61638	4.31034	48.3836	0.431034	0	32.4353	47.9526	1.40086	83.2974	92.9957	95.5819	73.2759	28.0172	4.31034	0.538793	9.91379	27.9095	86.6379	87.1767	9.15948	65.7328	79.6336	1.93966	99.7845	15.0862	2.47845	1.18534	0.75431	6.57328	37.1767	49.6767	22.1983	0.969828	1.93966	0.107759	3.55603	41.1638	1.72414
28c__doublet	86.7965	86.3636	64.0693	14.5022	37.6623	50.4329	72.2944	92.6407	1.2987	0.865801	0.865801	1.7316	1.51515	6.06061	0.4329	0	0.649351	1.2987	7.35931	1.2987	1.2987	3.67965	0.865801	0.4329	0.21645	9.95671	16.6667	2.81385	24.026	22.5108	0	0.4329	0.649351	0.21645	19.697	1.08225	3.24675	2.81385	0.649351	41.342	1.2987	0.649351	0.21645	1.94805	3.67965	1.51515	9.30736	2.38095	0.21645
28d__cDC2	100	13.3333	13.3333	6.66667	0	6.66667	13.3333	33.3333	0	0	0	6.66667	0	0	0	0	86.6667	33.3333	6.66667	26.6667	33.3333	0	0	73.3333	0	0	6.66667	13.3333	6.66667	26.6667	0	0	0	0	20	0	0	0	6.66667	13.3333	0	13.3333	13.3333	0	0	0	0	0	0
29a__T_cell_CD4	95.4545	95.4545	78.6276	41.1713	7.03671	12.0629	91.1713	97.3339	0.480769	0.305944	0.524476	0.743007	2.14161	1.74825	0.0874126	0	0.174825	0.524476	0.699301	0.83042	0.437063	1.22378	0.305944	0.0437063	0.0437063	8.08566	5.98776	1.00524	14.6853	14.3357	0.0437063	0.393357	0.0437063	0.0437063	11.1888	0.305944	2.14161	0.874126	0.174825	6.99301	0.655594	0.262238	0	1.18007	3.84615	4.72028	12.7622	1.70455	0.0874126
29b__T_cell_CD4	93.1186	88.5798	75.2562	24.8902	7.17423	10.2489	88.4334	96.4861	1.02489	0.292826	1.02489	2.04978	3.66032	4.97804	0	0	0.585652	0.585652	0.878477	0	0.439239	1.1713	0.292826	0	0.146413	14.0556	6.14934	1.02489	19.0337	14.9341	0.146413	0.292826	0.146413	0	12.8843	0.439239	0.732064	1.31772	0.292826	7.75988	0.146413	0	0	2.04978	2.48902	0.585652	10.5417	0.439239	0.146413
29c__T_cell_CD4	93.7008	88.189	74.8031	20.4724	7.87402	11.0236	85.8268	97.6378	0.787402	0	0	0	0.787402	2.3622	0	0	0	0.787402	2.3622	0.787402	1.5748	1.5748	0	0	0	3.93701	1.5748	0	11.811	12.5984	0	0	0	0	11.811	0	2.3622	0	0	7.08661	0	0	0.787402	0	0	0	11.811	0	0
30a__Macrophage	25.7887	10.4657	4.60691	21.1317	5.25789	5.70856	8.06209	16.7251	0.2003	0.2003	0.701052	1.65248	3.75563	4.40661	0.400601	0	8.26239	0.851277	0.801202	54.2814	29.2439	90.1853	0.650976	11.5674	8.36254	0.500751	4.75714	0.801202	69.304	66.8503	5.40811	32.4487	22.634	0.751127	90.7862	1.75263	2.35353	0.801202	0.550826	6.81022	5.45819	15.5233	0.300451	0.500751	0.701052	0.250376	1.70255	1.45218	2.55383
30b__doublet	91.9799	90.2256	69.4236	24.3108	32.3308	38.8471	74.9373	92.4812	2.00501	1.50376	0.75188	1.50376	2.50627	6.76692	0	0	3.7594	1.00251	5.01253	29.8246	10.2757	63.9098	0.75188	4.51128	2.25564	9.02256	22.5564	3.50877	50.3759	46.1153	1.75439	16.5414	7.26817	0.501253	66.1654	1.50376	4.51128	3.00752	2.25564	39.599	4.51128	5.26316	0	3.00752	5.51378	2.50627	10.7769	2.00501	1.00251
30c__Macrophage	30.5085	10.1695	7.9096	20.6215	7.34463	7.06215	10.452	20.339	0	0.282486	1.41243	1.9774	3.38983	3.67232	0	0	8.75706	1.12994	0.282486	54.8023	25.9887	90.678	0	11.2994	8.47458	2.25989	5.08475	1.41243	75.4237	72.0339	6.21469	56.7797	23.7288	0	90.3955	0.564972	1.12994	1.69492	0.564972	5.64972	1.9774	10.452	0.282486	0.564972	0.282486	0	3.67232	1.9774	1.9774
30d__Macrophage	51.1364	12.5	2.27273	14.7727	35.2273	4.54545	6.81818	21.5909	0	0	0	0	0	2.27273	0	0	4.54545	7.95455	6.81818	35.2273	18.1818	78.4091	4.54545	9.09091	6.81818	1.13636	5.68182	6.81818	94.3182	87.5	2.27273	23.8636	13.6364	1.13636	92.0455	5.68182	2.27273	0	1.13636	4.54545	3.40909	6.81818	1.13636	0	0	0	12.5	4.54545	4.54545
30e__Macrophage	41.6667	10.4167	12.5	27.0833	4.16667	4.16667	14.5833	12.5	0	0	0	4.16667	0	4.16667	2.08333	0	14.5833	0	0	60.4167	22.9167	89.5833	0	6.25	2.08333	0	10.4167	2.08333	54.1667	56.25	4.16667	22.9167	8.33333	0	87.5	2.08333	0	0	0	6.25	0	16.6667	0	0	0	0	2.08333	0	0
30f__Macrophage	8.57143	5.71429	5.71429	17.1429	8.57143	0	2.85714	11.4286	0	2.85714	0	0	2.85714	0	0	0	2.85714	0	0	51.4286	17.1429	85.7143	0	20	2.85714	0	2.85714	0	74.2857	71.4286	17.1429	37.1429	8.57143	2.85714	97.1429	0	2.85714	2.85714	0	8.57143	0	5.71429	0	0	0	0	0	2.85714	2.85714
31a__Monocyte	97.6173	10.1805	4.69314	1.80505	4.76534	6.06498	8.23105	18.7004	0.288809	0.0722022	0.505415	1.08303	2.52708	9.81949	0.505415	0.0722022	68.5199	4.98195	1.01083	81.8773	84.4765	4.76534	54.4404	43.3213	2.96029	0.722022	92.5632	96.7509	37.5451	31.6968	26.065	77.8339	8.30325	6.6426	100	2.52708	2.02166	1.15523	0.433213	6.5704	25.2708	14.0072	4.25993	0.361011	0.722022	0.216606	6.35379	0.505415	0.288809
31b__Monocyte	99.4681	12.5887	5.49645	1.59574	7.97872	8.51064	12.0567	20.3901	1.06383	0.70922	1.24113	1.59574	5.14184	6.73759	0.35461	0	72.1631	2.65957	0.35461	83.5106	77.4823	5.85106	19.6809	41.4894	4.60993	2.83688	96.8085	95.7447	33.6879	26.773	33.8652	91.1348	7.0922	1.59574	100	0.70922	2.30496	4.96454	0	8.51064	28.3688	17.0213	3.7234	0.886525	0.531915	0	6.38298	0.531915	0.177305
31c__Monocyte	97.2152	8.60759	5.56962	1.77215	6.83544	8.35443	6.58228	21.519	0.506329	0.506329	0.253165	2.27848	1.77215	8.10127	0.506329	0	89.1139	17.4684	1.01266	92.4051	88.8608	9.62025	9.11392	40.7595	3.03797	1.26582	91.3924	91.8987	53.9241	40.5063	46.0759	93.4177	10.3797	3.79747	100	4.81013	1.26582	0.506329	0	5.56962	7.34177	41.0127	8.10127	0.759494	1.51899	0.506329	3.03797	0.253165	1.01266
31d__Monocyte	99.4318	39.2045	33.8068	11.0795	13.0682	16.4773	35.5114	48.0114	2.84091	0.852273	1.13636	1.13636	2.55682	5.96591	0.852273	0	63.6364	3.97727	6.25	80.9659	73.8636	5.68182	27.8409	32.1023	10.7955	5.11364	95.7386	94.0341	36.3636	25.8523	14.4886	77.8409	4.82955	1.13636	100	0.568182	5.11364	6.25	4.82955	22.1591	36.6477	10.5114	3.69318	5.39773	4.82955	1.13636	8.80682	1.13636	1.98864
31e__Monocyte	98.2759	5.17241	8.62069	1.72414	8.62069	1.72414	3.44828	17.2414	0	0	6.89655	25.8621	27.5862	32.7586	8.62069	0	81.0345	18.9655	1.72414	84.4828	84.4828	8.62069	27.5862	22.4138	5.17241	0	81.0345	70.6897	79.3103	63.7931	50	62.069	6.89655	1.72414	100	5.17241	0	0	0	6.89655	12.069	12.069	6.89655	0	6.89655	0	12.069	3.44828	0
32a__T_cell_gd	91.5208	95.2407	79.267	12.1444	6.07221	7.60394	75.4376	95.0219	23.0853	28.1182	0.382932	1.03939	2.24289	2.78993	0.437637	0	0.164114	0.601751	8.64333	0.929978	0.875274	1.42232	0.382932	0.109409	0.109409	13.7856	32.3851	44.6937	17.8337	17.8884	0.109409	0.109409	0.273523	0	15.919	0.218818	1.69584	4.59519	0.820569	66.4661	2.68053	0.328228	0.0547046	0.547046	2.62582	5.08753	9.73742	0.765864	0.273523
32b__T_cell_gd	82.0946	34.4595	5.06757	2.36486	5.23649	5.91216	11.1486	81.0811	15.0338	1.18243	0	0.675676	1.52027	11.3176	0.506757	0	0.506757	0.337838	9.29054	1.18243	0.844595	2.02703	0	0.168919	0	2.36486	5.23649	63.1757	25	21.4527	0.337838	0.506757	0.168919	0	20.1014	0.168919	2.87162	1.01351	0.168919	10.8108	8.61486	0.337838	0	0.844595	0.844595	4.22297	5.91216	0	0.168919
33a__doublet	38.3952	10.6764	4.11141	1.59151	45.3581	6.76393	6.23342	18.8329	0.132626	0.265252	0.265252	1.25995	1.92308	1.5252	0.265252	0	0.132626	10.0796	11.4721	17.3077	0.928382	2.51989	0.132626	0.530504	0	0.795756	6.69761	8.62069	99.1379	99.8674	0.132626	0.994695	0.464191	0	41.7109	1.39257	1.39257	0.596817	0.198939	6.56499	1.06101	0.464191	2.12202	0.066313	0.66313	0.066313	21.618	1.19363	0.596817
33b__doublet	89.5013	71.6535	57.7428	16.7979	52.4934	34.9081	61.4173	82.9396	1.83727	2.88714	0.524934	1.04987	3.93701	6.82415	1.04987	0	1.04987	9.71129	13.6483	11.0236	0	2.09974	1.31234	0.262467	0.262467	7.61155	21.5223	12.336	96.5879	98.6877	0	1.04987	0.262467	0	37.0079	0.787402	3.67454	2.62467	2.62467	38.3202	2.09974	1.04987	2.62467	3.67454	4.98688	0.787402	22.3097	1.83727	0.524934
33c__doublet	34.2205	10.6464	5.32319	5.70342	32.6996	6.08365	7.60456	19.0114	0.380228	0	0.380228	0	1.52091	3.04183	0.380228	0	1.52091	6.84411	11.4068	21.673	8.36502	14.0684	0.760456	1.14068	1.52091	0	6.08365	4.18251	98.0989	99.6198	0	6.84411	1.52091	0	94.6768	1.90114	2.28137	0.760456	0.760456	7.22433	0.380228	11.7871	3.42205	0.760456	0.380228	0	20.1521	1.90114	9.5057
33d__doublet	42.3077	12.3077	6.53846	2.30769	45.3846	6.92308	10.3846	20.3846	0	0.384615	0.384615	0.384615	0.384615	2.30769	0	0	0.384615	7.69231	8.07692	14.6154	1.92308	3.84615	2.30769	0.769231	0.384615	1.53846	8.07692	6.92308	97.3077	99.2308	0	1.53846	0	0	38.4615	2.69231	3.07692	1.15385	0.384615	3.07692	1.92308	1.53846	3.07692	0.384615	1.53846	0	21.1538	0.769231	0.769231
34a__B_cell	79.6309	10.5947	5.80998	1.64046	4.98975	6.42515	7.24539	21.121	0.273411	0.136705	34.2447	93.5748	98.838	94.9419	0.546822	0	0.205058	0.410116	0.615174	0.75188	0.478469	1.162	0.205058	0.341763	0.136705	1.02529	12.0984	1.09364	99.5215	99.3165	0	0.0683527	0.136705	0.0683527	12.8503	0.273411	2.25564	1.50376	0.0683527	5.60492	0.341763	0.136705	0.0683527	0.75188	1.02529	0.136705	24.3336	0.341763	0.136705
35a__ILC	85.5136	14.9254	8.25285	58.1212	5.97015	6.05795	10.8867	58.9991	20.3687	19.3152	0.175593	1.40474	2.89728	7.72608	21.9491	0	0.438982	0.877963	1.14135	4.8288	1.75593	3.59965	13.345	2.3705	0.526778	0.965759	6.23354	6.84811	40.5619	39.0694	0	6.84811	0.351185	0.175593	37.05	0.351185	1.40474	0.965759	10.5356	11.7647	15.8911	3.68745	2.63389	0.263389	1.05356	2.01932	6.93591	4.47761	2.01932
35b__doublet	97.5845	18.3575	8.21256	13.5266	4.34783	9.66184	15.942	57.971	5.31401	1.93237	0.483092	0.483092	0.966184	7.72947	2.89855	0.483092	14.0097	20.7729	3.38164	21.7391	15.4589	9.66184	8.69565	0	4.83092	0.966184	32.8502	54.5894	43.4783	54.1063	0	20.2899	2.89855	0	98.5507	0.483092	47.8261	33.3333	83.0918	93.2367	3.38164	23.1884	0.483092	0	0.966184	0.483092	4.83092	5.31401	11.5942
35c__ILC	83.7209	13.9535	2.32558	37.2093	6.97674	11.6279	18.6047	34.8837	4.65116	4.65116	2.32558	0	2.32558	6.97674	0	0	0	0	0	2.32558	2.32558	4.65116	2.32558	0	2.32558	0	6.97674	6.97674	60.4651	60.4651	0	6.97674	0	0	37.2093	2.32558	4.65116	11.6279	27.907	9.30233	11.6279	0	4.65116	4.65116	6.97674	25.5814	16.2791	2.32558	0
36a__Neutrophil	95.3144	11.4673	3.69914	1.35635	4.56227	4.80888	7.39827	18.9889	0.123305	0.246609	0.739827	2.34279	3.08261	2.46609	0.123305	0	47.7189	12.0838	0.986436	13.6868	15.9063	1.72626	1.23305	9.24784	0.369914	0.369914	13.0703	1.35635	16.8927	17.1393	19.2355	57.5832	0.369914	0.863132	65.2281	0.369914	1.60296	0.739827	0.493218	4.93218	0.493218	55.857	2.7127	0.493218	0.986436	0.246609	2.09618	0.369914	0
36b__Neutrophil	87.5912	12.8954	6.56934	3.16302	7.29927	4.86618	5.3528	16.0584	0.243309	0.973236	0.729927	1.21655	3.64964	1.94647	0	0	55.4745	7.29927	0.973236	13.8686	8.27251	3.16302	0	5.3528	0.729927	0.973236	33.5766	1.21655	13.1387	22.3844	59.3674	74.6959	0	0.243309	58.6375	0.243309	1.70316	2.43309	0.973236	4.62287	0.973236	68.1265	0.729927	0.973236	1.70316	0.243309	1.70316	0.243309	0
36c__doublet	97.8261	60.8696	47.8261	31.5217	30.4348	46.7391	54.3478	69.5652	4.34783	1.08696	0	0	2.17391	13.0435	3.26087	0	40.2174	15.2174	8.69565	20.6522	10.8696	3.26087	2.17391	7.6087	1.08696	2.17391	57.6087	22.8261	41.3043	41.3043	26.087	41.3043	0	1.08696	53.2609	2.17391	7.6087	8.69565	5.43478	42.3913	7.6087	43.4783	2.17391	3.26087	2.17391	3.26087	8.69565	15.2174	13.0435
36d__doublet	100	3.50877	7.01754	1.75439	5.26316	10.5263	3.50877	15.7895	0	0	0	0	1.75439	7.01754	1.75439	0	56.1404	29.8246	0	43.8596	71.9298	7.01754	50.8772	36.8421	1.75439	0	36.8421	45.614	54.386	43.8596	24.5614	57.8947	7.01754	7.01754	96.4912	1.75439	3.50877	1.75439	0	3.50877	7.01754	64.9123	12.2807	0	1.75439	0	3.50877	1.75439	1.75439
37a__Macrophage	24.1153	10.7471	4.45609	22.6737	5.37353	7.60157	10.4849	21.4941	0.393185	0	0.78637	2.09699	1.57274	11.4024	0	0	2.35911	3.01442	0.917431	52.5557	19.3971	90.3014	9.5675	1.83486	0.262123	0.393185	6.02883	3.14548	45.0852	50.1966	0.655308	20.0524	36.8283	0	99.6068	1.04849	1.44168	0.655308	0.78637	7.47051	2.62123	8.519	2.35911	0.78637	1.17955	0.262123	1.31062	4.71822	0.78637
37b__doublet	92.6874	90.6764	71.6636	28.3364	40.0366	49.7258	80.4388	95.4296	0.548446	1.46252	0.182815	1.09689	2.19378	10.2377	0.365631	0	1.64534	2.74223	8.59232	30.8958	12.2486	76.4168	6.76417	1.46252	0.182815	8.22669	27.7879	4.20475	40.0366	41.6819	0.182815	10.4205	20.2925	0	95.064	1.09689	3.10786	2.55941	0.365631	45.7038	4.02194	4.38757	1.09689	4.7532	5.30165	1.64534	9.5064	3.29068	0.365631
38a__eTAC	79.2151	10.7558	5.6686	3.63372	5.9593	7.84884	7.84884	20.0581	0.581395	0.726744	1.16279	2.76163	3.63372	54.0698	0.145349	0	1.01744	15.1163	1.01744	34.593	2.18023	3.77907	3.19767	3.34302	0.436047	0.872093	4.94186	2.03488	100	100	0.436047	1.01744	0.145349	0	32.7035	3.48837	2.90698	0.581395	0.872093	7.99419	22.9651	1.45349	23.8372	0.436047	1.16279	0.581395	13.9535	16.2791	0.436047
38b__doublet	86.4198	21.4815	11.8519	5.67901	25.9259	24.4444	14.5679	31.1111	1.48148	1.23457	0.740741	4.93827	2.22222	35.5556	12.0988	2.46914	3.7037	6.66667	2.96296	16.0494	1.7284	1.97531	5.4321	1.23457	0.246914	1.7284	15.8025	8.88889	94.8148	95.3086	0.246914	0.740741	0.493827	1.48148	17.7778	0.493827	1.97531	0.987654	0.740741	20.7407	12.5926	3.20988	6.41975	1.48148	2.71605	2.22222	7.90123	18.0247	2.46914
38c__eTAC	63.0872	10.7383	7.38255	6.04027	6.04027	9.39597	13.4228	21.4765	0	0	0.671141	4.02685	4.69799	19.4631	0.671141	0	0.671141	9.39597	1.34228	37.5839	0.671141	3.3557	1.34228	0.671141	0	0	8.05369	2.01342	100	100	0	0	1.34228	0	23.4899	2.68456	0.671141	0.671141	0.671141	7.38255	20.8054	0	32.2148	0	2.01342	0	4.02685	13.4228	0.671141
39a__doublet	88.7975	87.8726	75.5396	11.9219	8.53032	11.9219	67.6259	89.0031	41.11	25.4882	0.719424	1.33607	2.67215	19.1161	44.8099	0.102775	2.56937	1.6444	48.8181	20.0411	14.594	6.78314	4.5221	0.102775	2.77492	1.33607	6.06372	73.073	46.1459	48.0987	0.61665	8.53032	2.15827	0.61665	97.739	1.2333	1.6444	3.59712	0.61665	16.2384	8.42754	20.3494	1.54162	0.719424	1.54162	0.924974	10.9969	1.2333	14.0802
39b__doublet	100	90.1639	70.4918	9.83607	6.55738	16.3934	65.5738	90.1639	39.3443	21.3115	1.63934	1.63934	0	13.1148	47.541	0	11.4754	24.5902	52.459	11.4754	3.27869	8.19672	6.55738	0	1.63934	0	40.9836	81.9672	36.0656	36.0656	0	14.7541	1.63934	0	68.8525	1.63934	47.541	36.0656	81.9672	95.082	14.7541	3.27869	0	0	3.27869	0	4.91803	11.4754	8.19672
39c__doublet	90.3226	83.871	83.871	16.129	0	16.129	61.2903	87.0968	25.8065	29.0323	0	0	0	22.5806	45.1613	0	12.9032	0	54.8387	41.9355	22.5806	87.0968	3.22581	6.45161	6.45161	0	3.22581	77.4194	64.5161	64.5161	0	19.3548	16.129	0	90.3226	6.45161	3.22581	3.22581	3.22581	29.0323	9.67742	16.129	0	3.22581	6.45161	0	12.9032	3.22581	0
40a__Mast_cell	58.4305	7.52916	4.34783	14.6341	4.02969	5.09014	6.15058	14.9523	0	0.318134	0.530223	1.16649	2.12089	6.04454	0	0.106045	0.530223	1.16649	1.16649	3.92365	2.65111	2.8632	1.59067	0.212089	0.424178	0.318134	4.87805	1.59067	26.6172	23.1177	0.212089	52.5981	1.06045	0.318134	37.0095	0.848356	1.37858	14.7402	0.530223	6.78685	15.2704	30.3287	1.16649	0.424178	0.742312	0.106045	1.80276	14.5281	2.12089
40b__doublet	94.0299	80.597	55.2239	23.8806	35.8209	38.806	76.1194	83.5821	5.97015	4.47761	1.49254	2.98507	1.49254	13.4328	1.49254	0	1.49254	1.49254	11.9403	1.49254	0	1.49254	2.98507	0	0	4.47761	29.8507	8.95522	20.8955	13.4328	0	44.7761	0	0	38.806	1.49254	7.46269	16.4179	10.4478	49.2537	11.9403	20.8955	2.98507	7.46269	7.46269	5.97015	5.97015	11.9403	0
40c__Mast_cell	50	3.57143	7.14286	21.4286	7.14286	7.14286	3.57143	3.57143	0	0	0	0	3.57143	3.57143	0	0	0	0	0	28.5714	10.7143	67.8571	0	7.14286	0	0	0	3.57143	50	25	0	64.2857	17.8571	0	57.1429	0	0	25	0	3.57143	17.8571	10.7143	0	0	0	0	3.57143	3.57143	0
40d__Mast_cell	50	9.09091	0	13.6364	4.54545	4.54545	4.54545	13.6364	0	0	4.54545	0	0	9.09091	0	0	0	0	0	4.54545	0	4.54545	31.8182	4.54545	0	0	0	0	18.1818	9.09091	0	40.9091	0	0	40.9091	0	0	13.6364	0	0	18.1818	27.2727	4.54545	0	0	0	0	4.54545	0
41a__Macrophage	88.417	7.72201	7.85071	87.13	7.85071	7.46461	10.6821	21.2355	0.514801	0.2574	1.8018	2.1879	4.5045	13.5135	0.2574	0	81.2098	2.3166	1.5444	81.7246	93.3076	99.8713	2.1879	69.112	76.3192	0.643501	6.56371	2.574	93.0502	87.6448	27.9279	62.1622	53.668	2.0592	97.6834	4.5045	2.4453	0.514801	0.900901	6.43501	48.2625	53.4106	2.1879	0.900901	0.900901	0.2574	3.7323	9.65251	5.92021
41b__Macrophage	91.2664	17.0306	10.4803	82.5328	13.1004	10.4803	15.2838	28.821	6.55022	4.36681	3.05677	3.05677	4.36681	55.0218	22.7074	0.436681	70.3057	10.917	6.9869	71.6157	94.3231	27.0742	52.4017	2.18341	78.1659	1.74672	10.917	31.0044	78.1659	71.179	0.873362	43.2314	5.67686	0.436681	100	8.73362	5.24017	2.18341	3.05677	11.7904	10.0437	83.4061	23.1441	0.436681	1.31004	0.436681	9.17031	15.2838	68.559
42a__MigDC	24.6772	12.1951	5.02152	4.16069	24.5337	8.89527	9.61263	22.3816	0.143472	0.286944	1.29125	2.15208	2.29555	3.44333	0	0	0.71736	4.87805	1.29125	4.30416	1.0043	2.29555	0.143472	0.286944	0	0.430416	6.88666	2.29555	57.6758	87.0875	0.286944	0.71736	0.71736	0	21.8077	0.71736	2.29555	1.0043	0.286944	6.31277	0.430416	0.71736	2.72597	0.286944	0.860832	0.286944	3.01291	0.860832	0.143472
42b__doublet	91.4013	89.8089	71.0191	21.3376	40.1274	42.0382	79.9363	92.0382	1.27389	1.27389	0	1.91083	2.86624	7.32484	0.318471	0	0.636943	2.86624	7.00637	4.14013	0.318471	2.2293	0.636943	0.955414	0.318471	12.4204	22.9299	3.82166	49.3631	74.8408	0	0.955414	0	0	14.0127	0.636943	2.2293	1.91083	0.636943	40.7643	2.86624	0.636943	2.2293	4.77707	6.36943	1.59236	8.59873	0.318471	0
43a__MigDC	62.5424	13.2203	7.62712	2.88136	45.0847	14.0678	14.9153	31.8644	0.338983	0.338983	0.847458	6.10169	2.54237	4.23729	0.169492	0	0.338983	23.5593	1.18644	7.11864	0.508475	4.0678	0.338983	0	0	0.508475	6.27119	1.35593	70.1695	97.1186	0.169492	1.01695	1.52542	0	28.6441	0.338983	2.54237	0.508475	0.338983	9.15254	1.69492	0.847458	21.1864	0.847458	1.01695	0	11.5254	2.54237	0.338983
43b__cDC1	82.8283	14.6465	8.08081	6.56566	77.7778	10.6061	12.6263	18.6869	0	0.505051	1.51515	12.1212	2.0202	3.0303	0	0	0.505051	67.1717	14.6465	25.2525	1.0101	5.55556	0	0	1.51515	0.505051	9.59596	4.54545	98.9899	100	0	1.0101	3.0303	0	53.5354	1.51515	2.0202	3.0303	0	5.05051	2.52525	1.51515	26.7677	2.0202	2.0202	0.505051	49.4949	8.58586	2.0202
43c__cDC1	93.2584	13.4831	7.86517	2.80899	48.8764	6.74157	12.3596	26.4045	1.1236	0.561798	0.561798	2.24719	1.1236	2.80899	0	0	1.1236	42.6966	62.9213	39.8876	3.37079	5.61798	4.49438	0	0.561798	0.561798	11.236	5.61798	100	100	1.68539	23.0337	0.561798	0	50.5618	6.17978	1.68539	1.68539	0	7.30337	0.561798	3.93258	7.30337	1.68539	5.05618	1.68539	82.5843	0.561798	1.1236
44a__cDC1	95.739	17.0439	10.9188	4.39414	81.7577	11.3182	15.1798	27.6964	1.33156	0.133156	0.932091	5.7257	3.72836	6.79095	1.33156	0	1.46471	69.6405	21.1718	73.1025	4.12783	3.72836	2.66312	0.798935	0.665779	1.1984	17.8429	60.0533	100	100	0.798935	3.19574	1.33156	0.399467	80.4261	2.26365	3.46205	1.33156	0.665779	7.85619	16.5113	3.06258	12.2503	2.3968	2.26365	0.133156	82.1571	5.45939	1.46471
44b__cDC1	94.152	7.60234	9.35673	5.84795	77.193	9.35673	9.94152	25.731	0	0	0.584795	4.09357	5.84795	7.60234	0.584795	0	2.33918	45.0292	10.5263	74.8538	3.50877	1.16959	1.16959	1.16959	0	0	15.7895	50.8772	100	100	0	1.75439	0.584795	0.584795	81.8713	1.75439	4.09357	0.584795	0	7.60234	15.2047	2.33918	10.5263	1.16959	1.75439	0	67.2515	1.16959	0
45a__T_cell_CD4	91.4089	93.1271	72.394	37.6861	5.26919	11.5693	89.0034	95.9908	0.343643	0.343643	0.114548	1.03093	1.71821	1.83276	0.114548	0	0.45819	0.114548	0.687285	0.572738	0.114548	0.687285	0.114548	0	0.114548	16.953	5.95647	0.801833	14.0893	14.7766	0.229095	0.45819	0.114548	0	11.5693	0	1.37457	0.572738	0.114548	6.7583	0.229095	0.114548	0.114548	0.801833	1.94731	0.801833	9.1638	0.343643	0.229095
46a__doublet	94.5679	84.8148	67.4074	15.1852	42.0988	50.2469	75.5556	91.1111	1.35802	2.22222	29.8765	67.6543	81.6049	82.3457	0.864198	0	1.11111	1.60494	9.87654	0.987654	0.37037	1.11111	0.617284	0.123457	0	9.25926	27.6543	4.93827	91.2346	91.4815	0.123457	0.987654	0.37037	0.246914	15.8025	0.37037	4.19753	2.59259	2.96296	50.7407	3.82716	0.246914	0	4.44444	5.80247	2.34568	31.8519	0.740741	0.123457
47a__LEC	28.8618	10.5691	5.69106	6.91057	6.91057	10.5691	10.5691	16.6667	0	0	0	0.406504	2.84553	10.5691	28.0488	0	4.47154	2.03252	0.813008	6.50407	7.31707	9.34959	0.406504	4.06504	4.87805	0.813008	4.47154	2.43902	44.7154	30.4878	10.1626	2.84553	1.62602	49.5935	35.3659	0	2.43902	1.21951	0.406504	5.28455	3.65854	4.06504	10.5691	0	1.21951	0.813008	0.406504	0	1.21951
47b__BEC	31.9277	13.253	9.63855	4.81928	6.0241	6.0241	9.03614	24.0964	0	0	1.80723	4.21687	6.0241	6.62651	3.61446	0	0	0	1.20482	1.20482	1.20482	2.40964	1.20482	0	0.60241	83.1325	6.62651	1.20482	33.7349	36.747	3.61446	1.20482	0	56.6265	16.8675	0	1.80723	0	0.60241	3.61446	77.1084	0.60241	14.4578	2.40964	3.01205	0.60241	4.21687	0.60241	0
47c__BEC	20.2532	8.22785	6.32911	0	6.96203	3.79747	8.22785	15.1899	0.632911	0	0	0	0	3.16456	3.16456	0	0	0.632911	1.89873	1.26582	0	1.26582	0	0.632911	0	96.2025	1.89873	0.632911	13.9241	15.1899	3.16456	0	0.632911	22.7848	17.0886	0	2.53165	0	0.632911	3.79747	70.8861	1.26582	0.632911	0	1.26582	0	0	0.632911	0
47d__doublet	90.625	93.75	75	11.4583	42.7083	53.125	84.375	97.9167	1.04167	2.08333	0	0	2.08333	9.375	4.16667	0	0	4.16667	9.375	2.08333	0	2.08333	1.04167	0	0	35.4167	34.375	3.125	18.75	17.7083	0	0	0	10.4167	19.7917	1.04167	4.16667	4.16667	1.04167	45.8333	19.7917	1.04167	0	3.125	2.08333	1.04167	8.33333	1.04167	0
48a__cDC2	96.7864	15.5009	9.64083	11.1531	15.5009	11.5312	16.2571	28.9225	1.51229	0.378072	0.94518	2.83554	3.02457	27.4102	1.70132	0	20.4159	70.3214	2.0794	77.1267	38.5633	2.83554	49.1493	21.5501	0.189036	1.32325	25.5198	55.9546	97.3535	97.3535	5.86011	3.96975	0.756144	0.378072	65.9735	27.5992	3.21361	1.13422	0	7.3724	16.6352	24.1966	9.4518	1.51229	2.0794	0.567108	38.1853	20.794	2.0794
48b__doublet	95.6522	56.5217	21.7391	21.7391	30.4348	8.69565	47.8261	73.913	0	0	0	4.34783	13.0435	4.34783	0	0	0	13.0435	8.69565	21.7391	8.69565	13.0435	4.34783	0	0	0	4.34783	13.0435	73.913	82.6087	0	0	4.34783	0	30.4348	0	0	0	0	17.3913	13.0435	0	17.3913	13.0435	8.69565	0	21.7391	4.34783	0
48c__doublet	86.9565	30.4348	4.34783	4.34783	8.69565	8.69565	17.3913	17.3913	0	0	0	0	0	52.1739	0	0	0	4.34783	0	47.8261	0	4.34783	8.69565	4.34783	0	0	13.0435	8.69565	100	100	0	0	0	0	26.087	4.34783	0	0	4.34783	0	13.0435	0	17.3913	0	4.34783	0	13.0435	4.34783	0
49a__LEC	26.2019	15.3846	7.69231	2.88462	7.45192	8.89423	13.2212	24.5192	0.240385	0.240385	0.721154	1.92308	1.68269	3.36538	8.65385	0	0.961538	0.721154	2.88462	2.40385	1.44231	2.88462	0.721154	0.480769	0.480769	1.44231	7.21154	2.40385	27.4038	22.3558	6.49038	0.961538	0	57.6923	17.3077	0.480769	2.40385	0.721154	0.721154	9.375	0.480769	1.20192	3.60577	0.721154	0.961538	0.240385	2.88462	1.44231	0.240385
49b__LEC	16.7832	11.8881	4.8951	0.699301	2.0979	4.8951	4.1958	21.6783	0	0.699301	1.3986	0.699301	1.3986	2.0979	6.29371	0	0.699301	0.699301	1.3986	0.699301	0.699301	0.699301	0	0	0.699301	1.3986	6.29371	2.7972	34.965	23.7762	2.7972	0	0	32.1678	14.6853	0	4.1958	2.0979	0	4.1958	0	0	2.0979	1.3986	0.699301	2.7972	2.7972	0.699301	0
50a__Other	92.2535	19.0141	12.6761	4.92958	9.15493	10.5634	18.3099	26.7606	2.8169	1.40845	71.831	97.1831	97.1831	97.8873	0.704225	44.3662	0	0.704225	2.8169	4.22535	0	1.40845	0	0	0	1.40845	10.5634	2.11268	97.8873	97.8873	0	0	1.40845	0	17.6056	0	2.8169	0.704225	0	12.6761	1.40845	1.40845	2.8169	0.704225	1.40845	7.04225	34.507	2.8169	33.0986
50b__Other	87.234	19.1489	11.3475	2.83688	5.67376	4.25532	11.3475	21.2766	0	0	59.5745	99.2908	100	99.2908	0	68.7943	1.41844	0	1.41844	4.96454	0.70922	1.41844	0	0	0	0	4.96454	0.70922	100	100	0	0	0	0	11.3475	0	2.12766	1.41844	1.41844	8.51064	0.70922	0	0	2.12766	2.12766	2.83688	31.9149	0	19.8582
50c__doublet	87.5	20	10	5	12.5	11.25	16.25	35	1.25	1.25	36.25	83.75	98.75	93.75	3.75	1.25	1.25	5	2.5	7.5	1.25	5	1.25	1.25	0	2.5	13.75	5	98.75	100	0	1.25	0	0	27.5	0	0	1.25	1.25	7.5	1.25	0	7.5	1.25	2.5	1.25	33.75	1.25	1.25
50d__Other	76.9231	23.0769	15.3846	3.84615	7.69231	7.69231	3.84615	30.7692	0	0	30.7692	38.4615	92.3077	92.3077	80.7692	0	3.84615	7.69231	0	11.5385	0	0	0	0	0	0	73.0769	3.84615	96.1538	100	0	0	3.84615	0	38.4615	3.84615	11.5385	0	0	3.84615	34.6154	0	7.69231	0	19.2308	0	7.69231	3.84615	0
51a__MigDC	67.5862	17.931	8.96552	5.51724	16.5517	11.3793	15.5172	35.1724	0.344828	0.344828	0.689655	2.75862	4.82759	5.51724	0.344828	0	0.689655	7.58621	0.689655	3.10345	0	6.89655	0	2.06897	0	3.44828	12.4138	1.03448	48.9655	61.3793	0	2.06897	1.37931	0	25.1724	0.689655	2.06897	0.689655	0.344828	6.2069	1.37931	0.344828	12.069	1.72414	0.689655	1.37931	4.82759	8.62069	0.344828
51b__MigDC	62.963	18.5185	7.40741	3.7037	16.0494	11.1111	14.8148	38.2716	0	1.23457	0	0	1.23457	3.7037	0	0	0	6.17284	2.46914	3.7037	0	2.46914	0	1.23457	0	2.46914	12.3457	1.23457	62.963	93.8272	1.23457	0	0	0	20.9877	0	3.7037	2.46914	0	12.3457	1.23457	1.23457	2.46914	3.7037	2.46914	0	6.17284	4.93827	0
52a__T_cell_gd	89.3891	74.9196	50.8039	3.53698	6.43087	9.32476	53.6977	82.9582	11.5756	7.71704	0.643087	0.321543	0.96463	5.14469	8.68167	0	0.96463	0.643087	10.6109	4.82315	1.92926	3.21543	0.96463	0.321543	0.643087	0.96463	5.46624	32.7974	24.1158	22.8296	0.643087	2.2508	0.321543	0	39.2283	0.643087	1.92926	55.3055	0.643087	9.32476	1.28617	3.21543	0.321543	0.96463	1.60772	25.0804	9.00322	0	1.60772
53a__FRC	56.5789	40.7895	32.8947	11.1842	21.7105	21.7105	42.1053	46.0526	0.657895	3.28947	1.97368	2.63158	3.94737	6.57895	16.4474	0.657895	0.657895	6.57895	9.21053	3.94737	5.26316	2.63158	1.31579	0.657895	0	26.3158	18.4211	11.1842	36.8421	36.8421	14.4737	2.63158	1.31579	30.2632	19.7368	2.63158	5.26316	4.60526	1.97368	21.7105	59.2105	2.63158	1.97368	0.657895	2.63158	0.657895	11.8421	10.5263	1.31579
53b__doublet	69.3878	60.2041	53.0612	10.2041	27.551	38.7755	56.1224	71.4286	3.06122	2.04082	2.04082	4.08163	7.14286	11.2245	3.06122	1.02041	0	0	11.2245	1.02041	5.10204	6.12245	0	0	1.02041	4.08163	24.4898	3.06122	41.8367	31.6327	6.12245	2.04082	1.02041	4.08163	26.5306	0	3.06122	0	1.02041	36.7347	7.14286	1.02041	2.04082	3.06122	2.04082	1.02041	5.10204	0	0
53c__FRC	31.25	25	6.25	9.375	12.5	3.125	9.375	6.25	0	0	3.125	6.25	3.125	9.375	3.125	0	0	3.125	9.375	3.125	3.125	6.25	3.125	3.125	3.125	0	0	3.125	56.25	40.625	31.25	3.125	0	15.625	53.125	0	3.125	0	0	6.25	37.5	3.125	9.375	0	0	0	6.25	0	3.125
54a__Other	56.705	20.6897	11.4943	3.06513	8.81226	9.1954	11.4943	29.8851	0.766284	1.14943	7.27969	26.4368	86.2069	88.8889	70.4981	0	1.14943	0	3.06513	11.4943	0.766284	3.44828	0.383142	0.383142	0	2.68199	72.0307	1.91571	81.6092	66.2835	0	1.14943	1.14943	8.04598	23.3716	0	5.36398	0.766284	0.766284	9.96169	15.7088	0	7.27969	1.14943	11.4943	1.14943	15.3257	8.42912	0.766284
55a__doublet	86.7133	90.9091	66.4336	16.7832	43.3566	45.4545	79.7203	90.9091	1.3986	0.699301	0	0	0.699301	7.69231	0	0	1.3986	0	9.09091	0	0	3.4965	0.699301	1.3986	0	15.3846	15.3846	1.3986	14.6853	20.979	0.699301	0	0.699301	0	14.6853	0	2.0979	1.3986	0	38.4615	2.7972	0.699301	0.699301	2.7972	2.7972	2.0979	12.5874	0	0
55b__doublet	77.9412	38.2353	33.8235	8.82353	11.7647	17.6471	22.0588	51.4706	1.47059	0	1.47059	4.41176	2.94118	7.35294	0	0	0	1.47059	8.82353	0	0	1.47059	0	0	1.47059	4.41176	10.2941	5.88235	25	13.2353	0	1.47059	0	0	22.0588	1.47059	1.47059	0	1.47059	23.5294	4.41176	0	0	5.88235	7.35294	1.47059	11.7647	2.94118	0
56a__Other	43.0769	30.7692	23.0769	6.15385	19.2308	20	28.4615	46.9231	0.769231	0	0	0.769231	2.30769	5.38462	49.2308	0	1.53846	3.84615	3.84615	4.61538	3.07692	6.15385	2.30769	0	0	30.7692	14.6154	5.38462	45.3846	35.3846	31.5385	0.769231	0.769231	0	26.9231	1.53846	3.84615	0	1.53846	16.9231	10	1.53846	0.769231	0	2.30769	1.53846	3.07692	1.53846	0
57a__doublet	99.187	8.13008	4.06504	57.7236	42.2764	61.7886	6.50407	23.5772	1.62602	0	1.62602	3.25203	4.06504	31.7073	3.25203	0	56.9106	41.4634	2.43902	85.3659	82.9268	6.50407	64.2276	46.3415	3.25203	0.813008	98.374	82.1138	99.187	99.187	15.4472	42.2764	8.94309	9.7561	98.374	17.8862	2.43902	0	0	13.8211	25.2033	18.6992	11.3821	0	1.62602	1.62602	13.0081	70.7317	39.8374
58a__doublet	81.25	13.3929	6.25	8.03571	3.57143	5.35714	13.3929	14.2857	1.78571	0	36.6071	89.2857	96.4286	92.8571	0	0	1.78571	2.67857	0.892857	30.3571	12.5	50	4.46429	0.892857	0	0	2.67857	1.78571	100	100	0	15.1786	9.82143	0	96.4286	0.892857	2.67857	1.78571	0.892857	6.25	0	12.5	0.892857	0	0.892857	0	25	1.78571	2.67857
59a__Basophil	53.1915	23.4043	12.766	4.25532	8.51064	10.6383	12.766	25.5319	0	0	0	0	4.25532	8.51064	0	0	34.0426	0	14.8936	4.25532	0	2.12766	2.12766	14.8936	0	0	10.6383	55.3191	25.5319	34.0426	0	48.9362	0	0	25.5319	0	0	4.25532	0	14.8936	0	4.25532	0	2.12766	8.51064	0	2.12766	10.6383	2.12766
60a__doublet	88.8889	5.55556	8.33333	55.5556	30.5556	61.1111	5.55556	22.2222	0	0	0	0	2.77778	19.4444	2.77778	0	0	19.4444	0	66.6667	2.77778	5.55556	0	2.77778	0	2.77778	94.4444	50	94.4444	97.2222	0	0	0	0	33.3333	5.55556	5.55556	0	0	0	19.4444	13.8889	19.4444	0	0	0	13.8889	61.1111	44.4444
61a__doublet	100	100	100	0	100	100	100	100	0	0	0	0	0	0	0	0	0	0	0	0	0	0	0	0	0	0	0	0	0	0	0	0	0	0	0	0	0	0	100	100	0	0	0	0	0	0	0	0	0
62a__doublet	100	100	0	0	100	100	100	100	0	0	0	0	0	0	0	0	0	0	0	0	0	0	0	0	0	0	0	0	0	0	0	0	0	0	0	0	0	0	0	0	0	0	0	0	0	0	100	0	0
63a__doublet	100	0	100	0	100	0	100	100	0	0	0	0	0	0	0	0	0	0	0	0	0	0	0	0	0	0	0	0	0	100	0	0	100	0	0	0	0	0	0	0	0	0	0	0	0	0	0	0	0
64a__doublet	100	100	100	0	0	0	100	100	0	0	0	0	0	0	0	0	0	0	0	0	0	0	0	0	0	0	0	0	100	0	0	0	0	0	0	0	0	0	0	0	0	0	0	0	0	0	0	0	0
65a__doublet	100	100	100	0	0	0	100	100	0	0	0	0	0	100	0	0	0	0	0	0	0	0	0	0	0	0	0	0	0	0	0	0	0	0	0	0	0	0	0	0	0	0	0	0	0	0	0	0	0
Scaled_average_expression
Level2_cluster__Annotated_celltype	Ptprc	Cd3g	Cd3e	Cd4	Cd8a	Cd8b1	Trac	Trbc2	Tcrg-C1	Tcrg-C2	Cd19	Ms4a1	Cd79a	Cd79b	Sdc1	Aicda	Itgam	Itgax	Itgae	Cd68	Csf1r	C1qa	Cx3cr1	Adgre1	Siglec1	Ly6c1	Ly6c2	Ccr2	H2-Ab1	H2-Eb1	Cd14	Fcgr3	Ms4a7	Thbd	Lyz2	Mgl2	Gzma	Gzmb	Ncr1	Nkg7	Nrp1	Cd33	Fut4	Foxp3	Ctla4	Pdcd1	Btla	Lag3	Havcr1
00a__T_cell_CD4	0.329486	1.38153	1.36741	1.19943	-0.648762	-0.435504	1.8097	1.86389	-0.306164	-0.318675	-0.258171	-0.249588	-0.25471	-0.316105	-0.351394	-0.113623	-0.302681	-0.524782	-0.500183	-0.587435	-0.359643	-0.238273	-0.35998	-0.318116	-0.161392	0.230231	-0.505611	-0.532411	-0.601826	-0.62666	-0.182366	-0.36985	-0.224541	-0.205506	-0.368846	-0.279437	-0.197796	-0.205525	-0.228743	-0.434395	-0.339835	-0.328995	-0.658022	-0.201543	-0.193884	-0.185516	-0.0842183	-0.39824	-0.35543
01a__T_cell_CD8	0.327575	1.53048	1.65864	-0.600343	2.5	2.5	1.13395	1.30447	-0.307156	-0.318926	-0.254107	-0.251652	-0.257216	-0.24483	-0.355368	-0.113596	-0.309069	-0.526253	0.50514	-0.587314	-0.362282	-0.239995	-0.360663	-0.320191	-0.161685	-0.16102	-0.173846	-0.5358	-0.604064	-0.629303	-0.182933	-0.373113	-0.228251	-0.206906	-0.370335	-0.282123	-0.197753	-0.205479	-0.228294	0.509655	-0.352842	-0.33017	-0.659481	-0.222788	-0.214984	-0.214602	-0.283885	-0.403818	-0.356052
01b__T_cell_CD8	0.118129	1.39759	1.02241	-0.608214	2.5	2.5	0.91592	1.37287	-0.3082	-0.32342	-0.273479	-0.255226	-0.259915	-0.245806	-0.355851	-0.114002	-0.308444	-0.532193	0.394189	-0.589957	-0.361836	-0.237491	-0.360563	-0.318184	-0.160809	-0.161658	-0.167262	-0.536142	-0.604874	-0.630356	-0.182631	-0.372294	-0.226265	-0.208443	-0.369368	-0.28175	-0.198532	-0.20829	-0.230132	0.526006	-0.354665	-0.330848	-0.658716	-0.228129	-0.243862	-0.213538	-0.343003	-0.399002	-0.359731
02a__T_cell_CD8	0.292774	0.874425	1.14313	-0.615559	1.68847	2.38486	1.21502	0.916419	-0.286578	-0.306074	-0.262593	-0.255012	-0.259294	-0.267292	-0.352726	-0.112976	-0.310225	-0.495175	-0.459055	-0.590777	-0.363485	-0.240727	-0.363302	-0.320792	-0.164143	-0.160169	1.62089	-0.441614	-0.606512	-0.631853	-0.183222	-0.368508	-0.229586	-0.208764	-0.37144	-0.28099	-0.195995	-0.203658	-0.229618	1.12851	-0.3576	-0.332755	-0.657465	-0.229218	-0.229988	-0.224293	-0.270086	-0.402641	-0.357775
02b__T_cell_CD8	0.170605	0.791118	0.667429	-0.627207	1.67622	2.26559	0.963495	0.971755	-0.271194	-0.299963	-0.272218	-0.257675	-0.262222	-0.273938	-0.357422	-0.114002	-0.310572	-0.462519	-0.472146	-0.591799	-0.36321	-0.240066	-0.356786	-0.320213	-0.156955	-0.162056	1.78205	-0.409581	-0.608176	-0.633825	-0.182842	-0.370582	-0.229874	-0.206471	-0.370943	-0.281725	-0.192911	-0.193787	-0.229825	1.26478	-0.349354	-0.331403	-0.658603	-0.234774	-0.252876	-0.220865	-0.331868	-0.399273	-0.357136
03a__B_cell	0.180518	-0.754536	-0.779194	-0.576189	-0.643525	-0.496426	-0.731602	-0.813121	-0.310963	-0.314811	2.5	2.5	2.5	2.5	-0.220895	-0.112907	-0.305219	-0.512598	-0.498254	-0.579936	-0.352375	-0.233246	-0.360491	-0.304327	-0.151955	-0.157808	-0.488421	-0.529471	0.81694	0.839853	-0.181506	-0.373763	-0.21826	-0.192392	-0.364497	-0.272704	-0.197154	-0.202894	-0.226243	-0.436019	-0.349195	-0.32456	-0.65295	-0.209092	-0.230871	-0.21677	2.17931	-0.400766	-0.347006
03b__B_cell	-0.148461	-0.775731	-0.804197	-0.5955	-0.667874	-0.500861	-0.758879	-0.832903	-0.319363	-0.326465	2.5	2.5	2.5	2.5	-0.260232	-0.114002	-0.31262	-0.536559	-0.495652	-0.571815	-0.360709	-0.235579	-0.366522	-0.322007	-0.155977	-0.162387	-0.495536	-0.538014	0.833422	0.640571	-0.184153	-0.374095	-0.21202	-0.209617	-0.368196	-0.282308	-0.198688	-0.20085	-0.229054	-0.446995	-0.334749	-0.329556	-0.675297	-0.249549	-0.229504	-0.211774	1.03329	-0.358053	-0.190837
03c__B_cell	0.390001	-0.694524	-0.745367	-0.545752	-0.545829	-0.432109	-0.648316	-0.737021	-0.310254	-0.317613	2.5	2.5	2.5	2.5	-0.327823	-0.114002	-0.301609	-0.516627	-0.519409	-0.57032	-0.351607	-0.235195	-0.356107	-0.313062	-0.153341	-0.142729	-0.439578	-0.529	0.675773	0.690292	-0.184153	-0.368304	-0.228595	-0.209617	-0.360948	-0.285784	-0.194463	-0.158654	-0.227844	-0.408997	-0.36063	-0.332696	-0.675297	-0.217162	-0.241855	-0.226876	1.67196	-0.39064	-0.36586
03d__doublet	0.620109	0.257866	0.824047	-0.165438	-0.443751	-0.475469	0.430526	0.248941	-0.226627	-0.0550624	1.74833	2.45125	2.5	2.5	-0.262772	-0.114002	-0.28677	-0.549262	-0.105656	-0.574932	-0.349344	-0.245555	-0.369955	-0.325555	-0.170042	-0.106915	-0.440207	-0.488903	0.133006	0.142126	-0.184153	-0.380685	-0.231991	-0.209617	-0.370767	-0.288946	-0.198705	-0.211796	-0.233294	-0.388011	-0.00376104	-0.337092	-0.675297	-0.0656646	0.0548297	-0.23474	1.43555	-0.417807	-0.36586
04a__T_cell_CD4	0.323576	1.05499	1.31075	0.914702	-0.604328	-0.422801	1.82961	1.68643	-0.296715	-0.311695	-0.240842	-0.245037	-0.250786	-0.314364	-0.349009	-0.111978	-0.305813	-0.528915	-0.508662	-0.586253	-0.360476	-0.239391	-0.362252	-0.321138	-0.162474	0.846248	-0.480535	-0.536341	-0.601063	-0.624207	-0.183913	-0.369031	-0.226934	-0.204239	-0.368025	-0.279662	-0.19493	-0.189523	-0.226637	-0.421143	-0.34207	-0.332451	-0.663074	-0.176474	-0.183101	-0.182194	-0.129666	-0.401508	-0.353287
04b__T_cell_CD4	0.326042	0.532238	0.800963	0.606615	-0.642981	-0.407604	1.10968	1.35494	-0.292843	-0.29892	-0.233283	-0.244064	-0.250783	-0.314053	-0.352754	-0.114002	-0.310539	-0.527807	-0.481453	-0.591094	-0.357523	-0.238486	-0.356667	-0.311967	-0.161479	2.31492	-0.443184	-0.532117	-0.598479	-0.625307	-0.184153	-0.373652	-0.231991	-0.191402	-0.368624	-0.281594	-0.156967	-0.203105	-0.230896	-0.430456	-0.340094	-0.327145	-0.655616	-0.169977	-0.171174	-0.0950056	-0.0527673	-0.339602	-0.352978
04c__T_cell_CD4	0.352602	0.492511	0.720717	0.38057	-0.577416	-0.468301	2.36766	0.829949	-0.298204	-0.313172	-0.254727	-0.249528	-0.249257	-0.31322	-0.345789	-0.114002	-0.312533	-0.524704	-0.532412	-0.588313	-0.362325	-0.240233	-0.360236	-0.325555	-0.170042	0.877726	-0.50726	-0.538351	-0.60202	-0.626653	-0.180379	-0.376285	-0.231991	-0.199026	-0.369156	-0.278927	-0.1942	-0.186929	-0.229045	-0.428153	-0.342045	-0.329522	-0.628835	-0.135052	-0.059011	-0.1649	0.0822488	-0.399016	-0.36586
05a__Treg	1.16027	2.20203	1.97122	1.43824	-0.615026	-0.432321	2.41497	1.97924	-0.296889	-0.310995	-0.256413	-0.245783	-0.249447	-0.235948	-0.333246	-0.114002	-0.302714	-0.514986	2.5	-0.574292	-0.353582	-0.231441	-0.325924	-0.319605	-0.161771	-0.148634	-0.501645	-0.0162019	-0.593407	-0.616302	-0.182714	-0.371866	-0.224403	-0.203003	-0.360491	-0.278098	-0.196537	-0.0211674	-0.225785	-0.331215	2.5	-0.322228	-0.642447	2.5	2.5	2.45325	0.204913	0.0712285	-0.348764
05b__Treg	0.966559	1.80655	1.78938	1.43333	-0.23045	-0.297473	2.22142	1.3425	-0.303303	-0.296812	-0.254191	-0.254902	-0.25923	-0.294889	-0.34511	-0.114002	-0.30701	-0.518841	0.651934	-0.574926	-0.35167	-0.237286	-0.303261	-0.31515	-0.161876	-0.143383	-0.505052	-0.472276	-0.600364	-0.622678	-0.184153	-0.374587	-0.228322	-0.202913	-0.36427	-0.282266	-0.196912	-0.155536	-0.226778	0.0207098	1.29729	-0.328542	-0.593023	2.5	2.5	2.5	0.88499	0.628093	-0.342765
05c__Treg	0.814443	1.24229	1.66864	1.5216	-0.506773	-0.394464	1.22816	0.79096	-0.301075	-0.305638	-0.194234	-0.248734	-0.247372	-0.30131	-0.366464	-0.114002	-0.315305	-0.484683	0.237332	-0.551212	-0.364138	-0.227525	-0.34867	-0.325555	-0.110653	-0.126494	-0.485978	-0.169383	-0.585967	-0.609692	-0.170797	-0.373743	-0.231991	-0.209617	-0.359124	-0.288946	-0.187281	0.104562	-0.220133	-0.382268	0.626458	-0.337092	-0.675297	2.5	2.5	2.5	0.054432	-0.0639866	-0.304727
06a__T_cell_CD8	0.258869	0.956977	1.13025	-0.584212	2.5	2.32507	1.1978	1.0326	-0.295451	-0.309127	-0.253191	-0.248773	-0.253804	-0.275798	-0.351385	-0.114002	-0.312073	-0.525174	-0.0974588	-0.592994	-0.361446	-0.241002	-0.362631	-0.320683	-0.164763	-0.116194	0.133809	-0.53645	-0.60498	-0.631005	-0.181974	-0.37229	-0.227912	-0.206535	-0.370112	-0.277928	-0.192375	-0.0795507	-0.229761	0.342568	-0.359069	-0.332171	-0.657304	-0.225736	-0.203116	-0.21559	-0.278773	-0.404049	-0.350571
06b__T_cell_CD8	0.512018	1.04632	0.775676	-0.549026	2.39389	1.2481	1.29147	0.84376	-0.298912	-0.278582	-0.273574	-0.254759	-0.260826	-0.302779	-0.351871	-0.110015	-0.309129	-0.521301	-0.12007	-0.590556	-0.364954	-0.241399	-0.341001	-0.321477	-0.166959	-0.158686	0.259047	-0.536818	-0.607282	-0.634009	-0.183556	-0.377552	-0.228912	-0.20591	-0.370853	-0.2838	-0.197187	-0.129142	-0.210371	0.113146	-0.351229	-0.332147	-0.665766	-0.233073	-0.193564	-0.0395912	-0.186384	-0.319147	-0.356005
06c__T_cell_CD8	0.483784	0.455512	0.847397	-0.582534	1.1957	1.09445	1.42881	0.440325	-0.310632	-0.317943	-0.254186	-0.242966	-0.253712	-0.293442	-0.366464	-0.114002	-0.30773	-0.525383	-0.406128	-0.588038	-0.358991	-0.239741	-0.356094	-0.325555	-0.165423	-0.151462	-0.141189	-0.531805	-0.600926	-0.625279	-0.180188	-0.365334	-0.219343	-0.198148	-0.370035	-0.283375	-0.179059	-0.0850727	-0.232412	0.172111	-0.348667	-0.331347	-0.675297	-0.249422	-0.176887	-0.208518	-0.195924	-0.37888	-0.354203
06d__T_cell_CD8	0.168511	0.417545	0.546375	-0.619111	2.5	1.80969	1.26511	0.714692	-0.240629	-0.271817	-0.276841	-0.258101	-0.260225	-0.296952	-0.362047	-0.114002	-0.312066	-0.52338	-0.409675	-0.594031	-0.362956	-0.239787	-0.3531	-0.318326	-0.170042	-0.154416	1.52346	-0.487998	-0.606944	-0.63519	-0.18076	-0.373473	-0.229563	-0.204356	-0.371797	-0.28328	-0.113874	0.111654	-0.228999	1.0757	-0.365508	-0.334442	-0.65092	-0.238319	-0.240393	-0.202928	-0.209382	-0.396111	-0.36235
07a__MigDC	-0.917605	-0.789044	-0.815615	-0.541649	0.0514434	-0.501248	-0.758878	-0.829305	-0.307365	-0.317246	-0.218823	-0.239011	-0.241079	-0.287158	-0.34312	-0.102541	-0.303956	-0.282198	-0.510256	-0.528336	-0.340843	-0.226935	-0.350676	-0.180417	-0.162275	-0.161042	-0.514425	-0.528952	-0.0604512	0.581174	-0.169772	-0.371656	-0.19625	-0.199769	-0.356585	-0.262971	-0.198581	-0.206737	-0.227575	-0.449364	-0.259572	-0.321552	1.67973	-0.222775	-0.235997	-0.214788	-0.372405	-0.30977	-0.331151
07b__MigDC	-0.917674	-0.799808	-0.807294	-0.578219	-0.63472	-0.533902	-0.777408	-0.841859	-0.307217	-0.322267	-0.2631	-0.247395	-0.255436	-0.310612	-0.351901	-0.109845	-0.29535	0.192424	-0.510285	-0.475092	-0.3453	-0.21941	-0.326011	-0.0851028	-0.153555	-0.164795	-0.518785	-0.533213	-0.38718	-0.0152864	-0.161606	-0.364303	-0.0750972	-0.205542	-0.35141	-0.268796	-0.19791	-0.207724	-0.230591	-0.451174	-0.31813	-0.311431	2.5	-0.227856	-0.245067	-0.215234	-0.57105	-0.343644	-0.334581
07c__MigDC	-0.435868	-0.807756	-0.803381	0.0687666	-0.4657	-0.537593	-0.784447	-0.857093	-0.325247	-0.334021	-0.285863	-0.253144	-0.261414	-0.199169	-0.366464	-0.10522	-0.283894	2.5	-0.465377	-0.0444875	-0.252388	-0.232101	-0.313076	0.623422	-0.141704	-0.165984	-0.518913	-0.483287	1.29364	2.0283	-0.149816	-0.362269	0.742437	-0.194918	-0.31694	-0.0175933	-0.19939	-0.206004	-0.226323	-0.458986	-0.251519	-0.326953	2.5	-0.211187	-0.226768	-0.225325	0.340984	0.0230343	-0.262096
07d__doublet	-0.23598	-0.214253	-0.0621013	-0.207165	-0.0389478	-0.10489	-0.100303	-0.231396	-0.127196	-0.218357	-0.216309	-0.256253	-0.253006	-0.300089	-0.227439	-0.114002	-0.232588	-0.106937	-0.140327	-0.517969	-0.346373	-0.224143	-0.337144	-0.221163	-0.144703	-0.114425	-0.374877	-0.394969	-0.376681	-0.0572048	-0.171195	-0.367154	-0.180312	-0.209617	-0.353853	-0.278562	0.128152	-0.112196	-0.0105214	-0.00269206	-0.144357	-0.2964	1.53416	0.0404869	0.128875	-0.0032311	-0.352932	-0.267957	-0.283584
08a__T_cell_gd	-0.364928	1.96034	1.86105	-0.580622	-0.666541	-0.481174	0.81518	1.21365	2.5	2.36092	-0.254391	-0.251947	-0.259701	-0.213522	2.5	-0.111531	-0.308336	-0.516757	2.5	-0.577603	-0.354253	-0.236323	-0.354026	-0.317448	-0.151807	-0.158884	-0.520186	1.48501	-0.602825	-0.626132	-0.181394	-0.373625	-0.223969	-0.193222	-0.351184	-0.276464	-0.198746	-0.200551	-0.227862	-0.363193	-0.0328077	-0.311174	-0.615856	-0.225959	-0.220013	-0.166011	-0.278497	-0.405061	-0.335632
08b__T_cell_gd	-0.387841	1.46016	1.34733	-0.569587	-0.643006	-0.481585	0.58667	0.899565	2.5	2.5	-0.250807	-0.252065	-0.259032	-0.210059	2.1191	-0.114002	-0.307319	-0.523871	2.14148	-0.565802	-0.353042	-0.237086	-0.354281	-0.325555	-0.138598	-0.113186	-0.482771	0.989768	-0.6013	-0.628001	-0.179089	-0.362987	-0.216758	-0.16866	-0.341342	-0.285051	-0.195681	0.221748	-0.225635	-0.365566	-0.260387	-0.308333	-0.555877	-0.212542	-0.200114	-0.0962143	-0.356177	-0.404661	-0.304098
08c__T_cell_gd	-0.066925	2.35119	2.01753	-0.582806	-0.671222	-0.508368	-0.539966	0.367328	2.5	2.5	-0.265081	-0.250336	-0.259673	0.0214907	2.5	-0.114002	-0.315305	-0.526442	2.5	-0.570308	-0.353749	-0.230754	-0.342241	-0.320338	-0.151668	-0.160002	-0.517282	1.56635	-0.602255	-0.624323	-0.184153	-0.376191	-0.231991	-0.104518	-0.357579	-0.278522	-0.197768	-0.205944	-0.231685	-0.439664	-0.205991	-0.322178	-0.634932	-0.204367	-0.251408	-0.181498	-0.521767	-0.4142	-0.336647
08d__doublet	0.175341	1.29221	1.62292	-0.0831102	0.450577	0.656787	0.88145	1.12993	1.84683	0.96306	-0.218928	-0.257279	-0.258436	-0.227652	2.47233	-0.114002	-0.315305	-0.490385	1.46609	-0.600913	-0.351682	-0.243501	-0.336998	-0.325555	-0.170042	-0.0802581	-0.19141	0.408408	-0.607709	-0.63165	-0.184153	-0.376721	-0.231991	-0.209617	-0.360493	-0.288946	-0.198053	-0.210463	-0.211104	-0.00899182	-0.0396327	-0.329477	-0.675297	-0.239875	-0.12845	-0.0837331	-0.426088	-0.359702	-0.36586
08e__doublet	-0.38028	1.27264	1.03733	-0.554954	-0.339894	-0.428487	0.327924	0.637754	2.5	2.02592	0.507408	0.220212	0.306335	0.295412	2.5	-0.114002	-0.268721	-0.420253	2.5	-0.561197	-0.356214	-0.218399	-0.338533	-0.325555	-0.170042	-0.167738	-0.505121	1.19737	-0.228822	-0.216478	-0.184153	-0.373013	-0.231991	-0.209617	-0.3424	-0.203624	-0.199828	-0.182032	-0.196027	-0.379817	-0.121515	-0.233652	-0.458725	-0.229786	-0.239143	-0.0945227	0.233849	-0.401553	-0.144199
09a__NK_cell	2.17286	-0.719209	-0.787273	-0.578639	-0.655253	-0.505465	-0.7315	-0.457062	-0.314213	-0.31475	-0.238189	-0.248831	-0.257064	-0.317279	-0.345319	-0.114002	0.584874	1.46284	-0.444412	-0.557298	-0.352967	-0.228591	-0.180998	-0.316186	-0.156366	-0.15918	-0.0369846	2.00345	-0.589874	-0.61285	-0.181183	0.162737	-0.214058	-0.202981	-0.35864	-0.279287	2.5	0.973671	2.5	2.5	-0.34273	-0.32321	-0.633983	-0.21929	-0.227791	-0.221694	-0.585318	-0.337262	-0.334778
09b__NK_cell	1.45111	-0.737763	-0.811208	-0.567016	-0.691265	-0.539752	-0.732447	-0.454708	-0.0784476	-0.228784	-0.266921	-0.254655	-0.259309	-0.322821	-0.331477	-0.114002	0.00232822	0.460295	-0.4836	-0.579825	-0.361653	-0.235676	-0.27511	-0.321845	-0.16529	-0.16302	-0.141371	1.24005	-0.597199	-0.625878	-0.178194	-0.27789	-0.217956	-0.202148	-0.366266	-0.280535	2.5	2.5	2.5	2.5	-0.352552	-0.332868	-0.612428	-0.23643	-0.244826	-0.228085	-0.588406	-0.311705	-0.339464
09c__NK_cell	1.83177	-0.704135	-0.773453	-0.57625	-0.687024	-0.506948	-0.71368	-0.424075	-0.236608	-0.231727	-0.268051	-0.234262	-0.248514	-0.319874	-0.352256	-0.10101	0.012065	0.297525	-0.376635	-0.571394	-0.35669	-0.234048	-0.219421	-0.317809	-0.170042	-0.143553	0.289406	0.905863	-0.596406	-0.617934	-0.184153	-0.232405	-0.225644	-0.209617	-0.362969	-0.283545	2.5	2.5	2.5	2.5	-0.34373	-0.327905	-0.675297	-0.221393	-0.245486	-0.223138	-0.594887	-0.144716	-0.29616
09d__doublet	1.36343	0.412034	0.367728	-0.0653617	0.294518	0.505583	0.524117	0.766454	-0.286352	-0.218185	-0.296372	-0.216316	-0.266975	-0.28841	-0.366464	-0.114002	0.183607	0.509281	0.159548	-0.583438	-0.362266	-0.240662	-0.0256155	-0.311708	-0.170042	-0.0754112	0.200831	0.590899	-0.607428	-0.63283	-0.184153	-0.193636	-0.204149	-0.209617	-0.36839	-0.288946	2.5	1.16886	2.47554	2.5	-0.31145	-0.329016	-0.675297	0.0826323	-0.106345	-0.145743	-0.457837	-0.30166	-0.36586
10a__Treg	0.395271	1.06053	1.2209	0.59921	-0.582888	-0.408252	0.976535	1.81986	-0.263653	-0.278415	-0.243538	-0.250902	-0.25249	-0.264175	-0.350332	-0.114002	-0.308209	-0.525024	0.138266	-0.581858	-0.35826	-0.236957	-0.356367	-0.314821	-0.161445	0.166475	-0.499729	-0.527148	-0.59828	-0.622374	-0.182039	-0.373663	-0.221122	-0.202813	-0.366761	-0.280455	-0.19762	-0.203172	-0.228647	-0.395922	1.075	-0.329744	-0.642623	2.5	1.35746	-0.0745738	-0.0453393	-0.325119	-0.353629
10b__Treg	0.676453	0.802253	1.11444	0.696693	-0.576874	-0.390388	1.04712	1.44141	-0.164986	-0.245883	-0.243185	-0.235398	-0.251114	-0.271653	-0.332471	-0.114002	-0.306989	-0.514031	0.783925	-0.592733	-0.359554	-0.235701	-0.314168	-0.319491	-0.158135	0.371674	-0.485288	-0.418509	-0.598257	-0.621231	-0.184153	-0.374768	-0.227169	-0.209617	-0.365671	-0.272795	-0.193717	-0.0712334	-0.233294	-0.393294	0.861339	-0.329763	-0.675297	2.5	2.5	0.606838	-0.0598664	-0.011293	-0.345521
11a__T_cell_CD8	0.363953	1.43867	1.54237	-0.600228	2.5	2.5	1.21511	1.38346	-0.3036	-0.316973	-0.25119	-0.25127	-0.257625	-0.254035	-0.353015	-0.114002	-0.307428	-0.523701	0.347158	-0.587603	-0.361301	-0.239049	-0.359825	-0.321024	-0.169148	-0.156366	0.459761	-0.528757	-0.604464	-0.630375	-0.181283	-0.372086	-0.228288	-0.208803	-0.370215	-0.284533	-0.190111	-0.200499	-0.229762	0.563961	-0.342366	-0.326244	-0.657111	-0.230443	-0.194051	-0.176004	-0.253097	-0.318316	-0.34917
11b__T_cell_CD8	0.269171	0.55922	0.864395	-0.609991	2.38001	2.5	0.71792	0.886542	-0.303855	-0.298006	-0.238085	-0.24455	-0.257287	-0.290333	-0.34148	-0.114002	-0.308475	-0.528187	-0.128883	-0.593936	-0.356461	-0.237155	-0.362497	-0.322216	-0.158725	-0.137142	0.656862	-0.534823	-0.604613	-0.630698	-0.184153	-0.376687	-0.22753	-0.209617	-0.369366	-0.277461	-0.155246	-0.186247	-0.230465	0.532729	-0.355244	-0.334384	-0.654436	-0.225004	-0.22013	-0.15156	-0.210444	-0.298201	-0.358834
11c__T_cell_CD8	0.317211	0.474906	0.704558	-0.611246	1.16364	0.999095	0.923223	0.707655	-0.0173915	0.414969	-0.263939	-0.25367	-0.259028	-0.295501	-0.359872	-0.114002	-0.312865	-0.504446	-0.464738	-0.595649	-0.363466	-0.240761	-0.351914	-0.323327	-0.159256	-0.146751	2.5	-0.483562	-0.606882	-0.632316	-0.183654	-0.370947	-0.230546	-0.208306	-0.370345	-0.285007	-0.090464	0.104265	-0.143225	1.74789	-0.356446	-0.326516	-0.664264	-0.241381	-0.251662	-0.211759	-0.257658	-0.387019	-0.359883
12a__T_cell_CD8	0.643852	0.823124	0.929584	-0.604456	0.0832681	-0.0321484	0.93373	1.19695	-0.0443151	0.451555	-0.257561	-0.255067	-0.26049	-0.280731	-0.352287	-0.112439	-0.30702	-0.468839	-0.468838	-0.586311	-0.361617	-0.238997	-0.345528	-0.319142	-0.164238	-0.158273	1.63104	-0.437685	-0.603087	-0.629173	-0.18309	-0.333043	-0.225162	-0.206161	-0.369025	-0.281214	-0.185101	-0.191335	-0.0298861	1.45546	-0.351048	-0.326746	-0.651987	-0.231634	-0.237489	-0.215044	-0.429518	-0.38387	-0.362459
13a__T_cell_gd	0.935311	2.09115	1.79304	-0.579151	-0.479567	0.0812336	-0.338342	1.13534	2.39287	2.5	-0.258655	-0.249257	-0.255715	-0.202396	-0.348951	-0.114002	-0.306786	-0.518543	0.101877	-0.574541	-0.355452	-0.235687	-0.358458	-0.30979	-0.158453	-0.0355792	0.109882	-0.519344	-0.597285	-0.621156	-0.179578	-0.365374	-0.220938	-0.203665	-0.365732	-0.27939	-0.179806	-0.19007	-0.228703	0.939971	-0.346819	-0.331721	-0.590597	-0.219546	-0.189843	0.275366	-0.321605	-0.322253	-0.357573
13b__T_cell_gd	0.705471	0.987137	0.939786	-0.604916	-0.502616	-0.3971	-0.350738	0.538162	2.06498	2.5	-0.262627	-0.253023	-0.259729	-0.266468	-0.353159	-0.114002	-0.309069	-0.455902	-0.487273	-0.580796	-0.359203	-0.237245	-0.330374	-0.315871	-0.162395	-0.160342	1.67939	-0.467139	-0.602186	-0.627954	-0.183499	-0.36149	-0.224372	-0.204135	-0.368511	-0.276787	-0.184961	-0.183992	0.0505189	1.72133	-0.358492	-0.329236	-0.639169	-0.230147	-0.239568	-0.175899	-0.402264	-0.371587	-0.339539
13c__T_cell_gd	0.950815	1.37192	1.46557	-0.618715	-0.389222	-0.0993072	-0.444099	0.832817	2.5	2.5	-0.240413	-0.254104	-0.255539	-0.243177	-0.327362	-0.114002	-0.315305	-0.531455	-0.134069	-0.578907	-0.34568	-0.23591	-0.369955	-0.325555	-0.170042	0.233039	1.2976	-0.520027	-0.600102	-0.627449	-0.184153	-0.380685	-0.231991	-0.209617	-0.368411	-0.288946	0.0798574	-0.158889	-0.230322	1.2119	-0.334625	-0.337092	-0.675297	-0.229691	-0.189037	0.469445	-0.305301	-0.200196	-0.36586
14a__pDC	-0.122529	-0.809203	-0.83481	1.90194	0.192431	1.11682	-0.796292	-0.877829	-0.316053	-0.32854	-0.262967	-0.25336	-0.259766	-0.13087	0.0175451	-0.112563	-0.308514	0.623826	-0.512885	1.82146	-0.359065	-0.238061	-0.351716	-0.316644	-0.156258	-0.156709	2.5	0.327173	0.582717	0.0470767	-0.157519	-0.376366	-0.214884	-0.191437	-0.368007	0.158577	-0.197822	-0.207364	-0.231279	-0.454018	0.280009	0.0601171	0.0612592	-0.236012	-0.243426	-0.203396	-0.066714	2.5	2.5
14b__pDC	0.15202	-0.814894	-0.83352	1.94974	0.593239	1.15626	-0.780277	-0.879768	-0.322493	-0.323211	-0.264047	-0.251251	-0.260279	-0.197669	-0.313419	-0.114002	-0.305618	0.365261	-0.513765	1.54588	-0.360947	-0.234685	-0.368167	-0.314275	-0.155714	-0.144864	2.5	-0.090818	0.490355	-0.00437686	-0.162139	-0.373935	-0.214621	-0.195453	-0.368179	0.0674269	-0.198481	-0.206042	-0.232105	-0.458636	0.410215	-0.0682793	-0.140668	-0.243153	-0.26195	-0.170785	-0.0876671	2.5	2.5
14c__doublet	0.228027	0.122056	0.0799218	0.981126	0.383785	1.20005	0.019997	0.0517377	-0.263236	-0.29019	-0.268544	-0.252165	-0.245768	-0.212664	-0.0766925	-0.114002	-0.285933	0.14006	-0.0669237	0.711176	-0.36277	-0.233331	-0.305935	-0.30416	-0.156414	-0.122175	1.51043	0.0615158	-0.0580588	-0.318594	-0.171768	-0.362476	-0.231991	-0.180394	-0.366699	-0.113943	0.0341313	-0.00639044	-0.0924279	-0.0353899	0.210996	-0.163302	0.0229987	-0.0773458	-0.0960661	-0.109262	-0.0151299	2.1988	1.56062
14d__doublet	-0.765457	-0.746751	-0.676774	1.97344	-0.0289575	1.7731	-0.72216	-0.742766	-0.214405	-0.203227	-0.151042	-0.238547	-0.24849	-0.140911	-0.0688322	-0.114002	-0.315305	0.389012	-0.560521	1.68517	-0.300213	-0.232669	-0.369955	-0.325555	-0.170042	-0.167738	2.5	-0.112077	0.734628	0.207432	-0.184153	-0.380685	-0.231991	-0.209617	-0.363778	0.387121	-0.194808	-0.211796	-0.233294	-0.390635	0.0293984	-0.103675	-0.0210311	-0.257668	-0.231557	-0.155433	-0.0274789	2.5	2.47634
14e__doublet	-0.0148311	-0.786714	-0.823756	1.89686	0.167073	0.54185	-0.776339	-0.862473	-0.300494	-0.334021	-0.222909	-0.262998	-0.260688	-0.138538	0.421524	-0.114002	-0.272951	0.543908	-0.510959	1.88996	-0.19417	0.105888	-0.272475	-0.177352	-0.121944	-0.149096	2.19244	-0.0386228	0.413408	0.0282945	-0.1564	-0.272024	-0.11808	-0.209617	-0.0164174	0.0979245	-0.199769	-0.211796	-0.233294	-0.444579	0.458969	0.302613	-0.201716	-0.257668	-0.213282	-0.23474	-0.174603	2.5	2.5
14f__doublet	0.120175	-0.821546	-0.729468	1.45082	-0.0610631	1.04873	-0.801941	-0.884091	-0.325247	-0.219079	0.959855	1.14795	1.39436	1.22953	-0.366464	-0.114002	-0.315305	-0.0263276	-0.475764	0.977497	-0.300844	-0.245555	-0.2789	-0.325555	-0.170042	-0.167738	2.45056	-0.0153379	0.567356	0.187069	-0.184153	-0.380685	-0.231991	-0.209617	-0.367617	0.0673671	-0.192748	-0.211796	-0.233294	-0.461933	0.392675	-0.126667	-0.675297	-0.257668	-0.272497	-0.23474	0.103735	2.5	2.27857
15a__T_cell_CD4	0.945273	2.08598	1.62229	2.01643	-0.562626	-0.40382	2.38524	2.05621	-0.283994	-0.276924	-0.265474	-0.244719	-0.257158	-0.301376	-0.339172	-0.108098	-0.31121	-0.522552	0.490463	-0.585836	-0.357554	-0.236437	-0.35368	-0.321969	-0.163353	-0.147604	-0.492491	-0.32193	-0.600001	-0.624637	-0.181685	-0.373295	-0.225619	-0.206515	-0.365722	-0.27969	-0.198062	-0.190177	-0.228161	-0.256701	0.269746	-0.329508	-0.644877	-0.129501	0.0693728	0.556675	0.591042	-0.31424	-0.352911
15b__T_cell_CD4	0.766125	1.67469	1.29058	1.78273	-0.403679	-0.278744	2.07727	1.6419	-0.310063	-0.277269	-0.264027	-0.250759	-0.247808	-0.293221	-0.353134	-0.114002	-0.29781	-0.528636	0.550189	-0.58553	-0.342173	-0.233118	-0.360063	-0.320085	-0.1627	-0.113328	-0.460045	-0.332449	-0.59842	-0.622483	-0.184153	-0.371103	-0.219023	-0.209617	-0.36607	-0.277761	-0.183357	0.141039	-0.227429	-0.219905	0.163806	-0.328264	-0.631805	-0.0891767	0.314639	1.33017	0.633367	-0.0268935	-0.316609
15c__T_cell_CD4	0.294842	-0.131389	-0.641043	-0.494034	-0.611026	-0.473171	-0.588481	0.103237	-0.191831	-0.267996	-0.25215	-0.242999	-0.256438	-0.266327	-0.235551	-0.114002	-0.30566	-0.531003	2.5	-0.578807	-0.349559	-0.232317	-0.113903	-0.310916	-0.155413	-0.164573	-0.511168	-0.27012	-0.543959	-0.549	-0.184153	-0.374398	-0.203792	-0.209617	-0.346021	-0.285421	-0.197895	-0.197315	-0.209445	-0.160178	-0.289247	-0.32948	-0.675297	-0.203935	-0.221718	-0.201641	0.266939	-0.39911	-0.343798
15d__T_cell_CD8	0.808693	2.14311	1.62005	-0.414833	2.5	2.5	1.53548	1.6746	-0.186655	0.188373	-0.222014	-0.252115	-0.260419	-0.248342	-0.350619	-0.114002	-0.296345	-0.542899	2.5	-0.585904	-0.369493	-0.23526	-0.0597732	-0.309182	-0.122937	-0.165637	-0.104867	-0.38029	-0.601738	-0.627323	-0.163955	-0.34612	-0.205891	-0.209617	-0.366233	-0.244825	-0.169848	-0.00495859	-0.220565	1.46672	0.0472744	-0.337092	-0.619406	-0.183922	-0.108241	0.0891078	-0.0133254	-0.147205	-0.36586
16a__MigDC	-1.18796	-0.796583	-0.821526	-0.601372	-0.684	-0.528771	-0.765941	-0.83806	-0.308346	-0.324801	-0.264673	-0.254125	-0.260807	-0.324173	-0.33407	-0.111921	-0.309382	-0.433538	-0.511064	-0.538642	-0.351713	-0.22425	-0.355942	-0.313628	-0.159821	-0.163085	-0.521562	-0.537594	-0.536716	-0.121207	-0.17923	-0.370556	-0.215171	-0.20247	-0.350665	-0.278188	-0.199208	-0.208099	-0.229471	-0.45158	-0.343828	-0.316393	0.642395	-0.221776	-0.251621	-0.226164	-0.570663	-0.371452	-0.329365
16b__MigDC	-1.16299	-0.775414	-0.812319	-0.612391	-0.65802	-0.538678	-0.761125	-0.854137	-0.308255	-0.28969	-0.273171	-0.256981	-0.259134	-0.320366	-0.283107	-0.114002	-0.308351	-0.472702	-0.523856	-0.571418	-0.363643	-0.230109	-0.369955	-0.320395	-0.170042	-0.157258	-0.523059	-0.532639	-0.53439	-0.0336484	-0.147949	-0.368564	-0.225954	-0.209617	-0.358947	-0.284003	-0.195499	-0.204194	-0.225431	-0.453172	-0.106893	-0.332249	0.49837	-0.189862	-0.22049	-0.194776	-0.559042	-0.417807	-0.351762
16c__doublet	-0.62974	-0.180775	-0.162103	-0.366404	-0.193248	-0.0401028	-0.107417	-0.162538	-0.256494	-0.300895	-0.278253	-0.259116	-0.261747	-0.316433	-0.307205	-0.114002	-0.30497	-0.475405	-0.16304	-0.566096	-0.356038	-0.230276	-0.328286	-0.319348	-0.160744	-0.113157	-0.397696	-0.501803	-0.563152	-0.221448	-0.184153	-0.355047	-0.222363	-0.209617	-0.360194	-0.282528	-0.13442	-0.150107	-0.168587	-0.209577	-0.256664	-0.32882	0.802115	-0.0600246	-0.102936	-0.203298	-0.492939	-0.30747	-0.32826
16d__MigDC	-1.20203	-0.79122	-0.795732	-0.618642	-0.607448	-0.510636	-0.794657	-0.85682	-0.325247	-0.334021	-0.296372	-0.242433	-0.246041	-0.335362	-0.293848	-0.114002	-0.287163	-0.422032	-0.441695	-0.484744	-0.341903	-0.218086	-0.328077	-0.325555	-0.170042	-0.141763	-0.488305	-0.54993	-0.530427	-0.257661	-0.184153	-0.367126	-0.181209	-0.209617	-0.365613	-0.288946	-0.19692	-0.206832	-0.233294	-0.466638	-0.367495	-0.316984	0.116065	-0.257668	-0.249347	-0.23474	-0.642907	-0.354787	-0.298094
16e__doublet	-0.924744	-0.822133	-0.862436	-0.662311	-0.742063	-0.536174	-0.761951	-0.867917	-0.325247	-0.334021	1.09555	1.11404	0.896517	1.17692	-0.366464	0.74715	-0.315305	-0.507513	-0.391295	-0.492523	-0.339788	-0.229134	-0.369955	-0.325555	-0.170042	-0.167738	-0.500737	-0.54993	-0.297219	0.0469584	-0.140833	-0.380685	-0.189593	-0.209617	-0.3652	-0.288946	-0.198925	-0.211796	-0.233294	-0.459306	-0.367495	-0.337092	0.785671	-0.257668	-0.272497	-0.23474	-0.161816	-0.417807	-0.0137925
17a__Langerhans	-1.03899	-0.77549	-0.796387	-0.588712	-0.676171	-0.51628	-0.752159	-0.811335	-0.310904	-0.319672	-0.257132	-0.248571	-0.256583	-0.319249	-0.35194	-0.110836	-0.306078	-0.228998	-0.504806	-0.544248	-0.344804	-0.208818	-0.356433	-0.173914	-0.165676	-0.161829	-0.517079	-0.532069	-0.561933	-0.504255	-0.176784	-0.370306	-0.209792	-0.205074	-0.355656	-0.282472	-0.198317	-0.207238	-0.22619	-0.445115	-0.349744	-0.323665	1.43925	-0.223288	-0.245288	-0.229297	-0.587156	-0.366714	-0.342118
17b__Langerhans	-1.07761	-0.795558	-0.837441	-0.605169	-0.686347	-0.524115	-0.769845	-0.833512	-0.325247	-0.311768	-0.205261	-0.246171	-0.250691	-0.314555	-0.336681	-0.114002	-0.312691	-0.228539	-0.542892	-0.573054	-0.359192	-0.214049	-0.350125	-0.239051	-0.170042	-0.162802	-0.520613	-0.544214	-0.56498	-0.508909	-0.16514	-0.367839	-0.231991	-0.203763	-0.355348	-0.271262	-0.200801	-0.209572	-0.23119	-0.454724	-0.0736967	-0.309602	1.27308	-0.213154	-0.242767	-0.217001	-0.514584	-0.38557	-0.36586
17c__doublet	-0.446682	0.051098	0.0170133	-0.299792	-0.167994	-0.0200719	0.071412	0.104386	-0.102594	-0.17049	-0.274346	-0.249155	-0.261545	-0.303063	-0.34305	-0.114002	-0.293164	-0.396828	-0.351184	-0.574932	-0.336719	-0.231342	-0.34727	-0.167193	-0.170042	-0.135437	-0.2931	-0.459301	-0.591812	-0.576929	-0.174187	-0.36512	-0.174226	-0.209617	-0.362633	-0.288946	-0.177507	-0.175478	-0.179297	-0.0994591	-0.239071	-0.323605	1.23799	0.0949356	-0.207517	-0.115363	-0.376942	-0.381478	-0.36586
18a__cDC1	-0.450495	-0.820695	-0.844187	-0.59496	1.39732	-0.550319	-0.811161	-0.890298	-0.321131	-0.320901	-0.263224	-0.2432	-0.261858	-0.317349	-0.355399	-0.111821	-0.305404	1.13433	0.835727	0.246912	-0.328051	-0.227568	-0.348493	-0.300371	-0.147059	-0.16271	-0.511693	0.169925	2.5	2.5	-0.167963	-0.365111	-0.216564	-0.199995	-0.280607	-0.248813	-0.199429	-0.209607	-0.229759	-0.461693	-0.216861	-0.29253	0.243432	-0.23306	-0.243029	-0.22314	2.5	-0.334181	-0.30425
18b__cDC1	-0.69473	-0.828028	-0.855789	-0.619103	0.676269	-0.551846	-0.816782	-0.901841	-0.31574	-0.322715	-0.257614	-0.239304	-0.256355	-0.30728	-0.354637	-0.109346	-0.284204	0.763736	0.0895594	0.267657	-0.347527	-0.237611	-0.313178	-0.304966	-0.162237	-0.165769	-0.510524	0.702726	2.5	1.98918	-0.168449	-0.368778	-0.224126	-0.206675	-0.309992	-0.208722	-0.200022	-0.209599	-0.231195	-0.463395	-0.132605	-0.306135	0.0934941	-0.244263	-0.248944	-0.230779	1.98967	-0.331408	-0.301671
18c__cDC1	-0.238123	-0.82387	-0.840324	-0.599626	1.52441	-0.543126	-0.809923	-0.88479	-0.304095	-0.31015	-0.261604	-0.246747	-0.257888	-0.317899	-0.360797	-0.114002	-0.303779	0.866994	0.566198	0.0746932	-0.349137	-0.236738	-0.3521	-0.303619	-0.159767	-0.162965	-0.460035	-0.211651	2.5	2.5	-0.177941	-0.352033	-0.228973	-0.207385	-0.328602	-0.271803	-0.199411	-0.205739	-0.229837	-0.459076	-0.197672	-0.315058	0.0264166	-0.232942	-0.243863	-0.22339	2.5	-0.340165	-0.306138
18d__doublet	-0.229931	-0.342764	-0.359125	-0.366059	0.72139	-0.259413	-0.268457	-0.388691	-0.134562	-0.143438	-0.270283	-0.243212	-0.257738	-0.303444	0.0686546	-0.114002	-0.27452	0.713541	0.451918	0.115882	-0.350812	-0.237787	-0.287962	-0.310766	-0.151722	-0.148987	-0.412359	0.478836	1.86702	1.59775	-0.164084	-0.363099	-0.212591	-0.187993	-0.308156	-0.25539	-0.0607015	-0.127286	-0.042372	-0.201113	-0.161746	-0.30771	-0.220203	-0.0598733	-0.115875	-0.140661	1.85854	-0.281315	-0.291907
18e__doublet	-0.465894	-0.790772	-0.810689	-0.57905	0.554205	-0.537494	-0.761358	-0.867505	-0.325247	-0.306559	-0.296372	-0.2289	-0.266102	-0.338447	-0.268192	-0.114002	-0.295461	0.583202	0.278988	0.0722639	-0.336063	-0.203162	-0.326777	-0.227673	-0.170042	-0.167738	-0.487398	-0.00482389	1.73062	1.52954	-0.184153	-0.355502	-0.182209	-0.209617	-0.30617	-0.288946	-0.196208	-0.181402	-0.233294	-0.442376	-0.183583	-0.325838	1.18755	-0.232022	-0.233467	-0.23474	1.70857	-0.37156	-0.36586
19a__MigDC	-0.579573	-0.670571	-0.71375	-0.496829	-0.541212	-0.419184	-0.621621	-0.617358	-0.290138	-0.299652	-0.209938	-0.230197	-0.241099	-0.293613	-0.301898	-0.110195	-0.291555	-0.231357	-0.438021	-0.516776	-0.333715	-0.185108	-0.33698	-0.25718	-0.157052	-0.152586	-0.480914	-0.518058	-0.544758	-0.501949	-0.172335	-0.359964	-0.151016	-0.204094	-0.326473	-0.267945	-0.194256	-0.20216	-0.225893	-0.404868	-0.274121	-0.311264	1.02205	-0.194668	-0.204604	-0.204618	-0.493378	-0.310543	-0.32467
19b__doublet	0.0453636	0.565955	0.553778	0.0328315	0.481194	0.667298	0.653727	0.578064	-0.256706	-0.0531012	-0.222607	-0.242383	-0.256056	-0.292558	-0.284129	-0.114002	-0.295049	-0.29386	-0.213607	-0.56333	-0.356368	-0.229684	-0.327756	-0.283134	-0.15849	-0.0566269	-0.118919	-0.512076	-0.572076	-0.575695	-0.179087	-0.359361	-0.215797	-0.209617	-0.358989	-0.288946	-0.186946	-0.195057	-0.217129	0.0721316	-0.304765	-0.321704	-0.0819706	-0.0735665	-0.115078	-0.143176	-0.216235	-0.338597	-0.316652
19c__MigDC	-0.805878	-0.721274	-0.713535	-0.158949	-0.577492	-0.536813	-0.751918	-0.819636	-0.233466	-0.110833	-0.141302	-0.251066	-0.244155	-0.270003	-0.272619	-0.114002	-0.144712	-0.221981	-0.309493	0.445997	-0.138613	-0.207324	-0.242395	-0.325555	0.095883	-0.167738	-0.502345	-0.535832	-0.486799	-0.427053	-0.184153	-0.117322	-0.231991	-0.209617	0.724264	-0.195131	-0.190838	-0.184752	-0.233294	-0.415409	-0.257848	1.27414	1.92393	-0.203079	-0.204222	-0.23474	-0.499564	-0.263282	1.39222
19d__doublet	-0.95108	-0.832276	-0.727613	-0.541186	-0.608988	-0.385615	-0.851169	-0.872498	-0.325247	-0.334021	-0.296372	-0.262998	-0.268102	-0.338447	-0.366464	-0.114002	-0.315305	-0.383832	-0.560521	-0.478892	-0.369493	-0.245555	-0.369955	-0.325555	-0.170042	-0.167738	-0.519713	-0.54993	-0.578143	-0.507097	-0.184153	-0.380685	-0.231991	-0.209617	-0.315417	-0.288946	-0.201537	-0.211796	-0.233294	-0.456277	-0.367495	-0.337092	0.250538	-0.257668	-0.272497	-0.23474	-0.674701	-0.417807	-0.36586
20a__cDC2	0.598301	-0.802698	-0.832473	0.248999	-0.691212	-0.541361	-0.79381	-0.865957	-0.31038	-0.323315	-0.264854	-0.244204	-0.255014	-0.233323	-0.34488	-0.106245	0.132072	2.5	-0.509715	1.00287	0.793872	-0.213515	0.999186	2.09734	-0.154604	-0.163034	-0.515318	1.16017	2.5	2.5	-0.115174	-0.0847463	-0.160621	-0.201861	0.144611	2.5	-0.197503	-0.208037	-0.22674	-0.453765	-0.21393	0.0181219	0.82298	-0.228531	-0.254163	-0.229797	-0.0236639	0.485713	-0.332093
20b__cDC2	0.602634	-0.791076	-0.806247	0.00873921	-0.658958	-0.549113	-0.768671	-0.846801	-0.306137	-0.299789	-0.279496	-0.254625	-0.259321	-0.305778	-0.353143	-0.114002	-0.042291	2.5	-0.467003	0.932009	0.133927	-0.213101	0.200388	0.714327	-0.136683	-0.154103	-0.39353	0.578083	2.5	2.5	-0.162607	-0.0883289	-0.141317	-0.199324	-0.0531276	2.5	-0.199797	-0.199938	-0.229921	-0.456126	0.20413	-0.225808	0.392422	-0.206506	-0.225423	-0.186626	0.052101	0.50912	-0.334408
20c__cDC2	-0.234555	-0.78978	-0.810039	-0.391075	-0.51673	-0.533904	-0.776867	-0.847917	-0.300886	-0.299933	-0.253054	-0.239596	-0.261434	-0.167638	-0.320334	-0.114002	-0.028769	2.5	-0.496935	0.658505	0.212023	-0.238853	1.21036	0.360473	-0.170042	-0.16712	-0.384831	0.596618	2.49882	2.3087	-0.124269	-0.357483	-0.231991	-0.177092	-0.273302	1.85443	-0.198943	-0.211796	-0.229172	-0.455239	-0.10537	0.114958	0.188886	-0.216865	-0.250826	-0.216045	0.385951	0.333627	-0.303754
20d__doublet	0.475538	-0.10065	-0.111163	0.405094	-0.387096	-0.126709	-0.0463756	-0.136905	-0.265815	-0.22708	-0.282644	-0.25172	-0.255449	-0.263595	-0.193906	-0.114002	0.00128264	2.5	-0.125062	0.255383	0.221454	-0.229213	0.469702	0.92206	-0.150495	-0.110445	-0.382975	0.525803	1.6585	1.74471	-0.157776	-0.249116	-0.200691	-0.20278	-0.168555	2.5	-0.119407	-0.170636	-0.136524	-0.203094	-0.112253	-0.0268542	-0.12577	0.09903	0.00762396	-0.0469889	-0.0189233	0.143907	-0.221186
20e__doublet	0.0296405	-0.820541	-0.819564	-0.280857	-0.544076	-0.583774	-0.814221	-0.848606	-0.325247	-0.334021	-0.296372	-0.237762	-0.238258	-0.294189	-0.366464	-0.114002	0.16543	2.5	-0.498892	0.561334	0.687467	-0.224168	0.705172	1.69548	-0.170042	-0.167738	-0.445899	1.3954	1.32555	1.6593	-0.160048	0.00084691	-0.0324492	-0.117302	0.287096	2.5	-0.193752	-0.202301	-0.233294	-0.456361	-0.190958	-0.151465	2.01245	-0.257668	-0.20071	-0.23474	-0.289161	-0.225711	-0.36586
20f__cDC2	0.829246	-0.776343	-0.711362	-0.626647	-0.715401	-0.583774	-0.779768	-0.808356	-0.0800315	-0.334021	-0.296372	-0.262998	-0.268102	-0.315611	0.50206	-0.114002	2.5	2.5	-0.560521	0.952007	1.21487	0.0734398	-0.297765	2.32306	-0.170042	-0.167738	-0.535301	2.5	2.04976	1.518	0.264778	1.41765	-0.231991	-0.209617	1.01655	2.5	-0.201537	-0.211796	-0.200153	-0.442244	-0.273728	-0.224861	-0.372802	0.205973	-0.272497	-0.23474	-0.674701	-0.314314	-0.36586
21a__Macrophage	-1.16969	-0.730699	-0.742502	0.283873	-0.575544	-0.469937	-0.710622	-0.771682	-0.277804	-0.295024	-0.198838	-0.234129	-0.237102	-0.167371	-0.138823	-0.111207	-0.157516	-0.470808	-0.454259	1.31447	0.485161	-0.106813	0.0419515	-0.291158	0.569813	-0.155569	-0.489233	-0.494051	-0.421614	-0.367395	-0.178827	0.136087	0.00348396	-0.181102	2.5	-0.204806	-0.195346	-0.205386	-0.224514	-0.426148	-0.347703	1.97836	0.459774	-0.168288	-0.209277	-0.211781	-0.490269	-0.338059	2.5
21b__doublet	0.247577	0.363714	0.540123	0.490374	0.269223	0.299449	0.453124	0.523829	-0.189069	-0.118717	-0.243015	-0.224496	-0.2491	-0.2083	-0.219813	-0.114002	-0.217687	-0.464399	0.137485	0.114286	-0.0425232	-0.210201	-0.0453366	-0.295818	0.213616	-0.0609657	-0.256678	-0.390482	-0.513937	-0.516375	-0.176981	-0.114974	-0.20245	-0.209617	0.810779	-0.22501	-0.193462	-0.200587	-0.201781	-0.0961025	-0.189252	0.462916	-0.418606	0.174405	0.190059	-0.0281975	-0.243163	-0.334659	1.23224
21c__Macrophage	-1.12663	-0.6993	-0.759779	0.205593	-0.600216	-0.446722	-0.679208	-0.723781	-0.209814	-0.334021	-0.296372	-0.23908	-0.222631	-0.174015	-0.012324	-0.114002	-0.156589	-0.549262	-0.41639	1.168	0.216411	-0.0632216	-0.305211	-0.295233	0.326272	-0.167738	-0.474644	-0.434704	-0.380578	-0.310611	-0.149888	1.32423	-0.0751232	-0.209617	2.41279	-0.229803	-0.192371	-0.187596	-0.222461	-0.401464	-0.311508	1.43808	0.0244567	-0.243596	-0.204281	-0.23474	-0.517069	-0.408644	2.5
21d__Macrophage	-1.13885	-0.767887	-0.827401	0.263073	-0.67256	-0.429429	-0.685434	-0.807772	-0.0865091	-0.334021	-0.0715431	-0.262998	-0.232882	-0.236761	-0.135124	-0.114002	-0.0491757	-0.474237	-0.321922	0.80269	0.4847	0.151761	0.506419	-0.325555	0.534159	-0.167738	-0.489442	-0.33712	-0.346161	-0.228969	-0.184153	-0.136163	-0.0948558	-0.209617	2.13831	-0.233033	-0.201537	-0.211796	-0.233294	-0.408003	-0.367495	1.8106	-0.675297	-0.257668	-0.0862519	-0.23474	-0.526963	-0.417807	2.5
22a__T_cell_CD4	1.25297	1.51285	1.53159	1.20533	-0.494736	-0.345122	2.5	1.55467	-0.308403	-0.316936	-0.248187	-0.247039	-0.255858	-0.318368	-0.354885	-0.114002	-0.301369	-0.527454	-0.458408	-0.584636	-0.360347	-0.236606	-0.35075	-0.32052	-0.158577	0.0746279	-0.490668	-0.528338	-0.60206	-0.626008	-0.182119	-0.371471	-0.216051	-0.209617	-0.368326	-0.280106	-0.196931	-0.205485	-0.225662	-0.38918	-0.344444	-0.328593	-0.657075	-0.166363	-0.130883	0.0734352	0.138884	-0.341929	-0.36586
22b__T_cell_CD8	0.76809	1.51823	1.62125	-0.608208	2.42632	2.5	1.57931	1.21562	-0.284009	-0.276287	-0.23624	-0.252698	-0.257481	-0.266479	-0.342357	-0.110091	-0.30911	-0.521402	0.288535	-0.584585	-0.34952	-0.239193	-0.36217	-0.321554	-0.165171	-0.161396	-0.0519251	-0.535233	-0.603146	-0.630428	-0.179929	-0.374651	-0.230065	-0.204245	-0.369942	-0.281007	-0.197413	-0.203826	-0.224781	0.52976	-0.351173	-0.327743	-0.643846	-0.215967	-0.171507	-0.172513	-0.269996	-0.387059	-0.352123
23a__Lymphocyte_proliferating	0.0609988	0.9622	0.778294	0.171868	0.567263	0.503578	1.56016	1.61482	-0.223638	-0.165915	-0.255412	-0.244517	-0.25358	-0.265147	-0.286739	-0.092658	-0.304724	-0.481111	0.0639838	-0.566519	-0.360303	-0.240612	-0.274098	-0.318832	-0.167773	-0.151015	-0.0981038	-0.36185	-0.589037	-0.615801	-0.180853	-0.374145	-0.229091	-0.204903	-0.364255	-0.278797	-0.159532	-0.0188082	-0.215565	0.0666011	0.0820732	-0.326099	-0.651812	0.226105	0.573923	0.800305	-0.111614	-0.115044	-0.353793
23b__Lymphocyte_proliferating	-0.403571	0.622116	0.502234	0.195891	-0.712939	-0.495884	1.43153	0.885883	-0.306688	-0.316764	-0.277268	-0.258799	-0.263917	-0.226567	-0.336826	-0.114002	-0.295389	-0.541527	1.72402	-0.590918	-0.364838	-0.242863	-0.354943	-0.324725	-0.16912	-0.161278	-0.524224	0.149663	-0.60548	-0.634342	-0.183739	-0.378387	-0.226102	-0.2069	-0.370787	-0.281706	-0.197824	0.189847	-0.230216	-0.370863	0.220965	-0.329885	-0.657236	2.5	2.5	0.376922	-0.356303	-0.262885	-0.358611
23c__Lymphocyte_proliferating	0.0735178	-0.174341	-0.356341	-0.617395	-0.372326	-0.277239	-0.213038	-0.0699465	0.244794	1.17422	-0.278073	-0.259829	-0.25394	-0.282774	-0.284352	-0.114002	-0.104349	0.257346	0.685994	-0.551578	-0.357425	-0.235361	0.431885	-0.324024	-0.152891	-0.166109	-0.231693	0.34441	-0.505399	-0.554026	-0.178526	-0.226644	-0.22153	-0.209617	-0.358336	-0.283804	2.5	0.967556	1.57781	2.31512	-0.0982775	-0.330597	-0.675297	-0.217104	-0.20911	-0.182313	-0.608294	-0.307478	-0.36586
23d__Lymphocyte_proliferating	-1.00921	0.951898	0.687554	-0.636699	-0.717552	-0.562141	-0.669584	0.248581	2.5	1.57666	-0.226618	-0.262998	-0.26567	-0.199148	0.0469797	-0.114002	-0.315305	-0.500596	0.0656223	-0.602613	-0.369493	-0.244347	-0.369955	-0.325555	-0.170042	-0.166058	-0.520813	0.70416	-0.586583	-0.619543	-0.184153	-0.380685	-0.231991	-0.171487	-0.374687	-0.288946	-0.200731	0.0610913	-0.233294	-0.431625	-0.261146	-0.331692	-0.624214	-0.222157	-0.195347	0.191954	-0.583823	-0.408751	-0.36586
24a__cDC2	-0.24544	-0.818835	-0.827059	-0.182677	1.19641	-0.416476	-0.805464	-0.883564	-0.308061	-0.321592	-0.226435	-0.237492	-0.247578	-0.163622	-0.357842	-0.110113	-0.260009	1.69111	-0.513998	0.542438	0.419327	-0.236028	1.96233	0.0599724	-0.148232	-0.16246	-0.37745	0.305686	2.5	2.5	0.14124	-0.369541	-0.208113	-0.173422	-0.272495	2.5	-0.198528	-0.20795	-0.227829	-0.456489	-0.0459132	1.3633	-0.231821	-0.224398	-0.246865	-0.227615	1.07602	2.5	0.275091
24b__doublet	-0.197098	-0.814016	-0.837111	-0.271672	0.0778983	-0.360366	-0.799328	-0.87234	-0.30476	-0.3213	-0.258512	-0.253807	-0.258116	-0.207566	-0.342957	-0.114002	-0.0343512	1.09175	-0.518927	0.780557	0.0247565	-0.237387	2.5	-0.27401	-0.153724	-0.158701	2.5	1.757	0.496388	0.307107	0.119151	-0.342369	-0.21201	-0.16304	-0.287566	1.03049	-0.199416	-0.207239	-0.227883	-0.454846	0.125787	0.730263	-0.344213	-0.246241	-0.25172	-0.213141	0.854091	2.5	0.319523
24c__cDC2	-0.637058	-0.799402	-0.8378	-0.503194	-0.00751529	-0.519056	-0.770937	-0.864463	-0.321822	-0.312039	-0.245925	-0.253651	-0.254751	-0.243164	-0.351216	-0.100047	-0.11429	2.19875	-0.51801	0.230689	0.203908	-0.23379	-0.108208	0.0329614	-0.154725	-0.161045	-0.484448	-0.30742	2.35338	2.39135	-0.132167	-0.0744934	-0.197802	-0.19811	-0.268293	2.5	-0.198401	-0.201125	-0.226644	-0.456474	0.222552	0.00686047	0.809063	-0.192713	-0.225561	-0.124714	0.0415643	0.416876	0.266263
24d__doublet	0.101568	-0.166531	-0.146458	0.243419	0.326084	-0.254082	-0.0846159	-0.160655	-0.275218	-0.278626	-0.281742	-0.25441	-0.259711	-0.209563	-0.329487	-0.114002	-0.219521	0.976163	-0.174863	0.246686	0.133161	-0.239423	1.68646	-0.110374	-0.163232	-0.121856	-0.058918	0.565604	1.64961	1.52523	0.00454891	-0.364785	-0.225064	-0.198213	-0.305445	2.5	-0.137534	-0.166414	-0.138859	-0.309987	0.123105	0.905694	-0.435247	0.589066	0.187298	-0.0207971	0.711246	2.5	-0.148329
25a__T_cell_CD8	0.793157	1.84865	1.74738	-0.566648	2.5	2.5	1.35539	2.2952	-0.299288	-0.316143	-0.24948	-0.255158	-0.259308	-0.220737	-0.34772	-0.114002	-0.311329	-0.517452	1.15637	-0.550711	-0.364548	-0.238562	-0.302129	-0.321022	-0.168659	-0.161712	0.0706245	-0.522861	-0.606288	-0.630592	-0.183592	-0.373234	-0.231485	-0.209617	-0.37021	-0.278636	-0.198288	-0.205442	-0.231419	0.425628	-0.174205	-0.333102	-0.652049	-0.21011	0.255083	-0.0352879	-0.0695588	-0.0438041	-0.356649
25b__T_cell_CD8	0.951483	0.70463	1.35032	-0.502747	-0.288775	0.0339444	1.35045	2.20796	-0.307201	-0.297797	-0.24688	-0.244772	-0.260621	-0.248147	0.473657	-0.114002	-0.310036	-0.330882	-0.487548	-0.470742	-0.35834	-0.237677	-0.307217	-0.301523	-0.163415	-0.160296	0.871769	-0.237755	-0.600854	-0.627067	-0.0710599	-0.371357	-0.22883	-0.209617	-0.368531	-0.281108	-0.195072	-0.175331	-0.23123	0.531242	-0.347551	-0.315635	-0.658014	-0.217008	0.51095	0.393341	-0.150727	0.0740537	-0.353078
25c__T_cell_CD8	1.31644	2.33771	2.4929	0.224037	1.74109	1.85685	2.23009	2.5	-0.239653	-0.0836224	-0.257745	-0.254208	-0.254811	-0.287663	-0.366464	-0.114002	-0.315305	-0.244167	-0.456625	-0.389986	-0.359437	-0.237133	0.0849933	-0.310594	-0.170042	-0.163339	0.225029	0.0526095	-0.600055	-0.626714	-0.184153	-0.372557	-0.218005	-0.209617	-0.360293	-0.288946	-0.107343	0.394303	-0.220768	2.5	-0.0890383	-0.337092	-0.514676	-0.211511	0.310561	2.5	-0.38877	2.5	-0.36586
26a__doublet	-0.0109373	0.980482	0.783164	0.390739	0.308491	0.0841755	0.945899	1.33379	-0.155642	-0.153968	-0.264518	-0.254136	-0.257161	-0.262891	-0.339006	-0.111901	-0.31089	-0.519924	0.24476	-0.573119	-0.360477	-0.2386	-0.344253	-0.323417	-0.162113	-0.138985	-0.41627	-0.458571	-0.598355	-0.624562	-0.181506	-0.378626	-0.227568	-0.209617	-0.367826	-0.287222	-0.192065	-0.147402	-0.219053	-0.0325725	0.102933	-0.330108	-0.667522	0.557037	0.531718	0.886005	-0.0417959	-0.0608579	-0.343681
26b__T_cell_CD8	0.153843	0.4542	0.291098	-0.622533	1.95541	0.205961	0.795344	0.877483	0.276415	0.913832	-0.257637	-0.252566	-0.258762	-0.312142	-0.353785	-0.114002	-0.306245	-0.500107	-0.499436	-0.589235	-0.362514	-0.239841	-0.335926	-0.319199	-0.165118	-0.15266	2.36015	-0.481639	-0.607612	-0.632525	-0.18152	-0.373373	-0.228313	-0.209617	-0.370428	-0.284343	-0.0671377	2.5	0.0167176	1.80046	-0.361748	-0.329978	-0.665003	-0.238567	-0.240227	-0.199694	-0.40623	-0.404035	-0.357394
26c__T_cell_CD8	0.0271272	0.804067	0.761077	-0.638058	1.94393	2.00595	0.907585	0.894992	-0.193843	-0.161666	-0.275677	-0.255759	-0.262693	-0.265657	-0.356933	-0.114002	-0.311466	-0.489559	-0.309197	-0.59105	-0.364062	-0.242253	-0.365378	-0.324353	-0.167866	-0.163319	1.91105	-0.442743	-0.610408	-0.636581	-0.182727	-0.371219	-0.228912	-0.20732	-0.372289	-0.284038	-0.193167	-0.183966	-0.227018	1.36326	-0.362617	-0.33398	-0.675297	-0.247408	-0.247473	-0.199014	-0.329473	-0.401729	-0.36323
27a__NK_cell	1.25202	-0.69431	-0.775493	-0.467415	-0.681475	-0.519743	-0.746742	-0.198219	-0.163285	-0.209868	-0.235094	-0.253457	-0.256015	-0.306609	-0.301725	-0.114002	-0.168268	0.492217	-0.270118	-0.564073	-0.349842	-0.230212	0.0931577	-0.309319	-0.14869	-0.161919	0.165166	0.972671	-0.591202	-0.616225	-0.184153	0.0536558	-0.222516	-0.204938	-0.353055	-0.272043	0.623681	-0.069491	2.5	2.5	-0.285349	-0.315958	-0.655953	-0.222422	-0.230301	-0.201824	-0.543694	-0.0926513	-0.326252
27b__doublet	1.10131	1.5736	1.13337	-0.402613	-0.306208	-0.37472	0.379413	0.877728	0.535804	2.32474	-0.296372	-0.252759	-0.258651	-0.290641	-0.337668	-0.114002	-0.280148	-0.331463	2.5	-0.559653	-0.350754	-0.230736	1.51138	-0.325555	-0.170042	-0.128754	0.479996	-0.32749	-0.590851	-0.621336	-0.184153	-0.331996	-0.218013	-0.209617	-0.351687	-0.282512	-0.0384551	0.164228	0.429921	1.95398	-0.318197	-0.3207	-0.631797	-0.162079	-0.170066	-0.217544	-0.37494	-0.355458	-0.342497
28a__cDC2	1.66001	-0.75909	-0.767457	-0.423503	-0.661357	-0.516024	-0.740728	-0.812951	-0.302055	-0.316066	-0.235969	-0.240536	-0.245088	-0.142773	-0.330832	-0.0886804	0.849057	1.96633	-0.481307	1.38444	2.5	0.135118	2.5	2.37934	0.00221329	-0.149189	0.440251	2.5	1.67358	1.77585	-0.0384146	0.723468	0.575015	0.11371	1.87759	0.627684	-0.190338	-0.198951	-0.221156	-0.429296	0.0592296	-0.121883	1.11958	-0.198595	-0.214116	-0.215367	-0.437083	-0.350704	-0.310427
28b__cDC2	-0.241081	-0.800368	-0.805681	2.5	-0.688611	-0.535309	-0.78201	-0.857314	-0.323847	-0.334021	-0.255976	-0.248872	-0.254515	-0.00975278	-0.330387	-0.114002	0.325482	2.09972	-0.482844	2.5	2.5	2.5	2.5	1.61277	0.121881	-0.165339	-0.494175	0.417802	1.01739	1.37957	0.0231211	1.33502	2.5	-0.132508	2.5	0.826387	-0.194198	-0.203462	-0.222515	-0.452885	0.623391	1.12341	2.25547	-0.22532	-0.21672	-0.231616	-0.558413	1.19145	-0.236672
28c__doublet	0.662499	1.21102	1.37163	0.266271	0.848965	1.28049	1.26694	1.40076	-0.191715	-0.250201	-0.199655	-0.226584	-0.244799	-0.261423	-0.297021	-0.114002	-0.284597	-0.428158	0.0484644	-0.570242	-0.329712	-0.219987	-0.261393	-0.287585	-0.147817	0.048004	-0.301621	-0.495619	-0.567332	-0.586675	-0.184153	-0.374328	-0.187509	-0.180194	-0.351223	-0.209956	-0.191244	-0.181658	-0.213473	0.0604429	-0.320444	-0.310803	-0.582029	-0.0978798	0.034058	-0.0842692	0.115248	-0.23545	-0.317489
28d__cDC2	2.5	-0.640153	-0.729488	-0.186765	-0.770137	-0.536803	-0.737235	-0.725427	-0.325247	-0.334021	-0.296372	-0.179576	-0.268102	-0.338447	-0.366464	-0.114002	2.5	2.18854	0.257616	0.152649	1.33045	-0.245555	-0.369955	2.5	-0.170042	-0.167738	-0.508738	-0.323346	-0.613387	-0.592217	-0.184153	-0.380685	-0.231991	-0.209617	-0.281351	-0.288946	-0.201537	-0.211796	-0.125254	-0.305001	-0.367495	0.0176	1.64487	-0.257668	-0.272497	-0.23474	-0.674701	-0.417807	-0.36586
29a__T_cell_CD4	0.941159	1.75107	1.36193	1.15475	-0.617492	-0.4623	2.13763	1.30803	-0.291119	-0.313629	-0.247564	-0.255536	-0.256742	-0.324694	-0.348999	-0.114002	-0.312781	-0.525685	-0.528226	-0.589469	-0.359698	-0.240715	-0.345928	-0.323582	-0.166958	-0.0676471	-0.507795	-0.538307	-0.60498	-0.629797	-0.18313	-0.373157	-0.230941	-0.206233	-0.370407	-0.278657	-0.197601	-0.204088	-0.23141	-0.440154	-0.342983	-0.329716	-0.675297	-0.180797	-0.119508	0.111229	-0.0521626	-0.327469	-0.356594
29b__T_cell_CD4	0.0996809	0.469034	0.925326	0.24531	-0.643794	-0.471632	1.47834	1.34708	-0.268781	-0.310865	-0.219653	-0.240773	-0.245186	-0.29688	-0.366464	-0.114002	-0.299776	-0.521084	-0.491294	-0.606202	-0.360119	-0.241043	-0.355844	-0.325555	-0.159357	0.0227058	-0.502889	-0.532109	-0.599631	-0.630828	-0.181991	-0.374118	-0.227322	-0.209617	-0.370177	-0.274253	-0.199805	-0.20249	-0.226649	-0.432058	-0.360993	-0.337092	-0.675297	-0.120501	-0.138751	-0.198619	-0.149211	-0.395146	-0.340364
29c__T_cell_CD4	-0.0810319	0.202935	0.401943	-0.0715127	-0.666574	-0.468364	0.935963	1.09647	-0.294612	-0.334021	-0.296372	-0.262998	-0.264374	-0.318003	-0.366464	-0.114002	-0.315305	-0.517999	-0.464649	-0.592057	-0.341083	-0.23918	-0.369955	-0.325555	-0.170042	-0.131055	-0.538144	-0.54993	-0.611335	-0.637212	-0.184153	-0.380685	-0.231991	-0.209617	-0.371388	-0.288946	-0.198164	-0.211796	-0.233294	-0.450074	-0.367495	-0.337092	-0.559821	-0.257668	-0.272497	-0.23474	-0.278243	-0.417807	-0.36586
30a__Macrophage	-1.04509	-0.699943	-0.738241	1.04305	-0.554967	-0.459494	-0.676426	-0.775169	-0.29871	-0.309976	-0.188706	-0.209982	-0.21809	-0.249392	-0.273566	-0.114002	0.160752	-0.456345	-0.445306	2.5	1.33848	2.5	-0.308366	1.13986	1.27669	-0.154227	-0.483697	-0.525468	-0.0963207	-0.14886	0.128376	1.66713	2.48791	-0.0987911	0.493511	-0.161369	-0.19099	-0.199897	-0.210762	-0.400086	0.0502184	0.779745	-0.555407	-0.19118	-0.215621	-0.187022	-0.478105	-0.259729	0.148507
30b__doublet	0.411595	0.870879	0.78176	0.446234	0.254058	0.53281	0.987092	1.06302	-0.205973	-0.218846	-0.25589	-0.243483	-0.251961	-0.271903	-0.366464	-0.114002	-0.192705	-0.507711	-0.145541	0.235957	-0.118832	0.51611	-0.314973	-0.0647507	-0.0089789	-7.42034e-05	-0.200192	-0.490325	-0.491259	-0.534851	-0.146755	0.0540279	0.0920824	-0.157557	-0.254344	-0.218577	-0.154135	-0.128518	-0.154759	-0.00474833	-0.115585	-0.165021	-0.675297	0.0323189	0.113667	-0.0618387	-0.0826765	-0.326779	-0.269163
30c__Macrophage	-0.997656	-0.724622	-0.671635	0.866546	-0.47335	-0.449415	-0.665664	-0.724824	-0.325247	-0.310954	-0.0380525	-0.208233	-0.208133	-0.253533	-0.366464	-0.114002	0.124125	-0.4597	-0.510486	2.5	1.01264	2.5	-0.369955	0.913151	0.978761	-0.118666	-0.478854	-0.519375	-0.0385083	-0.141461	0.227146	2.5	2.32446	-0.209617	0.316142	-0.247762	-0.19786	-0.191239	-0.214316	-0.420409	-0.226728	0.221793	-0.569723	-0.190299	-0.253995	-0.23474	-0.410351	-0.207787	0.0758142
30d__Macrophage	-0.715542	-0.749726	-0.847264	0.2534	0.666159	-0.527418	-0.749649	-0.799859	-0.325247	-0.334021	-0.296372	-0.262998	-0.268102	-0.290422	-0.366464	-0.114002	-0.163835	0.297572	0.135311	1.14406	0.326047	1.75778	0.0978871	0.263265	0.642141	-0.158076	-0.505299	-0.434564	0.936094	0.83112	-0.086962	0.746744	0.72271	-0.148511	0.121447	0.0279866	-0.192126	-0.211796	-0.210745	-0.440301	-0.180435	0.0642661	-0.175961	-0.257668	-0.272497	-0.23474	0.478337	0.0257877	0.259755
30e__Macrophage	-0.940516	-0.750164	-0.446572	1.08282	-0.607491	-0.503815	-0.576838	-0.839953	-0.325247	-0.334021	-0.296372	-0.199325	-0.268102	-0.271764	0.0222858	-0.114002	0.252674	-0.549262	-0.560521	2.5	0.867577	2.5	-0.369955	0.596035	-0.0364194	-0.167738	-0.490897	-0.466659	-0.279889	-0.36747	0.126872	0.514203	0.569702	-0.209617	0.288758	-0.199133	-0.201537	-0.211796	-0.233294	-0.416254	-0.367495	0.788942	-0.675297	-0.257668	-0.272497	-0.23474	-0.35558	-0.417807	-0.36586
30f__Macrophage	-1.28737	-0.792233	-0.633827	1.01764	-0.397923	-0.583774	-0.805803	-0.794076	-0.325247	0.059477	-0.296372	-0.262998	-0.22732	-0.338447	-0.366464	-0.114002	-0.102896	-0.549262	-0.560521	2.5	0.618082	2.34243	-0.369955	2.5	0.0899426	-0.167738	-0.526184	-0.54993	-0.222124	-0.119891	1.22623	2.21778	0.559393	0.157537	0.669957	-0.288946	-0.192205	-0.155109	-0.233294	-0.388305	-0.367495	-0.0913736	-0.675297	-0.257668	-0.272497	-0.23474	-0.674701	-0.110194	0.500066
31a__Monocyte	0.616199	-0.806004	-0.836356	-0.602966	-0.715777	-0.547186	-0.795514	-0.873787	-0.311543	-0.328748	-0.271684	-0.255777	-0.258907	-0.282664	-0.340495	-0.108899	2.02269	-0.375485	-0.519734	2.5	2.5	-0.214772	2.5	1.80991	0.0134755	-0.162852	2.14169	2.5	-0.420036	-0.512358	0.566153	2.35215	0.0548969	0.172446	2.5	-0.168877	-0.198379	-0.206201	-0.228166	-0.454073	0.367763	0.0250973	-0.0512762	-0.246684	-0.25512	-0.228666	-0.465	-0.395362	-0.347839
31b__Monocyte	0.84281	-0.807751	-0.841145	-0.63527	-0.688643	-0.536058	-0.775333	-0.882752	-0.294991	-0.305641	-0.234436	-0.252417	-0.251111	-0.30468	-0.350325	-0.114002	1.56769	-0.463374	-0.551303	2.14832	1.64489	-0.220853	0.671067	1.48382	0.0179938	-0.150986	2.5	2.5	-0.538934	-0.59595	0.745607	2.5	-0.041157	-0.15044	2.5	-0.254484	-0.198042	-0.192508	-0.233294	-0.451436	0.389234	0.0130175	-0.219393	-0.215399	-0.252546	-0.23474	-0.48818	-0.406192	-0.355305
31c__Monocyte	0.0504123	-0.823031	-0.849406	-0.608294	-0.709568	-0.537601	-0.814596	-0.876601	-0.31295	-0.317565	-0.290438	-0.249638	-0.25895	-0.29354	-0.321811	-0.114002	2.5	0.0452655	-0.509299	2.5	2.5	-0.192457	0.199238	1.30539	-0.0582888	-0.160435	1.60822	2.5	-0.403084	-0.528946	1.59747	2.5	0.173257	-0.0198932	2.5	-0.092783	-0.200213	-0.21061	-0.233294	-0.460471	-0.224094	0.977313	0.305593	-0.241982	-0.225626	-0.220638	-0.608539	-0.408872	-0.264062
31d__Monocyte	0.723898	-0.56463	-0.487375	-0.46858	-0.591005	-0.41005	-0.499685	-0.596867	-0.155205	-0.252653	-0.236317	-0.255853	-0.259288	-0.309167	-0.323989	-0.114002	1.17029	-0.445385	-0.315222	1.57929	1.33552	-0.215091	1.13192	0.7395	0.321198	-0.116834	2.5	2.5	-0.543605	-0.601207	0.162824	1.82878	-0.127004	-0.15603	2.5	-0.258206	-0.135072	-0.0860668	-0.129213	-0.307118	0.491266	-0.168949	-0.135231	0.0813016	-0.127273	-0.198957	-0.466327	-0.384334	-0.263325
31e__Monocyte	0.806112	-0.831405	-0.809517	-0.621402	-0.704578	-0.57682	-0.810844	-0.87464	-0.325247	-0.334021	-0.0865991	0.0129462	0.0357609	0.0406137	0.438816	-0.114002	2.48745	0.0406564	-0.505939	1.48344	2.5	-0.155545	2.10919	0.306679	0.20242	-0.167738	0.922918	2.07316	-0.0316954	-0.18834	2.45005	1.25504	0.00934742	-0.165523	2.5	-0.110846	-0.201537	-0.211796	-0.233294	-0.453035	-0.159428	-0.159004	0.0960907	-0.257668	-0.1581	-0.23474	-0.37392	-0.351629	-0.36586
32a__T_cell_gd	0.327908	1.98612	1.75279	-0.104626	-0.613065	-0.480649	1.16385	1.49252	1.79167	2.5	-0.260245	-0.247717	-0.254188	-0.309816	-0.324355	-0.114002	-0.308496	-0.515701	0.140293	-0.582968	-0.350263	-0.238046	-0.348792	-0.318155	-0.160215	0.0567272	0.0932666	0.519471	-0.598073	-0.620686	-0.180566	-0.378167	-0.214318	-0.209617	-0.360513	-0.279362	-0.194296	-0.0589911	-0.208751	0.646189	-0.25912	-0.322761	-0.664812	-0.218151	-0.160792	0.266476	-0.134904	-0.3738	-0.338143
32b__T_cell_gd	-0.265868	-0.312141	-0.803789	-0.583601	-0.662793	-0.503824	-0.723546	0.288161	1.02165	-0.254891	-0.296372	-0.247177	-0.259793	-0.236656	-0.311499	-0.114002	-0.300405	-0.518802	0.240197	-0.567404	-0.342888	-0.232072	-0.369955	-0.315996	-0.170042	-0.133909	-0.512896	1.91439	-0.567691	-0.590055	-0.175552	-0.370175	-0.226749	-0.209617	-0.35251	-0.282764	-0.193883	-0.201903	-0.231228	-0.399498	-0.00704797	-0.328275	-0.675297	-0.196639	-0.243812	0.0882108	-0.335026	-0.417807	-0.35563
33a__doublet	-0.944024	-0.74961	-0.78704	-0.577826	1.08284	-0.477858	-0.754428	-0.798596	-0.316641	-0.310112	-0.261851	-0.237742	-0.248923	-0.317042	-0.327076	-0.114002	-0.309481	0.213315	0.55721	-0.0417284	-0.340864	-0.222314	-0.36032	-0.289831	-0.170042	-0.153111	-0.482234	-0.312486	2.15817	2.5	-0.176819	-0.35316	-0.207256	-0.209617	-0.307621	-0.179872	-0.195683	-0.202998	-0.224176	-0.423299	-0.311778	-0.309084	0.225016	-0.248841	-0.230376	-0.224694	1.30799	-0.299855	-0.233099
33b__doublet	0.0523018	0.262303	0.428983	0.141843	0.741643	0.291915	0.252823	0.393221	-0.171063	-0.103433	-0.227359	-0.224549	-0.247778	-0.262395	-0.240537	-0.114002	-0.286857	-0.0653126	0.477434	-0.308802	-0.369493	-0.233434	-0.298393	-0.308633	-0.150561	-0.0647178	-0.3089	-0.260358	0.529293	0.6252	-0.184153	-0.359627	-0.223305	-0.209617	-0.327005	-0.255571	-0.0341383	-0.166666	-0.134481	-0.0425875	-0.226483	-0.288104	-0.198265	0.0713928	-0.0106254	-0.179806	0.571026	-0.32044	-0.310715
33c__doublet	-1.02188	-0.723471	-0.736932	-0.308874	0.410906	-0.475161	-0.71536	-0.804391	-0.276374	-0.334021	-0.254508	-0.262998	-0.254265	-0.300727	-0.348085	-0.114002	-0.245748	0.100896	0.567905	0.379422	-0.0622462	-0.0331816	-0.325618	-0.218512	-0.0120321	-0.167738	-0.482517	-0.432464	1.17326	1.24766	-0.184153	-0.09096	-0.0594478	-0.209617	0.597315	-0.194723	-0.191797	-0.206214	-0.213465	-0.408377	-0.356504	0.390355	0.681915	-0.149074	-0.246383	-0.23474	1.40302	-0.295207	1.42674
33d__doublet	-0.949407	-0.755737	-0.734149	-0.586734	0.95234	-0.488995	-0.70499	-0.774567	-0.325247	-0.308941	-0.272671	-0.255364	-0.264989	-0.303067	-0.366464	-0.114002	-0.28442	0.0449835	0.164073	-0.142975	-0.227681	-0.212264	-0.170738	-0.266364	-0.117925	-0.149806	-0.462	-0.329602	1.40048	1.17669	-0.184153	-0.327127	-0.231991	-0.209617	-0.264989	0.0203259	-0.188193	-0.191612	-0.228208	-0.451618	-0.252161	-0.292555	0.274102	-0.223727	-0.19124	-0.23474	0.879126	-0.349928	-0.219236
34a__B_cell	0.0296208	-0.755274	-0.759602	-0.579902	-0.63605	-0.486603	-0.743402	-0.787792	-0.304676	-0.322908	2.5	2.5	2.5	2.5	-0.287276	-0.114002	-0.308403	-0.517028	-0.502881	-0.583473	-0.35827	-0.236874	-0.350179	-0.304786	-0.148677	-0.149554	-0.414484	-0.52788	0.603451	0.585271	-0.184153	-0.378732	-0.223856	-0.202129	-0.36468	-0.276558	-0.195394	-0.195267	-0.231169	-0.432728	-0.349608	-0.330504	-0.654167	-0.194756	-0.213999	-0.22015	1.42628	-0.391216	-0.340731
35a__ILC	-0.0609214	-0.717184	-0.741834	2.5	-0.643819	-0.509531	-0.719643	-0.206419	1.80666	1.66508	-0.281714	-0.241819	-0.24867	-0.257341	2.08205	-0.114002	-0.303185	-0.515707	-0.473606	-0.493773	-0.324337	-0.223675	0.469319	-0.163144	-0.126652	-0.159636	-0.508954	-0.383335	-0.503856	-0.531081	-0.184153	-0.213686	-0.21258	-0.197485	-0.23697	-0.271006	-0.198358	-0.206006	0.0957057	-0.385316	0.306939	-0.207428	-0.0374907	-0.243222	-0.218236	-0.060441	-0.306298	-0.160462	-0.182766
35b__doublet	1.17872	-0.701248	-0.736506	-0.0393407	-0.718846	-0.493217	-0.684302	-0.434577	-0.0563035	-0.209152	-0.241578	-0.260271	-0.262665	-0.285685	-0.0948778	-0.0720347	0.0703816	0.57655	-0.374849	-0.023449	-0.0764151	-0.17098	0.0958124	-0.325555	0.104277	-0.157058	0.000800125	0.784889	-0.553848	-0.529322	-0.184153	0.0935783	-0.0730881	-0.209617	0.657033	-0.277399	1.75964	0.46324	2.5	2.25667	-0.181924	0.368258	-0.550451	-0.257668	-0.229263	-0.219243	-0.487055	-0.236049	0.747676
35c__ILC	0.0346837	-0.736174	-0.846883	1.9209	-0.635697	-0.498067	-0.671704	-0.549101	-0.0582162	0.509453	-0.0707403	-0.262998	-0.252612	-0.277665	-0.366464	-0.114002	-0.315305	-0.549262	-0.560521	-0.520817	-0.315881	-0.218045	-0.271335	-0.325555	-0.04809	-0.167738	-0.508871	-0.276695	-0.258089	-0.247565	-0.184153	-0.180038	-0.231991	-0.209617	-0.318048	-0.222901	-0.186693	0.190378	0.511263	-0.433046	0.216304	-0.337092	0.232728	0.0576741	-0.0105351	2.22415	0.506367	-0.325077	-0.36586
36a__Neutrophil	2.5	-0.701497	-0.76737	-0.525757	-0.603792	-0.487564	-0.685179	-0.741287	-0.30865	-0.309143	-0.146482	-0.185661	-0.188057	-0.26943	-0.337006	-0.114002	2.5	1.08273	-0.414167	0.131629	0.505702	-0.219756	-0.221499	0.832979	-0.10313	-0.158706	-0.346346	-0.506725	-0.566709	-0.585267	1.77168	2.5	-0.189563	-0.0594456	-0.0202079	-0.265035	-0.194594	-0.195812	-0.212714	-0.420809	-0.332908	2.5	0.760591	-0.172437	-0.187901	-0.190915	-0.450306	-0.362697	-0.36586
36b__Neutrophil	1.48328	-0.694201	-0.721285	-0.413649	-0.494766	-0.480809	-0.753062	-0.783506	-0.31763	-0.21525	-0.219993	-0.215329	-0.217017	-0.29184	-0.366464	-0.114002	2.5	0.25607	-0.425185	0.117574	0.00236211	-0.201123	-0.369955	0.420325	-0.0792716	-0.144267	0.0927713	-0.518916	-0.588233	-0.588347	2.5	2.5	-0.231991	-0.146057	-0.0420261	-0.273094	-0.195868	-0.169357	-0.201197	-0.432656	-0.328778	2.5	-0.280312	-0.135549	-0.159182	-0.201652	-0.576573	-0.382659	-0.36586
36c__doublet	0.960849	0.110826	0.235346	0.74348	0.0316402	0.466973	0.0983934	0.208127	-0.116249	-0.290446	-0.296372	-0.262998	-0.248842	-0.263563	-0.0314638	-0.114002	0.798677	0.0335428	-0.188885	-0.0166872	-0.209513	-0.229871	-0.203945	-0.0229442	-0.140386	-0.123527	0.636183	-0.0381245	-0.398569	-0.504302	1.80918	0.838686	-0.231991	-0.170938	-0.271219	-0.212101	0.0479218	0.0806876	0.0222004	0.135154	-0.00338547	1.6707	-0.226616	-0.0532285	-0.0967945	-0.0310224	-0.326678	0.713636	1.46488
36d__doublet	2.32946	-0.82433	-0.821977	-0.626801	-0.643994	-0.51962	-0.804466	-0.866263	-0.325247	-0.334021	-0.296372	-0.262998	-0.256824	-0.271732	-0.269806	-0.114002	2.5	1.25213	-0.560521	1.03869	2.5	-0.215286	2.5	2.5	-0.0486917	-0.167738	-0.00577893	1.54032	-0.152217	-0.257474	1.27657	1.47221	0.184034	0.666088	0.932672	-0.158569	-0.195867	-0.20309	-0.233294	-0.456655	-0.126898	2.5	2.5	-0.257668	-0.172061	-0.23474	-0.279836	-0.330771	-0.281473
37a__Macrophage	-1.03767	-0.704775	-0.73597	1.68395	-0.562573	-0.420818	-0.597804	-0.714925	-0.250819	-0.334021	-0.154372	-0.202826	-0.249015	-0.111919	-0.366464	-0.114002	-0.188507	-0.245068	-0.450699	2.5	0.718126	2.5	0.921929	-0.112391	-0.134688	-0.153317	-0.475881	-0.455552	-0.276703	-0.123579	-0.140464	0.797885	2.5	-0.209617	2.5	-0.197726	-0.196195	-0.200301	-0.196489	-0.392943	-0.134817	0.312041	0.491413	-0.149331	-0.161846	-0.183874	-0.477205	0.101833	-0.212564
37b__doublet	0.323581	0.985311	0.918546	0.761872	0.504919	0.991869	0.99003	1.19647	-0.301954	-0.179563	-0.279186	-0.254338	-0.255547	-0.255646	-0.303624	-0.114002	-0.272737	-0.41881	0.0647017	0.219853	-0.0831295	0.890771	0.0501016	-0.265248	-0.097692	-0.0356511	-0.0682124	-0.432381	-0.525136	-0.521501	-0.177831	-0.144227	0.839089	-0.209617	0.595948	-0.2341	-0.183092	-0.190146	-0.219111	0.0511403	-0.163947	-0.193957	-0.413192	0.243814	0.185368	-0.10856	-0.192783	-0.182817	-0.315191
38a__eTAC	-0.856444	-0.805758	-0.824618	-0.565193	-0.697068	-0.525494	-0.799273	-0.875821	-0.307692	-0.288733	-0.236911	-0.234258	-0.241856	0.188091	-0.359951	-0.114002	-0.301256	0.0984112	-0.523473	0.0327155	-0.33873	-0.228492	-0.242045	-0.172845	-0.150917	-0.16063	-0.521079	-0.525068	0.546952	0.815919	-0.178575	-0.365692	-0.227149	-0.209617	-0.311247	-0.182761	-0.190676	-0.208882	-0.215295	-0.446439	0.274686	-0.302053	2.5	-0.24719	-0.24792	-0.213475	-0.167591	0.248412	-0.345043
38b__doublet	-0.44624	-0.674099	-0.729278	-0.457293	0.0109544	0.0415339	-0.70318	-0.73687	-0.283258	-0.278327	-0.241934	-0.201046	-0.251322	-0.0490024	1.53472	0.545769	-0.24979	-0.330837	-0.453649	-0.323128	-0.34447	-0.239007	-0.00610744	-0.29099	-0.156611	-0.150794	-0.40446	-0.418304	0.673833	0.495336	-0.175227	-0.364666	-0.223779	-0.0804414	-0.368133	-0.279893	-0.16984	-0.205388	-0.218394	-0.333163	0.0710418	-0.172668	0.399216	-0.197697	-0.194046	-0.140906	-0.420896	0.417214	-0.155981
38c__eTAC	-1.10177	-0.813722	-0.832276	-0.498468	-0.721844	-0.532667	-0.769944	-0.881644	-0.325247	-0.334021	-0.271716	-0.233958	-0.228834	-0.172297	-0.328282	-0.114002	-0.300572	-0.292512	-0.526274	0.00585078	-0.352202	-0.222579	-0.328678	-0.317784	-0.170042	-0.167738	-0.519628	-0.536844	0.890239	1.61039	-0.184153	-0.380685	-0.170007	-0.209617	-0.355142	-0.243228	-0.200848	-0.20996	-0.230033	-0.457015	0.125009	-0.337092	2.5	-0.257668	-0.223088	-0.23474	-0.546886	0.0175492	-0.2889
39a__doublet	-0.375963	0.859654	0.911331	-0.304121	-0.638753	-0.475888	0.304844	0.455743	2.32927	1.59276	-0.226756	-0.249826	-0.256471	-0.190694	2.5	-0.104955	-0.255354	-0.48355	2.5	-0.231776	-0.115178	-0.202954	-0.189328	-0.321873	-0.00206605	-0.156059	-0.517747	1.29639	-0.535609	-0.542976	-0.174904	-0.233732	-0.162298	-0.171659	0.366285	-0.25271	-0.196384	-0.170822	-0.219691	-0.369847	-0.114187	0.245834	-0.41917	-0.224724	-0.220783	-0.19032	-0.270279	-0.372668	0.7999
39b__doublet	0.691795	0.657424	0.360203	-0.452897	-0.707993	-0.48667	0.0777552	0.227135	1.54247	0.849462	-0.241857	-0.254594	-0.268102	-0.276417	2.5	-0.114002	-0.0302301	0.0808516	1.98425	-0.476601	-0.340282	-0.205052	-0.138319	-0.325555	-0.112811	-0.167738	0.0528756	1.62573	-0.580869	-0.600736	-0.184153	-0.184825	-0.202451	-0.209617	-0.216299	-0.166203	1.19187	0.277867	2.14954	1.34503	0.00651313	-0.279792	-0.675297	-0.257668	-0.15862	-0.23474	-0.476291	0.0138362	0.422082
39c__doublet	-0.460692	0.766504	0.838663	-0.168896	-0.770137	-0.495714	0.0586849	0.270766	2.5	1.94119	-0.296372	-0.262998	-0.268102	-0.0734861	2.5	-0.114002	-0.0265317	-0.549262	2.5	0.206252	0.0400262	0.712231	-0.298382	-0.141032	0.0962559	-0.167738	-0.533158	1.2583	-0.525813	-0.517148	-0.184153	-0.0338366	0.412615	-0.209617	-0.103622	-0.161999	-0.197608	-0.197288	-0.200007	-0.379839	-0.0644402	0.0755083	-0.675297	-0.112701	-0.153954	-0.23474	-0.108338	-0.303603	-0.36586
40a__Mast_cell	-0.885529	-0.795791	-0.818198	0.284738	-0.671814	-0.536153	-0.795831	-0.871114	-0.325247	-0.314416	-0.239826	-0.230474	-0.244082	-0.270088	-0.366464	-0.101382	-0.304373	-0.501677	-0.500368	-0.498385	-0.317432	-0.231212	-0.255915	-0.314942	-0.127268	-0.164437	-0.50931	-0.514595	-0.548281	-0.576194	-0.179597	1.26493	-0.173856	-0.185534	-0.259084	-0.235116	-0.196927	0.340015	-0.222418	-0.443351	0.276099	0.907813	-0.350645	-0.230701	-0.239023	-0.230005	-0.573051	0.629715	-0.138551
40b__doublet	0.161752	0.34126	0.297494	0.3302	0.0266831	0.182274	0.71662	0.311513	-0.0505684	-0.204644	-0.242946	-0.246173	-0.263367	-0.222572	-0.244787	-0.114002	-0.251727	-0.478834	0.279896	-0.59121	-0.369493	-0.236816	-0.271691	-0.325555	-0.170042	-0.134667	-0.178977	-0.38342	-0.576212	-0.596672	-0.184153	0.437094	-0.231991	-0.209617	-0.330794	-0.255422	0.134554	0.380922	0.00652141	0.222778	0.0370031	0.167429	-0.349263	0.0329486	0.197256	0.00680612	-0.481196	0.105151	-0.36586
40c__Mast_cell	-1.05363	-0.837128	-0.783008	0.415805	-0.671834	-0.495167	-0.818272	-0.926687	-0.325247	-0.334021	-0.296372	-0.262998	-0.222775	-0.316291	-0.366464	-0.114002	-0.315305	-0.549262	-0.560521	-0.0372336	-0.217675	0.281808	-0.369955	0.268958	-0.170042	-0.167738	-0.543243	-0.499123	-0.553392	-0.617726	-0.184153	1.66072	0.235657	-0.209617	-0.283049	-0.288946	-0.201537	0.204187	-0.233294	-0.462979	0.0679492	-0.0870205	-0.675297	-0.257668	-0.272497	-0.23474	-0.547195	-0.289585	-0.36586
40d__Mast_cell	-1.09398	-0.824225	-0.885137	-0.243023	-0.734109	-0.551817	-0.829095	-0.906949	-0.325247	-0.334021	-0.0738062	-0.262998	-0.268102	-0.279955	-0.366464	-0.114002	-0.315305	-0.549262	-0.560521	-0.540596	-0.369493	-0.230387	2.22941	-0.168794	-0.170042	-0.167738	-0.543243	-0.54993	-0.609204	-0.639669	-0.184153	0.368289	-0.231991	-0.209617	-0.24626	-0.288946	-0.201537	0.0508414	-0.233294	-0.473749	0.12868	0.497934	0.0848222	-0.257668	-0.272497	-0.23474	-0.674701	-0.248278	-0.36586
41a__Macrophage	-0.454925	-0.826098	-0.807151	2.5	-0.682436	-0.53249	-0.783606	-0.873356	-0.309192	-0.32319	-0.192335	-0.24057	-0.243241	-0.26313	-0.35725	-0.114002	2.5	-0.470625	-0.507796	2.476	2.5	2.5	-0.223846	2.5	2.5	-0.15713	-0.519925	-0.515742	0.129109	-0.104518	0.394729	1.46769	2.39903	-0.128057	0.135371	-0.20153	-0.195222	-0.209945	-0.222772	-0.456459	1.20938	1.47839	-0.400042	-0.232071	-0.252505	-0.220716	-0.543189	-0.121577	0.048131
41b__Macrophage	-0.506391	-0.769336	-0.817088	2.5	-0.608787	-0.534458	-0.763439	-0.841292	-0.0377855	-0.193326	-0.206762	-0.241495	-0.259702	0.0504426	0.585737	-0.0944474	1.50308	-0.254991	-0.2785	1.82378	2.5	0.483202	2.49315	-0.238578	2.5	-0.162687	-0.508668	-0.20044	-0.196879	-0.222363	-0.176978	0.379841	-0.109257	-0.201681	2.5	-0.0806437	-0.190285	-0.170735	-0.202102	-0.42659	-0.143588	2.5	1.96484	-0.250489	-0.250387	-0.22929	-0.401612	-0.0552028	2.5
42a__MigDC	-1.09327	-0.702962	-0.736437	-0.376457	0.474741	-0.414781	-0.669044	-0.736799	-0.297405	-0.318723	-0.0856998	-0.220627	-0.23966	-0.271909	-0.366464	-0.114002	-0.282951	-0.0962961	-0.435201	-0.420063	-0.320614	-0.223288	-0.36229	-0.308826	-0.170042	-0.161257	-0.467133	-0.474281	-0.0830412	0.801517	-0.171058	-0.345471	-0.168636	-0.209617	-0.324233	-0.251707	-0.190246	-0.194986	-0.226704	-0.414052	-0.33126	-0.294344	0.400636	-0.233101	-0.208848	-0.199978	-0.377325	-0.332193	-0.339839
42b__doublet	0.0434266	0.792571	0.848495	0.241408	0.56106	0.546992	1.01318	0.880255	-0.232234	-0.21862	-0.296372	-0.226339	-0.250683	-0.269885	-0.351513	-0.114002	-0.302405	-0.416403	-0.0505452	-0.501331	-0.362181	-0.235241	-0.332181	-0.284357	-0.14987	0.0238275	-0.27941	-0.481641	-0.460685	-0.233966	-0.184153	-0.361794	-0.231991	-0.209617	-0.365438	-0.269747	-0.185451	-0.194032	-0.202964	-0.0429574	-0.198029	-0.320754	-0.246324	0.174545	0.19616	-0.0954044	-0.232504	-0.375499	-0.36586
43a__MigDC	-1.01015	-0.789488	-0.817127	-0.595326	0.816486	-0.477414	-0.756575	-0.820014	-0.30487	-0.321447	-0.242316	-0.212838	-0.256242	-0.298334	-0.358708	-0.114002	-0.311315	0.326098	-0.534984	-0.523364	-0.361928	-0.228354	-0.357634	-0.325555	-0.170042	-0.164293	-0.516517	-0.53753	-0.162522	0.785592	-0.182385	-0.365607	-0.198186	-0.209617	-0.353413	-0.28168	-0.189004	-0.209861	-0.226728	-0.43367	-0.330215	-0.313962	2.5	-0.225187	-0.25056	-0.23474	-0.309913	-0.33428	-0.347498
43b__cDC1	-0.808866	-0.811711	-0.838105	-0.571093	1.78739	-0.534423	-0.80061	-0.894688	-0.325247	-0.322298	-0.268422	-0.186496	-0.262966	-0.328528	-0.366464	-0.114002	-0.306585	2.39166	-0.0968046	-0.331929	-0.346356	-0.230564	-0.369955	-0.325555	-0.137937	-0.165675	-0.522611	-0.527558	2.5	2.5	-0.184153	-0.373604	-0.188039	-0.209617	-0.336712	-0.241284	-0.199308	-0.202125	-0.233294	-0.466891	-0.318613	-0.324356	2.30585	-0.218487	-0.252971	-0.207607	1.17806	-0.216192	-0.292909
43c__cDC1	-0.687344	-0.807038	-0.831015	-0.627907	-0.13054	-0.549688	-0.786864	-0.877621	-0.288431	-0.292193	-0.28011	-0.250873	-0.260647	-0.329135	-0.366464	-0.114002	-0.304873	0.62254	2.5	-0.0633939	-0.339959	-0.235209	-0.274091	-0.325555	-0.158236	-0.164693	-0.516475	-0.506258	2.5	2.5	-0.154773	-0.134906	-0.220904	-0.209617	-0.342668	-0.156773	-0.200621	-0.207984	-0.233294	-0.458172	-0.359951	-0.263385	0.120041	-0.216812	-0.203132	-0.170773	2.5	-0.410163	-0.330586
44a__cDC1	-0.846637	-0.807237	-0.838316	-0.62921	0.906286	-0.551201	-0.80559	-0.880446	-0.309061	-0.332635	-0.280879	-0.247702	-0.261928	-0.324782	-0.329312	-0.114002	-0.308975	0.94794	-0.0944002	0.147191	-0.348925	-0.24053	-0.340735	-0.317572	-0.15801	-0.165104	-0.517207	0.176074	2.40934	1.45173	-0.179421	-0.362703	-0.218198	-0.20426	-0.33331	-0.271892	-0.194041	-0.205402	-0.224934	-0.459702	-0.209376	-0.307889	-0.00906085	-0.219985	-0.220146	-0.23171	1.54461	-0.352307	-0.339484
44b__cDC1	-0.827379	-0.827466	-0.80449	-0.56447	1.04329	-0.554589	-0.820366	-0.884889	-0.325247	-0.334021	-0.268659	-0.233535	-0.25013	-0.305952	-0.305994	-0.114002	-0.270526	0.498046	-0.29846	0.446643	-0.351279	-0.241967	-0.354399	-0.301336	-0.170042	-0.167738	-0.510422	0.260817	2.5	1.74127	-0.184153	-0.370314	-0.22231	-0.198463	-0.330415	-0.269649	-0.199376	-0.209202	-0.233294	-0.461092	-0.129096	-0.313557	0.280424	-0.23431	-0.234171	-0.23474	1.13667	-0.401162	-0.36586
45a__T_cell_CD4	0.447277	1.25249	1.38954	1.11199	-0.65208	-0.444085	2.12857	1.82258	-0.3073	-0.306629	-0.28471	-0.247483	-0.2557	-0.320942	-0.356581	-0.114002	-0.300557	-0.540432	-0.504252	-0.59545	-0.362786	-0.240973	-0.363671	-0.325555	-0.159254	0.0934553	-0.507119	-0.539837	-0.604125	-0.626904	-0.179092	-0.37038	-0.226911	-0.209617	-0.369202	-0.288946	-0.197965	-0.207299	-0.231002	-0.430659	-0.357649	-0.33178	-0.651634	-0.197316	-0.157124	-0.181383	-0.124671	-0.395199	-0.328304
46a__doublet	0.41491	0.489424	0.473724	-0.104064	0.363731	0.625634	0.579573	0.68118	-0.241198	-0.207115	1.88793	1.22704	1.54932	1.56777	-0.281152	-0.114002	-0.279997	-0.482897	-0.0279851	-0.585544	-0.361996	-0.23988	-0.343567	-0.321448	-0.170042	-0.0314927	-0.153256	-0.465102	-0.173523	-0.194562	-0.179454	-0.36157	-0.216774	-0.188293	-0.36636	-0.278583	-0.0831206	-0.160815	-0.13599	0.110535	-0.230162	-0.332631	-0.675297	0.0556828	0.0186445	-0.102603	0.978922	-0.389326	-0.360983
47a__LEC	-1.2758	-0.799575	-0.8332	-0.375517	-0.69167	-0.505879	-0.777179	-0.869958	-0.325247	-0.334021	-0.296372	-0.257505	-0.253773	-0.255581	2.5	-0.114002	-0.181209	-0.487594	-0.534183	-0.487678	-0.184377	-0.0772846	-0.352566	-0.195208	0.265465	-0.146178	-0.522134	-0.521552	-0.497555	-0.550518	0.291117	-0.331886	-0.168266	2.5	-0.322165	-0.288946	-0.195816	-0.192356	-0.229937	-0.458059	-0.213127	-0.242393	0.759101	-0.257668	-0.22065	-0.195699	-0.665977	-0.417807	-0.275303
47b__BEC	-1.15864	-0.765174	-0.754366	-0.512295	-0.701112	-0.544192	-0.77584	-0.844763	-0.325247	-0.334021	-0.123156	-0.173871	-0.133348	-0.121627	-0.131325	-0.114002	-0.315305	-0.549262	-0.514493	-0.593455	-0.354973	-0.237805	-0.320085	-0.325555	-0.143407	2.5	-0.491883	-0.528971	-0.531321	-0.551398	-0.0933819	-0.346079	-0.231991	2.5	-0.367483	-0.288946	-0.199778	-0.211796	-0.221397	-0.452634	2.5	-0.326635	1.91417	-0.0948227	-0.154456	-0.216289	-0.561746	-0.316892	-0.36586
47c__BEC	-1.23597	-0.776031	-0.71706	-0.662311	-0.57437	-0.51589	-0.721392	-0.813216	-0.292472	-0.334021	-0.296372	-0.262998	-0.268102	-0.298288	0.117423	-0.114002	-0.315305	-0.496208	-0.466887	-0.580883	-0.369493	-0.227603	-0.369955	-0.262619	-0.170042	2.5	-0.525516	-0.530003	-0.593916	-0.615399	-0.0925573	-0.380685	-0.199295	2.5	-0.355529	-0.288946	-0.193436	-0.211796	-0.228562	-0.448835	2.5	-0.310204	-0.453849	-0.257668	-0.183457	-0.23474	-0.674701	-0.306266	-0.36586
47d__doublet	-0.00518489	1.09527	0.820597	-0.318714	0.408113	0.717366	0.984703	1.10126	-0.271331	-0.155669	-0.296372	-0.262998	-0.258969	-0.274564	0.0411867	-0.114002	-0.315305	-0.346448	-0.0747647	-0.55484	-0.369493	-0.234767	-0.329811	-0.325555	-0.170042	0.699127	0.0448078	-0.501506	-0.602589	-0.630369	-0.184153	-0.380685	-0.231991	0.688921	-0.367045	-0.260771	-0.155454	-0.123529	-0.174686	0.218397	0.851618	-0.321063	-0.675297	-0.0857016	-0.189726	-0.200407	-0.186782	-0.314675	-0.36586
48a__cDC2	-0.347364	-0.799874	-0.818563	-0.474253	-0.546021	-0.539931	-0.767819	-0.863313	-0.296288	-0.32498	-0.27455	-0.249638	-0.257439	-0.228721	-0.308073	-0.114002	-0.0599384	2.0081	-0.51569	0.93028	0.0632286	-0.239618	1.42682	0.270211	-0.166634	-0.162965	-0.321717	0.427127	2.30997	1.81233	-0.12579	-0.341026	-0.202644	-0.190956	-0.264491	1.32198	-0.199065	-0.19116	-0.233294	-0.457146	-0.117481	0.0565352	0.235351	-0.210761	-0.242001	-0.225024	0.249174	0.301011	-0.291807
48b__doublet	-0.620363	-0.484021	-0.654056	-0.284343	-0.0468432	-0.464021	-0.276562	-0.454545	-0.325247	-0.334021	-0.296372	-0.242766	-0.239866	-0.329261	-0.366464	-0.114002	-0.315305	-0.254139	0.144332	-0.353081	-0.280442	-0.144824	-0.188436	-0.325555	-0.170042	-0.167738	-0.533749	-0.423065	-0.128564	0.142831	-0.184153	-0.380685	-0.147035	-0.209617	-0.304385	-0.288946	-0.201537	-0.211796	-0.233294	-0.416016	-0.201917	-0.337092	1.18259	-0.046702	0.0220325	-0.23474	-0.227553	-0.16768	-0.36586
48c__doublet	-0.8224	-0.763691	-0.84936	-0.574006	-0.720493	-0.461366	-0.796466	-0.876012	-0.325247	-0.334021	-0.296372	-0.262998	-0.268102	-0.110412	-0.366464	-0.114002	-0.315305	-0.423895	-0.560521	-0.103761	-0.369493	-0.213759	-0.235862	-0.249403	-0.170042	-0.167738	-0.511624	-0.507671	0.532546	0.361949	-0.184153	-0.380685	-0.231991	-0.209617	-0.370716	-0.247766	-0.201537	-0.211796	-0.203865	-0.473749	0.139008	-0.337092	1.22173	-0.257668	-0.141708	-0.23474	-0.297229	-0.340635	-0.36586
49a__LEC	-1.29168	-0.765056	-0.785111	-0.598142	-0.665858	-0.492277	-0.756991	-0.829321	-0.319284	-0.31885	-0.255681	-0.246187	-0.257463	-0.320216	0.0906226	-0.114002	-0.30238	-0.51917	-0.436922	-0.581615	-0.355465	-0.234619	-0.313098	-0.316414	-0.143718	-0.15823	-0.503268	-0.504404	-0.58925	-0.612962	-0.0175065	-0.370862	-0.231991	2.5	-0.362735	-0.262587	-0.196525	-0.208181	-0.218553	-0.427322	-0.360742	-0.324441	0.0245682	-0.237957	-0.246319	-0.209068	-0.585498	-0.367615	-0.350635
49b__LEC	-1.36369	-0.812976	-0.840462	-0.655461	-0.75277	-0.536858	-0.823153	-0.875695	-0.325247	-0.321326	-0.255326	-0.258365	-0.263186	-0.328222	-0.0355486	-0.114002	-0.311541	-0.524539	-0.47606	-0.59756	-0.365715	-0.24375	-0.369955	-0.325555	-0.130644	-0.144676	-0.524611	-0.522848	-0.584417	-0.625113	-0.13766	-0.380685	-0.231991	2.5	-0.370821	-0.288946	-0.19863	-0.197767	-0.233294	-0.458125	-0.367495	-0.337092	-0.304492	-0.204354	-0.250213	-0.0791953	-0.582931	-0.406165	-0.36586
50a__Other	-0.591431	-0.778512	-0.80702	-0.559272	-0.671239	-0.514002	-0.76772	-0.870725	-0.283412	-0.299528	2.5	2.5	2.46825	2.5	-0.345902	2.5	-0.315305	-0.5393	-0.506424	-0.570984	-0.369493	-0.243232	-0.369955	-0.325555	-0.170042	-0.164252	-0.487274	-0.523518	0.163698	0.0857019	-0.184153	-0.380685	-0.222308	-0.209617	-0.373127	-0.288946	-0.200345	-0.210182	-0.233294	-0.445664	-0.358962	-0.319945	-0.496671	-0.247465	-0.23695	-0.0777486	0.0589355	-0.332538	1.00766
50b__Other	-0.310294	-0.752835	-0.735866	-0.544074	-0.705297	-0.553769	-0.753189	-0.816498	-0.325247	-0.334021	2.5	2.5	2.5	2.5	-0.366464	2.5	-0.290019	-0.549262	-0.500013	-0.534706	-0.356871	-0.238416	-0.369955	-0.325555	-0.170042	-0.167738	-0.522047	-0.542104	0.441221	0.510934	-0.184153	-0.380685	-0.231991	-0.209617	-0.36415	-0.288946	-0.180214	-0.204976	-0.219449	-0.435718	-0.346061	-0.337092	-0.675297	-0.166881	-0.235369	-0.130959	0.74085	-0.417807	1.19372
50c__doublet	-0.313053	-0.73094	-0.7752	-0.546414	-0.567966	-0.504172	-0.722823	-0.78072	-0.312523	-0.262318	2.5	2.20029	2.5	2.44875	-0.133366	-0.0105607	-0.286954	-0.4226	-0.505909	-0.459532	-0.362984	-0.220736	-0.290642	-0.30132	-0.170042	-0.157311	-0.491295	-0.488004	0.121426	0.254098	-0.184153	-0.368085	-0.231991	-0.209617	-0.355655	-0.288946	-0.201537	-0.208103	-0.207172	-0.438109	-0.351594	-0.337092	0.843532	-0.192583	-0.206123	-0.193754	0.998623	-0.397822	-0.323502
50d__Other	-1.25379	-0.82686	-0.84923	-0.635659	-0.698757	-0.567861	-0.845656	-0.910669	-0.325247	-0.334021	0.345404	0.113737	0.6459	0.616068	2.5	-0.114002	-0.292764	-0.489177	-0.560521	-0.516066	-0.369493	-0.245555	-0.369955	-0.325555	-0.170042	-0.167738	0.583733	-0.539661	-0.224501	-0.333452	-0.184153	-0.380685	-0.218774	-0.209617	-0.372381	-0.1807	-0.194774	-0.211796	-0.233294	-0.471538	0.0361384	-0.337092	-0.454222	-0.257668	0.0461697	-0.23474	-0.619943	-0.392357	-0.36586
51a__MigDC	-0.696025	-0.731949	-0.75986	-0.469417	-0.245107	-0.454229	-0.703346	-0.756479	-0.293837	-0.315465	-0.267367	-0.23263	-0.243421	-0.285062	-0.35463	-0.114002	-0.302338	-0.219566	-0.530951	-0.563248	-0.369493	-0.215164	-0.369955	-0.190191	-0.170042	-0.116136	-0.467313	-0.539211	-0.363753	-0.0985175	-0.184153	-0.355343	-0.154242	-0.209617	-0.352009	-0.255795	-0.197208	-0.204948	-0.228318	-0.43529	-0.319262	-0.326838	1.66425	-0.131386	-0.261593	-0.151954	-0.452644	-0.108056	-0.308656
51b__MigDC	-1.06692	-0.797253	-0.80637	-0.571839	-0.126566	-0.512114	-0.774382	-0.814369	-0.325247	-0.263061	-0.296372	-0.262998	-0.265553	-0.319578	-0.366464	-0.114002	-0.315305	-0.400049	-0.482092	-0.553239	-0.369493	-0.238971	-0.369955	-0.302707	-0.170042	-0.0916152	-0.429642	-0.537674	-0.421818	0.0391135	-0.165218	-0.380685	-0.231991	-0.209617	-0.368147	-0.288946	-0.195131	-0.191112	-0.233294	-0.436	-0.339953	-0.318533	-0.265657	-0.140095	-0.137077	-0.23474	-0.494348	-0.149398	-0.36586
52a__T_cell_gd	-0.41351	0.0165032	-0.0826032	-0.579203	-0.699958	-0.515723	-0.0757823	0.0448911	0.384301	0.13143	-0.264237	-0.259571	-0.263667	-0.304932	0.244348	-0.114002	-0.30024	-0.523199	0.0162306	-0.514706	-0.344566	-0.231884	-0.330506	-0.320945	-0.145159	-0.156946	-0.518989	0.0014666	-0.585065	-0.608539	-0.168028	-0.340832	-0.225783	-0.209617	-0.290853	-0.273874	-0.197031	1.68207	-0.22322	-0.441193	-0.328833	-0.265871	-0.622482	-0.219452	-0.222199	1.89568	-0.343581	-0.417807	-0.236491
53a__FRC	-0.963085	-0.471714	-0.488334	-0.43645	-0.450195	-0.251852	-0.42371	-0.49816	-0.307791	-0.181818	-0.215744	-0.245186	-0.240815	-0.274574	1.74704	-0.0242424	-0.300656	-0.364316	-0.223893	-0.508909	-0.302341	-0.207429	-0.30967	-0.315427	-0.170042	0.682806	-0.383858	-0.427338	-0.464818	-0.489857	0.0925834	-0.312753	-0.191044	2.5	-0.3215	-0.153821	-0.0464146	-0.0427039	-0.143291	-0.308147	2.5	-0.281731	-0.282836	-0.237242	-0.224429	-0.203346	-0.389055	-0.0783518	-0.313852
53b__doublet	-0.30714	0.460279	0.372916	-0.133033	0.222341	0.603129	0.48073	0.288535	-0.151263	-0.215883	-0.193822	-0.200979	-0.194139	-0.225996	-0.135391	0.27689	-0.315305	-0.549262	0.279095	-0.574653	-0.205697	-0.201897	-0.369955	-0.325555	-0.111261	-0.0640989	-0.217026	-0.501553	-0.517937	-0.587554	0.0208668	-0.274263	-0.171139	0.184241	-0.214862	-0.288946	-0.195118	-0.211796	-0.194741	-0.0407282	-0.0387749	-0.317738	-0.423596	-0.0611675	-0.199174	-0.131687	-0.450725	-0.417807	-0.36586
53c__FRC	-1.32613	-0.72748	-0.841445	-0.487608	-0.649601	-0.552715	-0.764313	-0.910292	-0.325247	-0.334021	-0.0861752	-0.149511	-0.22451	-0.203608	-0.26872	-0.114002	-0.315305	-0.434704	-0.281167	-0.569369	-0.325472	-0.216624	-0.282578	-0.248985	0.163508	-0.167738	-0.543243	-0.507128	-0.516979	-0.575252	0.682266	-0.355636	-0.231991	0.833867	-0.335783	-0.288946	-0.1969	-0.211796	-0.233294	-0.448945	0.962481	-0.229694	0.932522	-0.257668	-0.272497	-0.23474	-0.438453	-0.417807	-0.208519
54a__Other	-1.20652	-0.749849	-0.802864	-0.616602	-0.701734	-0.539239	-0.759578	-0.805315	-0.314986	-0.318091	-0.0839422	-0.103923	0.437706	0.81929	2.5	-0.114002	-0.288331	-0.549262	-0.509716	-0.50666	-0.366369	-0.237677	-0.366279	-0.31723	-0.170042	-0.159686	2.42848	-0.536596	-0.470797	-0.559682	-0.184153	-0.366627	-0.220793	0.221556	-0.366069	-0.288946	-0.197427	-0.207448	-0.21702	-0.440598	-0.165247	-0.337092	-0.0616879	-0.236833	-0.0358915	-0.198192	-0.320395	-0.258194	-0.326546
55a__doublet	-0.304428	0.422825	0.470985	-0.196838	0.189334	0.444291	0.475627	0.514382	-0.212331	-0.322224	-0.296372	-0.262998	-0.265928	-0.29346	-0.366464	-0.114002	-0.301878	-0.549262	-0.0898123	-0.606202	-0.369493	-0.234131	-0.352038	-0.282195	-0.170042	-0.0192522	-0.421933	-0.54252	-0.606568	-0.625511	-0.170988	-0.380685	-0.202996	-0.209617	-0.36952	-0.288946	-0.200012	-0.206897	-0.233294	-0.192219	-0.285436	-0.315106	-0.61486	-0.124738	-0.115837	-0.168294	-0.268824	-0.417807	-0.36586
55b__doublet	-0.57112	-0.650508	-0.42702	-0.400568	-0.616412	-0.464029	-0.6648	-0.700423	-0.261979	-0.334021	-0.174295	-0.23787	-0.248745	-0.255386	-0.366464	-0.114002	-0.315305	-0.213477	-0.0997325	-0.606202	-0.369493	-0.241952	-0.369955	-0.325555	-0.11984	-0.127385	-0.502656	-0.474825	-0.594347	-0.631934	-0.184153	-0.368025	-0.231991	-0.209617	-0.357543	-0.195959	-0.197418	-0.211796	-0.201702	-0.375857	-0.131305	-0.337092	-0.675297	-0.00876003	0.159188	-0.0835666	-0.171491	-0.206588	-0.36586
56a__Other	-1.20883	-0.637919	-0.687795	-0.531813	-0.533438	-0.337553	-0.681903	-0.661426	-0.308259	-0.334021	-0.296372	-0.258497	-0.258839	-0.327524	1.17632	-0.114002	-0.31063	-0.498488	-0.402331	-0.573631	-0.350989	-0.228999	-0.303899	-0.325555	-0.170042	0.0335283	-0.492049	-0.50682	-0.516245	-0.532323	0.509033	-0.378769	-0.195421	-0.209617	-0.352099	-0.127216	-0.186457	-0.211796	-0.219788	-0.401319	-0.289397	-0.312122	-0.651556	-0.257668	-0.211867	-0.182823	-0.612189	-0.339491	-0.36586
57a__doublet	0.685487	-0.818229	-0.853271	1.28015	-0.180948	0.626852	-0.827007	-0.878596	-0.295919	-0.334021	-0.254767	-0.249483	-0.257892	-0.207554	-0.22325	-0.114002	0.707634	0.844917	-0.509147	1.52174	1.76459	-0.187233	2.5	1.05556	-0.0687516	-0.164665	1.7908	1.91792	0.534241	0.232902	0.0902957	0.421092	-0.089271	0.0862525	0.674497	0.133816	-0.198903	-0.211796	-0.233294	-0.442368	0.0820582	0.0693	0.505855	-0.257668	-0.254396	-0.201588	-0.421172	2.5	1.86683
58a__doublet	-0.0336487	-0.768347	-0.786711	-0.262433	-0.690713	-0.525836	-0.702343	-0.844576	-0.238687	-0.334021	2.5	2.5	2.5	2.5	-0.366464	-0.114002	-0.255022	-0.434064	-0.525616	0.494622	0.0173364	0.715301	-0.0642193	-0.298843	-0.170042	-0.167738	-0.525654	-0.529038	0.538527	0.521755	-0.184153	0.0563906	0.23327	-0.209617	0.841482	-0.252511	-0.193067	-0.201114	-0.216833	-0.442579	-0.367495	0.0961933	-0.439063	-0.257668	-0.228775	-0.23474	1.31254	-0.30302	0.0702474
59a__Basophil	-0.592951	-0.585957	-0.680363	-0.554642	-0.555225	-0.447048	-0.625896	-0.695584	-0.325247	-0.334021	-0.296372	-0.262998	-0.249372	-0.206107	-0.366464	-0.114002	1.35777	-0.549262	0.468048	-0.541309	-0.369493	-0.237309	-0.22225	0.795254	-0.170042	-0.167738	-0.427247	0.79417	-0.580312	-0.571116	-0.184153	1.78159	-0.231991	-0.209617	-0.31009	-0.288946	-0.201537	-0.146058	-0.233294	-0.299894	-0.367495	-0.210363	-0.675297	-0.0671504	0.163493	-0.23474	-0.616559	0.135835	-0.0578448
60a__doublet	-0.58267	-0.840002	-0.707803	0.604482	-0.365432	0.0555024	-0.787202	-0.896065	-0.325247	-0.334021	-0.296372	-0.262998	-0.26272	-0.271223	-0.185017	-0.114002	-0.315305	-0.143816	-0.560521	0.677331	-0.340096	-0.229279	-0.369955	-0.286776	-0.170042	-0.157044	1.20394	0.0470086	0.0642592	-0.0707447	-0.184153	-0.380685	-0.231991	-0.209617	-0.360656	-0.187023	-0.196839	-0.211796	-0.233294	-0.473749	0.00384019	-0.160453	1.79283	-0.257668	-0.272497	-0.23474	-0.34962	2.5	2.2375
61a__doublet	2.5	2.5	1.88033	-0.662311	0.942959	2.5	0.991048	0.591381	-0.325247	-0.334021	-0.296372	-0.262998	-0.268102	-0.338447	-0.366464	-0.114002	-0.315305	-0.549262	-0.560521	-0.606202	-0.369493	-0.245555	-0.369955	-0.325555	-0.170042	-0.167738	-0.543243	-0.54993	-0.62072	-0.646773	-0.184153	-0.380685	-0.231991	-0.209617	-0.376934	-0.288946	-0.201537	-0.211796	1.41887	0.846992	-0.367495	-0.337092	-0.675297	-0.257668	-0.272497	-0.23474	-0.674701	-0.417807	-0.36586
62a__doublet	2.5	2.5	-0.885137	-0.662311	2.5	2.5	0.991048	2.5	-0.325247	-0.334021	-0.296372	-0.262998	-0.268102	-0.338447	-0.366464	-0.114002	-0.315305	-0.549262	-0.560521	-0.606202	-0.369493	-0.245555	-0.369955	-0.325555	-0.170042	-0.167738	-0.543243	-0.54993	-0.62072	-0.646773	-0.184153	-0.380685	-0.231991	-0.209617	-0.376934	-0.288946	-0.201537	-0.211796	-0.233294	-0.473749	-0.367495	-0.337092	-0.675297	-0.257668	-0.272497	-0.23474	2.5	-0.417807	-0.36586
63a__doublet	-0.272722	-0.852107	2.0166	-0.662311	2.5	-0.583774	2.5	2.26749	-0.325247	-0.334021	-0.296372	-0.262998	-0.268102	-0.338447	-0.366464	-0.114002	-0.315305	-0.549262	-0.560521	-0.606202	-0.369493	-0.245555	-0.369955	-0.325555	-0.170042	-0.167738	-0.543243	-0.54993	-0.62072	-0.204169	-0.184153	-0.380685	2.5	-0.209617	-0.376934	-0.288946	-0.201537	-0.211796	-0.233294	-0.473749	-0.367495	-0.337092	-0.675297	-0.257668	-0.272497	-0.23474	-0.674701	-0.417807	-0.36586
64a__doublet	-0.498385	1.03742	2.5	-0.662311	-0.770137	-0.583774	0.70624	2.29029	-0.325247	-0.334021	-0.296372	-0.262998	-0.268102	-0.338447	-0.366464	-0.114002	-0.315305	-0.549262	-0.560521	-0.606202	-0.369493	-0.245555	-0.369955	-0.325555	-0.170042	-0.167738	-0.543243	-0.54993	-0.458623	-0.646773	-0.184153	-0.380685	-0.231991	-0.209617	-0.376934	-0.288946	-0.201537	-0.211796	-0.233294	-0.473749	-0.367495	-0.337092	-0.675297	-0.257668	-0.272497	-0.23474	-0.674701	-0.417807	-0.36586
65a__doublet	-0.27775	-0.268345	2.00403	-0.662311	-0.770137	-0.583774	2.5	-0.535864	-0.325247	-0.334021	-0.296372	-0.262998	-0.268102	0.567661	-0.366464	-0.114002	-0.315305	-0.549262	-0.560521	-0.606202	-0.369493	-0.245555	-0.369955	-0.325555	-0.170042	-0.167738	-0.543243	-0.54993	-0.62072	-0.646773	-0.184153	-0.380685	-0.231991	-0.209617	-0.376934	-0.288946	-0.201537	-0.211796	-0.233294	-0.473749	-0.367495	-0.337092	-0.675297	-0.257668	-0.272497	-0.23474	-0.674701	-0.417807	-0.36586
[truncated: 66 more columns]

## Sheet: GlobalCluster_DEGs
Level2_cluster	Gene	Pct_cluster	Pct_others	P_val	P_val_adj	Avg_log2FC
00a	Trbc2	0.98	0.571	8.34637e-39	2.5918e-34	1.7035
00a	Rps24	1	0.998	8.35587e-38	2.59475e-33	0.792356
00a	Rps16	1	0.997	8.50774e-36	2.64191e-31	0.788678
00a	Rpl12	1	0.985	2.33899e-35	7.26326e-31	0.982168
00a	Rps27	1	0.995	2.66912e-34	8.2884e-30	0.826073
00a	Lef1	0.69	0.246	5.68468e-34	1.76526e-29	1.42456
00a	Rps15a	1	0.993	4.00539e-33	1.24379e-28	0.773792
00a	Rpl5	1	0.978	5.13472e-32	1.59448e-27	0.858598
00a	Cd3g	0.94	0.486	2.61582e-29	8.12289e-25	1.19811
00a	Cd3d	0.93	0.499	2.98089e-29	9.25656e-25	1.26124
00a	Cd28	0.59	0.213	6.7673e-25	2.10145e-20	1.11597
00a	Igfbp4	0.59	0.211	3.19233e-24	9.91314e-20	1.40451
00a	Trac	0.8	0.413	2.22681e-22	6.91492e-18	1.23844
00a	Limd2	0.9	0.707	6.04679e-20	1.87771e-15	0.968439
00a	Satb1	0.7	0.388	9.09378e-18	2.82389e-13	1.16172
00a	Lck	0.73	0.422	3.98388e-17	1.23711e-12	1.01704
00a	S1pr1	0.55	0.241	1.76611e-16	5.48431e-12	1.10564
00a	Dgka	0.54	0.246	2.30766e-16	7.16599e-12	1.03001
00a	Bcl11b	0.64	0.317	4.83543e-16	1.50154e-11	1.13935
00a	Tcf7	0.66	0.355	2.65439e-15	8.24267e-11	1.04017
00a	Cd3e	0.67	0.376	5.7889e-15	1.79763e-10	1.01507
00a	Dapl1	0.45	0.173	6.50458e-15	2.01987e-10	1.1408
00a	Cd247	0.48	0.212	3.58284e-14	1.11258e-09	0.973576
00a	Rhoh	0.7	0.422	5.55075e-14	1.72367e-09	0.927787
00a	Cd5	0.41	0.159	1.0721e-13	3.32919e-09	0.844474
00a	Skap1	0.68	0.391	6.71118e-13	2.08402e-08	0.871208
00a	Gimap3	0.59	0.342	9.78137e-13	3.03741e-08	0.990226
00a	Gm2682	0.46	0.206	1.82481e-12	5.66657e-08	1.03398
00a	Inpp4b	0.45	0.212	1.81713e-11	5.64273e-07	0.881425
00a	Rapgef6	0.68	0.456	2.10391e-11	6.53326e-07	0.893843
00a	Rpl22l1	0.88	0.848	5.59628e-11	1.73781e-06	0.777626
00a	Ets1	0.7	0.484	7.9062e-11	2.45511e-06	0.818683
00a	Tspan32	0.44	0.211	1.04329e-10	3.23974e-06	0.980863
00a	Tecpr1	0.48	0.262	1.57229e-10	4.88244e-06	0.899607
00a	Trbc1	0.61	0.4	3.12651e-10	9.70876e-06	1.52561
00a	Pik3ip1	0.35	0.151	3.84162e-10	1.19294e-05	0.837652
00a	Gm12840	0.33	0.135	5.61067e-10	1.74228e-05	0.989584
00a	Ms4a6b	0.77	0.529	6.35961e-10	1.97485e-05	0.847197
00a	Arhgap45	0.68	0.53	1.65954e-09	5.15337e-05	0.810458
00a	Arhgef1	0.66	0.501	9.87252e-09	0.000306571	0.791552
00a	Fam189b	0.38	0.19	1.4431e-08	0.000448127	0.79556
00a	Rasgrp2	0.47	0.273	1.82853e-08	0.000567815	0.800239
00a	Lat	0.58	0.369	2.89877e-08	0.000900155	0.798973
00a	Gimap6	0.6	0.402	3.47841e-08	0.00108015	0.808629
00a	Chd3	0.53	0.376	4.01266e-08	0.00124605	0.963323
00a	Rnf167	0.43	0.253	5.91683e-08	0.00183735	0.777359
00a	Rps27rt	0.62	0.495	9.10905e-08	0.00282863	0.784897
00a	Grap2	0.41	0.256	2.61417e-06	0.081178	0.844681
00a	Foxp1	0.58	0.482	1.33239e-05	0.413748	0.860331
00a	Arhgap15	0.5	0.394	7.20356e-05	1	0.772474
01a	Cd8b1	0.96	0.253	4.25566e-79	1.32151e-74	2.27972
01a	Rps24	1	0.998	1.69122e-46	5.25176e-42	0.898182
01a	Cd8a	0.83	0.261	2.22657e-44	6.91417e-40	1.39662
01a	Rps15a	1	0.993	1.31945e-40	4.09729e-36	0.903018
01a	Rpl12	1	0.985	1.00723e-37	3.12775e-33	0.980183
01a	Rps16	1	0.997	6.82147e-36	2.11827e-31	0.74665
01a	Lef1	0.74	0.246	1.5952e-35	4.95359e-31	1.28064
01a	Cd3d	0.97	0.499	3.91046e-35	1.21432e-30	1.35429
01a	Rps13	1	0.99	8.83211e-35	2.74264e-30	0.718534
01a	Rplp1	1	0.998	1.00037e-34	3.10644e-30	0.740284
01a	Rpl39	1	0.993	4.33973e-34	1.34762e-29	0.721129
01a	Rpl6	1	0.982	1.31928e-33	4.09675e-29	0.742986
01a	Cd3g	0.97	0.486	2.31316e-30	7.18306e-26	1.20377
01a	Dapl1	0.58	0.172	3.05362e-30	9.4824e-26	1.62027
01a	Rpl5	1	0.978	7.13099e-30	2.21439e-25	0.799666
01a	Rps18	1	0.989	1.66791e-29	5.17935e-25	0.720786
01a	Rps27	1	0.995	2.91679e-29	9.05751e-25	0.749176
01a	Rps28	1	0.972	1.19425e-27	3.70851e-23	0.752112
01a	Rpl36a	1	0.962	2.83829e-25	8.81375e-21	0.732514
01a	Tmsb10	1	0.958	3.33136e-25	1.03449e-20	0.764256
01a	Trbc2	0.96	0.571	2.71616e-23	8.43448e-19	1.07192
01a	Acp5	0.57	0.201	7.77367e-23	2.41396e-18	0.939533
01a	Thy1	0.79	0.377	3.75021e-22	1.16455e-17	1.06125
01a	Cd3e	0.75	0.376	2.84069e-20	8.82121e-16	1.09403
01a	Lck	0.82	0.421	6.25533e-20	1.94247e-15	0.975409
01a	Ms4a4b	0.93	0.521	9.15105e-20	2.84168e-15	0.787163
01a	Rpl22l1	0.99	0.848	1.8631e-19	5.7855e-15	0.763987
01a	Trac	0.86	0.413	5.91242e-19	1.83598e-14	0.800266
01a	Rgcc	0.48	0.176	1.49124e-17	4.63074e-13	0.839124
01a	Hcst	0.89	0.5	3.1325e-17	9.72735e-13	0.769477
01a	Klk8	0.6	0.253	4.88868e-17	1.51808e-12	0.817123
01a	Satb1	0.75	0.388	3.31484e-16	1.02936e-11	0.813675
01a	Rhoh	0.75	0.421	5.27665e-16	1.63856e-11	0.834734
01a	Grap2	0.56	0.255	9.38373e-16	2.91393e-11	0.920002
01a	Cd27	0.63	0.302	1.00774e-15	3.12932e-11	0.842238
01a	Fam189b	0.47	0.189	5.6659e-15	1.75943e-10	0.835698
01a	Fam78a	0.39	0.142	1.61853e-14	5.02603e-10	0.816347
01a	Themis	0.36	0.12	1.89556e-14	5.88629e-10	0.769014
01a	Lat	0.69	0.368	3.13155e-14	9.7244e-10	0.810826
01a	Dgka	0.53	0.246	1.26339e-13	3.92322e-09	0.761565
01a	Skap1	0.71	0.391	1.47596e-13	4.58331e-09	0.777115
01a	Arl4c	0.75	0.457	2.5818e-13	8.01726e-09	0.792945
01a	Gm2682	0.48	0.206	4.10595e-13	1.27502e-08	0.772756
01a	Txk	0.54	0.262	4.82552e-12	1.49847e-07	0.799602
01a	Dnajc15	0.68	0.454	1.30051e-11	4.03846e-07	0.859161
01a	Cmah	0.4	0.168	2.0403e-11	6.33576e-07	0.750295
01a	Saraf	0.67	0.456	8.03159e-11	2.49405e-06	0.795393
01a	Fam169b	0.34	0.138	1.49251e-10	4.63469e-06	0.750517
01a	Trbc1	0.63	0.4	2.51525e-09	7.81061e-05	1.08207
01a	Hsd11b1	0.35	0.169	8.49346e-08	0.00263747	0.724645
01b	Cd8b1	0.97	0.253	8.82675e-83	2.74097e-78	2.28316
01b	Rps7	1	0.988	4.18525e-51	1.29965e-46	1.04124
01b	Rpl12	1	0.985	3.08431e-47	9.57771e-43	1.13776
01b	Cd8a	0.84	0.261	4.56926e-46	1.41889e-41	1.51294
01b	Tpt1	1	0.999	5.10877e-46	1.58643e-41	0.794077
01b	Dapl1	0.66	0.171	5.63103e-46	1.7486e-41	1.91927
01b	Rps24	1	0.998	9.12881e-46	2.83477e-41	0.863604
01b	Rps18	1	0.989	2.80858e-45	8.72148e-41	0.992994
01b	Rps16	1	0.997	1.229e-42	3.81641e-38	0.832921
01b	Rps3	1	0.987	1.80113e-41	5.59305e-37	0.844644
01b	Rps10	1	0.995	6.35976e-41	1.9749e-36	0.754411
01b	Rplp1	1	0.998	1.34131e-40	4.16517e-36	0.818758
01b	Cd3d	0.99	0.499	1.5208e-40	4.72253e-36	1.44012
01b	Rpl5	1	0.978	1.04526e-39	3.24586e-35	0.903617
01b	Rps15a	1	0.993	2.23888e-39	6.95241e-35	0.833166
01b	Rps23	1	0.993	2.4263e-39	7.53438e-35	0.766293
01b	Rpl13	1	0.996	1.29204e-38	4.01218e-34	0.757044
01b	Rps20	1	0.994	5.16451e-38	1.60374e-33	0.789463
01b	Rpl17	1	0.992	9.04104e-38	2.80751e-33	0.778526
01b	Rpl32	1	0.99	1.14123e-37	3.54386e-33	0.766228
01b	Rpl8	1	0.99	2.33646e-37	7.2554e-33	0.791641
01b	Cd3g	0.99	0.485	3.42242e-36	1.06276e-31	1.3495
01b	Rack1	1	0.979	4.73616e-36	1.47072e-31	0.798816
01b	Rps6	1	0.981	1.94661e-34	6.04481e-30	0.764516
01b	Rps2	1	0.984	1.17949e-33	3.66268e-29	0.77477
01b	Rpl27	1	0.896	5.84503e-32	1.81506e-27	0.939649
01b	Rps27	1	0.995	7.05816e-31	2.19177e-26	0.756691
01b	Rpl35	1	0.96	9.93298e-31	3.08449e-26	0.826677
01b	Lef1	0.7	0.246	3.22127e-30	1.0003e-25	1.10565
01b	Rpl36a	1	0.962	1.0964e-28	3.40465e-24	0.800245
01b	Trbc2	1	0.571	8.74183e-28	2.7146e-23	1.19364
01b	Uba52	0.96	0.69	9.9294e-22	3.08338e-17	1.11123
01b	Klk8	0.64	0.253	4.61235e-21	1.43227e-16	0.842914
01b	Cd3e	0.83	0.375	5.02413e-21	1.56014e-16	0.856611
01b	Thy1	0.82	0.377	2.28834e-20	7.10598e-16	0.874781
01b	Rhoh	0.83	0.421	3.34647e-20	1.03918e-15	0.848567
01b	Lck	0.84	0.421	2.70204e-19	8.39065e-15	0.91282
01b	Trac	0.87	0.413	3.90595e-19	1.21292e-14	0.831452
01b	Gm2682	0.56	0.205	3.93397e-19	1.22161e-14	0.908636
01b	Cd2	0.79	0.386	5.37157e-18	1.66804e-13	0.771022
01b	Themis	0.39	0.12	1.24688e-17	3.87192e-13	0.760618
01b	Satb1	0.79	0.388	3.09927e-17	9.62417e-13	0.767963
01b	Lars2	0.82	0.463	4.18045e-17	1.29815e-12	0.759479
01b	Lat	0.77	0.368	9.88416e-17	3.06933e-12	0.778475
01b	Rpl13a	0.92	0.755	1.75738e-15	5.45719e-11	0.765403
01b	Dnajc15	0.75	0.453	3.48184e-15	1.08121e-10	0.847022
01b	Arl4c	0.77	0.457	1.89314e-14	5.87876e-10	0.782586
01b	Fam189b	0.45	0.189	7.65539e-13	2.37723e-08	0.788595
01b	Trbc1	0.59	0.4	9.3715e-07	0.0291013	0.960456
01b	Gm12840	0.29	0.135	1.63046e-06	0.0506307	0.890444
02a	Cd8b1	0.97	0.253	1.02037e-72	3.16855e-68	1.83709
02a	Ly6c2	0.93	0.266	3.55761e-58	1.10474e-53	1.67452
02a	Nkg7	0.98	0.291	4.30318e-58	1.33627e-53	1.51209
02a	Cxcr3	0.62	0.115	1.70358e-57	5.29013e-53	1.10981
02a	Rps15a	1	0.993	1.98995e-49	6.17938e-45	0.997053
02a	Rps10	1	0.995	4.00378e-47	1.24329e-42	0.835528
02a	Rpl13	1	0.996	8.14706e-46	2.52991e-41	0.839615
02a	Sidt1	0.49	0.089	2.39875e-44	7.44885e-40	0.915961
02a	Rpl23	1	0.997	6.13581e-44	1.90535e-39	0.787156
02a	Rps16	1	0.997	3.65566e-43	1.13519e-38	0.84587
02a	Rpl39	1	0.993	3.91323e-43	1.21518e-38	0.847862
02a	Rpl32	1	0.99	9.3941e-43	2.91715e-38	0.841288
02a	Rpl12	1	0.985	8.50783e-42	2.64194e-37	1.01406
02a	Rps24	1	0.998	1.95655e-41	6.07567e-37	0.80721
02a	Rpsa	1	0.994	2.11988e-40	6.58285e-36	0.771032
02a	Rps13	1	0.99	1.25903e-39	3.90967e-35	0.748817
02a	Rps20	1	0.994	3.13474e-39	9.73431e-35	0.781631
02a	Rps27	1	0.995	3.84247e-39	1.1932e-34	0.856932
02a	Rps21	1	0.994	1.03412e-38	3.21126e-34	0.764173
02a	Rps5	1	0.988	1.0655e-38	3.30869e-34	0.773325
02a	Rplp1	1	0.998	1.47019e-38	4.56539e-34	0.73755
02a	Rps3	1	0.987	2.2347e-38	6.93943e-34	0.77488
02a	Rps18	1	0.989	2.41903e-38	7.51182e-34	0.840384
02a	Ctsw	0.78	0.235	4.73953e-38	1.47177e-33	1.12085
02a	Cd3d	1	0.499	5.837e-38	1.81256e-33	1.32035
02a	Ms4a4b	1	0.521	1.38677e-34	4.30634e-30	1.17288
02a	Hcst	0.97	0.5	4.557e-34	1.41509e-29	1.1979
02a	Rps7	1	0.988	4.30028e-33	1.33537e-28	0.75856
02a	Rps28	1	0.972	7.39071e-33	2.29504e-28	0.752293
02a	Cd8a	0.78	0.262	4.30803e-32	1.33777e-27	1.01936
02a	Rpl5	1	0.978	3.008e-31	9.34075e-27	0.766781
02a	Rpl36	1	0.98	8.20189e-31	2.54693e-26	0.739563
02a	Klk8	0.73	0.252	6.34542e-30	1.97044e-25	1.01069
02a	Trac	0.91	0.412	1.1126e-29	3.45495e-25	1.08599
02a	Rpl36a	1	0.962	4.21038e-29	1.30745e-24	0.804779
02a	Bcl2	0.81	0.332	6.85794e-29	2.1296e-24	1.27522
02a	Thy1	0.89	0.377	8.38781e-28	2.60467e-23	1.01342
02a	Rpl22l1	1	0.848	3.91271e-25	1.21501e-20	0.862237
02a	Dapl1	0.54	0.172	1.51281e-24	4.69773e-20	1.28969
02a	Skap1	0.85	0.39	2.61045e-23	8.10624e-19	0.880435
02a	Cd3g	0.99	0.485	1.11468e-22	3.46143e-18	0.798412
02a	Gimap4	0.78	0.327	4.22984e-22	1.31349e-17	0.863458
02a	Cd3e	0.86	0.375	9.37305e-22	2.91061e-17	0.796696
02a	Trbc2	0.97	0.571	1.23544e-21	3.83641e-17	0.923192
02a	Cd27	0.71	0.302	3.2542e-18	1.01053e-13	0.727897
02a	Lck	0.82	0.421	2.844e-17	8.83147e-13	0.820733
02a	Dnajc15	0.8	0.453	9.36823e-17	2.90912e-12	0.76636
02a	Arl4c	0.83	0.457	2.17908e-16	6.76669e-12	0.793572
02a	Ctla2a	0.47	0.17	4.97769e-16	1.54572e-11	0.83711
02a	Trbc1	0.67	0.4	5.92162e-11	1.83884e-06	0.985763
02b	Gzmm	0.3	0.017	3.12639e-97	9.70837e-93	0.833996
02b	Cd8b1	0.95	0.253	1.46198e-67	4.5399e-63	1.78841
02b	Ly6c2	0.96	0.266	3.06098e-63	9.50527e-59	1.68529
02b	Nkg7	0.98	0.291	1.2449e-55	3.86579e-51	1.38821
02b	Rps18	1	0.989	3.11048e-52	9.65896e-48	1.06844
02b	Rps16	1	0.997	8.05067e-52	2.49998e-47	0.981135
02b	Rps7	1	0.988	9.15831e-52	2.84393e-47	1.07066
02b	Rpl12	1	0.985	2.31152e-50	7.17795e-46	1.17893
02b	Rpl32	1	0.99	1.31085e-49	4.07058e-45	0.914567
02b	Ctsw	0.86	0.235	1.90635e-49	5.91978e-45	1.20454
02b	Rpl13	1	0.996	2.01154e-49	6.24644e-45	0.9047
02b	Rpl23	1	0.997	1.74488e-47	5.41836e-43	0.837009
02b	Rps15a	1	0.993	3.78275e-46	1.17466e-41	0.93967
02b	Rps10	1	0.995	9.68745e-46	3.00824e-41	0.829738
02b	Rpl17	1	0.992	9.96148e-46	3.09334e-41	0.872016
02b	Rpsa	1	0.994	1.22668e-45	3.80921e-41	0.843028
02b	Rpl18a	1	0.991	1.30319e-45	4.04679e-41	0.83266
02b	Rack1	1	0.979	2.16715e-45	6.72964e-41	0.866324
02b	Rps5	1	0.988	2.37606e-45	7.37837e-41	0.915148
02b	Rpl9	1	0.99	3.40522e-44	1.05742e-39	0.786288
02b	Rps20	1	0.994	5.19641e-44	1.61364e-39	0.870693
02b	Cxcr3	0.56	0.115	9.52921e-44	2.95911e-39	0.959044
02b	Rps3	1	0.987	1.51176e-43	4.69447e-39	0.864353
02b	Rpl18	1	0.988	1.4511e-42	4.5061e-38	0.791901
02b	Rplp1	1	0.998	1.51279e-42	4.69767e-38	0.808298
02b	Rplp0	1	0.992	2.17326e-42	6.74862e-38	0.857656
02b	Rps24	1	0.998	2.57668e-42	8.00138e-38	0.81804
02b	Sidt1	0.48	0.089	3.53082e-41	1.09643e-36	0.798359
02b	Rpl8	1	0.99	6.52152e-41	2.02513e-36	0.821503
02b	Rps2	1	0.984	7.27517e-41	2.25916e-36	0.866862
02b	Klk8	0.79	0.252	5.29856e-40	1.64536e-35	1.16974
02b	Rps19	1	0.992	7.25885e-40	2.25409e-35	0.817954
02b	Rps6	1	0.981	9.72694e-40	3.02051e-35	0.849282
02b	Cd8a	0.83	0.261	7.32523e-38	2.2747e-33	1.08481
02b	Rpl5	1	0.978	2.84988e-37	8.84974e-33	0.845917
02b	Rpl36a	1	0.962	9.88705e-37	3.07022e-32	0.919379
02b	Cd3d	1	0.499	1.10418e-36	3.42882e-32	1.24865
02b	Rps27	1	0.995	2.20193e-35	6.83766e-31	0.815123
02b	Rpl29	0.99	0.951	3.11567e-33	9.67511e-29	0.83576
02b	Ctla2a	0.62	0.169	1.48961e-32	4.62567e-28	0.949839
02b	Rpl35	1	0.96	7.39736e-32	2.2971e-27	0.81064
02b	Rpl27	1	0.896	1.18386e-31	3.67624e-27	0.864282
02b	Bcl2	0.81	0.332	7.57073e-28	2.35094e-23	1.11928
02b	Arl4c	0.88	0.457	7.87971e-25	2.44689e-20	1.01569
02b	Cd27	0.76	0.301	6.43374e-23	1.99787e-18	0.83348
02b	Hcst	0.9	0.5	6.52859e-23	2.02732e-18	0.973719
02b	Thy1	0.85	0.377	1.53385e-22	4.76306e-18	0.86191
02b	Uba52	0.97	0.69	1.84241e-22	5.72125e-18	1.0111
02b	Trbc2	0.97	0.571	4.39686e-22	1.36536e-17	0.91887
02b	Dnajc15	0.89	0.452	1.21406e-20	3.77003e-16	0.784325
03a	Cd79a	1	0.09	8.1387e-238	2.52731e-233	3.94826
03a	Fcmr	0.82	0.057	1.43879e-228	4.46788e-224	2.71087
03a	Gm31243	0.63	0.034	2.47712e-222	7.69219e-218	2.34219
03a	Fcer2a	0.66	0.039	5.97761e-216	1.85623e-211	2.37895
03a	Ms4a1	0.87	0.07	6.13767e-215	1.90593e-210	2.90012
03a	Ighd	0.9	0.081	2.16765e-208	6.7312e-204	3.22209
03a	Iglc2	0.89	0.091	3.05227e-178	9.47823e-174	2.94076
03a	Ebf1	0.86	0.086	3.59464e-177	1.11624e-172	3.10739
03a	Bank1	0.72	0.059	2.20077e-175	6.83405e-171	2.53565
03a	Cd79b	0.96	0.164	6.2348e-133	1.93609e-128	3.45984
03a	Iglc3	0.83	0.114	3.51724e-123	1.09221e-118	2.75386
03a	Ly6d	0.9	0.143	5.39572e-108	1.67553e-103	2.35819
03a	Pax5	0.45	0.037	1.09233e-104	3.392e-100	1.75039
03a	Vpreb3	0.4	0.029	1.89645e-103	5.88906e-99	1.87955
03a	Cd19	0.41	0.032	5.28437e-99	1.64096e-94	1.57615
03a	Cr2	0.43	0.035	2.07083e-98	6.43056e-94	1.7998
03a	Mef2c	0.89	0.197	1.26689e-90	3.93408e-86	2.70466
03a	Tnfrsf13c	0.48	0.051	1.11369e-85	3.45835e-81	1.66105
03a	Igkc	0.98	0.299	2.20032e-85	6.83266e-81	1.51648
03a	Cd22	0.45	0.049	2.4759e-78	7.68841e-74	1.724
03a	Siglecg	0.61	0.103	9.36084e-72	2.90682e-67	2.06428
03a	Mzb1	0.49	0.065	9.07259e-66	2.81731e-61	1.40679
03a	Ralgps2	0.64	0.126	6.97575e-65	2.16618e-60	2.1478
03a	Ighm	0.98	0.551	3.31701e-57	1.03003e-52	1.51639
03a	H2-DMb2	0.72	0.179	2.06751e-56	6.42024e-52	1.94673
03a	Scd1	0.38	0.054	6.22977e-49	1.93453e-44	1.4264
03a	H2-Ob	0.56	0.124	1.47775e-48	4.58885e-44	1.99302
03a	Iglc1	0.36	0.049	5.72008e-47	1.77626e-42	2.01317
03a	Cd37	0.9	0.489	5.24216e-43	1.62785e-38	1.95866
03a	Fcrla	0.41	0.073	2.12694e-41	6.60478e-37	1.39843
03a	Cd55	0.49	0.103	6.74606e-40	2.09485e-35	1.3585
03a	Pou2f2	0.66	0.211	2.29944e-38	7.14045e-34	1.79872
03a	Cd74	1	0.707	1.30976e-35	4.06719e-31	1.4994
03a	Bcl11a	0.57	0.158	3.0548e-35	9.48608e-31	1.57502
03a	Pxk	0.47	0.138	1.34523e-27	4.17735e-23	1.28395
03a	Stap1	0.62	0.254	1.05178e-26	3.26609e-22	1.44469
03a	H2-Oa	0.56	0.206	3.37083e-26	1.04674e-21	1.53613
03a	Hvcn1	0.52	0.19	2.44791e-24	7.60149e-20	1.52213
03a	Cd72	0.44	0.14	1.05526e-22	3.2769e-18	1.51451
03a	H2-DMa	0.76	0.378	5.87937e-22	1.82572e-17	1.24555
03a	Blnk	0.34	0.087	1.19739e-21	3.71824e-17	1.3115
03a	Pold4	0.61	0.319	2.0236e-20	6.28389e-16	1.58809
03a	Swap70	0.57	0.262	4.08032e-19	1.26706e-14	1.32319
03a	Gimap6	0.64	0.402	1.4429e-14	4.48065e-10	1.37473
03a	Gm26740	0.52	0.266	1.80178e-14	5.59505e-10	1.2274
03a	Gm8369	0.45	0.205	9.82166e-14	3.04992e-09	1.34068
03a	Smim14	0.57	0.361	4.08473e-13	1.26843e-08	1.256
03a	Snx2	0.53	0.306	5.67323e-13	1.76171e-08	1.25944
03a	Filip1l	0.45	0.244	1.79804e-11	5.58345e-07	1.23854
03a	Ptp4a3	0.48	0.281	8.9379e-11	2.77549e-06	1.23921
03b	Fcmr	0.85	0.057	3.94366e-253	1.22462e-248	3.43581
03b	Ms4a1	0.89	0.069	5.34375e-222	1.65939e-217	2.76509
03b	Cd79a	0.98	0.09	2.82118e-217	8.7606e-213	3.42203
03b	Iglc2	0.97	0.091	1.09861e-212	3.41152e-208	3.10946
03b	Ighd	0.87	0.081	4.0192e-188	1.24808e-183	2.77291
03b	Bank1	0.72	0.059	5.12354e-171	1.59101e-166	2.25052
03b	Fcer2a	0.58	0.039	3.99408e-163	1.24028e-158	2.20916
03b	Ebf1	0.85	0.086	1.20391e-162	3.73849e-158	2.46867
03b	Cr2	0.54	0.035	3.26946e-158	1.01526e-153	1.90841
03b	Gm31243	0.51	0.035	2.31365e-140	7.18459e-136	1.83001
03b	Iglc3	0.87	0.114	4.15316e-126	1.28968e-121	2.31636
03b	Cd79b	0.93	0.164	4.95462e-117	1.53856e-112	2.91333
03b	Scd1	0.53	0.053	1.334e-100	4.14248e-96	1.68742
03b	Ly6d	0.86	0.143	2.17622e-94	6.75782e-90	2.23008
03b	Pax5	0.43	0.037	1.40458e-92	4.36163e-88	1.43916
03b	Tnfrsf13c	0.49	0.051	2.4921e-87	7.73872e-83	1.46965
03b	Cd19	0.38	0.032	1.42432e-82	4.42294e-78	1.14866
03b	Igkc	0.95	0.299	6.83917e-77	2.12377e-72	1.50576
03b	Mef2c	0.82	0.198	2.88317e-70	8.95312e-66	2.45647
03b	H2-DMb2	0.77	0.179	2.55558e-65	7.93585e-61	2.00424
03b	Iglc1	0.42	0.049	3.88905e-65	1.20767e-60	1.79124
03b	Cd22	0.4	0.049	2.32153e-59	7.20904e-55	1.39365
03b	Ighm	0.97	0.551	8.96891e-54	2.78511e-49	1.53885
03b	H2-Ob	0.53	0.125	5.89182e-40	1.82959e-35	1.34334
03b	Cd37	0.89	0.489	7.23409e-39	2.2464e-34	1.74564
03b	Ralgps2	0.51	0.127	8.54898e-35	2.65471e-30	1.4646
03b	Hvcn1	0.58	0.19	3.86229e-32	1.19936e-27	1.78475
03b	H2-Ab1	1	0.514	6.31471e-32	1.96091e-27	1.17212
03b	Cd72	0.51	0.139	6.48956e-32	2.0152e-27	1.59478
03b	Bcl11a	0.56	0.158	3.33065e-31	1.03427e-26	1.35019
03b	Cd74	1	0.707	5.67794e-31	1.76317e-26	1.33641
03b	Swap70	0.69	0.261	7.14514e-31	2.21878e-26	1.59185
03b	Stap1	0.65	0.254	1.17864e-30	3.66004e-26	1.81671
03b	Pxdc1	0.41	0.093	6.73301e-29	2.0908e-24	1.22348
03b	Cd83	0.57	0.188	3.63256e-28	1.12802e-23	1.66342
03b	Pou2f2	0.6	0.212	5.51174e-28	1.71156e-23	1.51496
03b	Fcrla	0.35	0.073	1.08406e-27	3.36633e-23	1.08263
03b	Siglecg	0.42	0.105	1.83957e-27	5.71241e-23	1.10419
03b	H2-Aa	0.99	0.548	3.07119e-27	9.53696e-23	1.0709
03b	Cd180	0.43	0.115	8.62901e-26	2.67957e-21	1.24247
03b	Egr3	0.27	0.049	5.46996e-25	1.69859e-20	1.07182
03b	Ncl	0.92	0.716	2.09229e-24	6.49718e-20	1.31926
03b	Nme1	0.84	0.597	3.85105e-20	1.19587e-15	1.1944
03b	Gnl3	0.55	0.274	4.90283e-16	1.52248e-11	1.19417
03b	Gm8369	0.49	0.205	4.07992e-15	1.26694e-10	1.10008
03b	Mif4gd	0.49	0.224	8.97684e-15	2.78758e-10	1.12467
03b	Map4k1	0.38	0.154	2.28594e-13	7.09853e-09	1.12664
03b	Pxk	0.33	0.139	3.24725e-10	1.00837e-05	1.22219
03b	Rel	0.47	0.261	3.87357e-09	0.000120286	1.07306
03b	Nfkbid	0.2	0.109	0.000799442	1	1.28377
03c	Gm31243	0.65	0.034	2.06652e-238	6.41716e-234	2.37356
03c	Cd79a	1	0.09	3.41296e-233	1.05983e-228	3.69505
03c	Ms4a1	0.88	0.069	3.96167e-223	1.23022e-218	3.04011
03c	Bank1	0.79	0.058	2.36795e-212	7.3532e-208	2.57224
03c	Ebf1	0.89	0.086	1.65909e-190	5.15197e-186	3.1639
03c	Ighd	0.85	0.081	4.61975e-181	1.43457e-176	2.95123
03c	Fcmr	0.72	0.058	3.13669e-171	9.74037e-167	2.48294
03c	Iglc2	0.88	0.091	1.47476e-169	4.57958e-165	2.7612
03c	Cd79b	0.94	0.164	8.23108e-120	2.556e-115	2.8176
03c	Ly6d	0.92	0.143	2.39576e-113	7.43955e-109	2.39764
03c	Cd22	0.5	0.048	3.72013e-98	1.15521e-93	1.65269
03c	Iglc3	0.77	0.114	1.12684e-97	3.49917e-93	2.21239
03c	Mef2c	0.88	0.197	8.90607e-85	2.7656e-80	2.46288
03c	Igkc	0.97	0.299	7.00818e-82	2.17625e-77	1.38907
03c	Tnfrsf13c	0.45	0.051	2.64585e-74	8.21616e-70	1.63389
03c	Pax5	0.38	0.037	6.85964e-72	2.13012e-67	1.51878
03c	Fcrl1	0.36	0.035	5.6371e-70	1.75049e-65	1.32406
03c	H2-DMb2	0.78	0.179	5.74042e-68	1.78257e-63	2.03559
03c	Vpreb3	0.32	0.03	1.45302e-63	4.51208e-59	1.47003
03c	H2-Ob	0.6	0.124	7.14141e-57	2.21762e-52	1.87469
03c	Cr2	0.33	0.036	2.74125e-55	8.51242e-51	1.49357
03c	Ralgps2	0.6	0.127	4.65058e-55	1.44415e-50	1.86027
03c	Ighm	0.97	0.551	1.95221e-54	6.06218e-50	1.39481
03c	Serpinb1a	0.65	0.15	1.4714e-52	4.56915e-48	2.00173
03c	Scd1	0.37	0.054	3.29998e-46	1.02474e-41	1.51508
03c	Cd37	0.87	0.489	7.13308e-41	2.21504e-36	1.9301
03c	Gm8369	0.66	0.203	2.32468e-40	7.21884e-36	1.8047
03c	Cd74	1	0.707	1.13783e-37	3.53332e-33	1.57204
03c	Pkib	0.6	0.175	1.11022e-36	3.44757e-32	1.59841
03c	Fcer2a	0.29	0.041	2.79446e-36	8.67764e-32	1.41007
03c	Gimap6	0.83	0.4	2.46297e-32	7.64825e-28	1.51255
03c	Ly6a	0.81	0.342	2.37101e-31	7.36268e-27	1.42489
03c	Stat1	0.89	0.534	2.07947e-30	6.45737e-26	1.37959
03c	Ms4a4c	0.7	0.271	8.89572e-29	2.76239e-24	1.36196
03c	Siglecg	0.42	0.105	1.11462e-28	3.46122e-24	1.3954
03c	Ly86	0.7	0.287	4.61208e-28	1.43219e-23	1.38765
03c	H2-Oa	0.58	0.206	5.44674e-28	1.69138e-23	1.41266
03c	Irgm1	0.6	0.236	1.39887e-25	4.34391e-21	1.45152
03c	Serpina3g	0.63	0.25	6.96901e-25	2.16409e-20	1.42094
03c	Bcl11a	0.5	0.158	7.27462e-25	2.25899e-20	1.49854
03c	Pou2f2	0.56	0.212	2.31833e-24	7.19911e-20	1.56878
03c	Iglc1	0.27	0.05	2.78545e-24	8.64966e-20	1.54635
03c	Blnk	0.34	0.087	8.7754e-22	2.72503e-17	1.30584
03c	Pml	0.48	0.172	1.15725e-21	3.59361e-17	1.34551
03c	Cd180	0.39	0.116	3.02648e-21	9.39812e-17	1.35129
03c	Stap1	0.54	0.255	1.39194e-18	4.32238e-14	1.67635
03c	Swap70	0.57	0.262	1.60059e-18	4.9703e-14	1.28616
03c	Gimap4	0.64	0.328	2.37468e-18	7.3741e-14	1.2739
03c	Camk2d	0.54	0.279	5.88602e-16	1.82778e-11	1.24161
03c	Klf2	0.79	0.593	2.0981e-13	6.51522e-09	1.29367
03d	Bank1	0.812	0.06	3.10269e-149	9.63479e-145	2.10525
03d	Ighd	0.928	0.083	1.18682e-145	3.68542e-141	2.48806
03d	Cd79a	0.986	0.092	2.21235e-145	6.87001e-141	2.85384
03d	Ms4a1	0.87	0.071	8.83217e-140	2.74265e-135	2.17559
03d	Fcer2a	0.638	0.04	3.13069e-136	9.72174e-132	1.95006
03d	Fcmr	0.768	0.059	2.82653e-134	8.77724e-130	2.26312
03d	Gm31243	0.565	0.035	2.52952e-118	7.85491e-114	1.5233
03d	Iglc2	0.884	0.093	7.39287e-115	2.29571e-110	2.43352
03d	Ebf1	0.855	0.087	1.91865e-112	5.95799e-108	2.31464
03d	Cr2	0.507	0.036	1.24502e-93	3.86615e-89	1.36395
03d	Tnfrsf13c	0.594	0.051	3.4533e-92	1.07235e-87	1.59088
03d	Vpreb3	0.449	0.03	3.67383e-89	1.14083e-84	1.42652
03d	Cd79b	0.971	0.165	3.2597e-86	1.01224e-81	2.59723
03d	Ly6d	0.986	0.144	1.89722e-85	5.89145e-81	1.8984
03d	Pax5	0.493	0.037	1.35904e-84	4.22021e-80	1.25685
03d	Iglc3	0.87	0.115	1.83349e-84	5.69354e-80	1.86365
03d	Cd22	0.493	0.049	9.06301e-64	2.81434e-59	1.26184
03d	Scd1	0.464	0.054	3.32278e-51	1.03182e-46	1.228
03d	Mzb1	0.522	0.066	3.83012e-49	1.18937e-44	0.838561
03d	Iglc1	0.435	0.049	2.00446e-48	6.22445e-44	1.53563
03d	Ralgps2	0.652	0.127	2.78224e-44	8.63969e-40	1.53487
03d	Mef2c	0.783	0.199	4.27242e-40	1.32672e-35	1.778
03d	Ighm	0.986	0.552	8.50552e-37	2.64122e-32	1.01585
03d	Pou2f2	0.739	0.212	9.24344e-33	2.87036e-28	1.60515
03d	Cd55	0.522	0.104	1.2674e-30	3.93565e-26	1.19644
03d	H2-DMb2	0.681	0.18	1.65245e-29	5.13134e-25	1.31621
03d	Bcl11a	0.58	0.159	1.38566e-23	4.3029e-19	1.24735
03d	H2-Ob	0.478	0.126	6.59088e-22	2.04667e-17	1.23783
03d	Foxp1	0.87	0.481	2.75124e-20	8.54342e-16	1.1966
03d	Cd37	0.812	0.49	1.00774e-17	3.12932e-13	1.20692
03d	Gm8369	0.58	0.205	3.97245e-17	1.23357e-12	1.20717
03d	Satb1	0.826	0.388	4.77009e-17	1.48126e-12	0.957677
03d	Gimap1	0.797	0.419	1.29269e-16	4.01419e-12	1.08104
03d	Rasgrp3	0.304	0.066	1.81774e-16	5.64462e-12	0.820105
03d	Siglecg	0.391	0.105	5.63257e-16	1.74908e-11	0.964815
03d	Stk17b	0.884	0.545	1.24337e-15	3.86104e-11	0.895722
03d	Gimap6	0.783	0.401	1.97564e-15	6.13495e-11	1.10037
03d	Sh3bp5	0.449	0.136	2.0464e-15	6.3547e-11	0.877169
03d	Ltb	0.957	0.66	3.54042e-15	1.09941e-10	0.929262
03d	Tspan32	0.565	0.211	2.76848e-14	8.59696e-10	0.869998
03d	Cd72	0.42	0.141	2.12023e-13	6.58396e-09	0.99382
03d	Klf2	0.913	0.593	5.59947e-13	1.7388e-08	1.01819
03d	Hvcn1	0.478	0.191	2.81217e-12	8.73264e-08	1.09884
03d	Gm26740	0.551	0.266	8.10626e-11	2.51724e-06	0.959342
03d	Man1a	0.536	0.253	1.76442e-10	5.47904e-06	0.955264
03d	Arhgef1	0.754	0.501	7.38441e-10	2.29308e-05	0.90423
03d	Foxn3	0.536	0.306	6.59504e-08	0.00204796	0.902435
03d	Crlf3	0.667	0.437	7.70582e-08	0.00239289	0.823274
03d	Stap1	0.493	0.255	1.18256e-07	0.0036722	0.844105
03d	Tnfrsf13b	0.333	0.14	1.83805e-07	0.0057077	0.929777
04a	Igfbp4	0.8	0.209	1.27757e-56	3.96724e-52	1.90266
04a	Ly6c1	0.38	0.052	1.03208e-47	3.20491e-43	1.26677
04a	Rps29	1	0.998	2.44134e-42	7.58108e-38	0.794208
04a	Lef1	0.74	0.246	1.94446e-40	6.03813e-36	1.55768
04a	Rps24	1	0.998	3.26812e-38	1.01485e-33	0.785662
04a	Igtp	0.71	0.247	2.12779e-37	6.60742e-33	1.63394
04a	Rpl12	1	0.985	3.57403e-34	1.10984e-29	0.916773
04a	Rps27	1	0.995	8.38057e-32	2.60242e-27	0.782079
04a	Rpl5	0.99	0.978	3.36621e-30	1.04531e-25	0.813353
04a	Ms4a4b	0.97	0.521	7.72472e-30	2.39876e-25	1.19906
04a	Trbc2	0.95	0.571	6.52585e-28	2.02647e-23	1.26318
04a	Tmsb10	1	0.958	5.35663e-27	1.6634e-22	0.807837
04a	Stat1	0.89	0.534	1.75874e-26	5.46141e-22	1.23461
04a	Trac	0.85	0.413	4.66493e-26	1.4486e-21	1.2748
04a	Satb1	0.78	0.388	3.92828e-25	1.21985e-20	1.31435
04a	Cd3g	0.94	0.486	5.11719e-25	1.58904e-20	1.08356
04a	Ifi27l2a	0.91	0.508	1.78629e-24	5.54696e-20	1.19233
04a	Ms4a6b	0.88	0.528	5.53787e-24	1.71968e-19	1.16142
04a	Slfn1	0.57	0.207	8.1822e-23	2.54082e-18	1.12502
04a	Gimap4	0.72	0.327	1.45745e-21	4.52582e-17	1.02763
04a	Cd3d	0.9	0.499	1.46638e-21	4.55355e-17	1.0326
04a	Ly6a	0.76	0.342	2.41006e-20	7.48395e-16	0.897181
04a	Shisa5	0.99	0.783	5.04605e-20	1.56695e-15	0.798207
04a	Ifi47	0.75	0.419	1.28526e-19	3.99112e-15	1.13877
04a	Cd3e	0.74	0.376	2.68943e-19	8.35149e-15	1.12637
04a	Bcl11b	0.67	0.317	3.30087e-19	1.02502e-14	1.00646
04a	Limd2	0.91	0.707	1.71806e-18	5.33508e-14	0.92725
04a	Skap1	0.74	0.391	1.41596e-17	4.397e-13	0.927825
04a	Cd2	0.73	0.387	9.9781e-17	3.0985e-12	0.863513
04a	Pik3ip1	0.42	0.15	4.97064e-16	1.54353e-11	0.780583
04a	Gbp4	0.57	0.278	6.62425e-16	2.05703e-11	1.14633
04a	Arhgap15	0.67	0.393	1.78016e-15	5.52792e-11	0.962758
04a	Lat	0.69	0.368	3.19741e-15	9.92891e-11	0.947272
04a	Ltb	0.92	0.66	8.42397e-15	2.6159e-10	0.84814
04a	Gbp7	0.57	0.271	1.02641e-14	3.18731e-10	0.915365
04a	Rtp4	0.49	0.198	1.57771e-14	4.89926e-10	0.782254
04a	Ifi208	0.41	0.155	2.02979e-14	6.30312e-10	1.0086
04a	Ifi203	0.79	0.517	2.59463e-14	8.0571e-10	0.779251
04a	Inpp4b	0.48	0.211	1.20953e-13	3.75594e-09	0.864662
04a	Klf13	0.62	0.382	1.01342e-11	3.14698e-07	0.818193
04a	Tespa1	0.55	0.292	3.56539e-11	1.10716e-06	0.808159
04a	Cd247	0.44	0.212	1.54229e-10	4.78927e-06	0.822479
04a	Ifi206	0.4	0.181	3.63111e-10	1.12757e-05	0.795803
04a	S1pr1	0.47	0.241	4.56889e-10	1.41878e-05	0.77877
04a	Trbc1	0.62	0.4	3.27284e-09	0.000101631	0.976779
04a	Arhgef1	0.66	0.501	3.61144e-09	0.000112146	0.860889
04a	Tcf7	0.58	0.356	5.18069e-09	0.000160876	0.809668
04a	Dapl1	0.37	0.173	4.82564e-08	0.00149851	0.794456
04a	Parp14	0.51	0.321	5.1563e-08	0.00160119	0.794812
04a	Trim12a	0.49	0.351	4.34024e-06	0.134778	0.779666
04b	Ifit3	0.94	0.129	1.16067e-144	3.60423e-140	2.96784
04b	Ifit3b	0.58	0.052	1.4287e-124	4.43655e-120	2.03842
04b	Ly6c1	0.58	0.051	2.05701e-124	6.38765e-120	2.39722
04b	Ifit1	0.88	0.14	6.2862e-112	1.95205e-107	2.55391
04b	Isg20	0.87	0.157	6.29608e-106	1.95512e-101	2.72884
04b	Rsad2	0.68	0.1	1.8204e-85	5.65289e-81	1.87919
04b	Isg15	0.95	0.239	2.47228e-83	7.67718e-79	2.60276
04b	Phf11c	0.55	0.073	1.97797e-80	6.14218e-76	1.67635
04b	Ifi208	0.75	0.153	2.77444e-77	8.61547e-73	2.23247
04b	Slfn5	0.94	0.307	1.52975e-70	4.75033e-66	2.66677
04b	Iigp1	0.69	0.136	9.11029e-64	2.82902e-59	1.92211
04b	Oas3	0.63	0.118	2.79376e-62	8.67545e-58	1.59192
04b	Ifi206	0.74	0.179	3.99411e-62	1.24029e-57	1.999
04b	Usp18	0.74	0.181	1.54659e-61	4.80262e-57	2.03508
04b	Slfn1	0.77	0.206	7.32908e-61	2.2759e-56	2.19856
04b	Ifit1bl1	0.46	0.065	1.25831e-59	3.90743e-55	1.44547
04b	Ms4a4b	1	0.521	1.81035e-56	5.62168e-52	2.13824
04b	Daxx	0.7	0.182	1.34405e-55	4.17367e-51	1.95021
04b	Phf11b	0.81	0.25	2.35182e-55	7.3031e-51	2.00605
04b	Ifi27l2a	0.96	0.508	5.01875e-54	1.55847e-49	2.53171
04b	Ifi203	0.97	0.516	4.57862e-52	1.4218e-47	2.15253
04b	Ifi209	0.85	0.321	1.57906e-49	4.90344e-45	2.00113
04b	Ifi214	0.52	0.099	1.80793e-49	5.61417e-45	1.54153
04b	Zbp1	0.81	0.275	2.51879e-49	7.8216e-45	1.94433
04b	Ddx60	0.51	0.096	5.83935e-49	1.81329e-44	1.59165
04b	Gbp7	0.81	0.269	2.60885e-48	8.10127e-44	1.89921
04b	Slfn8	0.7	0.203	7.19856e-48	2.23537e-43	1.80892
04b	Shisa5	1	0.783	8.81547e-48	2.73747e-43	1.69763
04b	Ms4a6b	0.98	0.527	1.36067e-46	4.2253e-42	1.76633
04b	Ly6a	0.89	0.342	8.52026e-45	2.6458e-40	1.92912
04b	Smchd1	0.89	0.457	3.93979e-44	1.22342e-39	1.93442
04b	Igtp	0.74	0.247	1.79731e-42	5.5812e-38	1.71341
04b	Oasl2	0.56	0.131	5.51437e-42	1.71238e-37	1.53964
04b	Mndal	0.93	0.52	2.59005e-41	8.04288e-37	1.93146
04b	Rnf213	0.78	0.308	5.69334e-41	1.76795e-36	1.89183
04b	Bst2	0.96	0.576	5.75738e-41	1.78784e-36	1.65784
04b	Ifi213	0.57	0.141	5.94558e-41	1.84628e-36	1.595
04b	9930111J21Rik2	0.86	0.385	7.3612e-41	2.28587e-36	1.71065
04b	Parp14	0.8	0.319	8.8651e-40	2.75288e-35	1.66228
04b	Ccnd2	0.93	0.491	2.07317e-39	6.43781e-35	1.66532
04b	Dhx58	0.47	0.102	1.1122e-38	3.45373e-34	1.44244
04b	Herc6	0.66	0.211	1.14299e-38	3.54931e-34	1.71382
04b	Sp100	0.92	0.564	4.6513e-38	1.44437e-33	1.71802
04b	Ifi47	0.88	0.418	1.04429e-37	3.24284e-33	1.47534
04b	Stat1	0.89	0.534	4.03192e-36	1.25203e-31	1.82923
04b	Samhd1	0.93	0.638	8.13433e-34	2.52595e-29	1.79807
04b	Xaf1	0.58	0.201	7.96633e-29	2.47379e-24	1.514
04b	Rtp4	0.58	0.197	7.53858e-28	2.34096e-23	1.45999
04b	Gbp9	0.52	0.18	3.54075e-25	1.09951e-20	1.45984
04b	Samd9l	0.65	0.306	3.94086e-23	1.22376e-18	1.59515
04c	Igfbp4	0.92	0.209	4.09826e-96	1.27263e-91	3.29564
04c	Socs3	0.74	0.148	2.61682e-69	8.12601e-65	1.76384
04c	Ly6c1	0.43	0.052	2.76666e-63	8.59132e-59	1.42294
04c	Ndrg3	0.65	0.14	3.81218e-60	1.1838e-55	1.86089
04c	Trib2	0.52	0.091	1.8074e-53	5.61252e-49	1.40562
04c	Satb1	0.92	0.387	1.81412e-51	5.63338e-47	1.9752
04c	Trac	0.96	0.412	4.16387e-44	1.29301e-39	1.59314
04c	Tpt1	1	0.999	1.24077e-43	3.85295e-39	0.829575
04c	Rps16	1	0.997	1.4314e-42	4.44493e-38	0.854778
04c	Rps24	1	0.998	9.77238e-42	3.03462e-37	0.841128
04c	Rpl12	1	0.985	1.8485e-39	5.74016e-35	1.04452
04c	Rpl5	1	0.978	6.89965e-39	2.14255e-34	0.908018
04c	Ly6a	0.87	0.342	7.2408e-37	2.24849e-32	1.68246
04c	Tcf7	0.82	0.354	7.55211e-37	2.34516e-32	1.61826
04c	Rps27	1	0.995	1.27675e-36	3.96468e-32	0.861119
04c	Rpl8	1	0.99	1.90734e-35	5.92286e-31	0.804689
04c	Rps15a	1	0.993	6.97007e-35	2.16442e-30	0.815132
04c	Rps7	1	0.988	2.16057e-32	6.70923e-28	0.770802
04c	Rapgef6	0.81	0.455	8.50007e-26	2.63953e-21	1.33882
04c	Arid5b	0.55	0.188	4.41912e-25	1.37227e-20	1.12237
04c	Pik3ip1	0.47	0.15	7.55487e-23	2.34602e-18	1.09929
04c	Ssh2	0.68	0.323	2.1176e-21	6.57578e-17	1.12628
04c	Cd3d	0.92	0.499	9.01904e-20	2.80068e-15	0.934006
04c	S1pr1	0.57	0.241	4.53015e-19	1.40675e-14	1.15942
04c	Gadd45g	0.32	0.083	8.51771e-19	2.645e-14	0.936025
04c	Socs1	0.58	0.245	1.15062e-18	3.57301e-14	0.909757
04c	Lef1	0.58	0.247	1.45195e-18	4.50872e-14	1.14619
04c	Cytip	0.8	0.516	3.92254e-18	1.21807e-13	1.01028
04c	Cd53	0.84	0.603	3.38017e-16	1.04964e-11	0.92273
04c	Sgk1	0.36	0.121	5.03497e-15	1.56351e-10	0.830114
04c	Cdkn2d	0.5	0.228	8.31977e-15	2.58354e-10	1.009
04c	Trbc2	0.92	0.571	1.22682e-14	3.80965e-10	0.775919
04c	Zfp281	0.36	0.131	3.90623e-14	1.213e-09	0.946454
04c	Myl12b	0.86	0.75	3.15264e-13	9.78989e-09	0.781862
04c	Bcl11b	0.6	0.318	1.45619e-12	4.52191e-08	0.823841
04c	Gm9493	0.33	0.121	2.67911e-12	8.31945e-08	0.751686
04c	Gimap4	0.6	0.328	7.13792e-12	2.21654e-07	0.84759
04c	Cd3e	0.67	0.376	7.43753e-12	2.30958e-07	0.761566
04c	Inpp4b	0.46	0.212	8.68141e-12	2.69584e-07	0.760409
04c	Dgka	0.5	0.246	9.32171e-12	2.89467e-07	0.794137
04c	Arid5a	0.43	0.2	9.89052e-12	3.0713e-07	0.964621
04c	Fam102a	0.39	0.169	1.49911e-11	4.6552e-07	0.882027
04c	Il21r	0.46	0.238	6.30751e-11	1.95867e-06	1.0096
04c	Lat	0.63	0.369	3.56583e-10	1.1073e-05	0.773766
04c	Txk	0.49	0.262	5.88223e-10	1.82661e-05	0.962277
04c	Bcl3	0.38	0.179	1.11453e-09	3.46096e-05	0.761931
04c	Arl6ip5	0.52	0.302	1.21518e-09	3.7735e-05	0.755894
04c	Gm12840	0.31	0.135	9.72434e-09	0.00030197	1.17196
04c	Gpr18	0.34	0.161	2.24752e-08	0.000697922	0.826459
04c	Tsc22d3	0.48	0.303	1.45303e-07	0.00451209	0.768112
05a	Foxp3	0.47	0.032	4.59425e-128	1.42665e-123	1.735
05a	Ctla4	0.52	0.045	1.61284e-116	5.00837e-112	2.44559
05a	Ikzf2	0.94	0.193	3.59019e-108	1.11486e-103	3.14735
05a	Tnfrsf4	0.8	0.131	4.59175e-97	1.42588e-92	2.6047
05a	Izumo1r	0.6	0.088	8.63702e-79	2.68205e-74	2.38202
05a	Icos	0.66	0.163	3.04337e-52	9.45058e-48	2.22714
05a	Nt5e	0.38	0.055	4.71875e-48	1.46531e-43	1.26256
05a	Cd2	0.87	0.386	6.49827e-45	2.01791e-40	1.89376
05a	Cd3g	0.96	0.486	1.89164e-42	5.87412e-38	1.76402
05a	Tnfrsf18	0.68	0.218	9.73327e-42	3.02247e-37	2.00131
05a	Ptprcap	0.95	0.591	2.2432e-36	6.96581e-32	1.59178
05a	Trac	0.86	0.413	1.28919e-34	4.00332e-30	1.71248
05a	Shisa5	0.97	0.783	1.05176e-31	3.26605e-27	1.26065
05a	Cd3d	0.93	0.499	7.82971e-30	2.43136e-25	1.32296
05a	Cd5	0.52	0.159	3.9982e-29	1.24156e-24	1.52836
05a	Maf	0.57	0.182	8.28096e-29	2.57149e-24	1.66824
05a	Penk	0.1	0.007	1.66302e-28	5.16417e-24	1.04435
05a	Ifi27l2a	0.91	0.508	4.94152e-28	1.53449e-23	1.53513
05a	Trbc2	0.93	0.571	6.76879e-28	2.10191e-23	1.49741
05a	S100a10	0.9	0.608	7.23007e-28	2.24515e-23	1.59401
05a	Ephx1	0.32	0.064	3.25831e-27	1.0118e-22	1.06148
05a	Nrp1	0.38	0.09	1.24138e-26	3.85484e-22	1.3601
05a	Tspan32	0.58	0.21	3.2188e-26	9.99535e-22	1.42858
05a	Gimap1	0.79	0.418	1.07282e-24	3.33142e-20	1.22116
05a	Rhoh	0.76	0.421	7.17058e-24	2.22668e-19	1.45545
05a	Tnfrsf9	0.37	0.094	3.18497e-23	9.8903e-19	1.23489
05a	Cd3e	0.74	0.376	7.63e-23	2.36934e-18	1.36959
05a	Cd27	0.65	0.302	3.0587e-22	9.4982e-18	1.39732
05a	Lck	0.77	0.421	1.19754e-21	3.71872e-17	1.27945
05a	Ets1	0.79	0.483	3.6407e-21	1.13055e-16	1.28889
05a	Ltb	0.91	0.66	4.53118e-20	1.40707e-15	1.16135
05a	Itgae	0.34	0.093	6.36236e-20	1.9757e-15	1.34142
05a	Capg	0.67	0.372	7.64549e-20	2.37415e-15	1.50318
05a	Sh2d1a	0.44	0.152	2.06508e-19	6.41269e-15	1.69826
05a	Tox	0.4	0.127	3.28841e-19	1.02115e-14	1.22142
05a	2310001H17Rik	0.44	0.159	2.67884e-18	8.3186e-14	1.39241
05a	Lbh	0.59	0.303	1.67216e-17	5.19255e-13	1.28828
05a	Pou2f2	0.51	0.212	2.51945e-17	7.82365e-13	1.31772
05a	Smc4	0.67	0.396	3.79961e-17	1.17989e-12	1.24742
05a	Gstp3	0.37	0.122	6.88547e-17	2.13814e-12	1.16055
05a	Cd28	0.5	0.214	1.24899e-16	3.8785e-12	1.35891
05a	Fam169b	0.37	0.138	2.37236e-14	7.3669e-10	1.1969
05a	Bcl11b	0.58	0.318	5.06083e-14	1.57154e-09	1.24442
05a	Pkp3	0.44	0.203	3.21884e-13	9.99545e-09	1.14403
05a	Ipcef1	0.37	0.155	5.82438e-12	1.80864e-07	1.21644
05a	Gimap3	0.58	0.342	5.89359e-12	1.83014e-07	1.19373
05a	Slamf6	0.45	0.216	6.69387e-12	2.07865e-07	1.19062
05a	Smco4	0.37	0.161	2.58589e-11	8.02995e-07	1.02079
05a	Ypel3	0.54	0.341	3.23134e-10	1.00343e-05	1.10748
05a	Trbc1	0.57	0.4	3.49643e-07	0.0108575	1.31846
05b	Ctla4	0.49	0.045	9.09966e-100	2.82572e-95	1.8733
05b	Nrn1	0.32	0.019	2.70282e-97	8.39308e-93	1.69215
05b	Rgs16	0.29	0.016	1.06593e-96	3.31002e-92	1.22071
05b	Tnfrsf4	0.78	0.131	2.20638e-93	6.85148e-89	3.24057
05b	Foxp3	0.4	0.033	5.49332e-90	1.70584e-85	1.46014
05b	Izumo1r	0.65	0.088	2.47148e-89	7.67468e-85	1.8073
05b	Tnfrsf9	0.56	0.093	1.38637e-61	4.3051e-57	1.62967
05b	Il2ra	0.53	0.088	4.08664e-57	1.26902e-52	1.48994
05b	Penk	0.13	0.006	1.35731e-48	4.21486e-44	1.30254
05b	Ikzf2	0.71	0.194	3.79924e-48	1.17978e-43	2.07645
05b	Cd5	0.63	0.158	2.5653e-43	7.96602e-39	1.58474
05b	Prkca	0.54	0.125	5.94495e-40	1.84609e-35	1.27249
05b	Tox	0.55	0.126	9.98499e-40	3.10064e-35	1.1722
05b	Hivep3	0.44	0.086	1.53165e-39	4.75624e-35	1.34572
05b	Tnfrsf18	0.69	0.218	2.77016e-39	8.60219e-35	1.88915
05b	Rilpl2	0.58	0.159	2.9855e-38	9.27086e-34	1.62448
05b	Pou2f2	0.67	0.211	6.40221e-37	1.98808e-32	1.57472
05b	Trac	0.89	0.412	1.62178e-31	5.03611e-27	1.45278
05b	Cd3g	0.95	0.486	1.48949e-30	4.6253e-26	1.38725
05b	Icos	0.57	0.163	2.14176e-30	6.65081e-26	1.18445
05b	Nr4a1	0.39	0.086	1.31747e-29	4.09114e-25	1.41318
05b	Cd3e	0.82	0.375	1.04373e-28	3.2411e-24	1.34452
05b	Cd2	0.79	0.386	1.38001e-28	4.28535e-24	1.49959
05b	Tagap	0.42	0.105	1.5063e-27	4.67752e-23	1.24736
05b	Trbc2	0.96	0.571	1.40449e-26	4.36138e-22	1.31224
05b	Cd3d	0.93	0.499	5.26683e-26	1.63551e-21	1.20481
05b	Ifi27l2a	0.88	0.508	2.23267e-25	6.93311e-21	1.35706
05b	Cd6	0.5	0.149	3.82045e-25	1.18636e-20	1.13519
05b	Cd28	0.59	0.213	2.58974e-23	8.04192e-19	1.15747
05b	Cish	0.38	0.097	1.04217e-22	3.23626e-18	1.02812
05b	Hopx	0.44	0.128	2.02982e-22	6.30321e-18	1.10449
05b	2310001H17Rik	0.48	0.159	1.75335e-21	5.44468e-17	1.12572
05b	Capg	0.77	0.371	3.64654e-21	1.13236e-16	1.1201
05b	Tnfsf8	0.34	0.087	3.81126e-21	1.18351e-16	1.94694
05b	Odc1	0.62	0.263	5.06941e-21	1.5742e-16	1.27535
05b	Egr3	0.25	0.049	7.21831e-21	2.2415e-16	1.16134
05b	Cd82	0.7	0.374	1.53149e-20	4.75573e-16	1.29873
05b	Ptprcap	0.92	0.591	4.17517e-20	1.29651e-15	1.01737
05b	Ccnd2	0.86	0.491	2.70392e-19	8.39647e-15	1.15863
05b	Orai1	0.57	0.258	1.19406e-18	3.70792e-14	1.20018
05b	Batf	0.42	0.161	1.39523e-15	4.33261e-11	1.14814
05b	Ipcef1	0.42	0.155	2.65218e-15	8.23581e-11	1.01773
05b	Gpm6b	0.28	0.078	1.60687e-14	4.98982e-10	1.07969
05b	Nrgn	0.18	0.037	2.3668e-14	7.34962e-10	1.50523
05b	Nfkbid	0.33	0.109	4.46042e-14	1.38509e-09	1.19442
05b	Sdf4	0.73	0.518	1.36435e-13	4.2367e-09	1.22408
05b	Ncl	0.86	0.716	1.43161e-12	4.44557e-08	1.05264
05b	Ankrd12	0.7	0.44	2.62561e-12	8.15332e-08	1.0796
05b	Kdm6b	0.42	0.188	2.94806e-12	9.15462e-08	1.10675
05b	Trbc1	0.58	0.4	2.95137e-06	0.0916488	1.08311
05c	Pdcd1	0.53	0.024	2.46067e-222	7.64111e-218	2.59335
05c	Ctla4	0.7	0.044	4.58338e-219	1.42328e-214	2.81867
05c	Tnfrsf9	0.87	0.091	5.47005e-180	1.69862e-175	4.37662
05c	Tnfrsf4	0.96	0.13	1.85965e-163	5.77478e-159	4.08745
05c	Crem	0.74	0.077	1.60215e-147	4.97515e-143	2.4381
05c	Foxp3	0.5	0.032	1.98578e-147	6.16643e-143	2.19104
05c	Tnfrsf18	0.93	0.216	1.33201e-102	4.13629e-98	3.67258
05c	Ramp3	0.34	0.032	1.16147e-68	3.6067e-64	1.77216
05c	Ikzf2	0.78	0.194	1.62862e-67	5.05737e-63	2.82173
05c	Hif1a	0.83	0.269	3.8018e-61	1.18057e-56	2.49467
05c	Izumo1r	0.53	0.089	1.66463e-58	5.16916e-54	1.98768
05c	Ikzf4	0.38	0.046	1.99915e-58	6.20796e-54	1.23103
05c	Cd2	0.91	0.386	3.03066e-57	9.41112e-53	2.3744
05c	Odc1	0.81	0.262	3.73103e-57	1.1586e-52	2.61308
05c	Nt5e	0.4	0.054	1.60569e-53	4.98614e-49	1.48185
05c	Hopx	0.59	0.127	8.5792e-53	2.6641e-48	2.07997
05c	Dgat1	0.42	0.064	2.12158e-50	6.58814e-46	1.57035
05c	Ttc39c	0.3	0.033	3.599e-50	1.1176e-45	1.24185
05c	Sdf4	0.9	0.516	7.87873e-49	2.44658e-44	2.80206
05c	Tox	0.51	0.127	6.10224e-37	1.89493e-32	1.52623
05c	Penk	0.11	0.007	1.14071e-34	3.54225e-30	1.65406
05c	Socs3	0.53	0.149	1.0986e-31	3.41148e-27	1.51554
05c	Il2rb	0.69	0.248	1.46271e-31	4.54214e-27	1.46756
05c	Stat3	0.76	0.401	2.54445e-30	7.90127e-26	1.74186
05c	Itgav	0.37	0.089	2.1222e-26	6.59007e-22	1.42043
05c	Ifi27l2a	0.86	0.509	1.95695e-23	6.07693e-19	1.41403
05c	Ccr6	0.31	0.069	5.89306e-23	1.82997e-18	1.2554
05c	Myl12b	0.86	0.75	2.00037e-22	6.21176e-18	1.46928
05c	Sh2d1a	0.45	0.152	2.4453e-21	7.59339e-17	1.55748
05c	Zeb1	0.5	0.195	3.36969e-21	1.04639e-16	1.66424
05c	P2ry10	0.43	0.143	1.04328e-20	3.23969e-16	1.36757
05c	Bcl11b	0.66	0.317	2.04264e-20	6.343e-16	1.24987
05c	Icos	0.46	0.164	7.02077e-20	2.18016e-15	1.62208
05c	Wnk1	0.8	0.611	1.72647e-18	5.36119e-14	1.5149
05c	Mif4gd	0.51	0.224	2.33489e-18	7.25054e-14	1.41082
05c	Fyb	0.76	0.552	1.19101e-17	3.69846e-13	1.27719
05c	Batf	0.43	0.16	1.29816e-17	4.03117e-13	1.53612
05c	Bmyc	0.51	0.237	2.99114e-17	9.28839e-13	1.88535
05c	Cd28	0.51	0.214	3.53463e-17	1.09761e-12	1.25737
05c	Gimap3	0.64	0.342	7.66671e-17	2.38074e-12	1.3335
05c	Isy1	0.43	0.171	1.05623e-16	3.27991e-12	1.40978
05c	Cytip	0.73	0.517	3.45228e-15	1.07204e-10	1.28937
05c	Maf	0.45	0.183	8.09193e-15	2.51279e-10	1.45353
05c	Gpx4	0.78	0.681	1.04284e-14	3.23834e-10	1.45688
05c	Arid5b	0.43	0.189	7.27495e-14	2.25909e-09	1.3032
05c	Emb	0.63	0.423	1.36587e-12	4.24143e-08	1.42648
05c	Ptpn22	0.48	0.252	4.64308e-12	1.44181e-07	1.39436
05c	Mlec	0.47	0.266	4.26755e-11	1.3252e-06	1.30035
05c	Tnfsf8	0.25	0.087	3.84515e-10	1.19403e-05	1.5579
05c	Faim	0.34	0.193	6.25171e-07	0.0194134	1.33309
06a	Cd8b1	0.93	0.253	2.52525e-65	7.84167e-61	1.85496
06a	Cd8a	0.84	0.261	7.36499e-45	2.28705e-40	1.43547
06a	Rps24	1	0.998	4.24774e-40	1.31905e-35	0.795476
06a	Igtp	0.75	0.246	6.8744e-40	2.13471e-35	1.42382
06a	Rps15a	1	0.993	7.72681e-39	2.39941e-34	0.828026
06a	Rpl12	1	0.985	3.03038e-35	9.41023e-31	0.924178
06a	Rpl23	1	0.997	4.97412e-35	1.54461e-30	0.668284
06a	Rps10	1	0.995	4.59425e-34	1.42665e-29	0.670457
06a	Rps18	1	0.989	2.70112e-33	8.38779e-29	0.761787
06a	Rps16	1	0.997	1.85139e-32	5.74912e-28	0.68334
06a	Rps7	1	0.988	1.77329e-31	5.50659e-27	0.739443
06a	Rpl6	1	0.982	4.7678e-31	1.48055e-26	0.690128
06a	Rpl5	1	0.978	3.10228e-30	9.63352e-26	0.764152
06a	Phgdh	0.67	0.229	2.33768e-29	7.25921e-25	1.27003
06a	Gbp4	0.71	0.277	3.49515e-29	1.08535e-24	1.24484
06a	Ifi47	0.88	0.418	4.1049e-29	1.27469e-24	1.13478
06a	Dapl1	0.57	0.172	5.30371e-28	1.64696e-23	1.3847
06a	Stat1	0.9	0.534	2.38852e-26	7.41706e-22	1.28056
06a	Gbp7	0.69	0.27	1.4159e-25	4.39679e-21	1.15618
06a	Igfbp4	0.61	0.211	1.81755e-25	5.64405e-21	1.20546
06a	Klk8	0.65	0.253	1.14431e-24	3.55343e-20	1.07248
06a	Rapgef6	0.84	0.455	4.9964e-23	1.55153e-18	1.06424
06a	Cd3g	0.96	0.486	8.70649e-23	2.70363e-18	0.905457
06a	Trac	0.85	0.413	2.44971e-22	7.60708e-18	0.993205
06a	Cd3d	0.94	0.499	3.63386e-21	1.12842e-16	0.996101
06a	Ms4a4b	0.94	0.521	3.98045e-21	1.23605e-16	0.827748
06a	Gbp2	0.62	0.246	1.80605e-20	5.60831e-16	0.809223
06a	Trbc2	0.94	0.571	2.40826e-20	7.47836e-16	1.04915
06a	Ppa1	0.67	0.3	5.34824e-20	1.66079e-15	0.978393
06a	Lef1	0.62	0.246	5.72253e-20	1.77702e-15	0.959756
06a	Cd3e	0.77	0.376	1.87516e-17	5.82293e-13	0.838163
06a	Ccnd2	0.87	0.491	7.2291e-17	2.24485e-12	0.9055
06a	Satb1	0.76	0.388	6.64595e-16	2.06377e-11	0.873875
06a	Ltb	0.95	0.659	3.84475e-15	1.19391e-10	0.734432
06a	Zbp1	0.62	0.276	4.2687e-15	1.32556e-10	0.72818
06a	Pdk1	0.42	0.154	6.27137e-15	1.94745e-10	0.796401
06a	Rpl22l1	0.96	0.848	2.41772e-14	7.50773e-10	0.732194
06a	Lat	0.72	0.368	2.35516e-13	7.31348e-09	0.772858
06a	Lck	0.75	0.422	4.23828e-13	1.31611e-08	0.705315
06a	Bcl2	0.61	0.333	2.73974e-12	8.50771e-08	1.0644
06a	Thy1	0.7	0.378	8.2156e-12	2.55119e-07	0.70406
06a	Gbp8	0.41	0.176	1.80531e-11	5.60602e-07	0.745342
06a	Saraf	0.71	0.456	6.75006e-11	2.0961e-06	0.714902
06a	Grap2	0.5	0.256	1.29014e-10	4.00627e-06	0.70694
06a	Socs1	0.49	0.245	4.17473e-10	1.29638e-05	0.724418
06a	Gm12840	0.34	0.135	8.12712e-10	2.52371e-05	0.701551
06a	Nars	0.5	0.286	4.71001e-09	0.00014626	0.724982
06a	Trbc1	0.62	0.4	9.18788e-08	0.00285311	0.807925
06a	Eif2s2	0.79	0.657	1.25425e-07	0.00389481	0.717259
06a	Trim12a	0.52	0.351	1.38523e-06	0.0430156	0.668715
06b	Srm	0.75	0.194	2.98955e-54	9.28346e-50	1.47964
06b	Cd8a	0.81	0.262	1.38495e-45	4.30067e-41	1.6607
06b	Npm1	1	0.911	7.56859e-43	2.35027e-38	1.57192
06b	Id3	0.67	0.178	1.54361e-40	4.79338e-36	1.42203
06b	Eif5a	0.99	0.802	1.58026e-39	4.90719e-35	1.48235
06b	Ncl	0.98	0.715	1.85342e-39	5.75544e-35	1.83488
06b	Mrto4	0.74	0.242	1.27489e-38	3.9589e-34	1.17317
06b	Mettl1	0.65	0.175	9.24714e-38	2.87151e-33	0.95873
06b	Nop56	0.8	0.305	7.69152e-37	2.38845e-32	1.26397
06b	Phgdh	0.72	0.229	7.24192e-36	2.24883e-31	1.17483
06b	Pa2g4	0.85	0.368	2.37284e-35	7.36839e-31	1.27863
06b	Mif	0.97	0.627	2.50455e-35	7.77739e-31	1.4711
06b	Nme1	0.95	0.596	5.3738e-35	1.66873e-30	1.28214
06b	Cd8b1	0.78	0.254	1.84306e-34	5.72324e-30	1.25365
06b	Set	0.99	0.687	4.10597e-34	1.27503e-29	1.15744
06b	Nolc1	0.68	0.213	5.31044e-34	1.64905e-29	1.03803
06b	Rpl22l1	0.99	0.848	4.15482e-32	1.2902e-27	1.048
06b	Hspd1	0.87	0.436	3.15049e-31	9.78322e-27	1.26154
06b	Ddx21	0.8	0.345	9.47873e-31	2.94343e-26	1.18209
06b	Hsp90ab1	1	0.945	1.97563e-30	6.13492e-26	1.06582
06b	C1qbp	0.88	0.446	2.38017e-30	7.39115e-26	1.11615
06b	Bzw2	0.71	0.249	1.03578e-29	3.21642e-25	0.944543
06b	Eef1g	0.99	0.855	2.72304e-29	8.45584e-25	0.996151
06b	Ran	0.97	0.692	3.63292e-29	1.12813e-24	1.23928
06b	Gar1	0.64	0.214	1.45233e-28	4.50992e-24	0.947398
06b	Gnl3	0.7	0.274	1.82764e-28	5.67536e-24	1.10981
06b	Hivep3	0.39	0.086	3.3957e-28	1.05447e-23	0.976709
06b	Nhp2	0.84	0.411	4.03982e-28	1.25449e-23	1.10517
06b	Dkc1	0.67	0.235	1.34323e-27	4.17113e-23	1.00335
06b	Cct3	0.89	0.48	3.3224e-27	1.03171e-22	1.06972
06b	Npm3	0.77	0.374	2.86834e-26	8.90705e-22	1.18875
06b	Serbp1	0.97	0.792	7.98039e-26	2.47815e-21	0.993022
06b	Ppp1r14b	0.93	0.524	1.29809e-25	4.03095e-21	1.02837
06b	Hspe1	0.95	0.781	3.73447e-25	1.15966e-20	1.05453
06b	Tomm5	0.82	0.425	3.90302e-25	1.212e-20	0.995363
06b	Trac	0.92	0.412	6.20746e-25	1.9276e-20	0.959873
06b	Lyar	0.65	0.233	8.39703e-25	2.60753e-20	0.936556
06b	Nop58	0.72	0.308	1.15328e-24	3.58128e-20	1.0787
06b	G3bp1	0.89	0.555	1.05567e-22	3.27818e-18	0.963566
06b	Ranbp1	0.87	0.528	6.15658e-22	1.9118e-17	1.03787
06b	Nop10	0.87	0.594	8.97213e-22	2.78611e-17	0.972586
06b	Fam162a	0.63	0.258	1.63963e-21	5.09156e-17	0.954168
06b	Ldha	0.91	0.618	1.79376e-20	5.57017e-16	0.979279
06b	Ppa1	0.67	0.3	5.70728e-20	1.77228e-15	0.980786
06b	Cacybp	0.78	0.402	1.3064e-19	4.05678e-15	0.934479
06b	Cd3g	0.91	0.486	8.34892e-19	2.59259e-14	0.959558
06b	Snu13	0.81	0.548	2.43641e-18	7.56577e-14	0.993511
06b	Xcl1	0.34	0.094	2.61465e-17	8.11926e-13	1.58308
06b	Cd69	0.66	0.295	3.17922e-16	9.87242e-12	0.958448
06b	Dapl1	0.48	0.173	4.7527e-16	1.47586e-11	1.05041
06c	Igfbp4	0.91	0.209	6.81806e-86	2.11721e-81	2.7264
06c	Socs3	0.71	0.148	1.15537e-60	3.58778e-56	1.50464
06c	Gadd45g	0.52	0.081	7.39837e-60	2.29742e-55	1.50212
06c	Tpt1	1	0.999	6.81269e-47	2.11554e-42	0.820331
06c	Rps24	1	0.998	1.04642e-44	3.24945e-40	0.872372
06c	Rps14	1	0.994	2.28807e-44	7.10515e-40	0.760405
06c	Tcf7	0.92	0.354	5.02949e-44	1.56181e-39	1.45157
06c	Satb1	0.92	0.387	5.76392e-44	1.78987e-39	1.53954
06c	Rpl12	1	0.985	5.32672e-41	1.65411e-36	1.06664
06c	Rps10	1	0.995	5.46293e-41	1.6964e-36	0.79222
06c	Rpl5	1	0.978	1.23774e-39	3.84356e-35	0.896672
06c	Rps18	1	0.989	1.02224e-38	3.17435e-34	0.854222
06c	Rps15a	1	0.993	1.9183e-38	5.95689e-34	0.867038
06c	Rpl13	1	0.996	2.53794e-38	7.88107e-34	0.754598
06c	Rps7	1	0.988	6.44657e-37	2.00185e-32	0.834687
06c	Rps16	1	0.997	9.89727e-37	3.0734e-32	0.77266
06c	Rps20	1	0.994	7.48675e-36	2.32486e-31	0.774591
06c	Rapgef6	0.87	0.455	1.96303e-33	6.09581e-29	1.45233
06c	Cd8b1	0.77	0.254	2.71085e-33	8.418e-29	1.18651
06c	Rps27	1	0.995	3.64932e-33	1.13322e-28	0.782303
06c	Trac	0.91	0.412	4.44174e-31	1.37929e-26	1.25449
06c	Ssh2	0.75	0.322	4.80301e-29	1.49148e-24	1.25865
06c	Rpl36a	1	0.962	8.71284e-26	2.7056e-21	0.753816
06c	Arid5b	0.55	0.188	3.18458e-24	9.88907e-20	1.0572
06c	Grk6	0.64	0.276	2.87182e-22	8.91785e-18	1.0315
06c	Gpr18	0.48	0.16	2.67516e-21	8.30716e-17	0.941535
06c	Ablim1	0.79	0.405	3.80476e-21	1.18149e-16	1.03594
06c	Dph5	0.52	0.195	3.82867e-20	1.18892e-15	0.980857
06c	Cd8a	0.65	0.263	6.20769e-20	1.92767e-15	0.914456
06c	Cd3d	0.92	0.499	6.66264e-20	2.06895e-15	0.905553
06c	Rpl22l1	0.97	0.848	3.08886e-19	9.59183e-15	0.833965
06c	Arl4c	0.8	0.457	8.45646e-19	2.62599e-14	0.925686
06c	Fam241a	0.46	0.172	7.78095e-18	2.41622e-13	0.998314
06c	Cdkn2d	0.54	0.228	1.33092e-17	4.13289e-13	1.10382
06c	Arid5a	0.5	0.2	8.62203e-17	2.6774e-12	0.852738
06c	Klk8	0.57	0.253	1.92719e-16	5.9845e-12	0.965548
06c	Prkcq	0.52	0.223	2.58283e-15	8.02047e-11	0.986578
06c	Emb	0.75	0.422	2.41217e-14	7.4905e-10	0.814493
06c	Dapl1	0.45	0.173	3.15504e-14	9.79733e-10	0.989784
06c	S1pr1	0.55	0.241	3.38423e-14	1.0509e-09	0.757519
06c	Dgka	0.53	0.246	1.9032e-13	5.91e-09	0.842007
06c	Runx3	0.6	0.325	2.68526e-13	8.33853e-09	0.832272
06c	Fam102a	0.41	0.169	1.41844e-12	4.40468e-08	0.842633
06c	Il21r	0.49	0.238	3.50875e-12	1.08957e-07	0.85928
06c	Ndrg3	0.36	0.142	4.7087e-12	1.46219e-07	0.835686
06c	Lef1	0.53	0.247	4.715e-12	1.46415e-07	0.780964
06c	Inpp4b	0.47	0.211	6.99936e-12	2.17351e-07	0.77763
06c	Ankrd11	0.74	0.557	1.578e-11	4.90016e-07	0.838597
06c	Arl6ip5	0.53	0.302	2.7671e-10	8.59267e-06	0.803082
06c	Ifngr1	0.62	0.388	3.93411e-10	1.22166e-05	0.756337
06d	Cd8a	0.9	0.261	1.67759e-57	5.20943e-53	1.78473
06d	Nkg7	0.97	0.291	7.21571e-55	2.24069e-50	1.51249
06d	Cd8b1	0.9	0.253	8.7837e-53	2.7276e-48	1.47671
06d	Ly6c2	0.87	0.266	3.77576e-49	1.17249e-44	1.67374
06d	Ctsw	0.87	0.235	1.89249e-48	5.87675e-44	1.11894
06d	Rpl13	1	0.996	1.9233e-44	5.97243e-40	0.816547
06d	Cst7	0.73	0.185	4.85485e-43	1.50758e-38	0.956998
06d	Phgdh	0.77	0.228	7.01838e-43	2.17942e-38	1.25881
06d	Npm1	1	0.911	3.16646e-41	9.83281e-37	1.15974
06d	Rps15a	1	0.993	3.84129e-41	1.19284e-36	0.854234
06d	Klk8	0.81	0.252	1.77865e-40	5.52323e-36	1.10915
06d	Rps7	1	0.988	2.32363e-39	7.21555e-35	0.869434
06d	Bcl2	0.88	0.331	2.74722e-39	8.53095e-35	1.43171
06d	Shmt2	0.54	0.12	4.20644e-39	1.30623e-34	0.858858
06d	Rps6	1	0.981	4.53462e-39	1.40814e-34	0.841676
06d	Rpl12	1	0.985	1.21408e-38	3.77009e-34	0.968564
06d	Rps16	1	0.997	2.65267e-38	8.23734e-34	0.768968
06d	Rpl8	1	0.99	2.69573e-38	8.37106e-34	0.787071
06d	Rplp0	1	0.992	1.77089e-37	5.49914e-33	0.785754
06d	Rps18	1	0.989	4.62059e-37	1.43483e-32	0.862251
06d	Rps2	1	0.984	8.98374e-36	2.78972e-31	0.835866
06d	Srm	0.66	0.195	4.73046e-34	1.46895e-29	1.01728
06d	Rpl5	1	0.978	8.62442e-34	2.67814e-29	0.795679
06d	Ncl	0.99	0.715	2.79625e-33	8.6832e-29	1.23046
06d	Rpl36a	1	0.962	3.0803e-33	9.56524e-29	0.822824
06d	Dkc1	0.7	0.235	1.96366e-31	6.09774e-27	0.944242
06d	Eef1g	1	0.855	3.18854e-30	9.90136e-26	0.892153
06d	Mettl1	0.6	0.175	3.63647e-30	1.12923e-25	0.850985
06d	Nme1	0.95	0.596	1.08811e-29	3.3789e-25	1.09375
06d	Il2rb	0.73	0.248	1.52449e-28	4.73399e-24	0.948448
06d	Trac	0.95	0.412	4.46832e-28	1.38755e-23	0.982721
06d	Npm3	0.84	0.374	5.6357e-28	1.75005e-23	1.00495
06d	Ddx21	0.81	0.345	3.40363e-27	1.05693e-22	0.959246
06d	Pa2g4	0.84	0.368	1.01684e-25	3.1576e-21	0.921832
06d	Cd3d	0.97	0.499	1.89495e-25	5.88438e-21	0.988094
06d	Phb	0.58	0.187	2.08271e-25	6.46744e-21	0.762054
06d	Ppa1	0.75	0.299	2.22044e-25	6.89514e-21	0.909707
06d	Satb1	0.88	0.387	4.77256e-25	1.48202e-20	0.873301
06d	Nop56	0.76	0.306	3.64314e-24	1.1313e-19	0.897578
06d	Ppp1r14b	0.9	0.524	5.04378e-24	1.56624e-19	0.987411
06d	Eif5a	0.99	0.802	5.7616e-24	1.78915e-19	0.953841
06d	Ms4a4b	0.99	0.521	9.76193e-24	3.03137e-19	0.808203
06d	Mif	0.94	0.627	1.14102e-23	3.5432e-19	0.922025
06d	Rpl22l1	0.98	0.848	1.97277e-23	6.12603e-19	0.841944
06d	Hspe1	0.99	0.781	4.86761e-23	1.51154e-18	0.78901
06d	Gnl3	0.7	0.274	8.90251e-23	2.7645e-18	0.771472
06d	Gimap4	0.75	0.327	5.7695e-19	1.7916e-14	0.761766
06d	Thy1	0.8	0.377	5.01628e-18	1.55771e-13	0.763594
06d	Arl4c	0.81	0.457	1.4118e-16	4.38406e-12	0.805676
06d	Nop58	0.67	0.309	6.41916e-16	1.99334e-11	0.774033
07a	Ankrd33b	0.85	0.114	3.64206e-121	1.13097e-116	1.97146
07a	Cacnb3	0.94	0.165	1.60495e-111	4.98385e-107	2.44353
07a	Nudt17	0.7	0.099	4.02231e-91	1.24905e-86	1.63396
07a	Slco5a1	0.68	0.095	4.77576e-90	1.48302e-85	1.71434
07a	Fscn1	0.94	0.205	2.96641e-87	9.21159e-83	2.5714
07a	Tmcc3	0.82	0.149	2.94725e-84	9.1521e-80	1.69545
07a	Ccl22	0.74	0.123	3.55986e-83	1.10544e-78	2.95253
07a	Etv3	0.98	0.28	6.31356e-83	1.96055e-78	2.45678
07a	Pfkfb3	0.83	0.178	1.29961e-78	4.03568e-74	2.16332
07a	H2-M2	0.77	0.139	3.14408e-77	9.76331e-73	2.49297
07a	Cxcl16	0.93	0.225	4.06823e-77	1.26331e-72	2.07372
07a	Socs2	0.85	0.184	1.02169e-76	3.17266e-72	1.90621
07a	Adam23	0.84	0.173	8.07346e-76	2.50705e-71	1.77147
07a	Fam49a	0.9	0.232	2.77457e-73	8.61587e-69	1.94167
07a	Anxa3	0.91	0.216	3.12944e-72	9.71785e-68	1.83399
07a	Il4i1	0.92	0.24	2.78006e-70	8.63292e-66	1.994
07a	Tmem123	1	0.471	6.43366e-70	1.99784e-65	3.28151
07a	Tbc1d4	0.92	0.271	1.98463e-68	6.16288e-64	2.46385
07a	Bmp2k	0.9	0.263	2.44961e-66	7.60679e-62	2.02011
07a	Marcks	1	0.432	6.68391e-65	2.07555e-60	2.35991
07a	Eno3	0.69	0.136	2.8989e-64	9.00197e-60	1.73983
07a	Rogdi	0.9	0.246	4.60562e-64	1.43018e-59	1.70151
07a	Gadd45b	0.91	0.281	3.58248e-62	1.11247e-57	2.05164
07a	Apol7c	0.78	0.18	3.31919e-61	1.03071e-56	2.42876
07a	Marcksl1	0.96	0.331	4.05246e-61	1.25841e-56	2.17063
07a	Net1	0.81	0.208	6.14158e-61	1.90715e-56	1.89718
07a	Pgap2	0.82	0.222	8.38254e-61	2.60303e-56	1.69439
07a	Basp1	0.96	0.321	2.29617e-59	7.13029e-55	1.97214
07a	Fabp5	0.91	0.31	1.64007e-58	5.0929e-54	2.49288
07a	Plxnc1	0.8	0.218	8.14784e-57	2.53015e-52	1.76746
07a	Samsn1	0.92	0.343	2.37485e-55	7.37463e-51	2.01295
07a	Grk3	0.79	0.219	5.15582e-55	1.60104e-50	1.76211
07a	Birc2	0.92	0.358	4.45577e-49	1.38365e-44	1.78363
07a	Relb	0.87	0.316	6.13676e-49	1.90565e-44	1.79596
07a	Ccr7	0.87	0.324	3.55817e-48	1.10492e-43	2.04184
07a	Rnf19b	0.85	0.3	7.73882e-48	2.40314e-43	1.8138
07a	Tspan3	0.79	0.242	1.2094e-47	3.75555e-43	1.79655
07a	Arl5c	0.79	0.261	6.66563e-47	2.06988e-42	1.72573
07a	Rnf115	0.84	0.306	1.80195e-46	5.5956e-42	1.60933
07a	Lsp1	0.99	0.699	1.35094e-43	4.19507e-39	1.6972
07a	Cd83	0.69	0.187	2.22939e-42	6.92293e-38	1.6627
07a	Zfp36l1	0.99	0.602	1.61232e-41	5.00675e-37	1.72024
07a	Tmem176a	0.89	0.382	7.16168e-41	2.22392e-36	1.78732
07a	Fxyd2	0.51	0.106	2.18892e-40	6.79725e-36	1.57105
07a	2610528A11Rik	0.34	0.049	8.33383e-40	2.5879e-35	1.67599
07a	Tmem176b	0.9	0.395	4.4076e-38	1.36869e-33	1.58335
07a	Ctsh	0.9	0.404	1.03177e-36	3.20397e-32	1.58586
07a	Ogfrl1	0.74	0.264	2.5517e-36	7.9238e-32	1.62361
07a	Clic4	0.78	0.336	2.40306e-31	7.46223e-27	1.64874
07a	Ccl17	0.23	0.057	1.35766e-13	4.21593e-09	1.56507
07b	Ltc4s	0.66	0.068	2.3358e-122	7.25337e-118	1.84053
07b	Apol7c	0.97	0.178	3.31698e-108	1.03002e-103	2.73011
07b	Anxa3	0.97	0.216	3.95341e-96	1.22765e-91	2.43984
07b	Nudt17	0.71	0.099	6.50955e-94	2.02141e-89	1.64104
07b	Fscn1	0.98	0.205	4.79433e-90	1.48878e-85	2.25981
07b	Nrp2	0.71	0.102	1.00554e-89	3.12251e-85	1.74028
07b	Ccl17	0.52	0.055	1.25112e-88	3.8851e-84	1.95146
07b	Socs2	0.89	0.184	6.72297e-87	2.08768e-82	2.12169
07b	Cacnb3	0.9	0.165	1.84314e-86	5.72349e-82	1.79099
07b	Cxcl16	0.94	0.225	8.70849e-86	2.70425e-81	2.28839
07b	Pgap2	0.9	0.221	1.05225e-80	3.26754e-76	1.89777
07b	Ccl22	0.72	0.123	2.83312e-77	8.79768e-73	2.50676
07b	Plxnc1	0.89	0.217	1.7951e-76	5.57433e-72	1.90052
07b	Etv3	0.96	0.28	9.11838e-75	2.83153e-70	2.17454
07b	Clu	0.68	0.115	1.82326e-74	5.66176e-70	1.77848
07b	Tmcc3	0.78	0.15	3.42037e-73	1.06213e-68	1.51192
07b	H2-M2	0.75	0.14	3.77061e-73	1.17089e-68	2.35419
07b	Pfkfb3	0.83	0.178	1.86295e-72	5.78501e-68	1.75153
07b	Tmem123	1	0.471	1.53617e-68	4.77027e-64	3.0001
07b	Fam49a	0.87	0.233	4.85676e-64	1.50817e-59	1.66309
07b	Samsn1	0.98	0.342	8.68453e-63	2.69681e-58	1.94651
07b	Relb	0.95	0.315	6.67123e-61	2.07162e-56	1.83532
07b	Tspan3	0.85	0.241	1.59014e-60	4.93786e-56	2.02791
07b	Il4i1	0.9	0.24	9.38827e-60	2.91534e-55	1.63682
07b	Fabp5	0.91	0.31	4.9091e-59	1.52442e-54	2.54241
07b	Rogdi	0.86	0.246	1.46525e-58	4.55005e-54	1.72978
07b	Fxyd2	0.59	0.106	1.57265e-57	4.88356e-53	1.80909
07b	Rap2b	0.78	0.202	5.22727e-57	1.62322e-52	1.59184
07b	Marcks	0.98	0.432	1.00065e-56	3.10733e-52	2.1718
07b	Gadd45b	0.91	0.281	1.22596e-56	3.80699e-52	1.84636
07b	Bmp2k	0.85	0.263	8.64105e-54	2.6833e-49	1.71819
07b	Tmem176b	0.96	0.395	3.65269e-53	1.13427e-48	1.8981
07b	Tmem176a	0.95	0.382	1.42299e-52	4.41881e-48	1.96303
07b	Net1	0.78	0.208	9.32441e-52	2.89551e-47	1.59707
07b	Marcksl1	0.91	0.331	1.3535e-50	4.20302e-46	1.86421
07b	Birc2	0.91	0.358	3.67272e-48	1.14049e-43	1.72012
07b	Basp1	0.88	0.321	1.37659e-46	4.27473e-42	1.7976
07b	Npc2	0.99	0.758	4.00503e-45	1.24368e-40	1.83382
07b	Crip1	0.99	0.815	6.41717e-43	1.99272e-38	1.95877
07b	Ccl5	0.99	0.524	2.0238e-42	6.28452e-38	1.92157
07b	Rnf19b	0.83	0.301	3.22835e-42	1.0025e-37	1.52247
07b	Lsp1	0.98	0.7	6.87438e-42	2.1347e-37	1.69296
07b	Myo1g	0.83	0.33	1.62087e-40	5.0333e-36	1.66531
07b	Zfp36l1	0.97	0.602	1.32476e-39	4.11379e-35	1.6018
07b	Serpinb6b	0.72	0.222	1.88231e-38	5.84514e-34	1.67802
07b	Epsti1	0.96	0.597	9.65089e-38	2.99689e-33	1.64372
07b	Cd44	0.83	0.365	1.06022e-34	3.29229e-30	1.5408
07b	Cstb	0.84	0.417	3.5991e-34	1.11763e-29	1.62784
07b	Clic4	0.8	0.336	1.18162e-33	3.66928e-29	1.58807
07b	Vim	0.96	0.746	6.15372e-27	1.91091e-22	1.63051
07c	H2-Eb2	0.59	0.057	1.46374e-116	4.54535e-112	1.55267
07c	Il4i1	0.95	0.24	1.08645e-82	3.37375e-78	2.49681
07c	Etv3	0.95	0.28	1.62048e-74	5.03208e-70	2.38406
07c	Fabp5	0.97	0.31	6.04616e-72	1.87751e-67	3.34716
07c	Plxnc1	0.88	0.217	2.95297e-71	9.16986e-67	1.76665
07c	Pmaip1	0.75	0.15	8.22715e-70	2.55478e-65	1.51769
07c	Cd83	0.82	0.186	2.0214e-69	6.27706e-65	2.03601
07c	Tspan3	0.85	0.241	2.75136e-67	8.5438e-63	2.67286
07c	Tmem176a	0.99	0.382	6.44074e-63	2.00004e-58	2.20839
07c	Rogdi	0.89	0.246	1.00676e-62	3.12628e-58	1.76477
07c	Fam49a	0.88	0.233	1.53527e-61	4.76746e-57	1.42447
07c	Ccdc88a	0.9	0.288	3.81004e-61	1.18313e-56	2.06516
07c	Grk3	0.83	0.219	1.96457e-60	6.10057e-56	1.62632
07c	S100a4	1	0.437	1.15857e-59	3.59769e-55	2.27033
07c	Anxa3	0.83	0.217	1.01424e-55	3.14951e-51	1.76951
07c	Tbc1d4	0.88	0.272	3.16896e-55	9.84058e-51	2.14406
07c	Cxcl16	0.8	0.226	1.22313e-52	3.79818e-48	1.88408
07c	Tmem176b	0.97	0.395	2.88596e-52	8.96178e-48	1.91925
07c	Gadd45b	0.89	0.281	4.0802e-51	1.26702e-46	1.63953
07c	Dusp5	0.63	0.138	1.48362e-50	4.60708e-46	1.4221
07c	Bcl2a1b	0.93	0.378	5.62668e-50	1.74725e-45	1.97031
07c	Relb	0.88	0.316	1.20384e-49	3.7383e-45	1.78556
07c	H2-M2	0.63	0.14	1.76609e-49	5.48424e-45	2.48072
07c	Adam23	0.7	0.174	1.30199e-48	4.04306e-44	1.62405
07c	Marcks	0.98	0.432	2.47131e-48	7.67415e-44	1.77433
07c	Ddhd1	0.7	0.188	2.31909e-47	7.20148e-43	1.54532
07c	Gtf2a1	0.72	0.195	6.41199e-47	1.99112e-42	1.46538
07c	Traf1	0.94	0.418	7.04532e-45	2.18778e-40	1.62795
07c	Marcksl1	0.92	0.331	2.31368e-44	7.18467e-40	1.44712
07c	Rap2b	0.72	0.203	1.38582e-43	4.30338e-39	1.36766
07c	Slc38a2	0.91	0.442	5.49534e-43	1.70647e-38	1.75833
07c	Bcl2a1d	0.82	0.277	5.67992e-43	1.76379e-38	1.65576
07c	Jak2	0.77	0.261	1.05164e-41	3.26565e-37	1.53944
07c	Syngr2	0.93	0.451	6.46606e-41	2.0079e-36	1.68771
07c	Socs2	0.69	0.185	1.02669e-40	3.18817e-36	1.40526
07c	Aebp2	0.88	0.365	2.1185e-40	6.57857e-36	1.4633
07c	Clic4	0.84	0.335	4.66918e-40	1.44992e-35	1.71973
07c	Cd74	1	0.707	1.23518e-37	3.8356e-33	1.87217
07c	H2-Aa	0.98	0.548	8.20561e-37	2.54809e-32	1.90429
07c	Ctsh	0.93	0.404	8.67463e-37	2.69373e-32	1.40191
07c	Rel	0.74	0.259	1.77974e-36	5.52664e-32	1.55464
07c	H2-Eb1	0.96	0.522	2.1194e-36	6.58138e-32	2.05045
07c	Myo1g	0.83	0.33	2.87763e-35	8.93592e-31	1.36542
07c	Ccr7	0.85	0.324	3.0489e-35	9.46774e-31	1.35128
07c	Tmem123	0.87	0.471	1.02274e-31	3.1759e-27	1.97471
07c	Lsp1	0.96	0.7	3.35676e-31	1.04237e-26	1.36348
07c	Prkcd	0.75	0.302	5.11436e-29	1.58816e-24	1.38993
07c	Kctd12	0.7	0.279	3.04456e-28	9.45426e-24	1.57812
07c	H2-Ab1	0.9	0.514	9.38488e-27	2.91429e-22	1.68246
07c	Apol7c	0.58	0.181	1.03446e-26	3.21231e-22	1.51554
07d	Ltc4s	0.61	0.068	6.90779e-97	2.14508e-92	1.26735
07d	Cacnb3	0.94	0.165	7.41143e-95	2.30147e-90	1.74542
07d	Synpo2	0.68	0.087	4.77147e-92	1.48168e-87	1.17089
07d	Ankrd33b	0.78	0.115	2.29125e-91	7.115e-87	1.34533
07d	Fscn1	0.99	0.205	1.02142e-85	3.17182e-81	1.74191
07d	Slco5a1	0.66	0.095	1.34821e-80	4.1866e-76	1.31615
07d	Nudt17	0.66	0.099	3.13337e-75	9.73005e-71	1.20287
07d	Socs2	0.86	0.184	2.65059e-72	8.23087e-68	1.63052
07d	H2-M2	0.76	0.14	4.65904e-68	1.44677e-63	1.59138
07d	Tmcc3	0.78	0.15	4.70346e-67	1.46056e-62	1.229
07d	Etv3	0.92	0.28	2.44117e-65	7.58055e-61	1.96371
07d	Net1	0.87	0.207	3.07607e-65	9.55211e-61	1.49914
07d	Apol7c	0.81	0.179	3.17277e-65	9.85242e-61	2.03485
07d	Ccl22	0.68	0.124	9.68441e-65	3.0073e-60	1.90347
07d	Eno3	0.72	0.136	3.01606e-64	9.36577e-60	1.34198
07d	Anxa3	0.9	0.216	5.12421e-64	1.59122e-59	1.59796
07d	Cxcl16	0.89	0.226	1.58477e-60	4.92119e-56	1.48619
07d	Tmem123	0.99	0.471	1.28926e-58	4.00354e-54	2.35145
07d	Pfkfb3	0.78	0.179	2.48931e-58	7.73006e-54	1.41296
07d	Pgap2	0.85	0.221	1.57965e-56	4.90528e-52	1.21561
07d	Tbc1d4	0.93	0.271	5.59633e-55	1.73783e-50	1.59128
07d	Gadd45b	0.94	0.281	1.01206e-54	3.14276e-50	1.48022
07d	Bmp2k	0.87	0.263	4.17682e-52	1.29703e-47	1.53496
07d	Il4i1	0.88	0.24	4.6387e-51	1.44046e-46	1.30342
07d	Marcks	0.99	0.432	1.41624e-49	4.39785e-45	1.68674
07d	Fam49a	0.82	0.233	3.63862e-46	1.1299e-41	1.15844
07d	Relb	0.91	0.316	4.48913e-46	1.39401e-41	1.35917
07d	Fabp5	0.85	0.311	1.2792e-44	3.97229e-40	2.16756
07d	Plxnc1	0.77	0.218	5.81471e-44	1.80564e-39	1.14957
07d	Samsn1	0.93	0.343	1.2707e-43	3.94589e-39	1.37593
07d	Marcksl1	0.93	0.331	4.49114e-43	1.39463e-38	1.24118
07d	Tspan3	0.8	0.242	1.76406e-42	5.47795e-38	1.3902
07d	Basp1	0.91	0.321	7.15559e-40	2.22203e-35	1.23561
07d	Ccr7	0.88	0.324	9.21875e-40	2.8627e-35	1.50979
07d	Birc3	0.88	0.321	3.26621e-38	1.01426e-33	1.14889
07d	Rap2b	0.69	0.203	5.04499e-38	1.56662e-33	1.14769
07d	Birc2	0.88	0.358	4.36897e-37	1.3567e-32	1.26461
07d	Rab9	0.68	0.198	8.17801e-37	2.53952e-32	1.09661
07d	Arl5c	0.76	0.261	8.41044e-34	2.61169e-29	1.08191
07d	Rnf115	0.78	0.306	1.6547e-33	5.13833e-29	1.15414
07d	Ccl5	0.97	0.525	9.84183e-33	3.05618e-28	1.26296
07d	Epsti1	0.96	0.597	1.55635e-32	4.83293e-28	1.14548
07d	Tmem176b	0.94	0.395	2.1858e-32	6.78755e-28	1.16561
07d	Ccl17	0.33	0.056	3.3681e-31	1.0459e-26	1.25615
07d	Lsp1	0.99	0.699	9.93223e-31	3.08426e-26	1.15089
07d	Tmem176a	0.88	0.383	1.34039e-30	4.16231e-26	1.27678
07d	Zfp36l1	0.99	0.602	1.33079e-29	4.13251e-25	1.15029
07d	Serpinb6b	0.67	0.222	8.61275e-28	2.67452e-23	1.13002
07d	Map4k4	0.87	0.415	2.56945e-27	7.97891e-23	1.08867
07d	Gzma	0.14	0.07	0.00468213	1	1.0896
08a	Actn2	0.65	0.047	3.19754e-170	9.92932e-166	1.6353
08a	Pxdc1	0.85	0.09	1.29622e-158	4.02516e-154	2.14799
08a	Ly6g5b	0.49	0.031	3.76018e-146	1.16765e-141	1.32878
08a	Cxcr6	0.96	0.176	1.38247e-114	4.29298e-110	2.52929
08a	Rorc	0.41	0.029	8.95587e-107	2.78107e-102	1.00619
08a	Ccr6	0.61	0.067	4.67352e-103	1.45127e-98	1.51738
08a	Icos	0.87	0.162	1.57892e-96	4.90303e-92	2.09838
08a	Tcrg-C1	0.46	0.04	1.82466e-95	5.66611e-91	1.24619
08a	Il18r1	0.9	0.172	4.52932e-93	1.40649e-88	1.9023
08a	Blk	0.48	0.053	6.87162e-79	2.13384e-74	1.18045
08a	Lmo4	0.93	0.268	1.47225e-76	4.57179e-72	2.32069
08a	Maf	0.85	0.181	9.01634e-74	2.79984e-69	1.74286
08a	Il7r	0.99	0.401	4.27874e-71	1.32868e-66	2.57224
08a	Rora	0.62	0.097	5.33955e-71	1.65809e-66	1.35606
08a	F2r	0.57	0.084	4.22923e-68	1.3133e-63	1.2743
08a	Sdc1	0.39	0.041	1.54232e-67	4.78936e-63	1.18364
08a	Ltb4r1	0.47	0.061	7.17404e-66	2.22775e-61	1.20817
08a	Serpinb1a	0.73	0.15	2.54987e-60	7.91812e-56	1.19995
08a	St3gal6	0.69	0.149	1.21954e-57	3.78705e-53	1.46662
08a	Ramp1	0.88	0.302	8.39305e-53	2.60629e-48	1.68022
08a	Igf1r	0.6	0.124	1.0623e-49	3.29877e-45	1.25983
08a	Ckb	0.68	0.159	1.01473e-46	3.15103e-42	1.15989
08a	Itgae	0.5	0.092	1.43855e-46	4.46714e-42	1.19918
08a	Thy1	0.91	0.377	1.9028e-45	5.90876e-41	1.67641
08a	Cd3g	0.98	0.485	5.38796e-44	1.67312e-39	1.59217
08a	Tmem64	0.54	0.114	1.04064e-43	3.2315e-39	1.17445
08a	Ccr2	0.75	0.204	1.17672e-42	3.65406e-38	1.19712
08a	Capg	0.9	0.371	1.69396e-42	5.26027e-38	1.67363
08a	S100a4	0.98	0.437	8.4148e-40	2.61305e-35	1.51089
08a	S100a6	1	0.589	9.5185e-40	2.95578e-35	1.61915
08a	S100a10	0.98	0.608	5.39282e-38	1.67463e-33	1.42101
08a	Tmem176a	0.94	0.382	1.8245e-36	5.66562e-32	1.28448
08a	Ikzf3	0.6	0.159	8.0265e-36	2.49247e-31	1.17095
08a	Emb	0.88	0.421	3.92084e-34	1.21754e-29	1.44317
08a	Sptssa	0.81	0.393	5.98655e-33	1.859e-28	1.41219
08a	Rgcc	0.6	0.176	1.08424e-32	3.36688e-28	1.26797
08a	Lat	0.85	0.367	2.14397e-32	6.65767e-28	1.26561
08a	Cd3e	0.88	0.375	2.1703e-32	6.73943e-28	1.22728
08a	Id2	0.95	0.49	3.48024e-32	1.08072e-27	1.30236
08a	Rinl	0.82	0.379	7.29678e-28	2.26587e-23	1.05077
08a	Slc38a1	0.76	0.355	1.73292e-24	5.38123e-20	1.097
08a	Lgals1	0.94	0.584	1.82129e-24	5.65564e-20	1.05232
08a	Ltb	0.99	0.659	5.02129e-24	1.55926e-19	1.11756
08a	Smpdl3a	0.69	0.292	9.09183e-24	2.82328e-19	1.06999
08a	Itgb7	0.79	0.407	2.87667e-23	8.93294e-19	1.10356
08a	Skap1	0.79	0.39	2.83737e-21	8.81088e-17	1.05874
08a	Junb	0.83	0.639	3.86617e-17	1.20056e-12	1.41971
08a	Btg2	0.77	0.536	3.37641e-16	1.04848e-11	1.2975
08a	Clint1	0.59	0.342	3.13328e-14	9.72978e-10	1.03627
08a	Trbc1	0.67	0.4	4.64993e-10	1.44394e-05	1.04739
08b	Pxdc1	0.79	0.09	2.18419e-131	6.78255e-127	1.97247
08b	Cxcr6	0.94	0.176	4.32536e-109	1.34316e-104	2.5764
08b	Tcrg-C1	0.44	0.04	5.81153e-88	1.80466e-83	1.24027
08b	Blk	0.5	0.053	5.5672e-87	1.72878e-82	1.43616
08b	F2r	0.62	0.084	7.7404e-85	2.40363e-80	1.5596
08b	5830411N06Rik	0.36	0.028	1.51439e-83	4.70262e-79	1.55669
08b	Il12rb1	0.39	0.035	8.79289e-80	2.73046e-75	1.14213
08b	Actn2	0.46	0.049	1.3187e-79	4.09497e-75	1.23448
08b	Maf	0.84	0.181	1.69426e-71	5.26118e-67	1.7662
08b	Smox	0.5	0.072	3.12644e-64	9.70852e-60	1.34024
08b	Ltb4r1	0.45	0.061	1.50212e-60	4.66452e-56	1.50765
08b	Icos	0.69	0.163	3.69825e-53	1.14842e-48	1.67063
08b	Capg	0.93	0.37	1.15608e-50	3.58998e-46	1.77574
08b	Il7r	0.94	0.401	8.85455e-50	2.7496e-45	2.01627
08b	Lmo4	0.78	0.269	4.16333e-43	1.29284e-38	1.80792
08b	Ramp1	0.86	0.302	5.6747e-42	1.76217e-37	1.37491
08b	Igtp	0.75	0.246	1.06909e-41	3.31984e-37	1.71079
08b	Furin	0.57	0.145	2.42038e-38	7.516e-34	1.57018
08b	S100a6	1	0.589	1.62665e-37	5.05123e-33	1.60025
08b	Ccnd2	0.96	0.491	1.78358e-37	5.53855e-33	1.50877
08b	Tmem176a	0.95	0.382	3.73985e-35	1.16134e-30	1.18039
08b	Lat	0.84	0.367	6.29945e-34	1.95617e-29	1.4166
08b	Sptssa	0.84	0.393	2.08371e-32	6.47054e-28	1.42841
08b	Jaml	0.8	0.31	6.22282e-32	1.93237e-27	1.25619
08b	Emb	0.88	0.421	6.84776e-32	2.12644e-27	1.25195
08b	Ccr2	0.66	0.205	8.71779e-32	2.70713e-27	1.31384
08b	Ifi47	0.87	0.418	1.69333e-31	5.25829e-27	1.35267
08b	Lgals3bp	0.67	0.235	2.03351e-31	6.31465e-27	1.35259
08b	S100a4	0.95	0.438	3.003e-31	9.3252e-27	1.28262
08b	Cd3g	0.94	0.486	6.44233e-31	2.00054e-26	1.2448
08b	Il18r1	0.57	0.174	3.92111e-29	1.21762e-24	1.32296
08b	Igf1r	0.47	0.125	3.77929e-28	1.17358e-23	1.13053
08b	Thy1	0.84	0.377	8.88762e-28	2.75987e-23	1.1883
08b	Ltb	0.95	0.659	2.51128e-26	7.79829e-22	1.31836
08b	Itgb7	0.81	0.407	7.10673e-26	2.20685e-21	1.3217
08b	Shisa5	0.99	0.783	9.53039e-26	2.95947e-21	1.23896
08b	Lgals1	0.93	0.584	2.27863e-25	7.07584e-21	1.2336
08b	Stat1	0.89	0.534	3.11505e-25	9.67318e-21	1.44575
08b	S100a10	0.94	0.608	1.3799e-23	4.28499e-19	1.14175
08b	Gbp2	0.63	0.246	1.13078e-22	3.51143e-18	1.16987
08b	Gbp4	0.63	0.277	3.12587e-22	9.70677e-18	1.45799
08b	Cxcl10	0.43	0.124	7.99053e-22	2.4813e-17	1.57177
08b	Ly6a	0.73	0.343	6.35821e-21	1.97442e-16	1.57391
08b	Pdia3	0.76	0.476	6.32081e-20	1.9628e-15	1.24706
08b	Hspa5	0.89	0.637	1.52208e-18	4.72652e-14	1.21704
08b	Lta	0.27	0.066	2.6129e-17	8.11383e-13	1.49949
08b	Rnf213	0.61	0.309	3.54424e-17	1.10059e-12	1.26655
08b	Calr	0.89	0.71	3.60682e-15	1.12003e-10	1.16656
08b	Odc1	0.53	0.264	6.77238e-14	2.10303e-09	1.30736
08b	Ifit3	0.35	0.132	1.94594e-11	6.04271e-07	1.15372
08c	5830411N06Rik	0.65	0.027	1.15219e-295	3.57789e-291	2.84601
08c	Trdc	0.91	0.057	2.89706e-280	8.99623e-276	3.18171
08c	Tcrg-C1	0.65	0.039	8.24226e-208	2.55947e-203	2.00401
08c	Cd163l1	0.37	0.014	2.05941e-178	6.39509e-174	2.32675
08c	Il17re	0.47	0.025	3.29638e-167	1.02363e-162	1.46193
08c	Blk	0.66	0.052	4.88002e-163	1.51539e-158	1.88984
08c	Actn2	0.62	0.048	3.79268e-155	1.17774e-150	1.68556
08c	Tcrg-C2	0.51	0.039	3.27754e-123	1.01777e-118	1.56863
08c	Cxcr6	0.91	0.176	1.21941e-100	3.78663e-96	2.48666
08c	Rorc	0.38	0.029	3.47113e-92	1.07789e-87	1.17854
08c	Ly6g5b	0.38	0.031	1.8202e-85	5.65225e-81	1.09475
08c	Maf	0.83	0.181	1.97469e-75	6.13202e-71	2.05062
08c	Tcrg-C4	0.43	0.045	4.4473e-73	1.38102e-68	1.20445
08c	Il18r1	0.8	0.172	1.00694e-72	3.12684e-68	1.82472
08c	Ccr10	0.36	0.035	4.41862e-68	1.37212e-63	1.38545
08c	Ccr6	0.5	0.067	7.67719e-68	2.384e-63	1.48814
08c	Il7r	0.97	0.401	3.03885e-60	9.43655e-56	2.33687
08c	S100a6	1	0.589	1.85625e-56	5.76422e-52	2.3289
08c	S100a4	1	0.437	7.05963e-55	2.19223e-50	2.09214
08c	Nav2	0.39	0.053	4.06626e-52	1.2627e-47	1.22215
08c	S100a10	0.98	0.608	1.83129e-51	5.6867e-47	2.06971
08c	Pxdc1	0.52	0.092	9.68419e-50	3.00723e-45	1.27648
08c	Igf1r	0.56	0.124	1.08534e-43	3.37029e-39	1.3562
08c	St3gal6	0.6	0.15	4.46502e-42	1.38652e-37	1.4617
08c	Ifngr1	0.86	0.387	1.59171e-41	4.94273e-37	1.75554
08c	Cd3g	0.97	0.486	4.60237e-41	1.42917e-36	1.59929
08c	Jaml	0.83	0.309	1.76008e-40	5.46556e-36	1.45604
08c	Lgals1	0.97	0.584	9.95237e-39	3.09051e-34	1.75025
08c	Emb	0.88	0.421	2.04171e-38	6.34012e-34	1.76581
08c	Capg	0.88	0.371	2.43023e-38	7.54659e-34	1.59136
08c	Cd3e	0.88	0.375	1.37184e-36	4.25997e-32	1.32196
08c	Fxyd5	1	0.735	7.52197e-34	2.3358e-29	1.27236
08c	Ccr2	0.66	0.205	4.98158e-33	1.54693e-28	1.39001
08c	Ikzf3	0.56	0.159	1.30635e-31	4.05661e-27	1.1192
08c	Itgae	0.42	0.092	1.31076e-31	4.0703e-27	1.13203
08c	Itgb7	0.82	0.407	3.06964e-31	9.53214e-27	1.38655
08c	Tmem176a	0.88	0.383	1.60336e-30	4.97891e-26	1.16523
08c	Thy1	0.82	0.377	7.4887e-28	2.32547e-23	1.30768
08c	Ahnak	0.82	0.451	2.36035e-27	7.32959e-23	1.44676
08c	S100a11	0.96	0.632	1.20231e-25	3.73352e-21	1.07244
08c	Ramp1	0.68	0.303	4.94428e-25	1.53535e-20	1.32642
08c	Stk24	0.71	0.346	7.72296e-25	2.39821e-20	1.29328
08c	Rinl	0.75	0.38	6.87745e-24	2.13565e-19	1.15919
08c	Rgcc	0.52	0.176	2.37119e-22	7.36325e-18	1.17926
08c	Syne2	0.33	0.081	2.53987e-22	7.88706e-18	1.07353
08c	Cd247	0.55	0.212	4.86718e-21	1.51141e-16	1.10617
08c	Sptssa	0.64	0.395	4.93935e-14	1.53382e-09	1.11671
08c	Clint1	0.57	0.342	4.83344e-13	1.50093e-08	1.07273
08c	Junb	0.77	0.639	2.40321e-10	7.46268e-06	1.20078
08c	Fosb	0.37	0.199	3.03165e-07	0.00941418	1.26253
08d	Il17re	0.42	0.025	1.45133e-128	4.5068e-124	0.883163
08d	Sdc1	0.49	0.041	4.44178e-106	1.37931e-101	0.866599
08d	Cxcr6	0.92	0.176	6.74959e-90	2.09595e-85	1.75489
08d	Ccr6	0.58	0.067	9.76639e-86	3.03276e-81	0.955007
08d	Actn2	0.48	0.048	3.71347e-84	1.15315e-79	0.943194
08d	Maf	0.92	0.18	7.69517e-79	2.38958e-74	1.32071
08d	Pxdc1	0.64	0.091	1.93239e-76	6.00066e-72	1.25339
08d	Tcrg-C1	0.39	0.04	1.31805e-65	4.09294e-61	0.84918
08d	Il18r1	0.79	0.173	4.0962e-60	1.27199e-55	1.36996
08d	Rora	0.58	0.097	9.0659e-57	2.81523e-52	0.969556
08d	Il7r	0.96	0.401	1.87152e-52	5.81164e-48	1.9347
08d	Lmo4	0.84	0.269	9.66206e-49	3.00036e-44	1.5735
08d	Blk	0.39	0.054	4.81051e-48	1.49381e-43	0.828161
08d	5830411N06Rik	0.28	0.029	1.55328e-47	4.82341e-43	0.857851
08d	Icos	0.65	0.163	2.60025e-41	8.07457e-37	1.28391
08d	Camk4	0.55	0.116	4.04919e-41	1.25739e-36	0.922871
08d	Rgcc	0.68	0.175	1.36875e-40	4.25037e-36	1.03944
08d	Thy1	0.93	0.377	9.4297e-39	2.92821e-34	1.22318
08d	Igf1r	0.54	0.124	4.62722e-36	1.43689e-31	0.951606
08d	Cd3e	0.91	0.375	4.62371e-34	1.4358e-29	1.12512
08d	Lat	0.92	0.367	4.48215e-33	1.39184e-28	1.05764
08d	Ramp1	0.84	0.302	6.84878e-33	2.12675e-28	0.987048
08d	Cd3g	0.98	0.485	9.61998e-33	2.98729e-28	1.15521
08d	Emb	0.89	0.421	6.04974e-30	1.87862e-25	1.22407
08d	Trbc2	0.98	0.571	1.01826e-28	3.162e-24	1.12876
08d	Bcl11b	0.84	0.316	4.36524e-28	1.35554e-23	0.894888
08d	St3gal6	0.54	0.15	5.82683e-28	1.80941e-23	0.830196
08d	Cd3d	0.98	0.499	6.07435e-28	1.88627e-23	1.03052
08d	Itgb7	0.89	0.407	6.88158e-28	2.13694e-23	1.01974
08d	Faah	0.48	0.125	4.57894e-26	1.4219e-21	0.743076
08d	Skap1	0.88	0.39	2.81434e-25	8.73938e-21	0.845661
08d	Hcst	0.92	0.5	3.78056e-22	1.17398e-17	0.838448
08d	Ltb	0.97	0.659	1.68803e-21	5.24183e-17	0.871689
08d	Ets1	0.93	0.482	4.29793e-21	1.33464e-16	0.82273
08d	S100a10	0.92	0.608	6.00677e-21	1.86528e-16	0.905414
08d	Grap2	0.66	0.255	6.16376e-21	1.91403e-16	0.731225
08d	Cd8b1	0.67	0.255	6.51316e-21	2.02253e-16	0.890116
08d	Rinl	0.79	0.379	7.19709e-21	2.23491e-16	0.798221
08d	Shisa5	1	0.783	9.69494e-21	3.01057e-16	0.754932
08d	Ccnd2	0.93	0.491	1.56999e-20	4.87529e-16	0.817762
08d	Trac	0.85	0.413	1.66786e-20	5.1792e-16	0.866875
08d	Lck	0.86	0.421	1.12421e-19	3.49101e-15	0.770722
08d	Tcf7	0.8	0.355	2.02034e-19	6.27375e-15	0.758509
08d	Capg	0.79	0.371	2.0596e-19	6.39567e-15	0.880386
08d	Cd84	0.65	0.256	3.40973e-19	1.05882e-14	0.755174
08d	Trbc1	0.79	0.399	3.44191e-18	1.06882e-13	0.991269
08d	Sept1	0.84	0.438	1.46765e-17	4.55751e-13	0.753694
08d	Ptprcap	0.99	0.591	1.92246e-17	5.9698e-13	0.763731
08d	Satb1	0.75	0.388	8.20838e-15	2.54895e-10	0.752722
08d	Slc38a1	0.68	0.356	4.37987e-13	1.36008e-08	0.731242
08e	Pxdc1	0.82	0.09	1.95172e-141	6.06068e-137	1.97149
08e	Sdc1	0.54	0.04	8.25647e-135	2.56388e-130	1.27132
08e	Actn2	0.57	0.048	3.03606e-125	9.42788e-121	1.28037
08e	Ly6g5b	0.45	0.031	4.33146e-119	1.34505e-114	0.968454
08e	Blk	0.55	0.053	4.35468e-104	1.35226e-99	1.20268
08e	Cxcr6	0.94	0.176	9.69295e-104	3.00995e-99	2.1873
08e	Ccr6	0.6	0.067	3.12376e-97	9.7002e-93	1.3174
08e	Tcrg-C1	0.44	0.04	1.19674e-85	3.71624e-81	1.03921
08e	Ltb4r1	0.53	0.06	1.22062e-82	3.7904e-78	1.03442
08e	F2r	0.61	0.084	3.70922e-78	1.15182e-73	1.27156
08e	Rorc	0.35	0.029	1.16115e-75	3.60572e-71	0.857509
08e	Maf	0.88	0.18	1.35436e-72	4.2057e-68	1.45665
08e	Icos	0.78	0.162	1.14486e-68	3.55512e-64	1.61435
08e	5830411N06Rik	0.32	0.029	3.78549e-64	1.17551e-59	1.18382
08e	Lmo4	0.89	0.268	1.43428e-62	4.45389e-58	1.98121
08e	Il7r	0.96	0.401	3.39752e-57	1.05503e-52	2.07803
08e	Il18r1	0.74	0.173	3.27598e-55	1.01729e-50	1.3894
08e	Serpinb1a	0.69	0.15	1.82066e-51	5.65368e-47	1.07206
08e	Ckb	0.7	0.159	3.19516e-49	9.92193e-45	1.15734
08e	Tnfrsf25	0.47	0.077	4.2415e-47	1.31711e-42	0.878532
08e	Igf1r	0.59	0.124	1.3945e-45	4.33033e-41	1.08124
08e	Tcrg-C2	0.32	0.04	4.76543e-44	1.47981e-39	0.93591
08e	Capg	0.95	0.37	1.67581e-42	5.2039e-38	1.30348
08e	St3gal6	0.63	0.15	3.98823e-42	1.23847e-37	1.09633
08e	Itgae	0.48	0.092	7.11302e-42	2.20881e-37	1.05562
08e	Ikzf3	0.64	0.159	1.29681e-40	4.02697e-36	1.03761
08e	Ramp1	0.8	0.303	7.33752e-38	2.27852e-33	1.4345
08e	Rora	0.48	0.098	4.20639e-36	1.30621e-31	0.841627
08e	Ccr2	0.71	0.205	1.03494e-35	3.21379e-31	1.13429
08e	S100a6	0.99	0.589	9.52727e-34	2.9585e-29	1.28909
08e	Thy1	0.9	0.377	3.28841e-33	1.02115e-28	1.23028
08e	S100a10	0.98	0.608	4.1808e-31	1.29827e-26	1.13738
08e	S100a4	0.97	0.437	7.31946e-31	2.27291e-26	1.12321
08e	Rgcc	0.61	0.175	9.36505e-31	2.90813e-26	1.04483
08e	Sptssa	0.85	0.393	1.24611e-29	3.86954e-25	1.08385
08e	Tmem176a	0.94	0.382	6.00825e-29	1.86574e-24	0.955216
08e	Dtx1	0.43	0.099	2.17841e-28	6.76462e-24	0.855813
08e	Id2	0.94	0.49	7.32605e-28	2.27496e-23	1.18289
08e	Cd3g	0.95	0.486	9.66684e-27	3.00185e-22	1.12402
08e	Emb	0.82	0.422	8.66314e-23	2.69016e-18	1.00861
08e	Itgb7	0.83	0.407	7.73284e-21	2.40128e-16	0.860184
08e	Furin	0.46	0.146	2.79161e-20	8.66878e-16	0.862699
08e	Junb	0.91	0.638	1.04244e-19	3.23709e-15	1.16591
08e	Jaml	0.71	0.31	1.46001e-19	4.53378e-15	0.832422
08e	Smpdl3a	0.67	0.292	1.50651e-19	4.67816e-15	0.857252
08e	Ltb	0.97	0.659	1.62109e-17	5.03396e-13	0.973133
08e	Ccnd2	0.86	0.491	4.55794e-16	1.41538e-11	0.861247
08e	Fos	0.7	0.329	1.60795e-15	4.99316e-11	0.881189
08e	Zfp36l1	0.89	0.602	6.92755e-15	2.15121e-10	0.849496
08e	Btg2	0.83	0.536	7.45038e-15	2.31357e-10	1.04471
09a	Klra4	0.61	0.016	0	0	3.38052
09a	Klra8	0.52	0.016	2.23998e-298	6.95582e-294	2.67091
09a	Gzma	0.92	0.065	1.2822e-263	3.9816e-259	4.63889
09a	Klre1	0.91	0.063	1.3775e-263	4.27755e-259	3.07908
09a	Klri2	0.6	0.026	8.20248e-258	2.54712e-253	2.06975
09a	Klrb1c	0.8	0.049	7.49773e-253	2.32827e-248	2.80776
09a	Ncr1	0.78	0.048	2.89113e-243	8.97782e-239	2.85291
09a	Klra9	0.46	0.017	1.59411e-225	4.95019e-221	2.38027
09a	Klrc2	0.59	0.05	3.89668e-132	1.21003e-127	1.9224
09a	Prf1	0.77	0.091	5.13429e-132	1.59435e-127	2.71691
09a	Klrb1a	0.32	0.016	3.82073e-115	1.18645e-110	1.4224
09a	Klrk1	0.93	0.182	4.62396e-110	1.43588e-105	2.9962
09a	Eomes	0.55	0.065	1.85907e-89	5.77296e-85	1.93712
09a	Nkg7	0.97	0.291	1.15695e-83	3.59269e-79	3.09084
09a	Il2rb	0.93	0.246	6.57405e-78	2.04144e-73	2.29968
09a	Klrb1f	0.5	0.062	1.8383e-75	5.70847e-71	1.57151
09a	Car2	0.42	0.044	4.66174e-74	1.44761e-69	1.50226
09a	Klrd1	0.87	0.239	3.39647e-73	1.05471e-68	2.67656
09a	Klra7	0.39	0.04	1.74093e-71	5.40611e-67	2.21758
09a	Xcl1	0.58	0.092	1.28827e-65	4.00047e-61	2.22853
09a	Il18rap	0.55	0.093	5.09774e-61	1.583e-56	1.70576
09a	Ccl5	1	0.524	6.61497e-56	2.05415e-51	2.34271
09a	Ctsw	0.79	0.235	6.13101e-52	1.90386e-47	1.93428
09a	Ccl3	0.33	0.039	2.68466e-50	8.33669e-46	1.89759
09a	Gzmb	0.41	0.059	1.59094e-49	4.94036e-45	1.69739
09a	Ctla2a	0.67	0.168	1.59348e-49	4.94822e-45	2.19676
09a	AW112010	0.98	0.692	3.2569e-49	1.01136e-44	2.13207
09a	Fcer1g	0.97	0.462	1.52557e-47	4.73736e-43	1.85621
09a	Klrc1	0.33	0.044	1.81958e-44	5.65035e-40	1.50853
09a	Tyrobp	0.97	0.517	5.77989e-44	1.79483e-39	1.76344
09a	Ccl4	0.38	0.058	3.61926e-43	1.12389e-38	2.27374
09a	Ms4a4b	0.98	0.521	4.23826e-40	1.31611e-35	1.66828
09a	Ugcg	0.74	0.289	5.66067e-38	1.75781e-33	1.80752
09a	Txk	0.72	0.26	1.38147e-36	4.28987e-32	1.68295
09a	Ptprc	1	0.815	4.7065e-36	1.46151e-31	1.30314
09a	Ccr2	0.66	0.205	3.43662e-35	1.06717e-30	1.70892
09a	Jak1	0.91	0.632	2.58391e-31	8.0238e-27	1.35351
09a	Ctsd	0.82	0.448	3.38569e-29	1.05136e-24	1.30754
09a	Id2	0.89	0.49	9.66395e-28	3.00095e-23	1.45188
09a	Klra1	0.16	0.019	8.62692e-24	2.67892e-19	1.30119
09a	Dok2	0.5	0.173	1.29159e-23	4.01079e-19	1.37243
09a	Gimap4	0.71	0.327	1.3124e-23	4.07541e-19	1.25471
09a	Gimap6	0.78	0.401	1.98609e-23	6.1674e-19	1.34042
09a	Hcst	0.83	0.501	4.48972e-23	1.39419e-18	1.28832
09a	Itga4	0.69	0.356	8.85381e-21	2.74937e-16	1.4515
09a	Ccr5	0.4	0.122	2.93219e-20	9.10533e-16	1.2892
09a	Hsd11b1	0.44	0.168	6.63055e-17	2.05899e-12	1.25687
09a	Itgb2	0.63	0.365	1.22499e-16	3.80397e-12	1.39006
09a	Ifngr1	0.65	0.388	4.22544e-16	1.31213e-11	1.50638
09a	Bcl2	0.63	0.333	7.60987e-16	2.36309e-11	1.30177
09b	Ncr1	0.97	0.047	0	0	3.19496
09b	Klrb1c	0.89	0.049	0	0	2.70351
09b	Klre1	0.93	0.063	2.5733e-269	7.99088e-265	2.82151
09b	Gzmb	0.84	0.057	3.22988e-245	1.00297e-240	3.97009
09b	Klrb1a	0.44	0.016	6.67751e-220	2.07357e-215	1.3387
09b	Gzma	0.84	0.065	2.86623e-219	8.9005e-215	4.90224
09b	Klra8	0.42	0.017	2.01548e-189	6.25867e-185	1.79361
09b	Klri2	0.51	0.026	6.43697e-182	1.99887e-177	1.77505
09b	Prf1	0.86	0.091	5.48997e-172	1.7048e-167	3.22638
09b	Klra4	0.4	0.017	8.84324e-169	2.74609e-164	2.38805
09b	Klra9	0.4	0.017	6.58088e-166	2.04356e-161	1.51191
09b	Klrc2	0.62	0.05	4.81279e-143	1.49452e-138	1.72981
09b	Xcl1	0.8	0.091	4.19465e-142	1.30257e-137	3.67312
09b	Klrk1	0.96	0.182	4.39666e-111	1.36529e-106	2.53919
09b	Klra7	0.48	0.039	1.15954e-109	3.60073e-105	2.01471
09b	Klrc1	0.5	0.043	1.49022e-107	4.62757e-103	1.68171
09b	Ifng	0.39	0.028	1.00403e-100	3.11783e-96	3.12635
09b	Eomes	0.59	0.065	2.41673e-97	7.50468e-93	1.34681
09b	Nkg7	0.99	0.291	2.49891e-86	7.75986e-82	3.20443
09b	Klrb1f	0.53	0.061	1.77045e-82	5.49779e-78	1.28545
09b	Il2rb	0.93	0.246	7.58848e-78	2.35645e-73	2.44792
09b	Ccl3	0.4	0.038	4.77749e-75	1.48355e-70	2.17146
09b	Ctsw	0.87	0.235	2.55248e-64	7.92622e-60	1.88347
09b	Ccl4	0.45	0.057	7.76882e-64	2.41245e-59	3.07451
09b	Klrd1	0.86	0.239	9.73097e-60	3.02176e-55	1.8246
09b	Ccr5	0.6	0.121	7.40617e-55	2.29984e-50	1.6311
09b	Fcer1g	1	0.462	2.618e-47	8.12966e-43	1.81186
09b	Serpinb9	0.7	0.186	1.3814e-46	4.28966e-42	1.5651
09b	Klra1	0.22	0.019	1.80391e-46	5.6017e-42	1.40548
09b	Ugcg	0.82	0.289	1.54548e-42	4.79918e-38	1.4133
09b	Ctla2a	0.66	0.168	3.85412e-41	1.19682e-36	1.33967
09b	Nme1	0.92	0.596	1.0642e-40	3.30465e-36	1.67056
09b	Dok2	0.65	0.172	1.12303e-40	3.48733e-36	1.29597
09b	Tyrobp	1	0.517	3.9494e-40	1.22641e-35	1.55485
09b	Ccl5	0.97	0.525	3.86527e-39	1.20028e-34	1.45217
09b	AW112010	0.99	0.692	4.09391e-38	1.27128e-33	1.69486
09b	Txk	0.77	0.26	4.59107e-38	1.42566e-33	1.49628
09b	Bcl2	0.83	0.332	2.51237e-34	7.80167e-30	1.42889
09b	Gimap4	0.81	0.327	9.10992e-34	2.8289e-29	1.4223
09b	Eif5a	0.97	0.802	2.33326e-32	7.24547e-28	1.45955
09b	Ncl	0.98	0.715	2.65244e-32	8.23663e-28	1.55853
09b	Ms4a4b	0.96	0.521	7.90373e-30	2.45434e-25	1.34252
09b	Ddx21	0.76	0.346	3.34508e-29	1.03875e-24	1.27643
09b	Lgals1	0.92	0.584	5.537e-29	1.7194e-24	1.48015
09b	Anxa2	0.88	0.432	1.32354e-28	4.10999e-24	1.22132
09b	Gimap5	0.66	0.246	3.96592e-27	1.23154e-22	1.22883
09b	Ranbp1	0.89	0.528	2.97903e-26	9.25078e-22	1.22128
09b	Ccnd2	0.87	0.491	1.03937e-24	3.22755e-20	1.23405
09b	Gadd45g	0.29	0.083	5.81551e-15	1.80589e-10	1.37612
09b	Gzmc	0.1	0.016	2.15106e-11	6.67968e-07	1.75356
09c	Ncr1	0.94	0.047	0	0	3.3214
09c	Gzma	0.93	0.065	2.79032e-271	8.66477e-267	5.12262
09c	Gzmb	0.85	0.057	1.00049e-256	3.10681e-252	4.74464
09c	Klre1	0.89	0.063	1.59427e-252	4.9507e-248	3.1229
09c	Ifng	0.55	0.027	3.48446e-212	1.08203e-207	2.59336
09c	Klrc2	0.71	0.049	7.50477e-197	2.33046e-192	2.25657
09c	Klra9	0.42	0.017	7.93657e-186	2.46454e-181	2.07587
09c	Xcl1	0.87	0.091	4.3663e-177	1.35587e-172	4.59708
09c	Klrb1c	0.61	0.051	1.36852e-138	4.24968e-134	2.24541
09c	Klra8	0.36	0.017	7.9601e-138	2.47185e-133	1.80066
09c	Prf1	0.78	0.091	1.7981e-137	5.58363e-133	2.99266
09c	Ccl4	0.62	0.056	1.47241e-130	4.57227e-126	4.07582
09c	Klri2	0.43	0.027	8.55937e-128	2.65794e-123	1.68468
09c	Klrc1	0.53	0.043	1.36939e-125	4.25236e-121	2.19266
09c	Klrk1	0.97	0.182	7.79593e-124	2.42087e-119	3.19849
09c	Ccl3	0.46	0.038	1.04395e-103	3.24179e-99	3.20646
09c	Klra4	0.31	0.018	1.64799e-99	5.11749e-95	2.07964
09c	Ccr5	0.74	0.12	1.27007e-93	3.94394e-89	2.15189
09c	Nkg7	1	0.291	5.88727e-92	1.82817e-87	3.32721
09c	Klra7	0.43	0.039	9.89166e-88	3.07166e-83	2.01335
09c	Il2rb	0.95	0.246	6.25674e-85	1.9429e-80	2.45893
09c	Eomes	0.52	0.065	7.36693e-77	2.28765e-72	1.58967
09c	Gem	0.52	0.068	9.65938e-74	2.99953e-69	1.53931
09c	Gadd45g	0.55	0.081	7.34457e-71	2.28071e-66	2.17455
09c	Ms4a4b	1	0.521	1.98261e-69	6.15659e-65	2.91236
09c	Ctsw	0.87	0.235	4.38526e-68	1.36175e-63	2.02513
09c	Ctla2a	0.75	0.168	1.40072e-62	4.34966e-58	1.96355
09c	Txk	0.87	0.26	1.73212e-61	5.37875e-57	2.23866
09c	Ifit3	0.68	0.13	2.11737e-60	6.57507e-56	1.71853
09c	Klrd1	0.81	0.239	1.0292e-55	3.19596e-51	2.08848
09c	AW112010	0.99	0.692	3.99356e-52	1.24012e-47	2.51385
09c	Ifi209	0.87	0.321	2.52192e-48	7.83131e-44	1.86094
09c	Isg15	0.8	0.24	3.19156e-47	9.91076e-43	1.79477
09c	Fcer1g	1	0.462	6.44514e-47	2.00141e-42	1.75407
09c	Gimap4	0.86	0.326	1.47363e-46	4.57605e-42	1.75197
09c	Ifi203	0.95	0.516	3.31809e-46	1.03037e-41	1.91644
09c	Zbp1	0.79	0.275	1.06865e-44	3.31848e-40	1.8368
09c	Ugcg	0.8	0.289	1.10812e-44	3.44105e-40	1.7528
09c	Ccl5	0.97	0.525	1.58674e-41	4.92731e-37	1.61837
09c	Lgals3bp	0.71	0.235	2.45714e-40	7.63015e-36	1.64892
09c	Ifi206	0.64	0.179	2.07519e-39	6.4441e-35	1.56283
09c	Phf11b	0.74	0.251	4.77533e-39	1.48288e-34	1.55125
09c	Ifi204	0.54	0.125	2.17007e-38	6.73871e-34	1.57662
09c	Mndal	0.92	0.52	2.33873e-38	7.26247e-34	1.70572
09c	Serpinb9	0.64	0.186	1.60996e-37	4.99942e-33	1.56755
09c	Ccnd2	0.93	0.491	1.20439e-36	3.74e-32	1.57297
09c	Usp18	0.62	0.181	2.51314e-36	7.80405e-32	1.52958
09c	Serpina3g	0.72	0.25	2.08199e-34	6.46519e-30	1.5995
09c	Ifit1	0.55	0.142	5.7232e-34	1.77723e-29	1.61507
09c	Trim30a	0.82	0.385	1.25737e-33	3.9045e-29	1.69901
09d	Klra4	0.63	0.016	0	0	2.43828
09d	Ncr1	0.82	0.048	6.19778e-255	1.9246e-250	2.01325
09d	Klra8	0.48	0.016	7.6297e-248	2.36925e-243	1.58826
09d	Klre1	0.9	0.063	1.49314e-243	4.63663e-239	2.24744
09d	Gzma	0.9	0.065	1.47114e-241	4.56833e-237	3.55291
09d	Klrb1c	0.79	0.05	2.93043e-232	9.09985e-228	1.92111
09d	Klrb1a	0.41	0.016	1.2298e-188	3.81888e-184	1.09976
09d	Klra7	0.62	0.038	3.63553e-185	1.12894e-180	1.80218
09d	Prf1	0.86	0.091	3.2251e-158	1.00149e-153	2.11768
09d	Klri2	0.47	0.027	1.35715e-149	4.21435e-145	1.11579
09d	Klrc2	0.62	0.05	9.95018e-141	3.08983e-136	1.46543
09d	Klra9	0.32	0.018	3.75573e-104	1.16627e-99	1.28205
09d	Klrk1	0.92	0.182	6.84847e-92	2.12666e-87	1.98641
09d	Nkg7	0.98	0.291	1.33276e-74	4.13861e-70	2.29443
09d	Eomes	0.51	0.065	2.52349e-70	7.83621e-66	1.17803
09d	Ccl3	0.38	0.038	4.58607e-67	1.42411e-62	1.54566
09d	Gzmb	0.47	0.059	1.70832e-65	5.30485e-61	1.93217
09d	Ccl4	0.46	0.057	2.91134e-64	9.04059e-60	1.65189
09d	Il2rb	0.92	0.246	2.51915e-62	7.82271e-58	1.62353
09d	Klra1	0.25	0.019	1.7148e-60	5.32496e-56	1.37071
09d	Klrd1	0.86	0.239	1.15155e-57	3.57591e-53	1.69131
09d	Klrb1f	0.46	0.062	1.62223e-57	5.0375e-53	0.864742
09d	Ctsw	0.84	0.235	2.90226e-51	9.01239e-47	1.41111
09d	Tbx21	0.34	0.043	4.91689e-47	1.52684e-42	0.789292
09d	Txk	0.84	0.26	3.5194e-44	1.09288e-39	1.28782
09d	Xcl1	0.5	0.093	3.63588e-44	1.12905e-39	1.06058
09d	Ctla2a	0.67	0.168	1.51168e-43	4.69423e-39	1.47887
09d	Ccl5	1	0.524	5.68088e-43	1.76408e-38	1.29924
09d	Ccr5	0.55	0.121	3.27514e-39	1.01703e-34	0.954483
09d	Il18rap	0.47	0.094	5.04937e-36	1.56798e-31	0.794582
09d	Ms4a4b	0.99	0.521	1.46847e-34	4.56005e-30	1.28525
09d	Bcl2	0.84	0.332	9.32526e-34	2.89577e-29	1.2252
09d	Hsd11b1	0.6	0.167	1.32949e-32	4.12845e-28	0.991778
09d	Ugcg	0.75	0.289	1.80727e-30	5.61211e-26	1.15449
09d	Gimap4	0.82	0.326	2.34107e-30	7.26973e-26	1.10766
09d	AW112010	0.98	0.692	6.91759e-30	2.14812e-25	1.13421
09d	Gm2682	0.66	0.204	9.12447e-28	2.83342e-23	0.791571
09d	Gimap6	0.86	0.4	5.99737e-24	1.86236e-19	0.934641
09d	Klf2	0.95	0.592	6.54578e-24	2.03266e-19	1.02476
09d	Ptprc	0.98	0.815	9.43445e-24	2.92968e-19	0.91742
09d	Spn	0.65	0.246	3.54289e-22	1.10017e-17	0.866232
09d	Ccr2	0.61	0.205	6.51912e-22	2.02438e-17	0.790794
09d	Hcst	0.91	0.5	2.80469e-21	8.70941e-17	0.884025
09d	Cd2	0.82	0.386	5.6047e-20	1.74043e-15	0.807127
09d	Skap1	0.81	0.39	2.2176e-19	6.88631e-15	0.818648
09d	Gimap1	0.81	0.418	6.28338e-19	1.95118e-14	0.856016
09d	Ccnd2	0.88	0.491	2.06147e-18	6.40149e-14	0.842293
09d	Ptprcap	0.95	0.591	7.60753e-18	2.36237e-13	0.799779
09d	Jak1	0.87	0.633	2.98023e-16	9.25452e-12	0.88458
09d	Satb1	0.75	0.388	5.25252e-16	1.63106e-11	0.838925
10a	Foxp3	0.5	0.032	2.04725e-145	6.35732e-141	1.79222
10a	Izumo1r	0.71	0.087	9.86419e-113	3.06313e-108	2.2434
10a	Gpr83	0.21	0.009	3.17651e-86	9.86402e-82	1.01957
10a	Lrrc32	0.26	0.021	3.74361e-58	1.1625e-53	1.02028
10a	Il2ra	0.51	0.088	8.25669e-54	2.56395e-49	1.80229
10a	Ikzf2	0.71	0.194	1.25165e-47	3.88675e-43	1.98579
10a	Tspan32	0.65	0.21	3.20211e-34	9.94352e-30	1.43017
10a	Trbc2	0.97	0.571	4.83467e-33	1.50131e-28	1.49171
10a	Ecm1	0.27	0.041	1.08778e-31	3.37789e-27	1.07404
10a	Ift80	0.37	0.075	9.54416e-31	2.96375e-26	1.01222
10a	Bcl2	0.78	0.332	1.19753e-29	3.7187e-25	1.38205
10a	Tnfrsf4	0.51	0.133	3.77991e-29	1.17377e-24	0.959323
10a	Cd2	0.79	0.386	2.0906e-24	6.49195e-20	1.21585
10a	Rhoh	0.78	0.421	5.2701e-24	1.63652e-19	1.30606
10a	Ltb	0.93	0.659	1.47384e-22	4.5767e-18	1.30747
10a	Inpp4b	0.55	0.211	2.53392e-22	7.86859e-18	1.34609
10a	Ctla4	0.25	0.046	5.74655e-22	1.78448e-17	0.762375
10a	Ms4a4b	0.92	0.521	7.41429e-22	2.30236e-17	0.985056
10a	Cd3g	0.91	0.486	1.21376e-20	3.7691e-16	0.975868
10a	Cd3d	0.88	0.5	3.78516e-20	1.17541e-15	1.06189
10a	Bcl11b	0.68	0.317	1.33513e-19	4.14598e-15	1.10548
10a	Shisa5	0.96	0.783	1.65205e-19	5.13011e-15	0.9153
10a	Cd5	0.46	0.159	1.81239e-19	5.62801e-15	1.06285
10a	Tnfrsf18	0.53	0.219	3.24573e-18	1.0079e-13	1.01003
10a	Ms4a6b	0.81	0.528	8.7555e-17	2.71885e-12	1.03923
10a	Lck	0.75	0.422	9.18381e-17	2.85185e-12	0.953576
10a	Smc4	0.69	0.395	1.04839e-16	3.25555e-12	1.21992
10a	Cd27	0.61	0.302	3.14935e-16	9.77969e-12	1.06694
10a	Fam169b	0.39	0.138	3.79521e-15	1.17853e-10	0.843861
10a	Cd3e	0.7	0.376	6.42324e-15	1.99461e-10	1.00294
10a	Trac	0.75	0.413	1.05713e-14	3.28272e-10	0.942606
10a	Ets1	0.79	0.483	1.15039e-14	3.57231e-10	0.884876
10a	Trat1	0.28	0.08	3.05146e-14	9.47571e-10	0.812078
10a	Pdcd4	0.63	0.368	5.47283e-14	1.69948e-09	0.995696
10a	Chd3	0.63	0.376	1.23784e-13	3.84385e-09	1.18489
10a	Lat	0.66	0.368	7.19512e-13	2.2343e-08	0.844943
10a	Cd28	0.47	0.214	1.01479e-12	3.15123e-08	0.966469
10a	Gimap3	0.6	0.342	1.13991e-12	3.53975e-08	0.989521
10a	Itga6	0.31	0.112	1.25721e-11	3.904e-07	0.848796
10a	Capg	0.64	0.372	5.4541e-11	1.69366e-06	0.857336
10a	Slamf6	0.45	0.216	1.1506e-10	3.57297e-06	0.799993
10a	Cd6	0.35	0.15	1.11841e-09	3.47299e-05	0.773167
10a	Rgs1	0.54	0.324	1.6894e-09	5.24611e-05	1.03384
10a	Tnik	0.33	0.142	1.92291e-09	5.97122e-05	0.833455
10a	Gimap1	0.63	0.419	4.00876e-09	0.000124484	0.85689
10a	Il6ra	0.4	0.213	2.00151e-08	0.00062153	0.953564
10a	Cd247	0.41	0.213	3.83207e-08	0.00118997	0.895573
10a	Akap13	0.67	0.617	2.95396e-06	0.0917293	0.801114
10a	2810474O19Rik	0.52	0.41	5.7963e-06	0.179993	0.840869
10a	Trbc1	0.49	0.401	0.000425146	1	1.17769
10b	Foxp3	0.55	0.032	4.00931e-178	1.24501e-173	1.86478
10b	Izumo1r	0.64	0.088	2.13549e-89	6.63134e-85	2.18342
10b	Il2ra	0.56	0.088	1.58798e-68	4.93117e-64	1.97992
10b	Ikzf2	0.79	0.194	2.23337e-67	6.93529e-63	2.56594
10b	Ifit3	0.66	0.131	1.15993e-60	3.60193e-56	2.08491
10b	Ifit1	0.69	0.141	4.45406e-60	1.38312e-55	1.91602
10b	Ifi27l2a	0.98	0.508	3.156e-54	9.80032e-50	2.88016
10b	Ikzf4	0.35	0.046	2.13247e-48	6.62197e-44	1.10331
10b	Tnfrsf4	0.57	0.133	9.57028e-41	2.97186e-36	1.70678
10b	Shisa5	0.98	0.783	3.07423e-39	9.54642e-35	1.57707
10b	Ctla4	0.32	0.046	6.59183e-39	2.04696e-34	1.35216
10b	Ms4a4b	0.99	0.521	2.39866e-38	7.44857e-34	1.68717
10b	Cd2	0.84	0.386	3.05646e-36	9.49122e-32	1.88518
10b	Ecm1	0.28	0.041	1.7209e-34	5.34391e-30	1.11824
10b	Igtp	0.69	0.247	5.89961e-34	1.83201e-29	1.58294
10b	Isg20	0.56	0.159	2.14722e-33	6.66777e-29	1.75981
10b	Isg15	0.71	0.24	3.548e-33	1.10176e-28	1.55875
10b	Iigp1	0.54	0.137	3.58847e-33	1.11433e-28	1.17235
10b	Ifi203	0.88	0.516	2.51493e-31	7.80962e-27	1.60869
10b	Ms4a6b	0.9	0.528	4.22959e-31	1.31341e-26	1.46318
10b	Slfn1	0.62	0.207	6.00875e-31	1.8659e-26	1.44174
10b	Samhd1	0.92	0.638	1.97985e-29	6.14804e-25	1.81693
10b	Mndal	0.87	0.52	1.96773e-28	6.1104e-24	1.63035
10b	Tnfrsf18	0.6	0.218	5.29054e-28	1.64287e-23	1.46519
10b	Psmb8	0.96	0.875	2.40822e-27	7.47823e-23	1.10597
10b	Ifit3b	0.29	0.054	3.12581e-26	9.70657e-22	1.21319
10b	Lta	0.32	0.065	5.1703e-26	1.60553e-21	1.26033
10b	Rtp4	0.58	0.197	1.02936e-25	3.19647e-21	1.26822
10b	Trbc2	0.96	0.571	1.13378e-25	3.52073e-21	1.31171
10b	Il2rb	0.66	0.248	1.72172e-25	5.34646e-21	1.13062
10b	Ltb	0.95	0.659	2.33965e-25	7.26532e-21	1.28933
10b	Stat1	0.86	0.534	2.14637e-24	6.66512e-20	1.28611
10b	Ifi47	0.79	0.419	5.19379e-24	1.61283e-19	1.27625
10b	Zbp1	0.65	0.276	3.38538e-23	1.05126e-18	1.32931
10b	Socs1	0.59	0.245	3.1556e-22	9.7991e-18	1.4948
10b	Parp14	0.68	0.32	1.53417e-21	4.76405e-17	1.25458
10b	Ifi209	0.66	0.323	3.00424e-20	9.32907e-16	1.25863
10b	Gbp7	0.61	0.27	3.81893e-20	1.18589e-15	1.44088
10b	Rgs1	0.66	0.323	1.00376e-18	3.11699e-14	1.31881
10b	Ifi206	0.48	0.18	4.87672e-18	1.51437e-13	1.29647
10b	Xaf1	0.5	0.201	8.28781e-18	2.57361e-13	1.1762
10b	Phf11b	0.56	0.252	1.19009e-17	3.69558e-13	1.37752
10b	Sp100	0.81	0.565	1.01348e-15	3.14715e-11	1.11443
10b	Slfn8	0.48	0.205	1.08668e-15	3.37447e-11	1.19548
10b	Ifi214	0.32	0.1	1.03677e-14	3.21948e-10	1.09901
10b	Ppa1	0.55	0.3	5.3781e-14	1.67006e-09	1.36804
10b	Bcl2	0.58	0.333	1.30885e-10	4.06437e-06	1.10431
10b	Smc4	0.6	0.396	1.57004e-10	4.87544e-06	1.12472
10b	Capg	0.56	0.373	2.38863e-09	7.41741e-05	1.32856
10b	Trbc1	0.6	0.4	2.34504e-07	0.00728206	1.17015
11a	Cd8b1	0.99	0.253	4.22307e-83	1.31139e-78	2.13571
11a	Ifit3	0.72	0.13	2.36707e-64	7.35048e-60	1.15965
11a	Ifit1	0.68	0.141	5.64917e-51	1.75424e-46	1.11145
11a	Ifi206	0.72	0.179	7.93064e-49	2.4627e-44	1.2701
11a	Cd8a	0.86	0.261	6.30105e-48	1.95667e-43	1.39661
11a	Ifi214	0.5	0.099	1.97495e-40	6.13282e-36	0.935797
11a	Rps24	1	0.998	6.14232e-38	1.90738e-33	0.785574
11a	Rtp4	0.7	0.197	6.89719e-38	2.14179e-33	1.17978
11a	Rps15a	1	0.993	2.27917e-37	7.0775e-33	0.844659
11a	Ms4a4b	0.99	0.521	1.13573e-35	3.52679e-31	1.28015
11a	Cd3d	0.96	0.499	2.17658e-35	6.75893e-31	1.31292
11a	Rpl12	1	0.985	1.49868e-34	4.65386e-30	0.926002
11a	Rps27	1	0.995	1.77754e-32	5.51979e-28	0.766582
11a	Dapl1	0.59	0.172	8.93896e-32	2.77581e-27	1.61583
11a	Nkg7	0.82	0.292	3.79265e-30	1.17773e-25	0.895429
11a	Rps18	1	0.989	6.65598e-30	2.06688e-25	0.740633
11a	Isg15	0.73	0.24	1.57978e-29	4.90568e-25	0.747066
11a	Rpl5	1	0.978	1.66956e-29	5.18448e-25	0.744855
11a	Cd3e	0.85	0.375	2.32562e-29	7.22174e-25	1.1302
11a	Ifi213	0.51	0.142	5.13792e-27	1.59548e-22	1.01761
11a	Cd3g	0.93	0.486	5.57714e-27	1.73187e-22	1.15433
11a	Gm2682	0.61	0.205	6.31558e-26	1.96118e-21	1.01644
11a	Lef1	0.67	0.246	9.4608e-26	2.93786e-21	1.03469
11a	Ms4a6b	0.93	0.528	1.96138e-23	6.09066e-19	0.972993
11a	Slfn1	0.61	0.207	2.26506e-23	7.0337e-19	0.906218
11a	Ifi208	0.5	0.154	2.68912e-23	8.35053e-19	0.948111
11a	Trbc2	0.96	0.571	4.40189e-23	1.36692e-18	1.077
11a	Ccnd2	0.93	0.491	3.76868e-22	1.17029e-17	0.922369
11a	Shisa5	0.98	0.783	5.61237e-22	1.74281e-17	0.881584
11a	Ifi27l2a	0.91	0.508	7.1955e-22	2.23442e-17	1.05661
11a	Rpl22l1	1	0.848	1.31751e-21	4.09126e-17	0.842076
11a	Trac	0.82	0.413	3.47774e-21	1.07994e-16	0.999325
11a	Grap2	0.61	0.255	8.95503e-21	2.7808e-16	1.05257
11a	Fam78a	0.45	0.142	2.07333e-20	6.4383e-16	0.857988
11a	Fam189b	0.53	0.189	2.59786e-20	8.06715e-16	0.857989
11a	Thy1	0.81	0.377	4.7407e-20	1.47213e-15	0.881263
11a	Lck	0.84	0.421	6.49635e-20	2.01731e-15	0.852955
11a	Rapgef6	0.77	0.455	2.72109e-17	8.4498e-13	0.930231
11a	Sp100	0.87	0.564	1.29332e-16	4.01615e-12	0.781347
11a	Zbp1	0.61	0.276	5.86833e-15	1.82229e-10	0.741988
11a	Lat	0.73	0.368	7.69555e-15	2.3897e-10	0.780057
11a	Usp18	0.47	0.182	9.45968e-15	2.93751e-10	0.785158
11a	Ctsw	0.56	0.237	9.821e-15	3.04971e-10	0.770346
11a	Klk8	0.57	0.253	9.91842e-15	3.07997e-10	0.824519
11a	Cd247	0.5	0.212	1.07917e-13	3.35113e-09	0.800036
11a	Mndal	0.81	0.52	1.17269e-13	3.64155e-09	0.778805
11a	Ablim1	0.7	0.405	1.98625e-13	6.1679e-09	0.842194
11a	Prkcq	0.47	0.223	4.66973e-11	1.45009e-06	0.751259
11a	Ly6c2	0.52	0.268	2.7445e-09	8.52248e-05	0.925776
11a	Trbc1	0.61	0.4	1.37128e-07	0.00425823	0.913051
11b	Ifit3	0.95	0.129	1.17433e-140	3.64665e-136	2.51976
11b	Isg20	0.88	0.157	2.98307e-106	9.26332e-102	2.55954
11b	Ifit3b	0.54	0.052	1.78651e-103	5.54764e-99	1.5551
11b	Ifit1	0.86	0.14	3.45997e-102	1.07442e-97	2.16692
11b	Trim30c	0.42	0.036	2.19854e-92	6.82712e-88	1.33027
11b	Ifi214	0.69	0.098	2.77123e-92	8.60549e-88	1.72205
11b	Ifit1bl1	0.55	0.064	3.15617e-87	9.80085e-83	1.51999
11b	Isg15	0.96	0.239	7.39542e-85	2.2965e-80	2.48788
11b	Ifi208	0.77	0.153	1.06404e-75	3.30417e-71	1.80072
11b	Rsad2	0.65	0.1	2.09576e-74	6.50796e-70	1.58383
11b	Phf11b	0.91	0.25	7.35279e-71	2.28326e-66	2.04859
11b	Ifi206	0.81	0.178	2.33592e-70	7.25373e-66	1.63269
11b	Cd8b1	0.93	0.253	1.10434e-68	3.42931e-64	2.11469
11b	Zbp1	0.92	0.275	5.96732e-68	1.85303e-63	2.0049
11b	Igtp	0.9	0.246	5.34191e-67	1.65882e-62	1.77125
11b	Slfn1	0.82	0.206	9.11297e-63	2.82985e-58	1.78538
11b	Usp18	0.76	0.181	1.54645e-62	4.80219e-58	1.87676
11b	Rtp4	0.8	0.196	1.88287e-60	5.84687e-56	1.64283
11b	Ifi209	0.92	0.321	6.39331e-56	1.98532e-51	1.82487
11b	Slfn5	0.9	0.307	1.66787e-55	5.17924e-51	2.03851
11b	Ifi213	0.63	0.141	3.34443e-51	1.03854e-46	1.56952
11b	Ifi203	0.97	0.516	9.41446e-48	2.92347e-43	1.8144
11b	Ms4a4b	0.98	0.521	8.34587e-47	2.59164e-42	1.8577
11b	Shisa5	1	0.783	1.16058e-42	3.60394e-38	1.46225
11b	Gbp7	0.79	0.269	2.33077e-42	7.23775e-38	1.5613
11b	Cd8a	0.81	0.262	3.34499e-42	1.03872e-37	1.46562
11b	Bst2	0.98	0.576	3.64212e-42	1.13099e-37	1.5119
11b	Ccnd2	0.94	0.491	9.60986e-42	2.98415e-37	1.65432
11b	Mndal	0.94	0.519	5.4634e-41	1.69655e-36	1.75949
11b	Ifi27l2a	0.95	0.508	2.05541e-40	6.38266e-36	1.87357
11b	Ms4a6b	0.97	0.527	1.26268e-39	3.92099e-35	1.49169
11b	Rnf213	0.82	0.307	1.42388e-39	4.42157e-35	1.40937
11b	Irf7	0.76	0.256	6.2888e-38	1.95286e-33	1.38661
11b	Herc6	0.66	0.211	1.19898e-36	3.72318e-32	1.4795
11b	Slfn8	0.66	0.203	3.36745e-36	1.04569e-31	1.32014
11b	Ifi47	0.89	0.418	3.28535e-35	1.0202e-30	1.41673
11b	Sp100	0.95	0.564	5.75528e-34	1.78719e-29	1.34456
11b	Trim30a	0.84	0.385	5.7988e-34	1.8007e-29	1.38539
11b	Eif2ak2	0.6	0.182	5.82833e-34	1.80987e-29	1.33359
11b	Xaf1	0.63	0.2	1.72871e-32	5.36818e-28	1.34118
11b	Stat1	0.91	0.534	1.02828e-31	3.19313e-27	1.42389
11b	Ifi35	0.79	0.367	1.13532e-31	3.52551e-27	1.39346
11b	Parp14	0.76	0.319	1.9048e-30	5.91496e-26	1.35497
11b	Smchd1	0.85	0.457	2.83477e-30	8.8028e-26	1.46882
11b	Samd9l	0.75	0.305	4.15879e-30	1.29143e-25	1.34434
11b	Samhd1	0.95	0.638	3.12803e-29	9.71348e-25	1.38359
11b	Dapl1	0.58	0.172	5.15729e-29	1.60149e-24	1.33432
11b	Ppa1	0.69	0.299	2.93585e-27	9.11669e-23	1.54796
11b	Jaml	0.73	0.31	3.74818e-27	1.16392e-22	1.3381
11b	Cd69	0.68	0.295	1.92384e-23	5.97409e-19	1.33642
11c	Ifit3	0.8	0.13	1.54588e-86	4.80043e-82	1.65546
11c	Ly6c2	0.96	0.266	2.15608e-76	6.69528e-72	2.38478
11c	Ifit1	0.75	0.141	1.69052e-66	5.24957e-62	1.35914
11c	Nkg7	0.98	0.291	1.69624e-63	5.26732e-59	1.868
11c	Isg15	0.91	0.239	8.45726e-63	2.62623e-58	1.84332
11c	Usp18	0.75	0.181	4.88375e-52	1.51655e-47	1.27732
11c	Ctsw	0.84	0.235	1.53798e-49	4.77588e-45	1.33855
11c	Ifi214	0.54	0.099	1.62123e-48	5.03441e-44	1.06789
11c	Ctla2a	0.72	0.168	3.86301e-47	1.19958e-42	1.11324
11c	Ms4a4b	1	0.521	4.12429e-47	1.28072e-42	1.69346
11c	Eomes	0.43	0.066	5.2311e-47	1.62441e-42	0.926398
11c	Xcl1	0.52	0.093	1.44021e-46	4.4723e-42	1.01296
11c	Ms4a4c	0.86	0.27	7.68585e-45	2.38669e-40	1.38148
11c	Ddx60	0.5	0.096	4.50045e-42	1.39752e-37	0.937727
11c	Il2rb	0.82	0.247	7.31366e-42	2.27111e-37	1.30114
11c	Ifi206	0.67	0.179	4.91128e-41	1.5251e-36	1.31549
11c	Rtp4	0.73	0.197	3.29975e-40	1.02467e-35	1.02526
11c	Slfn1	0.73	0.206	8.48713e-40	2.63551e-35	1.12643
11c	Zbp1	0.81	0.275	4.90834e-39	1.52419e-34	1.29723
11c	Isg20	0.62	0.159	1.49553e-38	4.64406e-34	1.3342
11c	Jaml	0.83	0.309	3.0056e-36	9.33329e-32	1.36566
11c	Bcl2	0.86	0.332	1.0683e-35	3.31738e-31	1.23881
11c	Rnf213	0.82	0.307	3.18456e-35	9.88901e-31	1.24434
11c	Ifi203	0.97	0.516	6.4854e-35	2.01391e-30	1.28673
11c	Ccnd2	0.97	0.491	1.30224e-32	4.04385e-28	1.22054
11c	Hopx	0.51	0.127	1.19961e-31	3.72516e-27	0.95758
11c	Txk	0.75	0.26	7.09577e-31	2.20345e-26	1.13501
11c	Cd3d	0.99	0.499	6.18329e-30	1.9201e-25	1.11795
11c	Ifi208	0.56	0.154	1.15354e-29	3.5821e-25	0.929423
11c	Cd8b1	0.73	0.254	3.89285e-28	1.20885e-23	1.10469
11c	Ifi209	0.8	0.322	5.55486e-28	1.72495e-23	1.13736
11c	Gbp7	0.74	0.27	6.06616e-27	1.88372e-22	0.973287
11c	Lgals3bp	0.66	0.235	6.60752e-27	2.05183e-22	0.935697
11c	Klk8	0.68	0.253	2.73636e-26	8.49723e-22	1.04153
11c	Ifi47	0.88	0.418	4.83203e-26	1.50049e-21	0.925162
11c	Sp100	0.92	0.564	9.76423e-26	3.03209e-21	1.05366
11c	Ms4a6b	0.94	0.528	4.00714e-25	1.24434e-20	1.10152
11c	Runx3	0.77	0.324	3.01337e-24	9.35743e-20	0.94454
11c	Herc6	0.6	0.211	1.98854e-23	6.175e-19	1.01724
11c	Hcst	0.92	0.5	2.45826e-23	7.63363e-19	0.979464
11c	Cd8a	0.69	0.262	7.973e-23	2.47586e-18	0.947437
11c	Phf11b	0.64	0.251	4.98425e-22	1.54776e-17	0.980888
11c	Cd69	0.72	0.294	7.52196e-22	2.3358e-17	0.915636
11c	Arl4c	0.83	0.457	4.04439e-21	1.2559e-16	0.939617
11c	Mndal	0.9	0.52	6.8529e-21	2.12803e-16	1.0151
11c	Bst2	0.91	0.576	9.45367e-21	2.93565e-16	0.96891
11c	Gimap4	0.74	0.327	1.09431e-20	3.39815e-16	0.966865
11c	Ppa1	0.63	0.3	2.55565e-19	7.93606e-15	1.32082
11c	Slfn8	0.55	0.204	3.15443e-19	9.79546e-15	0.930297
11c	Samd9l	0.65	0.306	1.4205e-16	4.41109e-12	0.911308
12a	Klra6	0.44	0.007	0	0	1.407
12a	Klra7	0.54	0.039	2.1698e-140	6.73788e-136	2.06544
12a	Klra1	0.34	0.018	3.01079e-114	9.3494e-110	1.29725
12a	Klre1	0.57	0.065	1.4049e-86	4.36265e-82	1.28784
12a	Ctla2a	0.85	0.167	4.18681e-83	1.30013e-78	1.96383
12a	Xcl1	0.66	0.092	4.63193e-82	1.43835e-77	1.24639
12a	Il2rb	0.92	0.246	1.80353e-63	5.6005e-59	1.6023
12a	Nkg7	0.98	0.291	6.88803e-60	2.13894e-55	1.55656
12a	Samd3	0.37	0.042	6.9566e-58	2.16023e-53	0.86224
12a	Cd160	0.48	0.076	1.10646e-52	3.4359e-48	1.24949
12a	Ly6c2	0.87	0.266	1.571e-48	4.87843e-44	1.5828
12a	Klrd1	0.83	0.239	2.70185e-48	8.39005e-44	1.41646
12a	Sidt1	0.5	0.089	5.44828e-47	1.69186e-42	0.932388
12a	Ccl5	0.99	0.524	1.88377e-44	5.84967e-40	1.54257
12a	Cxcr3	0.55	0.115	8.16829e-44	2.5365e-39	1.11069
12a	Ctsw	0.79	0.235	1.1052e-41	3.43199e-37	1.21725
12a	Klrc2	0.34	0.052	3.47131e-37	1.07795e-32	0.912432
12a	Rps15a	1	0.993	3.63942e-37	1.13015e-32	0.838118
12a	Hcst	0.96	0.5	3.70373e-37	1.15012e-32	1.43355
12a	Bcl2	0.85	0.332	4.74402e-37	1.47316e-32	1.32805
12a	Rps16	1	0.997	6.24154e-37	1.93819e-32	0.768365
12a	Rps5	1	0.988	2.02356e-36	6.28377e-32	0.745637
12a	Ms4a4b	0.99	0.521	2.01267e-34	6.24995e-30	1.2292
12a	Rps18	1	0.989	6.09873e-34	1.89384e-29	0.795304
12a	Gimap7	0.49	0.114	2.28723e-32	7.10254e-28	0.862727
12a	Txk	0.75	0.26	6.5259e-32	2.02649e-27	1.13824
12a	Rpl12	1	0.985	1.6301e-31	5.06194e-27	0.856089
12a	Cd3d	0.97	0.499	2.63539e-29	8.18366e-25	1.15276
12a	Gimap6	0.86	0.4	3.04769e-28	9.46398e-24	1.10976
12a	Gimap4	0.8	0.327	1.83448e-27	5.69661e-23	1.0711
12a	Klrc1	0.26	0.044	2.29747e-25	7.13432e-21	0.930464
12a	Trbc2	0.99	0.571	7.02342e-25	2.18098e-20	1.02979
12a	Gimap3	0.8	0.341	3.11195e-24	9.66355e-20	0.905176
12a	Sh2d1a	0.51	0.152	9.45118e-24	2.93487e-19	0.826883
12a	Klf2	0.94	0.592	4.24457e-21	1.31807e-16	0.930986
12a	Ptpn18	1	0.78	7.7081e-21	2.39359e-16	0.881566
12a	Hsd11b1	0.51	0.168	1.0165e-20	3.15653e-16	0.802901
12a	Cd27	0.72	0.302	1.91202e-20	5.93741e-16	0.752618
12a	Klrk1	0.52	0.185	4.38146e-20	1.36057e-15	1.30633
12a	Fam189b	0.53	0.189	5.42477e-20	1.68455e-15	0.808247
12a	Hopx	0.42	0.128	1.56693e-19	4.8658e-15	0.784546
12a	Cd3g	0.95	0.486	2.69284e-19	8.36208e-15	0.775084
12a	Cd3e	0.81	0.375	1.622e-17	5.0368e-13	0.739088
12a	Gm2682	0.54	0.205	1.69379e-17	5.25972e-13	0.819862
12a	Ptpn22	0.59	0.252	1.738e-17	5.397e-13	0.84394
12a	Lck	0.79	0.421	4.26195e-17	1.32346e-12	0.828991
12a	Thy1	0.77	0.378	1.05469e-16	3.27513e-12	0.814941
12a	Sept1	0.78	0.438	1.125e-16	3.49348e-12	0.84984
12a	Dnajc15	0.74	0.453	5.22341e-14	1.62203e-09	0.845151
12a	Trbc1	0.61	0.4	2.06401e-07	0.00640937	0.949905
13a	Trdc	0.97	0.057	0	0	3.84626
13a	Tcrg-C4	0.55	0.045	1.80985e-128	5.62012e-124	1.80861
13a	Tcrg-C2	0.45	0.04	1.67342e-96	5.19646e-92	1.6952
13a	Cd3d	0.96	0.499	2.34405e-37	7.27897e-33	1.44289
13a	Ms4a4b	0.95	0.521	1.31177e-36	4.07345e-32	1.58988
13a	Smc4	0.81	0.395	1.39502e-36	4.33195e-32	1.95377
13a	Cd3g	0.93	0.486	5.83005e-34	1.81041e-29	1.48483
13a	Nkg7	0.8	0.293	1.55744e-31	4.8363e-27	1.13188
13a	Cd27	0.71	0.302	3.11595e-27	9.67597e-23	1.30374
13a	Tcf7	0.74	0.355	3.77463e-26	1.17214e-21	1.42885
13a	Tmsb10	1	0.958	4.3258e-26	1.34329e-21	0.860705
13a	Cd3e	0.76	0.376	2.43087e-22	7.54858e-18	1.05957
13a	Ms4a6b	0.85	0.528	7.49476e-22	2.32735e-17	1.25883
13a	Lck	0.74	0.422	3.26688e-20	1.01446e-15	1.23109
13a	Ptprcap	0.89	0.591	4.35162e-20	1.35131e-15	1.0481
13a	Trbc2	0.95	0.571	3.38925e-18	1.05246e-13	0.936648
13a	Fam189b	0.47	0.189	2.9776e-17	9.24633e-13	1.16578
13a	Klf2	0.85	0.593	4.54769e-17	1.41219e-12	1.13109
13a	Rhoh	0.71	0.422	2.38817e-16	7.41597e-12	1.12419
13a	Skap1	0.69	0.391	5.06388e-16	1.57249e-11	1.10309
13a	Gimap6	0.69	0.401	1.10312e-15	3.4255e-11	1.01871
13a	Id3	0.44	0.179	4.24523e-14	1.31827e-09	1.21559
13a	Themis	0.34	0.12	4.74177e-14	1.47246e-09	0.987884
13a	Ift80	0.26	0.076	1.36313e-13	4.23293e-09	1.21313
13a	Gm8369	0.46	0.205	2.12147e-13	6.5878e-09	1.05973
13a	Thy1	0.65	0.378	3.44322e-13	1.06922e-08	1.06698
13a	Gimap3	0.58	0.342	5.75639e-13	1.78753e-08	1.14814
13a	Ccr9	0.31	0.105	1.24226e-12	3.85758e-08	0.991441
13a	Pitpnc1	0.41	0.183	1.56873e-12	4.87137e-08	0.976936
13a	Acp5	0.43	0.202	1.84072e-12	5.71598e-08	1.17499
13a	Ikzf2	0.44	0.196	2.30702e-12	7.164e-08	1.14241
13a	S1pr1	0.48	0.241	8.75061e-12	2.71733e-07	1.14754
13a	Ets1	0.69	0.484	1.25899e-11	3.90955e-07	0.926028
13a	Gm2682	0.42	0.206	6.02738e-11	1.87168e-06	1.07207
13a	Bcl11b	0.55	0.318	6.68113e-11	2.07469e-06	0.998153
13a	Limd2	0.84	0.707	6.98846e-11	2.17013e-06	0.861973
13a	Cd247	0.43	0.212	7.89849e-11	2.45272e-06	1.00535
13a	Ablim1	0.61	0.406	1.01041e-10	3.13762e-06	0.993053
13a	Gimap4	0.55	0.328	1.77102e-10	5.49954e-06	0.905398
13a	Trbc1	0.62	0.4	3.5858e-10	1.1135e-05	1.255
13a	Dapl1	0.39	0.173	6.31542e-10	1.96113e-05	1.08511
13a	Saraf	0.61	0.456	1.11496e-09	3.4623e-05	0.911777
13a	Txk	0.47	0.262	2.1965e-09	6.8208e-05	0.93629
13a	Lef1	0.46	0.247	2.62059e-09	8.13771e-05	0.954078
13a	Ccdc88c	0.46	0.281	2.97673e-08	0.000924365	0.874062
13a	B4galnt1	0.58	0.434	3.33536e-08	0.00103573	0.907673
13a	Arl4c	0.62	0.458	4.07493e-08	0.00126539	0.884562
13a	Tespa1	0.46	0.293	4.20145e-07	0.0130468	0.85144
13a	Arhgap45	0.6	0.531	1.19422e-06	0.0370841	0.873746
13a	Myb	0.21	0.096	1.55877e-05	0.484046	1.24016
13b	Trdc	0.82	0.058	3.85262e-224	1.19635e-219	2.90656
13b	Tcrg-C2	0.6	0.039	3.64155e-171	1.13081e-166	1.39602
13b	Tcrg-C4	0.5	0.045	1.11893e-100	3.47461e-96	1.25368
13b	Nkg7	0.96	0.292	2.58136e-60	8.0159e-56	1.71708
13b	Tcrg-C1	0.34	0.041	1.07965e-48	3.35265e-44	0.731168
13b	Ctsw	0.81	0.235	2.171e-48	6.7416e-44	1.39543
13b	Ly6c2	0.87	0.266	1.23092e-47	3.82237e-43	1.63214
13b	Cxcr3	0.55	0.115	2.34166e-44	7.27155e-40	1.12162
13b	Il2rb	0.78	0.247	8.71521e-39	2.70633e-34	1.29064
13b	Ccl5	0.98	0.524	9.21363e-39	2.86111e-34	1.2877
13b	Rps16	1	0.997	2.07371e-35	6.4395e-31	0.732863
13b	Ctla2a	0.63	0.169	2.46549e-35	7.65608e-31	1.1586
13b	Rps18	1	0.989	1.66045e-34	5.15619e-30	0.795084
13b	Rpl12	1	0.985	2.6319e-33	8.17283e-29	0.891041
13b	Rps15a	1	0.993	2.94885e-33	9.15707e-29	0.763933
13b	Cd3d	0.96	0.499	3.76968e-33	1.1706e-28	1.28101
13b	Rps7	1	0.988	4.61177e-33	1.43209e-28	0.787903
13b	Ms4a4b	0.99	0.521	5.41031e-33	1.68006e-28	1.23697
13b	Klrd1	0.73	0.24	7.13216e-32	2.21475e-27	1.0961
13b	Hcst	0.88	0.5	2.26423e-31	7.03111e-27	1.44213
13b	Bcl2	0.8	0.332	2.54872e-29	7.91455e-25	1.25986
13b	Sidt1	0.4	0.089	2.28059e-28	7.08193e-24	0.843083
13b	Txk	0.69	0.261	1.19043e-25	3.69664e-21	1.04218
13b	Klrc2	0.28	0.052	3.92843e-24	1.21989e-19	0.789893
13b	Gimap4	0.75	0.327	8.40418e-24	2.60975e-19	0.955594
13b	Tmsb10	1	0.958	3.45193e-23	1.07193e-18	0.774056
13b	Gimap6	0.83	0.4	3.66487e-23	1.13805e-18	0.960079
13b	Cd160	0.34	0.077	3.99342e-23	1.24008e-18	0.828717
13b	Cd3g	0.96	0.486	2.98133e-22	9.25791e-18	0.834593
13b	Arl4c	0.83	0.457	1.27377e-21	3.95545e-17	0.950339
13b	Thy1	0.78	0.378	1.34786e-20	4.18552e-16	1.01983
13b	Hsd11b1	0.5	0.168	1.46517e-20	4.5498e-16	0.855271
13b	Cd7	0.59	0.211	1.89064e-20	5.871e-16	0.766319
13b	Fam189b	0.53	0.189	2.14455e-20	6.65948e-16	0.891476
13b	Stat4	0.43	0.13	6.45696e-20	2.00508e-15	0.729175
13b	Gm2682	0.54	0.205	4.02631e-19	1.25029e-14	0.969633
13b	Cd2	0.8	0.386	6.52688e-19	2.02679e-14	0.788212
13b	Cd27	0.67	0.302	1.34579e-18	4.17909e-14	0.929487
13b	Ptpn18	0.99	0.78	4.30044e-18	1.33541e-13	0.72751
13b	Gimap3	0.72	0.341	4.7307e-18	1.46902e-13	0.902744
13b	Skap1	0.74	0.391	1.22806e-17	3.8135e-13	0.921127
13b	Lck	0.78	0.421	1.74873e-16	5.43034e-12	0.854627
13b	Cst7	0.49	0.187	3.87848e-16	1.20438e-11	0.786881
13b	Ms4a6b	0.88	0.528	4.1575e-16	1.29103e-11	0.736593
13b	Sept1	0.77	0.438	5.35487e-16	1.66285e-11	0.849173
13b	Klf2	0.87	0.593	9.29027e-16	2.88491e-11	0.828195
13b	Cd3e	0.73	0.376	1.13618e-15	3.52817e-11	0.755911
13b	Sell	0.7	0.364	2.90912e-13	9.03369e-09	0.758376
13b	Evl	0.67	0.412	1.19998e-10	3.72629e-06	0.755081
[truncated: 6,881 more rows]

## Sheet: Celltype_DEGs
Celltype	Gene	Pct_celltype	Pct_others	P_val	P_val_adj	Avg_log2FC
B_cell	Ighd	0.89	0.048	9.16879e-219	2.84718e-214	3.48311
B_cell	Gm31243	0.67	0.023	3.93871e-200	1.22309e-195	2.48299
B_cell	Fcer2a	0.66	0.03	3.58359e-169	1.11281e-164	2.63
B_cell	Fcmr	0.79	0.054	1.66723e-164	5.17725e-160	3.23333
B_cell	Cd79a	0.98	0.105	5.11134e-162	1.58722e-157	4.11002
B_cell	Bank1	0.71	0.045	1.61624e-153	5.01891e-149	2.59369
B_cell	Ms4a1	0.85	0.072	1.50238e-148	4.66536e-144	2.8726
B_cell	Iglc2	0.92	0.109	3.53593e-127	1.09801e-122	2.19576
B_cell	Ebf1	0.95	0.132	3.66107e-123	1.13687e-118	3.0053
B_cell	Cd79b	0.98	0.179	4.49614e-111	1.39619e-106	3.31093
B_cell	Iglc3	0.84	0.139	7.36171e-86	2.28603e-81	2.57365
B_cell	Cr2	0.44	0.03	1.34081e-85	4.16361e-81	1.89082
B_cell	Pax5	0.48	0.041	4.19109e-80	1.30146e-75	1.99694
B_cell	Ly6d	0.92	0.175	2.96781e-79	9.21595e-75	2.12371
B_cell	Tnfrsf13c	0.56	0.061	1.52275e-78	4.72858e-74	1.98529
B_cell	Cd22	0.49	0.045	8.01788e-78	2.48979e-73	1.79048
B_cell	Mef2c	0.92	0.259	9.45892e-73	2.93728e-68	2.6514
B_cell	H2-DMb2	0.76	0.179	2.70687e-58	8.40565e-54	2.07382
B_cell	H2-Ob	0.59	0.11	3.53959e-54	1.09915e-49	1.96522
B_cell	Scd1	0.44	0.062	3.23674e-49	1.0051e-44	1.86644
B_cell	Ralgps2	0.6	0.139	6.81721e-47	2.11695e-42	2.18069
B_cell	Siglecg	0.57	0.119	2.67696e-46	8.31276e-42	1.70841
B_cell	Vpreb3	0.36	0.041	2.92416e-46	9.08041e-42	1.49396
B_cell	Cd37	0.9	0.451	7.28408e-46	2.26193e-41	2.08312
B_cell	Bcl11a	0.63	0.143	3.16032e-44	9.81374e-40	1.58314
B_cell	Pou2f2	0.69	0.199	1.05531e-42	3.27706e-38	1.97159
B_cell	Cd74	1	0.678	1.32639e-41	4.11883e-37	1.8314
B_cell	H2-Eb1	1	0.483	3.3409e-40	1.03745e-35	1.46306
B_cell	H2-Ab1	1	0.483	6.48296e-40	2.01315e-35	1.4266
B_cell	H2-Aa	0.99	0.505	2.43031e-38	7.54683e-34	1.52856
B_cell	Gm8369	0.54	0.139	2.7749e-33	8.61689e-29	1.60558
B_cell	Hvcn1	0.56	0.193	8.74845e-27	2.71666e-22	1.61189
B_cell	H2-Oa	0.52	0.18	6.09236e-24	1.89186e-19	1.58338
B_cell	Fcrla	0.37	0.091	6.51093e-23	2.02184e-18	1.38109
B_cell	Ptprcap	0.85	0.488	1.66299e-21	5.16408e-17	1.21669
B_cell	Cd72	0.43	0.13	3.83629e-21	1.19128e-16	1.26664
B_cell	Pxk	0.45	0.154	1.21471e-20	3.77203e-16	1.52144
B_cell	Ptp4a3	0.59	0.273	1.80842e-20	5.61567e-16	1.49503
B_cell	Stap1	0.57	0.248	2.19388e-20	6.81266e-16	1.58732
B_cell	Gimap1	0.69	0.384	1.35961e-19	4.22201e-15	1.41285
B_cell	Stk17b	0.76	0.488	5.53178e-18	1.71778e-13	1.22621
B_cell	Hhex	0.39	0.128	7.16584e-17	2.22521e-12	1.2943
B_cell	Ikzf3	0.39	0.134	2.0506e-16	6.36774e-12	1.25016
B_cell	Foxp1	0.7	0.489	6.24146e-16	1.93816e-11	1.33837
B_cell	Gm26740	0.5	0.22	6.40765e-16	1.98977e-11	1.24436
B_cell	Pold4	0.58	0.348	6.42513e-14	1.9952e-09	1.29677
B_cell	Bin1	0.51	0.288	2.15198e-12	6.68256e-08	1.29102
B_cell	Gimap6	0.59	0.36	2.6429e-12	8.20698e-08	1.21904
B_cell	Swap70	0.49	0.271	2.18246e-11	6.7772e-07	1.28706
B_cell	Fchsd2	0.44	0.259	4.34498e-09	0.000134925	1.2904
Basophil	Csrp3	0.574	0	3.84032e-306	1.19254e-301	2.46212
Basophil	Mcpt8	0.489	0.002	4.11119e-214	1.27665e-209	3.89935
Basophil	Ccl3	1	0.036	7.55574e-196	2.34628e-191	5.83402
Basophil	Hgf	0.553	0.008	1.80923e-168	5.61821e-164	1.95602
Basophil	Il6	0.553	0.01	8.98974e-155	2.79159e-150	2.70255
Basophil	C3ar1	0.532	0.01	3.49024e-146	1.08382e-141	1.82332
Basophil	Cyp11a1	0.894	0.037	6.89764e-146	2.14192e-141	2.65311
Basophil	Ms4a2	0.787	0.032	9.39794e-135	2.91834e-130	2.66789
Basophil	Ccl4	0.872	0.05	2.71862e-121	8.44212e-117	5.46004
Basophil	Defb40	0.213	0	4.30251e-118	1.33606e-113	1.8931
Basophil	Fcer1a	0.766	0.034	5.21578e-116	1.61966e-111	2.21089
Basophil	Cd200r3	0.809	0.044	5.3111e-112	1.64926e-107	2.55381
Basophil	Ccl9	0.979	0.08	4.81606e-109	1.49553e-104	4.23524
Basophil	Ifitm1	0.979	0.08	5.76027e-108	1.78874e-103	4.78223
Basophil	Ccl6	1	0.084	1.12182e-106	3.48359e-102	4.61477
Basophil	Gata2	0.872	0.058	2.87661e-102	8.93272e-98	2.91698
Basophil	Lilr4b	0.957	0.089	2.55208e-91	7.92497e-87	3.08563
Basophil	Rab44	0.638	0.034	1.18008e-89	3.66449e-85	1.9086
Basophil	Csf1	0.936	0.09	2.51771e-86	7.81823e-82	3.07041
Basophil	Cyp4f18	0.915	0.089	2.42087e-84	7.51751e-80	2.81018
Basophil	Hdc	0.894	0.079	2.77431e-83	8.61506e-79	3.24618
Basophil	Osm	0.766	0.06	5.01625e-81	1.5577e-76	3.29581
Basophil	Hacd4	0.66	0.064	8.0065e-58	2.48626e-53	2.16262
Basophil	Emilin2	0.766	0.088	6.93301e-57	2.15291e-52	2.27061
Basophil	Cdh1	0.596	0.055	4.70404e-55	1.46075e-50	1.99076
Basophil	Alox5ap	0.979	0.226	2.13591e-45	6.63263e-41	2.9605
Basophil	Il18rap	0.66	0.08	2.20172e-45	6.83699e-41	1.81462
Basophil	Hist1h2ac	0.489	0.048	2.41867e-42	7.51071e-38	2.38571
Basophil	Cd7	0.894	0.194	3.06785e-36	9.52659e-32	2.1179
Basophil	Csf2rb	0.915	0.278	5.09458e-32	1.58202e-27	2.40041
Basophil	Fxyd5	1	0.697	8.46296e-29	2.628e-24	2.45105
Basophil	Rgs2	0.872	0.295	1.12845e-28	3.50418e-24	2.90292
Basophil	Lat2	0.766	0.196	8.55998e-28	2.65813e-23	1.96379
Basophil	Ier3	0.617	0.129	4.65523e-26	1.44559e-21	2.99255
Basophil	Ier2	0.957	0.468	3.05332e-25	9.48149e-21	2.70586
Basophil	Tyrobp	1	0.485	3.22567e-25	1.00167e-20	2.02932
Basophil	Rgs1	0.851	0.29	4.38639e-25	1.3621e-20	2.71484
Basophil	Ncf2	0.702	0.211	6.9579e-21	2.16064e-16	1.84223
Basophil	Cd69	0.766	0.264	1.73842e-20	5.39831e-16	2.33692
Basophil	Ctsd	0.894	0.48	6.71316e-20	2.08464e-15	1.86504
Basophil	Gstm1	0.532	0.125	1.31199e-18	4.07411e-14	1.81045
Basophil	Gm12840	0.447	0.095	7.45432e-18	2.31479e-13	3.07982
Basophil	Neat1	0.936	0.578	1.41515e-17	4.39445e-13	1.84937
Basophil	Plp2	0.66	0.229	1.44055e-17	4.47334e-13	1.81361
Basophil	Mpc2	0.787	0.449	7.99098e-17	2.48144e-12	2.34475
Basophil	Zfp36	0.894	0.531	4.28203e-16	1.3297e-11	1.92201
Basophil	Hist1h1e	0.638	0.225	1.22755e-15	3.81191e-11	1.92075
Basophil	Nfkbiz	0.617	0.213	4.51618e-15	1.40241e-10	1.87844
Basophil	Jun	0.894	0.553	4.0859e-14	1.2688e-09	1.98611
Basophil	Klf6	0.851	0.554	7.0038e-13	2.17489e-08	1.84166
BEC	Gpihbp1	0.79	0.008	0	0	4.23631
BEC	Flt1	0.86	0.015	0	0	3.62167
BEC	Sparcl1	0.7	0.01	7.92297e-284	2.46032e-279	2.99762
BEC	Emcn	0.7	0.01	4.60898e-283	1.43123e-278	2.82034
BEC	Aqp1	0.7	0.011	2.47819e-280	7.69551e-276	4.63748
BEC	Esam	0.92	0.034	3.9136e-273	1.21529e-268	3.37214
BEC	Cd300lg	0.88	0.035	1.03757e-250	3.22197e-246	3.61478
BEC	Cyyr1	0.71	0.016	8.62967e-250	2.67977e-245	2.55824
BEC	Car4	0.45	0.001	8.99937e-235	2.79458e-230	2.56364
BEC	Adgrf5	0.83	0.031	3.43444e-233	1.0665e-228	2.75857
BEC	Ptprb	0.79	0.029	4.71254e-227	1.46339e-222	3.07934
BEC	Rbp7	0.41	0	1.2205e-223	3.79001e-219	2.84572
BEC	Ly6c1	0.88	0.045	3.62626e-223	1.12606e-218	4.43205
BEC	Egfl7	0.94	0.056	3.13594e-215	9.73804e-211	3.78984
BEC	Id1	0.81	0.036	3.18776e-210	9.89894e-206	3.3243
BEC	Cdh5	0.92	0.062	1.48695e-194	4.61741e-190	3.1694
BEC	Epas1	0.88	0.056	2.48564e-191	7.71865e-187	2.88477
BEC	Ramp2	0.82	0.047	4.0049e-184	1.24364e-179	3.04086
BEC	Cav1	0.77	0.041	2.36906e-182	7.35665e-178	3.18305
BEC	Mgll	0.71	0.038	6.08612e-170	1.88992e-165	3.59406
BEC	Cd34	0.6	0.022	4.44583e-168	1.38056e-163	2.57442
BEC	Gng11	0.83	0.059	3.75363e-167	1.16561e-162	3.13927
BEC	Sparc	0.93	0.079	7.45767e-166	2.31583e-161	3.59069
BEC	Cd93	0.81	0.056	2.97263e-165	9.23091e-161	2.59475
BEC	Hspb1	0.87	0.072	2.2141e-162	6.87544e-158	3.4686
BEC	Kdr	0.8	0.056	4.98406e-161	1.5477e-156	3.18434
BEC	Plpp3	0.77	0.051	1.16851e-159	3.62858e-155	3.18325
BEC	Tm4sf1	0.9	0.077	1.49917e-155	4.65537e-151	3.2645
BEC	Hspg2	0.73	0.047	1.1067e-154	3.43663e-150	2.64565
BEC	Eng	0.86	0.077	3.21567e-154	9.98563e-150	2.96141
BEC	Fabp4	0.71	0.045	4.7226e-154	1.46651e-149	6.80292
BEC	Col4a2	0.71	0.044	1.72518e-153	5.35721e-149	2.75973
BEC	Timp3	0.84	0.066	5.7464e-152	1.78443e-147	3.02133
BEC	Cavin1	0.81	0.066	1.65049e-149	5.12528e-145	2.94644
BEC	Cavin2	0.66	0.037	5.91336e-146	1.83627e-141	2.80955
BEC	Cldn5	0.71	0.044	8.96973e-144	2.78537e-139	3.19864
BEC	Btnl9	0.51	0.019	9.29552e-143	2.88654e-138	2.57219
BEC	Col4a1	0.75	0.058	1.17215e-139	3.63988e-135	3.22648
BEC	Itga1	0.72	0.059	1.7184e-127	5.33616e-123	2.53016
BEC	Igfbp7	0.92	0.121	4.43421e-119	1.37696e-114	4.01608
BEC	Slc9a3r2	0.7	0.071	6.38363e-110	1.98231e-105	2.59353
BEC	Scarb1	0.73	0.091	1.9903e-100	6.18048e-96	2.83783
BEC	Pecam1	0.9	0.176	2.05792e-97	6.39046e-93	3.31543
BEC	Cd36	0.62	0.066	3.01518e-92	9.36302e-88	4.1577
BEC	Nrp1	0.75	0.113	4.9788e-89	1.54607e-84	2.64777
BEC	Ctla2a	0.79	0.131	5.2453e-86	1.62882e-81	3.27978
BEC	Plvap	0.52	0.059	2.7422e-70	8.51536e-66	3.28667
BEC	Sptbn1	0.93	0.337	4.69322e-67	1.45739e-62	2.83581
BEC	Id3	0.81	0.207	3.40472e-62	1.05727e-57	2.69829
BEC	Mgp	0.11	0.016	9.54697e-12	2.96462e-07	3.14719
cDC1	Xcr1	0.97	0.014	0	0	2.6899
cDC1	Rab7b	0.9	0.031	8.05912e-265	2.5026e-260	1.7518
cDC1	Clec9a	0.76	0.021	3.96776e-242	1.23211e-237	1.37606
cDC1	A530099J19Rik	0.77	0.031	3.00674e-196	9.33682e-192	1.20902
cDC1	Gatm	0.75	0.032	2.77051e-191	8.60326e-187	1.1869
cDC1	Ifi205	0.91	0.056	5.72871e-190	1.77893e-185	2.04948
cDC1	Slamf8	0.87	0.059	1.31247e-166	4.0756e-162	1.48236
cDC1	Mycl	0.77	0.046	6.31888e-162	1.9622e-157	1.26617
cDC1	Wdfy4	0.99	0.111	4.98481e-151	1.54793e-146	2.45791
cDC1	Naaa	0.99	0.137	1.47958e-140	4.59454e-136	3.23672
cDC1	Plbd1	1	0.143	8.42433e-133	2.61601e-128	2.76157
cDC1	Tnni2	0.8	0.067	4.02537e-129	1.25e-124	1.19562
cDC1	Fgd2	0.9	0.092	2.25507e-128	7.00266e-124	1.42392
cDC1	Pkib	0.91	0.099	3.30179e-121	1.0253e-116	1.4219
cDC1	Cadm1	0.78	0.068	1.21288e-120	3.76636e-116	1.29752
cDC1	Pak1	0.81	0.081	2.52055e-117	7.82708e-113	1.14288
cDC1	Shtn1	0.87	0.094	2.75741e-115	8.56258e-111	1.13068
cDC1	BC028528	0.87	0.102	7.43364e-110	2.30837e-105	1.34356
cDC1	Dnase1l3	0.78	0.083	3.28588e-107	1.02036e-102	1.8512
cDC1	Ckb	0.87	0.123	6.31991e-100	1.96252e-95	1.94618
cDC1	Naga	0.89	0.136	1.50762e-95	4.68162e-91	1.47011
cDC1	Ppt1	0.99	0.26	2.09445e-93	6.50391e-89	3.03302
cDC1	Ciita	0.96	0.161	5.80819e-90	1.80362e-85	1.63296
cDC1	H2-DMb1	0.97	0.213	4.30733e-89	1.33756e-84	2.17349
cDC1	Aif1	0.99	0.208	4.36981e-84	1.35696e-79	1.81654
cDC1	Mpeg1	0.98	0.188	1.66931e-81	5.18369e-77	1.80974
cDC1	Gusb	0.94	0.22	4.13306e-75	1.28344e-70	1.59753
cDC1	Jaml	0.98	0.199	4.63122e-72	1.43813e-67	1.28588
cDC1	Cxcl9	0.67	0.096	3.86636e-67	1.20062e-62	2.07032
cDC1	Hfe	0.61	0.08	8.9507e-67	2.77946e-62	1.2099
cDC1	H2-Ab1	1	0.483	1.90477e-66	5.91488e-62	2.97305
cDC1	H2-DMa	0.99	0.314	1.12454e-64	3.49203e-60	1.89355
cDC1	Irf8	0.99	0.378	4.24552e-64	1.31836e-59	2.34312
cDC1	H2-Eb1	1	0.483	4.83811e-64	1.50238e-59	2.81319
cDC1	Cst3	1	0.77	6.08028e-63	1.88811e-58	3.86444
cDC1	Cd8a	0.78	0.142	1.68919e-61	5.24545e-57	1.26956
cDC1	H2-Aa	1	0.505	5.5909e-61	1.73614e-56	2.55954
cDC1	Cd74	1	0.678	2.98868e-55	9.28075e-51	2.38358
cDC1	Cbfa2t3	0.97	0.253	3.50402e-53	1.0881e-48	1.2451
cDC1	Psap	1	0.682	5.81281e-51	1.80505e-46	2.09551
cDC1	Atox1	0.99	0.64	1.69952e-47	5.27751e-43	1.66948
cDC1	Fuca1	0.95	0.339	7.36233e-47	2.28622e-42	1.48468
cDC1	Atpif1	0.99	0.538	4.21418e-46	1.30863e-41	1.54678
cDC1	Man2b1	0.94	0.351	2.28536e-45	7.09673e-41	1.31331
cDC1	Gm2a	0.97	0.386	3.74547e-45	1.16308e-40	1.53324
cDC1	Napsa	0.97	0.311	5.84838e-44	1.8161e-39	1.23752
cDC1	Tmsb4x	1	0.999	3.527e-43	1.09524e-38	1.20437
cDC1	Eef1b2	1	0.932	5.24565e-40	1.62893e-35	1.12978
cDC1	Id2	0.98	0.434	5.17489e-36	1.60696e-31	1.17839
cDC1	Psmb9	0.99	0.614	1.81879e-32	5.64789e-28	1.13517
cDC2	Mgl2	0.44	0.016	2.81142e-123	8.73031e-119	2.21973
cDC2	Ear2	0.38	0.011	5.67272e-118	1.76155e-113	1.92881
cDC2	Cd209a	0.52	0.036	1.76042e-97	5.46663e-93	2.27127
cDC2	Cx3cr1	0.49	0.033	2.11234e-93	6.55944e-89	1.28065
cDC2	Plbd1	0.91	0.147	2.80873e-87	8.72196e-83	1.83546
cDC2	Itgax	0.69	0.083	1.34293e-86	4.17019e-82	1.65085
cDC2	Ms4a6c	0.91	0.163	6.52553e-81	2.02637e-76	1.95232
cDC2	Csf1r	0.6	0.062	3.26725e-79	1.01458e-74	1.31096
cDC2	Cd300c2	0.64	0.078	5.52918e-78	1.71698e-73	1.45027
cDC2	Nfam1	0.76	0.124	8.69694e-68	2.70066e-63	1.22732
cDC2	Mcemp1	0.71	0.113	3.02651e-65	9.39823e-61	1.25729
cDC2	H2-DMb1	0.86	0.217	3.24731e-62	1.00839e-57	2.11361
cDC2	Hfe	0.57	0.082	2.33776e-60	7.25944e-56	1.34383
cDC2	Sirpa	0.79	0.165	4.68384e-59	1.45447e-54	1.88409
cDC2	H2-Aa	0.99	0.505	3.75429e-56	1.16582e-51	2.80717
cDC2	Gm2a	0.95	0.387	7.58935e-56	2.35672e-51	2.21273
cDC2	H2-DMa	0.93	0.316	9.65735e-55	2.9989e-50	1.99539
cDC2	Olfm1	0.55	0.086	7.26442e-53	2.25582e-48	1.4583
cDC2	H2-Eb1	0.97	0.484	4.94766e-52	1.5364e-47	2.73598
cDC2	H2-Ab1	0.95	0.485	8.04382e-52	2.49785e-47	2.77142
cDC2	Clec4a1	0.43	0.05	8.38159e-51	2.60274e-46	1.23826
cDC2	Mmp12	0.16	0.004	2.35289e-50	7.30642e-46	1.4022
cDC2	Ciita	0.75	0.17	2.19282e-49	6.80938e-45	1.39676
cDC2	Syngr2	0.96	0.456	2.8143e-47	8.73923e-43	1.82561
cDC2	Clec4a3	0.42	0.053	4.74681e-47	1.47403e-42	1.34108
cDC2	Ctss	0.98	0.568	1.98107e-46	6.15183e-42	1.91229
cDC2	Cd74	0.99	0.679	9.50158e-46	2.95052e-41	2.41938
cDC2	Efhd2	0.91	0.362	6.26197e-41	1.94453e-36	1.59586
cDC2	Zeb2	0.84	0.255	1.5072e-40	4.6803e-36	1.5504
cDC2	Prkcd	0.88	0.313	2.10898e-40	6.54902e-36	1.51754
cDC2	Cybb	0.76	0.205	5.80134e-38	1.80149e-33	1.62186
cDC2	Ccdc88a	0.83	0.284	9.34048e-37	2.9005e-32	1.24343
cDC2	Napsa	0.84	0.317	1.31732e-34	4.09068e-30	1.46017
cDC2	Cd209d	0.38	0.062	6.11475e-34	1.89881e-29	2.3067
cDC2	S100a4	0.92	0.385	5.15638e-31	1.60121e-26	1.32823
cDC2	Tnip3	0.32	0.048	1.11297e-30	3.45612e-26	1.24715
cDC2	Gpx1	1	0.666	4.09618e-30	1.27199e-25	1.19084
cDC2	Klf4	0.6	0.168	2.43361e-29	7.55708e-25	1.21003
cDC2	Cbfa2t3	0.73	0.263	1.3321e-28	4.13657e-24	1.3005
cDC2	H2-DMb2	0.63	0.184	2.3121e-28	7.17977e-24	1.20746
cDC2	Lyz2	0.81	0.334	4.15478e-27	1.29018e-22	1.36814
cDC2	Atox1	0.95	0.642	9.8747e-27	3.06639e-22	1.29819
cDC2	Ctsc	0.71	0.256	1.06191e-26	3.29755e-22	1.38557
cDC2	Psap	0.97	0.684	1.68517e-23	5.23295e-19	1.55748
cDC2	Clec10a	0.4	0.096	1.06416e-21	3.30452e-17	1.33936
cDC2	Plac8	0.58	0.33	4.71961e-09	0.000146558	1.18778
cDC2	C1qc	0.15	0.048	4.99762e-06	0.155191	1.4478
cDC2	Lpl	0.18	0.072	4.27919e-05	1	1.21622
cDC2	Cxcl9	0.22	0.114	0.000644533	1	1.24005
cDC2	C1qb	0.12	0.055	0.00385152	1	1.72346
eTAC	Gal	0.62	0.003	5.79495e-305	1.79951e-300	2.80969
eTAC	Sh2d4a	0.79	0.02	3.36145e-264	1.04383e-259	2.03951
eTAC	Tmprss11d	0.44	0.001	2.75835e-229	8.56552e-225	1.71625
eTAC	Nrxn1	0.51	0.006	4.51914e-217	1.40333e-212	1.65883
eTAC	Aire	0.47	0.005	1.05315e-202	3.27033e-198	1.86414
eTAC	Col17a1	0.34	0.002	4.44353e-165	1.37985e-160	1.5453
eTAC	Cdh2	0.55	0.026	5.954e-135	1.8489e-130	1.8059
eTAC	Clic3	0.33	0.005	2.49998e-127	7.7632e-123	1.5638
eTAC	Nid1	0.78	0.069	4.33309e-125	1.34555e-120	2.00308
eTAC	Tnni1	0.27	0.003	2.70511e-115	8.40018e-111	1.69898
eTAC	Crispld2	0.66	0.057	2.51605e-106	7.81308e-102	1.61443
eTAC	Adam23	0.86	0.128	1.22115e-91	3.79205e-87	1.87333
eTAC	H2-DMb2	0.95	0.171	1.9636e-89	6.09757e-85	1.88183
eTAC	Chka	0.89	0.176	3.48767e-87	1.08303e-82	2.58332
eTAC	Adam11	0.63	0.067	1.75603e-86	5.45299e-82	1.45653
eTAC	S100a3	0.26	0.007	2.05388e-83	6.3779e-79	2.00643
eTAC	Ttyh3	0.87	0.166	9.37869e-83	2.91236e-78	1.97586
eTAC	Cadm1	0.63	0.074	1.796e-81	5.57712e-77	1.66407
eTAC	Fabp5	0.99	0.276	4.04992e-81	1.25762e-76	3.03758
eTAC	Tbc1d4	0.98	0.242	5.86777e-81	1.82212e-76	2.57018
eTAC	Bcl2a1d	0.91	0.203	2.08838e-80	6.48505e-76	2.43366
eTAC	Icosl	0.79	0.124	1.29371e-79	4.01734e-75	1.73816
eTAC	Gnb4	0.85	0.162	1.50366e-79	4.6693e-75	2.09966
eTAC	Marveld1	0.7	0.099	1.52955e-79	4.74972e-75	1.57021
eTAC	Bcl2a1b	1	0.287	3.4505e-79	1.07148e-74	2.66177
eTAC	Rogdi	0.91	0.2	1.77675e-75	5.51735e-71	1.90295
eTAC	Il4i1	0.9	0.184	5.04417e-73	1.56637e-68	1.96528
eTAC	Tnip3	0.47	0.042	9.34832e-73	2.90293e-68	1.50123
eTAC	S100a4	1	0.382	5.84953e-66	1.81645e-61	2.548
eTAC	2610528A11Rik	0.39	0.031	2.09616e-65	6.50921e-61	3.1645
eTAC	Prnp	0.66	0.109	6.95637e-65	2.16016e-60	1.73493
eTAC	Bcl2a1a	0.74	0.147	3.7457e-59	1.16315e-54	1.72834
eTAC	Ciita	0.79	0.168	9.15397e-58	2.84258e-53	1.60813
eTAC	Atp1b1	0.76	0.179	1.2651e-57	3.92852e-53	2.43237
eTAC	Gpr183	0.82	0.195	2.14272e-56	6.6538e-52	1.72979
eTAC	Tmem176b	0.99	0.412	9.01215e-53	2.79854e-48	2.19527
eTAC	Nrgn	0.47	0.059	1.25109e-52	3.885e-48	1.82717
eTAC	Napsa	0.95	0.312	5.69452e-52	1.76832e-47	1.74584
eTAC	Ogfrl1	0.86	0.248	7.95563e-52	2.47046e-47	1.78454
eTAC	Zfand6	0.95	0.427	4.87313e-50	1.51325e-45	2.09444
eTAC	Tmem176a	1	0.399	4.07021e-48	1.26392e-43	1.84446
eTAC	H2-Eb1	1	0.483	1.19716e-42	3.71753e-38	1.60031
eTAC	Ctsh	0.96	0.412	8.49772e-41	2.6388e-36	1.53298
eTAC	H2-Aa	1	0.505	2.28191e-40	7.086e-36	1.57138
eTAC	Gtf2a1	0.64	0.183	1.79648e-36	5.5786e-32	1.50698
eTAC	Cd74	1	0.678	8.44901e-35	2.62367e-30	1.57966
eTAC	Lamp1	0.95	0.537	9.24174e-33	2.86984e-28	1.63898
eTAC	Ccnd1	0.66	0.239	4.07909e-25	1.26668e-20	1.70515
eTAC	Cfp	0.51	0.158	3.15216e-22	9.78839e-18	1.47515
eTAC	H2-M2	0.41	0.107	7.22744e-20	2.24434e-15	1.4491
FRC	Dcn	0.98	0.021	0	0	6.32664
FRC	Col3a1	0.83	0.003	0	0	4.3894
FRC	Col1a2	0.92	0.002	0	0	4.13931
FRC	Serping1	0.93	0.013	0	0	3.87315
FRC	Col1a1	0.82	0.002	0	0	3.34617
FRC	C1s1	0.99	0.007	0	0	3.26124
FRC	Rarres2	0.92	0.004	0	0	3.202
FRC	Clec3b	0.64	0	0	0	2.65876
FRC	C1ra	0.86	0.018	0	0	2.44415
FRC	Col6a1	0.68	0.002	0	0	2.32853
FRC	C4b	0.71	0.009	9.59552e-295	2.9797e-290	3.56615
FRC	Bgn	0.95	0.032	3.45769e-287	1.07372e-282	3.31838
FRC	Aebp1	0.87	0.025	5.82718e-283	1.80952e-278	2.87206
FRC	Ccl11	0.52	0	7.49156e-279	2.32635e-274	2.40855
FRC	Dpt	0.52	0.001	3.82608e-273	1.18811e-268	2.22791
FRC	Cygb	0.73	0.018	4.07112e-246	1.2642e-241	2.16408
FRC	Des	0.6	0.008	1.78326e-245	5.53755e-241	2.45206
FRC	Cpxm1	0.62	0.013	4.38142e-222	1.36056e-217	2.65115
FRC	Cxcl12	0.85	0.041	5.50354e-210	1.70901e-205	3.99645
FRC	Inmt	0.4	0.001	1.94699e-207	6.04598e-203	2.52613
FRC	Igfbp3	0.61	0.016	5.00867e-197	1.55534e-192	2.54566
FRC	Mmp3	0.38	0.001	1.48719e-191	4.61817e-187	2.47001
FRC	Cald1	0.82	0.052	9.84912e-170	3.05845e-165	2.35573
FRC	Lum	0.32	0	6.04316e-169	1.87658e-164	2.34027
FRC	Sparc	0.94	0.079	5.18466e-157	1.60999e-152	2.98417
FRC	Ccl19	0.45	0.011	1.64922e-148	5.12132e-144	2.82453
FRC	Serpinh1	0.82	0.065	2.23383e-147	6.9367e-143	2.63543
FRC	Serpinf1	0.61	0.033	4.38627e-141	1.36207e-136	2.32521
FRC	Enpp2	0.7	0.048	3.20971e-138	9.9671e-134	3.66275
FRC	Lpl	0.72	0.049	4.83855e-136	1.50252e-131	2.36284
FRC	Igfbp7	0.98	0.119	5.19799e-128	1.61413e-123	2.62753
FRC	Igfbp5	0.47	0.018	4.17554e-126	1.29663e-121	2.35649
FRC	C3	0.82	0.108	2.11391e-113	6.56434e-109	5.2449
FRC	Gas6	0.65	0.066	1.1001e-96	3.41615e-92	2.50198
FRC	Tagln	0.36	0.015	6.61396e-93	2.05383e-88	2.21221
FRC	Postn	0.33	0.013	1.4942e-85	4.63994e-81	2.83314
FRC	Igfbp4	0.82	0.153	8.21582e-71	2.55126e-66	2.24337
FRC	Acta2	0.35	0.022	9.43503e-71	2.92986e-66	2.16209
FRC	Igfbp6	0.27	0.013	2.60604e-65	8.09255e-61	2.3322
FRC	Ccl21a	0.34	0.024	2.58712e-63	8.03379e-59	5.30204
FRC	Gsn	0.9	0.294	4.72056e-62	1.46588e-57	4.79463
FRC	Fn1	0.54	0.07	1.19459e-59	3.70957e-55	2.44875
FRC	Mgp	0.23	0.011	1.82493e-55	5.66695e-51	3.17127
FRC	Apoe	0.91	0.394	1.29774e-45	4.02986e-41	3.64299
FRC	Mfge8	0.77	0.218	7.01419e-45	2.17812e-40	3.34257
FRC	Cxcl13	0.33	0.038	5.27099e-42	1.6368e-37	4.48796
FRC	Clu	0.6	0.141	6.12179e-42	1.901e-37	3.59593
FRC	Ptx3	0.11	0.006	2.10659e-25	6.5416e-21	2.61312
FRC	Mt1	0.57	0.242	5.00201e-16	1.55327e-11	2.91652
FRC	Mt2	0.28	0.089	9.33581e-12	2.89905e-07	2.49956
ILC	Ccdc184	0.55	0.006	8.49294e-238	2.63731e-233	2.26049
ILC	Klrb1b	0.71	0.02	8.48251e-228	2.63407e-223	2.31448
ILC	Fam184b	0.37	0.002	4.05477e-181	1.25913e-176	1.4047
ILC	CT025624.1	0.35	0.002	1.99484e-170	6.19456e-166	1.33058
ILC	Nrgn	0.72	0.049	6.96258e-142	2.16209e-137	2.39689
ILC	Cntn1	0.52	0.021	3.13741e-138	9.7426e-134	1.83941
ILC	Upp1	0.66	0.042	5.30531e-133	1.64746e-128	2.03926
ILC	Klrb1f	0.68	0.06	6.15021e-112	1.90983e-107	2.13774
ILC	Rasl11a	0.5	0.029	2.49058e-108	7.73401e-104	1.79888
ILC	Ttn	0.47	0.029	7.63015e-97	2.36939e-92	1.56946
ILC	Cited4	0.69	0.076	1.00487e-94	3.12042e-90	1.98869
ILC	F2r	0.66	0.07	5.04912e-94	1.5679e-89	1.93117
ILC	Ccr6	0.61	0.067	8.54867e-83	2.65462e-78	1.75916
ILC	Dll1	0.36	0.019	1.3464e-80	4.18097e-76	1.29545
ILC	Cxcr6	0.7	0.094	2.68184e-80	8.32792e-76	1.81571
ILC	Pxdc1	0.66	0.085	6.89825e-80	2.14211e-75	1.83942
ILC	Il18r1	0.78	0.151	3.26623e-71	1.01426e-66	2.1295
ILC	Ncoa7	0.77	0.162	1.54647e-70	4.80224e-66	2.6731
ILC	Il7r	0.94	0.289	6.9346e-69	2.1534e-64	2.71056
ILC	Cd160	0.49	0.056	3.98519e-63	1.23752e-58	1.52861
ILC	Emb	0.95	0.33	1.63221e-60	5.0685e-56	2.33506
ILC	Asb2	0.36	0.032	7.32939e-57	2.27599e-52	1.26553
ILC	Cd82	0.9	0.372	2.97054e-54	9.22442e-50	2.25836
ILC	Il2ra	0.49	0.066	2.6582e-53	8.2545e-49	1.49458
ILC	Cd7	0.77	0.183	2.67377e-52	8.30285e-48	1.92731
ILC	Cd4	0.64	0.131	3.40311e-52	1.05677e-47	1.9622
ILC	Kcnk1	0.37	0.039	2.71326e-51	8.42548e-47	1.26979
ILC	Sdc4	0.77	0.209	1.09892e-46	3.41248e-42	1.6321
ILC	Odc1	0.78	0.257	1.39641e-46	4.33626e-42	2.56861
ILC	Bcl2	0.8	0.258	3.52107e-43	1.0934e-38	1.78927
ILC	Ms4a4c	0.71	0.181	6.71216e-43	2.08433e-38	1.58962
ILC	S100a4	0.98	0.383	1.27623e-40	3.96307e-36	1.53631
ILC	Tmsb10	1	0.931	1.9581e-40	6.08049e-36	1.42616
ILC	Ltb	0.97	0.576	3.6749e-40	1.14117e-35	1.95096
ILC	Id2	0.97	0.434	4.31047e-40	1.33853e-35	1.59612
ILC	Ckb	0.58	0.134	2.69864e-38	8.38007e-34	1.51623
ILC	Txk	0.67	0.179	4.69431e-38	1.45772e-33	1.40334
ILC	Tmem176a	0.92	0.402	1.0066e-36	3.1258e-32	1.70797
ILC	Shisa5	0.98	0.74	3.92299e-36	1.21821e-31	1.45294
ILC	Ahcyl2	0.66	0.208	2.94012e-35	9.12996e-31	1.40498
ILC	Lta	0.34	0.049	4.49853e-35	1.39693e-30	1.91998
ILC	Tnfsf8	0.36	0.056	1.02383e-34	3.17931e-30	1.45453
ILC	Il2rb	0.64	0.183	5.00187e-32	1.55323e-27	1.43906
ILC	Gzmc	0.12	0.005	1.19421e-31	3.70839e-27	2.83942
ILC	Sptssa	0.77	0.398	1.63489e-29	5.07683e-25	1.77023
ILC	Eef2k	0.41	0.094	1.00037e-26	3.10645e-22	1.27476
ILC	S100a10	0.93	0.582	4.70117e-24	1.45985e-19	1.33397
ILC	Gem	0.39	0.095	1.18606e-23	3.68308e-19	1.32764
ILC	Lmo4	0.61	0.251	1.87595e-22	5.8254e-18	1.49076
ILC	Rwdd1	0.67	0.437	1.17485e-15	3.64827e-11	1.4073
Langerhans	H2-M2	1	0.083	1.95959e-189	6.08513e-185	3.9553
Langerhans	Zmynd15	0.88	0.073	1.58383e-157	4.91827e-153	2.8286
Langerhans	Ccl22	0.84	0.072	4.25255e-145	1.32054e-140	2.9496
Langerhans	Apol7c	0.99	0.132	8.26296e-142	2.5659e-137	4.33255
Langerhans	Cacnb3	0.96	0.124	1.97909e-132	6.14568e-128	2.78682
Langerhans	Slco5a1	0.76	0.063	2.05769e-129	6.38973e-125	1.86112
Langerhans	Ankrd33b	0.83	0.089	4.20092e-119	1.30451e-114	2.15159
Langerhans	Fscn1	0.97	0.165	2.56008e-113	7.9498e-109	3.53989
Langerhans	Eno3	0.77	0.083	2.47853e-112	7.69657e-108	2.31983
Langerhans	Tmcc3	0.9	0.136	4.16926e-105	1.29468e-100	2.28484
Langerhans	Nudt17	0.65	0.06	7.86424e-103	2.44208e-98	1.87601
Langerhans	Adam23	0.87	0.128	6.40682e-94	1.98951e-89	1.93888
Langerhans	Pfkfb3	0.85	0.13	2.21247e-93	6.8704e-89	2.08572
Langerhans	Anxa3	0.95	0.205	7.83002e-85	2.43146e-80	2.32063
Langerhans	Cxcl16	0.9	0.177	8.13338e-84	2.52566e-79	2.25327
Langerhans	Etv3	0.94	0.224	9.23006e-79	2.86621e-74	2.23718
Langerhans	Tbc1d4	0.95	0.244	1.14915e-77	3.56845e-73	2.56519
Langerhans	Gadd45b	0.97	0.273	7.40215e-75	2.29859e-70	2.31738
Langerhans	Lrrk1	0.94	0.235	8.63462e-74	2.68131e-69	1.93346
Langerhans	Net1	0.82	0.168	1.87125e-73	5.81079e-69	2.1312
Langerhans	Fam49a	0.87	0.183	3.70175e-72	1.1495e-67	1.76807
Langerhans	Arhgap31	0.9	0.22	6.00269e-70	1.86401e-65	1.93572
Langerhans	Il4i1	0.87	0.185	1.11576e-69	3.46477e-65	2.09542
Langerhans	Bmp2k	0.89	0.226	1.51975e-67	4.71927e-63	1.98801
Langerhans	Cdkn1a	0.81	0.168	1.03052e-66	3.20008e-62	1.97484
Langerhans	Plxnc1	0.8	0.163	1.82322e-66	5.66165e-62	1.74365
Langerhans	Pgap2	0.86	0.204	2.02363e-66	6.28397e-62	1.66631
Langerhans	Samsn1	0.96	0.296	4.24583e-66	1.31846e-61	2.07405
Langerhans	Tmem123	0.99	0.436	3.09019e-65	9.59596e-61	2.7665
Langerhans	Ccr7	0.88	0.209	1.37665e-63	4.27491e-59	1.95348
Langerhans	Ccl5	0.99	0.445	1.20641e-61	3.74626e-57	3.13934
Langerhans	Basp1	0.96	0.332	9.04601e-59	2.80906e-54	2.08251
Langerhans	Rogdi	0.83	0.204	3.0698e-58	9.53266e-54	1.65762
Langerhans	N4bp2l1	0.73	0.157	4.13678e-56	1.28459e-51	1.60085
Langerhans	Epsti1	0.98	0.468	2.34537e-55	7.28309e-51	2.60068
Langerhans	Bcl2a1b	0.92	0.29	3.63313e-55	1.1282e-50	2.02963
Langerhans	Marcksl1	0.95	0.321	4.41231e-54	1.37015e-49	1.77378
Langerhans	Malat1	1	0.994	7.57664e-54	2.35278e-49	2.04237
Langerhans	Bcl2a1a	0.73	0.148	1.10839e-53	3.44188e-49	1.56763
Langerhans	Birc2	0.96	0.36	1.70453e-53	5.29307e-49	1.92353
Langerhans	Rap2b	0.71	0.158	1.92515e-53	5.97817e-49	1.63164
Langerhans	Rassf4	0.8	0.205	3.71516e-53	1.15367e-48	1.72939
Langerhans	Mfge8	0.81	0.217	1.78207e-52	5.53385e-48	1.74757
Langerhans	Relb	0.86	0.284	3.06328e-51	9.51242e-47	1.87143
Langerhans	Lsp1	0.99	0.631	2.67849e-49	8.31752e-45	1.99642
Langerhans	S100a4	1	0.382	4.85251e-49	1.50685e-44	2.08406
Langerhans	Serpinb6b	0.71	0.188	2.99203e-45	9.29117e-41	1.97838
Langerhans	Iscu	0.88	0.4	1.58174e-42	4.91178e-38	1.62899
Langerhans	Marcks	0.98	0.45	6.23433e-42	1.93595e-37	1.64153
Langerhans	Crip1	0.98	0.789	6.93197e-40	2.15258e-35	2.13959
LEC	Mmrn1	0.79	0.001	0	0	3.30639
LEC	Clca3a1	0.82	0.008	0	0	2.83419
LEC	Sema3d	0.85	0.002	0	0	2.64307
LEC	Stab1	0.84	0.017	7.28036e-308	2.26077e-303	2.22961
LEC	Prox1	0.7	0.007	5.3036e-306	1.64693e-301	2.53469
LEC	Cldn5	0.97	0.034	1.95528e-285	6.07174e-281	3.83692
LEC	Fxyd6	0.79	0.027	5.38055e-238	1.67082e-233	3.07396
LEC	Tnc	0.58	0.008	3.47036e-237	1.07765e-232	2.28613
LEC	Ackr4	0.51	0.004	1.94156e-236	6.02913e-232	2.91902
LEC	Plvap	0.93	0.042	1.45142e-234	4.50708e-230	2.39537
LEC	Lbp	0.68	0.017	4.95978e-230	1.54016e-225	2.48823
LEC	Jam3	0.76	0.026	3.1283e-225	9.71432e-221	2.44373
LEC	Cpe	0.87	0.04	1.55613e-223	4.83224e-219	3.11248
LEC	Ecscr	0.95	0.054	1.70282e-216	5.28777e-212	2.62596
LEC	Apold1	0.61	0.015	2.55283e-205	7.92731e-201	2.48653
LEC	Nr2f2	0.89	0.051	5.34195e-204	1.65884e-199	2.43621
LEC	Timp3	0.94	0.062	8.13047e-194	2.52476e-189	3.06243
LEC	Kdr	0.89	0.052	4.03373e-189	1.25259e-184	2.09157
LEC	Egfl7	0.91	0.057	5.96174e-187	1.8513e-182	2.77603
LEC	Ramp2	0.84	0.046	2.59163e-185	8.0478e-181	2.46144
LEC	Arhgap29	0.87	0.056	4.31476e-181	1.33986e-176	2.10836
LEC	Fstl1	0.79	0.043	3.42165e-179	1.06252e-174	2.24371
LEC	Rasip1	0.89	0.06	3.20939e-176	9.9661e-172	2.11129
LEC	Lrg1	0.84	0.054	7.62475e-167	2.36771e-162	2.10568
LEC	Cyp1b1	0.55	0.019	3.64665e-160	1.13239e-155	2.48047
LEC	Cavin2	0.69	0.036	3.31548e-156	1.02956e-151	2.25081
LEC	Adgrf5	0.69	0.036	5.73442e-155	1.78071e-150	2.2422
LEC	Lyve1	0.32	0.002	2.46895e-154	7.66684e-150	2.09734
LEC	Cp	0.76	0.052	5.23822e-151	1.62662e-146	2.41731
LEC	Tgm2	0.95	0.101	1.97023e-147	6.11815e-143	2.84114
LEC	Tm4sf1	0.86	0.079	8.011e-141	2.48766e-136	3.53788
LEC	S100a16	0.84	0.076	1.28171e-139	3.98009e-135	2.25025
LEC	Cyr61	0.63	0.036	7.4587e-138	2.31615e-133	2.7125
LEC	Dab2	0.7	0.051	4.60775e-131	1.43085e-126	2.05561
LEC	Nfib	0.89	0.103	6.78538e-122	2.10706e-117	2.10989
LEC	Smad1	0.89	0.122	2.01111e-115	6.24511e-111	2.23787
LEC	Prss23	0.55	0.037	6.31404e-108	1.9607e-103	2.10646
LEC	Igfbp7	0.87	0.123	1.79826e-95	5.58414e-91	2.57115
LEC	Cd55	0.83	0.121	7.34666e-93	2.28136e-88	2.78047
LEC	Nudt4	0.88	0.179	7.63821e-87	2.37189e-82	3.15883
LEC	Clu	0.82	0.132	7.99264e-84	2.48196e-79	3.17513
LEC	Cd36	0.6	0.067	2.43193e-79	7.55188e-75	2.06899
LEC	Maf	0.82	0.142	2.43102e-78	7.54905e-74	2.08756
LEC	Aplp2	0.95	0.298	3.34653e-70	1.0392e-65	2.45207
LEC	Il6st	0.89	0.226	2.76204e-69	8.57696e-65	2.13447
LEC	Ifitm3	1	0.298	6.48759e-67	2.01459e-62	2.37758
LEC	Tsc22d1	0.86	0.197	1.49024e-66	4.62765e-62	2.09698
LEC	Glycam1	0.3	0.022	6.93611e-55	2.15387e-50	3.44412
LEC	Selenop	0.9	0.275	7.95373e-55	2.46987e-50	2.18403
LEC	Marco	0.18	0.052	4.07408e-08	0.00126512	2.22742
Lymphocyte_proliferating	Prc1	0.8	0.03	7.87646e-225	2.44588e-220	1.70023
Lymphocyte_proliferating	Birc5	0.96	0.055	2.76053e-221	8.57228e-217	2.6241
Lymphocyte_proliferating	Ccna2	0.81	0.031	4.24435e-221	1.318e-216	1.53897
Lymphocyte_proliferating	Nusap1	0.78	0.031	2.39748e-210	7.44489e-206	1.97142
Lymphocyte_proliferating	Rrm2	0.82	0.037	7.77387e-208	2.41402e-203	1.85333
Lymphocyte_proliferating	Cenpf	0.76	0.029	1.47804e-207	4.58977e-203	1.86092
Lymphocyte_proliferating	Cdk1	0.84	0.04	2.70072e-207	8.38654e-203	1.80903
Lymphocyte_proliferating	Ube2c	0.9	0.049	1.00342e-205	3.11593e-201	2.67197
Lymphocyte_proliferating	Cdca8	0.91	0.051	5.6742e-205	1.76201e-200	1.92976
Lymphocyte_proliferating	Ccnb2	0.79	0.034	2.01277e-202	6.25026e-198	1.62854
Lymphocyte_proliferating	Hmmr	0.69	0.023	1.22122e-201	3.79227e-197	1.4486
Lymphocyte_proliferating	Cdca3	0.84	0.041	1.49899e-200	4.65482e-196	1.5715
Lymphocyte_proliferating	Spc24	0.86	0.047	5.12455e-196	1.59133e-191	1.69959
Lymphocyte_proliferating	Pclaf	0.96	0.068	1.20913e-195	3.7547e-191	2.89042
Lymphocyte_proliferating	Mki67	0.95	0.065	9.48443e-192	2.9452e-187	2.52045
Lymphocyte_proliferating	Tpx2	0.76	0.039	3.61564e-177	1.12277e-172	1.54931
Lymphocyte_proliferating	Top2a	0.94	0.074	4.79297e-177	1.48836e-172	2.76083
Lymphocyte_proliferating	Cenpe	0.71	0.034	3.48312e-171	1.08161e-166	1.50118
Lymphocyte_proliferating	Lockd	0.8	0.048	9.80405e-171	3.04445e-166	1.60173
Lymphocyte_proliferating	Hist1h1b	0.75	0.05	6.11344e-152	1.89841e-147	2.15197
Lymphocyte_proliferating	Cdc20	0.69	0.04	3.20708e-148	9.95894e-144	1.54231
Lymphocyte_proliferating	Smc2	0.93	0.111	1.03098e-127	3.20149e-123	1.92031
Lymphocyte_proliferating	Hist1h2ae	0.72	0.059	1.00149e-125	3.10991e-121	2.1816
Lymphocyte_proliferating	Hist1h2ap	0.77	0.074	1.36661e-124	4.24372e-120	2.91025
Lymphocyte_proliferating	Cenpa	0.9	0.101	9.18121e-123	2.85104e-118	1.96483
Lymphocyte_proliferating	Stmn1	0.99	0.169	1.08901e-119	3.38169e-115	3.33603
Lymphocyte_proliferating	Tyms	0.78	0.087	3.03775e-108	9.43313e-104	1.54862
Lymphocyte_proliferating	Lmnb1	0.94	0.146	5.64161e-106	1.75189e-101	1.91585
Lymphocyte_proliferating	Cks2	0.94	0.149	6.37149e-103	1.97854e-98	1.99697
Lymphocyte_proliferating	Cks1b	0.91	0.151	4.66318e-99	1.44806e-94	1.8419
Lymphocyte_proliferating	Dut	0.94	0.188	1.21969e-92	3.78749e-88	2.20189
Lymphocyte_proliferating	H2afx	0.87	0.161	9.44416e-81	2.9327e-76	2.02259
Lymphocyte_proliferating	Hmgb2	1	0.523	1.16099e-66	3.60522e-62	3.40329
Lymphocyte_proliferating	Phgdh	0.85	0.2	5.37537e-64	1.66921e-59	1.63269
Lymphocyte_proliferating	Hmgn2	0.96	0.282	5.91666e-64	1.8373e-59	1.78123
Lymphocyte_proliferating	Selenoh	0.95	0.322	6.32761e-64	1.96491e-59	1.81055
Lymphocyte_proliferating	Tubb4b	0.96	0.355	1.44645e-58	4.49167e-54	2.07444
Lymphocyte_proliferating	Ran	1	0.641	2.04679e-56	6.35591e-52	1.88042
Lymphocyte_proliferating	Trac	0.93	0.253	2.81127e-56	8.72984e-52	1.7521
Lymphocyte_proliferating	Tubb5	1	0.673	2.46757e-54	7.66255e-50	2.1065
Lymphocyte_proliferating	Ube2s	0.99	0.459	5.92989e-53	1.84141e-48	1.85038
Lymphocyte_proliferating	Ptma	1	0.945	6.64528e-53	2.06356e-48	1.62339
Lymphocyte_proliferating	Smc4	0.96	0.358	2.36531e-51	7.34501e-47	1.6911
Lymphocyte_proliferating	Tuba1b	0.93	0.495	5.15531e-51	1.60088e-46	2.23267
Lymphocyte_proliferating	H2afz	1	0.793	5.25559e-50	1.63202e-45	1.84569
Lymphocyte_proliferating	Hmgb1	1	0.761	1.03772e-48	3.22244e-44	1.62416
Lymphocyte_proliferating	Anp32b	0.99	0.645	1.35035e-47	4.19326e-43	1.56681
Lymphocyte_proliferating	H2afv	0.97	0.465	9.94184e-43	3.08724e-38	1.69768
Lymphocyte_proliferating	Lgals1	0.97	0.574	9.66112e-33	3.00007e-28	1.94615
Lymphocyte_proliferating	S100a10	0.96	0.58	4.31231e-32	1.3391e-27	1.94779
Macrophage	Pla2g2d	0.7	0.043	4.42568e-152	1.37431e-147	3.10319
Macrophage	Cd209b	0.53	0.023	9.06467e-139	2.81485e-134	4.33722
Macrophage	Timd4	0.6	0.037	1.02558e-128	3.18475e-124	3.59905
Macrophage	Cox4i2	0.33	0.009	2.04153e-103	6.33957e-99	1.82297
Macrophage	C1qb	0.53	0.038	1.00959e-101	3.13507e-97	3.66995
Macrophage	C1qa	0.55	0.043	3.47429e-99	1.07887e-94	3.65257
Macrophage	Nr1h3	0.56	0.051	1.94572e-91	6.04205e-87	2.24515
Macrophage	1300017J02Rik	0.33	0.013	2.17967e-89	6.76854e-85	1.95873
Macrophage	Bpifb2	0.25	0.005	1.01595e-87	3.15482e-83	1.73619
Macrophage	C1qc	0.47	0.035	7.66906e-87	2.38147e-82	3.49016
Macrophage	Bpifb3	0.22	0.004	1.2016e-83	3.73132e-79	1.68821
Macrophage	Aif1	0.89	0.212	1.70848e-78	5.30535e-74	3.01612
Macrophage	Hebp1	0.61	0.081	6.89364e-76	2.14068e-71	2.36762
Macrophage	Marco	0.46	0.041	5.48448e-75	1.7031e-70	3.68891
Macrophage	Cbr2	0.23	0.006	6.36123e-74	1.97535e-69	1.74815
Macrophage	Ccl8	0.48	0.047	1.00056e-73	3.10703e-69	4.88996
Macrophage	Folr2	0.35	0.023	9.30885e-70	2.89068e-65	2.01651
Macrophage	Lyz2	0.98	0.327	1.32601e-66	4.11765e-62	3.08415
Macrophage	Ccl12	0.41	0.037	1.30229e-64	4.04399e-60	3.30868
Macrophage	Fam213b	0.56	0.084	2.02945e-62	6.30205e-58	2.30558
Macrophage	Apoe	0.99	0.391	1.62476e-61	5.04536e-57	2.80276
Macrophage	Cd209f	0.15	0.002	7.041e-61	2.18644e-56	1.68559
Macrophage	Igf1	0.44	0.048	1.45477e-59	4.51748e-55	2.03098
Macrophage	Ftl1	1	0.962	1.23627e-57	3.839e-53	2.76701
Macrophage	Clec4n	0.38	0.035	1.30192e-57	4.04286e-53	2.08339
Macrophage	Fth1	0.99	0.978	1.5831e-50	4.916e-46	2.30958
Macrophage	Mafb	0.46	0.069	3.57528e-48	1.11023e-43	2.46715
Macrophage	Cox5a	0.93	0.705	5.14077e-42	1.59636e-37	1.85898
Macrophage	Lgals3	0.86	0.316	3.14831e-41	9.77645e-37	1.88781
Macrophage	Prg3	0.32	0.037	1.16178e-40	3.60766e-36	2.12387
Macrophage	Hmox1	0.42	0.069	1.27868e-40	3.9707e-36	2.80582
Macrophage	Il18	0.41	0.079	3.27772e-34	1.01783e-29	2.00252
Macrophage	Ninj1	0.62	0.207	6.2756e-34	1.94876e-29	2.26784
Macrophage	Gngt2	0.71	0.276	7.14495e-34	2.21872e-29	1.90888
Macrophage	Lyz1	0.38	0.069	4.70284e-33	1.46037e-28	4.35781
Macrophage	Il22ra2	0.21	0.02	6.03081e-31	1.87275e-26	2.00567
Macrophage	Fam26f	0.47	0.118	1.56164e-28	4.84936e-24	1.63057
Macrophage	Vamp8	0.83	0.615	4.2963e-28	1.33413e-23	1.65764
Macrophage	Selenop	0.63	0.286	1.16476e-25	3.61693e-21	3.22038
Macrophage	Dhrs1	0.46	0.144	7.20154e-24	2.23629e-19	1.7549
Macrophage	Sdc3	0.45	0.136	1.25597e-23	3.90017e-19	2.10692
Macrophage	Cd209d	0.32	0.065	8.04457e-23	2.49808e-18	1.75837
Macrophage	Chchd10	0.52	0.21	3.96327e-21	1.23071e-16	2.37292
Macrophage	Blvrb	0.54	0.242	3.05367e-19	9.48257e-15	1.89502
Macrophage	Itm2b	0.9	0.909	1.82066e-17	5.6537e-13	1.80773
Macrophage	Ctsb	0.69	0.499	1.08642e-16	3.37367e-12	1.94028
Macrophage	Ccl7	0.2	0.04	4.32975e-14	1.34452e-09	1.63928
Macrophage	Mrc1	0.14	0.022	1.42654e-13	4.42983e-09	1.76468
Macrophage	Dab2	0.25	0.069	1.56901e-12	4.87225e-08	1.66049
Macrophage	Cxcl9	0.19	0.115	0.00843857	1	1.77935
Mast_cell	Mcpt4	1	0.034	0	0	9.26424
Mast_cell	Cma1	1	0.028	0	0	8.34817
Mast_cell	Tpsb2	1	0.012	0	0	7.89276
Mast_cell	Cpa3	1	0.026	0	0	7.42697
Mast_cell	Tph1	0.94	0.009	0	0	4.5186
Mast_cell	Mrgprb1	0.97	0.002	0	0	4.33168
Mast_cell	Fcer1a	0.86	0.015	0	0	3.73777
Mast_cell	Cyp11a1	0.88	0.019	0	0	3.4128
Mast_cell	Tpsab1	0.7	0.002	0	0	3.39375
Mast_cell	Slc6a4	0.9	0.007	0	0	3.14431
Mast_cell	Cd200r3	0.92	0.022	0	0	2.87744
Mast_cell	Atp8b5	0.77	0.001	0	0	2.68892
Mast_cell	Slc18a2	0.74	0.006	0	0	2.52115
Mast_cell	Mrgprb2	0.71	0	0	0	2.36137
Mast_cell	Hs6st2	0.72	0.004	0	0	2.31155
Mast_cell	Tpsg1	0.59	0	0	0	2.27606
Mast_cell	Ms4a2	0.79	0.016	1.4361e-285	4.45953e-281	2.40994
Mast_cell	Adora3	0.72	0.012	2.53828e-281	7.88212e-277	2.35411
Mast_cell	Gata2	0.95	0.038	1.45165e-267	4.5078e-263	3.49564
Mast_cell	Slc45a3	0.83	0.027	2.77331e-256	8.61197e-252	2.82911
Mast_cell	Ctsg	0.53	0.003	4.83076e-251	1.5001e-246	2.97257
Mast_cell	Il1rl1	0.72	0.018	2.10872e-246	6.5482e-242	2.78133
Mast_cell	Ccl2	0.98	0.051	7.99035e-246	2.48124e-241	4.38452
Mast_cell	Rab27b	0.77	0.026	8.99246e-234	2.79243e-229	2.35939
Mast_cell	Hdc	0.92	0.06	1.53604e-187	4.76986e-183	3.48078
Mast_cell	Kit	0.91	0.084	6.79932e-164	2.11139e-159	3.37766
Mast_cell	Asph	0.88	0.083	2.43245e-153	7.55348e-149	2.70885
Mast_cell	Meis2	0.71	0.044	7.19326e-150	2.23372e-145	2.15033
Mast_cell	Serpinb1a	1	0.136	3.82252e-145	1.18701e-140	4.27664
Mast_cell	Ndst2	0.76	0.063	2.60208e-138	8.08023e-134	2.3963
Mast_cell	Vwa5a	0.96	0.167	9.57985e-115	2.97483e-110	3.01455
Mast_cell	Ccl7	0.51	0.028	2.2801e-113	7.08039e-109	3.11333
Mast_cell	Cd55	0.88	0.119	1.27886e-111	3.97124e-107	2.6084
Mast_cell	Lat2	0.96	0.176	1.16566e-109	3.61972e-105	2.7838
Mast_cell	Cited4	0.71	0.075	7.23123e-103	2.24551e-98	2.17763
Mast_cell	Ndrg1	0.88	0.157	6.62283e-94	2.05659e-89	2.45497
Mast_cell	Osbpl8	0.91	0.204	3.6356e-90	1.12896e-85	2.85632
Mast_cell	Chpt1	0.65	0.091	1.51049e-78	4.69052e-74	2.1667
Mast_cell	Cd63	0.99	0.324	1.89556e-75	5.88628e-71	2.80257
Mast_cell	Fosb	0.94	0.288	1.10103e-68	3.41902e-64	2.85471
Mast_cell	Slc31a2	0.69	0.126	1.96967e-68	6.11641e-64	2.18453
Mast_cell	Slc29a1	0.78	0.179	2.61324e-66	8.11488e-62	2.2266
Mast_cell	Egr1	0.88	0.241	1.06156e-63	3.29645e-59	2.81319
Mast_cell	Ly6a	0.98	0.369	3.68789e-63	1.1452e-58	2.93817
Mast_cell	Rgs1	0.92	0.275	9.74055e-62	3.02473e-57	2.47073
Mast_cell	Apoe	1	0.39	7.116e-61	2.20973e-56	2.13102
Mast_cell	Fos	0.95	0.424	2.26277e-53	7.02659e-49	2.69069
Mast_cell	Srgn	0.98	0.767	1.03288e-51	3.2074e-47	2.37666
Mast_cell	Jun	0.98	0.542	6.94027e-49	2.15516e-44	2.46587
Mast_cell	Ier2	0.85	0.462	4.55826e-31	1.41548e-26	2.16173
MigDC	Cacnb3	0.96	0.124	1.44303e-126	4.48103e-122	2.77768
MigDC	Synpo2	0.68	0.058	2.35819e-116	7.32288e-112	2.34192
MigDC	H2-M2	0.79	0.092	2.98531e-97	9.27027e-93	2.202
MigDC	Ankrd33b	0.76	0.092	1.16436e-96	3.6157e-92	2.07469
MigDC	Pfkfb3	0.85	0.13	4.72671e-96	1.46778e-91	2.30087
MigDC	Slco5a1	0.65	0.067	7.34419e-92	2.28059e-87	1.91423
MigDC	Ccl22	0.67	0.078	9.26299e-87	2.87644e-82	3.2167
MigDC	Fscn1	0.88	0.169	2.27825e-84	7.07464e-80	2.82382
MigDC	Apol7c	0.82	0.139	3.01225e-80	9.35395e-76	2.64503
MigDC	Zmynd15	0.65	0.082	2.07833e-79	6.45384e-75	2.52192
MigDC	Net1	0.82	0.168	6.29513e-76	1.95483e-71	2.32247
MigDC	Anxa3	0.91	0.206	1.00457e-74	3.11949e-70	2.41588
MigDC	Etv3	0.89	0.226	9.79035e-71	3.0402e-66	2.5008
MigDC	Cxcl16	0.82	0.18	1.87166e-69	5.81208e-65	2.33926
MigDC	Socs2	0.81	0.171	6.92657e-69	2.15091e-64	2.15184
MigDC	Ccr7	0.88	0.209	2.53744e-68	7.87952e-64	2.43873
MigDC	Slc4a8	0.6	0.08	1.07807e-67	3.34773e-63	1.70523
MigDC	Il15ra	0.59	0.08	8.31804e-67	2.583e-62	1.77276
MigDC	Tbc1d4	0.9	0.246	8.54895e-60	2.65471e-55	2.24116
MigDC	Relb	0.87	0.284	2.18252e-55	6.77737e-51	2.20331
MigDC	Adam23	0.69	0.135	2.01821e-53	6.26715e-49	1.6406
MigDC	Gadd45b	0.84	0.278	5.83654e-53	1.81242e-48	2.40411
MigDC	Tmem123	0.93	0.438	9.69254e-53	3.00982e-48	2.89595
MigDC	Il4i1	0.78	0.189	1.24934e-51	3.87958e-47	1.97465
MigDC	Eno3	0.55	0.092	1.54149e-50	4.78678e-46	1.68723
MigDC	Rogdi	0.8	0.205	8.48242e-50	2.63405e-45	1.63547
MigDC	Birc2	0.95	0.36	1.27722e-49	3.96615e-45	1.84936
MigDC	Marcks	0.96	0.451	8.56746e-47	2.66045e-42	2.04009
MigDC	Fnbp1l	0.6	0.119	1.02812e-46	3.19263e-42	1.61846
MigDC	Bmp2k	0.78	0.23	7.66308e-46	2.37962e-41	1.88381
MigDC	Traf1	0.85	0.345	1.10916e-45	3.44427e-41	2.05695
MigDC	Lrrk1	0.8	0.24	2.63659e-45	8.18739e-41	1.72994
MigDC	Samsn1	0.84	0.301	6.18231e-45	1.91979e-40	2.02194
MigDC	Ccl5	0.95	0.446	1.07746e-44	3.34585e-40	2.83801
MigDC	Arhgap31	0.74	0.226	1.86122e-41	5.77963e-37	1.85599
MigDC	Epsti1	0.88	0.472	4.50195e-41	1.39799e-36	3.08035
MigDC	Pcgf5	0.71	0.226	1.22135e-38	3.79265e-34	1.67655
MigDC	Rnf19b	0.79	0.295	5.37973e-38	1.67057e-33	1.69395
MigDC	Basp1	0.83	0.338	3.57578e-36	1.11039e-31	1.72775
MigDC	Birc3	0.78	0.306	8.65335e-36	2.68713e-31	1.79651
MigDC	Serpinb6b	0.64	0.191	1.30084e-35	4.0395e-31	2.1687
MigDC	Zfc3h1	0.64	0.183	2.4843e-34	7.71451e-30	1.70958
MigDC	Marcksl1	0.77	0.328	3.37618e-34	1.04841e-29	1.83951
MigDC	Ccl17	0.32	0.044	3.51324e-33	1.09097e-28	2.40473
MigDC	Lsp1	0.9	0.634	2.80986e-32	8.72547e-28	1.74404
MigDC	Malat1	1	0.994	9.89473e-32	3.07261e-27	2.18823
MigDC	Tspan3	0.64	0.233	4.98649e-28	1.54845e-23	1.90739
MigDC	Serpinb9	0.55	0.163	2.62365e-27	8.14723e-23	1.65653
MigDC	Crip1	0.95	0.79	5.31849e-26	1.65155e-21	1.8867
MigDC	Txndc17	0.64	0.511	8.16617e-09	0.000253584	1.63646
Monocyte	Chil3	0.7	0.006	0	0	4.81066
Monocyte	F13a1	0.9	0.009	0	0	3.07313
Monocyte	Fcgr1	0.79	0.013	1.01072e-307	3.13858e-303	2.38143
Monocyte	Ifitm6	0.88	0.026	1.50189e-277	4.66382e-273	2.96785
Monocyte	Vcan	0.64	0.011	1.29875e-244	4.03299e-240	2.18303
Monocyte	Clec4a3	0.85	0.035	5.46188e-226	1.69608e-221	2.06335
Monocyte	Ms4a6d	0.82	0.037	8.08188e-214	2.50967e-209	2.79558
Monocyte	Msr1	0.69	0.022	2.36109e-204	7.3319e-200	1.80163
Monocyte	Fn1	0.9	0.055	8.87636e-194	2.75638e-189	2.67499
Monocyte	Gpr141	0.76	0.037	9.19754e-185	2.85611e-180	1.94675
Monocyte	Hp	0.89	0.06	3.26318e-176	1.01332e-171	2.82259
Monocyte	Csf1r	0.82	0.053	1.31198e-162	4.07409e-158	1.8493
Monocyte	Wfdc17	0.94	0.093	2.5801e-142	8.012e-138	1.88428
Monocyte	Ifi204	0.84	0.087	4.87176e-125	1.51283e-120	2.53883
Monocyte	Ms4a6c	0.98	0.161	1.057e-122	3.28229e-118	3.44446
Monocyte	Hck	0.91	0.114	4.31852e-115	1.34103e-110	1.78075
Monocyte	Ifi207	0.78	0.084	7.12692e-113	2.21312e-108	2.22975
Monocyte	Ccr2	0.95	0.154	2.50576e-108	7.78115e-104	2.78209
Monocyte	Ms4a4c	0.97	0.171	4.24416e-108	1.31794e-103	3.08121
Monocyte	Tgfbi	0.89	0.13	2.31293e-104	7.18234e-100	2.57913
Monocyte	Gda	0.77	0.083	3.18465e-102	9.88929e-98	1.73901
Monocyte	Cybb	0.98	0.196	4.35909e-100	1.35363e-95	2.78475
Monocyte	Mgst1	0.8	0.105	1.88742e-93	5.86099e-89	1.86199
Monocyte	Lyz2	1	0.326	9.65883e-84	2.99936e-79	4.5937
Monocyte	Ifi211	0.7	0.096	3.98477e-83	1.23739e-78	2.10848
Monocyte	Ctsc	0.96	0.246	2.46603e-80	7.65775e-76	2.42584
Monocyte	Ifitm3	0.99	0.299	4.33705e-80	1.34678e-75	3.17961
Monocyte	Plac8	1	0.313	5.06158e-80	1.57177e-75	3.42529
Monocyte	Cebpb	0.98	0.274	4.08269e-78	1.2678e-73	2.67951
Monocyte	Lgals3	0.99	0.311	6.19611e-78	1.92408e-73	2.84287
Monocyte	Alox5ap	0.95	0.21	4.83381e-77	1.50104e-72	2.05227
Monocyte	Ly6c2	0.92	0.203	1.78299e-72	5.53672e-68	2.52557
Monocyte	Lst1	0.95	0.242	9.0235e-71	2.80207e-66	2.01421
Monocyte	Cxcl10	0.61	0.087	1.6377e-67	5.08555e-63	4.11568
Monocyte	Zeb2	0.94	0.251	8.47264e-63	2.63101e-58	1.80843
Monocyte	Msrb1	0.93	0.31	1.29135e-59	4.01001e-55	1.95324
Monocyte	Prdx5	0.97	0.495	5.6721e-57	1.76136e-52	2.39025
Monocyte	Tpd52	0.9	0.283	6.37899e-56	1.98087e-51	1.79292
Monocyte	Ctss	1	0.567	3.12999e-54	9.71956e-50	1.92064
Monocyte	Fcer1g	0.99	0.474	3.61949e-53	1.12396e-48	1.94881
Monocyte	Pnp	0.86	0.327	1.17294e-48	3.64232e-44	2.4712
Monocyte	Smpdl3a	0.84	0.253	4.75562e-48	1.47676e-43	1.75053
Monocyte	Slfn5	0.83	0.246	6.82429e-47	2.11915e-42	1.9679
Monocyte	Psap	1	0.682	1.02242e-44	3.17492e-40	1.78934
Monocyte	Ifi209	0.75	0.229	6.00585e-44	1.865e-39	2.07582
Monocyte	Ifi27l2a	0.9	0.441	4.47588e-41	1.3899e-36	2.1413
Monocyte	Samhd1	0.98	0.604	1.69442e-35	5.26167e-31	1.76971
Monocyte	Fam26f	0.48	0.117	4.9109e-29	1.52498e-24	1.76094
Monocyte	Isg15	0.58	0.183	3.64691e-26	1.13247e-21	1.75313
Monocyte	Fabp5	0.55	0.294	7.76031e-09	0.000240981	1.88749
Neutrophil	S100a9	0.98	0.017	0	0	9.09479
Neutrophil	S100a8	0.99	0.019	0	0	8.93843
Neutrophil	Retnlg	0.78	0.003	0	0	6.52622
Neutrophil	Cxcr2	0.89	0.016	0	0	4.17244
Neutrophil	Csf3r	0.93	0.029	4.76666e-298	1.48019e-293	4.53732
Neutrophil	Mmp9	0.72	0.014	6.45107e-266	2.00325e-261	3.52093
Neutrophil	Clec4d	0.73	0.016	9.65339e-261	2.99767e-256	3.23316
Neutrophil	Wfdc21	0.51	0.002	1.70164e-253	5.28409e-249	3.56137
Neutrophil	Il1b	0.95	0.063	2.48477e-211	7.71596e-207	5.85779
Neutrophil	Slfn4	0.47	0.01	1.11343e-165	3.45754e-161	3.10624
Neutrophil	Ccr1	0.75	0.047	3.07024e-162	9.53402e-158	3.47654
Neutrophil	Cxcl2	0.51	0.016	1.43995e-157	4.47147e-153	4.63389
Neutrophil	Cd300lf	0.73	0.051	2.46062e-151	7.64096e-147	3.22431
Neutrophil	Stfa2l1	0.27	0	9.77327e-142	3.03489e-137	3.13094
Neutrophil	Hp	0.77	0.065	3.39435e-135	1.05405e-130	3.4812
Neutrophil	H2-Q10	0.61	0.037	2.52176e-134	7.83083e-130	2.88226
Neutrophil	Hdc	0.79	0.066	3.82242e-130	1.18698e-125	2.79805
Neutrophil	Il1r2	0.61	0.041	5.18307e-126	1.6095e-121	3.43822
Neutrophil	Gm5483	0.24	0	1.82723e-125	5.67409e-121	3.75728
Neutrophil	Pla2g7	0.68	0.055	4.13144e-125	1.28294e-120	2.9283
Neutrophil	Slpi	0.86	0.097	1.54547e-124	4.79913e-120	3.01805
Neutrophil	Cd33	0.64	0.056	6.3905e-111	1.98444e-106	2.76016
Neutrophil	Acod1	0.35	0.01	2.89601e-110	8.99299e-106	3.10968
Neutrophil	Ptgs2	0.45	0.022	3.92239e-109	1.21802e-104	3.10667
Neutrophil	Tnfaip2	0.78	0.113	1.64885e-97	5.12019e-93	3.60997
Neutrophil	Lcn2	0.43	0.026	8.92377e-90	2.7711e-85	4.02663
Neutrophil	Gda	0.67	0.087	2.17935e-86	6.76752e-82	2.87029
Neutrophil	Msrb1	0.95	0.309	9.73037e-78	3.02157e-73	4.0955
Neutrophil	G0s2	0.48	0.046	2.04736e-75	6.35766e-71	3.78344
Neutrophil	Lrg1	0.56	0.065	3.97216e-75	1.23348e-70	3.09906
Neutrophil	Ccl6	0.62	0.08	9.31466e-75	2.89248e-70	3.49022
Neutrophil	Ifitm1	0.61	0.076	4.37088e-74	1.35729e-69	2.86355
Neutrophil	Grina	0.87	0.248	1.68585e-71	5.23506e-67	3.29096
Neutrophil	Mxd1	0.8	0.192	4.13898e-69	1.28528e-64	3.3543
Neutrophil	Fgl2	0.73	0.153	2.16932e-67	6.7364e-63	3.18306
Neutrophil	Osm	0.49	0.056	1.94543e-64	6.04115e-60	2.74456
Neutrophil	Cebpb	0.88	0.278	4.16847e-64	1.29444e-59	3.38358
Neutrophil	Rnf149	0.81	0.238	9.348e-62	2.90283e-57	3.14349
Neutrophil	Gsr	0.82	0.244	6.67673e-61	2.07332e-56	2.96688
Neutrophil	Tyrobp	0.99	0.474	2.03805e-59	6.32874e-55	2.74522
Neutrophil	S100a11	0.97	0.621	9.49324e-57	2.94794e-52	3.01313
Neutrophil	Tpd52	0.84	0.285	2.57203e-56	7.98694e-52	2.73596
Neutrophil	Srgn	1	0.766	2.81072e-56	8.72814e-52	3.02657
Neutrophil	Dusp1	0.87	0.336	2.71078e-55	8.4178e-51	3.50961
Neutrophil	Pglyrp1	0.68	0.166	2.01848e-53	6.268e-49	2.82815
Neutrophil	Ifitm2	0.89	0.356	1.66142e-52	5.15921e-48	2.9289
Neutrophil	Lst1	0.78	0.249	1.05878e-49	3.28784e-45	2.91428
Neutrophil	Wfdc17	0.56	0.109	7.76824e-48	2.41227e-43	4.34705
Neutrophil	Ier3	0.52	0.122	9.42849e-37	2.92783e-32	2.78395
Neutrophil	Cd14	0.32	0.047	1.20147e-33	3.73092e-29	2.92102
NK_cell	Ncr1	0.83	0.013	0	0	3.16883
NK_cell	Klrb1c	0.79	0.02	1.43503e-270	4.4562e-266	2.97011
NK_cell	Klre1	0.8	0.023	1.03108e-257	3.2018e-253	3.2736
NK_cell	Klri2	0.5	0.008	4.08708e-196	1.26916e-191	1.93407
NK_cell	Gzma	0.7	0.031	3.36633e-183	1.04535e-178	5.71988
NK_cell	Klrc2	0.53	0.015	2.38934e-167	7.41962e-163	2.13796
NK_cell	Klra8	0.39	0.005	2.00338e-157	6.22109e-153	2.49464
NK_cell	Klrc1	0.46	0.012	2.76892e-151	8.59832e-147	2.04511
NK_cell	Klrb1a	0.36	0.005	2.71709e-142	8.43737e-138	1.38709
NK_cell	Klra4	0.38	0.007	4.85087e-141	1.50634e-136	3.15535
NK_cell	Klrk1	0.92	0.111	8.04394e-139	2.49788e-134	3.34715
NK_cell	Xcl1	0.65	0.041	9.83071e-138	3.05273e-133	4.01114
NK_cell	Prf1	0.64	0.042	1.60617e-132	4.98765e-128	2.84493
NK_cell	Eomes	0.5	0.022	8.10672e-126	2.51738e-121	1.8936
NK_cell	Nkg7	0.96	0.166	1.52971e-116	4.7502e-112	3.89947
NK_cell	Klra7	0.4	0.015	1.26933e-109	3.94165e-105	2.30241
NK_cell	Klra9	0.29	0.005	4.75834e-107	1.47761e-102	1.76
NK_cell	Il2rb	0.89	0.172	9.9659e-89	3.09471e-84	2.61299
NK_cell	Klrd1	0.83	0.15	1.64349e-86	5.10354e-82	2.7895
NK_cell	Ctsw	0.81	0.148	2.44289e-82	7.5859e-78	2.46532
NK_cell	Ifng	0.27	0.011	8.56809e-72	2.66065e-67	2.71825
NK_cell	Gzmb	0.4	0.031	1.09104e-69	3.38801e-65	2.85606
NK_cell	Car2	0.38	0.029	1.27735e-67	3.96656e-63	1.50449
NK_cell	Ccl5	0.99	0.445	4.47646e-60	1.39008e-55	2.95819
NK_cell	Klra1	0.18	0.005	2.50795e-57	7.78794e-53	1.54233
NK_cell	Txk	0.74	0.176	1.561e-56	4.84737e-52	2.10925
NK_cell	AW112010	1	0.604	8.79933e-55	2.73246e-50	2.6183
NK_cell	Ms4a4b	0.93	0.352	1.29898e-52	4.03372e-48	2.27566
NK_cell	Klrb1f	0.48	0.068	7.28791e-50	2.26312e-45	1.47549
NK_cell	Ctla2a	0.63	0.137	2.96877e-46	9.21891e-42	2.06764
NK_cell	Klra3	0.16	0.006	4.95553e-45	1.53884e-40	1.26021
NK_cell	Id2	0.96	0.435	8.31411e-39	2.58178e-34	1.6854
NK_cell	Bcl2	0.76	0.26	5.47944e-38	1.70153e-33	1.80558
NK_cell	Ccr5	0.44	0.083	5.16733e-36	1.60461e-31	1.38613
NK_cell	Gimap4	0.69	0.243	6.16164e-35	1.91337e-30	1.93705
NK_cell	Fcer1g	0.98	0.474	4.21749e-34	1.30966e-29	1.40315
NK_cell	Tyrobp	0.97	0.475	2.25495e-33	7.00229e-29	1.33413
NK_cell	Ugcg	0.71	0.266	6.77709e-33	2.10449e-28	1.6215
NK_cell	Cd160	0.37	0.06	8.64118e-33	2.68334e-28	1.2676
NK_cell	Ptprc	0.97	0.742	7.90042e-30	2.45332e-25	1.31815
NK_cell	Ptprcap	0.91	0.485	1.95227e-28	6.06239e-24	1.35934
NK_cell	Ccl4	0.33	0.055	4.87805e-28	1.51478e-23	1.69179
NK_cell	Hcst	0.77	0.383	2.43519e-27	7.56198e-23	1.59939
NK_cell	Gimap6	0.74	0.354	1.4309e-22	4.44337e-18	1.28377
NK_cell	Cd7	0.56	0.192	1.44797e-22	4.49638e-18	1.45816
NK_cell	Hsd11b1	0.41	0.129	5.10931e-19	1.58659e-14	1.35253
NK_cell	Ccnd2	0.71	0.373	6.24689e-19	1.93985e-14	1.27241
NK_cell	Lgals1	0.87	0.578	9.426e-19	2.92705e-14	1.36577
NK_cell	Itgb2	0.62	0.315	3.1605e-18	9.81431e-14	1.32071
NK_cell	Gimap5	0.5	0.203	4.5927e-17	1.42617e-12	1.33939
pDC	Cox6a2	0.93	0.014	0	0	3.83806
pDC	Klk1	0.73	0.005	0	0	3.09467
pDC	Gm21762	0.78	0.007	0	0	2.1634
pDC	Cd300c	0.79	0.014	8.08666e-298	2.51115e-293	2.08115
pDC	Siglech	1	0.042	1.56337e-285	4.85475e-281	4.58115
pDC	Smim5	0.89	0.028	1.53229e-282	4.75823e-278	2.63469
pDC	Upb1	0.77	0.023	5.0581e-244	1.57069e-239	2.0045
pDC	Ccr9	0.96	0.054	7.33037e-228	2.2763e-223	2.99574
pDC	Pltp	0.96	0.054	8.7681e-220	2.72276e-215	2.61027
pDC	Lair1	0.95	0.072	3.05043e-191	9.4725e-187	2.93277
pDC	Runx2	0.93	0.083	1.06857e-163	3.31824e-159	2.51473
pDC	Lag3	0.75	0.053	3.25923e-144	1.01209e-139	1.7391
pDC	Mctp2	0.64	0.038	5.91751e-138	1.83756e-133	1.65622
pDC	P2ry14	0.79	0.069	3.50405e-135	1.08811e-130	2.07847
pDC	Ppfia4	0.82	0.083	3.22859e-127	1.00257e-122	1.97416
pDC	Pld4	0.99	0.166	5.8354e-123	1.81207e-118	2.87252
pDC	Rnase6	1	0.187	3.70093e-119	1.14925e-114	3.22218
pDC	Ly6d	1	0.172	1.70292e-118	5.28808e-114	3.75049
pDC	Bcl11a	0.92	0.131	5.39067e-112	1.67396e-107	2.33877
pDC	Clec12a	0.86	0.11	1.17318e-110	3.64308e-106	2.0312
pDC	Pacsin1	0.7	0.067	1.44254e-110	4.47952e-106	1.70609
pDC	Cd209d	0.65	0.051	1.60994e-109	4.99934e-105	1.75322
pDC	Nucb2	0.84	0.117	1.9434e-109	6.03484e-105	2.2038
pDC	Iglc3	0.93	0.136	5.82129e-108	1.80768e-103	2.39306
pDC	Clec10a	0.77	0.081	3.31633e-106	1.02982e-101	1.76427
pDC	Atp1b1	0.98	0.17	1.58703e-104	4.9282e-100	2.31605
pDC	Mpeg1	0.99	0.188	2.37358e-104	7.37067e-100	2.62154
pDC	Ctsl	0.99	0.215	1.81542e-102	5.63743e-98	3.27738
pDC	Khk	0.71	0.086	3.31566e-95	1.02961e-90	1.66001
pDC	Ly6c2	0.98	0.2	1.34288e-89	4.17005e-85	2.55877
pDC	Fcrla	0.66	0.079	1.74628e-84	5.42272e-80	1.66003
pDC	Cybb	0.96	0.197	4.16449e-82	1.2932e-77	2.04805
pDC	Grn	0.99	0.324	5.15403e-81	1.60048e-76	2.84378
pDC	Irf8	1	0.378	1.32084e-78	4.10162e-74	3.23497
pDC	Tcf4	0.99	0.325	6.83532e-78	2.12257e-73	2.72672
pDC	Plac8	1	0.313	8.1167e-74	2.52048e-69	2.58449
pDC	Dnajc7	1	0.407	1.01138e-71	3.14065e-67	2.41123
pDC	Ctsh	1	0.41	7.69312e-70	2.38894e-65	2.45389
pDC	Rpgrip1	0.75	0.145	7.94052e-70	2.46577e-65	1.9607
pDC	Bst2	1	0.56	1.43245e-68	4.44817e-64	3.47048
pDC	Cyth4	0.94	0.282	1.91308e-67	5.9407e-63	1.93063
pDC	Ly86	0.94	0.252	1.47681e-64	4.58595e-60	1.75762
pDC	St8sia4	0.94	0.296	1.57168e-60	4.88052e-56	1.80911
pDC	Tyrobp	1	0.474	8.73376e-59	2.7121e-54	2.28921
pDC	Unc93b1	0.89	0.283	1.23664e-57	3.84013e-53	1.85516
pDC	Ctsb	0.97	0.488	6.00311e-54	1.86415e-49	2.14722
pDC	Rpl31	1	0.819	5.83035e-53	1.8105e-48	1.67146
pDC	Mvb12a	0.85	0.318	2.73513e-49	8.49341e-45	1.77076
pDC	Psap	1	0.682	5.95279e-47	1.84852e-42	1.86545
pDC	Ly6a	0.93	0.371	3.76689e-40	1.16973e-35	1.66488
T_cell_CD4	Cd3d	0.94	0.326	1.32539e-49	4.11573e-45	1.74694
T_cell_CD4	Tpt1	1	0.998	1.61781e-49	5.02378e-45	1.04559
T_cell_CD4	Rpl12	1	0.971	2.92289e-49	9.07646e-45	1.4217
T_cell_CD4	Cd3g	0.93	0.302	1.44368e-48	4.48305e-44	1.76365
T_cell_CD4	Rps24	1	0.993	7.46522e-48	2.31817e-43	1.10247
T_cell_CD4	Trbc2	0.96	0.409	3.42253e-47	1.0628e-42	2.05674
T_cell_CD4	Rps16	1	0.993	1.16565e-46	3.61968e-42	1.07734
T_cell_CD4	Trac	0.82	0.257	2.42965e-46	7.5448e-42	1.95566
T_cell_CD4	Rps29	1	0.995	3.92526e-46	1.21891e-41	1.00998
T_cell_CD4	Rps27	1	0.993	3.36819e-42	1.04592e-37	1.0443
T_cell_CD4	Dapl1	0.53	0.105	5.42532e-40	1.68472e-35	1.62722
T_cell_CD4	Rpl5	1	0.958	5.91778e-40	1.83765e-35	1.08687
T_cell_CD4	Lef1	0.6	0.146	9.72949e-40	3.0213e-35	1.63596
T_cell_CD4	Rps7	1	0.978	1.1841e-38	3.677e-34	1.00964
T_cell_CD4	Rps15a	1	0.982	5.76784e-38	1.79109e-33	0.990147
T_cell_CD4	Rpl17	1	0.983	6.92849e-38	2.1515e-33	0.922431
T_cell_CD4	Rps13	1	0.98	2.11045e-37	6.55359e-33	0.908875
T_cell_CD4	Rps20	1	0.987	3.355e-35	1.04183e-30	0.932602
T_cell_CD4	Rpl8	1	0.977	2.12979e-34	6.61364e-30	0.904798
T_cell_CD4	Rps18	1	0.979	7.14042e-34	2.21731e-29	0.897177
T_cell_CD4	Bcl11b	0.67	0.201	8.87636e-34	2.75638e-29	1.27772
T_cell_CD4	Cd3e	0.7	0.23	1.34937e-32	4.19019e-28	1.45131
T_cell_CD4	Ms4a4b	0.86	0.355	5.64674e-31	1.75348e-26	1.36321
T_cell_CD4	Tmsb10	1	0.931	2.04115e-28	6.33838e-24	0.969422
T_cell_CD4	Lck	0.7	0.281	3.81004e-28	1.18313e-23	1.50204
T_cell_CD4	Cd2	0.74	0.271	7.2925e-28	2.26454e-23	1.13349
T_cell_CD4	Lat	0.68	0.254	2.06136e-26	6.40113e-22	1.31285
T_cell_CD4	Shisa5	0.96	0.741	3.47796e-26	1.08001e-21	1.16144
T_cell_CD4	Skap1	0.69	0.255	1.86462e-24	5.7902e-20	1.10998
T_cell_CD4	Igfbp4	0.53	0.165	1.98431e-24	6.16188e-20	1.55238
T_cell_CD4	Ms4a6b	0.78	0.375	3.73406e-23	1.15954e-18	1.19957
T_cell_CD4	Limd2	0.92	0.627	1.91236e-22	5.93846e-18	1.06848
T_cell_CD4	Satb1	0.64	0.273	7.01769e-22	2.1792e-17	1.31387
T_cell_CD4	Tcf7	0.64	0.266	9.43308e-21	2.92925e-16	1.12895
T_cell_CD4	Gm2682	0.42	0.121	3.51422e-19	1.09127e-14	0.979065
T_cell_CD4	Rpl22l1	0.94	0.806	4.65406e-19	1.44522e-14	0.955563
T_cell_CD4	Cd27	0.54	0.209	1.03306e-18	3.20797e-14	1.11271
T_cell_CD4	Arhgef1	0.77	0.462	1.16054e-18	3.60384e-14	0.999938
T_cell_CD4	Cd247	0.44	0.154	7.14706e-17	2.21938e-12	0.989361
T_cell_CD4	Dgka	0.49	0.192	9.16615e-17	2.84636e-12	1.16746
T_cell_CD4	Trbc1	0.61	0.293	1.10889e-16	3.44345e-12	1.59485
T_cell_CD4	Thy1	0.62	0.28	5.03108e-16	1.5623e-11	1.03117
T_cell_CD4	Trat1	0.26	0.063	5.45565e-15	1.69414e-10	0.917646
T_cell_CD4	Prkcq	0.4	0.141	5.92233e-15	1.83906e-10	1.03913
T_cell_CD4	Arhgap15	0.64	0.349	8.62287e-15	2.67766e-10	1.09119
T_cell_CD4	Atp1b3	0.64	0.402	1.20872e-13	3.75343e-09	1.05668
T_cell_CD4	Gimap3	0.52	0.244	2.74976e-13	8.53883e-09	1.08756
T_cell_CD4	Kcnn4	0.41	0.174	1.47882e-12	4.59217e-08	1.01203
T_cell_CD4	Ccnd2	0.66	0.375	1.73071e-12	5.37438e-08	1.00459
T_cell_CD4	Cd28	0.35	0.154	4.1332e-09	0.000128348	0.926845
T_cell_CD8	Cd8b1	0.88	0.13	7.74854e-106	2.40615e-101	2.62223
T_cell_CD8	Cd8a	0.84	0.139	4.20099e-85	1.30453e-80	1.92635
T_cell_CD8	Cd3d	0.99	0.324	4.23161e-63	1.31404e-58	1.9509
T_cell_CD8	Nkg7	0.82	0.171	2.16486e-60	6.72255e-56	1.49502
T_cell_CD8	Cd3g	0.99	0.299	2.75051e-58	8.54117e-54	1.76154
T_cell_CD8	Rps15a	1	0.982	7.24056e-53	2.24841e-48	1.22973
T_cell_CD8	Ms4a4b	0.99	0.349	2.13577e-51	6.63221e-47	1.68784
T_cell_CD8	Rps24	1	0.993	2.89277e-51	8.98291e-47	1.1366
T_cell_CD8	Rps16	1	0.993	1.5426e-50	4.79024e-46	1.10691
T_cell_CD8	Rps10	1	0.991	1.39877e-48	4.3436e-44	0.987341
T_cell_CD8	Rps18	1	0.979	2.31736e-48	7.19611e-44	1.1603
T_cell_CD8	Rplp1	1	0.995	1.10999e-47	3.44686e-43	1.03615
T_cell_CD8	Rpl23	1	0.995	2.13926e-47	6.64304e-43	0.981423
T_cell_CD8	Rpl13	1	0.99	3.4785e-47	1.08018e-42	0.966656
T_cell_CD8	Rpl12	1	0.971	1.72203e-46	5.34743e-42	1.3463
T_cell_CD8	Rpl18	1	0.978	5.78191e-46	1.79546e-41	0.986893
T_cell_CD8	Rps7	1	0.978	4.05186e-45	1.25822e-40	1.06749
T_cell_CD8	Dapl1	0.55	0.104	5.24932e-45	1.63007e-40	1.99723
T_cell_CD8	Lck	0.9	0.273	1.05575e-44	3.27842e-40	1.31508
T_cell_CD8	Rps20	1	0.987	2.26895e-44	7.04577e-40	0.986046
T_cell_CD8	Rpl8	1	0.977	6.8016e-44	2.1121e-39	1.02556
T_cell_CD8	Rplp0	1	0.983	5.02364e-43	1.55999e-38	1.02353
T_cell_CD8	Rpsa	1	0.982	6.00357e-43	1.86429e-38	0.980092
T_cell_CD8	Rpl32	1	0.978	1.68549e-42	5.23394e-38	1.00423
T_cell_CD8	Trbc2	0.98	0.408	1.55159e-41	4.81816e-37	1.57157
T_cell_CD8	Trac	0.84	0.257	2.68775e-41	8.34628e-37	1.38869
T_cell_CD8	Rps27	1	0.993	5.931e-41	1.84175e-36	1.01188
T_cell_CD8	Rpl5	1	0.958	2.58585e-40	8.02983e-36	1.00639
T_cell_CD8	Rpl36a	1	0.943	6.4975e-39	2.01767e-34	1.03149
T_cell_CD8	Rpl10a	1	0.953	4.54124e-38	1.41019e-33	0.974081
T_cell_CD8	Rpl36	1	0.962	5.49944e-38	1.70774e-33	0.963657
T_cell_CD8	Cd3e	0.77	0.227	4.14887e-37	1.28835e-32	1.28996
T_cell_CD8	Rpl22l1	1	0.804	1.3067e-35	4.05769e-31	1.27322
T_cell_CD8	Klk8	0.58	0.147	5.76218e-35	1.78933e-30	1.20445
T_cell_CD8	Rps28	1	0.949	6.52712e-35	2.02687e-30	0.960596
T_cell_CD8	Lef1	0.59	0.146	2.65806e-34	8.25408e-30	1.15553
T_cell_CD8	Gm2682	0.53	0.116	2.67157e-33	8.29602e-29	1.07299
T_cell_CD8	Skap1	0.8	0.251	4.64756e-33	1.44321e-28	1.06378
T_cell_CD8	Cd27	0.69	0.203	1.08864e-32	3.38055e-28	1.06812
T_cell_CD8	Lat	0.77	0.251	7.33422e-32	2.2775e-27	1.11383
T_cell_CD8	Satb1	0.75	0.269	7.35274e-30	2.28325e-25	1.23402
T_cell_CD8	Cd2	0.77	0.269	2.12109e-29	6.58662e-25	1.10129
T_cell_CD8	Thy1	0.73	0.275	1.63053e-27	5.06329e-23	1.26393
T_cell_CD8	Ctsw	0.56	0.158	8.59326e-27	2.66846e-22	0.980148
T_cell_CD8	Ms4a6b	0.86	0.372	1.23225e-26	3.82651e-22	1.11712
T_cell_CD8	Hcst	0.84	0.38	2.63767e-26	8.19076e-22	1.07825
T_cell_CD8	Ccnd2	0.82	0.368	5.51752e-24	1.71336e-19	1.08261
T_cell_CD8	Arl4c	0.76	0.351	3.93728e-22	1.22264e-17	0.981207
T_cell_CD8	Bcl2	0.66	0.264	7.79113e-21	2.41938e-16	1.06523
T_cell_CD8	Trbc1	0.61	0.293	2.17105e-16	6.74176e-12	1.44867
T_cell_gd	Trdc	0.43	0.023	1.04735e-98	3.25232e-94	3.00121
T_cell_gd	Tcrg-C2	0.36	0.015	4.99314e-92	1.55052e-87	1.35129
T_cell_gd	Tcrg-C4	0.38	0.021	1.07752e-82	3.34602e-78	1.40872
T_cell_gd	Tcrg-C1	0.34	0.016	5.51779e-81	1.71344e-76	1.07313
T_cell_gd	Cxcr6	0.65	0.096	7.03559e-74	2.18476e-69	2.49845
T_cell_gd	Cd3g	0.93	0.302	2.45768e-56	7.63183e-52	2.09253
T_cell_gd	Actn2	0.25	0.017	5.26122e-47	1.63377e-42	0.967663
T_cell_gd	Cd3e	0.79	0.226	3.41189e-46	1.05949e-41	1.68942
T_cell_gd	Thy1	0.83	0.271	3.20689e-45	9.95834e-41	1.78239
T_cell_gd	Cd3d	0.9	0.327	1.01798e-42	3.16114e-38	1.66999
T_cell_gd	Skap1	0.76	0.253	1.03515e-34	3.21445e-30	1.35055
T_cell_gd	Hcst	0.88	0.378	8.93035e-33	2.77314e-28	1.37817
T_cell_gd	Il27ra	0.52	0.125	4.41072e-32	1.36966e-27	1.12896
T_cell_gd	Il7r	0.74	0.298	1.32412e-30	4.11179e-26	1.95501
T_cell_gd	5830411N06Rik	0.2	0.018	5.56391e-30	1.72776e-25	1.24469
T_cell_gd	Pxdc1	0.43	0.094	4.31296e-29	1.3393e-24	1.32397
T_cell_gd	Ltb	0.96	0.576	4.47348e-28	1.38915e-23	1.34631
T_cell_gd	Ptprcap	0.93	0.485	4.98842e-28	1.54905e-23	1.2054
T_cell_gd	Shisa5	0.98	0.74	7.47636e-28	2.32163e-23	1.17082
T_cell_gd	Trbc2	0.86	0.413	1.40133e-25	4.35155e-21	1.49764
T_cell_gd	Icos	0.42	0.105	9.46191e-25	2.93821e-20	1.5649
T_cell_gd	Lat	0.66	0.255	9.41035e-24	2.9222e-19	1.23101
T_cell_gd	Trbc1	0.66	0.291	9.40002e-21	2.91899e-16	1.70133
T_cell_gd	Emb	0.72	0.34	3.73881e-20	1.16101e-15	1.20883
T_cell_gd	Klk8	0.48	0.151	4.51566e-20	1.40225e-15	0.996388
T_cell_gd	Maf	0.48	0.156	1.00945e-19	3.13463e-15	1.20673
T_cell_gd	Smpdl3a	0.62	0.262	1.20823e-19	3.75193e-15	1.04599
T_cell_gd	Il18r1	0.49	0.163	7.55907e-19	2.34732e-14	1.03459
T_cell_gd	Tcf7	0.63	0.267	1.12646e-18	3.49801e-14	1.07748
T_cell_gd	Bcl11b	0.54	0.207	4.4221e-18	1.3732e-13	1.00247
T_cell_gd	S100a10	0.88	0.584	9.64889e-18	2.99627e-13	0.935785
T_cell_gd	Rinl	0.63	0.302	1.11707e-16	3.46884e-12	1.0025
T_cell_gd	Rora	0.33	0.096	2.09425e-15	6.50328e-11	0.963583
T_cell_gd	St3gal6	0.38	0.127	2.07091e-14	6.43079e-10	0.866155
T_cell_gd	Trac	0.6	0.266	2.22737e-14	6.91667e-10	0.90768
T_cell_gd	Kbtbd11	0.39	0.135	2.51972e-14	7.8245e-10	0.859753
T_cell_gd	Sept1	0.66	0.374	5.93952e-14	1.8444e-09	0.937086
T_cell_gd	Txk	0.48	0.186	1.03077e-13	3.20086e-09	0.915486
T_cell_gd	Ccr6	0.29	0.081	1.3153e-13	4.0844e-09	0.893363
T_cell_gd	Lmo4	0.51	0.255	2.50015e-13	7.76371e-09	1.5212
T_cell_gd	Grap2	0.42	0.175	7.28967e-12	2.26366e-07	0.910596
T_cell_gd	Ms4a6b	0.65	0.38	1.95797e-11	6.08008e-07	0.963516
T_cell_gd	Ccnd2	0.63	0.376	2.80224e-11	8.70181e-07	0.913855
T_cell_gd	Itgb7	0.59	0.347	7.11007e-11	2.20789e-06	0.888014
T_cell_gd	Id2	0.68	0.446	2.66875e-10	8.28728e-06	1.00871
T_cell_gd	Ramp1	0.51	0.288	2.92029e-10	9.06838e-06	1.06227
T_cell_gd	Sptssa	0.59	0.406	1.04855e-09	3.25607e-05	0.917041
T_cell_gd	Ero1l	0.29	0.115	2.51837e-09	7.82031e-05	0.876282
T_cell_gd	Gimap3	0.46	0.247	4.89172e-09	0.000151903	0.952579
T_cell_gd	Ms4a4b	0.56	0.367	6.22465e-09	0.000193294	1.31619
Treg	Foxp3	0.51	0.024	7.53611e-127	2.34019e-122	1.97164
Treg	Izumo1r	0.69	0.054	6.0284e-126	1.872e-121	2.47116
Treg	Ctla4	0.45	0.043	8.10274e-68	2.51615e-63	2.03112
Treg	Tnfrsf4	0.62	0.097	8.96386e-64	2.78355e-59	2.74216
Treg	Ikzf2	0.73	0.166	1.1032e-59	3.42575e-55	2.73622
Treg	Cd3d	0.94	0.326	6.8541e-52	2.1284e-47	1.86523
Treg	Tnfrsf18	0.68	0.161	2.11322e-49	6.5622e-45	1.97548
Treg	Cd3g	0.9	0.303	4.1852e-49	1.29963e-44	1.96465
Treg	Il2ra	0.46	0.067	4.9345e-47	1.53231e-42	1.53089
Treg	Trbc2	0.94	0.409	3.48853e-46	1.08329e-41	2.18007
Treg	Cd3e	0.78	0.227	5.96952e-43	1.85372e-38	1.64229
Treg	Cd2	0.8	0.268	1.31563e-42	4.08543e-38	1.97734
Treg	Cd5	0.54	0.114	1.97916e-40	6.14588e-36	1.45435
Treg	Trac	0.74	0.261	1.96433e-32	6.09982e-28	1.63398
Treg	Nt5e	0.31	0.047	4.75459e-31	1.47644e-26	1.20007
Treg	Tspan32	0.58	0.175	7.94909e-30	2.46843e-25	1.4673
Treg	Tox	0.41	0.088	2.02714e-28	6.29488e-24	1.23233
Treg	Shisa5	0.97	0.74	2.17362e-28	6.74976e-24	1.2991
Treg	Ltb	0.93	0.577	1.24461e-27	3.86487e-23	1.39672
Treg	Lck	0.7	0.281	3.4458e-27	1.07002e-22	1.52489
Treg	Ifi27l2a	0.88	0.442	1.06078e-26	3.29403e-22	1.45408
Treg	Bcl11b	0.6	0.204	4.80833e-26	1.49313e-21	1.46721
Treg	Ms4a6b	0.76	0.376	2.85653e-24	8.87037e-20	1.47076
Treg	Gm8369	0.49	0.141	3.814e-24	1.18436e-19	1.18697
Treg	Ptprcap	0.86	0.488	5.61602e-24	1.74394e-19	1.31435
Treg	Ift80	0.31	0.06	1.00639e-23	3.12513e-19	1.02094
Treg	Cd27	0.57	0.208	1.06508e-22	3.30739e-18	1.39653
Treg	Cd28	0.48	0.148	4.12413e-22	1.28067e-17	1.29028
Treg	Ms4a4b	0.76	0.359	3.47764e-21	1.07991e-16	1.35703
Treg	Cd6	0.38	0.1	4.45292e-21	1.38277e-16	1.18658
Treg	Icos	0.39	0.106	7.50694e-21	2.33113e-16	1.70308
Treg	Skap1	0.64	0.257	6.42305e-20	1.99455e-15	1.14574
Treg	Trbc1	0.64	0.292	1.35257e-19	4.20012e-15	1.85972
Treg	Smc4	0.7	0.369	3.9303e-19	1.22047e-14	1.24316
Treg	Rapgef6	0.72	0.4	4.03884e-19	1.25418e-14	1.19205
Treg	Sh2d1a	0.37	0.099	4.29415e-19	1.33346e-14	1.18147
Treg	Gimap3	0.59	0.242	2.39257e-18	7.42966e-14	1.18174
Treg	Trat1	0.28	0.062	5.70215e-18	1.77069e-13	0.973707
Treg	Inpp4b	0.46	0.159	1.05737e-17	3.28344e-13	1.14565
Treg	Rhoh	0.66	0.354	6.3494e-16	1.97168e-11	1.25606
Treg	Ccnd2	0.7	0.373	5.14986e-15	1.59919e-10	0.96439
Treg	Slamf6	0.47	0.191	5.94678e-15	1.84665e-10	1.05424
Treg	Ipcef1	0.37	0.124	3.6217e-14	1.12465e-09	0.983739
Treg	Lbh	0.53	0.273	4.06215e-14	1.26142e-09	1.28328
Treg	Rgs10	0.7	0.447	8.32545e-13	2.5853e-08	1.00408
Treg	Zap70	0.39	0.153	1.13908e-12	3.5372e-08	0.964277
Treg	Chd3	0.57	0.334	1.14882e-11	3.56743e-07	0.978179
Treg	Tespa1	0.46	0.232	1.8251e-09	5.66748e-05	1.10045
Treg	Pdcd4	0.51	0.34	4.06994e-08	0.00126384	0.986427
Treg	Bcl2	0.48	0.271	5.42297e-08	0.00168399	1.07285
