# Supplementary material for: Dictionary of immune responses to cytokines at single-cell resolution
Source: Nature. 2023 Dec 6;625(7994):377–84. doi: 10.1038/s41586-023-06816-9 (PMC10781646; doi:10.1038/s41586-023-06816-9)
Supplement: Cytokine signatures: DEGs in response to each cytokine treatment in each cell type. — Listing of cytokine treatments, DEGs, log2 fold change between cytokine- and PBS-treatments, FDR-adjusted P-values from two-sided Wilcoxon rank-sum test for the differential gene expression analysis, and percentages of cells expressing the gene in cytokine-treated cells and in PBS-treated cells. Each tab is a separate cell type. These cytokine signatures are summarized in Fig. 1d. [file 41586_2023_6816_MOESM5_ESM.xlsx]

## Sheet: B_cell
Celltype	Celltype_Str	Cytokine	Cytokine_Str	Gene	Avg_log2FC	FDR	Pct_Cytokine	Pct_PBS
B cell	B_cell	IL-1α	IL1a	Zfp36l2	1.09093	8.00795e-20	0.509	0.217
B cell	B_cell	IL-1α	IL1a	Arap2	0.891994	7.89645e-10	0.314	0.11
B cell	B_cell	IL-1α	IL1a	Socs3	0.8435	5.32029e-10	0.16	0.023
B cell	B_cell	IL-1α	IL1a	Napsa	0.808776	1.24492e-14	0.794	0.585
B cell	B_cell	IL-1α	IL1a	Gpr171	0.791013	1.74314e-09	0.331	0.124
B cell	B_cell	IL-1α	IL1a	Ccnd2	0.699463	0.0209745	0.222	0.118
B cell	B_cell	IL-1α	IL1a	Ptpn1	0.686511	2.87274e-06	0.412	0.23
B cell	B_cell	IL-1α	IL1a	Ly6a	0.673259	1.25601e-05	0.572	0.359
B cell	B_cell	IL-1α	IL1a	Pdcd4	0.672802	0.000113007	0.336	0.187
B cell	B_cell	IL-1α	IL1a	Sorl1	0.626455	1.59362e-06	0.501	0.277
B cell	B_cell	IL-1α	IL1a	Ptpn22	0.616331	4.80433e-06	0.184	0.053
B cell	B_cell	IL-1α	IL1a	Ccnd3	0.609417	1.59362e-06	0.306	0.147
B cell	B_cell	IL-1α	IL1a	Sesn1	0.597453	3.10595e-08	0.233	0.078
B cell	B_cell	IL-1α	IL1a	Tsc22d3	0.562025	1.9807e-08	0.566	0.38
B cell	B_cell	IL-1α	IL1a	Ssh2	0.525973	0.00429291	0.295	0.16
B cell	B_cell	IL-1α	IL1a	Egln2	0.521794	0.000127219	0.238	0.118
B cell	B_cell	IL-1α	IL1a	Ifi47	0.498797	0.000103965	0.233	0.1
B cell	B_cell	IL-1α	IL1a	Cd83	0.49073	0.0470193	0.417	0.271
B cell	B_cell	IL-1α	IL1a	Ncl	0.47921	0.0317448	0.585	0.473
B cell	B_cell	IL-1α	IL1a	Stat1	0.467633	0.00640012	0.352	0.215
B cell	B_cell	IL-1α	IL1a	Foxn3	0.463906	0.0394402	0.469	0.324
B cell	B_cell	IL-1α	IL1a	Bcl3	0.451152	0.00072706	0.154	0.054
B cell	B_cell	IL-1α	IL1a	Syngr2	0.450945	0.0111718	0.29	0.163
B cell	B_cell	IL-1α	IL1a	Cytip	0.440726	0.00436902	0.477	0.331
B cell	B_cell	IL-1α	IL1a	Hs3st1	0.435205	0.00681617	0.125	0.035
B cell	B_cell	IL-1α	IL1a	Cebpb	0.428263	0.00824245	0.141	0.056
B cell	B_cell	IL-1α	IL1a	Irf1	0.426113	0.0433319	0.195	0.105
B cell	B_cell	IL-1α	IL1a	Irgm1	0.423011	0.015987	0.146	0.072
B cell	B_cell	IL-1α	IL1a	Mrpl52	0.422353	0.00824245	0.436	0.279
B cell	B_cell	IL-1α	IL1a	Hspa9	0.421193	0.000103965	0.255	0.117
B cell	B_cell	IL-1α	IL1a	Acp5	0.416745	0.00704503	0.312	0.198
B cell	B_cell	IL-1α	IL1a	Adrb2	0.413737	0.0116114	0.203	0.095
B cell	B_cell	IL-1α	IL1a	Sema4b	0.412345	0.0259781	0.152	0.071
B cell	B_cell	IL-1α	IL1a	Hcls1	0.409911	0.000100588	0.388	0.23
B cell	B_cell	IL-1α	IL1a	Serinc3	0.407547	0.00640012	0.726	0.554
B cell	B_cell	IL-1α	IL1a	Ranbp1	0.395947	0.014109	0.352	0.224
B cell	B_cell	IL-1α	IL1a	Odc1	0.392714	0.00704503	0.168	0.072
B cell	B_cell	IL-1α	IL1a	Pkig	0.388134	0.00608444	0.509	0.365
B cell	B_cell	IL-1α	IL1a	Cd38	0.387004	0.0167155	0.355	0.238
B cell	B_cell	IL-1α	IL1a	Ppp1r21	0.373632	0.0007047	0.122	0.037
B cell	B_cell	IL-1α	IL1a	Zbp1	0.372067	0.0111718	0.144	0.063
B cell	B_cell	IL-1α	IL1a	Mettl1	0.367745	0.00366973	0.13	0.048
B cell	B_cell	IL-1α	IL1a	Spcs2	0.351866	0.0354808	0.42	0.274
B cell	B_cell	IL-1α	IL1a	Scd1	0.343943	0.00764364	0.547	0.401
B cell	B_cell	IL-1α	IL1a	Pag1	0.341681	0.0269394	0.347	0.229
B cell	B_cell	IL-1α	IL1a	Zfp1	0.329876	0.0251032	0.108	0.043
B cell	B_cell	IL-1α	IL1a	Nme1	0.326523	0.0354808	0.461	0.338
B cell	B_cell	IL-1α	IL1a	Alkbh1	0.32467	0.0244716	0.209	0.11
B cell	B_cell	IL-1α	IL1a	Apobec1	0.304418	0.00138444	0.103	0.034
B cell	B_cell	IL-1α	IL1a	Dhx40	0.290549	0.00681617	0.106	0.043
B cell	B_cell	IL-1α	IL1a	Ptprj	0.27789	0.0265619	0.152	0.077
B cell	B_cell	IL-1α	IL1a	Fxr1	0.269611	0.0465855	0.168	0.092
B cell	B_cell	IL-1α	IL1a	Tbc1d15	0.26015	0.0218078	0.108	0.047
B cell	B_cell	IL-1α	IL1a	Fth1	-0.286945	9.48324e-05	0.973	0.979
B cell	B_cell	IL-1α	IL1a	H3f3a	-0.313768	7.73756e-05	0.976	0.993
B cell	B_cell	IL-1α	IL1a	Igkc	-0.329713	9.9997e-06	0.951	0.967
B cell	B_cell	IL-1α	IL1a	Coro1a	-0.339701	3.27783e-05	0.911	0.928
B cell	B_cell	IL-1α	IL1a	Foxp1	-0.368683	0.0205075	0.577	0.614
B cell	B_cell	IL-1α	IL1a	Limd2	-0.397939	0.00764364	0.539	0.607
B cell	B_cell	IL-1α	IL1a	Cd52	-0.401481	1.73751e-09	0.984	0.993
B cell	B_cell	IL-1α	IL1a	Ets1	-0.418012	0.0135187	0.425	0.506
B cell	B_cell	IL-1α	IL1a	Hexb	-0.430217	0.0155002	0.089	0.176
B cell	B_cell	IL-1α	IL1a	Arhgap17	-0.442369	0.0498985	0.271	0.362
B cell	B_cell	IL-1α	IL1a	Cd79b	-0.443181	1.68322e-07	0.927	0.959
B cell	B_cell	IL-1α	IL1a	Ighm	-0.444808	1.20235e-08	0.957	0.984
B cell	B_cell	IL-1α	IL1a	Klf3	-0.471117	0.00312065	0.049	0.137
B cell	B_cell	IL-1α	IL1a	Ltb	-0.477856	9.94142e-06	0.767	0.847
B cell	B_cell	IL-1α	IL1a	Txndc5	-0.481196	0.0124254	0.098	0.184
B cell	B_cell	IL-1α	IL1a	Rhob	-0.489157	0.0212618	0.054	0.133
B cell	B_cell	IL-1α	IL1a	Hspa1b	-0.502026	0.0273488	0.041	0.103
B cell	B_cell	IL-1α	IL1a	Ier5	-0.532517	0.000294885	0.501	0.594
B cell	B_cell	IL-1α	IL1a	S100a10	-0.537255	0.00214445	0.371	0.501
B cell	B_cell	IL-1α	IL1a	Vim	-0.560564	0.00516692	0.195	0.312
B cell	B_cell	IL-1α	IL1a	Rasgrp2	-0.562201	0.0209745	0.198	0.333
B cell	B_cell	IL-1α	IL1a	Swap70	-0.565209	2.10029e-05	0.35	0.49
B cell	B_cell	IL-1α	IL1a	Iglc2	-0.568708	5.32029e-10	0.778	0.902
B cell	B_cell	IL-1α	IL1a	Lsp1	-0.572381	2.99445e-07	0.379	0.543
B cell	B_cell	IL-1α	IL1a	Ccr7	-0.596485	0.00516692	0.217	0.309
B cell	B_cell	IL-1α	IL1a	Emp3	-0.68508	9.34518e-07	0.255	0.419
B cell	B_cell	IL-1α	IL1a	Jun	-0.700397	0.00864931	0.293	0.391
B cell	B_cell	IL-1α	IL1a	Iglc3	-0.716704	3.74394e-15	0.637	0.823
B cell	B_cell	IL-1α	IL1a	Hist1h1c	-0.728871	0.00742283	0.184	0.295
B cell	B_cell	IL-1α	IL1a	Fosb	-0.793441	8.27711e-05	0.049	0.162
B cell	B_cell	IL-1α	IL1a	Fcer2a	-1.05762	8.00795e-20	0.352	0.629
B cell	B_cell	IL-1α	IL1a	Cd55	-1.07824	6.00951e-10	0.209	0.452
B cell	B_cell	IL-1α	IL1a	Klf2	-1.135	2.61013e-15	0.591	0.774
B cell	B_cell	IL-1β	IL1b	Zfp36l2	1.43618	1.12472e-07	0.5	0.217
B cell	B_cell	IL-1β	IL1b	Ccnd3	1.21934	1.52028e-06	0.415	0.147
B cell	B_cell	IL-1β	IL1b	Serinc3	0.737994	0.0181205	0.72	0.554
B cell	B_cell	IL-1β	IL1b	Socs3	0.704575	0.0145692	0.122	0.023
B cell	B_cell	IL-1β	IL1b	Bcl3	0.701719	0.03948	0.183	0.054
B cell	B_cell	IL-1β	IL1b	Fkbp5	0.445309	0.0451011	0.11	0.026
B cell	B_cell	IL-1β	IL1b	Fth1	-0.332789	0.0451011	0.939	0.979
B cell	B_cell	IL-1β	IL1b	Igkc	-0.501768	0.00892474	0.963	0.967
B cell	B_cell	IL-1β	IL1b	Iglc2	-0.616484	0.0270505	0.707	0.902
B cell	B_cell	IL-1β	IL1b	Cd79b	-0.627515	0.00105629	0.829	0.959
B cell	B_cell	IL-1β	IL1b	Iglc3	-0.661388	0.00892474	0.573	0.823
B cell	B_cell	IL-1β	IL1b	Ltb	-0.679305	0.0039903	0.646	0.847
B cell	B_cell	IL-1β	IL1b	Klf2	-0.795364	0.0466677	0.524	0.774
B cell	B_cell	IL-1β	IL1b	Ier5	-0.801523	0.0291035	0.341	0.594
B cell	B_cell	IL-1β	IL1b	Fcer2a	-1.02441	0.000106135	0.28	0.629
B cell	B_cell	IL-18	IL18	Serpina3g	2.44826	4.16107e-63	0.645	0.048
B cell	B_cell	IL-18	IL18	Ifi47	1.87838	7.18083e-53	0.657	0.1
B cell	B_cell	IL-18	IL18	Stat1	1.85675	7.18083e-53	0.81	0.215
B cell	B_cell	IL-18	IL18	Ly6a	1.70613	1.28484e-45	0.901	0.359
B cell	B_cell	IL-18	IL18	Gbp7	1.51048	1.51825e-33	0.413	0.033
B cell	B_cell	IL-18	IL18	Socs1	1.51009	2.22337e-38	0.384	0.026
B cell	B_cell	IL-18	IL18	Iigp1	1.49495	9.35607e-23	0.248	0.011
B cell	B_cell	IL-18	IL18	Irf1	1.44863	9.3969e-31	0.512	0.105
B cell	B_cell	IL-18	IL18	Irgm1	1.40778	1.70842e-41	0.517	0.072
B cell	B_cell	IL-18	IL18	Igtp	1.36014	1.8523e-31	0.426	0.055
B cell	B_cell	IL-18	IL18	Samhd1	1.30935	2.92889e-34	0.872	0.457
B cell	B_cell	IL-18	IL18	Gbp4	1.30855	4.98983e-24	0.413	0.074
B cell	B_cell	IL-18	IL18	Pkib	1.27394	3.05733e-26	0.545	0.131
B cell	B_cell	IL-18	IL18	Zbp1	1.21771	1.44144e-25	0.388	0.063
B cell	B_cell	IL-18	IL18	Psmb9	1.19469	1.85586e-27	0.756	0.309
B cell	B_cell	IL-18	IL18	Gbp2	1.12138	6.23195e-17	0.248	0.03
B cell	B_cell	IL-18	IL18	Tap1	1.09934	2.18019e-22	0.649	0.217
B cell	B_cell	IL-18	IL18	Serpina3f	0.945244	3.31997e-21	0.211	0.005
B cell	B_cell	IL-18	IL18	Parp14	0.942449	3.67597e-11	0.405	0.125
B cell	B_cell	IL-18	IL18	Serpinb1a	0.883254	3.33582e-07	0.674	0.445
B cell	B_cell	IL-18	IL18	Gimap4	0.88307	2.11453e-13	0.669	0.31
B cell	B_cell	IL-18	IL18	Gbp3	0.804144	2.12946e-18	0.236	0.026
B cell	B_cell	IL-18	IL18	Ifi203	0.766201	3.63964e-12	0.798	0.488
B cell	B_cell	IL-18	IL18	Wars	0.763913	1.21161e-10	0.19	0.037
B cell	B_cell	IL-18	IL18	Irf8	0.741833	6.27981e-09	0.789	0.512
B cell	B_cell	IL-18	IL18	Gbp5	0.722841	1.98585e-14	0.219	0.029
B cell	B_cell	IL-18	IL18	Sertad2	0.700606	5.63338e-11	0.244	0.055
B cell	B_cell	IL-18	IL18	Pml	0.697408	5.24985e-12	0.43	0.156
B cell	B_cell	IL-18	IL18	Psmb10	0.675798	1.86553e-08	0.541	0.265
B cell	B_cell	IL-18	IL18	H2-K1	0.647389	3.87906e-17	1	0.938
B cell	B_cell	IL-18	IL18	Ms4a4c	0.636241	3.92705e-09	0.694	0.405
B cell	B_cell	IL-18	IL18	H2-T23	0.626576	1.78043e-09	0.789	0.47
B cell	B_cell	IL-18	IL18	Psme2	0.619327	3.33582e-07	0.554	0.274
B cell	B_cell	IL-18	IL18	Psmb8	0.595757	1.66147e-09	0.864	0.681
B cell	B_cell	IL-18	IL18	Psme1	0.592922	1.79273e-07	0.781	0.506
B cell	B_cell	IL-18	IL18	Psma7	0.564941	2.2105e-07	0.612	0.336
B cell	B_cell	IL-18	IL18	Parp9	0.563787	5.11933e-09	0.236	0.058
B cell	B_cell	IL-18	IL18	Fam26f	0.55869	9.82666e-06	0.165	0.035
B cell	B_cell	IL-18	IL18	H2-T22	0.553668	4.80924e-07	0.364	0.166
B cell	B_cell	IL-18	IL18	Plac8	0.549436	1.78981e-09	0.645	0.335
B cell	B_cell	IL-18	IL18	Icam1	0.54549	1.66315e-05	0.186	0.058
B cell	B_cell	IL-18	IL18	Jun	0.544989	0.000149032	0.628	0.391
B cell	B_cell	IL-18	IL18	Mndal	0.541711	4.4224e-05	0.736	0.48
B cell	B_cell	IL-18	IL18	Gbp9	0.530258	2.07541e-05	0.223	0.07
B cell	B_cell	IL-18	IL18	Nrip1	0.524092	9.78002e-08	0.227	0.07
B cell	B_cell	IL-18	IL18	Pla2g16	0.523652	5.34136e-05	0.252	0.084
B cell	B_cell	IL-18	IL18	Stat3	0.522619	8.81873e-05	0.326	0.151
B cell	B_cell	IL-18	IL18	Ctsc	0.505062	0.00324284	0.421	0.226
B cell	B_cell	IL-18	IL18	Bst2	0.502932	2.41013e-05	0.335	0.141
B cell	B_cell	IL-18	IL18	Nlrc5	0.500119	4.74844e-09	0.178	0.037
B cell	B_cell	IL-18	IL18	B2m	0.479537	2.14816e-11	0.992	0.897
B cell	B_cell	IL-18	IL18	Tgtp2	0.461633	5.38245e-07	0.112	0.009
B cell	B_cell	IL-18	IL18	Hspa1a	0.457565	6.40967e-06	0.24	0.089
B cell	B_cell	IL-18	IL18	Trim12c	0.455071	0.000572585	0.347	0.148
B cell	B_cell	IL-18	IL18	H2-Q4	0.454087	0.00237703	0.393	0.212
B cell	B_cell	IL-18	IL18	Ppa1	0.445694	0.00013469	0.186	0.064
B cell	B_cell	IL-18	IL18	Phf11b	0.438726	1.02534e-06	0.236	0.078
B cell	B_cell	IL-18	IL18	Pa2g4	0.429515	0.00100833	0.269	0.125
B cell	B_cell	IL-18	IL18	Tap2	0.428974	0.000266743	0.331	0.166
B cell	B_cell	IL-18	IL18	Slfn2	0.425761	2.57655e-05	0.587	0.352
B cell	B_cell	IL-18	IL18	Got1	0.424521	2.3911e-06	0.157	0.039
B cell	B_cell	IL-18	IL18	Rnase6	0.413331	0.00401599	0.508	0.309
B cell	B_cell	IL-18	IL18	Gimap3	0.406716	0.00460492	0.475	0.278
B cell	B_cell	IL-18	IL18	Gimap7	0.40553	0.00477917	0.322	0.156
B cell	B_cell	IL-18	IL18	Gimap9	0.401448	0.000384031	0.397	0.214
B cell	B_cell	IL-18	IL18	Idnk	0.400394	0.0045228	0.285	0.142
B cell	B_cell	IL-18	IL18	Irgm2	0.39202	1.47833e-07	0.112	0.013
B cell	B_cell	IL-18	IL18	Katna1	0.391462	0.00341369	0.132	0.037
B cell	B_cell	IL-18	IL18	Ogfr	0.379499	0.00206597	0.231	0.092
B cell	B_cell	IL-18	IL18	Irf9	0.372073	0.0251337	0.223	0.1
B cell	B_cell	IL-18	IL18	Tapbpl	0.370685	0.000545919	0.157	0.056
B cell	B_cell	IL-18	IL18	Psma5	0.355852	0.000281598	0.372	0.194
B cell	B_cell	IL-18	IL18	Stat2	0.353357	0.000880968	0.165	0.056
B cell	B_cell	IL-18	IL18	Dph3	0.35315	0.00348626	0.264	0.126
B cell	B_cell	IL-18	IL18	Ffar1	0.347914	0.00100288	0.223	0.1
B cell	B_cell	IL-18	IL18	Mpeg1	0.34776	0.00136462	0.103	0.023
B cell	B_cell	IL-18	IL18	BC005561	0.344831	0.000938181	0.194	0.074
B cell	B_cell	IL-18	IL18	Elk4	0.337646	4.40918e-06	0.31	0.147
B cell	B_cell	IL-18	IL18	Agfg1	0.337231	0.000190896	0.174	0.063
B cell	B_cell	IL-18	IL18	Hadhb	0.331016	0.00110994	0.215	0.098
B cell	B_cell	IL-18	IL18	Man2a1	0.322858	0.0117132	0.128	0.041
B cell	B_cell	IL-18	IL18	Casp4	0.322323	0.000869157	0.149	0.054
B cell	B_cell	IL-18	IL18	Nampt	0.322139	0.0238549	0.161	0.057
B cell	B_cell	IL-18	IL18	Xaf1	0.321648	0.000491664	0.149	0.05
B cell	B_cell	IL-18	IL18	Ctss	0.321235	0.0224168	0.769	0.607
B cell	B_cell	IL-18	IL18	Cflar	0.311119	0.0463512	0.24	0.118
B cell	B_cell	IL-18	IL18	Atp5b	0.302412	0.0259455	0.653	0.453
B cell	B_cell	IL-18	IL18	Rtp4	0.296132	0.00057102	0.145	0.053
B cell	B_cell	IL-18	IL18	Mcl1	0.294865	0.00483294	0.723	0.517
B cell	B_cell	IL-18	IL18	Tprgl	0.294454	0.0463512	0.302	0.172
B cell	B_cell	IL-18	IL18	Ak6	0.292658	0.0464631	0.107	0.033
B cell	B_cell	IL-18	IL18	Eif2ak2	0.290724	0.0258508	0.136	0.047
B cell	B_cell	IL-18	IL18	Bcl7c	0.281831	0.0204258	0.244	0.112
B cell	B_cell	IL-18	IL18	Zfp945	0.280056	0.0139086	0.12	0.041
B cell	B_cell	IL-18	IL18	Eif1b	0.278114	0.0254712	0.36	0.19
B cell	B_cell	IL-18	IL18	Mrps34	0.276901	0.0364417	0.256	0.13
B cell	B_cell	IL-18	IL18	Mrpl46	0.276782	0.00341369	0.14	0.049
B cell	B_cell	IL-18	IL18	Gdap10	0.275403	0.00785642	0.124	0.047
B cell	B_cell	IL-18	IL18	Slamf7	0.273691	0.0314275	0.14	0.06
B cell	B_cell	IL-18	IL18	Vmp1	0.267075	0.0314275	0.202	0.104
B cell	B_cell	IL-18	IL18	Cd52	-0.281431	0.00211908	0.988	0.993
B cell	B_cell	IL-18	IL18	Fcer2a	-0.580252	0.000208128	0.525	0.629
B cell	B_cell	IL-18	IL18	Vpreb3	-0.657277	0.030269	0.289	0.403
B cell	B_cell	IL-18	IL18	Stk17b	-0.721074	5.42436e-07	0.649	0.736
B cell	B_cell	IL-18	IL18	Ccr7	-0.815149	0.00298111	0.219	0.309
B cell	B_cell	IL-18	IL18	Cxcr4	-0.87546	7.6186e-05	0.07	0.222
B cell	B_cell	IL-18	IL18	Fos	-1.10619	0.0463512	0.19	0.295
B cell	B_cell	IL-33	IL33	Ifi27l2a	0.788605	8.74026e-08	0.709	0.466
B cell	B_cell	IL-33	IL33	Bst2	0.638656	1.34282e-06	0.308	0.141
B cell	B_cell	IL-33	IL33	Ly6a	0.634975	3.74825e-07	0.6	0.359
B cell	B_cell	IL-33	IL33	Stat1	0.600289	3.63093e-06	0.416	0.215
B cell	B_cell	IL-33	IL33	Irf7	0.552063	5.85877e-05	0.168	0.049
B cell	B_cell	IL-33	IL33	Slfn2	0.550581	2.93422e-06	0.569	0.352
B cell	B_cell	IL-33	IL33	Phf11b	0.528562	7.25324e-06	0.224	0.078
B cell	B_cell	IL-33	IL33	Rnf213	0.519722	2.06757e-06	0.252	0.091
B cell	B_cell	IL-33	IL33	Xaf1	0.514292	1.16102e-05	0.173	0.05
B cell	B_cell	IL-33	IL33	Ifi209	0.495197	7.25324e-06	0.537	0.329
B cell	B_cell	IL-33	IL33	Ms4a4c	0.485241	0.0213626	0.586	0.405
B cell	B_cell	IL-33	IL33	Zbp1	0.48029	6.79103e-06	0.18	0.063
B cell	B_cell	IL-33	IL33	Trim30a	0.471782	3.4451e-06	0.323	0.162
B cell	B_cell	IL-33	IL33	Ifi47	0.454469	1.89636e-05	0.233	0.1
B cell	B_cell	IL-33	IL33	Rtp4	0.4448	1.34282e-06	0.156	0.053
B cell	B_cell	IL-33	IL33	Parp14	0.427962	0.00413469	0.262	0.125
B cell	B_cell	IL-33	IL33	Ifit3	0.426318	0.000269176	0.147	0.046
B cell	B_cell	IL-33	IL33	Serpina3g	0.408635	0.0328953	0.134	0.048
B cell	B_cell	IL-33	IL33	Pkib	0.406434	0.0139352	0.27	0.131
B cell	B_cell	IL-33	IL33	Tor3a	0.406373	0.000691616	0.208	0.091
B cell	B_cell	IL-33	IL33	Ifi35	0.405915	0.0441273	0.276	0.141
B cell	B_cell	IL-33	IL33	Ifi203	0.396351	0.0170316	0.659	0.488
B cell	B_cell	IL-33	IL33	Pml	0.3832	7.97972e-05	0.297	0.156
B cell	B_cell	IL-33	IL33	Ifi213	0.336978	0.000369606	0.206	0.1
B cell	B_cell	IL-33	IL33	Capg	0.256955	0.023732	0.579	0.426
B cell	B_cell	IL-33	IL33	Sp110	0.254022	0.0196281	0.394	0.26
B cell	B_cell	IL-33	IL33	Prcp	-0.271921	0.0410154	0.15	0.186
B cell	B_cell	IL-33	IL33	Plekho1	-0.410664	0.0146578	0.136	0.202
B cell	B_cell	IL-36α	IL36a	Stat1	1.41303	3.84364e-07	0.554	0.215
B cell	B_cell	IL-36α	IL36a	Ifi47	1.09002	8.11044e-06	0.351	0.1
B cell	B_cell	IL-36α	IL36a	Serpina3g	1.07866	0.00433988	0.216	0.048
B cell	B_cell	IL-36α	IL36a	Gbp7	1.02734	0.000292542	0.203	0.033
B cell	B_cell	IL-36α	IL36a	Pkib	0.979469	0.00433988	0.365	0.131
B cell	B_cell	IL-36α	IL36a	Ly6a	0.897178	0.00206183	0.689	0.359
B cell	B_cell	IL-36α	IL36a	Irgm1	0.897167	1.26469e-10	0.365	0.072
B cell	B_cell	IL-36α	IL36a	Gbp4	0.871467	0.00137147	0.27	0.074
B cell	B_cell	IL-36α	IL36a	Pml	0.758655	0.0362611	0.338	0.156
B cell	B_cell	IL-36α	IL36a	Nlrc5	0.735192	5.26584e-06	0.203	0.037
B cell	B_cell	IL-36α	IL36a	Parp14	0.726831	0.0343359	0.351	0.125
B cell	B_cell	IL-36α	IL36a	Ptpn1	0.707163	0.00953632	0.486	0.23
B cell	B_cell	IL-36α	IL36a	Ffar1	0.685196	0.00163649	0.297	0.1
B cell	B_cell	IL-36α	IL36a	Irf1	0.671115	0.0263531	0.284	0.105
B cell	B_cell	IL-36α	IL36a	Tapbpl	0.661072	0.0343359	0.176	0.056
B cell	B_cell	IL-36α	IL36a	Gbp5	0.658659	0.0102172	0.135	0.029
B cell	B_cell	IL-36α	IL36a	Socs1	0.624048	4.26837e-08	0.189	0.026
B cell	B_cell	IL-36α	IL36a	Psmb9	0.583298	0.0328489	0.581	0.309
B cell	B_cell	IL-36α	IL36a	Stat2	0.575925	0.0351956	0.189	0.056
B cell	B_cell	IL-36α	IL36a	Ppp3ca	0.543672	0.00116626	0.608	0.288
B cell	B_cell	IL-36α	IL36a	Eif3j1	0.523455	0.00433988	0.297	0.106
B cell	B_cell	IL-36α	IL36a	Stat3	0.504223	0.0206675	0.378	0.151
B cell	B_cell	IL-36α	IL36a	Hadhb	0.473986	0.0488307	0.243	0.098
B cell	B_cell	IL-36α	IL36a	Tmsb10	0.440153	0.0056761	1	0.967
B cell	B_cell	IL-36α	IL36a	Tlr7	0.427978	0.0263531	0.108	0.018
B cell	B_cell	IL-36α	IL36a	Ldah	0.394926	0.0380004	0.189	0.069
B cell	B_cell	IL-36α	IL36a	Tmco4	0.358709	0.0426701	0.108	0.025
B cell	B_cell	IL-36α	IL36a	H3f3a	-0.434617	0.0366308	0.986	0.993
B cell	B_cell	IL-36α	IL36a	Klf2	-1.12015	0.00423148	0.689	0.774
B cell	B_cell	IL-36Ra	IL36RA	Ly6a	0.870754	6.24474e-08	0.657	0.359
B cell	B_cell	IL-36Ra	IL36RA	Plac8	0.538568	0.00834088	0.512	0.335
B cell	B_cell	IL-36Ra	IL36RA	Ms4a4c	0.490491	0.00520723	0.613	0.405
B cell	B_cell	IL-36Ra	IL36RA	H2-Q6	0.440196	0.00743394	0.46	0.257
B cell	B_cell	IL-36Ra	IL36RA	Xaf1	0.409991	0.000648339	0.157	0.05
B cell	B_cell	IL-36Ra	IL36RA	Irf7	0.404435	0.0347139	0.137	0.049
B cell	B_cell	IL-36Ra	IL36RA	H2-T22	0.401055	0.00237386	0.315	0.166
B cell	B_cell	IL-36Ra	IL36RA	Atraid	0.390127	0.00435176	0.194	0.086
B cell	B_cell	IL-36Ra	IL36RA	Psmb9	0.348852	0.0466004	0.488	0.309
B cell	B_cell	IL-36Ra	IL36RA	Uba52	-0.727182	0.00435176	0.48	0.588
B cell	B_cell	IL-36Ra	IL36RA	Klf2	-0.799848	0.000450419	0.722	0.774
B cell	B_cell	IL-36Ra	IL36RA	Fosb	-0.829776	0.00787257	0.048	0.162
B cell	B_cell	IL-36Ra	IL36RA	Jun	-0.850897	0.00350967	0.254	0.391
B cell	B_cell	IL-36Ra	IL36RA	Tsc22d3	-0.896681	0.0427623	0.226	0.38
B cell	B_cell	IL-36Ra	IL36RA	Hist1h1c	-0.908482	0.00272862	0.145	0.295
B cell	B_cell	IL-36Ra	IL36RA	Fos	-1.27603	0.000511217	0.129	0.295
B cell	B_cell	IL-2	IL2	Serpina3g	1.65808	8.07855e-10	0.344	0.048
B cell	B_cell	IL-2	IL2	Irgm1	1.59595	8.17758e-10	0.344	0.072
B cell	B_cell	IL-2	IL2	Gbp7	1.56063	1.354e-06	0.246	0.033
B cell	B_cell	IL-2	IL2	Stat1	1.50659	8.07855e-10	0.607	0.215
B cell	B_cell	IL-2	IL2	Socs1	1.32467	5.5886e-11	0.23	0.026
B cell	B_cell	IL-2	IL2	Irf1	1.3062	0.000447076	0.328	0.105
B cell	B_cell	IL-2	IL2	Tap1	1.29382	0.000294498	0.475	0.217
B cell	B_cell	IL-2	IL2	Samhd1	1.19442	6.46356e-05	0.689	0.457
B cell	B_cell	IL-2	IL2	Irf8	1.18108	0.00165858	0.705	0.512
B cell	B_cell	IL-2	IL2	Lyar	0.947128	0.0271073	0.262	0.093
B cell	B_cell	IL-2	IL2	Igtp	0.921674	0.000947211	0.23	0.055
B cell	B_cell	IL-2	IL2	Gbp5	0.912004	0.000515354	0.164	0.029
B cell	B_cell	IL-2	IL2	AU020206	0.707573	0.0179644	0.262	0.088
B cell	B_cell	IL-2	IL2	Fbrsl1	0.566194	0.0409434	0.131	0.032
B cell	B_cell	IL-2	IL2	Erap1	0.542696	0.0428876	0.148	0.053
B cell	B_cell	IL-2	IL2	Fos	-1.77663	0.0425104	0.049	0.295
B cell	B_cell	IL-4	IL4	Samsn1	2.6513	2.86685e-40	0.775	0.121
B cell	B_cell	IL-4	IL4	Il4i1	2.4711	6.93068e-31	0.775	0.172
B cell	B_cell	IL-4	IL4	Dock10	2.1839	6.93068e-31	0.915	0.302
B cell	B_cell	IL-4	IL4	Ncl	1.97237	3.67649e-23	0.915	0.473
B cell	B_cell	IL-4	IL4	Tmem123	1.85946	7.65863e-26	0.887	0.293
B cell	B_cell	IL-4	IL4	Eif4a1	1.75069	3.11134e-20	0.901	0.4
B cell	B_cell	IL-4	IL4	Sypl	1.72728	1.3792e-18	0.718	0.219
B cell	B_cell	IL-4	IL4	Hspa5	1.69549	2.5054e-26	0.986	0.392
B cell	B_cell	IL-4	IL4	Pkib	1.69458	1.30006e-21	0.662	0.131
B cell	B_cell	IL-4	IL4	Nme1	1.68166	4.23167e-22	0.887	0.338
B cell	B_cell	IL-4	IL4	Eif2s2	1.67197	1.69892e-19	0.887	0.354
B cell	B_cell	IL-4	IL4	Cltc	1.64496	5.07026e-24	0.845	0.212
B cell	B_cell	IL-4	IL4	Snx29	1.59637	1.18744e-12	0.549	0.152
B cell	B_cell	IL-4	IL4	Ppp1r14b	1.56479	3.03035e-20	0.69	0.144
B cell	B_cell	IL-4	IL4	Xbp1	1.54176	6.66652e-17	0.493	0.081
B cell	B_cell	IL-4	IL4	St7	1.51711	7.64738e-37	0.437	0.013
B cell	B_cell	IL-4	IL4	Manf	1.47057	7.35035e-18	0.732	0.218
B cell	B_cell	IL-4	IL4	Rab35	1.39746	4.13907e-21	0.493	0.07
B cell	B_cell	IL-4	IL4	Pa2g4	1.3909	7.84464e-18	0.592	0.125
B cell	B_cell	IL-4	IL4	Gnl3	1.38139	1.60246e-17	0.634	0.142
B cell	B_cell	IL-4	IL4	Pxk	1.37446	4.79569e-15	0.831	0.371
B cell	B_cell	IL-4	IL4	Calr	1.35339	3.01558e-14	0.887	0.492
B cell	B_cell	IL-4	IL4	Ranbp1	1.3431	1.94188e-17	0.746	0.224
B cell	B_cell	IL-4	IL4	Npm1	1.33624	5.12321e-15	0.972	0.741
B cell	B_cell	IL-4	IL4	Eif5a	1.31156	3.20107e-12	0.873	0.513
B cell	B_cell	IL-4	IL4	Nars	1.30619	2.23158e-15	0.535	0.104
B cell	B_cell	IL-4	IL4	Arap2	1.28895	1.64364e-17	0.577	0.11
B cell	B_cell	IL-4	IL4	Fbl	1.28274	5.37953e-14	0.732	0.237
B cell	B_cell	IL-4	IL4	Set	1.27872	3.53783e-16	0.915	0.47
B cell	B_cell	IL-4	IL4	Cd83	1.27569	5.14809e-12	0.775	0.271
B cell	B_cell	IL-4	IL4	Cycs	1.27278	7.07603e-11	0.563	0.168
B cell	B_cell	IL-4	IL4	Hsp90b1	1.23185	8.11246e-12	0.845	0.355
B cell	B_cell	IL-4	IL4	Ddx21	1.21568	2.36856e-11	0.606	0.177
B cell	B_cell	IL-4	IL4	Pdia3	1.19396	2.80407e-12	0.507	0.145
B cell	B_cell	IL-4	IL4	Rbm3	1.19055	1.71495e-14	0.93	0.579
B cell	B_cell	IL-4	IL4	Fkbp2	1.18012	1.79747e-15	0.507	0.097
B cell	B_cell	IL-4	IL4	Gadd45g	1.17603	3.58688e-09	0.31	0.063
B cell	B_cell	IL-4	IL4	Hsp90ab1	1.16964	1.04577e-17	1	0.831
B cell	B_cell	IL-4	IL4	Pdia4	1.15537	1.7658e-13	0.479	0.095
B cell	B_cell	IL-4	IL4	Mettl1	1.1496	8.56211e-19	0.394	0.048
B cell	B_cell	IL-4	IL4	Cct3	1.14165	1.42298e-15	0.761	0.222
B cell	B_cell	IL-4	IL4	Pdia6	1.1317	1.57361e-07	0.592	0.239
B cell	B_cell	IL-4	IL4	Atp5g1	1.09159	3.26064e-12	0.775	0.337
B cell	B_cell	IL-4	IL4	Syngr2	1.08544	8.07494e-08	0.507	0.163
B cell	B_cell	IL-4	IL4	Sdc4	1.08418	2.45623e-09	0.648	0.244
B cell	B_cell	IL-4	IL4	Cct8	1.07581	3.84619e-10	0.732	0.281
B cell	B_cell	IL-4	IL4	Mif	1.07445	2.25878e-08	0.775	0.358
B cell	B_cell	IL-4	IL4	Sdf2l1	1.07265	2.56686e-11	0.352	0.063
B cell	B_cell	IL-4	IL4	Mrto4	1.06916	3.28704e-12	0.394	0.069
B cell	B_cell	IL-4	IL4	Anp32b	1.06797	2.16366e-09	0.803	0.434
B cell	B_cell	IL-4	IL4	H2-DMb1	1.06371	4.22249e-09	0.69	0.273
B cell	B_cell	IL-4	IL4	Psme2	1.05625	1.6023e-10	0.761	0.274
B cell	B_cell	IL-4	IL4	Zfp593	1.04633	3.35071e-19	0.408	0.062
B cell	B_cell	IL-4	IL4	Ran	1.04621	4.04141e-12	0.859	0.389
B cell	B_cell	IL-4	IL4	Lars	1.04589	5.64369e-09	0.338	0.063
B cell	B_cell	IL-4	IL4	C1qbp	1.04098	4.61503e-11	0.592	0.179
B cell	B_cell	IL-4	IL4	Nedd9	1.04073	5.31489e-08	0.563	0.203
B cell	B_cell	IL-4	IL4	Srsf2	1.03737	2.16366e-09	0.718	0.284
B cell	B_cell	IL-4	IL4	Nop58	1.03519	9.62909e-13	0.521	0.134
B cell	B_cell	IL-4	IL4	Gars	0.996779	6.71267e-13	0.366	0.061
B cell	B_cell	IL-4	IL4	Mthfd2	0.996768	4.57946e-14	0.296	0.036
B cell	B_cell	IL-4	IL4	Gar1	0.993516	1.20557e-09	0.366	0.077
B cell	B_cell	IL-4	IL4	Slc25a5	0.988921	1.09493e-07	0.803	0.442
B cell	B_cell	IL-4	IL4	Srm	0.98638	2.86888e-15	0.366	0.06
B cell	B_cell	IL-4	IL4	Hnrnpdl	0.985077	5.20828e-07	0.648	0.251
B cell	B_cell	IL-4	IL4	Eif3c	0.980784	5.64674e-09	0.69	0.279
B cell	B_cell	IL-4	IL4	Phgdh	0.971664	0.00103093	0.31	0.109
B cell	B_cell	IL-4	IL4	Shmt2	0.967825	1.29986e-16	0.296	0.021
B cell	B_cell	IL-4	IL4	Socs1	0.965357	2.03474e-15	0.254	0.026
B cell	B_cell	IL-4	IL4	Cct5	0.964283	8.42464e-11	0.775	0.337
B cell	B_cell	IL-4	IL4	Srsf6	0.96184	5.22071e-13	0.648	0.194
B cell	B_cell	IL-4	IL4	H2-DMb2	0.957952	5.76505e-11	0.986	0.683
B cell	B_cell	IL-4	IL4	Mybbp1a	0.950122	6.32492e-10	0.437	0.102
B cell	B_cell	IL-4	IL4	Rasa2	0.94753	1.55295e-07	0.437	0.134
B cell	B_cell	IL-4	IL4	Rsl1d1	0.93179	2.13749e-09	0.493	0.13
B cell	B_cell	IL-4	IL4	Psma7	0.931482	4.22249e-09	0.761	0.336
B cell	B_cell	IL-4	IL4	Vmp1	0.919652	5.99185e-12	0.451	0.104
B cell	B_cell	IL-4	IL4	Ppa1	0.897662	3.28704e-12	0.366	0.064
B cell	B_cell	IL-4	IL4	Snrpa	0.894728	8.72843e-11	0.394	0.084
B cell	B_cell	IL-4	IL4	Aprt	0.890112	9.97276e-08	0.479	0.155
B cell	B_cell	IL-4	IL4	Klhdc2	0.88489	4.07918e-06	0.183	0.037
B cell	B_cell	IL-4	IL4	Ubtf	0.880592	1.63604e-07	0.549	0.205
B cell	B_cell	IL-4	IL4	Xylt1	0.879022	7.42899e-14	0.38	0.061
B cell	B_cell	IL-4	IL4	Bcar3	0.876675	1.80369e-11	0.38	0.074
B cell	B_cell	IL-4	IL4	Prag1	0.869023	1.47328e-06	0.197	0.023
B cell	B_cell	IL-4	IL4	Hnrnpa3	0.867438	6.84339e-07	0.831	0.45
B cell	B_cell	IL-4	IL4	Serbp1	0.864422	3.73252e-07	0.887	0.545
B cell	B_cell	IL-4	IL4	Hspd1	0.85848	2.12708e-07	0.549	0.2
B cell	B_cell	IL-4	IL4	Timm8a1	0.857943	1.85349e-06	0.268	0.057
B cell	B_cell	IL-4	IL4	Rrp9	0.857161	4.52072e-17	0.324	0.036
B cell	B_cell	IL-4	IL4	Nolc1	0.85677	2.16678e-07	0.38	0.092
B cell	B_cell	IL-4	IL4	Lmo2	0.854543	6.23745e-06	0.704	0.337
B cell	B_cell	IL-4	IL4	Canx	0.851244	5.92914e-10	0.62	0.207
B cell	B_cell	IL-4	IL4	Hspa9	0.850901	7.28469e-10	0.451	0.117
B cell	B_cell	IL-4	IL4	Mrpl23	0.848168	4.68909e-06	0.577	0.264
B cell	B_cell	IL-4	IL4	Gtpbp4	0.83886	2.31285e-08	0.451	0.133
B cell	B_cell	IL-4	IL4	Iars	0.837521	6.68883e-11	0.296	0.048
B cell	B_cell	IL-4	IL4	Ssrp1	0.829229	4.25648e-07	0.521	0.189
B cell	B_cell	IL-4	IL4	Gspt1	0.824428	3.75462e-05	0.366	0.128
B cell	B_cell	IL-4	IL4	H2-DMa	0.818698	1.7638e-08	0.93	0.636
B cell	B_cell	IL-4	IL4	Tars	0.815407	2.9537e-10	0.268	0.035
B cell	B_cell	IL-4	IL4	Nop14	0.812846	4.68909e-06	0.31	0.074
B cell	B_cell	IL-4	IL4	Psme1	0.810982	4.54076e-08	0.873	0.506
B cell	B_cell	IL-4	IL4	Cfl1	0.810925	2.01735e-11	0.972	0.789
B cell	B_cell	IL-4	IL4	Fasn	0.810048	1.51455e-08	0.239	0.036
B cell	B_cell	IL-4	IL4	Cct2	0.806805	8.53885e-05	0.634	0.32
B cell	B_cell	IL-4	IL4	Ppia	0.806638	1.00167e-12	1	0.928
B cell	B_cell	IL-4	IL4	Hsp90aa1	0.805687	3.1408e-08	0.915	0.536
B cell	B_cell	IL-4	IL4	G3bp1	0.804227	4.25499e-07	0.69	0.28
B cell	B_cell	IL-4	IL4	Snrpd3	0.800994	1.72569e-05	0.563	0.222
B cell	B_cell	IL-4	IL4	Hspe1	0.799537	2.26181e-06	0.915	0.538
B cell	B_cell	IL-4	IL4	Mdn1	0.798465	5.80735e-07	0.324	0.069
B cell	B_cell	IL-4	IL4	Hnrnpd	0.795668	2.12125e-06	0.69	0.308
B cell	B_cell	IL-4	IL4	Uqcc2	0.792107	3.19736e-08	0.493	0.146
B cell	B_cell	IL-4	IL4	Atp5b	0.788798	2.26181e-06	0.789	0.453
B cell	B_cell	IL-4	IL4	Ost4	0.787374	3.40981e-05	0.577	0.259
B cell	B_cell	IL-4	IL4	Taf1d	0.787072	8.88749e-06	0.521	0.196
B cell	B_cell	IL-4	IL4	Cox7b	0.786315	6.75369e-06	0.746	0.362
B cell	B_cell	IL-4	IL4	Cdv3	0.778194	5.71011e-08	0.535	0.191
B cell	B_cell	IL-4	IL4	Hnrnpab	0.778185	1.89118e-07	0.606	0.225
B cell	B_cell	IL-4	IL4	Eif4g1	0.777959	2.4548e-05	0.465	0.168
B cell	B_cell	IL-4	IL4	Snrpd1	0.777608	0.000111458	0.549	0.228
B cell	B_cell	IL-4	IL4	Impdh2	0.777337	1.56416e-06	0.465	0.168
B cell	B_cell	IL-4	IL4	Hspa8	0.775789	2.77938e-06	0.972	0.791
B cell	B_cell	IL-4	IL4	St13	0.773927	7.16386e-07	0.563	0.197
B cell	B_cell	IL-4	IL4	Tmed8	0.773304	1.71668e-08	0.268	0.047
B cell	B_cell	IL-4	IL4	Eif4a3	0.771819	8.56981e-07	0.465	0.141
B cell	B_cell	IL-4	IL4	Ak2	0.768519	1.11861e-06	0.451	0.139
B cell	B_cell	IL-4	IL4	Atp5o.1	0.767349	4.53517e-07	0.69	0.323
B cell	B_cell	IL-4	IL4	Nhp2	0.766152	2.16678e-07	0.465	0.153
B cell	B_cell	IL-4	IL4	Fubp1	0.76387	0.000627604	0.718	0.368
B cell	B_cell	IL-4	IL4	Tomm40	0.761464	5.84618e-10	0.423	0.093
B cell	B_cell	IL-4	IL4	Cars	0.757772	2.68365e-10	0.239	0.027
B cell	B_cell	IL-4	IL4	Tmed5	0.757529	7.59963e-05	0.479	0.179
B cell	B_cell	IL-4	IL4	Nop56	0.755153	1.43137e-05	0.437	0.151
B cell	B_cell	IL-4	IL4	Gapvd1	0.753202	1.66323e-05	0.352	0.097
B cell	B_cell	IL-4	IL4	Rrs1	0.752238	1.71668e-08	0.268	0.044
B cell	B_cell	IL-4	IL4	Stap1	0.751785	0.000544173	0.775	0.561
B cell	B_cell	IL-4	IL4	Nsun2	0.751651	1.45285e-05	0.282	0.074
B cell	B_cell	IL-4	IL4	Ddx39	0.748328	2.71338e-05	0.507	0.19
B cell	B_cell	IL-4	IL4	Ssb	0.746028	3.63293e-06	0.704	0.316
B cell	B_cell	IL-4	IL4	Mif4gd	0.742662	0.000365444	0.648	0.31
B cell	B_cell	IL-4	IL4	Rpf2	0.740301	3.95335e-08	0.282	0.06
B cell	B_cell	IL-4	IL4	Lap3	0.739398	6.28472e-12	0.268	0.028
B cell	B_cell	IL-4	IL4	Wdr43	0.738886	0.000790262	0.366	0.123
B cell	B_cell	IL-4	IL4	Eif2s1	0.738458	2.59229e-07	0.479	0.151
B cell	B_cell	IL-4	IL4	Ybx1	0.737869	2.04262e-05	0.873	0.59
B cell	B_cell	IL-4	IL4	Dcun1d5	0.737298	0.000140608	0.394	0.134
B cell	B_cell	IL-4	IL4	Hspa4	0.731591	1.19469e-06	0.479	0.174
B cell	B_cell	IL-4	IL4	Ipo5	0.72754	3.60866e-08	0.239	0.04
B cell	B_cell	IL-4	IL4	Sars	0.726625	0.00269378	0.408	0.16
B cell	B_cell	IL-4	IL4	Eif1	0.726191	4.99946e-11	0.986	0.928
B cell	B_cell	IL-4	IL4	Slc7a1	0.723307	5.10233e-09	0.239	0.041
B cell	B_cell	IL-4	IL4	Srsf3	0.721608	6.96403e-06	0.859	0.501
B cell	B_cell	IL-4	IL4	Drap1	0.721328	1.15766e-05	0.479	0.196
B cell	B_cell	IL-4	IL4	Eprs	0.720338	2.66225e-05	0.38	0.116
B cell	B_cell	IL-4	IL4	Clic4	0.719888	1.26776e-05	0.296	0.081
B cell	B_cell	IL-4	IL4	Hyou1	0.717445	8.50863e-09	0.254	0.035
B cell	B_cell	IL-4	IL4	Vars	0.715614	0.00210687	0.479	0.229
B cell	B_cell	IL-4	IL4	Cox5a	0.712578	3.40687e-05	0.761	0.355
B cell	B_cell	IL-4	IL4	Srsf7	0.71059	0.00136943	0.451	0.17
B cell	B_cell	IL-4	IL4	Snrpe	0.708646	2.69946e-07	0.887	0.481
B cell	B_cell	IL-4	IL4	Ebna1bp2	0.707635	3.54615e-05	0.423	0.138
B cell	B_cell	IL-4	IL4	Npm3	0.707232	0.000355651	0.408	0.158
B cell	B_cell	IL-4	IL4	Yrdc	0.705222	1.66627e-07	0.296	0.07
B cell	B_cell	IL-4	IL4	Spcs2	0.70273	4.07724e-05	0.62	0.274
B cell	B_cell	IL-4	IL4	Rrp15	0.697732	4.6345e-06	0.268	0.049
B cell	B_cell	IL-4	IL4	Eif3b	0.696729	1.48852e-05	0.338	0.104
B cell	B_cell	IL-4	IL4	Dctpp1	0.696679	1.49975e-07	0.296	0.063
B cell	B_cell	IL-4	IL4	Srrm1	0.6938	1.7193e-05	0.563	0.229
B cell	B_cell	IL-4	IL4	U2af1	0.690351	7.35178e-07	0.577	0.217
B cell	B_cell	IL-4	IL4	Eno1	0.690179	2.97051e-05	0.577	0.221
B cell	B_cell	IL-4	IL4	Map4k1	0.689409	1.38874e-05	0.366	0.121
B cell	B_cell	IL-4	IL4	Mphosph10	0.68876	9.86045e-06	0.366	0.106
B cell	B_cell	IL-4	IL4	Rcc2	0.687738	2.89411e-05	0.465	0.158
B cell	B_cell	IL-4	IL4	Erh	0.686097	1.64483e-06	0.366	0.093
B cell	B_cell	IL-4	IL4	Ltv1	0.684701	4.49505e-05	0.211	0.047
B cell	B_cell	IL-4	IL4	Pfn1	0.680026	4.89769e-09	1	0.894
B cell	B_cell	IL-4	IL4	Lsg1	0.67956	9.34087e-06	0.296	0.078
B cell	B_cell	IL-4	IL4	Ptma	0.677413	8.89375e-09	0.986	0.957
B cell	B_cell	IL-4	IL4	Pum3	0.677231	4.64233e-09	0.296	0.058
B cell	B_cell	IL-4	IL4	Psmb6	0.673913	1.35849e-05	0.563	0.26
B cell	B_cell	IL-4	IL4	Mir142hg	0.672391	0.0442684	0.211	0.086
B cell	B_cell	IL-4	IL4	Apex1	0.67207	3.25721e-06	0.282	0.06
B cell	B_cell	IL-4	IL4	Caprin1	0.671799	0.000163821	0.465	0.194
B cell	B_cell	IL-4	IL4	Fdps	0.670617	1.568e-05	0.169	0.029
B cell	B_cell	IL-4	IL4	Ddx50	0.668496	5.12511e-05	0.479	0.19
B cell	B_cell	IL-4	IL4	Rad23a	0.667244	3.63293e-06	0.352	0.09
B cell	B_cell	IL-4	IL4	Kcnq1ot1	0.664896	0.000523098	0.563	0.238
B cell	B_cell	IL-4	IL4	Prmt1	0.663927	3.79511e-05	0.423	0.163
B cell	B_cell	IL-4	IL4	Cox5b	0.663629	0.000312934	0.732	0.418
B cell	B_cell	IL-4	IL4	Snrpb	0.659887	4.67906e-05	0.69	0.341
B cell	B_cell	IL-4	IL4	Ppan	0.659425	7.58371e-05	0.268	0.069
B cell	B_cell	IL-4	IL4	Ube2l3	0.657968	1.34304e-05	0.592	0.237
B cell	B_cell	IL-4	IL4	Nop2	0.657605	2.48879e-07	0.197	0.027
B cell	B_cell	IL-4	IL4	Smc1a	0.656975	2.15834e-06	0.479	0.167
B cell	B_cell	IL-4	IL4	Psmb2	0.655087	0.0348813	0.423	0.224
B cell	B_cell	IL-4	IL4	Eif3j1	0.653052	6.75369e-06	0.338	0.106
B cell	B_cell	IL-4	IL4	Nucks1	0.652497	0.0023611	0.535	0.256
B cell	B_cell	IL-4	IL4	Hdlbp	0.651998	0.000627604	0.254	0.071
B cell	B_cell	IL-4	IL4	Tubb4b	0.649883	1.84413e-06	0.577	0.216
B cell	B_cell	IL-4	IL4	Eif3a	0.646149	0.000992772	0.606	0.322
B cell	B_cell	IL-4	IL4	Mars	0.644298	1.46779e-06	0.225	0.047
B cell	B_cell	IL-4	IL4	Twistnb	0.644222	0.000101037	0.338	0.106
B cell	B_cell	IL-4	IL4	Snrpa1	0.641989	5.79509e-05	0.338	0.116
B cell	B_cell	IL-4	IL4	Ctsz	0.637822	0.00134186	0.718	0.413
B cell	B_cell	IL-4	IL4	Tmed9	0.63765	0.0004699	0.549	0.261
B cell	B_cell	IL-4	IL4	Pus7	0.637456	1.05209e-05	0.155	0.02
B cell	B_cell	IL-4	IL4	Cd3eap	0.635331	8.866e-08	0.169	0.016
B cell	B_cell	IL-4	IL4	Nop10	0.634776	0.000451111	0.676	0.349
B cell	B_cell	IL-4	IL4	Pole4	0.634756	1.1522e-05	0.451	0.173
B cell	B_cell	IL-4	IL4	Dnajc2	0.634538	4.34465e-05	0.408	0.154
B cell	B_cell	IL-4	IL4	Snx8	0.632419	3.09462e-05	0.239	0.055
B cell	B_cell	IL-4	IL4	Uqcrq	0.632326	0.0013272	0.577	0.308
B cell	B_cell	IL-4	IL4	Timm9	0.630649	2.46186e-07	0.338	0.079
B cell	B_cell	IL-4	IL4	Tuba4a	0.629371	0.000406578	0.394	0.137
B cell	B_cell	IL-4	IL4	Rrp1	0.628764	0.000453664	0.465	0.218
B cell	B_cell	IL-4	IL4	Lsm2	0.625469	0.000162334	0.394	0.127
B cell	B_cell	IL-4	IL4	Foxn3	0.623897	0.00272153	0.648	0.324
B cell	B_cell	IL-4	IL4	Utp14a	0.623295	0.000296319	0.31	0.1
B cell	B_cell	IL-4	IL4	Tma16	0.620871	3.08643e-07	0.225	0.043
B cell	B_cell	IL-4	IL4	Sem1	0.62076	0.000301746	0.803	0.464
B cell	B_cell	IL-4	IL4	Mrps18b	0.62051	8.89412e-05	0.282	0.075
B cell	B_cell	IL-4	IL4	Tmem147	0.617673	0.00130766	0.254	0.075
B cell	B_cell	IL-4	IL4	Pdcd11	0.615683	3.40981e-05	0.296	0.078
B cell	B_cell	IL-4	IL4	Rbm8a	0.614281	0.000107118	0.465	0.211
B cell	B_cell	IL-4	IL4	Otulin	0.613032	0.00163458	0.451	0.208
B cell	B_cell	IL-4	IL4	Gcn1l1	0.61238	4.2786e-06	0.31	0.079
B cell	B_cell	IL-4	IL4	Llph	0.612001	0.0128616	0.62	0.3
B cell	B_cell	IL-4	IL4	Ptges3	0.611127	0.000111458	0.451	0.176
B cell	B_cell	IL-4	IL4	Metap2	0.608546	0.000749953	0.38	0.152
B cell	B_cell	IL-4	IL4	Lsm12	0.60548	1.96812e-05	0.423	0.138
B cell	B_cell	IL-4	IL4	Bmp2k	0.603849	0.0010986	0.338	0.12
B cell	B_cell	IL-4	IL4	Esf1	0.603742	4.85995e-05	0.366	0.123
B cell	B_cell	IL-4	IL4	Tkt	0.598431	0.00386457	0.493	0.21
B cell	B_cell	IL-4	IL4	Slc15a3	0.597265	1.11861e-06	0.155	0.025
B cell	B_cell	IL-4	IL4	Golga4	0.596384	0.000154842	0.282	0.096
B cell	B_cell	IL-4	IL4	Alkbh1	0.594966	0.000173736	0.324	0.11
B cell	B_cell	IL-4	IL4	Pla2g12a	0.592072	6.6571e-05	0.155	0.023
B cell	B_cell	IL-4	IL4	Las1l	0.590926	0.000294773	0.268	0.086
B cell	B_cell	IL-4	IL4	Plbd1	0.590359	8.62149e-05	0.183	0.027
B cell	B_cell	IL-4	IL4	Usp10	0.589959	4.52088e-07	0.225	0.034
B cell	B_cell	IL-4	IL4	H2-Ab1	0.588494	7.64358e-10	1	0.989
B cell	B_cell	IL-4	IL4	Lyar	0.58758	6.81707e-06	0.338	0.093
B cell	B_cell	IL-4	IL4	Banf1	0.587551	6.50111e-05	0.549	0.233
B cell	B_cell	IL-4	IL4	Zc3h15	0.5867	0.000217498	0.451	0.179
B cell	B_cell	IL-4	IL4	Pebp1	0.582418	0.000648424	0.62	0.259
B cell	B_cell	IL-4	IL4	St6galnac4	0.580073	0.0103703	0.183	0.049
B cell	B_cell	IL-4	IL4	Rbmxl1	0.578215	4.2786e-06	0.296	0.075
B cell	B_cell	IL-4	IL4	Nup62	0.577949	0.000144555	0.225	0.05
B cell	B_cell	IL-4	IL4	Dhps	0.57476	0.00265901	0.296	0.1
B cell	B_cell	IL-4	IL4	Rcl1	0.573975	2.66425e-07	0.197	0.029
B cell	B_cell	IL-4	IL4	Atp1a1	0.573773	0.00146147	0.254	0.083
B cell	B_cell	IL-4	IL4	Rflnb	0.571207	0.000362513	0.197	0.048
B cell	B_cell	IL-4	IL4	Nubp1	0.569223	0.000688873	0.394	0.152
B cell	B_cell	IL-4	IL4	Trmt1	0.568373	0.000109971	0.324	0.1
B cell	B_cell	IL-4	IL4	Bax	0.567888	0.000266921	0.493	0.212
B cell	B_cell	IL-4	IL4	Nfx1	0.567331	9.21633e-05	0.282	0.078
B cell	B_cell	IL-4	IL4	Ndufab1	0.566597	0.000101969	0.507	0.197
B cell	B_cell	IL-4	IL4	Prmt7	0.562558	1.84413e-06	0.239	0.044
B cell	B_cell	IL-4	IL4	Wdfy2	0.561193	2.75153e-07	0.183	0.027
B cell	B_cell	IL-4	IL4	Ube2v2	0.560839	0.000193519	0.338	0.099
B cell	B_cell	IL-4	IL4	Snrpd2	0.560725	0.000828834	0.732	0.414
B cell	B_cell	IL-4	IL4	Hnrnpu	0.560329	0.000288363	0.817	0.464
B cell	B_cell	IL-4	IL4	Nudc	0.560198	0.00100388	0.451	0.193
B cell	B_cell	IL-4	IL4	Thap12	0.558133	2.54894e-07	0.211	0.034
B cell	B_cell	IL-4	IL4	Tmed2	0.557583	0.017313	0.479	0.256
B cell	B_cell	IL-4	IL4	Il4ra	0.557416	0.00406752	0.451	0.216
B cell	B_cell	IL-4	IL4	Prdx1	0.55669	0.00097993	0.69	0.341
B cell	B_cell	IL-4	IL4	Snu13	0.556343	0.00142665	0.606	0.295
B cell	B_cell	IL-4	IL4	Ddit3	0.555453	1.45285e-05	0.268	0.077
B cell	B_cell	IL-4	IL4	Ruvbl1	0.554933	0.000386847	0.31	0.098
B cell	B_cell	IL-4	IL4	Phb	0.554619	3.19224e-07	0.31	0.067
B cell	B_cell	IL-4	IL4	Fam136a	0.554575	2.8457e-05	0.225	0.05
B cell	B_cell	IL-4	IL4	Pxdc1	0.553679	0.00544471	0.577	0.31
B cell	B_cell	IL-4	IL4	Txn2	0.552988	0.00019984	0.423	0.154
B cell	B_cell	IL-4	IL4	Hnrnpf	0.55226	0.000126883	0.915	0.67
B cell	B_cell	IL-4	IL4	Larp1	0.550789	0.00048838	0.296	0.09
B cell	B_cell	IL-4	IL4	Ubl4a	0.55034	0.00134485	0.225	0.056
B cell	B_cell	IL-4	IL4	Mrpl54	0.549762	0.0095077	0.408	0.174
B cell	B_cell	IL-4	IL4	Rpn1	0.549185	0.00054234	0.282	0.091
B cell	B_cell	IL-4	IL4	Irak1	0.548624	0.00534472	0.282	0.105
B cell	B_cell	IL-4	IL4	Cetn3	0.547448	0.000263677	0.451	0.201
B cell	B_cell	IL-4	IL4	Snrpf	0.546985	0.00132409	0.746	0.4
B cell	B_cell	IL-4	IL4	Dnajb11	0.546385	3.16865e-07	0.437	0.126
B cell	B_cell	IL-4	IL4	Ppp3ca	0.545209	0.0013505	0.563	0.288
B cell	B_cell	IL-4	IL4	Mrpl17	0.544763	0.0004169	0.296	0.099
B cell	B_cell	IL-4	IL4	Xpot	0.543874	0.000137201	0.197	0.036
B cell	B_cell	IL-4	IL4	Eif5b	0.54339	0.00136943	0.521	0.239
B cell	B_cell	IL-4	IL4	Stub1	0.54323	0.00110206	0.423	0.154
B cell	B_cell	IL-4	IL4	Map3k8	0.542365	0.00108877	0.225	0.055
B cell	B_cell	IL-4	IL4	Cyc1	0.542283	0.00109154	0.38	0.156
B cell	B_cell	IL-4	IL4	Etf1	0.541722	0.000115132	0.225	0.075
B cell	B_cell	IL-4	IL4	Nol8	0.540687	5.63813e-05	0.254	0.06
B cell	B_cell	IL-4	IL4	Wdr46	0.540499	9.64628e-08	0.197	0.032
B cell	B_cell	IL-4	IL4	Cyp51	0.539237	3.41889e-05	0.141	0.023
B cell	B_cell	IL-4	IL4	Ssr4	0.539146	0.00146131	0.62	0.319
B cell	B_cell	IL-4	IL4	Psmb7	0.538627	0.000121938	0.38	0.146
B cell	B_cell	IL-4	IL4	Ube2i	0.537264	0.00063133	0.648	0.333
B cell	B_cell	IL-4	IL4	Osgep	0.536546	5.83483e-05	0.296	0.099
B cell	B_cell	IL-4	IL4	Eif2s3x	0.536538	2.70978e-05	0.352	0.099
B cell	B_cell	IL-4	IL4	Ddx3x	0.535019	0.000899012	0.479	0.218
B cell	B_cell	IL-4	IL4	Yars	0.53447	9.64628e-08	0.183	0.021
B cell	B_cell	IL-4	IL4	Dph5	0.533503	0.0169841	0.211	0.082
B cell	B_cell	IL-4	IL4	Cnot4	0.533362	9.99195e-05	0.324	0.107
B cell	B_cell	IL-4	IL4	Camk2d	0.533342	0.0198189	0.662	0.368
B cell	B_cell	IL-4	IL4	Arhgdia	0.532806	0.0154603	0.676	0.386
B cell	B_cell	IL-4	IL4	Ubxn4	0.532473	0.000236238	0.394	0.14
B cell	B_cell	IL-4	IL4	Srpk1	0.531245	0.00876853	0.282	0.113
B cell	B_cell	IL-4	IL4	Eef1e1	0.529349	2.58365e-06	0.296	0.078
B cell	B_cell	IL-4	IL4	Psma5	0.528634	0.000138613	0.465	0.194
B cell	B_cell	IL-4	IL4	Ncoa3	0.528531	0.0248184	0.254	0.091
B cell	B_cell	IL-4	IL4	Chchd2	0.528053	0.000921046	0.887	0.678
B cell	B_cell	IL-4	IL4	Htt	0.527471	0.00193497	0.239	0.068
B cell	B_cell	IL-4	IL4	Cnr2	0.526874	0.00224667	0.225	0.065
B cell	B_cell	IL-4	IL4	Ufm1	0.526847	0.00147868	0.31	0.11
B cell	B_cell	IL-4	IL4	Bola2	0.525884	0.0388412	0.535	0.28
B cell	B_cell	IL-4	IL4	Hmgb1	0.525842	3.97596e-05	0.901	0.529
B cell	B_cell	IL-4	IL4	Sumo2	0.52534	0.00779926	0.803	0.527
B cell	B_cell	IL-4	IL4	Ndufb7	0.525277	0.0177249	0.704	0.385
B cell	B_cell	IL-4	IL4	Rangap1	0.524022	0.00156969	0.239	0.074
B cell	B_cell	IL-4	IL4	Hdgf	0.52401	0.000263677	0.394	0.144
B cell	B_cell	IL-4	IL4	Vcp	0.523978	0.0273298	0.394	0.182
B cell	B_cell	IL-4	IL4	Tcp1	0.521756	0.0109183	0.479	0.238
B cell	B_cell	IL-4	IL4	Hsd17b12	0.521078	0.00111252	0.254	0.069
B cell	B_cell	IL-4	IL4	Rbm17	0.521025	9.25462e-06	0.38	0.109
B cell	B_cell	IL-4	IL4	Yy1	0.520181	0.0121964	0.366	0.152
B cell	B_cell	IL-4	IL4	Nifk	0.518682	3.98908e-06	0.268	0.063
B cell	B_cell	IL-4	IL4	Hvcn1	0.515542	0.028016	0.746	0.526
B cell	B_cell	IL-4	IL4	Rars	0.511674	0.00011856	0.296	0.078
B cell	B_cell	IL-4	IL4	Ciita	0.511636	0.00992745	0.704	0.453
B cell	B_cell	IL-4	IL4	Fam208b	0.511616	0.000424366	0.282	0.089
B cell	B_cell	IL-4	IL4	Psma2	0.509519	0.0382205	0.634	0.34
B cell	B_cell	IL-4	IL4	Cct4	0.509408	0.0213485	0.479	0.231
B cell	B_cell	IL-4	IL4	Crebzf	0.509216	0.00416381	0.225	0.068
B cell	B_cell	IL-4	IL4	Clptm1l	0.505552	0.000230095	0.338	0.117
B cell	B_cell	IL-4	IL4	Samm50	0.503921	0.000386847	0.31	0.116
B cell	B_cell	IL-4	IL4	Kras	0.503918	0.0150909	0.366	0.145
B cell	B_cell	IL-4	IL4	Ppp1r15b	0.503544	0.00119142	0.239	0.07
B cell	B_cell	IL-4	IL4	Ddx10	0.503108	0.00149594	0.282	0.082
B cell	B_cell	IL-4	IL4	Itfg2	0.502807	1.72271e-06	0.239	0.054
B cell	B_cell	IL-4	IL4	Ldha	0.502155	0.018616	0.465	0.218
B cell	B_cell	IL-4	IL4	Usp7	0.501933	0.0134905	0.366	0.158
B cell	B_cell	IL-4	IL4	Psma3	0.501914	0.00955221	0.606	0.363
B cell	B_cell	IL-4	IL4	Chfr	0.500841	1.45285e-05	0.31	0.091
B cell	B_cell	IL-4	IL4	Gtf2f1	0.500715	0.00653165	0.239	0.075
B cell	B_cell	IL-4	IL4	Atp6v1f	0.500037	0.0061206	0.746	0.406
B cell	B_cell	IL-4	IL4	Rbm15b	0.499772	1.11861e-06	0.141	0.027
B cell	B_cell	IL-4	IL4	Becn1	0.499635	0.00142665	0.225	0.071
B cell	B_cell	IL-4	IL4	Ezr	0.498676	0.038557	0.69	0.422
B cell	B_cell	IL-4	IL4	Uqcr11	0.498408	0.00142215	0.521	0.251
B cell	B_cell	IL-4	IL4	Rpn2	0.497632	0.00292619	0.31	0.118
B cell	B_cell	IL-4	IL4	Fbxw7	0.497419	0.0219846	0.169	0.054
B cell	B_cell	IL-4	IL4	Gapdh	0.496401	0.0121753	0.803	0.555
B cell	B_cell	IL-4	IL4	Ppid	0.49626	0.000722488	0.268	0.079
B cell	B_cell	IL-4	IL4	Srsf5	0.49569	0.00149216	0.845	0.496
B cell	B_cell	IL-4	IL4	Utp15	0.49355	1.16926e-06	0.183	0.025
B cell	B_cell	IL-4	IL4	Ndufb2	0.493534	0.00161671	0.394	0.144
B cell	B_cell	IL-4	IL4	Rexo2	0.492057	0.0028638	0.352	0.134
B cell	B_cell	IL-4	IL4	Ube2s	0.490925	0.0135164	0.437	0.226
B cell	B_cell	IL-4	IL4	Ndufa12	0.490858	0.000828834	0.465	0.188
B cell	B_cell	IL-4	IL4	Atp5e	0.490733	0.0210588	0.915	0.756
B cell	B_cell	IL-4	IL4	Timm10	0.488978	0.000755273	0.254	0.075
B cell	B_cell	IL-4	IL4	Hnrnpa2b1	0.487654	0.0247075	0.859	0.594
B cell	B_cell	IL-4	IL4	Psmd2	0.487185	0.000614343	0.324	0.118
B cell	B_cell	IL-4	IL4	Sarnp	0.486981	0.00175118	0.423	0.188
B cell	B_cell	IL-4	IL4	Tgfbr1	0.483655	5.39581e-09	0.169	0.022
B cell	B_cell	IL-4	IL4	Tsr1	0.483268	0.000132969	0.197	0.041
B cell	B_cell	IL-4	IL4	Lman2	0.482711	0.00227044	0.465	0.188
B cell	B_cell	IL-4	IL4	Stt3b	0.481504	0.0457729	0.282	0.125
B cell	B_cell	IL-4	IL4	Ostc	0.481086	0.0319669	0.451	0.211
B cell	B_cell	IL-4	IL4	Rnmt	0.479828	0.00108835	0.197	0.054
B cell	B_cell	IL-4	IL4	Ndufa1	0.478677	0.004715	0.423	0.208
B cell	B_cell	IL-4	IL4	Rsl24d1	0.478623	1.20857e-05	0.31	0.089
B cell	B_cell	IL-4	IL4	Atp2a2	0.477619	0.00120004	0.183	0.047
B cell	B_cell	IL-4	IL4	Pno1	0.476909	0.00111259	0.183	0.039
B cell	B_cell	IL-4	IL4	Ppig	0.47523	0.00298205	0.451	0.202
B cell	B_cell	IL-4	IL4	Sf3b3	0.474975	0.00492853	0.451	0.186
B cell	B_cell	IL-4	IL4	Syncrip	0.474891	0.00826362	0.338	0.158
B cell	B_cell	IL-4	IL4	Bzw1	0.473403	0.00122777	0.451	0.193
B cell	B_cell	IL-4	IL4	Matr3	0.4734	0.0107816	0.535	0.294
B cell	B_cell	IL-4	IL4	Stoml2	0.472054	0.00342124	0.282	0.077
B cell	B_cell	IL-4	IL4	Wdr3	0.471695	0.000205717	0.183	0.04
B cell	B_cell	IL-4	IL4	Rrp12	0.471567	1.10346e-07	0.127	0.008
B cell	B_cell	IL-4	IL4	Hnrnpa0	0.471515	0.00838865	0.775	0.481
B cell	B_cell	IL-4	IL4	Ifi35	0.471008	0.000635529	0.366	0.141
B cell	B_cell	IL-4	IL4	Rmi2	0.470985	1.40561e-08	0.127	0.006
B cell	B_cell	IL-4	IL4	Pdap1	0.470225	0.0013181	0.324	0.125
B cell	B_cell	IL-4	IL4	Coro2a	0.469677	0.00103106	0.225	0.058
B cell	B_cell	IL-4	IL4	Msmo1	0.469281	0.000749953	0.169	0.029
B cell	B_cell	IL-4	IL4	Chmp4b	0.469279	0.0182057	0.324	0.149
B cell	B_cell	IL-4	IL4	Slc35b1	0.46893	0.000145299	0.225	0.051
B cell	B_cell	IL-4	IL4	Abce1	0.468634	0.000239678	0.282	0.096
B cell	B_cell	IL-4	IL4	Etfa	0.468167	0.000790262	0.211	0.068
B cell	B_cell	IL-4	IL4	Psmb5	0.467367	0.00213929	0.521	0.23
B cell	B_cell	IL-4	IL4	Eif3l	0.466895	0.00917693	0.31	0.128
B cell	B_cell	IL-4	IL4	Snrpg	0.46548	0.0383099	0.746	0.489
B cell	B_cell	IL-4	IL4	Chchd1	0.464891	0.00324799	0.366	0.149
B cell	B_cell	IL-4	IL4	Cnbp	0.46462	0.000840655	0.775	0.441
B cell	B_cell	IL-4	IL4	Atp5f1	0.462323	0.00374165	0.704	0.42
B cell	B_cell	IL-4	IL4	Pfdn2	0.460511	0.00140896	0.493	0.21
B cell	B_cell	IL-4	IL4	Mrps24	0.457871	0.000404855	0.451	0.2
B cell	B_cell	IL-4	IL4	Nktr	0.457849	0.0403108	0.493	0.267
B cell	B_cell	IL-4	IL4	Ddost	0.457567	0.000691596	0.338	0.125
B cell	B_cell	IL-4	IL4	Dkc1	0.456898	0.000112221	0.282	0.104
B cell	B_cell	IL-4	IL4	Uqcrb	0.456649	0.00510489	0.634	0.343
B cell	B_cell	IL-4	IL4	Psmc5	0.455467	0.00162336	0.451	0.167
B cell	B_cell	IL-4	IL4	Atp5j	0.454779	0.00826362	0.662	0.4
B cell	B_cell	IL-4	IL4	Spag7	0.45465	0.0324951	0.282	0.125
B cell	B_cell	IL-4	IL4	Alyref	0.454509	0.0218861	0.268	0.102
B cell	B_cell	IL-4	IL4	Mak16	0.453128	0.018807	0.31	0.124
B cell	B_cell	IL-4	IL4	Ndufaf8	0.453124	0.0243498	0.338	0.139
B cell	B_cell	IL-4	IL4	Cd53	0.453072	0.00684363	0.789	0.518
B cell	B_cell	IL-4	IL4	Atf4	0.451903	0.0481441	0.507	0.268
B cell	B_cell	IL-4	IL4	Exosc1	0.45166	2.87121e-05	0.239	0.055
B cell	B_cell	IL-4	IL4	Pgam1	0.451452	0.00157205	0.324	0.12
B cell	B_cell	IL-4	IL4	Dazap1	0.45142	0.0260244	0.338	0.141
B cell	B_cell	IL-4	IL4	Atp5g3	0.451419	0.00045661	0.563	0.256
B cell	B_cell	IL-4	IL4	Tcof1	0.45042	0.00175981	0.38	0.16
B cell	B_cell	IL-4	IL4	Utp18	0.450106	3.51958e-05	0.225	0.058
B cell	B_cell	IL-4	IL4	Abcf2	0.449765	0.000100722	0.197	0.04
B cell	B_cell	IL-4	IL4	Hnrnpk	0.449163	0.00867001	0.69	0.427
B cell	B_cell	IL-4	IL4	Ccdc115	0.448705	0.000967982	0.254	0.079
B cell	B_cell	IL-4	IL4	Isca2	0.447813	0.00106787	0.197	0.062
B cell	B_cell	IL-4	IL4	Sbno1	0.447417	0.0280142	0.423	0.203
B cell	B_cell	IL-4	IL4	BC003965	0.447134	0.00724153	0.254	0.093
B cell	B_cell	IL-4	IL4	Stip1	0.446608	0.00684363	0.254	0.099
B cell	B_cell	IL-4	IL4	Tcerg1	0.444546	0.00178408	0.282	0.074
B cell	B_cell	IL-4	IL4	Cyb561d2	0.444225	0.00111259	0.183	0.05
B cell	B_cell	IL-4	IL4	Pou2af1	0.44365	0.0369149	0.465	0.25
B cell	B_cell	IL-4	IL4	Btf3	0.443097	0.0132829	0.93	0.748
B cell	B_cell	IL-4	IL4	Timm8b	0.442585	0.002783	0.324	0.121
B cell	B_cell	IL-4	IL4	Mfsd5	0.44242	0.000131745	0.127	0.021
B cell	B_cell	IL-4	IL4	Cdk4	0.441988	0.0295183	0.239	0.102
B cell	B_cell	IL-4	IL4	Usmg5	0.441889	0.00826362	0.479	0.211
B cell	B_cell	IL-4	IL4	Spcs3	0.441619	0.00132622	0.225	0.072
B cell	B_cell	IL-4	IL4	Gng5	0.441542	0.0182217	0.803	0.522
B cell	B_cell	IL-4	IL4	Psma6	0.44049	0.00325503	0.465	0.215
B cell	B_cell	IL-4	IL4	Pax5	0.439971	0.0405183	0.732	0.434
B cell	B_cell	IL-4	IL4	P4hb	0.43915	0.000132969	0.239	0.067
B cell	B_cell	IL-4	IL4	Abcf1	0.437963	0.00105311	0.352	0.133
B cell	B_cell	IL-4	IL4	Tcf12	0.436919	0.00955221	0.38	0.156
B cell	B_cell	IL-4	IL4	Nmt1	0.436709	0.00117859	0.282	0.093
B cell	B_cell	IL-4	IL4	Nol12	0.435516	0.00107263	0.324	0.117
B cell	B_cell	IL-4	IL4	Rtf1	0.435114	0.0326852	0.38	0.184
B cell	B_cell	IL-4	IL4	Mrpl51	0.434901	0.00510489	0.338	0.127
B cell	B_cell	IL-4	IL4	Glrx3	0.434862	0.0135164	0.38	0.175
B cell	B_cell	IL-4	IL4	Atic	0.434546	0.0450661	0.197	0.075
B cell	B_cell	IL-4	IL4	Uxt	0.434107	3.51958e-05	0.183	0.039
B cell	B_cell	IL-4	IL4	Ptrh2	0.433877	0.00450166	0.183	0.048
B cell	B_cell	IL-4	IL4	BC035044	0.432904	7.59963e-05	0.268	0.071
B cell	B_cell	IL-4	IL4	Psmb3	0.432281	0.041729	0.592	0.328
B cell	B_cell	IL-4	IL4	Psma4	0.431942	0.0146932	0.479	0.231
B cell	B_cell	IL-4	IL4	Mrps17	0.431599	0.000301315	0.31	0.103
B cell	B_cell	IL-4	IL4	Romo1	0.431422	0.0377169	0.479	0.245
B cell	B_cell	IL-4	IL4	Atad3a	0.430559	0.00178608	0.141	0.029
B cell	B_cell	IL-4	IL4	Txnl4a	0.429614	0.00212053	0.31	0.113
B cell	B_cell	IL-4	IL4	Gcsh	0.428004	6.78392e-07	0.127	0.008
B cell	B_cell	IL-4	IL4	Polr2f	0.426104	0.0282949	0.394	0.181
B cell	B_cell	IL-4	IL4	Psmd11	0.425119	0.0122655	0.282	0.125
B cell	B_cell	IL-4	IL4	Eif2b5	0.424983	0.00826362	0.141	0.032
B cell	B_cell	IL-4	IL4	Sar1a	0.424812	0.000459223	0.296	0.105
B cell	B_cell	IL-4	IL4	Ccdc86	0.424177	0.0053199	0.225	0.057
B cell	B_cell	IL-4	IL4	Mfsd14a	0.422766	0.000314153	0.239	0.056
B cell	B_cell	IL-4	IL4	Rrp1b	0.422611	4.05142e-05	0.141	0.023
B cell	B_cell	IL-4	IL4	Prpf8	0.422069	0.0150823	0.324	0.14
B cell	B_cell	IL-4	IL4	Ndufa5	0.422038	0.011748	0.408	0.172
B cell	B_cell	IL-4	IL4	Pak1ip1	0.421606	0.00828114	0.31	0.119
B cell	B_cell	IL-4	IL4	Wdr74	0.421461	0.000217972	0.141	0.021
B cell	B_cell	IL-4	IL4	Tmem258	0.421295	0.00481474	0.549	0.303
B cell	B_cell	IL-4	IL4	Ptpn2	0.420063	0.00309574	0.268	0.085
B cell	B_cell	IL-4	IL4	Brix1	0.419662	0.020853	0.239	0.096
B cell	B_cell	IL-4	IL4	Jund	0.417331	0.00186784	0.958	0.791
B cell	B_cell	IL-4	IL4	Eloc	0.416831	0.00620529	0.394	0.168
B cell	B_cell	IL-4	IL4	Utp11	0.415535	0.00542058	0.268	0.103
B cell	B_cell	IL-4	IL4	Sssca1	0.415164	0.00692429	0.239	0.083
B cell	B_cell	IL-4	IL4	Smyd5	0.414217	0.00240598	0.127	0.023
B cell	B_cell	IL-4	IL4	Gnl2	0.414027	0.0466724	0.183	0.064
B cell	B_cell	IL-4	IL4	Gpatch4	0.413933	0.000761436	0.211	0.058
B cell	B_cell	IL-4	IL4	Bccip	0.411965	0.0126778	0.268	0.111
B cell	B_cell	IL-4	IL4	Wdr18	0.411012	0.0040333	0.225	0.063
B cell	B_cell	IL-4	IL4	Eif1a	0.410393	0.00982086	0.225	0.07
B cell	B_cell	IL-4	IL4	Ppie	0.410095	0.00824115	0.254	0.091
B cell	B_cell	IL-4	IL4	Nup43	0.409852	3.57123e-06	0.155	0.027
B cell	B_cell	IL-4	IL4	Rwdd4a	0.409003	0.0134905	0.141	0.039
B cell	B_cell	IL-4	IL4	Lamp2	0.407663	0.00726493	0.225	0.088
B cell	B_cell	IL-4	IL4	Ankrd49	0.407276	0.00510489	0.197	0.061
B cell	B_cell	IL-4	IL4	Magoh	0.407139	0.00454343	0.479	0.209
B cell	B_cell	IL-4	IL4	Trappc4	0.406705	0.00535826	0.38	0.162
B cell	B_cell	IL-4	IL4	Vapa	0.406033	0.0317141	0.465	0.226
B cell	B_cell	IL-4	IL4	Noc2l	0.403644	0.010277	0.282	0.109
B cell	B_cell	IL-4	IL4	Mapre1	0.403526	0.0481898	0.366	0.177
B cell	B_cell	IL-4	IL4	Usp4	0.403486	0.0390104	0.211	0.092
B cell	B_cell	IL-4	IL4	Pih1d1	0.402628	0.000612022	0.211	0.049
B cell	B_cell	IL-4	IL4	Tomm6	0.402214	0.00168979	0.155	0.039
B cell	B_cell	IL-4	IL4	Eftud2	0.402134	0.00190113	0.254	0.071
B cell	B_cell	IL-4	IL4	Noc3l	0.402106	0.000155785	0.197	0.041
B cell	B_cell	IL-4	IL4	Gmppb	0.401309	0.000325535	0.155	0.03
B cell	B_cell	IL-4	IL4	Cdk2ap1	0.400747	0.0452789	0.183	0.067
B cell	B_cell	IL-4	IL4	Cops4	0.400341	0.000968944	0.366	0.128
B cell	B_cell	IL-4	IL4	Mgat2	0.400276	0.0457729	0.197	0.067
B cell	B_cell	IL-4	IL4	Klhdc4	0.399823	3.32967e-06	0.183	0.039
B cell	B_cell	IL-4	IL4	Psmd12	0.398899	0.00627579	0.296	0.118
B cell	B_cell	IL-4	IL4	Jagn1	0.398234	0.0103941	0.169	0.046
B cell	B_cell	IL-4	IL4	Sec62	0.397932	0.0218861	0.521	0.281
B cell	B_cell	IL-4	IL4	Ctps	0.396449	0.000131745	0.127	0.018
B cell	B_cell	IL-4	IL4	H2-Eb2	0.394981	0.042778	0.254	0.106
B cell	B_cell	IL-4	IL4	Cebpz	0.394416	0.0188595	0.423	0.187
B cell	B_cell	IL-4	IL4	Psmd6	0.393144	0.00589141	0.296	0.109
B cell	B_cell	IL-4	IL4	Acbd6	0.392814	0.00982086	0.268	0.102
B cell	B_cell	IL-4	IL4	Ctu2	0.392756	0.000614343	0.169	0.046
B cell	B_cell	IL-4	IL4	Exosc10	0.391418	0.0209824	0.183	0.065
B cell	B_cell	IL-4	IL4	Wdr75	0.389924	0.00203107	0.155	0.037
B cell	B_cell	IL-4	IL4	Mrpl12	0.389707	0.00045661	0.38	0.145
B cell	B_cell	IL-4	IL4	Mrpl55	0.388944	0.0179246	0.183	0.057
B cell	B_cell	IL-4	IL4	Kpnb1	0.388733	0.00042608	0.282	0.096
B cell	B_cell	IL-4	IL4	Actg1	0.388591	0.000190641	1	0.911
B cell	B_cell	IL-4	IL4	Mrpl42	0.385755	0.000829722	0.352	0.142
B cell	B_cell	IL-4	IL4	Napa	0.384144	0.0336789	0.254	0.099
B cell	B_cell	IL-4	IL4	Tsn	0.383716	0.0162694	0.437	0.197
B cell	B_cell	IL-4	IL4	Elob	0.383278	0.0172945	0.789	0.492
B cell	B_cell	IL-4	IL4	Eif4e2	0.383216	0.0045817	0.31	0.117
B cell	B_cell	IL-4	IL4	H2-Aa	0.380607	0.000991832	1	0.994
B cell	B_cell	IL-4	IL4	Prelid3b	0.379888	0.00596025	0.225	0.074
B cell	B_cell	IL-4	IL4	Bcl6	0.378676	0.0454604	0.211	0.082
B cell	B_cell	IL-4	IL4	Sema4d	0.377908	0.0383099	0.268	0.106
B cell	B_cell	IL-4	IL4	Gmps	0.377854	0.0309414	0.239	0.082
B cell	B_cell	IL-4	IL4	Ascc3	0.37759	0.0279819	0.225	0.088
B cell	B_cell	IL-4	IL4	Glipr2	0.377209	0.0404879	0.141	0.043
B cell	B_cell	IL-4	IL4	Tmem55b	0.376652	0.014427	0.324	0.153
B cell	B_cell	IL-4	IL4	Bag5	0.376411	0.00810931	0.141	0.04
B cell	B_cell	IL-4	IL4	Psmd7	0.373385	0.0172894	0.31	0.14
B cell	B_cell	IL-4	IL4	Aggf1	0.373322	0.029605	0.141	0.036
B cell	B_cell	IL-4	IL4	Kti12	0.372913	0.00123543	0.169	0.046
B cell	B_cell	IL-4	IL4	Trmt61a	0.370287	0.000318958	0.127	0.023
B cell	B_cell	IL-4	IL4	Slc1a5	0.370015	0.0180102	0.254	0.112
B cell	B_cell	IL-4	IL4	Psmg4	0.369702	0.0189273	0.352	0.137
B cell	B_cell	IL-4	IL4	U2af2	0.369429	0.00455181	0.366	0.142
B cell	B_cell	IL-4	IL4	Hipk2	0.369351	0.00895897	0.127	0.032
B cell	B_cell	IL-4	IL4	Mrfap1	0.368596	0.0274221	0.535	0.272
B cell	B_cell	IL-4	IL4	Nsmce1	0.368322	0.028094	0.408	0.189
B cell	B_cell	IL-4	IL4	Ass1	0.368206	0.000408662	0.113	0.021
B cell	B_cell	IL-4	IL4	Mogs	0.367684	0.0038322	0.197	0.06
B cell	B_cell	IL-4	IL4	Clk4	0.367251	0.0354631	0.296	0.131
B cell	B_cell	IL-4	IL4	Mrpl3	0.366812	0.0172894	0.183	0.068
B cell	B_cell	IL-4	IL4	Nat10	0.366785	0.0004169	0.113	0.015
B cell	B_cell	IL-4	IL4	Eif4e	0.365997	0.00849905	0.268	0.092
B cell	B_cell	IL-4	IL4	Srsf9	0.365918	0.00484492	0.408	0.183
B cell	B_cell	IL-4	IL4	R3hdm1	0.3655	0.0181007	0.394	0.197
B cell	B_cell	IL-4	IL4	Senp6	0.365376	0.0416393	0.38	0.188
B cell	B_cell	IL-4	IL4	Mrps15	0.365368	0.0248249	0.254	0.109
B cell	B_cell	IL-4	IL4	Sgta	0.365162	0.0344009	0.155	0.053
B cell	B_cell	IL-4	IL4	Mtch2	0.364557	0.045729	0.282	0.118
B cell	B_cell	IL-4	IL4	Nipsnap3b	0.363315	0.00181333	0.183	0.062
B cell	B_cell	IL-4	IL4	Smim7	0.363295	0.0018352	0.225	0.075
B cell	B_cell	IL-4	IL4	Pfdn6	0.362846	0.00955221	0.352	0.138
B cell	B_cell	IL-4	IL4	Dnaja2	0.362261	0.00242197	0.507	0.225
B cell	B_cell	IL-4	IL4	Trnau1ap	0.361847	0.00130784	0.31	0.111
B cell	B_cell	IL-4	IL4	Bud31	0.3616	0.0454938	0.225	0.09
B cell	B_cell	IL-4	IL4	Psmc3	0.361586	0.00826362	0.408	0.168
B cell	B_cell	IL-4	IL4	Agpat5	0.361147	0.00310332	0.127	0.025
B cell	B_cell	IL-4	IL4	Aldh18a1	0.359336	0.00485075	0.113	0.02
B cell	B_cell	IL-4	IL4	Bub3	0.357733	0.00984142	0.338	0.145
B cell	B_cell	IL-4	IL4	Taf4	0.356479	0.00162336	0.127	0.022
B cell	B_cell	IL-4	IL4	Nob1	0.355758	0.00136943	0.169	0.046
B cell	B_cell	IL-4	IL4	Mrpl35	0.354878	0.00027884	0.254	0.084
B cell	B_cell	IL-4	IL4	Nfkbib	0.354043	0.0149609	0.239	0.086
B cell	B_cell	IL-4	IL4	Ormdl2	0.352216	0.00325503	0.197	0.074
B cell	B_cell	IL-4	IL4	Zbtb11	0.3521	0.0170217	0.183	0.062
B cell	B_cell	IL-4	IL4	Parl	0.350869	0.0274575	0.239	0.09
B cell	B_cell	IL-4	IL4	Abhd18	0.348873	0.0147985	0.113	0.022
B cell	B_cell	IL-4	IL4	Dcaf13	0.347348	0.00386457	0.296	0.1
B cell	B_cell	IL-4	IL4	Lsm7	0.34638	0.0379437	0.31	0.134
B cell	B_cell	IL-4	IL4	Ssr1	0.345199	0.0453392	0.268	0.107
B cell	B_cell	IL-4	IL4	Sugp1	0.343861	0.00390467	0.155	0.029
B cell	B_cell	IL-4	IL4	Bsg	0.342641	0.020298	0.408	0.188
B cell	B_cell	IL-4	IL4	M6pr	0.34105	0.00260427	0.268	0.091
B cell	B_cell	IL-4	IL4	Top1	0.340583	0.0153889	0.563	0.301
B cell	B_cell	IL-4	IL4	Fen1	0.339112	0.000254379	0.141	0.036
B cell	B_cell	IL-4	IL4	Timm13	0.338787	0.00538773	0.535	0.273
B cell	B_cell	IL-4	IL4	Elac2	0.338552	0.00254475	0.113	0.02
B cell	B_cell	IL-4	IL4	Pdcl3	0.338401	0.00376551	0.197	0.064
B cell	B_cell	IL-4	IL4	Ccdc59	0.33835	0.0201702	0.282	0.12
B cell	B_cell	IL-4	IL4	Uqcr10	0.338347	0.0149029	0.521	0.258
B cell	B_cell	IL-4	IL4	Scamp2	0.335647	0.0187654	0.254	0.099
B cell	B_cell	IL-4	IL4	Rbm19	0.334141	0.000765176	0.127	0.025
B cell	B_cell	IL-4	IL4	Larp4	0.334069	0.0299328	0.211	0.093
B cell	B_cell	IL-4	IL4	Ski	0.333544	0.00733106	0.169	0.053
B cell	B_cell	IL-4	IL4	Fbxo28	0.333328	0.014847	0.127	0.027
B cell	B_cell	IL-4	IL4	Mrps18a	0.330829	0.0238151	0.211	0.071
B cell	B_cell	IL-4	IL4	Wdr4	0.330641	0.0095077	0.127	0.026
B cell	B_cell	IL-4	IL4	Pes1	0.328809	0.000640594	0.211	0.057
B cell	B_cell	IL-4	IL4	Sdad1	0.328518	0.016397	0.183	0.065
B cell	B_cell	IL-4	IL4	Cd79b	0.328501	0.00383057	0.986	0.959
B cell	B_cell	IL-4	IL4	Raly	0.328347	0.0134796	0.394	0.186
B cell	B_cell	IL-4	IL4	Sar1b	0.328341	0.0256613	0.211	0.069
B cell	B_cell	IL-4	IL4	Cfdp1	0.327871	0.0205617	0.31	0.149
B cell	B_cell	IL-4	IL4	Rce1	0.327003	0.029605	0.141	0.041
B cell	B_cell	IL-4	IL4	Nip7	0.326689	0.00460053	0.239	0.092
B cell	B_cell	IL-4	IL4	Ppp3cc	0.325117	0.0156295	0.183	0.062
B cell	B_cell	IL-4	IL4	Dhx40	0.324379	0.0140405	0.127	0.043
B cell	B_cell	IL-4	IL4	Ints6	0.324133	0.0324145	0.197	0.072
B cell	B_cell	IL-4	IL4	Nudt19	0.324063	0.00340371	0.141	0.03
B cell	B_cell	IL-4	IL4	Dapk3	0.3234	0.019649	0.211	0.075
B cell	B_cell	IL-4	IL4	Pelp1	0.323357	0.00144959	0.155	0.03
B cell	B_cell	IL-4	IL4	Tmed10	0.322261	0.00804704	0.451	0.217
B cell	B_cell	IL-4	IL4	Snap23	0.320933	0.0241875	0.113	0.032
B cell	B_cell	IL-4	IL4	Ap1b1	0.318808	0.0107816	0.169	0.054
B cell	B_cell	IL-4	IL4	Rheb	0.317761	0.0173142	0.324	0.128
B cell	B_cell	IL-4	IL4	Nudt21	0.31717	0.0403546	0.338	0.145
B cell	B_cell	IL-4	IL4	Nr2c2ap	0.316849	0.00566258	0.169	0.049
B cell	B_cell	IL-4	IL4	Sra1	0.316769	0.0451319	0.31	0.148
B cell	B_cell	IL-4	IL4	Pprc1	0.316207	0.000372146	0.155	0.034
B cell	B_cell	IL-4	IL4	Zfp62	0.315613	0.0276518	0.211	0.099
B cell	B_cell	IL-4	IL4	Sigmar1	0.31521	0.00085014	0.127	0.02
B cell	B_cell	IL-4	IL4	Brd2	0.31424	0.0400104	0.437	0.219
B cell	B_cell	IL-4	IL4	Cdc5l	0.314182	0.00681703	0.338	0.153
B cell	B_cell	IL-4	IL4	Psmg2	0.312571	0.0452305	0.141	0.042
B cell	B_cell	IL-4	IL4	Bcl7c	0.311897	0.018807	0.296	0.112
B cell	B_cell	IL-4	IL4	Mrpl38	0.310064	0.0328666	0.225	0.091
B cell	B_cell	IL-4	IL4	Htatsf1	0.309645	0.00724738	0.169	0.063
B cell	B_cell	IL-4	IL4	Dhx15	0.309335	0.0223465	0.324	0.144
B cell	B_cell	IL-4	IL4	Ak6	0.308328	0.0496631	0.127	0.033
B cell	B_cell	IL-4	IL4	Exosc2	0.307655	0.031121	0.127	0.04
B cell	B_cell	IL-4	IL4	Idh3b	0.306931	0.0102598	0.31	0.123
B cell	B_cell	IL-4	IL4	Diablo	0.304926	0.0090885	0.211	0.074
B cell	B_cell	IL-4	IL4	Naa20	0.303282	0.0121741	0.183	0.067
B cell	B_cell	IL-4	IL4	Oxa1l	0.302482	0.00915492	0.296	0.128
B cell	B_cell	IL-4	IL4	Cd164	0.29989	0.00386457	0.31	0.109
B cell	B_cell	IL-4	IL4	Slc9a8	0.296165	0.0354631	0.169	0.054
B cell	B_cell	IL-4	IL4	Ap1m1	0.293859	0.0129935	0.254	0.092
B cell	B_cell	IL-4	IL4	Eef1b2	0.292896	0.0177249	0.958	0.909
B cell	B_cell	IL-4	IL4	Txndc15	0.292203	0.00386457	0.141	0.036
B cell	B_cell	IL-4	IL4	Grpel2	0.292114	0.0239568	0.141	0.039
B cell	B_cell	IL-4	IL4	Atg3	0.290515	0.0321031	0.254	0.095
B cell	B_cell	IL-4	IL4	Mtx1	0.285267	0.0137809	0.155	0.044
B cell	B_cell	IL-4	IL4	Cstf2t	0.284959	0.0102223	0.127	0.033
B cell	B_cell	IL-4	IL4	Kars	0.284404	0.00747008	0.197	0.067
B cell	B_cell	IL-4	IL4	Vkorc1l1	0.284235	0.00893199	0.113	0.027
B cell	B_cell	IL-4	IL4	Ndufs2	0.284015	0.0183265	0.31	0.128
B cell	B_cell	IL-4	IL4	H2-Eb1	0.283444	0.0326852	1	0.994
B cell	B_cell	IL-4	IL4	Aamp	0.283313	0.0428687	0.296	0.144
B cell	B_cell	IL-4	IL4	Por	0.281661	0.00941741	0.113	0.028
B cell	B_cell	IL-4	IL4	Trp53	0.280023	0.0330993	0.437	0.201
B cell	B_cell	IL-4	IL4	Idi1	0.266893	0.00508798	0.113	0.028
B cell	B_cell	IL-4	IL4	Atp5c1	0.266112	0.035035	0.592	0.379
B cell	B_cell	IL-4	IL4	Rnf4	0.260974	0.0382205	0.254	0.106
B cell	B_cell	IL-4	IL4	Rnf7	0.259217	0.015084	0.31	0.131
B cell	B_cell	IL-4	IL4	Cd74	0.259193	0.0152626	1	1
B cell	B_cell	IL-4	IL4	Sephs2	0.257151	0.0165524	0.113	0.032
B cell	B_cell	IL-4	IL4	Mcm5	0.252259	0.000886549	0.127	0.036
B cell	B_cell	IL-4	IL4	Nol9	0.252254	0.010277	0.127	0.035
B cell	B_cell	IL-4	IL4	Msh6	0.251176	0.00520132	0.113	0.016
B cell	B_cell	IL-4	IL4	Cd52	-0.463398	0.000225504	0.958	0.993
B cell	B_cell	IL-4	IL4	Fau	-0.507909	2.11394e-11	1	1
B cell	B_cell	IL-4	IL4	Sh3bgrl3	-0.537752	0.00312511	0.901	0.889
B cell	B_cell	IL-4	IL4	Iglc3	-0.539457	0.0134568	0.803	0.823
B cell	B_cell	IL-4	IL4	Pfdn5	-0.606373	0.00255099	0.775	0.778
B cell	B_cell	IL-4	IL4	Mef2c	-0.617251	0.00943142	0.803	0.861
B cell	B_cell	IL-4	IL4	Itm2b	-0.649503	0.0226403	0.479	0.587
B cell	B_cell	IL-4	IL4	Cd79a	-0.676221	1.71668e-08	0.972	0.986
B cell	B_cell	IL-4	IL4	Gimap6	-0.676882	0.0410008	0.606	0.659
B cell	B_cell	IL-4	IL4	Tmsb10	-0.69381	7.77432e-07	0.915	0.967
B cell	B_cell	IL-4	IL4	H3f3a	-0.706709	6.2921e-08	0.986	0.993
B cell	B_cell	IL-4	IL4	Mbnl1	-0.715586	0.0127112	0.563	0.66
B cell	B_cell	IL-4	IL4	Gnai2	-0.76254	0.0191481	0.507	0.615
B cell	B_cell	IL-4	IL4	Itpr1	-0.791532	0.0421198	0.014	0.145
B cell	B_cell	IL-4	IL4	Celf2	-0.800489	0.0443132	0.31	0.422
B cell	B_cell	IL-4	IL4	Hexb	-0.804312	0.0248569	0.028	0.176
B cell	B_cell	IL-4	IL4	Ptpn18	-0.807226	0.00120388	0.451	0.603
B cell	B_cell	IL-4	IL4	Laptm5	-0.807238	0.00324799	0.479	0.61
B cell	B_cell	IL-4	IL4	Btg1	-0.807738	2.89475e-05	0.789	0.884
B cell	B_cell	IL-4	IL4	Gimap1	-0.818607	0.0194369	0.465	0.601
B cell	B_cell	IL-4	IL4	Ebf1	-0.820713	3.90937e-06	0.873	0.907
B cell	B_cell	IL-4	IL4	Srgn	-0.836605	0.00128584	0.535	0.697
B cell	B_cell	IL-4	IL4	Shisa5	-0.838288	6.81707e-06	0.704	0.862
B cell	B_cell	IL-4	IL4	Trim34a	-0.851763	0.0204343	0.014	0.167
B cell	B_cell	IL-4	IL4	Macf1	-0.865619	0.0190059	0.225	0.386
B cell	B_cell	IL-4	IL4	Arhgap45	-0.87407	0.00896533	0.239	0.426
B cell	B_cell	IL-4	IL4	Sept6	-0.88366	0.0452789	0.099	0.226
B cell	B_cell	IL-4	IL4	Gng2	-0.89117	0.0198912	0.028	0.196
B cell	B_cell	IL-4	IL4	Irf2	-0.892578	0.0414101	0.211	0.351
B cell	B_cell	IL-4	IL4	Pecam1	-0.905399	0.0199241	0.056	0.236
B cell	B_cell	IL-4	IL4	Cd81	-0.906544	0.0162024	0.127	0.308
B cell	B_cell	IL-4	IL4	Rasgrp2	-0.907266	0.0125534	0.099	0.333
B cell	B_cell	IL-4	IL4	Neurl3	-0.907498	0.0232644	0.085	0.247
B cell	B_cell	IL-4	IL4	Rnase6	-0.957581	0.0216306	0.141	0.309
B cell	B_cell	IL-4	IL4	Cmah	-0.963168	0.0410879	0.07	0.23
B cell	B_cell	IL-4	IL4	Bmyc	-0.973529	0.0248152	0.042	0.208
B cell	B_cell	IL-4	IL4	Gmfg	-1.02706	0.000526364	0.338	0.537
B cell	B_cell	IL-4	IL4	Ptprc	-1.04025	6.66563e-08	0.69	0.798
B cell	B_cell	IL-4	IL4	Ypel3	-1.04463	0.00396844	0.056	0.268
B cell	B_cell	IL-4	IL4	Ifi203	-1.04595	0.00147111	0.296	0.488
B cell	B_cell	IL-4	IL4	Mndal	-1.05655	0.00160113	0.31	0.48
B cell	B_cell	IL-4	IL4	Myl12b	-1.06023	0.000536659	0.324	0.541
B cell	B_cell	IL-4	IL4	Smim14	-1.06644	0.000126883	0.324	0.534
B cell	B_cell	IL-4	IL4	March1	-1.06911	0.0039327	0.056	0.254
B cell	B_cell	IL-4	IL4	Jun	-1.07838	0.0124768	0.211	0.391
B cell	B_cell	IL-4	IL4	St8sia4	-1.08356	0.00826362	0.085	0.288
B cell	B_cell	IL-4	IL4	Cybb	-1.08447	0.00522631	0.169	0.368
B cell	B_cell	IL-4	IL4	Fosb	-1.10634	0.0247462	0.014	0.162
B cell	B_cell	IL-4	IL4	Lbh	-1.13302	0.00385586	0.113	0.314
B cell	B_cell	IL-4	IL4	Cst3	-1.13464	0.000201229	0.296	0.513
B cell	B_cell	IL-4	IL4	Evl	-1.13958	0.00390092	0.042	0.266
B cell	B_cell	IL-4	IL4	Itga4	-1.14506	0.00598279	0.056	0.245
B cell	B_cell	IL-4	IL4	Crip1	-1.14908	4.85995e-05	0.38	0.632
B cell	B_cell	IL-4	IL4	Cxcr4	-1.1648	0.0062515	0.028	0.222
B cell	B_cell	IL-4	IL4	Bach2	-1.17707	0.00262448	0.028	0.252
B cell	B_cell	IL-4	IL4	Siglecg	-1.1943	3.76581e-05	0.183	0.511
B cell	B_cell	IL-4	IL4	Fth1	-1.20539	5.01892e-16	0.859	0.979
B cell	B_cell	IL-4	IL4	Filip1l	-1.21029	0.000380027	0.085	0.338
B cell	B_cell	IL-4	IL4	Ltb	-1.22642	1.97786e-09	0.549	0.847
B cell	B_cell	IL-4	IL4	Lsp1	-1.2351	8.26632e-07	0.197	0.543
B cell	B_cell	IL-4	IL4	Serpinb1a	-1.26876	8.37305e-05	0.197	0.445
B cell	B_cell	IL-4	IL4	Ccr7	-1.31919	0.00149216	0.113	0.309
B cell	B_cell	IL-4	IL4	Pou2f2	-1.36863	9.77919e-07	0.282	0.593
B cell	B_cell	IL-4	IL4	Cd72	-1.38476	5.8871e-05	0.113	0.404
B cell	B_cell	IL-4	IL4	S100a10	-1.40591	2.32e-06	0.169	0.501
B cell	B_cell	IL-4	IL4	Fcrla	-1.4126	2.15483e-05	0.042	0.331
B cell	B_cell	IL-4	IL4	Cox7a2l	-1.43335	2.3419e-08	0.31	0.603
B cell	B_cell	IL-4	IL4	Fcmr	-1.61251	6.97543e-12	0.394	0.786
B cell	B_cell	IL-4	IL4	Apoe	-1.64467	0.0028638	0.042	0.277
B cell	B_cell	IL-7	IL7	Ifi27l2a	1.7374	5.2093e-50	0.863	0.466
B cell	B_cell	IL-7	IL7	Bst2	1.45824	2.56768e-23	0.477	0.141
B cell	B_cell	IL-7	IL7	Isg15	1.18151	4.85546e-12	0.226	0.047
B cell	B_cell	IL-7	IL7	Irf7	1.10221	6.17334e-17	0.304	0.049
B cell	B_cell	IL-7	IL7	Ifi47	1.07677	1.13693e-16	0.372	0.1
B cell	B_cell	IL-7	IL7	Stat1	0.848425	5.79922e-13	0.503	0.215
B cell	B_cell	IL-7	IL7	Slfn5	0.796131	8.53823e-11	0.27	0.089
B cell	B_cell	IL-7	IL7	Phf11b	0.777089	5.04889e-16	0.286	0.078
B cell	B_cell	IL-7	IL7	Plac8	0.687036	5.72126e-09	0.562	0.335
B cell	B_cell	IL-7	IL7	Tor3a	0.645002	2.99054e-12	0.271	0.091
B cell	B_cell	IL-7	IL7	Ifi208	0.559494	7.88865e-06	0.226	0.076
B cell	B_cell	IL-7	IL7	Ifi214	0.554578	5.57725e-08	0.273	0.111
B cell	B_cell	IL-7	IL7	Ifi209	0.546361	1.751e-09	0.559	0.329
B cell	B_cell	IL-7	IL7	Mndal	0.545165	8.47472e-09	0.691	0.48
B cell	B_cell	IL-7	IL7	Psmb9	0.519955	6.61144e-09	0.541	0.309
B cell	B_cell	IL-7	IL7	Oasl1	0.493343	4.31114e-05	0.145	0.028
B cell	B_cell	IL-7	IL7	Shisa5	0.482922	3.60628e-18	0.972	0.862
B cell	B_cell	IL-7	IL7	Ifi206	0.470272	7.91149e-06	0.27	0.117
B cell	B_cell	IL-7	IL7	Ifit2	0.466112	2.59008e-06	0.114	0.018
B cell	B_cell	IL-7	IL7	Psme1	0.445664	0.000298354	0.683	0.506
B cell	B_cell	IL-7	IL7	H2-D1	0.424293	3.10191e-15	0.981	0.909
B cell	B_cell	IL-7	IL7	Nt5c3	0.399013	0.000828379	0.145	0.047
B cell	B_cell	IL-7	IL7	Smchd1	0.358576	0.0053552	0.496	0.331
B cell	B_cell	IL-7	IL7	Sp100	0.354909	0.0042384	0.669	0.481
B cell	B_cell	IL-7	IL7	Cd47	0.341206	2.20186e-05	0.628	0.439
B cell	B_cell	IL-7	IL7	Psme2	0.330094	0.000298354	0.455	0.274
B cell	B_cell	IL-7	IL7	Mrpl30	0.313031	0.000129483	0.42	0.258
B cell	B_cell	IL-7	IL7	Irf9	0.31301	0.00159719	0.214	0.1
B cell	B_cell	IL-7	IL7	Hsh2d	0.308679	0.00412607	0.12	0.037
B cell	B_cell	IL-7	IL7	Alyref	0.302665	0.00119942	0.217	0.102
B cell	B_cell	IL-7	IL7	Tap1	0.296618	0.00253055	0.349	0.217
B cell	B_cell	IL-7	IL7	Zufsp	0.295924	0.00498374	0.315	0.188
B cell	B_cell	IL-7	IL7	Evi2a	0.275978	0.0319986	0.163	0.076
B cell	B_cell	IL-7	IL7	Ranbp1	0.270756	0.0149389	0.358	0.224
B cell	B_cell	IL-7	IL7	Gdap10	0.266025	0.00347201	0.118	0.047
B cell	B_cell	IL-7	IL7	Ddx24	0.263231	0.0013366	0.452	0.286
B cell	B_cell	IL-7	IL7	Ccr6	-0.456407	0.0453566	0.101	0.168
B cell	B_cell	IL-7	IL7	Hspa1b	-0.564194	0.000357768	0.036	0.103
B cell	B_cell	IL-7	IL7	Klf2	-0.620682	0.00873867	0.738	0.774
B cell	B_cell	IL-7	IL7	Ccr7	-0.647228	0.0042384	0.249	0.309
B cell	B_cell	IL-7	IL7	Cxcr4	-0.700194	0.00733354	0.118	0.222
B cell	B_cell	IL-7	IL7	Fos	-0.723669	0.0429962	0.248	0.295
B cell	B_cell	IL-7	IL7	Fosb	-0.775569	1.58078e-06	0.063	0.162
B cell	B_cell	IL-7	IL7	Tsc22d3	-0.857923	2.0452e-05	0.255	0.38
B cell	B_cell	IL-9	IL9	Calr	0.943712	0.0310817	0.712	0.492
B cell	B_cell	IL-9	IL9	Hsp90b1	0.829561	0.030031	0.692	0.355
B cell	B_cell	IL-9	IL9	Sdf2l1	0.659492	0.0490586	0.231	0.063
B cell	B_cell	IL-9	IL9	Zfyve27	0.589345	0.030031	0.154	0.033
B cell	B_cell	IL-9	IL9	Rmnd1	0.525784	0.0319864	0.115	0.018
B cell	B_cell	IL-9	IL9	Taf1c	0.420629	0.030031	0.115	0.018
B cell	B_cell	IL-15	IL15	Serpina3g	2.17121	9.07284e-41	0.472	0.048
B cell	B_cell	IL-15	IL15	Ifi47	2.025	3.40404e-54	0.625	0.1
B cell	B_cell	IL-15	IL15	Stat1	1.80517	4.26666e-53	0.761	0.215
B cell	B_cell	IL-15	IL15	Gbp7	1.66885	9.02784e-37	0.419	0.033
B cell	B_cell	IL-15	IL15	Socs1	1.63128	7.32736e-38	0.369	0.026
B cell	B_cell	IL-15	IL15	Zbp1	1.58868	1.36385e-35	0.442	0.063
B cell	B_cell	IL-15	IL15	Irf1	1.58325	5.45026e-37	0.528	0.105
B cell	B_cell	IL-15	IL15	Parp14	1.56398	1.82726e-30	0.545	0.125
B cell	B_cell	IL-15	IL15	Ly6a	1.43295	2.46465e-24	0.724	0.359
B cell	B_cell	IL-15	IL15	Pkib	1.42696	5.90306e-25	0.495	0.131
B cell	B_cell	IL-15	IL15	Irgm1	1.36876	9.78758e-31	0.412	0.072
B cell	B_cell	IL-15	IL15	Gbp4	1.35326	2.99593e-21	0.365	0.074
B cell	B_cell	IL-15	IL15	Samhd1	1.34478	1.35918e-33	0.824	0.457
B cell	B_cell	IL-15	IL15	Igtp	1.23866	2.83564e-23	0.339	0.055
B cell	B_cell	IL-15	IL15	Ifi203	1.19042	1.93596e-19	0.781	0.488
B cell	B_cell	IL-15	IL15	Psmb9	1.15347	2.83564e-23	0.668	0.309
B cell	B_cell	IL-15	IL15	Tap1	1.10303	3.98441e-19	0.545	0.217
B cell	B_cell	IL-15	IL15	Gbp2	1.02016	8.27424e-13	0.203	0.03
B cell	B_cell	IL-15	IL15	Ms4a4c	0.994708	3.355e-14	0.688	0.405
B cell	B_cell	IL-15	IL15	Ifi27l2a	0.992324	1.07701e-20	0.814	0.466
B cell	B_cell	IL-15	IL15	Slfn5	0.987189	1.07074e-09	0.282	0.089
B cell	B_cell	IL-15	IL15	Bst2	0.978323	8.07542e-12	0.385	0.141
B cell	B_cell	IL-15	IL15	Ppa1	0.958511	5.2272e-14	0.276	0.064
B cell	B_cell	IL-15	IL15	Irf8	0.951137	8.93248e-14	0.748	0.512
B cell	B_cell	IL-15	IL15	Serpinb1a	0.950814	9.34068e-10	0.658	0.445
B cell	B_cell	IL-15	IL15	Pml	0.907987	7.96272e-13	0.399	0.156
B cell	B_cell	IL-15	IL15	Phf11b	0.902267	1.66805e-12	0.282	0.078
B cell	B_cell	IL-15	IL15	Mndal	0.893281	2.87025e-10	0.728	0.48
B cell	B_cell	IL-15	IL15	Trim30a	0.879364	6.76531e-12	0.419	0.162
B cell	B_cell	IL-15	IL15	Ifi208	0.868981	2.35499e-11	0.269	0.076
B cell	B_cell	IL-15	IL15	Stat2	0.81438	6.26555e-12	0.246	0.056
B cell	B_cell	IL-15	IL15	Rtp4	0.811513	2.97921e-11	0.213	0.053
B cell	B_cell	IL-15	IL15	Parp9	0.801357	4.12037e-12	0.252	0.058
B cell	B_cell	IL-15	IL15	Slfn2	0.776639	5.29149e-12	0.621	0.352
B cell	B_cell	IL-15	IL15	Isg15	0.767683	2.15923e-09	0.199	0.047
B cell	B_cell	IL-15	IL15	Plac8	0.753489	1.56693e-07	0.535	0.335
B cell	B_cell	IL-15	IL15	Fam26f	0.753214	4.07109e-08	0.183	0.035
B cell	B_cell	IL-15	IL15	Irf7	0.744285	6.69983e-10	0.213	0.049
B cell	B_cell	IL-15	IL15	Rnf213	0.723971	7.97165e-08	0.272	0.091
B cell	B_cell	IL-15	IL15	Tor3a	0.721612	1.56072e-09	0.259	0.091
B cell	B_cell	IL-15	IL15	Gimap4	0.70823	1.45555e-06	0.522	0.31
B cell	B_cell	IL-15	IL15	Ifit3	0.705231	5.72979e-08	0.189	0.046
B cell	B_cell	IL-15	IL15	Ifi209	0.697176	1.73813e-08	0.551	0.329
B cell	B_cell	IL-15	IL15	Trim12c	0.670778	0.000149916	0.319	0.148
B cell	B_cell	IL-15	IL15	Nlrc5	0.66864	8.49667e-11	0.186	0.037
B cell	B_cell	IL-15	IL15	Icam1	0.6676	5.21301e-07	0.193	0.058
B cell	B_cell	IL-15	IL15	Psme2	0.646141	3.86444e-06	0.495	0.274
B cell	B_cell	IL-15	IL15	Ifi214	0.640829	1.13839e-06	0.276	0.111
B cell	B_cell	IL-15	IL15	Gbp3	0.633468	3.13224e-10	0.156	0.026
B cell	B_cell	IL-15	IL15	Isg20	0.626546	5.78135e-08	0.15	0.028
B cell	B_cell	IL-15	IL15	Nampt	0.625384	1.16731e-05	0.199	0.057
B cell	B_cell	IL-15	IL15	Xaf1	0.612962	4.1004e-08	0.186	0.05
B cell	B_cell	IL-15	IL15	Ifi206	0.603521	4.29033e-05	0.256	0.117
B cell	B_cell	IL-15	IL15	Mitd1	0.589267	1.66742e-05	0.223	0.084
B cell	B_cell	IL-15	IL15	Gbp5	0.588827	1.31169e-08	0.156	0.029
B cell	B_cell	IL-15	IL15	Oasl2	0.577821	8.66787e-05	0.143	0.03
B cell	B_cell	IL-15	IL15	Gdap10	0.569456	1.97959e-05	0.15	0.047
B cell	B_cell	IL-15	IL15	Psmb8	0.567803	5.11217e-08	0.844	0.681
B cell	B_cell	IL-15	IL15	Cd47	0.558819	1.61205e-08	0.631	0.439
B cell	B_cell	IL-15	IL15	Sp110	0.555279	0.00246561	0.422	0.26
B cell	B_cell	IL-15	IL15	Ifi35	0.552971	2.62083e-05	0.292	0.141
B cell	B_cell	IL-15	IL15	Tapbpl	0.551163	2.49701e-06	0.176	0.056
B cell	B_cell	IL-15	IL15	Shisa5	0.536382	4.72086e-08	0.92	0.862
B cell	B_cell	IL-15	IL15	Slfn8	0.535662	1.26306e-05	0.266	0.111
B cell	B_cell	IL-15	IL15	Ddx58	0.535653	0.000465884	0.189	0.077
B cell	B_cell	IL-15	IL15	Wars	0.531413	2.79656e-06	0.14	0.037
B cell	B_cell	IL-15	IL15	Sp100	0.53126	1.68523e-05	0.664	0.481
B cell	B_cell	IL-15	IL15	Ifi213	0.53108	3.14845e-05	0.246	0.1
B cell	B_cell	IL-15	IL15	Smchd1	0.530919	0.000889316	0.505	0.331
B cell	B_cell	IL-15	IL15	Sertad2	0.530906	3.40342e-05	0.166	0.055
B cell	B_cell	IL-15	IL15	Psma7	0.509361	1.55364e-05	0.545	0.336
B cell	B_cell	IL-15	IL15	Gbp9	0.508018	0.00114026	0.186	0.07
B cell	B_cell	IL-15	IL15	Manf	0.507939	0.004969	0.342	0.218
B cell	B_cell	IL-15	IL15	Nt5c3	0.505596	0.0013927	0.143	0.047
B cell	B_cell	IL-15	IL15	Ifitm3	0.504423	0.00339395	0.126	0.046
B cell	B_cell	IL-15	IL15	Oasl1	0.500897	1.58907e-07	0.136	0.028
B cell	B_cell	IL-15	IL15	Ly86	0.496275	0.0024303	0.641	0.477
B cell	B_cell	IL-15	IL15	Usp18	0.49289	9.09248e-05	0.146	0.036
B cell	B_cell	IL-15	IL15	Zufsp	0.491327	1.46101e-05	0.349	0.188
B cell	B_cell	IL-15	IL15	Psmb10	0.489097	0.000115415	0.452	0.265
B cell	B_cell	IL-15	IL15	Psme1	0.48656	6.36882e-05	0.691	0.506
B cell	B_cell	IL-15	IL15	Helz2	0.477762	0.000358775	0.299	0.156
B cell	B_cell	IL-15	IL15	Ifit2	0.4776	6.48786e-08	0.106	0.018
B cell	B_cell	IL-15	IL15	Tpst1	0.477127	6.18129e-07	0.143	0.039
B cell	B_cell	IL-15	IL15	Stat3	0.473409	0.00605458	0.276	0.151
B cell	B_cell	IL-15	IL15	Cd69	0.472955	0.0198208	0.525	0.39
B cell	B_cell	IL-15	IL15	Clec2d	0.459633	0.000449245	0.585	0.392
B cell	B_cell	IL-15	IL15	Tlr7	0.449583	4.67963e-05	0.103	0.018
B cell	B_cell	IL-15	IL15	Gimap9	0.447443	0.000268241	0.379	0.214
B cell	B_cell	IL-15	IL15	Nmi	0.442224	6.8405e-05	0.246	0.107
B cell	B_cell	IL-15	IL15	Usp25	0.441416	0.00260566	0.213	0.098
B cell	B_cell	IL-15	IL15	Eif2ak2	0.436822	0.00524115	0.14	0.047
B cell	B_cell	IL-15	IL15	Dbnl	0.434881	0.0101905	0.399	0.236
B cell	B_cell	IL-15	IL15	Ctss	0.434792	1.62168e-05	0.784	0.607
B cell	B_cell	IL-15	IL15	Daxx	0.423512	0.00363389	0.173	0.064
B cell	B_cell	IL-15	IL15	Irf9	0.419992	0.0349213	0.209	0.1
B cell	B_cell	IL-15	IL15	Zeb2	0.416254	0.00138139	0.229	0.117
B cell	B_cell	IL-15	IL15	Mrpl30	0.415582	0.00044411	0.409	0.258
B cell	B_cell	IL-15	IL15	Trafd1	0.409748	0.00511487	0.146	0.054
B cell	B_cell	IL-15	IL15	Trim30d	0.405844	0.00176186	0.166	0.065
B cell	B_cell	IL-15	IL15	Cxcr5	0.401974	0.00018313	0.269	0.148
B cell	B_cell	IL-15	IL15	Trim12a	0.400834	0.00958814	0.365	0.249
B cell	B_cell	IL-15	IL15	Nrip1	0.390605	8.83629e-05	0.179	0.07
B cell	B_cell	IL-15	IL15	H2-T23	0.389724	0.0100399	0.625	0.47
B cell	B_cell	IL-15	IL15	Tap2	0.383798	0.0334438	0.269	0.166
B cell	B_cell	IL-15	IL15	Cybb	0.361093	0.0218805	0.518	0.368
B cell	B_cell	IL-15	IL15	Herc6	0.346984	0.0459659	0.123	0.049
B cell	B_cell	IL-15	IL15	9930111J21Rik2	0.346401	0.0208602	0.505	0.376
B cell	B_cell	IL-15	IL15	Bcl3	0.336484	0.0379026	0.13	0.054
B cell	B_cell	IL-15	IL15	Mcl1	0.334168	0.00988659	0.658	0.517
B cell	B_cell	IL-15	IL15	Agfg1	0.331759	0.00958814	0.14	0.063
B cell	B_cell	IL-15	IL15	Apobec1	0.326098	0.00015017	0.113	0.034
B cell	B_cell	IL-15	IL15	Ero1lb	0.303911	0.0185941	0.169	0.096
B cell	B_cell	IL-15	IL15	Casp8	0.300635	0.0213344	0.243	0.141
B cell	B_cell	IL-15	IL15	Gramd3	0.294125	0.030202	0.176	0.091
B cell	B_cell	IL-15	IL15	Ppwd1	0.284518	0.0380499	0.183	0.107
B cell	B_cell	IL-15	IL15	B2m	0.258988	0.00126919	0.97	0.897
B cell	B_cell	IL-15	IL15	Ets1	-0.378383	0.00987135	0.392	0.506
B cell	B_cell	IL-15	IL15	Spib	-0.473464	0.0286993	0.159	0.264
B cell	B_cell	IL-15	IL15	Pax5	-0.486155	0.0179915	0.346	0.434
B cell	B_cell	IL-15	IL15	Stk17b	-0.494313	0.000791049	0.648	0.736
B cell	B_cell	IL-15	IL15	Uba52	-0.559123	0.038191	0.485	0.588
B cell	B_cell	IL-15	IL15	Fcer2a	-0.588903	5.38705e-06	0.478	0.629
B cell	B_cell	IL-15	IL15	Ccr7	-0.647559	0.00164373	0.203	0.309
B cell	B_cell	IL-15	IL15	Klf2	-0.667404	0.000180827	0.708	0.774
B cell	B_cell	IL-15	IL15	Cxcr4	-0.755918	0.000358775	0.09	0.222
B cell	B_cell	IL-21	IL21	Hspa5	1.49392	2.57925e-14	0.709	0.392
B cell	B_cell	IL-21	IL21	Manf	1.38346	8.09145e-16	0.576	0.218
B cell	B_cell	IL-21	IL21	Nme1	1.21647	1.04154e-16	0.748	0.338
B cell	B_cell	IL-21	IL21	Calr	1.07204	1.95544e-12	0.781	0.492
B cell	B_cell	IL-21	IL21	Fkbp2	1.0538	1.14887e-13	0.404	0.097
B cell	B_cell	IL-21	IL21	Sdf2l1	1.01354	5.42514e-07	0.238	0.063
B cell	B_cell	IL-21	IL21	Hsp90b1	1.00961	8.64458e-10	0.695	0.355
B cell	B_cell	IL-21	IL21	Ncl	0.980857	3.3808e-08	0.728	0.473
B cell	B_cell	IL-21	IL21	Hspa8	0.948213	2.26265e-13	0.967	0.791
B cell	B_cell	IL-21	IL21	Tubb4b	0.947143	6.16856e-10	0.523	0.216
B cell	B_cell	IL-21	IL21	Dnajb11	0.932245	1.55209e-10	0.397	0.126
B cell	B_cell	IL-21	IL21	Hsp90ab1	0.870677	7.6303e-12	0.987	0.831
B cell	B_cell	IL-21	IL21	Ranbp1	0.851906	6.62385e-08	0.503	0.224
B cell	B_cell	IL-21	IL21	Eif5a	0.829656	2.32456e-06	0.781	0.513
B cell	B_cell	IL-21	IL21	Ppp1r14b	0.824452	2.96284e-07	0.411	0.144
B cell	B_cell	IL-21	IL21	Eif4a1	0.818292	4.10597e-06	0.695	0.4
B cell	B_cell	IL-21	IL21	Pdia6	0.807863	0.00209101	0.424	0.239
B cell	B_cell	IL-21	IL21	Mettl1	0.774975	1.1223e-08	0.225	0.048
B cell	B_cell	IL-21	IL21	Ptpn1	0.727368	4.77676e-05	0.464	0.23
B cell	B_cell	IL-21	IL21	Snrpd3	0.725938	4.59984e-05	0.47	0.222
B cell	B_cell	IL-21	IL21	Mif	0.722993	0.0124364	0.563	0.358
B cell	B_cell	IL-21	IL21	Pa2g4	0.721163	2.07099e-07	0.358	0.125
B cell	B_cell	IL-21	IL21	Ctsz	0.696347	2.96788e-05	0.689	0.413
B cell	B_cell	IL-21	IL21	Kcnq1ot1	0.694204	0.000243498	0.483	0.238
B cell	B_cell	IL-21	IL21	Fbl	0.691957	0.000137447	0.47	0.237
B cell	B_cell	IL-21	IL21	Hspd1	0.681697	4.38324e-06	0.444	0.2
B cell	B_cell	IL-21	IL21	Psme1	0.681032	2.96788e-05	0.742	0.506
B cell	B_cell	IL-21	IL21	C1qbp	0.658559	2.4638e-05	0.404	0.179
B cell	B_cell	IL-21	IL21	Pdia4	0.640438	0.000500289	0.258	0.095
B cell	B_cell	IL-21	IL21	Cct3	0.638845	1.79823e-05	0.464	0.222
B cell	B_cell	IL-21	IL21	Txn2	0.638619	1.79823e-05	0.377	0.154
B cell	B_cell	IL-21	IL21	Ptma	0.623766	1.76969e-08	0.974	0.957
B cell	B_cell	IL-21	IL21	Mif4gd	0.623409	0.0245187	0.49	0.31
B cell	B_cell	IL-21	IL21	Ran	0.622438	5.00551e-05	0.636	0.389
B cell	B_cell	IL-21	IL21	St13	0.611741	5.78848e-05	0.437	0.197
B cell	B_cell	IL-21	IL21	Npm1	0.605789	5.78848e-05	0.901	0.741
B cell	B_cell	IL-21	IL21	Cox7b	0.582222	0.000392131	0.623	0.362
B cell	B_cell	IL-21	IL21	Stip1	0.577089	6.2619e-05	0.265	0.099
B cell	B_cell	IL-21	IL21	Impdh2	0.56822	0.00017249	0.358	0.168
B cell	B_cell	IL-21	IL21	Nhp2	0.559757	0.000140184	0.344	0.153
B cell	B_cell	IL-21	IL21	Ebna1bp2	0.559317	0.000122449	0.351	0.138
B cell	B_cell	IL-21	IL21	Srsf7	0.558986	0.0179716	0.371	0.17
B cell	B_cell	IL-21	IL21	Uqcrq	0.557146	0.000204768	0.563	0.308
B cell	B_cell	IL-21	IL21	Pdia3	0.551994	2.4638e-05	0.325	0.145
B cell	B_cell	IL-21	IL21	Pebp1	0.550897	0.002804	0.497	0.259
B cell	B_cell	IL-21	IL21	Tuba1b	0.550623	0.00892787	0.43	0.232
B cell	B_cell	IL-21	IL21	Hspa9	0.546959	0.000607535	0.278	0.117
B cell	B_cell	IL-21	IL21	Atp5g1	0.542066	0.00139265	0.53	0.337
B cell	B_cell	IL-21	IL21	Hnrnpd	0.541858	0.000605621	0.55	0.308
B cell	B_cell	IL-21	IL21	Phgdh	0.54006	0.00404714	0.272	0.109
B cell	B_cell	IL-21	IL21	Ddx21	0.533302	0.0188063	0.344	0.177
B cell	B_cell	IL-21	IL21	Gtpbp4	0.531906	0.000397077	0.305	0.133
B cell	B_cell	IL-21	IL21	Srsf2	0.528778	0.003181	0.503	0.284
B cell	B_cell	IL-21	IL21	Xbp1	0.525735	0.00880093	0.225	0.081
B cell	B_cell	IL-21	IL21	Rbm3	0.522731	0.0027245	0.762	0.579
B cell	B_cell	IL-21	IL21	Nudc	0.520029	0.00118971	0.384	0.193
B cell	B_cell	IL-21	IL21	Tomm40	0.519544	0.000143246	0.265	0.093
B cell	B_cell	IL-21	IL21	Eif2s2	0.512402	0.00990056	0.543	0.354
B cell	B_cell	IL-21	IL21	Ppp3ca	0.509946	0.000164856	0.523	0.288
B cell	B_cell	IL-21	IL21	Gpr171	0.508616	0.048891	0.245	0.124
B cell	B_cell	IL-21	IL21	Sbno2	0.508239	4.7198e-05	0.252	0.093
B cell	B_cell	IL-21	IL21	Dnaja1	0.503797	0.000656731	0.616	0.38
B cell	B_cell	IL-21	IL21	Snrpa1	0.503413	0.000271377	0.278	0.116
B cell	B_cell	IL-21	IL21	Cct8	0.501919	0.00652686	0.503	0.281
B cell	B_cell	IL-21	IL21	Odc1	0.499944	0.00315666	0.199	0.072
B cell	B_cell	IL-21	IL21	Sf3b3	0.49281	0.00361551	0.391	0.186
B cell	B_cell	IL-21	IL21	Anp32b	0.489994	0.00830282	0.616	0.434
B cell	B_cell	IL-21	IL21	Eprs	0.489393	0.000683504	0.305	0.116
B cell	B_cell	IL-21	IL21	Serbp1	0.488661	0.00343579	0.755	0.545
B cell	B_cell	IL-21	IL21	Cct2	0.486215	0.00448905	0.543	0.32
B cell	B_cell	IL-21	IL21	Nop58	0.484812	0.00167016	0.285	0.134
B cell	B_cell	IL-21	IL21	Bop1	0.484329	0.00104471	0.159	0.047
B cell	B_cell	IL-21	IL21	Utp18	0.481518	5.00551e-05	0.192	0.058
B cell	B_cell	IL-21	IL21	Canx	0.47929	0.001971	0.391	0.207
B cell	B_cell	IL-21	IL21	Sssca1	0.477393	8.33761e-05	0.252	0.083
B cell	B_cell	IL-21	IL21	Ssb	0.476745	0.0105834	0.497	0.316
B cell	B_cell	IL-21	IL21	Ormdl2	0.476151	3.4239e-06	0.225	0.074
B cell	B_cell	IL-21	IL21	Atf6	0.475814	4.77676e-05	0.192	0.06
B cell	B_cell	IL-21	IL21	Slc25a5	0.471419	0.00716984	0.669	0.442
B cell	B_cell	IL-21	IL21	Gnl3	0.468393	0.00106362	0.331	0.142
B cell	B_cell	IL-21	IL21	Snrpd1	0.46668	0.0057353	0.444	0.228
B cell	B_cell	IL-21	IL21	Set	0.466125	0.00440878	0.656	0.47
B cell	B_cell	IL-21	IL21	Grb2	0.465846	0.0358702	0.623	0.442
B cell	B_cell	IL-21	IL21	Socs3	0.462068	0.00209101	0.106	0.023
B cell	B_cell	IL-21	IL21	Abcf1	0.46025	0.00530923	0.285	0.133
B cell	B_cell	IL-21	IL21	Pih1d1	0.457096	0.00202112	0.172	0.049
B cell	B_cell	IL-21	IL21	Atp5b	0.453038	0.00458848	0.675	0.453
B cell	B_cell	IL-21	IL21	Eif3l	0.452365	0.00239182	0.291	0.128
B cell	B_cell	IL-21	IL21	Ddx39	0.449746	0.0181633	0.364	0.19
B cell	B_cell	IL-21	IL21	Prdx1	0.448606	0.00728032	0.583	0.341
B cell	B_cell	IL-21	IL21	Cox5a	0.446287	0.016939	0.576	0.355
B cell	B_cell	IL-21	IL21	Cd38	0.446104	0.0245187	0.391	0.238
B cell	B_cell	IL-21	IL21	Psmb6	0.444769	0.000652228	0.47	0.26
B cell	B_cell	IL-21	IL21	Eif2s1	0.444752	0.0057353	0.305	0.151
B cell	B_cell	IL-21	IL21	Dynll1	0.442039	0.0112936	0.709	0.536
B cell	B_cell	IL-21	IL21	Lsm2	0.441706	0.0229762	0.285	0.127
B cell	B_cell	IL-21	IL21	Gspt1	0.44125	0.0180752	0.258	0.128
B cell	B_cell	IL-21	IL21	Cct5	0.435846	0.0254547	0.477	0.337
B cell	B_cell	IL-21	IL21	Ptges3	0.431554	0.0301945	0.318	0.176
B cell	B_cell	IL-21	IL21	Timm8a1	0.430874	0.0160323	0.166	0.057
B cell	B_cell	IL-21	IL21	Srm	0.427864	0.00477567	0.152	0.06
B cell	B_cell	IL-21	IL21	Uchl3	0.426751	0.0474086	0.325	0.193
B cell	B_cell	IL-21	IL21	Psma4	0.424814	0.0295679	0.417	0.231
B cell	B_cell	IL-21	IL21	Nsun2	0.424299	0.017076	0.185	0.074
B cell	B_cell	IL-21	IL21	Fxyd5	0.423982	0.0267435	0.483	0.314
B cell	B_cell	IL-21	IL21	Nr2c2ap	0.41981	0.00154501	0.159	0.049
B cell	B_cell	IL-21	IL21	Ppia	0.418943	0.000709083	0.967	0.928
B cell	B_cell	IL-21	IL21	Psmb10	0.418388	0.00815655	0.457	0.265
B cell	B_cell	IL-21	IL21	Psma5	0.417561	0.00123096	0.377	0.194
B cell	B_cell	IL-21	IL21	Nol8	0.415627	0.0482012	0.159	0.06
B cell	B_cell	IL-21	IL21	Ltv1	0.414028	0.00226729	0.159	0.047
B cell	B_cell	IL-21	IL21	Rraga	0.411521	0.0108444	0.278	0.144
B cell	B_cell	IL-21	IL21	Arpc2	0.406994	0.0135546	0.828	0.673
B cell	B_cell	IL-21	IL21	Hmgn3	0.404386	0.0175491	0.113	0.029
B cell	B_cell	IL-21	IL21	Ruvbl2	0.403754	0.0295679	0.132	0.044
B cell	B_cell	IL-21	IL21	Exosc1	0.402704	0.00892787	0.159	0.055
B cell	B_cell	IL-21	IL21	Mybbp1a	0.39594	0.00343579	0.258	0.102
B cell	B_cell	IL-21	IL21	Selenow	0.393166	0.0245709	0.695	0.537
B cell	B_cell	IL-21	IL21	Pfn1	0.393148	0.000522249	0.96	0.894
B cell	B_cell	IL-21	IL21	Lsm6	0.392798	0.0103008	0.424	0.214
B cell	B_cell	IL-21	IL21	Pgp	0.389418	0.0193412	0.199	0.083
B cell	B_cell	IL-21	IL21	Tmem238	0.385022	0.0303636	0.132	0.042
B cell	B_cell	IL-21	IL21	Plekhf2	0.384715	0.0193278	0.205	0.079
B cell	B_cell	IL-21	IL21	Rbmxl1	0.384114	0.0160099	0.185	0.075
B cell	B_cell	IL-21	IL21	Eif3c	0.383541	0.0245187	0.45	0.279
B cell	B_cell	IL-21	IL21	Bank1	0.383506	0.0160099	0.801	0.674
B cell	B_cell	IL-21	IL21	Ndufs6	0.383429	0.0181633	0.344	0.188
B cell	B_cell	IL-21	IL21	Surf2	0.383079	0.000525889	0.139	0.035
B cell	B_cell	IL-21	IL21	Ipo5	0.383044	0.00578653	0.132	0.04
B cell	B_cell	IL-21	IL21	Pum3	0.380847	0.00258979	0.166	0.058
B cell	B_cell	IL-21	IL21	Mrpl28	0.378312	0.000915283	0.199	0.071
B cell	B_cell	IL-21	IL21	Snrpe	0.37754	0.00211775	0.709	0.481
B cell	B_cell	IL-21	IL21	Tomm20	0.376627	0.0298109	0.53	0.356
B cell	B_cell	IL-21	IL21	Derl2	0.376354	0.0229762	0.212	0.096
B cell	B_cell	IL-21	IL21	Rbx1	0.375994	0.0446247	0.636	0.442
B cell	B_cell	IL-21	IL21	Eef1e1	0.375591	0.00951301	0.185	0.078
B cell	B_cell	IL-21	IL21	Pole4	0.375213	0.00119684	0.351	0.173
B cell	B_cell	IL-21	IL21	Sertad2	0.375041	0.0411406	0.139	0.055
B cell	B_cell	IL-21	IL21	Rpp14	0.374341	0.0156121	0.106	0.028
B cell	B_cell	IL-21	IL21	Etf1	0.373569	0.00157078	0.179	0.075
B cell	B_cell	IL-21	IL21	Ddx18	0.365223	0.0160099	0.298	0.145
B cell	B_cell	IL-21	IL21	Atp5e	0.363855	0.00179066	0.921	0.756
B cell	B_cell	IL-21	IL21	Sel1l	0.363634	0.0407028	0.152	0.051
B cell	B_cell	IL-21	IL21	Mars	0.363041	0.00308867	0.146	0.047
B cell	B_cell	IL-21	IL21	Nop10	0.36234	0.021958	0.563	0.349
B cell	B_cell	IL-21	IL21	Cfl1	0.35704	0.0160099	0.927	0.789
B cell	B_cell	IL-21	IL21	Sde2	0.34787	0.0245187	0.172	0.065
B cell	B_cell	IL-21	IL21	Ddx50	0.346368	0.0438662	0.331	0.19
B cell	B_cell	IL-21	IL21	Ndufa1	0.34494	0.0212302	0.364	0.208
B cell	B_cell	IL-21	IL21	Tars	0.342787	0.0282114	0.119	0.035
B cell	B_cell	IL-21	IL21	Rrp1	0.341312	0.0202586	0.377	0.218
B cell	B_cell	IL-21	IL21	Chmp2a	0.336839	0.0365587	0.43	0.246
B cell	B_cell	IL-21	IL21	Chchd1	0.336799	0.0254547	0.298	0.149
B cell	B_cell	IL-21	IL21	Sar1b	0.334618	0.0344011	0.185	0.069
B cell	B_cell	IL-21	IL21	Gmppb	0.332459	0.0243081	0.106	0.03
B cell	B_cell	IL-21	IL21	Txndc17	0.331576	0.0160099	0.278	0.145
B cell	B_cell	IL-21	IL21	Atp5f1	0.327685	0.0417298	0.609	0.42
B cell	B_cell	IL-21	IL21	Snrpa	0.326643	0.0271837	0.192	0.084
B cell	B_cell	IL-21	IL21	Mrpl46	0.32597	0.00398801	0.152	0.049
B cell	B_cell	IL-21	IL21	Drap1	0.325709	0.0134905	0.351	0.196
B cell	B_cell	IL-21	IL21	Ms4a1	0.322858	0.0140098	0.96	0.84
B cell	B_cell	IL-21	IL21	Alkbh1	0.322355	0.00951301	0.252	0.11
B cell	B_cell	IL-21	IL21	Wdr61	0.322323	0.0324085	0.159	0.074
B cell	B_cell	IL-21	IL21	Taf10	0.321718	0.0179716	0.523	0.331
B cell	B_cell	IL-21	IL21	Mrps24	0.31827	0.0116024	0.351	0.2
B cell	B_cell	IL-21	IL21	Hcls1	0.318247	0.0198899	0.384	0.23
B cell	B_cell	IL-21	IL21	Tbl3	0.317903	0.00523978	0.126	0.034
B cell	B_cell	IL-21	IL21	Mrps7	0.305845	0.000513203	0.258	0.113
B cell	B_cell	IL-21	IL21	Myl12a	0.302923	0.0358702	0.563	0.34
B cell	B_cell	IL-21	IL21	Lrrc59	0.30095	0.00523978	0.132	0.04
B cell	B_cell	IL-21	IL21	Ndufv2	0.296106	0.0344011	0.325	0.181
B cell	B_cell	IL-21	IL21	Sgta	0.294945	0.0116619	0.152	0.053
B cell	B_cell	IL-21	IL21	Actg1	0.290688	0.00103769	0.993	0.911
B cell	B_cell	IL-21	IL21	Mrpl3	0.286273	0.0341285	0.159	0.068
B cell	B_cell	IL-21	IL21	Srsf9	0.282005	0.0276155	0.338	0.183
B cell	B_cell	IL-21	IL21	Hikeshi	0.280615	0.030998	0.172	0.085
B cell	B_cell	IL-21	IL21	Rcl1	0.280095	0.0159599	0.106	0.029
B cell	B_cell	IL-21	IL21	Lap3	0.275125	0.0282114	0.106	0.028
B cell	B_cell	IL-21	IL21	Wdr46	0.270363	0.00894344	0.106	0.032
B cell	B_cell	IL-21	IL21	Slc7a1	0.267755	0.0138902	0.119	0.041
B cell	B_cell	IL-21	IL21	Phf11b	0.263063	0.0193278	0.185	0.078
B cell	B_cell	IL-21	IL21	Eif1	0.258103	0.00963845	0.993	0.928
B cell	B_cell	IL-21	IL21	Myl6	0.251947	0.044162	0.887	0.723
B cell	B_cell	IL-21	IL21	Fau	-0.299028	3.95182e-08	0.993	1
B cell	B_cell	IL-21	IL21	Fth1	-0.354565	0.000500289	0.96	0.979
B cell	B_cell	IL-21	IL21	Txnip	-0.658164	0.0124364	0.331	0.452
B cell	B_cell	IL-21	IL21	Cox7a2l	-0.690506	7.79351e-05	0.47	0.603
B cell	B_cell	IL-21	IL21	Fcer2a	-0.71441	3.08832e-05	0.45	0.629
B cell	B_cell	IL-21	IL21	Trim7	-0.718277	0.0160099	0.093	0.229
B cell	B_cell	IL-21	IL21	Uba52	-0.888361	0.000182942	0.391	0.588
B cell	B_cell	IL-21	IL21	Cxcr4	-0.933695	0.00523978	0.073	0.222
B cell	B_cell	TSLP	TSLP	Cirbp	0.443341	0.000319838	0.467	0.243
B cell	B_cell	TSLP	TSLP	Ten1	0.339172	0.000581776	0.188	0.078
B cell	B_cell	TSLP	TSLP	Uqcrfs1	0.323377	0.0109261	0.368	0.207
B cell	B_cell	TSLP	TSLP	Ms4a4c	0.322558	0.0409917	0.59	0.405
B cell	B_cell	TSLP	TSLP	Bcl7c	0.287687	0.0249549	0.239	0.112
B cell	B_cell	TSLP	TSLP	Srsf5	0.284357	0.000630685	0.735	0.496
B cell	B_cell	TSLP	TSLP	Ypel3	0.282655	0.040584	0.433	0.268
B cell	B_cell	TSLP	TSLP	Akr1a1	0.273531	0.000571633	0.365	0.194
B cell	B_cell	TSLP	TSLP	Slc50a1	0.26192	0.0264713	0.387	0.218
B cell	B_cell	TSLP	TSLP	Hspa8	-0.435985	0.000566604	0.829	0.791
B cell	B_cell	IL-3	IL3	Mgrn1	0.515597	0.038692	0.216	0.082
B cell	B_cell	IL-3	IL3	Ran	0.472997	0.0176753	0.619	0.389
B cell	B_cell	IL-5	IL5	Ppp1r14b	0.875958	0.00497385	0.37	0.144
B cell	B_cell	IL-5	IL5	Ranbp1	0.868627	0.0281379	0.413	0.224
B cell	B_cell	IL-5	IL5	Nme1	0.800962	0.00131042	0.587	0.338
B cell	B_cell	IL-5	IL5	Pdia3	0.791954	0.000418116	0.348	0.145
B cell	B_cell	IL-5	IL5	Eif5a	0.731883	0.00770887	0.75	0.513
B cell	B_cell	IL-5	IL5	Pa2g4	0.710944	0.00770887	0.304	0.125
B cell	B_cell	IL-5	IL5	Mphosph10	0.673459	0.000840507	0.326	0.106
B cell	B_cell	IL-5	IL5	Pdia4	0.629986	0.0111371	0.272	0.095
B cell	B_cell	IL-5	IL5	Mettl1	0.62885	0.000159813	0.217	0.048
B cell	B_cell	IL-5	IL5	Gnl3	0.615719	0.0482329	0.315	0.142
B cell	B_cell	IL-5	IL5	C1qbp	0.598797	0.0111558	0.391	0.179
B cell	B_cell	IL-5	IL5	Taf10	0.597063	0.0224944	0.543	0.331
B cell	B_cell	IL-5	IL5	Shmt2	0.592861	0.000418116	0.152	0.021
B cell	B_cell	IL-5	IL5	Ldha	0.589093	0.0482329	0.446	0.218
B cell	B_cell	IL-5	IL5	Pole4	0.577309	0.000840507	0.413	0.173
B cell	B_cell	IL-5	IL5	Gpatch4	0.569532	0.00378888	0.207	0.058
B cell	B_cell	IL-5	IL5	Aprt	0.56112	0.00967646	0.359	0.155
B cell	B_cell	IL-5	IL5	Nip7	0.559915	0.0197706	0.228	0.092
B cell	B_cell	IL-5	IL5	Napsa	0.550239	0.0425233	0.761	0.585
B cell	B_cell	IL-5	IL5	Thumpd1	0.540438	0.0470888	0.163	0.053
B cell	B_cell	IL-5	IL5	Map4k1	0.524471	0.0391586	0.283	0.121
B cell	B_cell	IL-5	IL5	Bysl	0.509176	0.00998472	0.152	0.033
B cell	B_cell	IL-5	IL5	Ncf4	0.49637	0.0127305	0.522	0.261
B cell	B_cell	IL-5	IL5	Nifk	0.489985	0.00770887	0.207	0.063
B cell	B_cell	IL-5	IL5	Zfp593	0.483951	0.00124463	0.196	0.062
B cell	B_cell	IL-5	IL5	Rrp9	0.481648	0.000679562	0.163	0.036
B cell	B_cell	IL-5	IL5	Gtpbp4	0.480328	0.0281379	0.304	0.133
B cell	B_cell	IL-5	IL5	Rsl1d1	0.465734	0.0304925	0.326	0.13
B cell	B_cell	IL-5	IL5	R3hdm4	0.462965	0.00814558	0.239	0.096
B cell	B_cell	IL-5	IL5	Uqcc2	0.462556	0.0368934	0.337	0.146
B cell	B_cell	IL-5	IL5	Pfn1	0.453409	0.00464147	0.978	0.894
B cell	B_cell	IL-5	IL5	Etfa	0.449711	0.00757693	0.207	0.068
B cell	B_cell	IL-5	IL5	Gstp1	0.446227	0.0421686	0.141	0.035
B cell	B_cell	IL-5	IL5	Bcl2a1d	0.436832	0.00770887	0.13	0.032
B cell	B_cell	IL-5	IL5	Cdk2ap1	0.433008	0.0122631	0.217	0.067
B cell	B_cell	IL-5	IL5	Syncrip	0.42586	0.0445071	0.337	0.158
B cell	B_cell	IL-5	IL5	Dnajb11	0.408678	0.0304925	0.304	0.126
B cell	B_cell	IL-5	IL5	Aff1	0.405059	0.0397928	0.163	0.055
B cell	B_cell	IL-5	IL5	Fdps	0.395361	0.00595116	0.141	0.029
B cell	B_cell	IL-5	IL5	Atic	0.390186	0.0482329	0.217	0.075
B cell	B_cell	IL-5	IL5	Mrpl27	0.389023	0.0381741	0.13	0.03
B cell	B_cell	IL-5	IL5	Atad3a	0.380488	0.00355908	0.152	0.029
B cell	B_cell	IL-5	IL5	Mast3	0.329053	0.00770887	0.141	0.041
B cell	B_cell	GM-CSF	GM-CSF	Senp2	0.505863	0.00216865	0.346	0.133
B cell	B_cell	GM-CSF	GM-CSF	Gbp3	0.44447	0.00109222	0.131	0.026
B cell	B_cell	GM-CSF	GM-CSF	Adh5	0.444377	0.0268351	0.374	0.156
B cell	B_cell	GM-CSF	GM-CSF	Manf	0.437804	0.0239581	0.449	0.218
B cell	B_cell	GM-CSF	GM-CSF	Taf10	0.426234	0.00741199	0.598	0.331
B cell	B_cell	GM-CSF	GM-CSF	Eif1ad	0.42184	0.0342261	0.196	0.068
B cell	B_cell	GM-CSF	GM-CSF	Psma7	0.416319	0.0452799	0.589	0.336
B cell	B_cell	GM-CSF	GM-CSF	Sec11a	0.397349	0.0394409	0.383	0.184
B cell	B_cell	GM-CSF	GM-CSF	Pole4	0.3509	0.0383442	0.355	0.173
B cell	B_cell	GM-CSF	GM-CSF	Agfg1	0.330204	0.0300752	0.178	0.063
B cell	B_cell	GM-CSF	GM-CSF	Tpd52l2	0.328756	0.00903083	0.187	0.062
B cell	B_cell	GM-CSF	GM-CSF	Uxt	0.303417	0.0452799	0.131	0.039
B cell	B_cell	GM-CSF	GM-CSF	Gnptg	0.275278	0.00381965	0.14	0.041
B cell	B_cell	IL-11	IL11	C2cd5	0.340803	0.03454	0.112	0.041
B cell	B_cell	IL-11	IL11	Hspa8	-0.496706	0.00557063	0.806	0.791
B cell	B_cell	IL-27	IL27	Ifi27l2a	0.982898	6.38226e-08	0.742	0.466
B cell	B_cell	IL-27	IL27	Ly6a	0.887472	1.81476e-05	0.621	0.359
B cell	B_cell	IL-27	IL27	Plac8	0.705332	0.00189865	0.54	0.335
B cell	B_cell	IL-27	IL27	Stat1	0.600474	0.0167944	0.389	0.215
B cell	B_cell	IL-27	IL27	Ms4a4c	0.597432	0.00117677	0.616	0.405
B cell	B_cell	IL-27	IL27	Psmb9	0.514339	0.000810562	0.551	0.309
B cell	B_cell	IL-27	IL27	Gbp7	0.490791	0.031938	0.131	0.033
B cell	B_cell	IL-27	IL27	Ifi47	0.445303	0.00344492	0.247	0.1
B cell	B_cell	IL-27	IL27	H2-D1	0.348002	4.80078e-05	0.985	0.909
B cell	B_cell	IL-27	IL27	Cd47	0.333424	0.00175305	0.646	0.439
B cell	B_cell	IL-27	IL27	Nosip	0.324245	0.0265711	0.162	0.058
B cell	B_cell	LIF	LIF	Zfp36l2	0.376282	0.000250123	0.367	0.217
B cell	B_cell	LIF	LIF	Lamtor4	0.299337	0.0161693	0.321	0.176
B cell	B_cell	LIF	LIF	Klhl6	0.294395	0.0213161	0.237	0.131
B cell	B_cell	LIF	LIF	Atp5b	0.293667	0.0466634	0.633	0.453
B cell	B_cell	LIF	LIF	Rbm3	0.292532	0.00874081	0.756	0.579
B cell	B_cell	LIF	LIF	Med10	0.273981	0.0480057	0.186	0.09
B cell	B_cell	LIF	LIF	Kxd1	0.272105	0.0281449	0.242	0.134
B cell	B_cell	LIF	LIF	Hspa8	-0.368598	0.00331516	0.778	0.791
B cell	B_cell	LIF	LIF	Rhob	-0.447628	0.0454513	0.058	0.133
B cell	B_cell	LIF	LIF	Fosb	-0.781592	0.000653189	0.06	0.162
B cell	B_cell	OSM	OSM	Mettl3	0.635641	0.00129042	0.24	0.048
B cell	B_cell	OSM	OSM	Agfg2	0.551019	0.0103475	0.16	0.023
B cell	B_cell	OSM	OSM	Bag4	0.502455	0.0275623	0.14	0.029
B cell	B_cell	OSM	OSM	Zfp142	0.456797	0.0145847	0.14	0.022
B cell	B_cell	CT-1	Cardiotrophin-1	Lars2	-0.641926	0.0101856	0.151	0.319
B cell	B_cell	CT-1	Cardiotrophin-1	Fos	-1.31056	0.00025622	0.107	0.295
B cell	B_cell	IL-12	IL12	Stat1	1.52788	5.46458e-16	0.663	0.215
B cell	B_cell	IL-12	IL12	Serpina3g	1.49049	3.29767e-13	0.347	0.048
B cell	B_cell	IL-12	IL12	Ifi47	1.34221	1.42295e-13	0.439	0.1
B cell	B_cell	IL-12	IL12	Irf1	1.20339	1.18105e-11	0.429	0.105
B cell	B_cell	IL-12	IL12	Irgm1	0.949579	3.01266e-07	0.276	0.072
B cell	B_cell	IL-12	IL12	Ly6a	0.802723	0.00919721	0.633	0.359
B cell	B_cell	IL-12	IL12	Socs1	0.792373	2.14264e-08	0.173	0.026
B cell	B_cell	IL-12	IL12	Igtp	0.675243	1.90902e-05	0.235	0.055
B cell	B_cell	IL-12	IL12	Nufip2	0.660765	0.000118223	0.337	0.105
B cell	B_cell	IL-12	IL12	Manf	0.635048	0.00401831	0.459	0.218
B cell	B_cell	IL-12	IL12	Irf9	0.551885	0.00741603	0.296	0.1
B cell	B_cell	IL-12	IL12	Stat2	0.544164	0.00741603	0.194	0.056
B cell	B_cell	IL-12	IL12	Spcs2	0.533622	0.0237906	0.531	0.274
B cell	B_cell	IL-12	IL12	Parp9	0.524439	0.0237906	0.184	0.058
B cell	B_cell	IL-12	IL12	Phf11b	0.504255	0.0232245	0.214	0.078
B cell	B_cell	IL-12	IL12	Psmb9	0.474034	0.0307763	0.571	0.309
B cell	B_cell	IL-12	IL12	Hadhb	0.405595	0.00401831	0.265	0.098
B cell	B_cell	IL-12	IL12	Psmd7	0.390565	0.0406411	0.316	0.14
B cell	B_cell	IL-12	IL12	Nlrc5	0.381337	0.00573722	0.143	0.037
B cell	B_cell	IL-12	IL12	Rbm18	0.368562	0.00401831	0.163	0.047
B cell	B_cell	IL-12	IL12	Tgs1	0.363051	0.0477478	0.224	0.082
B cell	B_cell	IL-12	IL12	Emid1	0.352744	0.0111623	0.112	0.023
B cell	B_cell	IL-12	IL12	Cks2	0.347169	0.0406411	0.112	0.032
B cell	B_cell	IL-12	IL12	Gbp5	0.337849	0.0218915	0.122	0.029
B cell	B_cell	IL-12	IL12	Hsh2d	0.337116	0.0468229	0.133	0.037
B cell	B_cell	IL-12	IL12	Rrp9	0.311925	0.0477478	0.122	0.036
B cell	B_cell	IL-23	IL23	Il10rb	0.533101	2.63007e-07	0.351	0.119
B cell	B_cell	IL-23	IL23	Cirbp	0.499922	7.8099e-06	0.545	0.243
B cell	B_cell	IL-23	IL23	Mir142hg	0.427259	0.000193164	0.251	0.086
B cell	B_cell	IL-23	IL23	Ost4	0.371875	0.00280289	0.483	0.259
B cell	B_cell	IL-23	IL23	Ralgps2	0.370844	0.000430463	0.825	0.592
B cell	B_cell	IL-23	IL23	AC160336.1	0.347595	0.00693736	0.256	0.12
B cell	B_cell	IL-23	IL23	Man2a1	0.337607	0.00132716	0.152	0.041
B cell	B_cell	IL-23	IL23	H2-M3	0.33449	0.00127463	0.303	0.123
B cell	B_cell	IL-23	IL23	Dlst	0.33221	0.00193381	0.242	0.091
B cell	B_cell	IL-23	IL23	Cd180	0.326109	0.000205189	0.583	0.312
B cell	B_cell	IL-23	IL23	Aprt	0.321407	0.00294752	0.322	0.155
B cell	B_cell	IL-23	IL23	Saraf	0.316921	0.000242461	0.171	0.046
B cell	B_cell	IL-23	IL23	Prdx6	0.313788	9.38193e-05	0.332	0.13
B cell	B_cell	IL-23	IL23	Btg1	0.306412	0.00732764	1	0.884
B cell	B_cell	IL-23	IL23	Cd47	0.302612	4.02573e-05	0.739	0.439
B cell	B_cell	IL-23	IL23	Avl9	0.30257	0.00939978	0.322	0.155
B cell	B_cell	IL-23	IL23	Cd3d	0.295907	0.00374396	0.232	0.096
B cell	B_cell	IL-23	IL23	Cr1l	0.294735	0.0114861	0.313	0.166
B cell	B_cell	IL-23	IL23	Pou2f2	0.294389	0.0261291	0.801	0.593
B cell	B_cell	IL-23	IL23	Mob4	0.291325	0.00308143	0.341	0.161
B cell	B_cell	IL-23	IL23	Tnrc18	0.287167	0.00312143	0.137	0.034
B cell	B_cell	IL-23	IL23	Rnf144a	0.286691	0.00488001	0.209	0.084
B cell	B_cell	IL-23	IL23	Ankrd44	0.275017	0.00303515	0.54	0.313
B cell	B_cell	IL-23	IL23	Notch2	0.273423	0.0104545	0.199	0.077
B cell	B_cell	IL-23	IL23	Atp6ap1	0.271617	0.00197789	0.265	0.114
B cell	B_cell	IL-23	IL23	Amn1	0.271588	0.00129002	0.18	0.075
B cell	B_cell	IL-23	IL23	Lactb	0.27133	0.00525478	0.237	0.083
B cell	B_cell	IL-23	IL23	Rufy2	0.270755	0.00248641	0.118	0.033
B cell	B_cell	IL-23	IL23	Il21r	0.264337	0.000550059	0.384	0.214
B cell	B_cell	IL-23	IL23	Map2k1	0.263417	0.040606	0.289	0.133
B cell	B_cell	IL-23	IL23	H2-D1	0.256234	0.00139767	0.995	0.909
B cell	B_cell	IL-23	IL23	Ms4a4c	0.253652	0.0405355	0.607	0.405
B cell	B_cell	IL-23	IL23	Washc3	0.253606	0.0192689	0.147	0.06
B cell	B_cell	IL-23	IL23	Dapl1	0.252452	0.00464	0.109	0.032
B cell	B_cell	IL-23	IL23	Dcaf8	0.251961	0.000955085	0.27	0.111
B cell	B_cell	IL-23	IL23	Rbbp6	0.251837	0.00117836	0.474	0.23
B cell	B_cell	IL-23	IL23	Ms4a4b	0.251717	0.00693736	0.341	0.149
B cell	B_cell	IL-23	IL23	Ctss	0.251183	0.0440725	0.825	0.607
B cell	B_cell	IL-23	IL23	Hspa1b	-0.606703	0.040724	0.033	0.103
B cell	B_cell	IL-23	IL23	Fosb	-0.821883	0.0162964	0.062	0.162
B cell	B_cell	IL-23	IL23	Jun	-0.880893	0.0165352	0.313	0.391
B cell	B_cell	IL-10	IL10	Manf	0.841154	2.26236e-08	0.45	0.218
B cell	B_cell	IL-10	IL10	Calr	0.773172	6.56379e-12	0.775	0.492
B cell	B_cell	IL-10	IL10	Pdia6	0.724039	1.5999e-07	0.5	0.239
B cell	B_cell	IL-10	IL10	Hsp90b1	0.718511	1.52229e-07	0.63	0.355
B cell	B_cell	IL-10	IL10	Nme1	0.668474	1.31634e-07	0.595	0.338
B cell	B_cell	IL-10	IL10	Cd38	0.632569	2.7722e-07	0.466	0.238
B cell	B_cell	IL-10	IL10	Sdf2l1	0.596732	1.65029e-05	0.206	0.063
B cell	B_cell	IL-10	IL10	Pdia3	0.590929	2.7722e-07	0.324	0.145
B cell	B_cell	IL-10	IL10	Hspa5	0.539118	6.9963e-05	0.622	0.392
B cell	B_cell	IL-10	IL10	Fkbp2	0.498052	0.00128755	0.24	0.097
B cell	B_cell	IL-10	IL10	Hsp90ab1	0.481941	5.6041e-07	0.947	0.831
B cell	B_cell	IL-10	IL10	Mrpl52	0.481546	0.00605331	0.462	0.279
B cell	B_cell	IL-10	IL10	Psma7	0.478728	0.00537474	0.515	0.336
B cell	B_cell	IL-10	IL10	Tubb4b	0.474677	0.00128755	0.393	0.216
B cell	B_cell	IL-10	IL10	Dnajb11	0.440941	0.00128755	0.271	0.126
B cell	B_cell	IL-10	IL10	Wfdc17	0.437437	0.00611537	0.153	0.047
B cell	B_cell	IL-10	IL10	Pfn1	0.434955	1.24699e-07	0.969	0.894
B cell	B_cell	IL-10	IL10	Mrpl23	0.413007	0.0134291	0.427	0.264
B cell	B_cell	IL-10	IL10	Atp5g1	0.412549	0.0258052	0.5	0.337
B cell	B_cell	IL-10	IL10	Map4k1	0.380892	0.0382962	0.229	0.121
B cell	B_cell	IL-10	IL10	Aprt	0.379939	0.0095981	0.298	0.155
B cell	B_cell	IL-10	IL10	Calm1	0.356444	0.00338501	0.889	0.763
B cell	B_cell	IL-10	IL10	Cd53	0.352707	0.00551464	0.695	0.518
B cell	B_cell	IL-10	IL10	Pole4	0.343619	0.0133261	0.305	0.173
B cell	B_cell	IL-10	IL10	Cfl1	0.324978	0.00977253	0.901	0.789
B cell	B_cell	IL-10	IL10	Ptma	0.321027	0.00089869	0.981	0.957
B cell	B_cell	IL-10	IL10	Hspa9	0.319225	0.0372549	0.229	0.117
B cell	B_cell	IL-10	IL10	Mrps24	0.302398	0.0460515	0.313	0.2
B cell	B_cell	IL-10	IL10	Sbno2	0.286567	0.0225647	0.191	0.093
B cell	B_cell	IL-10	IL10	Ppia	0.279469	0.00405197	0.973	0.928
B cell	B_cell	IL-10	IL10	Actg1	0.273092	0.000624376	0.958	0.911
B cell	B_cell	IL-10	IL10	Zfp593	0.256787	0.00474338	0.145	0.062
B cell	B_cell	IL-10	IL10	Ccr7	-0.707994	0.0202155	0.221	0.309
B cell	B_cell	IL-10	IL10	Cxcr4	-0.798576	0.00757001	0.099	0.222
B cell	B_cell	IL-22	IL22	Uba52	-0.839465	0.00815117	0.383	0.588
B cell	B_cell	IL-24	IL24	Stx16	1.00657	0.0399001	0.341	0.096
B cell	B_cell	IL-24	IL24	Serpinb6a	0.613872	0.0167803	0.146	0.032
B cell	B_cell	IL-17A	IL17A	Lars2	0.694688	0.00414732	0.606	0.319
B cell	B_cell	IL-17A	IL17A	Ppcdc	0.571473	0.00320787	0.212	0.061
B cell	B_cell	IL-17A	IL17A	Myo1c	0.450603	0.0155719	0.263	0.106
B cell	B_cell	IL-17A	IL17A	Cenpx	0.416754	0.0172262	0.333	0.144
B cell	B_cell	IL-17A	IL17A	Leng9	0.407868	0.0155719	0.141	0.034
B cell	B_cell	IL-17A	IL17A	Wdr77	0.365123	0.0104869	0.141	0.036
B cell	B_cell	IL-17A	IL17A	Pex6	0.319607	0.0155719	0.111	0.03
B cell	B_cell	IL-17B	IL17B	Manf	0.529028	0.00103876	0.417	0.218
B cell	B_cell	IL-17B	IL17B	Pfn1	0.43251	1.01255e-05	0.972	0.894
B cell	B_cell	IL-17B	IL17B	Glmp	0.352905	0.0169566	0.245	0.099
B cell	B_cell	IL-17B	IL17B	Pdia3	0.316258	0.010682	0.273	0.145
B cell	B_cell	IL-17B	IL17B	Tmsb10	0.316178	0.00260266	1	0.967
B cell	B_cell	IL-17B	IL17B	Lars2	-1.01134	1.87439e-06	0.111	0.319
B cell	B_cell	IL-17D	IL17D	Uba52	0.575594	0.0010908	0.777	0.588
B cell	B_cell	IL-17D	IL17D	H2-T23	-0.774646	0.00285837	0.23	0.47
B cell	B_cell	IL-17D	IL17D	Jund	-0.777406	0.00427085	0.64	0.791
B cell	B_cell	IL-17D	IL17D	Klf2	-0.956995	0.00109619	0.64	0.774
B cell	B_cell	IL-17D	IL17D	Cxcr4	-1.00305	0.00427085	0.043	0.222
B cell	B_cell	IL-17D	IL17D	Fos	-1.38501	0.00147807	0.086	0.295
B cell	B_cell	IL-17E	IL17E	Cirbp	0.488476	0.0131648	0.476	0.243
B cell	B_cell	IL-17E	IL17E	Ap1m1	0.389988	0.0230755	0.238	0.092
B cell	B_cell	IL-17E	IL17E	Hif1a	0.38313	0.00952399	0.224	0.085
B cell	B_cell	IL-17E	IL17E	Vamp4	0.358468	0.020621	0.196	0.062
B cell	B_cell	IL-17E	IL17E	Hspa9	0.347197	0.0244608	0.266	0.117
B cell	B_cell	IL-17E	IL17E	Ptp4a1	0.344812	0.00967677	0.203	0.071
B cell	B_cell	IL-17E	IL17E	Rnf130	0.342148	0.0372966	0.308	0.155
B cell	B_cell	IL-17E	IL17E	Kdelr1	0.32686	0.00952399	0.217	0.078
B cell	B_cell	IL-17E	IL17E	Oat	0.305723	0.00409315	0.259	0.103
B cell	B_cell	IL-17E	IL17E	Nr2c2ap	0.301179	0.0126339	0.161	0.049
B cell	B_cell	IL-17E	IL17E	Selenof	0.295129	0.0391206	0.476	0.252
B cell	B_cell	IL-17E	IL17E	Bccip	0.291325	0.0376933	0.252	0.111
B cell	B_cell	IL-17E	IL17E	Hspa14	0.288662	0.0279958	0.238	0.1
B cell	B_cell	IL-17E	IL17E	H2-Aa	0.279491	0.000516606	1	0.994
B cell	B_cell	IL-17E	IL17E	R3hdm4	0.279155	0.0131648	0.217	0.096
B cell	B_cell	IL-17E	IL17E	Smndc1	0.277254	0.0355265	0.224	0.085
B cell	B_cell	IL-17E	IL17E	Isca2	0.257686	0.0325291	0.161	0.062
B cell	B_cell	IL-17E	IL17E	Fxr1	0.256894	0.0440329	0.21	0.092
B cell	B_cell	IL-17E	IL17E	Sec23b	0.255236	0.0346412	0.119	0.046
B cell	B_cell	IL-17F	IL17F	Plekhm1	0.46117	0.0429376	0.179	0.047
B cell	B_cell	IL-17F	IL17F	Mta3	0.422058	0.0461267	0.179	0.06
B cell	B_cell	IFN-α1	IFNa1	Ifitm3	3.64674	5.5222e-93	0.755	0.046
B cell	B_cell	IFN-α1	IFNa1	Isg15	3.33273	6.6903e-110	0.849	0.047
B cell	B_cell	IFN-α1	IFNa1	Ifit3	3.00642	4.4771e-109	0.868	0.046
B cell	B_cell	IFN-α1	IFNa1	Bst2	2.96522	7.84607e-105	0.928	0.141
B cell	B_cell	IFN-α1	IFNa1	Slfn5	2.76077	8.45354e-94	0.857	0.089
B cell	B_cell	IFN-α1	IFNa1	Isg20	2.72082	3.3789e-92	0.736	0.028
B cell	B_cell	IFN-α1	IFNa1	Phf11b	2.6045	2.13354e-92	0.808	0.078
B cell	B_cell	IFN-α1	IFNa1	Zbp1	2.51979	9.9871e-87	0.755	0.063
B cell	B_cell	IFN-α1	IFNa1	Ifi47	2.44621	2.17215e-80	0.781	0.1
B cell	B_cell	IFN-α1	IFNa1	Irf7	2.43993	3.52903e-88	0.755	0.049
B cell	B_cell	IFN-α1	IFNa1	Ms4a4c	2.35057	2.55277e-89	0.989	0.405
B cell	B_cell	IFN-α1	IFNa1	Ifi27l2a	2.32587	1.00782e-79	0.962	0.466
B cell	B_cell	IFN-α1	IFNa1	Rnf213	2.2671	1.64187e-79	0.781	0.091
B cell	B_cell	IFN-α1	IFNa1	Plac8	2.15351	1.77139e-63	0.894	0.335
B cell	B_cell	IFN-α1	IFNa1	Ifit2	2.06319	2.06349e-66	0.543	0.018
B cell	B_cell	IFN-α1	IFNa1	Trim30a	2.05875	2.08961e-70	0.823	0.162
B cell	B_cell	IFN-α1	IFNa1	Usp18	1.98433	3.2118e-56	0.558	0.036
B cell	B_cell	IFN-α1	IFNa1	Tor3a	1.97057	1.5399e-63	0.66	0.091
B cell	B_cell	IFN-α1	IFNa1	Pkib	1.87908	5.92203e-56	0.721	0.131
B cell	B_cell	IFN-α1	IFNa1	Parp14	1.87851	8.03048e-49	0.679	0.125
B cell	B_cell	IFN-α1	IFNa1	Xaf1	1.83573	1.01297e-57	0.57	0.05
B cell	B_cell	IFN-α1	IFNa1	Ifi203	1.70228	5.47773e-58	0.958	0.488
B cell	B_cell	IFN-α1	IFNa1	Rtp4	1.6981	1.53535e-51	0.528	0.053
B cell	B_cell	IFN-α1	IFNa1	Ifit3b	1.68899	5.62035e-52	0.449	0.009
B cell	B_cell	IFN-α1	IFNa1	Ifi35	1.68301	1.98132e-49	0.668	0.141
B cell	B_cell	IFN-α1	IFNa1	Ifi209	1.68185	3.04762e-59	0.891	0.329
B cell	B_cell	IFN-α1	IFNa1	Ly6a	1.67941	1.75226e-44	0.853	0.359
B cell	B_cell	IFN-α1	IFNa1	Mndal	1.66223	5.40625e-53	0.936	0.48
B cell	B_cell	IFN-α1	IFNa1	Herc6	1.63085	3.83632e-39	0.457	0.049
B cell	B_cell	IFN-α1	IFNa1	Ppa1	1.62907	4.95979e-42	0.498	0.064
B cell	B_cell	IFN-α1	IFNa1	Ifi213	1.62446	7.58371e-42	0.566	0.1
B cell	B_cell	IFN-α1	IFNa1	Ifit1	1.62429	1.46467e-44	0.434	0.022
B cell	B_cell	IFN-α1	IFNa1	Psme1	1.62322	2.53217e-58	0.936	0.506
B cell	B_cell	IFN-α1	IFNa1	Oasl2	1.59455	1.6774e-38	0.434	0.03
B cell	B_cell	IFN-α1	IFNa1	Mif	1.57544	1.24225e-28	0.736	0.358
B cell	B_cell	IFN-α1	IFNa1	Oas3	1.57366	8.96676e-49	0.434	0.011
B cell	B_cell	IFN-α1	IFNa1	Trafd1	1.55499	5.03181e-38	0.46	0.054
B cell	B_cell	IFN-α1	IFNa1	Eif2ak2	1.52392	5.59613e-37	0.445	0.047
B cell	B_cell	IFN-α1	IFNa1	Rsad2	1.51755	2.96907e-38	0.347	0.011
B cell	B_cell	IFN-α1	IFNa1	Hmgn3	1.48777	1.24263e-29	0.343	0.029
B cell	B_cell	IFN-α1	IFNa1	Hspa8	1.48676	1.42264e-39	0.966	0.791
B cell	B_cell	IFN-α1	IFNa1	Mx1	1.48361	1.40853e-37	0.37	0.019
B cell	B_cell	IFN-α1	IFNa1	Oasl1	1.47107	3.02807e-43	0.423	0.028
B cell	B_cell	IFN-α1	IFNa1	Irgm1	1.44406	7.19762e-40	0.491	0.072
B cell	B_cell	IFN-α1	IFNa1	Hsp90ab1	1.43388	1.51706e-45	0.981	0.831
B cell	B_cell	IFN-α1	IFNa1	Ifi214	1.431	4.17514e-35	0.543	0.111
B cell	B_cell	IFN-α1	IFNa1	Pml	1.43004	1.5995e-38	0.63	0.156
B cell	B_cell	IFN-α1	IFNa1	Hspe1	1.4255	3.02027e-34	0.875	0.538
B cell	B_cell	IFN-α1	IFNa1	Ifi208	1.41706	2.02293e-38	0.502	0.076
B cell	B_cell	IFN-α1	IFNa1	Cybb	1.40665	4.55814e-43	0.868	0.368
B cell	B_cell	IFN-α1	IFNa1	Stat1	1.39731	3.58397e-35	0.691	0.215
B cell	B_cell	IFN-α1	IFNa1	Psme2	1.39154	1.53096e-32	0.736	0.274
B cell	B_cell	IFN-α1	IFNa1	Samhd1	1.37963	1.93604e-36	0.86	0.457
B cell	B_cell	IFN-α1	IFNa1	Ncl	1.36128	1.63239e-28	0.83	0.473
B cell	B_cell	IFN-α1	IFNa1	Selenow	1.34448	1.51706e-45	0.928	0.537
B cell	B_cell	IFN-α1	IFNa1	Slfn2	1.31793	9.27995e-40	0.819	0.352
B cell	B_cell	IFN-α1	IFNa1	Dnaja1	1.30365	3.35865e-30	0.77	0.38
B cell	B_cell	IFN-α1	IFNa1	Epsti1	1.29819	6.12332e-33	0.706	0.256
B cell	B_cell	IFN-α1	IFNa1	Ranbp1	1.28676	3.13079e-28	0.63	0.224
B cell	B_cell	IFN-α1	IFNa1	Nmi	1.28519	2.35743e-30	0.491	0.107
B cell	B_cell	IFN-α1	IFNa1	Sp100	1.28415	5.12309e-40	0.891	0.481
B cell	B_cell	IFN-α1	IFNa1	Parp9	1.2802	7.66055e-31	0.415	0.058
B cell	B_cell	IFN-α1	IFNa1	Ccnd2	1.26282	2.13752e-23	0.468	0.118
B cell	B_cell	IFN-α1	IFNa1	Hspd1	1.26114	3.04582e-23	0.551	0.2
B cell	B_cell	IFN-α1	IFNa1	Ly86	1.24921	1.09785e-34	0.872	0.477
B cell	B_cell	IFN-α1	IFNa1	Eif4a1	1.249	3.22404e-24	0.762	0.4
B cell	B_cell	IFN-α1	IFNa1	Zufsp	1.23918	8.30146e-31	0.604	0.188
B cell	B_cell	IFN-α1	IFNa1	Slfn8	1.22905	1.21475e-26	0.479	0.111
B cell	B_cell	IFN-α1	IFNa1	Trim30d	1.22432	4.77621e-26	0.385	0.065
B cell	B_cell	IFN-α1	IFNa1	Sp110	1.22163	4.61991e-29	0.702	0.26
B cell	B_cell	IFN-α1	IFNa1	Ifi206	1.22107	1.03799e-24	0.464	0.117
B cell	B_cell	IFN-α1	IFNa1	Daxx	1.1936	6.33244e-24	0.385	0.064
B cell	B_cell	IFN-α1	IFNa1	Gbp7	1.18551	5.99676e-23	0.317	0.033
B cell	B_cell	IFN-α1	IFNa1	C1qbp	1.17511	2.22118e-20	0.509	0.179
B cell	B_cell	IFN-α1	IFNa1	Smchd1	1.15784	8.56053e-24	0.728	0.331
B cell	B_cell	IFN-α1	IFNa1	Lgals3bp	1.12209	1.53207e-32	0.313	0.013
B cell	B_cell	IFN-α1	IFNa1	Nt5c3	1.12149	3.5691e-20	0.309	0.047
B cell	B_cell	IFN-α1	IFNa1	Ddx58	1.1053	6.64683e-21	0.366	0.077
B cell	B_cell	IFN-α1	IFNa1	Hspa5	1.10406	2.77589e-23	0.743	0.392
B cell	B_cell	IFN-α1	IFNa1	Fbl	1.08406	1.35369e-19	0.596	0.237
B cell	B_cell	IFN-α1	IFNa1	Eif5a	1.08405	6.8327e-25	0.845	0.513
B cell	B_cell	IFN-α1	IFNa1	Taldo1	1.08075	4.70827e-24	0.743	0.365
B cell	B_cell	IFN-α1	IFNa1	Helz2	1.07513	4.70827e-24	0.525	0.156
B cell	B_cell	IFN-α1	IFNa1	Hsp90aa1	1.07439	3.23557e-18	0.781	0.536
B cell	B_cell	IFN-α1	IFNa1	Serpina3g	1.07072	5.93505e-14	0.272	0.048
B cell	B_cell	IFN-α1	IFNa1	Psmb10	1.06457	6.08515e-22	0.634	0.265
B cell	B_cell	IFN-α1	IFNa1	Sp140	1.0495	1.10785e-18	0.506	0.167
B cell	B_cell	IFN-α1	IFNa1	Gnl3	1.04379	3.79498e-17	0.442	0.142
B cell	B_cell	IFN-α1	IFNa1	Ube2l6	1.04242	4.70387e-19	0.268	0.03
B cell	B_cell	IFN-α1	IFNa1	Tapbp	1.04206	1.0912e-18	0.657	0.291
B cell	B_cell	IFN-α1	IFNa1	Tspo	1.01215	1.92806e-20	0.668	0.321
B cell	B_cell	IFN-α1	IFNa1	Srm	1.00879	2.70761e-20	0.309	0.06
B cell	B_cell	IFN-α1	IFNa1	Psmb9	1.00182	3.91404e-21	0.691	0.309
B cell	B_cell	IFN-α1	IFNa1	Igtp	0.998419	3.42868e-20	0.321	0.055
B cell	B_cell	IFN-α1	IFNa1	Trim30c	0.991376	2.15355e-20	0.196	0.005
B cell	B_cell	IFN-α1	IFNa1	Chmp4b	0.991266	1.42514e-18	0.46	0.149
B cell	B_cell	IFN-α1	IFNa1	Mitd1	0.986934	1.8992e-17	0.351	0.084
B cell	B_cell	IFN-α1	IFNa1	Ppp1r14b	0.97616	8.17787e-15	0.445	0.144
B cell	B_cell	IFN-α1	IFNa1	Cxcl10	0.974304	3.1146e-06	0.132	0.026
B cell	B_cell	IFN-α1	IFNa1	Pa2g4	0.965701	1.04496e-16	0.408	0.125
B cell	B_cell	IFN-α1	IFNa1	Nmral1	0.961356	1.24577e-18	0.23	0.022
B cell	B_cell	IFN-α1	IFNa1	Mettl1	0.957029	6.05096e-20	0.298	0.048
B cell	B_cell	IFN-α1	IFNa1	Gbp4	0.955591	6.91179e-15	0.321	0.074
B cell	B_cell	IFN-α1	IFNa1	Nme1	0.953918	8.75369e-17	0.657	0.338
B cell	B_cell	IFN-α1	IFNa1	Gbp9	0.949047	4.21094e-17	0.336	0.07
B cell	B_cell	IFN-α1	IFNa1	Npm1	0.93864	1.56004e-23	0.943	0.741
B cell	B_cell	IFN-α1	IFNa1	Larp1	0.927838	3.83936e-16	0.362	0.09
B cell	B_cell	IFN-α1	IFNa1	Socs1	0.92186	1.00306e-16	0.204	0.026
B cell	B_cell	IFN-α1	IFNa1	Cct3	0.921714	6.76499e-16	0.532	0.222
B cell	B_cell	IFN-α1	IFNa1	Psma7	0.91941	4.36719e-18	0.668	0.336
B cell	B_cell	IFN-α1	IFNa1	Nhp2	0.917606	1.98094e-16	0.445	0.153
B cell	B_cell	IFN-α1	IFNa1	Bbx	0.916868	1.74238e-11	0.309	0.088
B cell	B_cell	IFN-α1	IFNa1	Cd86	0.914269	2.79193e-15	0.362	0.098
B cell	B_cell	IFN-α1	IFNa1	Stat2	0.913588	1.72866e-17	0.298	0.056
B cell	B_cell	IFN-α1	IFNa1	Phf11a	0.911406	1.53643e-18	0.211	0.011
B cell	B_cell	IFN-α1	IFNa1	Clec2d	0.891924	1.36241e-13	0.679	0.392
B cell	B_cell	IFN-α1	IFNa1	Nlrc5	0.879066	4.19164e-18	0.249	0.037
B cell	B_cell	IFN-α1	IFNa1	Nop56	0.874772	3.5776e-12	0.411	0.151
B cell	B_cell	IFN-α1	IFNa1	Shisa5	0.874618	4.92276e-33	0.992	0.862
B cell	B_cell	IFN-α1	IFNa1	Ifit1bl1	0.871419	3.54073e-12	0.2	0.022
B cell	B_cell	IFN-α1	IFNa1	Mrto4	0.865688	1.2329e-16	0.332	0.069
B cell	B_cell	IFN-α1	IFNa1	Wdr43	0.863639	1.27835e-11	0.385	0.123
B cell	B_cell	IFN-α1	IFNa1	Ogfr	0.85915	5.86248e-13	0.336	0.092
B cell	B_cell	IFN-α1	IFNa1	Dhx58	0.850828	2.47801e-15	0.23	0.029
B cell	B_cell	IFN-α1	IFNa1	Usp25	0.848743	1.01671e-12	0.328	0.098
B cell	B_cell	IFN-α1	IFNa1	Cct8	0.843032	3.17169e-11	0.566	0.281
B cell	B_cell	IFN-α1	IFNa1	Slamf7	0.840095	2.86413e-12	0.249	0.06
B cell	B_cell	IFN-α1	IFNa1	Cd47	0.835167	4.12963e-21	0.774	0.439
B cell	B_cell	IFN-α1	IFNa1	Cmpk2	0.831081	4.13135e-18	0.219	0.02
B cell	B_cell	IFN-α1	IFNa1	Srsf7	0.825855	1.04947e-07	0.408	0.17
B cell	B_cell	IFN-α1	IFNa1	H2-T23	0.823868	3.636e-13	0.747	0.47
B cell	B_cell	IFN-α1	IFNa1	Snu13	0.814281	9.14156e-11	0.574	0.295
B cell	B_cell	IFN-α1	IFNa1	Lgals9	0.813107	7.88324e-12	0.374	0.104
B cell	B_cell	IFN-α1	IFNa1	Oas2	0.812306	7.17891e-16	0.177	0.009
B cell	B_cell	IFN-α1	IFNa1	Srsf3	0.807804	6.48872e-16	0.823	0.501
B cell	B_cell	IFN-α1	IFNa1	D10Wsu102e	0.803607	2.90494e-11	0.325	0.112
B cell	B_cell	IFN-α1	IFNa1	Samd9l	0.80288	7.91648e-11	0.6	0.309
B cell	B_cell	IFN-α1	IFNa1	Max	0.799218	3.54788e-14	0.355	0.111
B cell	B_cell	IFN-α1	IFNa1	Tlr7	0.791914	1.8992e-17	0.215	0.018
B cell	B_cell	IFN-α1	IFNa1	Apex1	0.787927	1.74682e-10	0.249	0.06
B cell	B_cell	IFN-α1	IFNa1	Rcc2	0.787052	8.59853e-12	0.438	0.158
B cell	B_cell	IFN-α1	IFNa1	Mrpl30	0.786533	3.03775e-15	0.562	0.258
B cell	B_cell	IFN-α1	IFNa1	Trim12c	0.785825	3.66162e-09	0.4	0.148
B cell	B_cell	IFN-α1	IFNa1	Ddx24	0.78434	1.77534e-10	0.558	0.286
B cell	B_cell	IFN-α1	IFNa1	Ogfrl1	0.779933	6.68325e-18	0.211	0.023
B cell	B_cell	IFN-α1	IFNa1	Psmb8	0.778545	3.62423e-18	0.909	0.681
B cell	B_cell	IFN-α1	IFNa1	Tap1	0.777954	1.74682e-10	0.479	0.217
B cell	B_cell	IFN-α1	IFNa1	Tcof1	0.769641	2.78287e-12	0.408	0.16
B cell	B_cell	IFN-α1	IFNa1	Snrpd3	0.768857	2.87774e-08	0.46	0.222
B cell	B_cell	IFN-α1	IFNa1	Cct2	0.766167	1.74682e-10	0.608	0.32
B cell	B_cell	IFN-α1	IFNa1	Dnajc7	0.765901	3.02437e-07	0.525	0.299
B cell	B_cell	IFN-α1	IFNa1	Dkc1	0.765369	8.40196e-13	0.302	0.104
B cell	B_cell	IFN-α1	IFNa1	Eif2s2	0.760792	2.09662e-10	0.615	0.354
B cell	B_cell	IFN-α1	IFNa1	Eif2s1	0.759715	1.58783e-11	0.389	0.151
B cell	B_cell	IFN-α1	IFNa1	Hck	0.754776	1.29947e-09	0.279	0.083
B cell	B_cell	IFN-α1	IFNa1	Ptma	0.750181	3.13079e-28	0.992	0.957
B cell	B_cell	IFN-α1	IFNa1	Cycs	0.749797	2.3015e-06	0.358	0.168
B cell	B_cell	IFN-α1	IFNa1	March5	0.749418	7.67188e-08	0.313	0.11
B cell	B_cell	IFN-α1	IFNa1	Arf4	0.740931	1.601e-12	0.468	0.191
B cell	B_cell	IFN-α1	IFNa1	Tor1aip1	0.740512	2.47118e-10	0.464	0.2
B cell	B_cell	IFN-α1	IFNa1	Mat2a	0.723268	6.56493e-10	0.468	0.222
B cell	B_cell	IFN-α1	IFNa1	Cacybp	0.72221	5.78707e-12	0.472	0.2
B cell	B_cell	IFN-α1	IFNa1	Nampt	0.719826	4.96669e-11	0.26	0.057
B cell	B_cell	IFN-α1	IFNa1	Pla2g16	0.717151	7.8725e-10	0.298	0.084
B cell	B_cell	IFN-α1	IFNa1	Irf8	0.716494	5.62566e-08	0.736	0.512
B cell	B_cell	IFN-α1	IFNa1	Ran	0.710631	3.98557e-10	0.649	0.389
B cell	B_cell	IFN-α1	IFNa1	Ascc3	0.706684	4.50999e-09	0.272	0.088
B cell	B_cell	IFN-α1	IFNa1	Cd69	0.706022	1.18827e-09	0.638	0.39
B cell	B_cell	IFN-α1	IFNa1	Nudc	0.705885	1.34343e-09	0.43	0.193
B cell	B_cell	IFN-α1	IFNa1	Psma4	0.704176	3.99617e-09	0.475	0.231
B cell	B_cell	IFN-α1	IFNa1	Cct5	0.696942	5.10592e-11	0.592	0.337
B cell	B_cell	IFN-α1	IFNa1	Dbnl	0.694935	8.55637e-08	0.475	0.236
B cell	B_cell	IFN-α1	IFNa1	G3bp1	0.69361	7.70733e-07	0.483	0.28
B cell	B_cell	IFN-α1	IFNa1	H2-T22	0.692342	1.40911e-10	0.381	0.166
B cell	B_cell	IFN-α1	IFNa1	Serbp1	0.692292	7.42171e-09	0.736	0.545
B cell	B_cell	IFN-α1	IFNa1	Phgdh	0.691873	1.70447e-05	0.268	0.109
B cell	B_cell	IFN-α1	IFNa1	Rrp9	0.691867	1.17885e-13	0.208	0.036
B cell	B_cell	IFN-α1	IFNa1	Shmt2	0.690454	5.2074e-09	0.151	0.021
B cell	B_cell	IFN-α1	IFNa1	Oas1a	0.684185	1.2201e-10	0.136	0.008
B cell	B_cell	IFN-α1	IFNa1	Anp32b	0.68311	7.98215e-08	0.657	0.434
B cell	B_cell	IFN-α1	IFNa1	Cct7	0.683046	2.41994e-07	0.487	0.258
B cell	B_cell	IFN-α1	IFNa1	Dek	0.682049	3.52973e-09	0.483	0.261
B cell	B_cell	IFN-α1	IFNa1	Mpeg1	0.681867	5.40407e-11	0.17	0.023
B cell	B_cell	IFN-α1	IFNa1	B2m	0.67955	4.21545e-24	0.985	0.897
B cell	B_cell	IFN-α1	IFNa1	Rpf2	0.678056	8.90579e-12	0.242	0.06
B cell	B_cell	IFN-α1	IFNa1	Dtx3l	0.675585	5.86527e-10	0.275	0.083
B cell	B_cell	IFN-α1	IFNa1	St6galnac4	0.667008	8.95229e-10	0.23	0.049
B cell	B_cell	IFN-α1	IFNa1	Stip1	0.665574	2.56163e-09	0.283	0.099
B cell	B_cell	IFN-α1	IFNa1	Sell	0.66353	1.59437e-09	0.668	0.382
B cell	B_cell	IFN-α1	IFNa1	Fkbp4	0.662264	1.68924e-09	0.358	0.152
B cell	B_cell	IFN-α1	IFNa1	Nop58	0.661371	3.02681e-08	0.313	0.134
B cell	B_cell	IFN-α1	IFNa1	Atp5b	0.658203	4.52912e-11	0.743	0.453
B cell	B_cell	IFN-α1	IFNa1	Hspa9	0.654567	3.18985e-08	0.298	0.117
B cell	B_cell	IFN-α1	IFNa1	Atp5g1	0.652569	2.55235e-10	0.596	0.337
B cell	B_cell	IFN-α1	IFNa1	Trim30b	0.648603	4.38568e-09	0.264	0.075
B cell	B_cell	IFN-α1	IFNa1	Timm10	0.647093	1.18641e-09	0.264	0.075
B cell	B_cell	IFN-α1	IFNa1	Eif4a3	0.64508	2.70524e-09	0.377	0.141
B cell	B_cell	IFN-α1	IFNa1	Slfn1	0.644643	1.04999e-08	0.125	0.012
B cell	B_cell	IFN-α1	IFNa1	Hmox2	0.644611	6.93938e-06	0.26	0.1
B cell	B_cell	IFN-α1	IFNa1	Evi2a	0.642431	2.18288e-08	0.242	0.076
B cell	B_cell	IFN-α1	IFNa1	Mycbp2	0.633088	7.88324e-12	0.585	0.326
B cell	B_cell	IFN-α1	IFNa1	Odc1	0.631783	5.43397e-09	0.245	0.072
B cell	B_cell	IFN-α1	IFNa1	Gtpbp4	0.630467	8.94241e-09	0.328	0.133
B cell	B_cell	IFN-α1	IFNa1	Vars	0.628827	4.43324e-06	0.445	0.229
B cell	B_cell	IFN-α1	IFNa1	Slc25a5	0.628664	2.1838e-08	0.709	0.442
B cell	B_cell	IFN-α1	IFNa1	Tmbim6	0.627963	2.681e-07	0.6	0.344
B cell	B_cell	IFN-α1	IFNa1	Rrp15	0.624531	2.93993e-08	0.223	0.049
B cell	B_cell	IFN-α1	IFNa1	Ppan	0.624098	1.0022e-07	0.234	0.069
B cell	B_cell	IFN-α1	IFNa1	Pdia3	0.622023	6.30265e-10	0.336	0.145
B cell	B_cell	IFN-α1	IFNa1	Gar1	0.622007	6.09485e-08	0.245	0.077
B cell	B_cell	IFN-α1	IFNa1	Alkbh1	0.618479	5.1573e-09	0.306	0.11
B cell	B_cell	IFN-α1	IFNa1	Hsh2d	0.615084	2.08063e-12	0.208	0.037
B cell	B_cell	IFN-α1	IFNa1	Xrn2	0.614631	1.21442e-07	0.445	0.224
B cell	B_cell	IFN-α1	IFNa1	BC051226	0.611491	4.06189e-13	0.181	0.025
B cell	B_cell	IFN-α1	IFNa1	Rbm3	0.607615	4.35187e-10	0.834	0.579
B cell	B_cell	IFN-α1	IFNa1	Asb13	0.603389	3.66162e-09	0.215	0.051
B cell	B_cell	IFN-α1	IFNa1	Rfc3	0.603368	3.14781e-08	0.245	0.07
B cell	B_cell	IFN-α1	IFNa1	Snrpd1	0.600559	3.05825e-06	0.449	0.228
B cell	B_cell	IFN-α1	IFNa1	H2-T24	0.600373	1.11799e-07	0.143	0.02
B cell	B_cell	IFN-α1	IFNa1	Cbfa2t3	0.598309	2.9074e-05	0.189	0.061
B cell	B_cell	IFN-α1	IFNa1	Srsf2	0.598086	3.13139e-07	0.517	0.284
B cell	B_cell	IFN-α1	IFNa1	Noc2l	0.597592	2.81399e-07	0.287	0.109
B cell	B_cell	IFN-α1	IFNa1	Tpst1	0.594747	1.15757e-09	0.166	0.039
B cell	B_cell	IFN-α1	IFNa1	Setdb2	0.589593	1.35654e-08	0.151	0.027
B cell	B_cell	IFN-α1	IFNa1	Phip	0.588716	1.31184e-05	0.57	0.371
B cell	B_cell	IFN-α1	IFNa1	Itm2b	0.588172	6.93938e-06	0.762	0.587
B cell	B_cell	IFN-α1	IFNa1	Ddx21	0.588117	5.55e-06	0.374	0.177
B cell	B_cell	IFN-α1	IFNa1	Ifih1	0.585077	3.73782e-11	0.125	0.006
B cell	B_cell	IFN-α1	IFNa1	Carmil1	0.583638	1.16771e-08	0.155	0.032
B cell	B_cell	IFN-α1	IFNa1	Rnf114	0.582349	1.39212e-06	0.309	0.14
B cell	B_cell	IFN-α1	IFNa1	Casp4	0.578809	3.45922e-10	0.211	0.054
B cell	B_cell	IFN-α1	IFNa1	Tomm40	0.578187	2.87985e-05	0.23	0.093
B cell	B_cell	IFN-α1	IFNa1	Nolc1	0.574109	8.82511e-05	0.234	0.092
B cell	B_cell	IFN-α1	IFNa1	Eif3b	0.572822	6.65464e-08	0.283	0.104
B cell	B_cell	IFN-α1	IFNa1	Ms4a4b	0.572724	3.63563e-05	0.34	0.149
B cell	B_cell	IFN-α1	IFNa1	Nup210	0.571355	2.41977e-08	0.294	0.111
B cell	B_cell	IFN-α1	IFNa1	Ebna1bp2	0.569675	3.66035e-05	0.302	0.138
B cell	B_cell	IFN-α1	IFNa1	Eef1e1	0.567178	4.50999e-09	0.245	0.078
B cell	B_cell	IFN-α1	IFNa1	Ddx39b	0.565319	4.87574e-07	0.536	0.291
B cell	B_cell	IFN-α1	IFNa1	Lyar	0.564602	5.28339e-08	0.272	0.093
B cell	B_cell	IFN-α1	IFNa1	Nsun2	0.56355	3.18808e-08	0.242	0.074
B cell	B_cell	IFN-α1	IFNa1	Gpatch4	0.561034	1.24077e-06	0.189	0.058
B cell	B_cell	IFN-α1	IFNa1	Rsl1d1	0.56013	1.73068e-06	0.317	0.13
B cell	B_cell	IFN-α1	IFNa1	Prmt1	0.559487	1.18843e-06	0.34	0.163
B cell	B_cell	IFN-α1	IFNa1	Jaml	0.558719	5.09846e-07	0.147	0.035
B cell	B_cell	IFN-α1	IFNa1	Set	0.558049	5.87168e-07	0.679	0.47
B cell	B_cell	IFN-α1	IFNa1	Ssb	0.556681	2.69237e-07	0.555	0.316
B cell	B_cell	IFN-α1	IFNa1	Psma3	0.553936	7.43374e-08	0.589	0.363
B cell	B_cell	IFN-α1	IFNa1	Hnrnpab	0.553374	1.11454e-06	0.426	0.225
B cell	B_cell	IFN-α1	IFNa1	St13	0.552392	1.51628e-06	0.408	0.197
B cell	B_cell	IFN-α1	IFNa1	Timm8a1	0.550476	5.87168e-07	0.204	0.057
B cell	B_cell	IFN-α1	IFNa1	Zfp593	0.549766	5.56794e-12	0.23	0.062
B cell	B_cell	IFN-α1	IFNa1	Treml2	0.546457	5.26157e-05	0.306	0.142
B cell	B_cell	IFN-α1	IFNa1	Phf11d	0.545165	8.31787e-10	0.106	0.004
B cell	B_cell	IFN-α1	IFNa1	Tcp1	0.542162	1.27778e-06	0.457	0.238
B cell	B_cell	IFN-α1	IFNa1	Cxcr5	0.538373	6.07305e-08	0.321	0.148
B cell	B_cell	IFN-α1	IFNa1	Eif3g	0.537458	3.65333e-06	0.423	0.211
B cell	B_cell	IFN-α1	IFNa1	BC147527	0.535938	3.66162e-09	0.143	0.023
B cell	B_cell	IFN-α1	IFNa1	Rrs1	0.531233	9.43798e-08	0.185	0.044
B cell	B_cell	IFN-α1	IFNa1	9930111J21Rik2	0.530716	4.32712e-07	0.589	0.376
B cell	B_cell	IFN-α1	IFNa1	Rasa4	0.529936	7.41856e-10	0.136	0.019
B cell	B_cell	IFN-α1	IFNa1	Cnp	0.529752	3.41327e-09	0.547	0.3
B cell	B_cell	IFN-α1	IFNa1	Ltv1	0.528261	1.85092e-06	0.17	0.047
B cell	B_cell	IFN-α1	IFNa1	Tmed5	0.526262	7.46196e-05	0.355	0.179
B cell	B_cell	IFN-α1	IFNa1	Sidt1	0.523038	1.77939e-09	0.132	0.015
B cell	B_cell	IFN-α1	IFNa1	Itpr1	0.5226	7.50396e-06	0.328	0.145
B cell	B_cell	IFN-α1	IFNa1	Ctss	0.522045	1.41917e-07	0.8	0.607
B cell	B_cell	IFN-α1	IFNa1	Nifk	0.520511	3.63719e-07	0.204	0.063
B cell	B_cell	IFN-α1	IFNa1	Psmb2	0.518706	0.00074401	0.396	0.224
B cell	B_cell	IFN-α1	IFNa1	Gmppb	0.517409	2.86711e-07	0.147	0.03
B cell	B_cell	IFN-α1	IFNa1	Mrpl12	0.516721	3.53715e-07	0.321	0.145
B cell	B_cell	IFN-α1	IFNa1	Ptges3	0.516107	3.96967e-07	0.377	0.176
B cell	B_cell	IFN-α1	IFNa1	Mrps28	0.515191	5.12031e-05	0.204	0.072
B cell	B_cell	IFN-α1	IFNa1	Sdc3	0.514799	4.41353e-07	0.132	0.019
B cell	B_cell	IFN-α1	IFNa1	Vps37b	0.51453	6.25761e-06	0.215	0.089
B cell	B_cell	IFN-α1	IFNa1	Eif4e	0.514446	5.49842e-06	0.253	0.092
B cell	B_cell	IFN-α1	IFNa1	Tomm70a	0.513265	2.6904e-05	0.264	0.097
B cell	B_cell	IFN-α1	IFNa1	Ddx60	0.510372	2.79417e-06	0.117	0.018
B cell	B_cell	IFN-α1	IFNa1	Aprt	0.506118	1.04772e-06	0.34	0.155
B cell	B_cell	IFN-α1	IFNa1	Pno1	0.505821	0.000173057	0.143	0.039
B cell	B_cell	IFN-α1	IFNa1	Mthfd2	0.505802	5.90757e-06	0.136	0.036
B cell	B_cell	IFN-α1	IFNa1	Psma2	0.505728	0.000367316	0.577	0.34
B cell	B_cell	IFN-α1	IFNa1	Znfx1	0.505048	1.88205e-06	0.166	0.039
B cell	B_cell	IFN-α1	IFNa1	Tapbpl	0.50419	6.04733e-07	0.181	0.056
B cell	B_cell	IFN-α1	IFNa1	Snrpa1	0.501586	5.59282e-08	0.294	0.116
B cell	B_cell	IFN-α1	IFNa1	Psma5	0.500852	3.58525e-07	0.389	0.194
B cell	B_cell	IFN-α1	IFNa1	Cnot6l	0.500314	0.00063284	0.366	0.197
B cell	B_cell	IFN-α1	IFNa1	Hsph1	0.500143	0.000348921	0.223	0.089
B cell	B_cell	IFN-α1	IFNa1	Trim12a	0.497597	7.60288e-07	0.449	0.249
B cell	B_cell	IFN-α1	IFNa1	U2af1	0.49664	2.49344e-05	0.389	0.217
B cell	B_cell	IFN-α1	IFNa1	Adar	0.494311	3.70546e-05	0.234	0.084
B cell	B_cell	IFN-α1	IFNa1	H2-K1	0.493519	8.66149e-14	0.996	0.938
B cell	B_cell	IFN-α1	IFNa1	Unc93b1	0.492907	1.29832e-06	0.555	0.338
B cell	B_cell	IFN-α1	IFNa1	Myc	0.492766	2.23218e-05	0.181	0.065
B cell	B_cell	IFN-α1	IFNa1	Nars	0.492124	0.000366266	0.238	0.104
B cell	B_cell	IFN-α1	IFNa1	Utp18	0.490989	1.05357e-07	0.192	0.058
B cell	B_cell	IFN-α1	IFNa1	Tkt	0.485695	0.00278083	0.374	0.21
B cell	B_cell	IFN-α1	IFNa1	Fam46a	0.485092	0.000322559	0.215	0.084
B cell	B_cell	IFN-α1	IFNa1	Snx2	0.484372	3.70533e-05	0.642	0.443
B cell	B_cell	IFN-α1	IFNa1	Uqcc2	0.482679	1.61858e-05	0.317	0.146
B cell	B_cell	IFN-α1	IFNa1	Pfdn2	0.480519	3.1146e-06	0.419	0.21
B cell	B_cell	IFN-α1	IFNa1	Arhgap30	0.480414	0.000144667	0.562	0.363
B cell	B_cell	IFN-α1	IFNa1	Tsr1	0.480048	8.53949e-05	0.143	0.041
B cell	B_cell	IFN-α1	IFNa1	Ppid	0.479453	0.000153844	0.204	0.079
B cell	B_cell	IFN-α1	IFNa1	Ppia	0.478111	3.111e-10	0.977	0.928
B cell	B_cell	IFN-α1	IFNa1	Svbp	0.477163	2.206e-06	0.26	0.114
B cell	B_cell	IFN-α1	IFNa1	Naa20	0.477128	1.70025e-07	0.204	0.067
B cell	B_cell	IFN-α1	IFNa1	Snrpe	0.476783	6.98424e-07	0.706	0.481
B cell	B_cell	IFN-α1	IFNa1	Ddx39	0.475877	0.00114605	0.343	0.19
B cell	B_cell	IFN-α1	IFNa1	Fxr1	0.475248	1.29832e-06	0.234	0.092
B cell	B_cell	IFN-α1	IFNa1	Cdk4	0.474735	2.43582e-05	0.242	0.102
B cell	B_cell	IFN-α1	IFNa1	Zeb2	0.467589	0.000174584	0.234	0.117
B cell	B_cell	IFN-α1	IFNa1	Gdap10	0.464588	3.7156e-06	0.155	0.047
B cell	B_cell	IFN-α1	IFNa1	Nsd3	0.461184	0.0019016	0.347	0.198
B cell	B_cell	IFN-α1	IFNa1	Naa25	0.460667	3.13165e-05	0.128	0.029
B cell	B_cell	IFN-α1	IFNa1	Ssbp1	0.460338	0.00250318	0.306	0.176
B cell	B_cell	IFN-α1	IFNa1	Sf3b3	0.460337	0.00110695	0.355	0.186
B cell	B_cell	IFN-α1	IFNa1	Ndufaf4	0.459855	7.43786e-05	0.196	0.065
B cell	B_cell	IFN-α1	IFNa1	Nop16	0.459266	4.80906e-05	0.151	0.043
B cell	B_cell	IFN-α1	IFNa1	Mvb12a	0.459139	0.000280457	0.234	0.099
B cell	B_cell	IFN-α1	IFNa1	Etf1	0.459042	4.43196e-07	0.196	0.075
B cell	B_cell	IFN-α1	IFNa1	Eif5b	0.457865	7.61316e-05	0.43	0.239
B cell	B_cell	IFN-α1	IFNa1	Igkc	0.457269	1.82481e-15	0.981	0.967
B cell	B_cell	IFN-α1	IFNa1	Clic4	0.45593	0.000706602	0.189	0.081
B cell	B_cell	IFN-α1	IFNa1	Rad23a	0.454229	0.000172477	0.226	0.09
B cell	B_cell	IFN-α1	IFNa1	Pnpla2	0.452458	0.000132561	0.155	0.054
B cell	B_cell	IFN-α1	IFNa1	Parp10	0.452326	7.60048e-06	0.136	0.023
B cell	B_cell	IFN-α1	IFNa1	Tomm20	0.452054	7.29564e-06	0.562	0.356
B cell	B_cell	IFN-α1	IFNa1	Alyref	0.451711	0.000350378	0.238	0.102
B cell	B_cell	IFN-α1	IFNa1	Snrpb	0.451557	5.76286e-05	0.532	0.341
B cell	B_cell	IFN-α1	IFNa1	Lap3	0.450916	3.72907e-06	0.136	0.028
B cell	B_cell	IFN-α1	IFNa1	Cep57	0.449442	0.000409729	0.17	0.069
B cell	B_cell	IFN-α1	IFNa1	Gbp2	0.448926	6.29851e-06	0.132	0.03
B cell	B_cell	IFN-α1	IFNa1	Aida	0.447475	0.000341468	0.272	0.134
B cell	B_cell	IFN-α1	IFNa1	Polr2f	0.447011	0.000399324	0.358	0.181
B cell	B_cell	IFN-α1	IFNa1	Sub1	0.445381	1.01303e-06	0.804	0.603
B cell	B_cell	IFN-α1	IFNa1	Ddx18	0.444019	6.89712e-05	0.302	0.145
B cell	B_cell	IFN-α1	IFNa1	Ahsa1	0.442584	0.0048821	0.313	0.187
B cell	B_cell	IFN-α1	IFNa1	Cox5a	0.441479	0.0003206	0.57	0.355
B cell	B_cell	IFN-α1	IFNa1	Ubb	0.440082	3.03707e-09	0.981	0.928
B cell	B_cell	IFN-α1	IFNa1	Ftsj3	0.438292	1.04595e-05	0.215	0.083
B cell	B_cell	IFN-α1	IFNa1	Ndufa12	0.437726	0.00048187	0.347	0.188
B cell	B_cell	IFN-α1	IFNa1	Trim25	0.437639	6.53459e-07	0.215	0.076
B cell	B_cell	IFN-α1	IFNa1	Ssrp1	0.436137	4.15902e-05	0.355	0.189
B cell	B_cell	IFN-α1	IFNa1	Mybbp1a	0.436067	5.73354e-05	0.249	0.102
B cell	B_cell	IFN-α1	IFNa1	Eif1ad	0.434319	0.00154732	0.162	0.068
B cell	B_cell	IFN-α1	IFNa1	Sssca1	0.433183	0.000212273	0.204	0.083
B cell	B_cell	IFN-α1	IFNa1	Parp11	0.431596	0.00155521	0.174	0.069
B cell	B_cell	IFN-α1	IFNa1	Timm9	0.431241	0.00045831	0.192	0.079
B cell	B_cell	IFN-α1	IFNa1	Pus1	0.431051	3.22579e-05	0.151	0.04
B cell	B_cell	IFN-α1	IFNa1	Llph	0.428314	0.0457739	0.483	0.3
B cell	B_cell	IFN-α1	IFNa1	Mid1	0.428204	1.50708e-05	0.132	0.033
B cell	B_cell	IFN-α1	IFNa1	Etnk1	0.428007	0.000128185	0.487	0.314
B cell	B_cell	IFN-α1	IFNa1	Mrps18b	0.426919	2.70839e-05	0.215	0.075
B cell	B_cell	IFN-α1	IFNa1	Ly6c2	0.425647	0.0200612	0.128	0.053
B cell	B_cell	IFN-α1	IFNa1	Pgam1	0.425393	0.00103688	0.242	0.12
B cell	B_cell	IFN-α1	IFNa1	Cd2ap	0.425234	0.000168217	0.328	0.174
B cell	B_cell	IFN-α1	IFNa1	Rbx1	0.425166	0.000450501	0.642	0.442
B cell	B_cell	IFN-α1	IFNa1	Cnn3	0.42456	0.00985155	0.298	0.163
B cell	B_cell	IFN-α1	IFNa1	Ybx3	0.422911	5.71384e-05	0.185	0.072
B cell	B_cell	IFN-α1	IFNa1	Lsm6	0.422907	0.00168325	0.381	0.214
B cell	B_cell	IFN-α1	IFNa1	Exosc1	0.422363	1.46548e-05	0.174	0.055
B cell	B_cell	IFN-α1	IFNa1	Aurkaip1	0.422208	0.000100669	0.4	0.207
B cell	B_cell	IFN-α1	IFNa1	Psmb5	0.42001	0.000180047	0.415	0.23
B cell	B_cell	IFN-α1	IFNa1	Prmt7	0.41882	3.33814e-06	0.17	0.044
B cell	B_cell	IFN-α1	IFNa1	Aen	0.418731	0.000312846	0.155	0.053
B cell	B_cell	IFN-α1	IFNa1	Mphosph10	0.417828	5.00308e-05	0.26	0.106
B cell	B_cell	IFN-α1	IFNa1	AC160336.1	0.416527	0.000751474	0.249	0.12
B cell	B_cell	IFN-α1	IFNa1	Ffar1	0.416232	8.16562e-05	0.223	0.1
B cell	B_cell	IFN-α1	IFNa1	Ipo5	0.415168	6.72745e-06	0.147	0.04
B cell	B_cell	IFN-α1	IFNa1	Pgd	0.413817	3.26644e-06	0.177	0.062
B cell	B_cell	IFN-α1	IFNa1	Irf9	0.413649	0.00222416	0.226	0.1
[truncated: 1,645 more rows]

## Sheet: cDC1
Celltype	Celltype_Str	Cytokine	Cytokine_Str	Gene	Avg_log2FC	FDR	Pct_Cytokine	Pct_PBS
cDC1	cDC1	IL-1α	IL1a	Ccl17	3.78557	6.22512e-70	0.731	0.007
cDC1	cDC1	IL-1α	IL1a	Serpina3g	2.77811	9.70376e-39	0.935	0.406
cDC1	cDC1	IL-1α	IL1a	Wfdc17	2.65597	1.00805e-64	0.871	0.079
cDC1	cDC1	IL-1α	IL1a	Ifitm2	2.46837	3.6087e-40	0.882	0.267
cDC1	cDC1	IL-1α	IL1a	Mkrn1	2.34966	2.60863e-42	0.989	0.678
cDC1	cDC1	IL-1α	IL1a	Mt1	2.04098	8.57017e-27	0.796	0.317
cDC1	cDC1	IL-1α	IL1a	Cytip	1.93472	5.72316e-33	0.957	0.654
cDC1	cDC1	IL-1α	IL1a	Kmo	1.90636	5.78209e-38	0.925	0.368
cDC1	cDC1	IL-1α	IL1a	Cdkn1a	1.83929	4.03071e-34	0.699	0.123
cDC1	cDC1	IL-1α	IL1a	Ifi205	1.82513	2.60656e-33	0.968	0.832
cDC1	cDC1	IL-1α	IL1a	Xbp1	1.81003	1.57999e-31	0.892	0.49
cDC1	cDC1	IL-1α	IL1a	Plet1	1.7522	4.3723e-40	0.452	0.005
cDC1	cDC1	IL-1α	IL1a	Pfkp	1.74006	1.58245e-31	0.946	0.526
cDC1	cDC1	IL-1α	IL1a	Ifitm3	1.64917	1.2793e-07	0.538	0.269
cDC1	cDC1	IL-1α	IL1a	Wnk1	1.62853	1.52971e-21	0.957	0.793
cDC1	cDC1	IL-1α	IL1a	Rap2a	1.62503	1.37079e-37	0.774	0.178
cDC1	cDC1	IL-1α	IL1a	Bcl2a1b	1.60672	4.18225e-16	0.828	0.478
cDC1	cDC1	IL-1α	IL1a	Ccr7	1.59985	0.0258475	0.204	0.091
cDC1	cDC1	IL-1α	IL1a	Cdk2ap2	1.59378	2.31329e-16	0.925	0.772
cDC1	cDC1	IL-1α	IL1a	Il1b	1.54425	3.10895e-10	0.516	0.204
cDC1	cDC1	IL-1α	IL1a	Ccnd2	1.49686	5.02461e-12	0.419	0.123
cDC1	cDC1	IL-1α	IL1a	AA467197	1.49537	2.49702e-43	0.484	0.005
cDC1	cDC1	IL-1α	IL1a	Fth1	1.45852	1.16479e-38	1	0.995
cDC1	cDC1	IL-1α	IL1a	Bcl2l11	1.44731	6.92673e-25	0.677	0.175
cDC1	cDC1	IL-1α	IL1a	Bcl2a1d	1.42079	9.79926e-22	0.968	0.709
cDC1	cDC1	IL-1α	IL1a	Ptpn1	1.37508	1.88253e-23	0.817	0.406
cDC1	cDC1	IL-1α	IL1a	Ms4a6d	1.34985	9.73711e-35	0.43	0.012
cDC1	cDC1	IL-1α	IL1a	Irf5	1.34195	1.01422e-28	0.968	0.752
cDC1	cDC1	IL-1α	IL1a	Tnfrsf13b	1.3366	6.1088e-18	0.57	0.163
cDC1	cDC1	IL-1α	IL1a	Gnb4	1.3295	3.82113e-20	0.677	0.264
cDC1	cDC1	IL-1α	IL1a	Picalm	1.32825	1.38909e-25	0.914	0.517
cDC1	cDC1	IL-1α	IL1a	Cish	1.32363	1.78873e-51	0.591	0.012
cDC1	cDC1	IL-1α	IL1a	Kctd12	1.28903	3.30068e-22	0.957	0.803
cDC1	cDC1	IL-1α	IL1a	Bcl2a1a	1.2616	8.78873e-10	0.785	0.594
cDC1	cDC1	IL-1α	IL1a	Slfn2	1.25313	9.95969e-21	0.892	0.671
cDC1	cDC1	IL-1α	IL1a	Litaf	1.22907	5.45792e-19	0.753	0.358
cDC1	cDC1	IL-1α	IL1a	Chd7	1.20163	6.51251e-28	0.785	0.24
cDC1	cDC1	IL-1α	IL1a	Scimp	1.18455	1.69198e-21	0.806	0.365
cDC1	cDC1	IL-1α	IL1a	Cmtm6	1.11563	3.88171e-18	0.72	0.322
cDC1	cDC1	IL-1α	IL1a	Plac8	1.09993	2.93219e-06	0.763	0.68
cDC1	cDC1	IL-1α	IL1a	Tmem131l	1.09258	5.92247e-14	0.806	0.476
cDC1	cDC1	IL-1α	IL1a	Rbm47	1.07703	1.53887e-17	0.688	0.267
cDC1	cDC1	IL-1α	IL1a	Orai1	1.07471	7.365e-20	0.828	0.507
cDC1	cDC1	IL-1α	IL1a	Atp1a1	1.07351	1.5108e-16	0.882	0.596
cDC1	cDC1	IL-1α	IL1a	Gpr171	1.072	1.73632e-16	0.677	0.276
cDC1	cDC1	IL-1α	IL1a	Gatm	1.06289	6.01851e-13	0.892	0.623
cDC1	cDC1	IL-1α	IL1a	Pim1	1.03375	1.21822e-15	0.903	0.625
cDC1	cDC1	IL-1α	IL1a	Srgn	1.01578	2.32097e-19	0.989	0.909
cDC1	cDC1	IL-1α	IL1a	Riok3	1.01374	1.20956e-16	0.753	0.409
cDC1	cDC1	IL-1α	IL1a	Fam49b	1.00479	5.09168e-20	0.978	0.861
cDC1	cDC1	IL-1α	IL1a	Pik3r1	0.996222	4.52758e-06	0.72	0.517
cDC1	cDC1	IL-1α	IL1a	Man1a	0.984814	1.95474e-14	0.462	0.118
cDC1	cDC1	IL-1α	IL1a	Fkbp5	0.970928	6.35306e-32	0.581	0.072
cDC1	cDC1	IL-1α	IL1a	Jak2	0.955371	2.00283e-18	0.871	0.517
cDC1	cDC1	IL-1α	IL1a	Tle3	0.950711	9.46385e-18	0.699	0.255
cDC1	cDC1	IL-1α	IL1a	Nr4a3	0.938231	0.027533	0.194	0.084
cDC1	cDC1	IL-1α	IL1a	Fabp5	0.93686	0.000348114	0.333	0.156
cDC1	cDC1	IL-1α	IL1a	Socs3	0.930272	1.7654e-25	0.484	0.058
cDC1	cDC1	IL-1α	IL1a	Slfn5	0.925377	4.67673e-08	0.774	0.5
cDC1	cDC1	IL-1α	IL1a	Hhex	0.908527	7.48751e-10	0.505	0.214
cDC1	cDC1	IL-1α	IL1a	Itgae	0.905771	5.08416e-09	0.505	0.209
cDC1	cDC1	IL-1α	IL1a	Tspo	0.892493	4.09619e-12	0.935	0.868
cDC1	cDC1	IL-1α	IL1a	Glipr2	0.890746	3.2288e-25	0.484	0.058
cDC1	cDC1	IL-1α	IL1a	Tax1bp1	0.87733	7.96057e-14	0.914	0.779
cDC1	cDC1	IL-1α	IL1a	Fh1	0.875995	2.96983e-07	0.645	0.435
cDC1	cDC1	IL-1α	IL1a	Basp1	0.861035	3.33269e-13	0.882	0.587
cDC1	cDC1	IL-1α	IL1a	Coro2a	0.859428	5.03711e-11	0.645	0.349
cDC1	cDC1	IL-1α	IL1a	Crem	0.852538	4.92076e-24	0.43	0.043
cDC1	cDC1	IL-1α	IL1a	Cxcl16	0.839482	1.96445e-07	0.796	0.632
cDC1	cDC1	IL-1α	IL1a	Pnp	0.839444	1.97122e-08	0.806	0.599
cDC1	cDC1	IL-1α	IL1a	Vdr	0.83848	5.61515e-24	0.301	0.007
cDC1	cDC1	IL-1α	IL1a	Cd274	0.828153	1.22269e-16	0.355	0.048
cDC1	cDC1	IL-1α	IL1a	Lrrk1	0.820742	6.4514e-12	0.828	0.555
cDC1	cDC1	IL-1α	IL1a	Casp8	0.817027	2.59788e-13	0.667	0.334
cDC1	cDC1	IL-1α	IL1a	Cd300a	0.816983	2.77037e-19	0.484	0.094
cDC1	cDC1	IL-1α	IL1a	Prkcd	0.809082	1.88168e-09	0.796	0.601
cDC1	cDC1	IL-1α	IL1a	Ciita	0.798207	1.47247e-05	0.871	0.887
cDC1	cDC1	IL-1α	IL1a	Nckap1l	0.796245	2.57127e-10	0.903	0.678
cDC1	cDC1	IL-1α	IL1a	Bbx	0.79387	4.69729e-07	0.559	0.296
cDC1	cDC1	IL-1α	IL1a	Csf2rb	0.785507	1.71144e-11	0.796	0.476
cDC1	cDC1	IL-1α	IL1a	Slc30a4	0.783393	1.49475e-17	0.441	0.079
cDC1	cDC1	IL-1α	IL1a	Malt1	0.782297	2.60464e-05	0.505	0.272
cDC1	cDC1	IL-1α	IL1a	Pacsin2	0.781006	4.16954e-14	0.667	0.291
cDC1	cDC1	IL-1α	IL1a	Socs1	0.780378	6.80978e-27	0.527	0.07
cDC1	cDC1	IL-1α	IL1a	Arl8b	0.775506	2.25164e-12	0.645	0.32
cDC1	cDC1	IL-1α	IL1a	Sult1a1	0.762853	3.47997e-06	0.71	0.567
cDC1	cDC1	IL-1α	IL1a	Fyn	0.761877	4.20966e-13	0.72	0.351
cDC1	cDC1	IL-1α	IL1a	Ncoa7	0.753972	0.0288743	0.581	0.421
cDC1	cDC1	IL-1α	IL1a	Ier3	0.753335	0.000156931	0.258	0.089
cDC1	cDC1	IL-1α	IL1a	Cidea	0.749104	6.54655e-36	0.398	0.002
cDC1	cDC1	IL-1α	IL1a	Ccl22	0.744909	0.00231415	0.172	0.05
cDC1	cDC1	IL-1α	IL1a	Tes	0.744851	1.63212e-09	0.731	0.423
cDC1	cDC1	IL-1α	IL1a	Slc33a1	0.738902	1.62306e-15	0.527	0.142
cDC1	cDC1	IL-1α	IL1a	Hfe	0.730516	0.0091467	0.677	0.584
cDC1	cDC1	IL-1α	IL1a	Dnase1l3	0.730007	2.20301e-06	0.892	0.728
cDC1	cDC1	IL-1α	IL1a	Tspan13	0.729736	1.91033e-07	0.806	0.69
cDC1	cDC1	IL-1α	IL1a	Lgmn	0.720031	3.16129e-18	0.452	0.082
cDC1	cDC1	IL-1α	IL1a	Fnbp1l	0.719478	3.4859e-12	0.495	0.151
cDC1	cDC1	IL-1α	IL1a	Tbc1d8	0.719013	2.30458e-06	0.72	0.543
cDC1	cDC1	IL-1α	IL1a	Cxcl9	0.71894	1.48446e-06	0.839	0.555
cDC1	cDC1	IL-1α	IL1a	Ndrg1	0.711185	1.8688e-08	0.43	0.156
cDC1	cDC1	IL-1α	IL1a	Adam8	0.703167	2.16043e-06	0.785	0.613
cDC1	cDC1	IL-1α	IL1a	Sdc4	0.700476	9.33964e-18	0.344	0.038
cDC1	cDC1	IL-1α	IL1a	Runx1	0.700411	2.21608e-06	0.57	0.334
cDC1	cDC1	IL-1α	IL1a	Atp1b3	0.693731	1.13116e-06	0.699	0.483
cDC1	cDC1	IL-1α	IL1a	Etv3	0.690786	0.000217208	0.613	0.397
cDC1	cDC1	IL-1α	IL1a	Pik3cg	0.687178	3.21914e-07	0.505	0.245
cDC1	cDC1	IL-1α	IL1a	Ms4a4c	0.684959	0.00014433	0.29	0.111
cDC1	cDC1	IL-1α	IL1a	Enah	0.683983	6.11059e-20	0.344	0.031
cDC1	cDC1	IL-1α	IL1a	Timd4	0.678506	2.43208e-08	0.269	0.06
cDC1	cDC1	IL-1α	IL1a	Reep3	0.676782	6.51731e-07	0.656	0.416
cDC1	cDC1	IL-1α	IL1a	Bcl3	0.672622	2.71444e-12	0.441	0.12
cDC1	cDC1	IL-1α	IL1a	Rnf19b	0.672091	4.24238e-09	0.774	0.481
cDC1	cDC1	IL-1α	IL1a	Trim30a	0.670486	9.25212e-10	0.86	0.618
cDC1	cDC1	IL-1α	IL1a	Mbd2	0.669335	8.63457e-09	0.817	0.603
cDC1	cDC1	IL-1α	IL1a	Clec2d	0.667356	1.22672e-08	0.828	0.603
cDC1	cDC1	IL-1α	IL1a	Jtb	0.661707	5.36517e-08	0.763	0.548
cDC1	cDC1	IL-1α	IL1a	Mrps7	0.659823	3.42437e-06	0.624	0.418
cDC1	cDC1	IL-1α	IL1a	Iscu	0.659701	0.000101221	0.796	0.69
cDC1	cDC1	IL-1α	IL1a	Serinc3	0.659146	1.65991e-07	0.828	0.702
cDC1	cDC1	IL-1α	IL1a	Tmem131	0.656181	0.000250475	0.602	0.404
cDC1	cDC1	IL-1α	IL1a	Syngr2	0.654827	2.18118e-08	0.946	0.928
cDC1	cDC1	IL-1α	IL1a	Gpcpd1	0.653655	1.85902e-07	0.538	0.276
cDC1	cDC1	IL-1α	IL1a	Cd53	0.65196	1.51153e-05	0.785	0.666
cDC1	cDC1	IL-1α	IL1a	Plek	0.651307	1.05627e-10	0.882	0.666
cDC1	cDC1	IL-1α	IL1a	Plgrkt	0.649387	1.21737e-05	0.581	0.353
cDC1	cDC1	IL-1α	IL1a	Myd88	0.648234	8.77118e-10	0.559	0.243
cDC1	cDC1	IL-1α	IL1a	Rab7	0.647028	2.85189e-06	0.871	0.788
cDC1	cDC1	IL-1α	IL1a	Hectd1	0.646328	2.45985e-07	0.72	0.507
cDC1	cDC1	IL-1α	IL1a	Cldnd1	0.641743	0.00022664	0.613	0.43
cDC1	cDC1	IL-1α	IL1a	S100a6	0.641361	0.000698733	0.817	0.731
cDC1	cDC1	IL-1α	IL1a	Dock10	0.640154	3.30337e-05	0.925	0.846
cDC1	cDC1	IL-1α	IL1a	Scand1	0.636612	1.61994e-10	0.989	0.894
cDC1	cDC1	IL-1α	IL1a	Eps8	0.635697	1.47138e-08	0.656	0.368
cDC1	cDC1	IL-1α	IL1a	Irf2bp2	0.63332	1.32954e-05	0.753	0.567
cDC1	cDC1	IL-1α	IL1a	Foxn3	0.633182	5.95558e-08	0.548	0.272
cDC1	cDC1	IL-1α	IL1a	Rabep1	0.628205	3.37571e-07	0.505	0.248
cDC1	cDC1	IL-1α	IL1a	Cited2	0.625193	0.00404631	0.656	0.534
cDC1	cDC1	IL-1α	IL1a	Arrdc4	0.622088	4.73034e-11	0.57	0.233
cDC1	cDC1	IL-1α	IL1a	Mllt6	0.616595	1.22469e-11	0.452	0.132
cDC1	cDC1	IL-1α	IL1a	Mif4gd	0.61376	2.6092e-06	0.484	0.236
cDC1	cDC1	IL-1α	IL1a	Apobec3	0.60914	9.28652e-10	0.989	0.877
cDC1	cDC1	IL-1α	IL1a	Ch25h	0.609055	6.3197e-18	0.215	0.002
cDC1	cDC1	IL-1α	IL1a	Lrrc8c	0.608947	1.68611e-05	0.409	0.202
cDC1	cDC1	IL-1α	IL1a	Fchsd2	0.599839	6.57185e-05	0.806	0.678
cDC1	cDC1	IL-1α	IL1a	Rab14	0.599232	1.19482e-09	0.935	0.76
cDC1	cDC1	IL-1α	IL1a	Cyp4f16	0.596732	2.45071e-08	0.398	0.142
cDC1	cDC1	IL-1α	IL1a	Cox17	0.59207	9.51483e-06	0.828	0.678
cDC1	cDC1	IL-1α	IL1a	Il18	0.591615	2.17948e-07	0.57	0.3
cDC1	cDC1	IL-1α	IL1a	Cd38	0.587069	5.28932e-10	0.333	0.079
cDC1	cDC1	IL-1α	IL1a	Gpr141	0.584441	0.00734741	0.323	0.175
cDC1	cDC1	IL-1α	IL1a	Oasl2	0.580728	1.53457e-24	0.366	0.022
cDC1	cDC1	IL-1α	IL1a	St6gal1	0.579527	3.37571e-07	0.43	0.175
cDC1	cDC1	IL-1α	IL1a	Adpgk	0.578855	1.17064e-09	0.484	0.192
cDC1	cDC1	IL-1α	IL1a	Ass1	0.576816	4.26217e-05	0.742	0.606
cDC1	cDC1	IL-1α	IL1a	Pkib	0.574115	7.4366e-05	0.892	0.812
cDC1	cDC1	IL-1α	IL1a	Nrros	0.572314	2.07944e-06	0.581	0.329
cDC1	cDC1	IL-1α	IL1a	Ccdc86	0.572266	6.24177e-07	0.677	0.425
cDC1	cDC1	IL-1α	IL1a	Runx3	0.571717	3.63477e-05	0.602	0.406
cDC1	cDC1	IL-1α	IL1a	Sla	0.571498	0.000170323	0.72	0.618
cDC1	cDC1	IL-1α	IL1a	Rasa2	0.56505	9.43671e-10	0.419	0.127
cDC1	cDC1	IL-1α	IL1a	Lyn	0.562704	8.72858e-05	0.731	0.606
cDC1	cDC1	IL-1α	IL1a	Cd300lf	0.55893	1.19194e-22	0.28	0.005
cDC1	cDC1	IL-1α	IL1a	Pik3r5	0.558637	3.29249e-05	0.441	0.216
cDC1	cDC1	IL-1α	IL1a	Nsd3	0.558114	3.59587e-06	0.667	0.423
cDC1	cDC1	IL-1α	IL1a	Hpcal1	0.556792	1.17176e-06	0.591	0.322
cDC1	cDC1	IL-1α	IL1a	Ctss	0.555942	1.01691e-07	0.957	0.93
cDC1	cDC1	IL-1α	IL1a	Lgals3	0.555899	0.00100545	0.892	0.856
cDC1	cDC1	IL-1α	IL1a	Swap70	0.55357	3.75584e-07	0.581	0.315
cDC1	cDC1	IL-1α	IL1a	Tgfbi	0.55114	0.0419319	0.688	0.649
cDC1	cDC1	IL-1α	IL1a	Ocstamp	0.547163	1.56424e-15	0.355	0.053
cDC1	cDC1	IL-1α	IL1a	Galnt7	0.541262	5.76039e-06	0.731	0.469
cDC1	cDC1	IL-1α	IL1a	Atp6v0a1	0.538854	3.90235e-16	0.387	0.065
cDC1	cDC1	IL-1α	IL1a	Asb2	0.537386	1.04299e-05	0.527	0.284
cDC1	cDC1	IL-1α	IL1a	Traf1	0.535397	0.00182225	0.688	0.567
cDC1	cDC1	IL-1α	IL1a	Rabgap1l	0.535291	3.29249e-05	0.57	0.337
cDC1	cDC1	IL-1α	IL1a	Sri	0.534995	5.76039e-06	0.871	0.791
cDC1	cDC1	IL-1α	IL1a	Bhlhe40	0.534687	1.91792e-18	0.333	0.031
cDC1	cDC1	IL-1α	IL1a	Slc25a38	0.530531	3.97166e-07	0.505	0.245
cDC1	cDC1	IL-1α	IL1a	Pts	0.529771	0.00020238	0.624	0.445
cDC1	cDC1	IL-1α	IL1a	Trpv2	0.521339	2.39805e-06	0.677	0.423
cDC1	cDC1	IL-1α	IL1a	Cd80	0.520025	0.00886306	0.204	0.082
cDC1	cDC1	IL-1α	IL1a	Jaml	0.512734	0.000420179	0.925	0.889
cDC1	cDC1	IL-1α	IL1a	Sh3pxd2b	0.511878	0.000774387	0.473	0.284
cDC1	cDC1	IL-1α	IL1a	Ly75	0.508369	0.0005603	0.505	0.31
cDC1	cDC1	IL-1α	IL1a	Ggta1	0.50664	5.64136e-08	0.505	0.209
cDC1	cDC1	IL-1α	IL1a	Eif1	0.505117	3.32896e-09	1	0.988
cDC1	cDC1	IL-1α	IL1a	Apaf1	0.503065	3.30337e-05	0.441	0.219
cDC1	cDC1	IL-1α	IL1a	Stat2	0.502827	7.35664e-06	0.495	0.252
cDC1	cDC1	IL-1α	IL1a	Uck2	0.498303	4.72314e-05	0.409	0.197
cDC1	cDC1	IL-1α	IL1a	Casp4	0.493013	2.05616e-10	0.323	0.065
cDC1	cDC1	IL-1α	IL1a	Slc2a1	0.492348	6.3677e-12	0.387	0.089
cDC1	cDC1	IL-1α	IL1a	Pdcd1lg2	0.490712	7.84105e-13	0.172	0.005
cDC1	cDC1	IL-1α	IL1a	Ranbp2	0.490226	0.000608819	0.753	0.555
cDC1	cDC1	IL-1α	IL1a	Arhgap22	0.484328	0.00022804	0.516	0.317
cDC1	cDC1	IL-1α	IL1a	Tsg101	0.480433	4.26217e-05	0.559	0.339
cDC1	cDC1	IL-1α	IL1a	Cd40	0.478935	0.000372418	0.516	0.312
cDC1	cDC1	IL-1α	IL1a	Mtss1	0.477838	1.78046e-05	0.237	0.067
cDC1	cDC1	IL-1α	IL1a	Trip12	0.476696	0.000319822	0.645	0.462
cDC1	cDC1	IL-1α	IL1a	Tm9sf2	0.476226	9.25224e-05	0.688	0.493
cDC1	cDC1	IL-1α	IL1a	Armc8	0.475883	0.0124471	0.473	0.322
cDC1	cDC1	IL-1α	IL1a	Gbp5	0.475298	3.80137e-13	0.269	0.029
cDC1	cDC1	IL-1α	IL1a	Atp13a3	0.473524	5.62998e-05	0.452	0.231
cDC1	cDC1	IL-1α	IL1a	Htr7	0.470461	3.10586e-09	0.409	0.127
cDC1	cDC1	IL-1α	IL1a	Ifitm1	0.469386	1.40817e-08	0.194	0.024
cDC1	cDC1	IL-1α	IL1a	Il10ra	0.468003	0.000994594	0.667	0.459
cDC1	cDC1	IL-1α	IL1a	Kdm6b	0.466694	0.000411821	0.527	0.322
cDC1	cDC1	IL-1α	IL1a	Adam19	0.465439	0.00119332	0.591	0.416
cDC1	cDC1	IL-1α	IL1a	Clic4	0.464139	9.58106e-05	0.839	0.637
cDC1	cDC1	IL-1α	IL1a	Batf3	0.46051	0.000222355	0.892	0.825
cDC1	cDC1	IL-1α	IL1a	Rtn4	0.459131	0.00138794	0.817	0.731
cDC1	cDC1	IL-1α	IL1a	Flot1	0.45873	3.43698e-05	0.441	0.219
cDC1	cDC1	IL-1α	IL1a	Chmp4b	0.458622	1.87306e-05	0.806	0.683
cDC1	cDC1	IL-1α	IL1a	Rtf2	0.457861	0.00404062	0.591	0.476
cDC1	cDC1	IL-1α	IL1a	Fgr	0.456835	2.07944e-06	0.505	0.238
cDC1	cDC1	IL-1α	IL1a	Rara	0.456471	0.000183273	0.419	0.221
cDC1	cDC1	IL-1α	IL1a	Cst3	0.451573	1.52605e-11	1	1
cDC1	cDC1	IL-1α	IL1a	Stat3	0.449209	0.00018223	0.677	0.445
cDC1	cDC1	IL-1α	IL1a	Il4ra	0.448452	2.811e-06	0.366	0.137
cDC1	cDC1	IL-1α	IL1a	Bach1	0.446989	0.000101064	0.398	0.18
cDC1	cDC1	IL-1α	IL1a	Adgre5	0.446247	0.00255647	0.828	0.644
cDC1	cDC1	IL-1α	IL1a	Eva1b	0.446148	0.000216677	0.301	0.125
cDC1	cDC1	IL-1α	IL1a	Rab8b	0.445351	0.0244759	0.634	0.5
cDC1	cDC1	IL-1α	IL1a	Spred1	0.443162	1.067e-06	0.28	0.079
cDC1	cDC1	IL-1α	IL1a	Mcl1	0.437809	0.000206267	0.957	0.921
cDC1	cDC1	IL-1α	IL1a	Ccnd3	0.437667	0.00848547	0.602	0.481
cDC1	cDC1	IL-1α	IL1a	Sdhaf1	0.431651	0.00296039	0.409	0.233
cDC1	cDC1	IL-1α	IL1a	Rell1	0.431546	0.000178431	0.323	0.132
cDC1	cDC1	IL-1α	IL1a	Cpne2	0.431389	0.00566926	0.452	0.288
cDC1	cDC1	IL-1α	IL1a	B4galt3	0.429853	0.000462199	0.344	0.154
cDC1	cDC1	IL-1α	IL1a	Grb2	0.429237	0.00201045	0.828	0.764
cDC1	cDC1	IL-1α	IL1a	Sipa1l3	0.42669	0.000358259	0.548	0.327
cDC1	cDC1	IL-1α	IL1a	H2-DMb2	0.42584	0.00382572	0.602	0.44
cDC1	cDC1	IL-1α	IL1a	Susd6	0.425566	0.000436152	0.452	0.25
cDC1	cDC1	IL-1α	IL1a	Nlrp3	0.424303	4.07377e-07	0.28	0.072
cDC1	cDC1	IL-1α	IL1a	Casp6	0.423247	0.00304273	0.624	0.466
cDC1	cDC1	IL-1α	IL1a	Cd226	0.420884	2.76368e-08	0.312	0.079
cDC1	cDC1	IL-1α	IL1a	Atp6v1b2	0.418297	0.00361742	0.538	0.375
cDC1	cDC1	IL-1α	IL1a	Gcnt2	0.418194	0.00155946	0.204	0.067
cDC1	cDC1	IL-1α	IL1a	Larp1	0.417078	0.00031989	0.677	0.464
cDC1	cDC1	IL-1α	IL1a	Pgam1	0.416757	0.00497134	0.785	0.714
cDC1	cDC1	IL-1α	IL1a	Ddx6	0.415565	0.0199876	0.774	0.637
cDC1	cDC1	IL-1α	IL1a	Smarce1	0.415345	0.0120014	0.634	0.517
cDC1	cDC1	IL-1α	IL1a	Selenos	0.415289	0.00375717	0.839	0.695
cDC1	cDC1	IL-1α	IL1a	Lfng	0.413764	1.42203e-05	0.366	0.149
cDC1	cDC1	IL-1α	IL1a	Clec10a	0.413257	0.00164195	0.108	0.019
cDC1	cDC1	IL-1α	IL1a	Laptm4b	0.410744	0.000329334	0.323	0.137
cDC1	cDC1	IL-1α	IL1a	Bin2	0.408651	0.0329494	0.505	0.404
cDC1	cDC1	IL-1α	IL1a	P2rx5	0.407919	1.07989e-08	0.194	0.024
cDC1	cDC1	IL-1α	IL1a	Stxbp3	0.406212	0.0349285	0.43	0.291
cDC1	cDC1	IL-1α	IL1a	P2rx4	0.405064	0.0325025	0.484	0.358
cDC1	cDC1	IL-1α	IL1a	Selplg	0.404645	0.00260278	0.968	0.935
cDC1	cDC1	IL-1α	IL1a	Snx8	0.400244	7.35664e-06	0.366	0.142
cDC1	cDC1	IL-1α	IL1a	Gpr146	0.399718	7.00348e-08	0.387	0.125
cDC1	cDC1	IL-1α	IL1a	Eif5a	0.398871	0.00100617	0.978	0.94
cDC1	cDC1	IL-1α	IL1a	Pdcd4	0.396816	0.0288315	0.495	0.339
cDC1	cDC1	IL-1α	IL1a	Arhgap26	0.393006	0.000216742	0.366	0.168
cDC1	cDC1	IL-1α	IL1a	Ppa1	0.392125	0.03685	0.559	0.43
cDC1	cDC1	IL-1α	IL1a	Btla	0.390484	0.000707172	0.839	0.724
cDC1	cDC1	IL-1α	IL1a	Ldlr	0.38926	0.00120675	0.226	0.079
cDC1	cDC1	IL-1α	IL1a	Fam241a	0.387311	5.17953e-05	0.516	0.286
cDC1	cDC1	IL-1α	IL1a	Pex11a	0.386493	2.9708e-09	0.215	0.029
cDC1	cDC1	IL-1α	IL1a	Efhd2	0.384206	0.0459937	0.935	0.93
cDC1	cDC1	IL-1α	IL1a	Pttg1ip	0.38395	0.00196227	0.462	0.267
cDC1	cDC1	IL-1α	IL1a	Spint1	0.379595	9.8242e-06	0.29	0.091
cDC1	cDC1	IL-1α	IL1a	Gprc5c	0.379197	4.39419e-05	0.333	0.132
cDC1	cDC1	IL-1α	IL1a	Ahr	0.379136	0.0304622	0.667	0.55
cDC1	cDC1	IL-1α	IL1a	Enox2	0.37846	2.73798e-05	0.28	0.094
cDC1	cDC1	IL-1α	IL1a	Rnf149	0.378185	0.0058774	0.387	0.212
cDC1	cDC1	IL-1α	IL1a	Klf5	0.377534	1.09274e-08	0.172	0.017
cDC1	cDC1	IL-1α	IL1a	Marcks	0.376265	0.0195226	0.946	0.909
cDC1	cDC1	IL-1α	IL1a	Snap23	0.376074	0.00734741	0.473	0.322
cDC1	cDC1	IL-1α	IL1a	Mpc1	0.375654	0.0293291	0.71	0.637
cDC1	cDC1	IL-1α	IL1a	Fkbp1a	0.375314	0.000185416	0.796	0.668
cDC1	cDC1	IL-1α	IL1a	Cd164	0.370659	0.0281089	0.344	0.212
cDC1	cDC1	IL-1α	IL1a	Arid5a	0.369954	0.000566024	0.247	0.089
cDC1	cDC1	IL-1α	IL1a	Scd1	0.369921	0.00020916	0.183	0.048
cDC1	cDC1	IL-1α	IL1a	Napa	0.36886	0.00152562	0.624	0.425
cDC1	cDC1	IL-1α	IL1a	Spred2	0.368183	1.64462e-07	0.226	0.043
cDC1	cDC1	IL-1α	IL1a	Lcp2	0.367596	0.00176349	0.409	0.224
cDC1	cDC1	IL-1α	IL1a	Pnpla2	0.366848	0.00231832	0.452	0.276
cDC1	cDC1	IL-1α	IL1a	Gramd2	0.363706	0.000327167	0.323	0.137
cDC1	cDC1	IL-1α	IL1a	Dpf2	0.363603	0.0161644	0.473	0.32
cDC1	cDC1	IL-1α	IL1a	Ifi207	0.361685	0.0160689	0.548	0.38
cDC1	cDC1	IL-1α	IL1a	Ehd1	0.361148	0.0343749	0.344	0.204
cDC1	cDC1	IL-1α	IL1a	Cflar	0.359156	0.00992341	0.484	0.315
cDC1	cDC1	IL-1α	IL1a	Sav1	0.353434	0.00522278	0.409	0.245
cDC1	cDC1	IL-1α	IL1a	Eif4ebp1	0.352365	0.04736	0.548	0.413
cDC1	cDC1	IL-1α	IL1a	Etv6	0.351738	0.0286615	0.527	0.404
cDC1	cDC1	IL-1α	IL1a	Rab2a	0.350053	0.00734741	0.763	0.69
cDC1	cDC1	IL-1α	IL1a	Igfbp4	0.349315	0.000882965	0.194	0.06
cDC1	cDC1	IL-1α	IL1a	Eif6	0.348029	0.0106561	0.667	0.582
cDC1	cDC1	IL-1α	IL1a	Baz1a	0.346113	0.0185045	0.763	0.709
cDC1	cDC1	IL-1α	IL1a	Ffar2	0.345322	0.00746898	0.215	0.084
cDC1	cDC1	IL-1α	IL1a	Aamp	0.343191	0.0114091	0.688	0.555
cDC1	cDC1	IL-1α	IL1a	Srp9	0.34248	0.0439776	0.849	0.81
cDC1	cDC1	IL-1α	IL1a	Socs2	0.341476	7.94074e-06	0.161	0.026
cDC1	cDC1	IL-1α	IL1a	Arfgap3	0.337981	0.000594137	0.204	0.065
cDC1	cDC1	IL-1α	IL1a	Fcgr3	0.337828	6.3677e-12	0.183	0.01
cDC1	cDC1	IL-1α	IL1a	Snd1	0.336858	0.049589	0.462	0.327
cDC1	cDC1	IL-1α	IL1a	Slc22a15	0.336448	0.00268382	0.28	0.12
cDC1	cDC1	IL-1α	IL1a	Fcgr2b	0.336106	0.0469554	0.516	0.346
cDC1	cDC1	IL-1α	IL1a	Zcchc6	0.335809	0.0185578	0.613	0.471
cDC1	cDC1	IL-1α	IL1a	Dusp5	0.33565	0.00795297	0.247	0.108
cDC1	cDC1	IL-1α	IL1a	Ddit4	0.335537	1.51138e-07	0.172	0.022
cDC1	cDC1	IL-1α	IL1a	Lmnb1	0.334468	0.0231065	0.505	0.356
cDC1	cDC1	IL-1α	IL1a	Tbc1d14	0.334224	0.0364675	0.398	0.255
cDC1	cDC1	IL-1α	IL1a	Gfra2	0.3312	1.05971e-08	0.172	0.017
cDC1	cDC1	IL-1α	IL1a	Csf2rb2	0.330316	0.00221601	0.333	0.161
cDC1	cDC1	IL-1α	IL1a	Zfand3	0.329549	0.0172	0.376	0.219
cDC1	cDC1	IL-1α	IL1a	Nampt	0.327147	0.0201024	0.505	0.339
cDC1	cDC1	IL-1α	IL1a	Polr2c	0.325663	0.0122586	0.57	0.421
cDC1	cDC1	IL-1α	IL1a	Tab2	0.324258	0.00895968	0.634	0.464
cDC1	cDC1	IL-1α	IL1a	Rab13	0.31615	9.36589e-05	0.28	0.096
cDC1	cDC1	IL-1α	IL1a	Sdhc	0.316067	0.0205828	0.495	0.344
cDC1	cDC1	IL-1α	IL1a	Nup85	0.315808	0.0101378	0.323	0.175
cDC1	cDC1	IL-1α	IL1a	Csad	0.312786	0.0367346	0.301	0.166
cDC1	cDC1	IL-1α	IL1a	Tmem38b	0.312143	0.00749003	0.269	0.13
cDC1	cDC1	IL-1α	IL1a	Mefv	0.310886	0.000176703	0.226	0.072
cDC1	cDC1	IL-1α	IL1a	Nfil3	0.310598	0.00500213	0.161	0.05
cDC1	cDC1	IL-1α	IL1a	Bloc1s6	0.30779	0.0142917	0.301	0.154
cDC1	cDC1	IL-1α	IL1a	Eif3a	0.306414	0.0172315	0.925	0.858
cDC1	cDC1	IL-1α	IL1a	Prorsd1	0.299589	0.0204237	0.387	0.226
cDC1	cDC1	IL-1α	IL1a	Map1lc3b	0.295391	0.0352042	0.753	0.678
cDC1	cDC1	IL-1α	IL1a	Atox1	0.289715	0.000546116	0.989	0.995
cDC1	cDC1	IL-1α	IL1a	Txnrd1	0.286929	0.0405961	0.301	0.173
cDC1	cDC1	IL-1α	IL1a	Il21r	0.2842	0.000180189	0.161	0.036
cDC1	cDC1	IL-1α	IL1a	Adap2	0.278458	0.020708	0.301	0.159
cDC1	cDC1	IL-1α	IL1a	H3f3b	0.274906	0.0116051	1	0.995
cDC1	cDC1	IL-1α	IL1a	Hap1	0.274012	2.39588e-06	0.204	0.041
cDC1	cDC1	IL-1α	IL1a	Vrk3	0.273144	0.0148533	0.505	0.341
cDC1	cDC1	IL-1α	IL1a	Fads1	0.27245	0.000695834	0.226	0.077
cDC1	cDC1	IL-1α	IL1a	Slc39a7	0.269692	0.0212712	0.398	0.243
cDC1	cDC1	IL-1α	IL1a	Slc41a2	0.268569	1.69265e-05	0.172	0.034
cDC1	cDC1	IL-1α	IL1a	Rnf169	0.261197	0.00172171	0.323	0.147
cDC1	cDC1	IL-1α	IL1a	Ctnnd2	0.260784	0.000203546	0.108	0.014
cDC1	cDC1	IL-1α	IL1a	Supt6	0.258373	0.047375	0.462	0.322
cDC1	cDC1	IL-1α	IL1a	Rras2	0.250601	0.000685459	0.247	0.089
cDC1	cDC1	IL-1α	IL1a	Stom	-0.251694	0.0103197	0.075	0.255
cDC1	cDC1	IL-1α	IL1a	Lrmp	-0.253488	0.0109609	0.204	0.425
cDC1	cDC1	IL-1α	IL1a	Tet3	-0.255215	0.0153965	0.215	0.423
cDC1	cDC1	IL-1α	IL1a	Abca3	-0.255781	0.0292217	0.161	0.344
cDC1	cDC1	IL-1α	IL1a	H2-T22	-0.256435	0.032567	0.28	0.493
cDC1	cDC1	IL-1α	IL1a	Tns3	-0.257587	0.0386337	0.269	0.481
cDC1	cDC1	IL-1α	IL1a	Rfc1	-0.258843	0.00576096	0.151	0.368
cDC1	cDC1	IL-1α	IL1a	Hsd17b11	-0.25905	0.0139647	0.129	0.339
cDC1	cDC1	IL-1α	IL1a	Igsf6	-0.259975	0.00370364	0.032	0.209
cDC1	cDC1	IL-1α	IL1a	Tifa	-0.26011	0.0482632	0.204	0.382
cDC1	cDC1	IL-1α	IL1a	Sulf2	-0.260651	0.00521315	0.022	0.185
cDC1	cDC1	IL-1α	IL1a	Pdia4	-0.262242	0.0473558	0.183	0.363
cDC1	cDC1	IL-1α	IL1a	Tbc1d22a	-0.264592	0.0221162	0.065	0.226
cDC1	cDC1	IL-1α	IL1a	Clasp1	-0.271346	0.0379721	0.204	0.394
cDC1	cDC1	IL-1α	IL1a	Tbc1d1	-0.271703	0.0409795	0.183	0.38
cDC1	cDC1	IL-1α	IL1a	Erg28	-0.272181	0.0126518	0.14	0.341
cDC1	cDC1	IL-1α	IL1a	Dock11	-0.273391	0.00520742	0.14	0.363
cDC1	cDC1	IL-1α	IL1a	Impa2	-0.273543	0.00188346	0.086	0.3
cDC1	cDC1	IL-1α	IL1a	Glul	-0.273839	0.04952	0.075	0.214
cDC1	cDC1	IL-1α	IL1a	Itpripl2	-0.274815	0.0443839	0.247	0.442
cDC1	cDC1	IL-1α	IL1a	Sub1	-0.274876	0.00184765	0.968	0.988
cDC1	cDC1	IL-1α	IL1a	Iqgap2	-0.276825	0.020535	0.108	0.296
cDC1	cDC1	IL-1α	IL1a	Rgs18	-0.277083	0.00360323	0.086	0.284
cDC1	cDC1	IL-1α	IL1a	Cfap97	-0.277482	0.00797971	0.043	0.207
cDC1	cDC1	IL-1α	IL1a	Stk38	-0.278569	0.00687015	0.204	0.447
cDC1	cDC1	IL-1α	IL1a	Add3	-0.282711	0.0499337	0.129	0.298
cDC1	cDC1	IL-1α	IL1a	Rchy1	-0.282855	0.0115053	0.226	0.428
cDC1	cDC1	IL-1α	IL1a	Haus8	-0.283004	0.0121066	0.065	0.233
cDC1	cDC1	IL-1α	IL1a	Hmgn3	-0.28325	0.0101322	0.161	0.368
cDC1	cDC1	IL-1α	IL1a	Dnajc9	-0.283484	0.0264497	0.108	0.276
cDC1	cDC1	IL-1α	IL1a	Tmem160	-0.284494	0.0354476	0.57	0.731
cDC1	cDC1	IL-1α	IL1a	Tmem238	-0.285055	0.00887064	0.151	0.349
cDC1	cDC1	IL-1α	IL1a	Sigmar1	-0.286742	0.0126812	0.183	0.387
cDC1	cDC1	IL-1α	IL1a	Ybx1	-0.28725	0.015962	0.957	0.974
cDC1	cDC1	IL-1α	IL1a	Lima1	-0.28818	0.0089892	0.075	0.262
cDC1	cDC1	IL-1α	IL1a	Banf1	-0.28959	0.0278048	0.43	0.632
cDC1	cDC1	IL-1α	IL1a	Map4k4	-0.289977	0.0116955	0.387	0.613
cDC1	cDC1	IL-1α	IL1a	Rnf150	-0.289977	0.0021181	0.065	0.272
cDC1	cDC1	IL-1α	IL1a	Ptpn6	-0.292331	0.0235165	0.376	0.575
cDC1	cDC1	IL-1α	IL1a	Mdh1	-0.293405	0.0142917	0.731	0.82
cDC1	cDC1	IL-1α	IL1a	Raph1	-0.2935	0.0164715	0.097	0.267
cDC1	cDC1	IL-1α	IL1a	Fbrsl1	-0.298402	0.00769802	0.14	0.341
cDC1	cDC1	IL-1α	IL1a	Sema4d	-0.298439	0.000958575	0.065	0.279
cDC1	cDC1	IL-1α	IL1a	Plbd1	-0.299196	0.0048144	0.946	0.988
cDC1	cDC1	IL-1α	IL1a	Anapc5	-0.302525	0.0201075	0.269	0.488
cDC1	cDC1	IL-1α	IL1a	Zfp385a	-0.305252	0.00104428	0.075	0.291
cDC1	cDC1	IL-1α	IL1a	Atp5j2	-0.305729	0.0305826	0.86	0.923
cDC1	cDC1	IL-1α	IL1a	Psmb9	-0.306375	0.00703015	0.946	0.969
cDC1	cDC1	IL-1α	IL1a	Hnrnpa1	-0.306925	0.0185045	0.817	0.923
cDC1	cDC1	IL-1α	IL1a	Gpr34	-0.308285	0.00178093	0.086	0.308
cDC1	cDC1	IL-1α	IL1a	Vsir	-0.308465	0.0148264	0.247	0.483
cDC1	cDC1	IL-1α	IL1a	Syne1	-0.308566	0.00102125	0.118	0.368
cDC1	cDC1	IL-1α	IL1a	Nsa2	-0.309806	0.0199324	0.828	0.928
cDC1	cDC1	IL-1α	IL1a	Gpsm3	-0.310809	0.00392551	0.634	0.803
cDC1	cDC1	IL-1α	IL1a	Vim	-0.311474	0.00639609	0.903	0.981
cDC1	cDC1	IL-1α	IL1a	Gpr68	-0.312419	0.00367568	0.097	0.3
cDC1	cDC1	IL-1α	IL1a	Rassf4	-0.312492	0.0485439	0.419	0.62
cDC1	cDC1	IL-1α	IL1a	Got2	-0.313424	0.0211547	0.527	0.712
cDC1	cDC1	IL-1α	IL1a	Ndufa13	-0.314049	0.024284	0.839	0.938
cDC1	cDC1	IL-1α	IL1a	Abcg3	-0.314178	0.00640977	0.097	0.293
cDC1	cDC1	IL-1α	IL1a	Tpi1	-0.314364	0.0288743	0.333	0.519
cDC1	cDC1	IL-1α	IL1a	Fndc7	-0.314528	0.00242459	0.065	0.272
cDC1	cDC1	IL-1α	IL1a	Tomm7	-0.314587	0.0130032	0.806	0.95
cDC1	cDC1	IL-1α	IL1a	Tbc1d5	-0.315246	0.00210098	0.108	0.327
cDC1	cDC1	IL-1α	IL1a	Atp8b4	-0.315493	0.000648003	0.032	0.233
cDC1	cDC1	IL-1α	IL1a	Net1	-0.316065	0.00703015	0.172	0.392
cDC1	cDC1	IL-1α	IL1a	Sh2d3c	-0.317421	0.000420056	0.011	0.209
cDC1	cDC1	IL-1α	IL1a	Pglyrp1	-0.317718	0.0147829	0.194	0.387
cDC1	cDC1	IL-1α	IL1a	Cdk14	-0.317988	0.00660647	0.462	0.697
cDC1	cDC1	IL-1α	IL1a	Zfp36l1	-0.32098	0.0179298	0.559	0.803
cDC1	cDC1	IL-1α	IL1a	Myo1f	-0.321573	0.0070739	0.301	0.529
cDC1	cDC1	IL-1α	IL1a	Klhl6	-0.323058	0.0089892	0.151	0.341
cDC1	cDC1	IL-1α	IL1a	Mcm6	-0.325168	0.0298903	0.118	0.291
cDC1	cDC1	IL-1α	IL1a	Hspa8	-0.325728	0.00269918	1	0.998
cDC1	cDC1	IL-1α	IL1a	Plekhf2	-0.325914	0.0122433	0.194	0.389
cDC1	cDC1	IL-1α	IL1a	Mospd1	-0.326378	0.000838632	0.054	0.272
cDC1	cDC1	IL-1α	IL1a	Nap1l1	-0.327343	0.0158474	0.806	0.918
cDC1	cDC1	IL-1α	IL1a	Plcb4	-0.327876	0.00137769	0.14	0.385
cDC1	cDC1	IL-1α	IL1a	Gltp	-0.327946	0.0129324	0.763	0.834
cDC1	cDC1	IL-1α	IL1a	Ncf4	-0.329244	0.0138001	0.538	0.724
cDC1	cDC1	IL-1α	IL1a	Fyb	-0.329371	0.0419137	0.312	0.498
cDC1	cDC1	IL-1α	IL1a	Anapc13	-0.32965	0.00703015	0.527	0.74
cDC1	cDC1	IL-1α	IL1a	Myh9	-0.329663	0.0369136	0.484	0.702
cDC1	cDC1	IL-1α	IL1a	Ndufb8	-0.32998	0.0325025	0.656	0.808
cDC1	cDC1	IL-1α	IL1a	Sgk1	-0.330491	0.0209339	0.075	0.238
cDC1	cDC1	IL-1α	IL1a	Arhgap9	-0.334441	0.00392551	0.118	0.322
cDC1	cDC1	IL-1α	IL1a	Rab30	-0.334562	0.000180189	0.022	0.243
cDC1	cDC1	IL-1α	IL1a	Ggnbp2	-0.334908	0.0070999	0.237	0.454
cDC1	cDC1	IL-1α	IL1a	Arhgap15	-0.33552	0.0258423	0.473	0.678
cDC1	cDC1	IL-1α	IL1a	Trps1	-0.337547	0.0136691	0.151	0.346
cDC1	cDC1	IL-1α	IL1a	Cyb5r1	-0.337845	0.00313268	0.151	0.368
cDC1	cDC1	IL-1α	IL1a	Ndufa2	-0.337867	0.0185045	0.796	0.892
cDC1	cDC1	IL-1α	IL1a	Cd81	-0.341056	0.0363709	0.645	0.752
cDC1	cDC1	IL-1α	IL1a	Xlr	-0.341699	0.0288743	0.043	0.183
cDC1	cDC1	IL-1α	IL1a	Itpripl1	-0.34189	0.000722651	0.183	0.447
cDC1	cDC1	IL-1α	IL1a	Zbtb46	-0.342778	0.0224495	0.237	0.423
cDC1	cDC1	IL-1α	IL1a	Tlr12	-0.345713	0.00012073	0.011	0.228
cDC1	cDC1	IL-1α	IL1a	Siglecg	-0.346768	0.00022664	0.086	0.334
cDC1	cDC1	IL-1α	IL1a	Fam129a	-0.347558	0.00144466	0.344	0.615
cDC1	cDC1	IL-1α	IL1a	Mbnl1	-0.347752	0.000528629	0.946	0.983
cDC1	cDC1	IL-1α	IL1a	Ptms	-0.34809	0.000395738	0.903	0.959
cDC1	cDC1	IL-1α	IL1a	Nek6	-0.34908	0.000351616	0.108	0.353
cDC1	cDC1	IL-1α	IL1a	Cnih4	-0.349857	0.0148284	0.591	0.728
cDC1	cDC1	IL-1α	IL1a	Ppt2	-0.35068	0.0102593	0.226	0.435
cDC1	cDC1	IL-1α	IL1a	Arhgef6	-0.352538	0.0432286	0.355	0.538
cDC1	cDC1	IL-1α	IL1a	Foxp1	-0.353097	0.00195205	0.194	0.43
cDC1	cDC1	IL-1α	IL1a	Hmgn1	-0.35422	0.0324722	0.624	0.764
cDC1	cDC1	IL-1α	IL1a	Psmg4	-0.354349	0.00269918	0.366	0.594
cDC1	cDC1	IL-1α	IL1a	Lig1	-0.354407	0.0299215	0.065	0.219
cDC1	cDC1	IL-1α	IL1a	Sgms1	-0.355069	0.0050485	0.129	0.339
cDC1	cDC1	IL-1α	IL1a	Ogfrl1	-0.355443	0.00658558	0.258	0.469
cDC1	cDC1	IL-1α	IL1a	Hsph1	-0.356106	0.0024936	0.086	0.296
cDC1	cDC1	IL-1α	IL1a	Akr7a5	-0.357218	0.00292056	0.237	0.483
cDC1	cDC1	IL-1α	IL1a	Macf1	-0.358117	0.00440953	0.14	0.356
cDC1	cDC1	IL-1α	IL1a	Grn	-0.35911	0.0175442	0.505	0.724
cDC1	cDC1	IL-1α	IL1a	Tmpo	-0.359231	0.0234523	0.516	0.714
cDC1	cDC1	IL-1α	IL1a	Evi2a	-0.359519	0.00538099	0.387	0.623
cDC1	cDC1	IL-1α	IL1a	Sf3b1	-0.361382	0.0101322	0.72	0.858
cDC1	cDC1	IL-1α	IL1a	Ppfibp2	-0.361937	0.001002	0.14	0.397
cDC1	cDC1	IL-1α	IL1a	Mrpl28	-0.363711	0.0070739	0.269	0.488
cDC1	cDC1	IL-1α	IL1a	Cd300c2	-0.366306	0.000104964	0.194	0.476
cDC1	cDC1	IL-1α	IL1a	Lyst	-0.366665	0.015962	0.355	0.548
cDC1	cDC1	IL-1α	IL1a	Arrb1	-0.367519	6.55561e-05	0.054	0.308
cDC1	cDC1	IL-1α	IL1a	Tra2a	-0.36828	0.0197562	0.538	0.719
cDC1	cDC1	IL-1α	IL1a	Atf7ip	-0.368538	0.0107394	0.204	0.413
cDC1	cDC1	IL-1α	IL1a	Galc	-0.370404	0.000332896	0.054	0.284
cDC1	cDC1	IL-1α	IL1a	Smc4	-0.370724	0.00828125	0.28	0.512
cDC1	cDC1	IL-1α	IL1a	C1qbp	-0.371597	0.00559043	0.548	0.764
cDC1	cDC1	IL-1α	IL1a	Polr2g	-0.373713	0.005902	0.452	0.661
cDC1	cDC1	IL-1α	IL1a	Colgalt1	-0.37488	0.00232433	0.194	0.43
cDC1	cDC1	IL-1α	IL1a	Rnf187	-0.375949	0.0049542	0.333	0.565
cDC1	cDC1	IL-1α	IL1a	Cd68	-0.377322	0.0146306	0.43	0.603
cDC1	cDC1	IL-1α	IL1a	Hsp90ab1	-0.377547	4.10036e-06	0.989	1
cDC1	cDC1	IL-1α	IL1a	Tm6sf1	-0.377769	0.000668503	0.258	0.524
cDC1	cDC1	IL-1α	IL1a	Epb41l2	-0.378788	0.0149565	0.258	0.459
cDC1	cDC1	IL-1α	IL1a	Ndufa3	-0.379261	0.00144863	0.645	0.825
cDC1	cDC1	IL-1α	IL1a	Pqlc1	-0.379612	0.00140389	0.226	0.474
cDC1	cDC1	IL-1α	IL1a	Mctp1	-0.381187	0.000420179	0.215	0.483
cDC1	cDC1	IL-1α	IL1a	Lat2	-0.381743	0.000379923	0.108	0.344
cDC1	cDC1	IL-1α	IL1a	Ptp4a2	-0.38194	0.000795707	0.72	0.887
cDC1	cDC1	IL-1α	IL1a	Ffar4	-0.382421	0.00432624	0.29	0.529
cDC1	cDC1	IL-1α	IL1a	Rasgrp3	-0.38301	0.00398053	0.204	0.442
cDC1	cDC1	IL-1α	IL1a	Hck	-0.383965	0.00486011	0.484	0.685
cDC1	cDC1	IL-1α	IL1a	Sptssa	-0.384519	0.00742495	0.409	0.647
cDC1	cDC1	IL-1α	IL1a	Strbp	-0.384926	5.14895e-05	0.086	0.361
cDC1	cDC1	IL-1α	IL1a	Zfp710	-0.385044	0.00338197	0.194	0.435
cDC1	cDC1	IL-1α	IL1a	Sms	-0.38523	0.00832481	0.376	0.579
cDC1	cDC1	IL-1α	IL1a	Atp5e	-0.386663	1.22135e-06	0.957	0.986
cDC1	cDC1	IL-1α	IL1a	Arl6ip1	-0.38762	0.00579967	0.688	0.827
cDC1	cDC1	IL-1α	IL1a	Egr3	-0.387821	0.00344564	0.011	0.173
cDC1	cDC1	IL-1α	IL1a	Anp32a	-0.388401	0.00496071	0.43	0.666
cDC1	cDC1	IL-1α	IL1a	Cotl1	-0.388852	0.00296475	0.516	0.774
cDC1	cDC1	IL-1α	IL1a	Lamtor4	-0.390464	0.000216328	0.258	0.531
cDC1	cDC1	IL-1α	IL1a	Gdi2	-0.391977	0.000112487	0.925	0.95
cDC1	cDC1	IL-1α	IL1a	Fgl2	-0.392234	0.00119331	0.505	0.767
cDC1	cDC1	IL-1α	IL1a	Arid3b	-0.393304	0.000255773	0.065	0.298
cDC1	cDC1	IL-1α	IL1a	Atp5k	-0.394531	0.00111664	0.785	0.858
cDC1	cDC1	IL-1α	IL1a	Mlec	-0.395865	0.00142591	0.409	0.654
cDC1	cDC1	IL-1α	IL1a	Hexa	-0.396109	0.00413377	0.452	0.651
cDC1	cDC1	IL-1α	IL1a	Zmiz1	-0.397731	0.000717195	0.301	0.577
cDC1	cDC1	IL-1α	IL1a	Pik3cb	-0.400872	0.00103879	0.247	0.517
cDC1	cDC1	IL-1α	IL1a	Fuca1	-0.402049	0.00304949	0.871	0.954
cDC1	cDC1	IL-1α	IL1a	Pdlim2	-0.403083	0.000887131	0.194	0.438
cDC1	cDC1	IL-1α	IL1a	Lyz1	-0.40414	0.0419319	0.075	0.231
cDC1	cDC1	IL-1α	IL1a	Tspan33	-0.404952	0.00231832	0.441	0.651
cDC1	cDC1	IL-1α	IL1a	Ccnl1	-0.407536	0.00413377	0.484	0.704
cDC1	cDC1	IL-1α	IL1a	Snx22	-0.408073	0.000420179	0.301	0.55
cDC1	cDC1	IL-1α	IL1a	Slk	-0.408814	0.00487055	0.376	0.613
cDC1	cDC1	IL-1α	IL1a	Ccnd1	-0.412587	0.0156684	0.527	0.697
cDC1	cDC1	IL-1α	IL1a	Stx17	-0.415057	0.000317489	0.14	0.385
cDC1	cDC1	IL-1α	IL1a	Rsrp1	-0.416198	0.00251325	0.677	0.861
cDC1	cDC1	IL-1α	IL1a	Unc93b1	-0.417959	0.000799587	0.796	0.894
cDC1	cDC1	IL-1α	IL1a	Sat1	-0.419557	0.012094	0.624	0.81
cDC1	cDC1	IL-1α	IL1a	Nsmaf	-0.419649	0.000899143	0.29	0.531
cDC1	cDC1	IL-1α	IL1a	Calr	-0.423403	0.0352042	0.903	0.962
cDC1	cDC1	IL-1α	IL1a	Abhd17a	-0.425937	0.000824499	0.409	0.647
cDC1	cDC1	IL-1α	IL1a	Arhgap18	-0.426167	0.000222355	0.247	0.517
cDC1	cDC1	IL-1α	IL1a	Fam111a	-0.430765	0.000434233	0.043	0.257
cDC1	cDC1	IL-1α	IL1a	Serpinf1	-0.431313	3.86791e-05	0.108	0.377
cDC1	cDC1	IL-1α	IL1a	Atad2	-0.43158	0.0129536	0.118	0.3
cDC1	cDC1	IL-1α	IL1a	Hells	-0.436089	7.24995e-05	0.043	0.284
cDC1	cDC1	IL-1α	IL1a	Glrx	-0.436972	0.000206638	0.28	0.529
cDC1	cDC1	IL-1α	IL1a	Plp2	-0.442444	0.000368859	0.29	0.538
cDC1	cDC1	IL-1α	IL1a	Ptma	-0.446908	0.00345586	1	1
cDC1	cDC1	IL-1α	IL1a	Ttc39a	-0.446984	1.12631e-05	0.086	0.37
cDC1	cDC1	IL-1α	IL1a	Fam69a	-0.449488	5.75782e-06	0.129	0.423
cDC1	cDC1	IL-1α	IL1a	Nedd4	-0.453178	0.000100553	0.57	0.784
cDC1	cDC1	IL-1α	IL1a	Rraga	-0.456473	0.000110914	0.366	0.627
cDC1	cDC1	IL-1α	IL1a	Treml4	-0.459566	3.8012e-05	0.14	0.421
cDC1	cDC1	IL-1α	IL1a	Atpif1	-0.45974	2.7107e-06	0.914	0.99
cDC1	cDC1	IL-1α	IL1a	Laptm5	-0.460235	2.45071e-08	0.968	0.995
cDC1	cDC1	IL-1α	IL1a	Tyrobp	-0.463188	7.94127e-05	0.892	0.952
cDC1	cDC1	IL-1α	IL1a	Arhgap45	-0.464185	0.000592612	0.376	0.632
cDC1	cDC1	IL-1α	IL1a	Dbn1	-0.464713	5.04798e-05	0.129	0.397
cDC1	cDC1	IL-1α	IL1a	Rtl8b	-0.465823	0.000144477	0.075	0.312
cDC1	cDC1	IL-1α	IL1a	Ctsh	-0.465911	4.42481e-05	0.624	0.837
cDC1	cDC1	IL-1α	IL1a	Fxyd5	-0.46594	1.13586e-05	0.839	0.947
cDC1	cDC1	IL-1α	IL1a	Tifab	-0.466795	0.000112819	0.215	0.488
cDC1	cDC1	IL-1α	IL1a	9930111J21Rik2	-0.473059	5.55069e-05	0.215	0.524
cDC1	cDC1	IL-1α	IL1a	Dynll1	-0.473131	0.000139146	0.72	0.863
cDC1	cDC1	IL-1α	IL1a	Alcam	-0.476075	4.32494e-06	0.118	0.433
cDC1	cDC1	IL-1α	IL1a	Bmyc	-0.47885	0.000133664	0.226	0.507
cDC1	cDC1	IL-1α	IL1a	Gsn	-0.478936	2.62229e-05	0.548	0.788
cDC1	cDC1	IL-1α	IL1a	Dpy19l1	-0.478986	0.000111151	0.215	0.505
cDC1	cDC1	IL-1α	IL1a	Lbh	-0.480898	3.61624e-05	0.172	0.466
cDC1	cDC1	IL-1α	IL1a	Inpp5d	-0.482221	0.000581166	0.559	0.81
cDC1	cDC1	IL-1α	IL1a	Dnajb1	-0.483919	0.0213731	0.161	0.332
cDC1	cDC1	IL-1α	IL1a	Atf3	-0.486487	0.0475134	0.129	0.284
cDC1	cDC1	IL-1α	IL1a	Nr4a2	-0.48689	0.00202258	0.032	0.221
cDC1	cDC1	IL-1α	IL1a	Top2b	-0.49016	0.00013197	0.344	0.613
cDC1	cDC1	IL-1α	IL1a	Arhgap17	-0.490719	0.000110914	0.366	0.63
cDC1	cDC1	IL-1α	IL1a	Itpr1	-0.49129	3.94554e-06	0.194	0.522
cDC1	cDC1	IL-1α	IL1a	Tlr3	-0.495807	0.00792294	0.344	0.553
cDC1	cDC1	IL-1α	IL1a	Cenpv	-0.497056	3.12278e-06	0.14	0.459
cDC1	cDC1	IL-1α	IL1a	Cxcr3	-0.501364	2.54202e-08	0.011	0.351
cDC1	cDC1	IL-1α	IL1a	Ivns1abp	-0.501826	8.74185e-06	0.398	0.692
cDC1	cDC1	IL-1α	IL1a	Cat	-0.503134	1.92898e-05	0.237	0.531
cDC1	cDC1	IL-1α	IL1a	Ifi203	-0.503991	0.00139109	0.129	0.358
cDC1	cDC1	IL-1α	IL1a	Nr4a1	-0.505043	0.0128077	0.129	0.308
cDC1	cDC1	IL-1α	IL1a	Lipa	-0.506058	1.45089e-06	0.097	0.425
cDC1	cDC1	IL-1α	IL1a	Uqcc2	-0.507228	4.55095e-05	0.376	0.68
cDC1	cDC1	IL-1α	IL1a	Ccdc12	-0.508031	1.91012e-06	0.796	0.885
cDC1	cDC1	IL-1α	IL1a	Parp8	-0.51518	7.84292e-07	0.312	0.656
cDC1	cDC1	IL-1α	IL1a	Lsp1	-0.516264	5.74376e-09	0.978	0.995
cDC1	cDC1	IL-1α	IL1a	Ccr9	-0.523301	8.31845e-06	0.075	0.37
cDC1	cDC1	IL-1α	IL1a	Phf11b	-0.528363	9.96591e-05	0.301	0.599
cDC1	cDC1	IL-1α	IL1a	Gm2a	-0.529803	0.000120124	0.903	0.976
cDC1	cDC1	IL-1α	IL1a	Lpar6	-0.534623	2.63256e-07	0.086	0.421
cDC1	cDC1	IL-1α	IL1a	Irf8	-0.536445	1.29672e-07	0.892	0.993
cDC1	cDC1	IL-1α	IL1a	Trim7	-0.537111	9.93254e-06	0.151	0.457
cDC1	cDC1	IL-1α	IL1a	Slc46a3	-0.543133	5.42146e-05	0.247	0.531
cDC1	cDC1	IL-1α	IL1a	Srebf2	-0.543209	2.13464e-07	0.215	0.582
cDC1	cDC1	IL-1α	IL1a	Flna	-0.543745	0.000434233	0.43	0.656
cDC1	cDC1	IL-1α	IL1a	Rbbp7	-0.544377	2.90354e-05	0.495	0.695
cDC1	cDC1	IL-1α	IL1a	Erp29	-0.546336	4.66277e-07	0.839	0.928
cDC1	cDC1	IL-1α	IL1a	Pianp	-0.547046	8.74185e-06	0.118	0.425
cDC1	cDC1	IL-1α	IL1a	Itm2b	-0.547244	1.50592e-08	0.892	0.978
cDC1	cDC1	IL-1α	IL1a	Coro1a	-0.548374	2.49615e-08	0.957	0.986
cDC1	cDC1	IL-1α	IL1a	Pdia3	-0.550957	0.00012073	0.667	0.822
cDC1	cDC1	IL-1α	IL1a	Dut	-0.553431	0.00376739	0.247	0.457
cDC1	cDC1	IL-1α	IL1a	Fgd2	-0.555503	7.66163e-08	0.624	0.865
cDC1	cDC1	IL-1α	IL1a	Gpr65	-0.555832	6.61698e-06	0.258	0.548
cDC1	cDC1	IL-1α	IL1a	Ppfia4	-0.5618	1.90083e-05	0.333	0.625
cDC1	cDC1	IL-1α	IL1a	Anxa6	-0.563736	1.47668e-05	0.591	0.832
cDC1	cDC1	IL-1α	IL1a	Lrrk2	-0.577983	6.15717e-06	0.237	0.555
cDC1	cDC1	IL-1α	IL1a	Man2b1	-0.58319	7.21977e-07	0.763	0.942
cDC1	cDC1	IL-1α	IL1a	Hmgb2	-0.589275	0.0120014	0.581	0.772
cDC1	cDC1	IL-1α	IL1a	Sumo3	-0.594318	1.24954e-07	0.344	0.688
cDC1	cDC1	IL-1α	IL1a	Plin2	-0.596143	4.06818e-06	0.452	0.707
cDC1	cDC1	IL-1α	IL1a	Tmsb10	-0.597463	4.67811e-07	0.989	1
cDC1	cDC1	IL-1α	IL1a	Unc119	-0.597707	2.06127e-06	0.344	0.647
cDC1	cDC1	IL-1α	IL1a	Crip1	-0.600602	9.72176e-06	0.968	0.983
cDC1	cDC1	IL-1α	IL1a	Mef2c	-0.602307	2.01463e-05	0.14	0.411
cDC1	cDC1	IL-1α	IL1a	Commd8	-0.615288	3.35162e-06	0.452	0.697
cDC1	cDC1	IL-1α	IL1a	Samd9l	-0.61655	2.47839e-07	0.247	0.603
cDC1	cDC1	IL-1α	IL1a	Psap	-0.617259	4.82578e-12	1	1
cDC1	cDC1	IL-1α	IL1a	Evl	-0.619177	1.52281e-07	0.312	0.673
cDC1	cDC1	IL-1α	IL1a	Rab32	-0.621221	3.59414e-07	0.355	0.675
cDC1	cDC1	IL-1α	IL1a	Rtl8a	-0.624698	1.6034e-07	0.204	0.572
cDC1	cDC1	IL-1α	IL1a	Arpc5l	-0.62534	2.32529e-07	0.527	0.791
cDC1	cDC1	IL-1α	IL1a	Rgs10	-0.625795	1.65108e-07	0.774	0.906
cDC1	cDC1	IL-1α	IL1a	Arhgap5	-0.625801	1.27584e-08	0.344	0.707
cDC1	cDC1	IL-1α	IL1a	Lmo4	-0.62849	2.49679e-07	0.172	0.555
cDC1	cDC1	IL-1α	IL1a	Tnni2	-0.628553	6.54018e-06	0.419	0.719
cDC1	cDC1	IL-1α	IL1a	Trf	-0.629554	4.43526e-07	0.14	0.481
cDC1	cDC1	IL-1α	IL1a	Creg1	-0.629636	1.20429e-08	0.269	0.675
cDC1	cDC1	IL-1α	IL1a	Tubb5	-0.632367	7.84292e-07	0.656	0.873
cDC1	cDC1	IL-1α	IL1a	Shtn1	-0.636269	1.99192e-07	0.527	0.846
cDC1	cDC1	IL-1α	IL1a	Srsf11	-0.637926	4.76312e-07	0.591	0.841
cDC1	cDC1	IL-1α	IL1a	Arhgdib	-0.638024	1.33999e-06	0.624	0.837
cDC1	cDC1	IL-1α	IL1a	Calm1	-0.645188	1.18728e-11	0.989	0.99
cDC1	cDC1	IL-1α	IL1a	Pycard	-0.652086	5.36517e-08	0.312	0.663
cDC1	cDC1	IL-1α	IL1a	Mapk14	-0.655314	2.9708e-09	0.129	0.534
cDC1	cDC1	IL-1α	IL1a	Kctd14	-0.68564	1.85795e-08	0.086	0.447
cDC1	cDC1	IL-1α	IL1a	Vrk2	-0.685819	5.38334e-08	0.226	0.587
cDC1	cDC1	IL-1α	IL1a	Sept6	-0.691121	1.87873e-08	0.538	0.805
cDC1	cDC1	IL-1α	IL1a	St8sia4	-0.724182	1.47157e-08	0.312	0.697
cDC1	cDC1	IL-1α	IL1a	Gpx1	-0.73096	5.08066e-11	0.935	0.976
cDC1	cDC1	IL-1α	IL1a	Camk1d	-0.740116	7.67885e-09	0.43	0.755
cDC1	cDC1	IL-1α	IL1a	Anxa1	-0.745448	1.66647e-08	0.333	0.685
cDC1	cDC1	IL-1α	IL1a	Sdf2l1	-0.746722	2.94305e-05	0.387	0.68
cDC1	cDC1	IL-1α	IL1a	Emp3	-0.758596	1.62917e-08	0.355	0.716
cDC1	cDC1	IL-1α	IL1a	Pak1	-0.769257	1.98422e-10	0.28	0.695
cDC1	cDC1	IL-1α	IL1a	Fam105a	-0.770169	1.23754e-11	0.226	0.673
cDC1	cDC1	IL-1α	IL1a	Ptpn18	-0.770414	1.82213e-17	0.892	0.976
cDC1	cDC1	IL-1α	IL1a	Itgb7	-0.771395	3.25937e-08	0.376	0.733
cDC1	cDC1	IL-1α	IL1a	Ramp1	-0.780118	3.67934e-11	0.312	0.721
cDC1	cDC1	IL-1α	IL1a	Pmaip1	-0.790584	2.6092e-06	0.269	0.594
cDC1	cDC1	IL-1α	IL1a	Ppt1	-0.791201	5.72839e-13	0.882	0.986
cDC1	cDC1	IL-1α	IL1a	Clec12a	-0.791307	2.54153e-11	0.387	0.803
cDC1	cDC1	IL-1α	IL1a	Tubb2a	-0.807453	1.22469e-11	0.172	0.611
cDC1	cDC1	IL-1α	IL1a	Glipr1	-0.820125	1.18728e-11	0.215	0.644
cDC1	cDC1	IL-1α	IL1a	Mpeg1	-0.831941	1.55121e-14	0.903	0.988
cDC1	cDC1	IL-1α	IL1a	Arsb	-0.83509	2.88954e-11	0.323	0.731
cDC1	cDC1	IL-1α	IL1a	Cd8a	-0.837654	3.21522e-07	0.505	0.76
cDC1	cDC1	IL-1α	IL1a	Rab7b	-0.839398	2.02574e-11	0.613	0.904
cDC1	cDC1	IL-1α	IL1a	Btg2	-0.846332	1.96445e-07	0.72	0.904
cDC1	cDC1	IL-1α	IL1a	Klf4	-0.88258	1.19396e-08	0.075	0.445
cDC1	cDC1	IL-1α	IL1a	Ckb	-0.889424	8.59882e-12	0.634	0.899
cDC1	cDC1	IL-1α	IL1a	Pld4	-0.902084	3.41235e-15	0.495	0.877
cDC1	cDC1	IL-1α	IL1a	Ifngr1	-0.920826	8.33104e-13	0.559	0.868
cDC1	cDC1	IL-1α	IL1a	St3gal5	-0.927815	4.50609e-16	0.118	0.637
cDC1	cDC1	IL-1α	IL1a	Xcr1	-0.991051	1.90402e-14	0.667	0.945
cDC1	cDC1	IL-1α	IL1a	Alox5ap	-1.01605	1.76832e-17	0.71	0.938
cDC1	cDC1	IL-1α	IL1a	Cd44	-1.03469	1.67829e-17	0.151	0.714
cDC1	cDC1	IL-1α	IL1a	Cd180	-1.0352	1.97914e-15	0.043	0.555
cDC1	cDC1	IL-1α	IL1a	Pid1	-1.04147	1.73615e-17	0.237	0.76
cDC1	cDC1	IL-1α	IL1a	Ighm	-1.10553	3.08728e-18	0.269	0.779
cDC1	cDC1	IL-1α	IL1a	Rnase6	-1.13027	1.61043e-21	0.462	0.906
cDC1	cDC1	IL-1α	IL1a	Klf2	-1.26274	4.43722e-14	0.548	0.863
cDC1	cDC1	IL-1α	IL1a	Fosb	-1.27177	1.45569e-11	0.28	0.688
cDC1	cDC1	IL-1α	IL1a	Hspa1b	-1.3291	2.11628e-17	0.108	0.68
cDC1	cDC1	IL-1α	IL1a	Rgs2	-1.35147	2.61021e-19	0.419	0.88
cDC1	cDC1	IL-1α	IL1a	Fos	-1.38711	6.47844e-11	0.484	0.81
cDC1	cDC1	IL-1α	IL1a	Lyz2	-1.49159	2.72095e-17	0.398	0.849
cDC1	cDC1	IL-1α	IL1a	Ccr2	-1.54419	7.38485e-17	0.054	0.591
cDC1	cDC1	IL-1α	IL1a	Jun	-1.69587	6.1088e-18	0.29	0.774
cDC1	cDC1	IL-1α	IL1a	Hspa1a	-1.88916	1.13553e-21	0.226	0.791
cDC1	cDC1	IL-1β	IL1b	Ccl17	3.24122	2.74085e-68	0.691	0.007
cDC1	cDC1	IL-1β	IL1b	Wfdc17	2.84199	2.74085e-68	0.846	0.079
cDC1	cDC1	IL-1β	IL1b	Serpina3g	2.3432	4.43009e-42	0.902	0.406
cDC1	cDC1	IL-1β	IL1b	Ifitm2	2.29932	2.53574e-44	0.87	0.267
cDC1	cDC1	IL-1β	IL1b	Mkrn1	2.06221	6.57896e-49	0.992	0.678
cDC1	cDC1	IL-1β	IL1b	Mt1	1.92464	1.12452e-28	0.772	0.317
cDC1	cDC1	IL-1β	IL1b	Kmo	1.85169	1.64461e-47	0.911	0.368
cDC1	cDC1	IL-1β	IL1b	Xbp1	1.75034	3.03667e-36	0.878	0.49
cDC1	cDC1	IL-1β	IL1b	Ifi205	1.58399	8.62744e-42	0.984	0.832
cDC1	cDC1	IL-1β	IL1b	Cytip	1.52693	2.06493e-31	0.951	0.654
cDC1	cDC1	IL-1β	IL1b	Fth1	1.51613	8.68696e-44	0.992	0.995
cDC1	cDC1	IL-1β	IL1b	Ccnd2	1.46157	1.32003e-16	0.455	0.123
cDC1	cDC1	IL-1β	IL1b	Plet1	1.44743	5.56643e-30	0.341	0.005
cDC1	cDC1	IL-1β	IL1b	Pfkp	1.38452	1.01508e-30	0.911	0.526
cDC1	cDC1	IL-1β	IL1b	Bcl2a1b	1.32898	8.51476e-15	0.78	0.478
cDC1	cDC1	IL-1β	IL1b	Tnfrsf13b	1.3227	2.78733e-25	0.61	0.163
cDC1	cDC1	IL-1β	IL1b	Picalm	1.31855	4.11488e-30	0.911	0.517
cDC1	cDC1	IL-1β	IL1b	Cdk2ap2	1.30507	1.61091e-18	0.902	0.772
cDC1	cDC1	IL-1β	IL1b	Ms4a6d	1.29378	9.24647e-43	0.488	0.012
cDC1	cDC1	IL-1β	IL1b	Rap2a	1.26209	2.30679e-36	0.724	0.178
cDC1	cDC1	IL-1β	IL1b	Wnk1	1.24378	3.37997e-28	0.967	0.793
cDC1	cDC1	IL-1β	IL1b	Gnb4	1.23301	1.65931e-23	0.691	0.264
cDC1	cDC1	IL-1β	IL1b	Ptpn1	1.23057	2.23469e-31	0.87	0.406
cDC1	cDC1	IL-1β	IL1b	Bcl2l11	1.20151	3.8755e-22	0.602	0.175
cDC1	cDC1	IL-1β	IL1b	Cdkn1a	1.16502	1.71506e-18	0.504	0.123
cDC1	cDC1	IL-1β	IL1b	Slfn2	1.1598	1.10337e-30	0.943	0.671
cDC1	cDC1	IL-1β	IL1b	Fam49b	1.13129	2.73138e-29	0.984	0.861
cDC1	cDC1	IL-1β	IL1b	Chd7	1.12496	4.616e-25	0.699	0.24
cDC1	cDC1	IL-1β	IL1b	Il1b	1.11652	2.31542e-10	0.504	0.204
cDC1	cDC1	IL-1β	IL1b	Bcl2a1a	1.10054	1.50091e-13	0.805	0.594
cDC1	cDC1	IL-1β	IL1b	Bcl2a1d	1.08443	6.76821e-19	0.919	0.709
cDC1	cDC1	IL-1β	IL1b	Ccr7	1.08294	0.00878806	0.211	0.091
cDC1	cDC1	IL-1β	IL1b	Plac8	1.06432	9.87438e-07	0.805	0.68
cDC1	cDC1	IL-1β	IL1b	Irf5	1.05802	1.11615e-27	0.943	0.752
cDC1	cDC1	IL-1β	IL1b	Fkbp5	1.05667	1.01318e-39	0.618	0.072
cDC1	cDC1	IL-1β	IL1b	Pim1	1.05047	2.28238e-20	0.935	0.625
cDC1	cDC1	IL-1β	IL1b	Cish	1.02691	5.15928e-44	0.504	0.012
cDC1	cDC1	IL-1β	IL1b	Litaf	1.0237	5.16151e-21	0.748	0.358
cDC1	cDC1	IL-1β	IL1b	Ifitm3	1.01748	2.73382e-06	0.496	0.269
cDC1	cDC1	IL-1β	IL1b	Orai1	1.00169	3.18922e-21	0.813	0.507
cDC1	cDC1	IL-1β	IL1b	Tle3	0.999668	1.24267e-19	0.667	0.255
cDC1	cDC1	IL-1β	IL1b	Gatm	0.982256	5.52845e-20	0.878	0.623
cDC1	cDC1	IL-1β	IL1b	Fabp5	0.97784	1.35508e-05	0.341	0.156
cDC1	cDC1	IL-1β	IL1b	Kctd12	0.97159	3.09283e-18	0.935	0.803
cDC1	cDC1	IL-1β	IL1b	Socs3	0.962002	1.00946e-31	0.512	0.058
cDC1	cDC1	IL-1β	IL1b	Tmem131l	0.916548	4.18417e-14	0.78	0.476
cDC1	cDC1	IL-1β	IL1b	Tax1bp1	0.911311	2.17199e-17	0.919	0.779
cDC1	cDC1	IL-1β	IL1b	Scimp	0.903781	4.18417e-14	0.683	0.365
cDC1	cDC1	IL-1β	IL1b	Gpr141	0.90238	1.80804e-14	0.512	0.175
cDC1	cDC1	IL-1β	IL1b	Srgn	0.876812	1.44081e-19	0.959	0.909
cDC1	cDC1	IL-1β	IL1b	Sult1a1	0.864423	3.91075e-12	0.797	0.567
cDC1	cDC1	IL-1β	IL1b	AA467197	0.861849	2.66207e-32	0.366	0.005
cDC1	cDC1	IL-1β	IL1b	Atp1a1	0.850726	4.30209e-15	0.829	0.596
cDC1	cDC1	IL-1β	IL1b	Casp8	0.838434	5.79484e-16	0.667	0.334
cDC1	cDC1	IL-1β	IL1b	Fh1	0.834618	2.04411e-12	0.699	0.435
cDC1	cDC1	IL-1β	IL1b	Ccl5	0.824591	0.0125118	0.618	0.464
cDC1	cDC1	IL-1β	IL1b	Rbm47	0.823531	9.49353e-11	0.553	0.267
cDC1	cDC1	IL-1β	IL1b	Tes	0.821662	2.19988e-13	0.715	0.423
cDC1	cDC1	IL-1β	IL1b	Lgmn	0.820677	6.66554e-26	0.504	0.082
cDC1	cDC1	IL-1β	IL1b	Tgfbi	0.808468	1.40332e-07	0.78	0.649
cDC1	cDC1	IL-1β	IL1b	Gpr171	0.802624	1.71501e-12	0.602	0.276
cDC1	cDC1	IL-1β	IL1b	Cd300a	0.802217	4.97492e-20	0.463	0.094
cDC1	cDC1	IL-1β	IL1b	Basp1	0.7896	5.62776e-13	0.829	0.587
cDC1	cDC1	IL-1β	IL1b	Tspo	0.787786	4.65866e-16	0.943	0.868
cDC1	cDC1	IL-1β	IL1b	Itgae	0.786971	9.6069e-14	0.577	0.209
cDC1	cDC1	IL-1β	IL1b	Ier3	0.783621	3.37748e-11	0.358	0.089
cDC1	cDC1	IL-1β	IL1b	Coro2a	0.76689	1.50091e-13	0.65	0.349
cDC1	cDC1	IL-1β	IL1b	Sdc4	0.755418	3.2258e-18	0.325	0.038
cDC1	cDC1	IL-1β	IL1b	Ocstamp	0.75319	2.54182e-20	0.382	0.053
cDC1	cDC1	IL-1β	IL1b	Man1a	0.746056	1.31786e-14	0.439	0.118
cDC1	cDC1	IL-1β	IL1b	Lrrk1	0.745489	2.23734e-08	0.756	0.555
cDC1	cDC1	IL-1β	IL1b	Cxcl16	0.740937	1.91628e-07	0.805	0.632
cDC1	cDC1	IL-1β	IL1b	Plgrkt	0.738431	7.49439e-07	0.577	0.353
cDC1	cDC1	IL-1β	IL1b	Sla	0.735419	7.81078e-11	0.789	0.618
cDC1	cDC1	IL-1β	IL1b	Serinc3	0.729456	5.91528e-13	0.886	0.702
cDC1	cDC1	IL-1β	IL1b	Slc33a1	0.728714	1.141e-18	0.537	0.142
cDC1	cDC1	IL-1β	IL1b	Eps8	0.726719	4.68337e-12	0.675	0.368
cDC1	cDC1	IL-1β	IL1b	Pnp	0.722126	4.30209e-15	0.854	0.599
cDC1	cDC1	IL-1β	IL1b	Jak2	0.720867	1.07093e-10	0.756	0.517
cDC1	cDC1	IL-1β	IL1b	Socs1	0.712475	2.71233e-18	0.398	0.07
cDC1	cDC1	IL-1β	IL1b	Runx1	0.711668	2.19449e-11	0.634	0.334
cDC1	cDC1	IL-1β	IL1b	Tspan13	0.705674	1.41325e-08	0.813	0.69
cDC1	cDC1	IL-1β	IL1b	Ifitm1	0.692862	9.6826e-08	0.171	0.024
cDC1	cDC1	IL-1β	IL1b	Plek	0.687124	2.91443e-11	0.87	0.666
cDC1	cDC1	IL-1β	IL1b	Glipr2	0.687052	2.2117e-18	0.382	0.058
cDC1	cDC1	IL-1β	IL1b	Ccnd3	0.679203	8.19198e-10	0.74	0.481
cDC1	cDC1	IL-1β	IL1b	Cmtm6	0.678526	1.02861e-15	0.699	0.322
cDC1	cDC1	IL-1β	IL1b	Dnase1l3	0.677716	2.56475e-06	0.837	0.728
cDC1	cDC1	IL-1β	IL1b	S100a6	0.677011	0.00913995	0.789	0.731
cDC1	cDC1	IL-1β	IL1b	Riok3	0.673168	4.2617e-12	0.707	0.409
cDC1	cDC1	IL-1β	IL1b	Swap70	0.671435	1.83757e-10	0.61	0.315
cDC1	cDC1	IL-1β	IL1b	Hfe	0.671076	2.66953e-05	0.724	0.584
cDC1	cDC1	IL-1β	IL1b	Pacsin2	0.669075	7.7996e-17	0.675	0.291
cDC1	cDC1	IL-1β	IL1b	Foxn3	0.662003	6.72602e-10	0.569	0.272
cDC1	cDC1	IL-1β	IL1b	Lims1	0.640496	1.47625e-08	0.683	0.464
cDC1	cDC1	IL-1β	IL1b	Ciita	0.628914	1.09268e-10	0.919	0.887
cDC1	cDC1	IL-1β	IL1b	Fgr	0.628831	4.06003e-12	0.569	0.238
cDC1	cDC1	IL-1β	IL1b	Cd274	0.628437	1.03837e-08	0.236	0.048
cDC1	cDC1	IL-1β	IL1b	Cd53	0.620545	2.27155e-10	0.854	0.666
cDC1	cDC1	IL-1β	IL1b	Pik3r1	0.618568	8.89705e-05	0.707	0.517
cDC1	cDC1	IL-1β	IL1b	Fyn	0.617553	4.53185e-10	0.634	0.351
cDC1	cDC1	IL-1β	IL1b	Mif4gd	0.61751	6.76526e-11	0.537	0.236
cDC1	cDC1	IL-1β	IL1b	Ctss	0.617104	1.30668e-10	0.984	0.93
cDC1	cDC1	IL-1β	IL1b	St6gal1	0.602389	8.19198e-10	0.447	0.175
cDC1	cDC1	IL-1β	IL1b	Myd88	0.595773	4.92902e-12	0.569	0.243
cDC1	cDC1	IL-1β	IL1b	Fnbp1l	0.593237	2.0031e-13	0.48	0.151
cDC1	cDC1	IL-1β	IL1b	Bbx	0.592916	5.19398e-05	0.52	0.296
cDC1	cDC1	IL-1β	IL1b	Fchsd2	0.585242	3.02744e-09	0.878	0.678
cDC1	cDC1	IL-1β	IL1b	Dock10	0.581414	1.45003e-10	0.951	0.846
cDC1	cDC1	IL-1β	IL1b	Arrdc4	0.573516	6.01196e-07	0.472	0.233
cDC1	cDC1	IL-1β	IL1b	Jtb	0.572063	7.25539e-08	0.74	0.548
cDC1	cDC1	IL-1β	IL1b	Trpv2	0.569523	2.0151e-07	0.659	0.423
cDC1	cDC1	IL-1β	IL1b	Reep3	0.566415	2.45385e-08	0.667	0.416
cDC1	cDC1	IL-1β	IL1b	Osbpl3	0.563286	3.02318e-06	0.496	0.288
cDC1	cDC1	IL-1β	IL1b	Csf2rb	0.562266	5.38435e-08	0.715	0.476
cDC1	cDC1	IL-1β	IL1b	Tbc1d8	0.562206	2.06907e-05	0.715	0.543
cDC1	cDC1	IL-1β	IL1b	Apobec3	0.562176	9.62913e-09	0.959	0.877
cDC1	cDC1	IL-1β	IL1b	Arl8b	0.559268	8.48964e-06	0.52	0.32
cDC1	cDC1	IL-1β	IL1b	Bcl3	0.552397	5.69534e-15	0.455	0.12
cDC1	cDC1	IL-1β	IL1b	Cyp4f16	0.550737	3.12716e-09	0.39	0.142
cDC1	cDC1	IL-1β	IL1b	Eif1	0.550165	7.68558e-14	0.992	0.988
cDC1	cDC1	IL-1β	IL1b	Baz1a	0.549482	3.10595e-06	0.837	0.709
cDC1	cDC1	IL-1β	IL1b	Adam8	0.548563	0.000282077	0.74	0.613
cDC1	cDC1	IL-1β	IL1b	Ly75	0.543541	0.00198626	0.455	0.31
cDC1	cDC1	IL-1β	IL1b	Bhlhe40	0.538363	1.15491e-16	0.293	0.031
cDC1	cDC1	IL-1β	IL1b	Galnt7	0.537218	0.000973427	0.61	0.469
cDC1	cDC1	IL-1β	IL1b	Tmem131	0.532182	1.41217e-05	0.618	0.404
cDC1	cDC1	IL-1β	IL1b	Pts	0.529109	0.00157768	0.593	0.445
cDC1	cDC1	IL-1β	IL1b	Rasa2	0.528499	9.33266e-11	0.407	0.127
cDC1	cDC1	IL-1β	IL1b	Oasl2	0.523163	2.92521e-22	0.325	0.022
cDC1	cDC1	IL-1β	IL1b	Rab14	0.520557	1.25853e-07	0.87	0.76
cDC1	cDC1	IL-1β	IL1b	Cidea	0.518672	9.72289e-19	0.22	0.002
cDC1	cDC1	IL-1β	IL1b	Sri	0.51691	2.71344e-08	0.919	0.791
cDC1	cDC1	IL-1β	IL1b	Adam19	0.516654	1.29451e-06	0.618	0.416
cDC1	cDC1	IL-1β	IL1b	Rab7	0.514978	1.03462e-06	0.878	0.788
cDC1	cDC1	IL-1β	IL1b	Enah	0.514586	1.39212e-17	0.301	0.031
cDC1	cDC1	IL-1β	IL1b	Slc30a4	0.514067	1.50091e-13	0.366	0.079
cDC1	cDC1	IL-1β	IL1b	Runx3	0.512565	2.07663e-05	0.585	0.406
cDC1	cDC1	IL-1β	IL1b	Nckap1l	0.507643	8.94352e-05	0.789	0.678
cDC1	cDC1	IL-1β	IL1b	Prkcd	0.505342	0.001168	0.675	0.601
cDC1	cDC1	IL-1β	IL1b	Flot1	0.502059	5.88095e-08	0.472	0.219
cDC1	cDC1	IL-1β	IL1b	Ncbp3	0.500612	8.64547e-09	0.496	0.238
cDC1	cDC1	IL-1β	IL1b	Rara	0.499949	2.43317e-08	0.48	0.221
cDC1	cDC1	IL-1β	IL1b	Mllt6	0.498905	2.80271e-08	0.374	0.132
cDC1	cDC1	IL-1β	IL1b	Plpp1	0.495402	0.0025684	0.496	0.368
cDC1	cDC1	IL-1β	IL1b	Cst3	0.494267	6.22547e-17	1	1
cDC1	cDC1	IL-1β	IL1b	Lrrc8c	0.491766	1.93934e-06	0.415	0.202
cDC1	cDC1	IL-1β	IL1b	Mt2	0.484126	6.35658e-05	0.122	0.019
cDC1	cDC1	IL-1β	IL1b	Arhgap26	0.483837	4.81086e-08	0.415	0.168
cDC1	cDC1	IL-1β	IL1b	Rnf19b	0.483125	0.000422275	0.618	0.481
cDC1	cDC1	IL-1β	IL1b	Irf2bp2	0.482239	0.000152379	0.675	0.567
cDC1	cDC1	IL-1β	IL1b	Atp1b3	0.480925	0.000100034	0.667	0.483
cDC1	cDC1	IL-1β	IL1b	Adpgk	0.480504	3.37058e-10	0.463	0.192
cDC1	cDC1	IL-1β	IL1b	Scand1	0.480259	2.16514e-07	0.967	0.894
cDC1	cDC1	IL-1β	IL1b	Arhgap22	0.480151	1.77871e-06	0.545	0.317
cDC1	cDC1	IL-1β	IL1b	Snx8	0.473634	4.24086e-11	0.431	0.142
cDC1	cDC1	IL-1β	IL1b	Cpne2	0.472674	3.12023e-05	0.52	0.288
cDC1	cDC1	IL-1β	IL1b	Rabgap1l	0.472671	0.000119296	0.537	0.337
cDC1	cDC1	IL-1β	IL1b	Csf2rb2	0.471735	2.3662e-09	0.439	0.161
cDC1	cDC1	IL-1β	IL1b	Tm9sf2	0.458049	0.000453191	0.659	0.493
cDC1	cDC1	IL-1β	IL1b	Casp4	0.456207	4.61926e-12	0.325	0.065
cDC1	cDC1	IL-1β	IL1b	Mdfic	0.452831	1.71352e-07	0.496	0.238
cDC1	cDC1	IL-1β	IL1b	Clec2d	0.452359	0.0304663	0.667	0.603
cDC1	cDC1	IL-1β	IL1b	Nrros	0.452179	7.11504e-05	0.537	0.329
cDC1	cDC1	IL-1β	IL1b	Rin3	0.450908	0.000483995	0.545	0.375
cDC1	cDC1	IL-1β	IL1b	Cxcl9	0.450734	1.24882e-05	0.813	0.555
cDC1	cDC1	IL-1β	IL1b	Pgam1	0.449482	0.00104474	0.813	0.714
cDC1	cDC1	IL-1β	IL1b	Nlrp3	0.449053	5.72777e-11	0.317	0.072
cDC1	cDC1	IL-1β	IL1b	Ranbp2	0.448141	7.27372e-05	0.724	0.555
cDC1	cDC1	IL-1β	IL1b	Sipa1l3	0.445954	0.00187988	0.48	0.327
cDC1	cDC1	IL-1β	IL1b	Snap23	0.444439	2.22056e-06	0.545	0.322
cDC1	cDC1	IL-1β	IL1b	Gpr146	0.439656	1.69854e-08	0.366	0.125
cDC1	cDC1	IL-1β	IL1b	Ms4a4c	0.43784	0.0122007	0.236	0.111
cDC1	cDC1	IL-1β	IL1b	Pdcd4	0.43672	0.00953533	0.496	0.339
cDC1	cDC1	IL-1β	IL1b	Mtss1	0.434468	5.63031e-09	0.276	0.067
cDC1	cDC1	IL-1β	IL1b	Gprc5c	0.43152	3.04303e-07	0.358	0.132
cDC1	cDC1	IL-1β	IL1b	Sh3pxd2b	0.428055	0.0025225	0.439	0.284
cDC1	cDC1	IL-1β	IL1b	Armc8	0.427613	0.000854073	0.496	0.322
cDC1	cDC1	IL-1β	IL1b	Iscu	0.427315	0.000361059	0.805	0.69
cDC1	cDC1	IL-1β	IL1b	Prorsd1	0.424641	0.00048858	0.398	0.226
cDC1	cDC1	IL-1β	IL1b	Batf3	0.424068	0.00472174	0.846	0.825
cDC1	cDC1	IL-1β	IL1b	Bin2	0.419771	0.000273528	0.577	0.404
cDC1	cDC1	IL-1β	IL1b	Spint1	0.416739	1.41756e-07	0.301	0.091
cDC1	cDC1	IL-1β	IL1b	Rbm26	0.414837	0.00144564	0.528	0.351
cDC1	cDC1	IL-1β	IL1b	Pde1b	0.41445	0.0101253	0.407	0.257
cDC1	cDC1	IL-1β	IL1b	Pkib	0.41097	0.0191419	0.829	0.812
cDC1	cDC1	IL-1β	IL1b	Eloc	0.407231	0.00139128	0.756	0.651
cDC1	cDC1	IL-1β	IL1b	Fkbp1a	0.405153	7.47989e-05	0.813	0.668
cDC1	cDC1	IL-1β	IL1b	Rtn4	0.402271	0.000665978	0.829	0.731
cDC1	cDC1	IL-1β	IL1b	B4galt3	0.402189	0.000723067	0.317	0.154
cDC1	cDC1	IL-1β	IL1b	Spg21	0.401862	0.000690056	0.642	0.493
cDC1	cDC1	IL-1β	IL1b	Mcl1	0.398599	1.50981e-05	0.959	0.921
cDC1	cDC1	IL-1β	IL1b	Id2	0.39526	0.000833132	0.984	0.974
cDC1	cDC1	IL-1β	IL1b	Mbd2	0.394776	0.000344243	0.724	0.603
cDC1	cDC1	IL-1β	IL1b	Trim30a	0.393673	0.000154917	0.805	0.618
cDC1	cDC1	IL-1β	IL1b	Slc2a1	0.393476	8.25238e-08	0.301	0.089
cDC1	cDC1	IL-1β	IL1b	Gca	0.393127	3.1365e-10	0.236	0.038
cDC1	cDC1	IL-1β	IL1b	Actn1	0.393087	0.000353529	0.415	0.228
cDC1	cDC1	IL-1β	IL1b	Il18	0.392387	0.0013051	0.463	0.3
cDC1	cDC1	IL-1β	IL1b	Syngr2	0.391863	0.00269252	0.967	0.928
cDC1	cDC1	IL-1β	IL1b	Pdcd1lg2	0.390055	1.96348e-12	0.163	0.005
cDC1	cDC1	IL-1β	IL1b	Crem	0.38959	1.63101e-11	0.268	0.043
cDC1	cDC1	IL-1β	IL1b	Casp6	0.389427	0.0312654	0.553	0.466
cDC1	cDC1	IL-1β	IL1b	Pttg1ip	0.388264	0.00188428	0.431	0.267
cDC1	cDC1	IL-1β	IL1b	Tmed5	0.384725	0.00229718	0.683	0.579
cDC1	cDC1	IL-1β	IL1b	Cflar	0.384523	7.88246e-05	0.52	0.315
cDC1	cDC1	IL-1β	IL1b	Fcgr3	0.384204	1.36965e-17	0.236	0.01
cDC1	cDC1	IL-1β	IL1b	Timm10b	0.37881	0.000740274	0.789	0.724
cDC1	cDC1	IL-1β	IL1b	Stk24	0.378372	0.00275749	0.537	0.389
cDC1	cDC1	IL-1β	IL1b	Cd2ap	0.374777	0.00291546	0.715	0.606
cDC1	cDC1	IL-1β	IL1b	Cd40	0.373462	0.00397871	0.48	0.312
cDC1	cDC1	IL-1β	IL1b	Srp9	0.372416	0.00157638	0.902	0.81
cDC1	cDC1	IL-1β	IL1b	Gosr2	0.366318	0.000801127	0.48	0.305
cDC1	cDC1	IL-1β	IL1b	Ikbkb	0.36603	0.0105719	0.65	0.529
cDC1	cDC1	IL-1β	IL1b	Rabep1	0.365668	0.000878662	0.415	0.248
cDC1	cDC1	IL-1β	IL1b	Gpcpd1	0.365081	0.0410654	0.39	0.276
cDC1	cDC1	IL-1β	IL1b	Krcc1	0.363034	0.0018504	0.707	0.613
cDC1	cDC1	IL-1β	IL1b	Rras2	0.361582	1.67873e-05	0.26	0.089
cDC1	cDC1	IL-1β	IL1b	Malt1	0.361292	0.00208364	0.439	0.272
cDC1	cDC1	IL-1β	IL1b	Cd300lf	0.359037	2.31054e-18	0.228	0.005
cDC1	cDC1	IL-1β	IL1b	Fads1	0.357444	7.47044e-05	0.228	0.077
cDC1	cDC1	IL-1β	IL1b	Gramd2	0.356515	3.99279e-06	0.341	0.137
cDC1	cDC1	IL-1β	IL1b	Cd38	0.356457	1.37196e-09	0.309	0.079
cDC1	cDC1	IL-1β	IL1b	Atp13a3	0.356085	0.000344243	0.423	0.231
cDC1	cDC1	IL-1β	IL1b	Hhex	0.355186	0.00587081	0.358	0.214
cDC1	cDC1	IL-1β	IL1b	Ddit4	0.3549	5.5184e-11	0.203	0.022
cDC1	cDC1	IL-1β	IL1b	Zfp516	0.353971	0.0430396	0.553	0.457
cDC1	cDC1	IL-1β	IL1b	Slc25a38	0.352565	0.00281659	0.398	0.245
cDC1	cDC1	IL-1β	IL1b	Ccdc86	0.352092	0.00142311	0.585	0.425
cDC1	cDC1	IL-1β	IL1b	Arfgap3	0.351588	3.7312e-08	0.26	0.065
cDC1	cDC1	IL-1β	IL1b	Uck2	0.350048	0.00058825	0.366	0.197
cDC1	cDC1	IL-1β	IL1b	Rap2b	0.348703	0.00617231	0.236	0.108
cDC1	cDC1	IL-1β	IL1b	Sdhc	0.347218	0.00216359	0.496	0.344
cDC1	cDC1	IL-1β	IL1b	Epsti1	0.345453	0.020321	0.78	0.716
cDC1	cDC1	IL-1β	IL1b	Atox1	0.342889	1.37702e-06	0.984	0.995
cDC1	cDC1	IL-1β	IL1b	Metrnl	0.33821	0.0011972	0.382	0.216
cDC1	cDC1	IL-1β	IL1b	Ndufb11	0.337495	0.000978559	0.976	0.897
cDC1	cDC1	IL-1β	IL1b	Eif6	0.336708	0.0270839	0.659	0.582
cDC1	cDC1	IL-1β	IL1b	Ch25h	0.336553	4.33098e-11	0.138	0.002
cDC1	cDC1	IL-1β	IL1b	Eif5a	0.332771	0.000783196	0.951	0.94
cDC1	cDC1	IL-1β	IL1b	Dnajc21	0.332553	0.0307076	0.398	0.276
cDC1	cDC1	IL-1β	IL1b	Aamp	0.32841	0.00245309	0.675	0.555
cDC1	cDC1	IL-1β	IL1b	Flnb	0.326402	0.0174134	0.358	0.228
cDC1	cDC1	IL-1β	IL1b	Pex11a	0.326219	3.24446e-11	0.228	0.029
cDC1	cDC1	IL-1β	IL1b	H2-DMb2	0.325769	0.00393683	0.618	0.44
cDC1	cDC1	IL-1β	IL1b	Pnpla2	0.325732	0.00121721	0.455	0.276
cDC1	cDC1	IL-1β	IL1b	Plpbp	0.32421	0.00170807	0.488	0.327
cDC1	cDC1	IL-1β	IL1b	Fut8	0.323563	0.0417754	0.358	0.236
cDC1	cDC1	IL-1β	IL1b	Ewsr1	0.322525	0.0152218	0.659	0.538
cDC1	cDC1	IL-1β	IL1b	Pak1ip1	0.321978	0.0319233	0.447	0.325
cDC1	cDC1	IL-1β	IL1b	Cox17	0.321843	0.0114971	0.756	0.678
cDC1	cDC1	IL-1β	IL1b	Lfng	0.321407	2.31173e-05	0.35	0.149
cDC1	cDC1	IL-1β	IL1b	Ptpn2	0.320941	0.00142311	0.472	0.296
cDC1	cDC1	IL-1β	IL1b	Kdm6b	0.319025	0.0142104	0.463	0.322
cDC1	cDC1	IL-1β	IL1b	Lmnb1	0.318281	0.00132337	0.537	0.356
cDC1	cDC1	IL-1β	IL1b	Ahr	0.317993	0.00302545	0.715	0.55
cDC1	cDC1	IL-1β	IL1b	Secisbp2l	0.317448	0.00652341	0.341	0.2
cDC1	cDC1	IL-1β	IL1b	Asb2	0.316829	0.00464252	0.463	0.284
cDC1	cDC1	IL-1β	IL1b	Marcks	0.316291	0.00530753	0.951	0.909
cDC1	cDC1	IL-1β	IL1b	Plscr1	0.314874	4.61645e-06	0.382	0.163
cDC1	cDC1	IL-1β	IL1b	Atp6v1a	0.313601	0.0353935	0.39	0.257
cDC1	cDC1	IL-1β	IL1b	Rbm8a	0.313554	0.0284693	0.74	0.673
cDC1	cDC1	IL-1β	IL1b	Fcgrt	0.312679	0.0230695	0.724	0.623
cDC1	cDC1	IL-1β	IL1b	Atp8a1	0.310648	0.0262023	0.545	0.416
cDC1	cDC1	IL-1β	IL1b	Mfsd14b	0.310381	0.0218807	0.358	0.224
cDC1	cDC1	IL-1β	IL1b	Mrps7	0.308793	0.00974441	0.545	0.418
cDC1	cDC1	IL-1β	IL1b	Ube2d3	0.305271	0.0284963	0.935	0.889
cDC1	cDC1	IL-1β	IL1b	Ddi2	0.304964	0.0108168	0.447	0.305
cDC1	cDC1	IL-1β	IL1b	Srsf5	0.304404	0.0154452	0.951	0.88
cDC1	cDC1	IL-1β	IL1b	Adgre5	0.303909	0.0473679	0.764	0.644
cDC1	cDC1	IL-1β	IL1b	Slc22a15	0.30001	0.000665978	0.276	0.12
cDC1	cDC1	IL-1β	IL1b	Cdkn2d	0.299267	0.00145072	0.301	0.144
cDC1	cDC1	IL-1β	IL1b	Atp6ap2	0.298156	0.0451659	0.569	0.507
cDC1	cDC1	IL-1β	IL1b	Hdlbp	0.297572	0.0326382	0.65	0.536
cDC1	cDC1	IL-1β	IL1b	Susd6	0.297489	0.00639047	0.407	0.25
cDC1	cDC1	IL-1β	IL1b	Tnfaip3	0.296224	0.0289891	0.407	0.26
cDC1	cDC1	IL-1β	IL1b	Ciapin1	0.295536	0.0214113	0.341	0.216
cDC1	cDC1	IL-1β	IL1b	Ifi35	0.291135	0.00322753	0.724	0.579
cDC1	cDC1	IL-1β	IL1b	Mrpl20	0.289477	0.0304605	0.732	0.642
cDC1	cDC1	IL-1β	IL1b	Cox8a	0.283525	5.84889e-05	0.984	0.974
cDC1	cDC1	IL-1β	IL1b	Btla	0.283214	0.0374916	0.829	0.724
cDC1	cDC1	IL-1β	IL1b	Psmd6	0.28316	0.0397514	0.634	0.512
cDC1	cDC1	IL-1β	IL1b	Stk17b	0.282738	0.0171845	0.512	0.353
cDC1	cDC1	IL-1β	IL1b	Tmem38b	0.278562	0.000744283	0.285	0.13
cDC1	cDC1	IL-1β	IL1b	Necap2	0.276203	0.0217684	0.569	0.462
cDC1	cDC1	IL-1β	IL1b	Cbl	0.273602	0.0325381	0.764	0.675
cDC1	cDC1	IL-1β	IL1b	Tmbim6	0.268648	0.0126999	0.846	0.791
cDC1	cDC1	IL-1β	IL1b	Adap2	0.267852	0.0118063	0.293	0.159
cDC1	cDC1	IL-1β	IL1b	Zfp703	0.265953	0.043424	0.187	0.089
cDC1	cDC1	IL-1β	IL1b	Stat2	0.264534	0.0247548	0.39	0.252
cDC1	cDC1	IL-1β	IL1b	Htr7	0.259918	0.00756691	0.26	0.127
cDC1	cDC1	IL-1β	IL1b	Klf5	0.256228	2.21459e-07	0.146	0.017
cDC1	cDC1	IL-1β	IL1b	Psmb4	0.254753	0.0414222	0.911	0.877
cDC1	cDC1	IL-1β	IL1b	Zdhhc5	0.253775	0.000716435	0.26	0.108
cDC1	cDC1	IL-1β	IL1b	Prkar2a	-0.250308	0.0105841	0.228	0.428
cDC1	cDC1	IL-1β	IL1b	Igsf6	-0.250641	0.00416545	0.057	0.209
cDC1	cDC1	IL-1β	IL1b	Uhrf1	-0.252561	0.0193076	0.024	0.137
cDC1	cDC1	IL-1β	IL1b	Ptprs	-0.25307	0.0131982	0.122	0.293
cDC1	cDC1	IL-1β	IL1b	Stom	-0.254847	0.00322879	0.081	0.255
cDC1	cDC1	IL-1β	IL1b	Hnrnpa0	-0.25495	0.040163	0.732	0.812
cDC1	cDC1	IL-1β	IL1b	Atp5c1	-0.256004	0.0101203	0.886	0.94
cDC1	cDC1	IL-1β	IL1b	Hlcs	-0.256327	0.00420626	0.057	0.207
cDC1	cDC1	IL-1β	IL1b	Rad50	-0.256564	0.00283916	0.138	0.349
cDC1	cDC1	IL-1β	IL1b	Tsc22d4	-0.257364	0.0244278	0.358	0.534
cDC1	cDC1	IL-1β	IL1b	Spag9	-0.257759	0.00933444	0.455	0.671
cDC1	cDC1	IL-1β	IL1b	Cct4	-0.258088	0.0313964	0.707	0.808
cDC1	cDC1	IL-1β	IL1b	Arhgap9	-0.258833	0.01156	0.146	0.322
cDC1	cDC1	IL-1β	IL1b	Abcd1	-0.259171	0.0111442	0.179	0.361
cDC1	cDC1	IL-1β	IL1b	Npc2	-0.259896	0.00244276	0.976	0.981
cDC1	cDC1	IL-1β	IL1b	Pglyrp1	-0.25996	0.00322879	0.195	0.387
cDC1	cDC1	IL-1β	IL1b	Arrb1	-0.261174	9.14402e-05	0.081	0.308
cDC1	cDC1	IL-1β	IL1b	Arhgap18	-0.261219	0.00708731	0.301	0.517
cDC1	cDC1	IL-1β	IL1b	Grn	-0.265333	0.0050013	0.504	0.724
cDC1	cDC1	IL-1β	IL1b	Vhl	-0.265347	0.0154452	0.163	0.346
cDC1	cDC1	IL-1β	IL1b	Actg1	-0.26835	3.97243e-06	1	1
cDC1	cDC1	IL-1β	IL1b	Arid4a	-0.270513	0.0133335	0.52	0.731
cDC1	cDC1	IL-1β	IL1b	Prkab2	-0.27128	0.00112573	0.049	0.216
cDC1	cDC1	IL-1β	IL1b	Dcp2	-0.272608	0.00380101	0.195	0.397
cDC1	cDC1	IL-1β	IL1b	Mdh1	-0.272822	0.0420931	0.699	0.82
cDC1	cDC1	IL-1β	IL1b	H2afv	-0.273	0.0139857	0.423	0.623
cDC1	cDC1	IL-1β	IL1b	Ero1lb	-0.274354	0.00749174	0.13	0.305
cDC1	cDC1	IL-1β	IL1b	Ctdp1	-0.274459	0.00464252	0.114	0.286
cDC1	cDC1	IL-1β	IL1b	Mospd1	-0.274853	0.012668	0.114	0.272
cDC1	cDC1	IL-1β	IL1b	Rab30	-0.275123	0.00122208	0.065	0.243
cDC1	cDC1	IL-1β	IL1b	Plekhf2	-0.27592	0.0154042	0.211	0.389
cDC1	cDC1	IL-1β	IL1b	St13	-0.276347	0.0403104	0.48	0.644
cDC1	cDC1	IL-1β	IL1b	Upf3b	-0.276632	0.0100205	0.163	0.339
cDC1	cDC1	IL-1β	IL1b	Sh2d3c	-0.276933	0.000994659	0.041	0.209
cDC1	cDC1	IL-1β	IL1b	Lyst	-0.278636	0.0089866	0.333	0.548
cDC1	cDC1	IL-1β	IL1b	Polr1a	-0.278796	0.0028519	0.171	0.382
cDC1	cDC1	IL-1β	IL1b	Impa2	-0.278909	0.000249499	0.089	0.3
cDC1	cDC1	IL-1β	IL1b	Gsn	-0.282127	0.0121815	0.634	0.788
cDC1	cDC1	IL-1β	IL1b	Calm1	-0.282361	0.00422718	0.992	0.99
cDC1	cDC1	IL-1β	IL1b	Ubc	-0.282497	0.0208429	0.911	0.906
cDC1	cDC1	IL-1β	IL1b	Zfp36l1	-0.284856	0.00421876	0.577	0.803
cDC1	cDC1	IL-1β	IL1b	Thoc7	-0.285262	0.00418669	0.333	0.56
cDC1	cDC1	IL-1β	IL1b	Sigmar1	-0.286349	0.0412362	0.236	0.387
cDC1	cDC1	IL-1β	IL1b	Raph1	-0.286617	0.00144863	0.081	0.267
cDC1	cDC1	IL-1β	IL1b	Foxp1	-0.286708	0.00111479	0.203	0.43
cDC1	cDC1	IL-1β	IL1b	Mrpl28	-0.287931	0.0174134	0.317	0.488
cDC1	cDC1	IL-1β	IL1b	Lat2	-0.288248	0.00109622	0.13	0.344
cDC1	cDC1	IL-1β	IL1b	Gdi2	-0.288698	0.00432868	0.943	0.95
cDC1	cDC1	IL-1β	IL1b	Net1	-0.289799	0.0480076	0.228	0.392
cDC1	cDC1	IL-1β	IL1b	Ppp3ca	-0.29264	0.0324315	0.309	0.481
cDC1	cDC1	IL-1β	IL1b	Fndc7	-0.29463	0.00214897	0.089	0.272
cDC1	cDC1	IL-1β	IL1b	Galc	-0.295026	0.00432868	0.106	0.284
cDC1	cDC1	IL-1β	IL1b	Ogfrl1	-0.295376	0.0147034	0.268	0.469
cDC1	cDC1	IL-1β	IL1b	Plcb4	-0.297549	9.97077e-05	0.138	0.385
cDC1	cDC1	IL-1β	IL1b	Acvrl1	-0.298555	0.000723888	0.171	0.409
cDC1	cDC1	IL-1β	IL1b	Tubb5	-0.305039	0.00221286	0.699	0.873
cDC1	cDC1	IL-1β	IL1b	Sgk1	-0.305769	0.00408777	0.073	0.238
cDC1	cDC1	IL-1β	IL1b	Pstpip1	-0.306625	0.00934896	0.341	0.553
cDC1	cDC1	IL-1β	IL1b	Rhob	-0.306742	0.00464252	0.081	0.245
cDC1	cDC1	IL-1β	IL1b	Arhgap45	-0.306903	0.0143737	0.431	0.632
cDC1	cDC1	IL-1β	IL1b	Tlr11	-0.308189	0.0138386	0.333	0.522
cDC1	cDC1	IL-1β	IL1b	Skil	-0.308883	0.00170807	0.211	0.43
cDC1	cDC1	IL-1β	IL1b	Mndal	-0.309722	0.0117859	0.252	0.433
cDC1	cDC1	IL-1β	IL1b	Fam69a	-0.309782	0.000363773	0.187	0.423
cDC1	cDC1	IL-1β	IL1b	Hmgb2	-0.310028	0.0329533	0.683	0.772
cDC1	cDC1	IL-1β	IL1b	Cenpv	-0.310073	0.00475801	0.252	0.459
cDC1	cDC1	IL-1β	IL1b	Sat1	-0.310737	0.0338525	0.65	0.81
cDC1	cDC1	IL-1β	IL1b	Gltp	-0.311171	0.0131982	0.764	0.834
cDC1	cDC1	IL-1β	IL1b	Prkra	-0.311409	0.000261386	0.228	0.478
cDC1	cDC1	IL-1β	IL1b	Treml4	-0.312999	0.000878662	0.195	0.421
cDC1	cDC1	IL-1β	IL1b	Cyb5r4	-0.315612	0.00532495	0.301	0.495
cDC1	cDC1	IL-1β	IL1b	Ivns1abp	-0.317475	0.0264072	0.537	0.692
cDC1	cDC1	IL-1β	IL1b	Eps15	-0.319355	0.00819226	0.268	0.457
cDC1	cDC1	IL-1β	IL1b	Iqgap2	-0.319476	0.00312284	0.114	0.296
cDC1	cDC1	IL-1β	IL1b	Rbbp7	-0.320449	0.0218962	0.569	0.695
cDC1	cDC1	IL-1β	IL1b	Zfhx3	-0.320882	0.00142311	0.073	0.257
cDC1	cDC1	IL-1β	IL1b	Rbpj	-0.323911	0.0190108	0.61	0.743
cDC1	cDC1	IL-1β	IL1b	Tlr12	-0.3243	3.37433e-05	0.024	0.228
cDC1	cDC1	IL-1β	IL1b	Clec9a	-0.324598	0.0300153	0.642	0.774
cDC1	cDC1	IL-1β	IL1b	Smc4	-0.324636	0.00246427	0.293	0.512
cDC1	cDC1	IL-1β	IL1b	Rraga	-0.325497	0.0123003	0.439	0.627
cDC1	cDC1	IL-1β	IL1b	Pold4	-0.32567	0.0332675	0.577	0.714
cDC1	cDC1	IL-1β	IL1b	Pcbp2	-0.325746	0.00792202	0.87	0.94
cDC1	cDC1	IL-1β	IL1b	Tlr3	-0.326146	0.00742283	0.333	0.553
cDC1	cDC1	IL-1β	IL1b	Polr2g	-0.327303	0.00213952	0.488	0.661
cDC1	cDC1	IL-1β	IL1b	Rassf3	-0.327841	0.00142311	0.122	0.315
cDC1	cDC1	IL-1β	IL1b	Stap1	-0.331522	0.00109622	0.163	0.373
cDC1	cDC1	IL-1β	IL1b	Glrx	-0.335484	0.00109622	0.309	0.529
cDC1	cDC1	IL-1β	IL1b	Top2b	-0.335713	0.00847985	0.423	0.613
cDC1	cDC1	IL-1β	IL1b	Cdk14	-0.338355	0.00938366	0.512	0.697
cDC1	cDC1	IL-1β	IL1b	Serpinf1	-0.339771	0.000666562	0.163	0.377
cDC1	cDC1	IL-1β	IL1b	Cyb5a	-0.341233	0.00189829	0.821	0.911
cDC1	cDC1	IL-1β	IL1b	Myo1f	-0.341299	0.000101236	0.26	0.529
cDC1	cDC1	IL-1β	IL1b	Sumo3	-0.343893	0.00159768	0.488	0.688
cDC1	cDC1	IL-1β	IL1b	Slk	-0.344698	0.0322289	0.455	0.613
cDC1	cDC1	IL-1β	IL1b	Ppfibp2	-0.348881	0.000213094	0.154	0.397
cDC1	cDC1	IL-1β	IL1b	Trim7	-0.349996	0.0140383	0.276	0.457
cDC1	cDC1	IL-1β	IL1b	Atf3	-0.35056	0.0430396	0.138	0.284
cDC1	cDC1	IL-1β	IL1b	Ifi209	-0.350779	0.00221286	0.163	0.361
cDC1	cDC1	IL-1β	IL1b	Irf8	-0.351395	5.46142e-06	0.943	0.993
cDC1	cDC1	IL-1β	IL1b	Macf1	-0.351541	0.000413139	0.13	0.356
cDC1	cDC1	IL-1β	IL1b	Tbl1xr1	-0.352674	0.000833132	0.171	0.387
cDC1	cDC1	IL-1β	IL1b	Coro1a	-0.352693	0.000357664	0.951	0.986
cDC1	cDC1	IL-1β	IL1b	Gpr34	-0.352783	1.24882e-05	0.065	0.308
cDC1	cDC1	IL-1β	IL1b	Ffar4	-0.352871	0.000557434	0.26	0.529
cDC1	cDC1	IL-1β	IL1b	Gm2a	-0.353496	0.0414398	0.951	0.976
cDC1	cDC1	IL-1β	IL1b	Bin3	-0.354168	0.000697695	0.22	0.44
cDC1	cDC1	IL-1β	IL1b	Mapk14	-0.360515	0.000278251	0.293	0.534
cDC1	cDC1	IL-1β	IL1b	Srsf11	-0.361408	0.000630923	0.764	0.841
cDC1	cDC1	IL-1β	IL1b	Sms	-0.3616	0.00375111	0.366	0.579
cDC1	cDC1	IL-1β	IL1b	Bmyc	-0.362804	0.0025684	0.285	0.507
cDC1	cDC1	IL-1β	IL1b	Atp5k	-0.365384	3.18907e-05	0.74	0.858
cDC1	cDC1	IL-1β	IL1b	Hsd17b11	-0.365749	0.00018352	0.114	0.339
cDC1	cDC1	IL-1β	IL1b	Commd8	-0.365802	0.00996098	0.553	0.697
cDC1	cDC1	IL-1β	IL1b	Nek6	-0.366699	1.68556e-05	0.106	0.353
cDC1	cDC1	IL-1β	IL1b	Nedd4	-0.367168	0.000361153	0.642	0.784
cDC1	cDC1	IL-1β	IL1b	Arid3b	-0.367427	5.22154e-05	0.073	0.298
cDC1	cDC1	IL-1β	IL1b	Hexb	-0.367454	0.00282558	0.293	0.488
cDC1	cDC1	IL-1β	IL1b	Cnih4	-0.368261	0.000996326	0.537	0.728
cDC1	cDC1	IL-1β	IL1b	Pqlc1	-0.369544	0.000430349	0.236	0.474
cDC1	cDC1	IL-1β	IL1b	Arhgef6	-0.369705	0.000689422	0.301	0.538
cDC1	cDC1	IL-1β	IL1b	Kctd14	-0.370105	0.00188957	0.228	0.447
cDC1	cDC1	IL-1β	IL1b	Inpp5d	-0.370228	0.00146554	0.61	0.81
cDC1	cDC1	IL-1β	IL1b	Ptp4a2	-0.370656	0.000499082	0.748	0.887
cDC1	cDC1	IL-1β	IL1b	Pafah1b3	-0.371554	0.000749188	0.512	0.716
cDC1	cDC1	IL-1β	IL1b	Phf11a	-0.37319	3.93855e-05	0.065	0.284
cDC1	cDC1	IL-1β	IL1b	Stx17	-0.37591	0.000454291	0.171	0.385
cDC1	cDC1	IL-1β	IL1b	Sdf2l1	-0.375975	0.0320833	0.537	0.68
cDC1	cDC1	IL-1β	IL1b	Hells	-0.376171	4.73421e-05	0.065	0.284
cDC1	cDC1	IL-1β	IL1b	Ppt2	-0.37705	0.00189829	0.228	0.435
cDC1	cDC1	IL-1β	IL1b	Zfp710	-0.377577	0.000716435	0.22	0.435
cDC1	cDC1	IL-1β	IL1b	Kif2a	-0.37959	0.000188061	0.236	0.471
cDC1	cDC1	IL-1β	IL1b	Arl6ip1	-0.381007	0.0066448	0.715	0.827
cDC1	cDC1	IL-1β	IL1b	Aif1	-0.383064	3.42762e-05	0.951	0.969
cDC1	cDC1	IL-1β	IL1b	Lacc1	-0.383176	1.97255e-05	0.106	0.365
cDC1	cDC1	IL-1β	IL1b	Mcm3	-0.387446	0.00202354	0.114	0.293
cDC1	cDC1	IL-1β	IL1b	Fam129a	-0.387775	0.000534498	0.382	0.615
cDC1	cDC1	IL-1β	IL1b	Ptma	-0.389065	0.00283417	1	1
cDC1	cDC1	IL-1β	IL1b	Fam111a	-0.392046	0.000627629	0.073	0.257
cDC1	cDC1	IL-1β	IL1b	Dpy19l1	-0.392248	0.000249351	0.252	0.505
cDC1	cDC1	IL-1β	IL1b	Plp2	-0.398175	0.000445143	0.301	0.538
cDC1	cDC1	IL-1β	IL1b	Mef2c	-0.398352	0.000388856	0.179	0.411
cDC1	cDC1	IL-1β	IL1b	Plin2	-0.399453	0.000654508	0.52	0.707
cDC1	cDC1	IL-1β	IL1b	Cyb5r1	-0.399813	9.90386e-06	0.114	0.368
cDC1	cDC1	IL-1β	IL1b	Vrk2	-0.400343	0.0063186	0.398	0.587
cDC1	cDC1	IL-1β	IL1b	Ccnd1	-0.400497	0.00278658	0.48	0.697
cDC1	cDC1	IL-1β	IL1b	Prpf38b	-0.401585	0.00441203	0.65	0.817
cDC1	cDC1	IL-1β	IL1b	Rtl8b	-0.402653	0.000335437	0.106	0.312
cDC1	cDC1	IL-1β	IL1b	Ppfia4	-0.403564	0.00324958	0.423	0.625
cDC1	cDC1	IL-1β	IL1b	Tifab	-0.405855	0.000172837	0.244	0.488
cDC1	cDC1	IL-1β	IL1b	Arhgdib	-0.406505	0.0010624	0.691	0.837
cDC1	cDC1	IL-1β	IL1b	Erp29	-0.407853	1.10423e-05	0.846	0.928
cDC1	cDC1	IL-1β	IL1b	Celf2	-0.409426	0.000987152	0.74	0.865
cDC1	cDC1	IL-1β	IL1b	Cd300c2	-0.410119	6.49539e-06	0.195	0.476
cDC1	cDC1	IL-1β	IL1b	Ccdc12	-0.411747	2.1495e-05	0.772	0.885
cDC1	cDC1	IL-1β	IL1b	Sptssa	-0.412734	0.00110483	0.439	0.647
cDC1	cDC1	IL-1β	IL1b	Abhd17a	-0.414801	0.000182089	0.423	0.647
cDC1	cDC1	IL-1β	IL1b	Arpc5l	-0.416571	8.84402e-05	0.577	0.791
cDC1	cDC1	IL-1β	IL1b	Cat	-0.417909	9.71029e-05	0.285	0.531
cDC1	cDC1	IL-1β	IL1b	Fxyd5	-0.417912	8.04536e-05	0.813	0.947
cDC1	cDC1	IL-1β	IL1b	Hexa	-0.417975	0.000771704	0.439	0.651
cDC1	cDC1	IL-1β	IL1b	Uqcc2	-0.418728	0.000380262	0.488	0.68
cDC1	cDC1	IL-1β	IL1b	Nr4a2	-0.420296	0.0123003	0.073	0.221
cDC1	cDC1	IL-1β	IL1b	Cd81	-0.421193	0.00328965	0.569	0.752
cDC1	cDC1	IL-1β	IL1b	Ccr9	-0.422442	1.00221e-05	0.106	0.37
cDC1	cDC1	IL-1β	IL1b	Tyrobp	-0.422912	3.60357e-05	0.894	0.952
cDC1	cDC1	IL-1β	IL1b	Dbn1	-0.424114	2.29167e-05	0.138	0.397
cDC1	cDC1	IL-1β	IL1b	Shtn1	-0.424157	0.000199503	0.642	0.846
cDC1	cDC1	IL-1β	IL1b	Hepacam2	-0.424505	0.00349009	0.268	0.478
cDC1	cDC1	IL-1β	IL1b	Lipa	-0.425269	8.18799e-06	0.146	0.425
cDC1	cDC1	IL-1β	IL1b	Lbh	-0.42946	3.63853e-05	0.203	0.466
cDC1	cDC1	IL-1β	IL1b	Ttc39a	-0.429868	7.16513e-07	0.089	0.37
cDC1	cDC1	IL-1β	IL1b	Trps1	-0.431793	1.34393e-05	0.098	0.346
cDC1	cDC1	IL-1β	IL1b	Pycard	-0.432865	3.20868e-06	0.407	0.663
cDC1	cDC1	IL-1β	IL1b	Pik3cb	-0.434929	1.53538e-05	0.236	0.517
cDC1	cDC1	IL-1β	IL1b	Lpar6	-0.436321	4.75932e-06	0.146	0.421
cDC1	cDC1	IL-1β	IL1b	Unc93b1	-0.437013	3.70175e-05	0.732	0.894
cDC1	cDC1	IL-1β	IL1b	Hspa1b	-0.437405	1.04432e-06	0.374	0.68
cDC1	cDC1	IL-1β	IL1b	Atpif1	-0.438668	1.19017e-08	0.943	0.99
cDC1	cDC1	IL-1β	IL1b	Tspan33	-0.439636	0.000273528	0.423	0.651
cDC1	cDC1	IL-1β	IL1b	9930111J21Rik2	-0.441505	4.00494e-05	0.268	0.524
cDC1	cDC1	IL-1β	IL1b	Lsp1	-0.443816	8.07045e-10	0.984	0.995
cDC1	cDC1	IL-1β	IL1b	Nap1l1	-0.444185	6.52065e-06	0.821	0.918
cDC1	cDC1	IL-1β	IL1b	Tmpo	-0.444652	0.000122158	0.496	0.714
cDC1	cDC1	IL-1β	IL1b	Txndc16	-0.445306	0.0165695	0.285	0.459
cDC1	cDC1	IL-1β	IL1b	Cxcr3	-0.445943	3.57809e-08	0.057	0.351
cDC1	cDC1	IL-1β	IL1b	Ifi203	-0.446865	0.0186574	0.195	0.358
cDC1	cDC1	IL-1β	IL1b	Mctp1	-0.448543	4.99774e-06	0.195	0.483
cDC1	cDC1	IL-1β	IL1b	Itm2b	-0.448932	2.38854e-08	0.959	0.978
cDC1	cDC1	IL-1β	IL1b	Crip1	-0.455653	0.000204599	0.984	0.983
cDC1	cDC1	IL-1β	IL1b	Abcg3	-0.456432	3.20889e-07	0.033	0.293
cDC1	cDC1	IL-1β	IL1b	Man2b1	-0.463576	9.01449e-06	0.894	0.942
cDC1	cDC1	IL-1β	IL1b	Hspa8	-0.464614	8.43151e-08	1	0.998
cDC1	cDC1	IL-1β	IL1b	Fgl2	-0.466396	3.12023e-05	0.488	0.767
cDC1	cDC1	IL-1β	IL1b	Alcam	-0.471474	1.32777e-07	0.122	0.433
cDC1	cDC1	IL-1β	IL1b	Itpr1	-0.472769	2.96675e-08	0.187	0.522
cDC1	cDC1	IL-1β	IL1b	Lrrk2	-0.472967	1.16566e-06	0.236	0.555
cDC1	cDC1	IL-1β	IL1b	Arhgap17	-0.476588	7.03019e-06	0.341	0.63
cDC1	cDC1	IL-1β	IL1b	Parp8	-0.476591	1.05993e-05	0.374	0.656
cDC1	cDC1	IL-1β	IL1b	Unc119	-0.478057	1.02642e-05	0.407	0.647
cDC1	cDC1	IL-1β	IL1b	Anxa6	-0.479584	3.12157e-06	0.634	0.832
cDC1	cDC1	IL-1β	IL1b	Laptm5	-0.484327	9.22996e-11	0.967	0.995
cDC1	cDC1	IL-1β	IL1b	Vim	-0.485016	2.18818e-06	0.943	0.981
cDC1	cDC1	IL-1β	IL1b	Trf	-0.496933	3.97243e-06	0.203	0.481
cDC1	cDC1	IL-1β	IL1b	Fam105a	-0.501537	2.09871e-08	0.358	0.673
cDC1	cDC1	IL-1β	IL1b	Clec12a	-0.508277	9.37354e-06	0.553	0.803
cDC1	cDC1	IL-1β	IL1b	Dut	-0.510208	0.000410112	0.228	0.457
cDC1	cDC1	IL-1β	IL1b	Psap	-0.518214	8.37294e-13	1	1
cDC1	cDC1	IL-1β	IL1b	Glipr1	-0.524237	1.19294e-06	0.358	0.644
cDC1	cDC1	IL-1β	IL1b	Lmo4	-0.525306	2.27625e-06	0.252	0.555
cDC1	cDC1	IL-1β	IL1b	Slc46a3	-0.527477	6.87339e-06	0.276	0.531
cDC1	cDC1	IL-1β	IL1b	Fosb	-0.53028	1.93934e-06	0.382	0.688
cDC1	cDC1	IL-1β	IL1b	Arhgap5	-0.532774	3.064e-07	0.398	0.707
cDC1	cDC1	IL-1β	IL1b	Emp3	-0.533966	0.000113356	0.553	0.716
cDC1	cDC1	IL-1β	IL1b	Tmsb10	-0.534841	6.3526e-07	0.992	1
cDC1	cDC1	IL-1β	IL1b	Nr4a1	-0.544804	0.000110074	0.089	0.308
cDC1	cDC1	IL-1β	IL1b	Ptms	-0.550022	1.53882e-09	0.87	0.959
cDC1	cDC1	IL-1β	IL1b	Tnni2	-0.557221	7.04637e-06	0.463	0.719
cDC1	cDC1	IL-1β	IL1b	Evi2a	-0.561461	1.2014e-06	0.366	0.623
cDC1	cDC1	IL-1β	IL1b	Gpx1	-0.564738	2.51646e-09	0.967	0.976
cDC1	cDC1	IL-1β	IL1b	Rab32	-0.565983	1.50525e-08	0.358	0.675
cDC1	cDC1	IL-1β	IL1b	Gpr65	-0.566929	1.0539e-08	0.211	0.548
cDC1	cDC1	IL-1β	IL1b	Ctsh	-0.567532	2.96675e-08	0.569	0.837
cDC1	cDC1	IL-1β	IL1b	Fuca1	-0.569226	6.50167e-07	0.886	0.954
cDC1	cDC1	IL-1β	IL1b	Pianp	-0.570335	1.91998e-07	0.13	0.425
cDC1	cDC1	IL-1β	IL1b	Sept6	-0.5806	3.16881e-08	0.577	0.805
cDC1	cDC1	IL-1β	IL1b	Tubb2a	-0.583067	9.22372e-10	0.228	0.611
cDC1	cDC1	IL-1β	IL1b	Creg1	-0.585475	1.37004e-08	0.374	0.675
cDC1	cDC1	IL-1β	IL1b	Rgs10	-0.600441	6.72602e-10	0.805	0.906
cDC1	cDC1	IL-1β	IL1b	Cotl1	-0.605788	2.84913e-09	0.488	0.774
cDC1	cDC1	IL-1β	IL1b	Itgb7	-0.615386	1.58919e-07	0.463	0.733
cDC1	cDC1	IL-1β	IL1b	Btg2	-0.632531	1.99964e-06	0.805	0.904
cDC1	cDC1	IL-1β	IL1b	Camk1d	-0.636791	1.99261e-08	0.463	0.755
cDC1	cDC1	IL-1β	IL1b	Phf11b	-0.63736	4.99924e-09	0.236	0.599
cDC1	cDC1	IL-1β	IL1b	Samd9l	-0.640062	6.72662e-09	0.26	0.603
cDC1	cDC1	IL-1β	IL1b	Ptpn18	-0.641648	1.83298e-16	0.894	0.976
cDC1	cDC1	IL-1β	IL1b	Rtl8a	-0.6568	5.39737e-12	0.154	0.572
cDC1	cDC1	IL-1β	IL1b	Ckb	-0.660722	2.88666e-10	0.707	0.899
cDC1	cDC1	IL-1β	IL1b	Rab7b	-0.664024	1.81371e-11	0.691	0.904
cDC1	cDC1	IL-1β	IL1b	Anxa1	-0.679097	1.56791e-08	0.39	0.685
cDC1	cDC1	IL-1β	IL1b	Klf4	-0.687617	1.77871e-06	0.163	0.445
cDC1	cDC1	IL-1β	IL1b	Ramp1	-0.694164	4.06003e-12	0.35	0.721
cDC1	cDC1	IL-1β	IL1b	Pak1	-0.724688	2.776e-11	0.333	0.695
cDC1	cDC1	IL-1β	IL1b	Ppt1	-0.727752	4.30209e-15	0.951	0.986
cDC1	cDC1	IL-1β	IL1b	Evl	-0.733841	1.03826e-12	0.276	0.673
cDC1	cDC1	IL-1β	IL1b	Hspa1a	-0.742169	1.95231e-08	0.48	0.791
cDC1	cDC1	IL-1β	IL1b	Pmaip1	-0.758631	4.1354e-07	0.301	0.594
cDC1	cDC1	IL-1β	IL1b	Xcr1	-0.786996	6.39321e-13	0.724	0.945
cDC1	cDC1	IL-1β	IL1b	Arsb	-0.790232	1.12702e-12	0.382	0.731
cDC1	cDC1	IL-1β	IL1b	St8sia4	-0.809207	2.88647e-12	0.325	0.697
cDC1	cDC1	IL-1β	IL1b	St3gal5	-0.80942	2.22815e-16	0.154	0.637
cDC1	cDC1	IL-1β	IL1b	Cd44	-0.814251	7.15074e-14	0.293	0.714
cDC1	cDC1	IL-1β	IL1b	Pid1	-0.825841	2.79522e-15	0.366	0.76
cDC1	cDC1	IL-1β	IL1b	Fos	-0.877962	0.000110074	0.707	0.81
cDC1	cDC1	IL-1β	IL1b	Alox5ap	-0.904196	1.54084e-18	0.756	0.938
cDC1	cDC1	IL-1β	IL1b	Rnase6	-0.917961	1.54084e-18	0.585	0.906
cDC1	cDC1	IL-1β	IL1b	Mpeg1	-0.920416	9.12127e-22	0.894	0.988
cDC1	cDC1	IL-1β	IL1b	Pld4	-0.925455	5.12033e-20	0.48	0.877
cDC1	cDC1	IL-1β	IL1b	Cd180	-0.951809	7.33273e-17	0.081	0.555
cDC1	cDC1	IL-1β	IL1b	Ifngr1	-0.959921	1.24986e-16	0.545	0.868
cDC1	cDC1	IL-1β	IL1b	Ighm	-0.964133	1.94028e-19	0.301	0.779
cDC1	cDC1	IL-1β	IL1b	Lyz2	-1.04194	4.95739e-15	0.52	0.849
cDC1	cDC1	IL-1β	IL1b	Cd8a	-1.07591	7.42606e-14	0.455	0.76
cDC1	cDC1	IL-1β	IL1b	Rgs2	-1.08544	1.34146e-18	0.512	0.88
cDC1	cDC1	IL-1β	IL1b	Klf2	-1.17011	4.97277e-13	0.65	0.863
cDC1	cDC1	IL-1β	IL1b	Jun	-1.19012	3.06243e-13	0.447	0.774
cDC1	cDC1	IL-1β	IL1b	Ccr2	-1.43509	6.80402e-20	0.065	0.591
cDC1	cDC1	IL-1Ra	IL1ra	Tsc22d3	-0.600258	0.0100067	0.378	0.613
cDC1	cDC1	IL-1Ra	IL1ra	Uba52	-0.72005	0.000194335	0.806	0.877
cDC1	cDC1	IL-1Ra	IL1ra	Klf2	-0.833205	0.000120013	0.755	0.863
cDC1	cDC1	IL-1Ra	IL1ra	Hspa1b	-1.36116	2.31658e-16	0.153	0.68
cDC1	cDC1	IL-1Ra	IL1ra	Hspa1a	-1.95464	4.37969e-23	0.194	0.791
cDC1	cDC1	IL-18	IL18	Cxcl9	3.5754	2.24805e-43	0.989	0.555
cDC1	cDC1	IL-18	IL18	Serpina3g	3.35304	6.84197e-49	1	0.406
cDC1	cDC1	IL-18	IL18	Iigp1	2.40228	6.22094e-67	0.835	0.043
cDC1	cDC1	IL-18	IL18	Cdkn1a	2.06955	3.07308e-43	0.824	0.123
cDC1	cDC1	IL-18	IL18	Zyx	1.79223	3.00921e-37	1	0.632
cDC1	cDC1	IL-18	IL18	Apol7c	1.75538	3.4641e-15	0.659	0.248
cDC1	cDC1	IL-18	IL18	Bcl2a1b	1.60061	9.17286e-15	0.835	0.478
cDC1	cDC1	IL-18	IL18	Pfkp	1.57705	1.62739e-36	0.978	0.526
cDC1	cDC1	IL-18	IL18	Ifi47	1.5144	1.05802e-44	0.802	0.115
cDC1	cDC1	IL-18	IL18	Basp1	1.49047	1.91082e-20	0.912	0.587
cDC1	cDC1	IL-18	IL18	Socs1	1.49005	4.52196e-58	0.835	0.07
cDC1	cDC1	IL-18	IL18	Samhd1	1.45659	2.04076e-25	0.989	0.803
cDC1	cDC1	IL-18	IL18	Ifi205	1.43008	4.07099e-27	0.989	0.832
cDC1	cDC1	IL-18	IL18	Slfn2	1.3409	2.73506e-28	0.967	0.671
cDC1	cDC1	IL-18	IL18	Fam26f	1.33213	7.14538e-43	0.78	0.103
cDC1	cDC1	IL-18	IL18	Irf1	1.32059	7.54005e-35	0.912	0.257
cDC1	cDC1	IL-18	IL18	Gnb4	1.25715	3.2349e-29	0.835	0.264
cDC1	cDC1	IL-18	IL18	Gbp5	1.25592	4.77447e-66	0.802	0.029
cDC1	cDC1	IL-18	IL18	Ppa1	1.19792	2.49886e-24	0.89	0.43
cDC1	cDC1	IL-18	IL18	Slfn5	1.18549	1.24223e-15	0.868	0.5
cDC1	cDC1	IL-18	IL18	Pnp	1.16734	4.32048e-20	0.89	0.599
cDC1	cDC1	IL-18	IL18	Irgm1	1.16392	1.89564e-34	0.879	0.236
cDC1	cDC1	IL-18	IL18	Lgals3	1.15521	0.00125594	0.901	0.856
cDC1	cDC1	IL-18	IL18	Cd40	1.1533	6.72008e-22	0.857	0.312
cDC1	cDC1	IL-18	IL18	Lap3	1.13389	9.58305e-27	0.89	0.409
cDC1	cDC1	IL-18	IL18	Bcl2a1d	1.11091	1.79537e-11	0.923	0.709
cDC1	cDC1	IL-18	IL18	Zbp1	1.10838	2.23465e-36	0.824	0.159
cDC1	cDC1	IL-18	IL18	Bcl2a1a	1.05984	3.75528e-10	0.802	0.594
cDC1	cDC1	IL-18	IL18	Nabp1	1.05807	7.27101e-13	0.879	0.495
cDC1	cDC1	IL-18	IL18	Pim1	1.04865	1.06098e-15	0.978	0.625
cDC1	cDC1	IL-18	IL18	Igtp	1.04372	6.957e-46	0.835	0.111
cDC1	cDC1	IL-18	IL18	Txndc17	1.04311	7.22139e-09	0.956	0.779
cDC1	cDC1	IL-18	IL18	Nampt	1.0263	1.85134e-21	0.89	0.339
cDC1	cDC1	IL-18	IL18	Denr	1.0096	8.34159e-20	0.89	0.558
cDC1	cDC1	IL-18	IL18	Ly6a	1.00392	7.46822e-16	0.604	0.178
cDC1	cDC1	IL-18	IL18	Ccnd2	0.985713	6.0604e-11	0.44	0.123
cDC1	cDC1	IL-18	IL18	Hhex	0.958767	1.10443e-16	0.648	0.214
cDC1	cDC1	IL-18	IL18	Irf5	0.954253	5.24839e-23	0.989	0.752
cDC1	cDC1	IL-18	IL18	Gbp2	0.944128	1.17781e-35	0.571	0.046
cDC1	cDC1	IL-18	IL18	Procr	0.936156	5.06589e-18	0.802	0.325
cDC1	cDC1	IL-18	IL18	Dnase1l3	0.923794	4.43441e-08	0.923	0.728
cDC1	cDC1	IL-18	IL18	Slamf8	0.903764	3.58499e-18	0.956	0.808
cDC1	cDC1	IL-18	IL18	Txn1	0.898537	9.47643e-14	0.989	0.945
cDC1	cDC1	IL-18	IL18	Fcgr4	0.880672	1.33318e-47	0.615	0.024
cDC1	cDC1	IL-18	IL18	Glipr2	0.872554	1.64875e-15	0.385	0.058
cDC1	cDC1	IL-18	IL18	Irf7	0.869722	7.2219e-17	0.78	0.303
cDC1	cDC1	IL-18	IL18	Bcl2l14	0.867736	3.00692e-05	0.473	0.224
cDC1	cDC1	IL-18	IL18	Ccl22	0.848367	0.0452859	0.143	0.05
cDC1	cDC1	IL-18	IL18	Serpinb9	0.834256	1.2014e-11	0.67	0.26
cDC1	cDC1	IL-18	IL18	Serpinb6b	0.832177	8.56949e-07	0.78	0.481
cDC1	cDC1	IL-18	IL18	Slc4a8	0.830538	1.39132e-33	0.615	0.072
cDC1	cDC1	IL-18	IL18	Coro2a	0.82306	4.76607e-14	0.78	0.349
cDC1	cDC1	IL-18	IL18	Hspa5	0.822414	0.000103203	0.956	0.933
cDC1	cDC1	IL-18	IL18	Pkib	0.810803	5.16239e-13	0.989	0.812
cDC1	cDC1	IL-18	IL18	Manf	0.806773	0.000118092	0.857	0.728
cDC1	cDC1	IL-18	IL18	Srgn	0.805127	4.00356e-07	0.945	0.909
cDC1	cDC1	IL-18	IL18	Clic4	0.804767	7.7411e-09	0.923	0.637
cDC1	cDC1	IL-18	IL18	Pla2g16	0.802213	4.6276e-12	0.868	0.548
cDC1	cDC1	IL-18	IL18	Stat1	0.795013	1.34281e-13	0.956	0.661
cDC1	cDC1	IL-18	IL18	Cmtm6	0.781069	4.76539e-17	0.791	0.322
cDC1	cDC1	IL-18	IL18	Chd7	0.76992	3.30868e-16	0.703	0.24
cDC1	cDC1	IL-18	IL18	Mkrn1	0.755999	1.6871e-16	0.956	0.678
cDC1	cDC1	IL-18	IL18	Fam241a	0.751193	9.45762e-22	0.846	0.286
cDC1	cDC1	IL-18	IL18	Traf1	0.723986	9.03913e-06	0.846	0.567
cDC1	cDC1	IL-18	IL18	Serpina3f	0.717653	3.44305e-38	0.538	0.029
cDC1	cDC1	IL-18	IL18	Cflar	0.714366	6.01907e-08	0.659	0.315
cDC1	cDC1	IL-18	IL18	Slc33a1	0.714354	2.19195e-22	0.659	0.142
cDC1	cDC1	IL-18	IL18	Tap1	0.711224	5.60779e-15	0.989	0.894
cDC1	cDC1	IL-18	IL18	Clec2d	0.710548	6.22929e-11	0.934	0.603
cDC1	cDC1	IL-18	IL18	Litaf	0.699578	2.82046e-15	0.813	0.358
cDC1	cDC1	IL-18	IL18	Kmo	0.691378	2.52145e-12	0.769	0.368
cDC1	cDC1	IL-18	IL18	Klrk1	0.686924	1.8579e-08	0.857	0.572
cDC1	cDC1	IL-18	IL18	Tspo	0.680727	2.89323e-09	0.945	0.868
cDC1	cDC1	IL-18	IL18	Malt1	0.674237	1.42857e-06	0.56	0.272
cDC1	cDC1	IL-18	IL18	Gdap10	0.668939	4.83039e-08	0.538	0.207
cDC1	cDC1	IL-18	IL18	Gbp4	0.666719	2.98079e-12	0.374	0.075
cDC1	cDC1	IL-18	IL18	Gatm	0.665909	2.41121e-06	0.857	0.623
cDC1	cDC1	IL-18	IL18	Ifi211	0.66496	1.97095e-10	0.879	0.541
cDC1	cDC1	IL-18	IL18	Creld2	0.649318	0.0457401	0.505	0.358
cDC1	cDC1	IL-18	IL18	Ifi204	0.645939	6.36614e-17	0.648	0.175
cDC1	cDC1	IL-18	IL18	Fgl2	0.64461	3.48767e-07	0.923	0.767
cDC1	cDC1	IL-18	IL18	Tpm4	0.644222	1.16438e-10	0.89	0.591
cDC1	cDC1	IL-18	IL18	Lsm1	0.642117	3.17462e-10	0.703	0.339
cDC1	cDC1	IL-18	IL18	Arf4	0.64025	1.19168e-08	0.846	0.613
cDC1	cDC1	IL-18	IL18	Cd24a	0.639792	2.42347e-05	0.945	0.767
cDC1	cDC1	IL-18	IL18	Ptpn1	0.635664	2.79648e-10	0.769	0.406
cDC1	cDC1	IL-18	IL18	Tle3	0.634391	8.88689e-12	0.67	0.255
cDC1	cDC1	IL-18	IL18	Psma7	0.627474	1.94981e-12	0.967	0.923
cDC1	cDC1	IL-18	IL18	Parp14	0.624004	8.81901e-13	0.659	0.236
cDC1	cDC1	IL-18	IL18	Kynu	0.616998	1.79014e-16	0.725	0.238
cDC1	cDC1	IL-18	IL18	Tmem131l	0.616104	2.3109e-05	0.78	0.476
cDC1	cDC1	IL-18	IL18	Ube2s	0.61104	0.00054929	0.846	0.661
cDC1	cDC1	IL-18	IL18	Cd86	0.600493	4.39425e-07	0.956	0.772
cDC1	cDC1	IL-18	IL18	Tes	0.599262	1.82634e-10	0.813	0.423
cDC1	cDC1	IL-18	IL18	Gadd45b	0.592826	9.5559e-07	0.352	0.106
cDC1	cDC1	IL-18	IL18	Il10ra	0.589997	3.81365e-09	0.824	0.459
cDC1	cDC1	IL-18	IL18	Stat2	0.589221	3.6725e-12	0.692	0.252
cDC1	cDC1	IL-18	IL18	Eif5a	0.588638	1.51647e-09	0.978	0.94
cDC1	cDC1	IL-18	IL18	Tapbpl	0.583872	3.62591e-11	0.769	0.382
cDC1	cDC1	IL-18	IL18	Ifi207	0.582634	3.3453e-11	0.802	0.38
cDC1	cDC1	IL-18	IL18	Itgae	0.580161	1.45579e-11	0.626	0.209
cDC1	cDC1	IL-18	IL18	Cd274	0.576444	5.83408e-19	0.396	0.048
cDC1	cDC1	IL-18	IL18	Rap1b	0.575986	2.19962e-07	0.967	0.733
cDC1	cDC1	IL-18	IL18	Gpr33	0.574731	1.43284e-29	0.571	0.062
cDC1	cDC1	IL-18	IL18	Rnf213	0.5697	9.90567e-06	0.637	0.341
cDC1	cDC1	IL-18	IL18	Ly86	0.568453	0.000149129	0.846	0.678
cDC1	cDC1	IL-18	IL18	Fnbp1l	0.566369	4.65697e-10	0.484	0.151
cDC1	cDC1	IL-18	IL18	Fam49b	0.559945	9.47302e-10	0.989	0.861
cDC1	cDC1	IL-18	IL18	Tmem131	0.558109	1.43758e-10	0.802	0.404
cDC1	cDC1	IL-18	IL18	Ctsz	0.555048	1.00147e-10	0.967	0.901
cDC1	cDC1	IL-18	IL18	Ikzf2	0.552734	1.08131e-20	0.473	0.065
cDC1	cDC1	IL-18	IL18	Calr	0.549405	0.000112945	0.989	0.962
cDC1	cDC1	IL-18	IL18	Casp4	0.547857	3.65705e-24	0.516	0.065
cDC1	cDC1	IL-18	IL18	Casp8	0.545995	2.59615e-10	0.714	0.334
cDC1	cDC1	IL-18	IL18	Cst3	0.540799	1.12348e-13	1	1
cDC1	cDC1	IL-18	IL18	Ube2l6	0.539179	3.15619e-14	0.571	0.156
cDC1	cDC1	IL-18	IL18	Icam1	0.538479	3.48767e-07	0.89	0.584
cDC1	cDC1	IL-18	IL18	Fam46c	0.536649	0.0012811	0.505	0.262
cDC1	cDC1	IL-18	IL18	Irf8	0.531439	6.64649e-13	1	0.993
cDC1	cDC1	IL-18	IL18	Sh3glb1	0.528861	1.24847e-07	0.945	0.793
cDC1	cDC1	IL-18	IL18	Psmb10	0.523839	2.04921e-07	0.923	0.74
cDC1	cDC1	IL-18	IL18	Polr2i	0.516488	0.00024428	0.659	0.425
cDC1	cDC1	IL-18	IL18	Rer1	0.514408	4.09026e-08	0.89	0.649
cDC1	cDC1	IL-18	IL18	Pmepa1	0.512004	1.94196e-11	0.593	0.207
cDC1	cDC1	IL-18	IL18	Slc8b1	0.508144	9.74486e-05	0.879	0.615
cDC1	cDC1	IL-18	IL18	Pdia3	0.504116	0.000282976	0.956	0.822
cDC1	cDC1	IL-18	IL18	Rab7	0.503515	3.87414e-08	0.956	0.788
cDC1	cDC1	IL-18	IL18	Fh1	0.503502	1.94583e-06	0.67	0.435
cDC1	cDC1	IL-18	IL18	Psma4	0.502615	1.18876e-07	0.945	0.839
cDC1	cDC1	IL-18	IL18	Tuba1b	0.502554	0.000169635	0.813	0.599
cDC1	cDC1	IL-18	IL18	Rars	0.501852	2.49516e-09	0.626	0.26
cDC1	cDC1	IL-18	IL18	Tcf7l2	0.501842	1.79231e-06	0.538	0.231
cDC1	cDC1	IL-18	IL18	Psma3	0.500934	1.51559e-07	0.901	0.889
cDC1	cDC1	IL-18	IL18	Prkcd	0.500602	3.02029e-07	0.901	0.601
cDC1	cDC1	IL-18	IL18	Pml	0.497479	6.3015e-13	0.637	0.204
cDC1	cDC1	IL-18	IL18	Nop58	0.495983	0.00276791	0.681	0.462
cDC1	cDC1	IL-18	IL18	Isg15	0.495479	3.87269e-21	0.538	0.087
cDC1	cDC1	IL-18	IL18	Ccdc86	0.491342	9.42067e-07	0.758	0.425
cDC1	cDC1	IL-18	IL18	Mbd2	0.484695	5.02849e-09	0.89	0.603
cDC1	cDC1	IL-18	IL18	Abhd16a	0.484234	2.25259e-07	0.538	0.224
cDC1	cDC1	IL-18	IL18	Nlrc5	0.483844	5.95532e-09	0.659	0.274
cDC1	cDC1	IL-18	IL18	Ube2d3	0.482085	3.13064e-08	0.956	0.889
cDC1	cDC1	IL-18	IL18	Ifi35	0.481762	8.1577e-07	0.846	0.579
cDC1	cDC1	IL-18	IL18	Tubb4b	0.478578	0.0146465	0.516	0.312
cDC1	cDC1	IL-18	IL18	Ogfr	0.476868	5.19473e-08	0.78	0.418
cDC1	cDC1	IL-18	IL18	Stx11	0.475318	4.26542e-12	0.538	0.163
cDC1	cDC1	IL-18	IL18	Tmem173	0.471724	2.5389e-09	0.593	0.219
cDC1	cDC1	IL-18	IL18	Orai1	0.470331	7.91601e-07	0.78	0.507
cDC1	cDC1	IL-18	IL18	March5	0.470257	6.54362e-08	0.725	0.353
cDC1	cDC1	IL-18	IL18	Mtss1	0.469742	3.95439e-14	0.385	0.067
cDC1	cDC1	IL-18	IL18	Riok3	0.469476	3.13064e-08	0.78	0.409
cDC1	cDC1	IL-18	IL18	Ube2n	0.469393	2.18339e-08	0.934	0.728
cDC1	cDC1	IL-18	IL18	Eif6	0.466087	3.45891e-08	0.857	0.582
cDC1	cDC1	IL-18	IL18	Eif4a1	0.463445	4.29452e-06	1	0.957
cDC1	cDC1	IL-18	IL18	Nfkbie	0.461632	4.05166e-08	0.692	0.3
cDC1	cDC1	IL-18	IL18	Stat3	0.459963	1.4127e-07	0.802	0.445
cDC1	cDC1	IL-18	IL18	Sdad1	0.458849	0.00013339	0.791	0.587
cDC1	cDC1	IL-18	IL18	Pfn1	0.454346	6.94112e-08	0.989	0.99
cDC1	cDC1	IL-18	IL18	Plek	0.454176	2.10228e-05	0.901	0.666
cDC1	cDC1	IL-18	IL18	Flnb	0.453902	1.85347e-08	0.593	0.228
cDC1	cDC1	IL-18	IL18	Eif2s1	0.452465	5.09931e-06	0.846	0.63
cDC1	cDC1	IL-18	IL18	Dnaja2	0.452136	3.99448e-06	0.802	0.51
cDC1	cDC1	IL-18	IL18	Tuba1a	0.450663	8.7176e-06	0.736	0.404
cDC1	cDC1	IL-18	IL18	Cish	0.446759	4.07099e-27	0.363	0.012
cDC1	cDC1	IL-18	IL18	Rwdd1	0.445566	1.42857e-06	0.89	0.683
cDC1	cDC1	IL-18	IL18	Psmd12	0.444423	1.47175e-05	0.758	0.457
cDC1	cDC1	IL-18	IL18	Nras	0.444032	9.16534e-09	0.692	0.293
cDC1	cDC1	IL-18	IL18	H2-K1	0.440935	3.85487e-05	1	0.998
cDC1	cDC1	IL-18	IL18	Tapbp	0.440589	6.67716e-06	0.967	0.853
cDC1	cDC1	IL-18	IL18	Sbno2	0.440121	0.0101348	0.857	0.637
cDC1	cDC1	IL-18	IL18	Nufip1	0.439903	6.54567e-10	0.626	0.238
cDC1	cDC1	IL-18	IL18	Hspa4	0.439829	0.0028938	0.835	0.615
cDC1	cDC1	IL-18	IL18	Plgrkt	0.439821	2.23286e-05	0.648	0.353
cDC1	cDC1	IL-18	IL18	Trim30d	0.439679	7.56978e-05	0.505	0.248
cDC1	cDC1	IL-18	IL18	Fam96b	0.439068	3.03982e-06	0.747	0.452
cDC1	cDC1	IL-18	IL18	Picalm	0.438647	1.91083e-05	0.824	0.517
cDC1	cDC1	IL-18	IL18	Pdia6	0.437598	0.00846108	0.879	0.745
cDC1	cDC1	IL-18	IL18	Acadl	0.43329	0.000181064	0.835	0.584
cDC1	cDC1	IL-18	IL18	Zufsp	0.431391	7.29385e-07	0.769	0.392
cDC1	cDC1	IL-18	IL18	Vdac2	0.430936	9.38246e-08	0.945	0.889
cDC1	cDC1	IL-18	IL18	Bbx	0.429568	0.000159945	0.56	0.296
cDC1	cDC1	IL-18	IL18	Trib1	0.424926	0.0297413	0.582	0.399
cDC1	cDC1	IL-18	IL18	Trio	0.422466	1.31887e-05	0.714	0.385
cDC1	cDC1	IL-18	IL18	Csrp1	0.4223	4.48609e-05	0.648	0.377
cDC1	cDC1	IL-18	IL18	Ccl17	0.421798	2.98121e-07	0.121	0.007
cDC1	cDC1	IL-18	IL18	Spcs2	0.419632	0.0197989	0.846	0.736
cDC1	cDC1	IL-18	IL18	Pgam1	0.419123	0.000135231	0.879	0.714
cDC1	cDC1	IL-18	IL18	Galnt7	0.418648	2.01822e-05	0.813	0.469
cDC1	cDC1	IL-18	IL18	H2-D1	0.418544	3.43681e-07	1	0.995
cDC1	cDC1	IL-18	IL18	Gbp9	0.416252	2.4903e-08	0.385	0.113
cDC1	cDC1	IL-18	IL18	Ncbp3	0.416047	1.71094e-07	0.549	0.238
cDC1	cDC1	IL-18	IL18	Cct3	0.416025	1.56807e-05	0.901	0.736
cDC1	cDC1	IL-18	IL18	Psmb9	0.414258	4.38838e-07	0.978	0.969
cDC1	cDC1	IL-18	IL18	Snx6	0.414155	9.00026e-07	0.703	0.394
cDC1	cDC1	IL-18	IL18	Stxbp3	0.414033	1.23208e-07	0.648	0.291
cDC1	cDC1	IL-18	IL18	Slc35b1	0.412974	7.23233e-05	0.67	0.37
cDC1	cDC1	IL-18	IL18	Mpp6	0.411516	0.000118092	0.857	0.615
cDC1	cDC1	IL-18	IL18	Tbcb	0.411505	1.98506e-05	0.868	0.649
cDC1	cDC1	IL-18	IL18	Dnajb11	0.410013	0.00450592	0.725	0.524
cDC1	cDC1	IL-18	IL18	Xbp1	0.40944	8.83379e-06	0.78	0.49
cDC1	cDC1	IL-18	IL18	Prdx1	0.406133	0.00240806	0.945	0.901
cDC1	cDC1	IL-18	IL18	Mthfd2	0.404953	0.000226483	0.802	0.541
cDC1	cDC1	IL-18	IL18	Trafd1	0.40327	1.95859e-05	0.89	0.603
cDC1	cDC1	IL-18	IL18	Cacybp	0.401936	0.00010578	0.824	0.589
cDC1	cDC1	IL-18	IL18	Snu13	0.400977	0.000217346	0.857	0.738
cDC1	cDC1	IL-18	IL18	Max	0.397041	6.19882e-06	0.67	0.361
cDC1	cDC1	IL-18	IL18	Spop	0.397016	0.00011636	0.901	0.781
cDC1	cDC1	IL-18	IL18	B2m	0.395802	1.82019e-05	0.989	0.993
cDC1	cDC1	IL-18	IL18	Larp1b	0.393542	1.09104e-05	0.593	0.291
cDC1	cDC1	IL-18	IL18	Rmdn3	0.393128	1.93521e-15	0.418	0.072
cDC1	cDC1	IL-18	IL18	Odc1	0.391973	0.0235569	0.659	0.418
cDC1	cDC1	IL-18	IL18	Apol10b	0.389081	1.23365e-15	0.297	0.029
cDC1	cDC1	IL-18	IL18	Rab2a	0.388681	4.82149e-05	0.89	0.69
cDC1	cDC1	IL-18	IL18	Cd38	0.388205	1.57254e-11	0.374	0.079
cDC1	cDC1	IL-18	IL18	Etv6	0.387819	1.81858e-05	0.725	0.404
cDC1	cDC1	IL-18	IL18	Nme1	0.38706	0.00153872	0.879	0.688
cDC1	cDC1	IL-18	IL18	Oxct1	0.386498	0.00368567	0.758	0.478
cDC1	cDC1	IL-18	IL18	Larp1	0.386059	0.000357517	0.736	0.464
cDC1	cDC1	IL-18	IL18	Creb3	0.385397	1.35145e-07	0.615	0.269
cDC1	cDC1	IL-18	IL18	Csf2rb	0.384736	4.09807e-05	0.802	0.476
cDC1	cDC1	IL-18	IL18	Myd88	0.38445	1.23315e-10	0.681	0.243
cDC1	cDC1	IL-18	IL18	Wars	0.384163	1.17419e-09	0.495	0.159
cDC1	cDC1	IL-18	IL18	Srp19	0.383881	0.000288508	0.791	0.553
cDC1	cDC1	IL-18	IL18	Sav1	0.383462	2.91742e-06	0.571	0.245
cDC1	cDC1	IL-18	IL18	Edem1	0.382836	8.85108e-06	0.582	0.281
cDC1	cDC1	IL-18	IL18	Psma2	0.382616	0.000115938	0.912	0.825
cDC1	cDC1	IL-18	IL18	Brix1	0.382527	0.00587169	0.527	0.303
cDC1	cDC1	IL-18	IL18	Nfkb1	0.381023	0.00314596	0.89	0.654
cDC1	cDC1	IL-18	IL18	Socs2	0.378816	6.59219e-06	0.165	0.026
cDC1	cDC1	IL-18	IL18	Ece1	0.378508	0.0024827	0.956	0.832
cDC1	cDC1	IL-18	IL18	Irgm2	0.378494	1.5621e-13	0.407	0.077
cDC1	cDC1	IL-18	IL18	Arf3	0.378231	0.00277115	0.824	0.601
cDC1	cDC1	IL-18	IL18	Ranbp1	0.377996	0.00728607	0.901	0.774
cDC1	cDC1	IL-18	IL18	Slfn1	0.377862	5.01707e-08	0.286	0.062
cDC1	cDC1	IL-18	IL18	Cope	0.377626	0.00383317	0.846	0.642
cDC1	cDC1	IL-18	IL18	Psmb6	0.374559	0.000128616	0.923	0.786
cDC1	cDC1	IL-18	IL18	Lyn	0.373022	0.000357661	0.868	0.606
cDC1	cDC1	IL-18	IL18	Ddx39	0.372572	0.000332075	0.725	0.44
cDC1	cDC1	IL-18	IL18	Srsf2	0.371651	0.0139629	0.934	0.791
cDC1	cDC1	IL-18	IL18	Arl8b	0.37144	7.84393e-07	0.626	0.32
cDC1	cDC1	IL-18	IL18	Dnaja1	0.371069	0.00734166	0.923	0.796
cDC1	cDC1	IL-18	IL18	H2-DMb2	0.370737	0.000324218	0.725	0.44
cDC1	cDC1	IL-18	IL18	Ndrg1	0.369731	1.20694e-06	0.44	0.156
cDC1	cDC1	IL-18	IL18	Wdr43	0.368391	5.73831e-05	0.67	0.363
cDC1	cDC1	IL-18	IL18	Pdha1	0.368307	1.72608e-06	0.571	0.25
cDC1	cDC1	IL-18	IL18	Ildr1	0.367771	2.38571e-05	0.319	0.108
cDC1	cDC1	IL-18	IL18	Itsn2	0.367763	0.000346122	0.703	0.433
cDC1	cDC1	IL-18	IL18	Ralgds	0.366578	4.99069e-18	0.341	0.031
cDC1	cDC1	IL-18	IL18	G3bp1	0.366482	0.00015104	0.923	0.812
cDC1	cDC1	IL-18	IL18	Ccdc25	0.363971	2.39915e-06	0.516	0.224
cDC1	cDC1	IL-18	IL18	Ssr2	0.36168	0.0235139	0.802	0.639
cDC1	cDC1	IL-18	IL18	Ctsc	0.359915	8.57908e-06	0.648	0.325
cDC1	cDC1	IL-18	IL18	Efhd2	0.359634	0.000749404	0.989	0.93
cDC1	cDC1	IL-18	IL18	Ly6e	0.359318	2.98121e-07	1	0.99
cDC1	cDC1	IL-18	IL18	Ndufab1	0.358472	0.00646991	0.835	0.642
cDC1	cDC1	IL-18	IL18	Sp110	0.357369	5.04522e-05	0.846	0.553
cDC1	cDC1	IL-18	IL18	Hk3	0.355517	1.69315e-07	0.418	0.135
cDC1	cDC1	IL-18	IL18	Ranbp2	0.352312	0.0349358	0.791	0.555
cDC1	cDC1	IL-18	IL18	Eps8	0.352215	0.000882639	0.626	0.368
cDC1	cDC1	IL-18	IL18	Vasp	0.351788	0.00140067	0.945	0.779
cDC1	cDC1	IL-18	IL18	Noc4l	0.351668	2.66194e-07	0.451	0.156
cDC1	cDC1	IL-18	IL18	Sowahc	0.350163	1.42431e-05	0.681	0.332
cDC1	cDC1	IL-18	IL18	Anxa4	0.349813	2.34653e-05	0.516	0.231
cDC1	cDC1	IL-18	IL18	Napsa	0.349665	0.0293807	0.923	0.95
cDC1	cDC1	IL-18	IL18	Gyg	0.349462	0.000115223	0.637	0.351
cDC1	cDC1	IL-18	IL18	Psme2	0.347672	2.8259e-05	0.956	0.911
cDC1	cDC1	IL-18	IL18	Snap23	0.346887	1.34453e-05	0.626	0.322
cDC1	cDC1	IL-18	IL18	Plaa	0.346061	0.00457331	0.44	0.219
cDC1	cDC1	IL-18	IL18	Cycs	0.345485	0.00264321	0.923	0.853
cDC1	cDC1	IL-18	IL18	Armc8	0.345241	0.00185647	0.571	0.322
cDC1	cDC1	IL-18	IL18	Tsr1	0.343315	3.27615e-06	0.418	0.151
cDC1	cDC1	IL-18	IL18	Parp9	0.343231	1.14987e-06	0.56	0.236
cDC1	cDC1	IL-18	IL18	Lyar	0.341973	0.00843141	0.582	0.356
cDC1	cDC1	IL-18	IL18	Atp6v1g1	0.341843	0.00139596	0.956	0.853
cDC1	cDC1	IL-18	IL18	Sumo2	0.340518	0.000800502	0.967	0.904
cDC1	cDC1	IL-18	IL18	Csf2rb2	0.338422	6.11783e-08	0.473	0.161
cDC1	cDC1	IL-18	IL18	Ttc39b	0.338222	7.13106e-06	0.495	0.197
cDC1	cDC1	IL-18	IL18	Peli1	0.338101	0.00113902	0.824	0.548
cDC1	cDC1	IL-18	IL18	Prmt1	0.337611	0.0321622	0.769	0.623
cDC1	cDC1	IL-18	IL18	Smarce1	0.335734	0.000197686	0.835	0.517
cDC1	cDC1	IL-18	IL18	Rtf2	0.332744	0.000458171	0.725	0.476
cDC1	cDC1	IL-18	IL18	Eloc	0.331108	0.00251572	0.857	0.651
cDC1	cDC1	IL-18	IL18	Pdcd10	0.329215	0.0348013	0.78	0.584
cDC1	cDC1	IL-18	IL18	Prkd3	0.329122	1.20049e-05	0.56	0.257
cDC1	cDC1	IL-18	IL18	Psmb8	0.328776	0.000525404	0.978	0.983
cDC1	cDC1	IL-18	IL18	Gbp7	0.328071	8.4998e-14	0.308	0.038
cDC1	cDC1	IL-18	IL18	Eif1	0.326686	5.76252e-06	0.989	0.988
cDC1	cDC1	IL-18	IL18	Cacnb2	0.326626	0.000966284	0.231	0.077
cDC1	cDC1	IL-18	IL18	Elmo1	0.326161	0.000746475	0.824	0.514
cDC1	cDC1	IL-18	IL18	Slco3a1	0.325919	1.89261e-06	0.67	0.337
cDC1	cDC1	IL-18	IL18	Rap2a	0.322567	2.57565e-06	0.451	0.178
cDC1	cDC1	IL-18	IL18	Parp12	0.321465	6.23633e-07	0.604	0.26
cDC1	cDC1	IL-18	IL18	Ppp1r11	0.321365	0.00199357	0.934	0.863
cDC1	cDC1	IL-18	IL18	Tpr	0.321263	0.0368997	0.945	0.75
cDC1	cDC1	IL-18	IL18	Rexo2	0.321104	0.00213385	0.846	0.596
cDC1	cDC1	IL-18	IL18	Naa25	0.321081	4.09034e-07	0.527	0.204
cDC1	cDC1	IL-18	IL18	Bst1	0.319857	9.11631e-06	0.462	0.188
cDC1	cDC1	IL-18	IL18	Ssu72	0.317479	0.00170446	0.89	0.659
cDC1	cDC1	IL-18	IL18	Zfp318	0.317221	0.000162048	0.451	0.207
cDC1	cDC1	IL-18	IL18	Rbm26	0.315694	0.00155672	0.626	0.351
cDC1	cDC1	IL-18	IL18	Ass1	0.315595	0.00435715	0.802	0.606
cDC1	cDC1	IL-18	IL18	Mat2a	0.315499	0.0244528	0.879	0.719
cDC1	cDC1	IL-18	IL18	Sec63	0.315055	0.00364037	0.659	0.375
cDC1	cDC1	IL-18	IL18	Mab21l3	0.314885	1.23208e-07	0.231	0.041
cDC1	cDC1	IL-18	IL18	Nrros	0.313925	0.00614072	0.56	0.329
cDC1	cDC1	IL-18	IL18	Prkx	0.313124	4.6947e-05	0.505	0.238
cDC1	cDC1	IL-18	IL18	Nmi	0.312314	0.000150946	0.604	0.317
cDC1	cDC1	IL-18	IL18	Hnrnpab	0.312009	0.0493688	0.89	0.748
cDC1	cDC1	IL-18	IL18	Uso1	0.310719	0.0498747	0.505	0.334
cDC1	cDC1	IL-18	IL18	Ezr	0.3102	0.012774	0.791	0.584
cDC1	cDC1	IL-18	IL18	Gmppb	0.309701	0.00117657	0.44	0.216
cDC1	cDC1	IL-18	IL18	Ptprc	0.309379	0.0202631	0.978	0.954
cDC1	cDC1	IL-18	IL18	Sdc4	0.307333	1.00938e-09	0.253	0.038
cDC1	cDC1	IL-18	IL18	Vps29	0.306818	0.013411	0.802	0.55
cDC1	cDC1	IL-18	IL18	Scimp	0.306201	0.00855049	0.593	0.365
cDC1	cDC1	IL-18	IL18	Trim30a	0.305374	4.04782e-05	0.901	0.618
cDC1	cDC1	IL-18	IL18	Nudt4	0.305366	0.000245134	0.396	0.171
cDC1	cDC1	IL-18	IL18	Lrrc59	0.304862	4.57857e-05	0.615	0.305
cDC1	cDC1	IL-18	IL18	Mdfic	0.304223	0.0130167	0.451	0.238
cDC1	cDC1	IL-18	IL18	Ggct	0.303866	4.61855e-09	0.44	0.125
cDC1	cDC1	IL-18	IL18	Ier3	0.303204	0.000553763	0.264	0.089
cDC1	cDC1	IL-18	IL18	Pgk1	0.302471	0.0076324	0.912	0.762
cDC1	cDC1	IL-18	IL18	Sri	0.301718	0.00204438	0.901	0.791
cDC1	cDC1	IL-18	IL18	Rngtt	0.3014	5.89332e-06	0.418	0.156
cDC1	cDC1	IL-18	IL18	Atp1b3	0.300996	0.00820182	0.714	0.483
cDC1	cDC1	IL-18	IL18	Nudt9	0.300875	0.0293582	0.473	0.272
cDC1	cDC1	IL-18	IL18	Ppp4r2	0.29982	0.000103316	0.659	0.373
cDC1	cDC1	IL-18	IL18	Cebpb	0.299139	1.91487e-08	0.33	0.077
cDC1	cDC1	IL-18	IL18	Rap1gap	0.299108	3.74992e-10	0.165	0.01
cDC1	cDC1	IL-18	IL18	Stx7	0.298232	0.00168223	0.78	0.572
cDC1	cDC1	IL-18	IL18	Esyt2	0.298096	0.0066673	0.571	0.334
cDC1	cDC1	IL-18	IL18	Rbms1	0.297887	0.00163699	0.846	0.584
cDC1	cDC1	IL-18	IL18	Cops5	0.295232	0.000252186	0.747	0.462
cDC1	cDC1	IL-18	IL18	Laptm4b	0.295159	0.000208387	0.352	0.137
cDC1	cDC1	IL-18	IL18	Arf6	0.293687	0.000329103	0.736	0.425
cDC1	cDC1	IL-18	IL18	Cldnd1	0.293098	0.0384906	0.659	0.43
cDC1	cDC1	IL-18	IL18	Tnf	0.292788	0.000248373	0.242	0.075
cDC1	cDC1	IL-18	IL18	Lcp2	0.291807	3.19043e-06	0.549	0.224
cDC1	cDC1	IL-18	IL18	Cct8	0.291746	0.00571524	0.912	0.837
cDC1	cDC1	IL-18	IL18	Hsp90aa1	0.291723	0.0345737	0.912	0.839
cDC1	cDC1	IL-18	IL18	Tmbim6	0.290127	0.00199938	0.923	0.791
cDC1	cDC1	IL-18	IL18	Ube2e1	0.289932	0.0331083	0.747	0.51
cDC1	cDC1	IL-18	IL18	Tap2	0.289164	0.00396922	0.868	0.69
cDC1	cDC1	IL-18	IL18	Cnp	0.288773	0.00161941	0.725	0.495
cDC1	cDC1	IL-18	IL18	Emd	0.287875	0.00671466	0.681	0.442
cDC1	cDC1	IL-18	IL18	Sar1a	0.287717	0.00244459	0.78	0.486
cDC1	cDC1	IL-18	IL18	Kcmf1	0.285692	0.000381681	0.637	0.363
cDC1	cDC1	IL-18	IL18	Psmd3	0.285128	0.00223913	0.582	0.356
cDC1	cDC1	IL-18	IL18	Ldlr	0.282031	0.000734049	0.242	0.079
cDC1	cDC1	IL-18	IL18	Spi1	0.281726	0.00164105	0.956	0.894
cDC1	cDC1	IL-18	IL18	Gpd2	0.281014	0.000877997	0.593	0.327
cDC1	cDC1	IL-18	IL18	Mrpl21	0.280602	0.00174701	0.736	0.481
cDC1	cDC1	IL-18	IL18	Rp2	0.280566	0.0234769	0.703	0.517
cDC1	cDC1	IL-18	IL18	Adap2	0.280108	0.00205004	0.341	0.159
cDC1	cDC1	IL-18	IL18	Srsf3	0.279016	0.0114618	0.967	0.954
cDC1	cDC1	IL-18	IL18	Lgals3bp	0.278862	0.000128616	0.516	0.238
cDC1	cDC1	IL-18	IL18	AC160336.1	0.278658	0.0164482	0.56	0.339
cDC1	cDC1	IL-18	IL18	Usp18	0.278657	7.37902e-07	0.429	0.139
cDC1	cDC1	IL-18	IL18	Fkbp1a	0.278465	0.0234903	0.813	0.668
cDC1	cDC1	IL-18	IL18	Tmed5	0.278276	0.0241675	0.714	0.579
cDC1	cDC1	IL-18	IL18	Arhgap22	0.27775	0.0200472	0.527	0.317
cDC1	cDC1	IL-18	IL18	Mcur1	0.277346	0.0021427	0.473	0.233
cDC1	cDC1	IL-18	IL18	Hnrnpd	0.27664	0.00323524	0.901	0.714
cDC1	cDC1	IL-18	IL18	Gbp3	0.276637	1.00385e-11	0.264	0.031
cDC1	cDC1	IL-18	IL18	Smarca5	0.275246	0.0424859	0.747	0.529
cDC1	cDC1	IL-18	IL18	Gtpbp4	0.275005	0.00270237	0.78	0.543
cDC1	cDC1	IL-18	IL18	Atp6v1d	0.274638	0.0169375	0.692	0.474
cDC1	cDC1	IL-18	IL18	Fen1	0.274217	0.000139129	0.473	0.216
cDC1	cDC1	IL-18	IL18	Snrnp40	0.272982	0.00908643	0.637	0.394
cDC1	cDC1	IL-18	IL18	Lncpint	0.272873	8.56213e-05	0.319	0.113
cDC1	cDC1	IL-18	IL18	Morf4l1	0.27242	0.00118333	0.956	0.858
cDC1	cDC1	IL-18	IL18	Ccdc124	0.272156	0.013098	0.703	0.464
cDC1	cDC1	IL-18	IL18	Csnk2b	0.271832	0.0179505	0.835	0.623
cDC1	cDC1	IL-18	IL18	Eif2s2	0.271196	0.0367788	0.956	0.892
cDC1	cDC1	IL-18	IL18	Hprt	0.271139	0.00632512	0.736	0.512
cDC1	cDC1	IL-18	IL18	Als2	0.270626	3.86371e-06	0.242	0.055
cDC1	cDC1	IL-18	IL18	Farsa	0.270033	0.004204	0.527	0.305
cDC1	cDC1	IL-18	IL18	Nfu1	0.270006	0.000243879	0.769	0.471
cDC1	cDC1	IL-18	IL18	Oat	0.269527	0.0327403	0.725	0.5
cDC1	cDC1	IL-18	IL18	Ywhae	0.268396	0.0222778	0.934	0.858
cDC1	cDC1	IL-18	IL18	Atp5b	0.268389	0.0196797	0.945	0.966
cDC1	cDC1	IL-18	IL18	Tsg101	0.268183	0.00114538	0.604	0.339
cDC1	cDC1	IL-18	IL18	Katna1	0.267585	6.9559e-05	0.505	0.233
cDC1	cDC1	IL-18	IL18	Mvp	0.266781	0.00841431	0.681	0.471
cDC1	cDC1	IL-18	IL18	Lims1	0.266715	0.0234441	0.681	0.464
cDC1	cDC1	IL-18	IL18	Ebp	0.265207	0.00313957	0.67	0.421
cDC1	cDC1	IL-18	IL18	Reep3	0.263422	0.0111338	0.637	0.416
cDC1	cDC1	IL-18	IL18	Atp6v1a	0.262764	2.07922e-05	0.582	0.257
cDC1	cDC1	IL-18	IL18	Mif	0.262561	0.0206606	0.857	0.721
cDC1	cDC1	IL-18	IL18	Mrps7	0.26253	0.00178939	0.681	0.418
cDC1	cDC1	IL-18	IL18	Tmem38b	0.262221	2.39117e-06	0.385	0.13
cDC1	cDC1	IL-18	IL18	Fbxo4	0.261062	1.72445e-06	0.516	0.2
cDC1	cDC1	IL-18	IL18	Acer3	0.26065	0.000365533	0.593	0.308
cDC1	cDC1	IL-18	IL18	Usp7	0.260648	0.0156748	0.736	0.488
cDC1	cDC1	IL-18	IL18	Zc3h7a	0.26044	0.00742824	0.813	0.546
cDC1	cDC1	IL-18	IL18	Ccnd3	0.260026	0.00385028	0.714	0.481
cDC1	cDC1	IL-18	IL18	Zcrb1	0.259373	0.0204765	0.67	0.5
cDC1	cDC1	IL-18	IL18	Rrbp1	0.259367	0.0217925	0.934	0.849
cDC1	cDC1	IL-18	IL18	Rpf2	0.259027	0.00992867	0.593	0.389
cDC1	cDC1	IL-18	IL18	Cltc	0.258881	0.043131	0.802	0.572
cDC1	cDC1	IL-18	IL18	Lsm12	0.258704	0.0235139	0.758	0.584
cDC1	cDC1	IL-18	IL18	Arid5b	0.2555	8.599e-05	0.264	0.084
cDC1	cDC1	IL-18	IL18	Ppp6r1	0.254719	0.0110055	0.593	0.358
cDC1	cDC1	IL-18	IL18	Rasa4	0.25404	0.0140986	0.626	0.375
cDC1	cDC1	IL-18	IL18	Xaf1	0.251992	4.31225e-07	0.407	0.123
cDC1	cDC1	IL-18	IL18	Ube2l3	0.25192	0.00229655	0.912	0.779
cDC1	cDC1	IL-18	IL18	Cd244	-0.251425	0.0321833	0.077	0.224
cDC1	cDC1	IL-18	IL18	Ubb	-0.256246	0.0347119	0.978	0.998
cDC1	cDC1	IL-18	IL18	Sh2d3c	-0.266577	0.0436668	0.077	0.209
cDC1	cDC1	IL-18	IL18	Cerk	-0.26678	0.00483284	0.033	0.197
cDC1	cDC1	IL-18	IL18	Laptm5	-0.26866	0.00104068	0.978	0.995
cDC1	cDC1	IL-18	IL18	Ahnak	-0.26928	0.0286819	0.703	0.829
cDC1	cDC1	IL-18	IL18	Bnip3l	-0.271887	0.0232377	0.363	0.51
cDC1	cDC1	IL-18	IL18	Tlr12	-0.276405	0.0193324	0.077	0.228
cDC1	cDC1	IL-18	IL18	Sdf2	-0.279284	0.0345737	0.352	0.471
cDC1	cDC1	IL-18	IL18	Proser2	-0.28091	0.0099092	0.099	0.269
cDC1	cDC1	IL-18	IL18	Borcs6	-0.283199	0.0147891	0.11	0.264
cDC1	cDC1	IL-18	IL18	Igsf6	-0.285614	0.00473526	0.044	0.209
cDC1	cDC1	IL-18	IL18	Ndufa6	-0.289791	0.0322292	0.912	0.911
cDC1	cDC1	IL-18	IL18	Cytip	-0.291579	4.73805e-05	0.418	0.654
cDC1	cDC1	IL-18	IL18	Npm1	-0.293911	2.11787e-05	0.989	0.988
cDC1	cDC1	IL-18	IL18	Gpsm3	-0.295277	0.0344152	0.846	0.803
cDC1	cDC1	IL-18	IL18	Acss1	-0.303487	0.00921721	0.066	0.228
cDC1	cDC1	IL-18	IL18	Klhl6	-0.303761	0.0412393	0.198	0.341
cDC1	cDC1	IL-18	IL18	Pbxip1	-0.304931	0.0308221	0.209	0.361
cDC1	cDC1	IL-18	IL18	Glul	-0.305753	0.00953309	0.055	0.214
cDC1	cDC1	IL-18	IL18	Tm2d2	-0.307145	0.031567	0.44	0.577
cDC1	cDC1	IL-18	IL18	Smpdl3a	-0.309575	0.0146465	0.176	0.356
cDC1	cDC1	IL-18	IL18	Atp5g2	-0.309599	0.00252476	0.956	0.964
cDC1	cDC1	IL-18	IL18	Siglecg	-0.310337	0.00313957	0.132	0.334
cDC1	cDC1	IL-18	IL18	Gpr68	-0.312863	0.00644792	0.121	0.3
cDC1	cDC1	IL-18	IL18	Man2b1	-0.313667	0.0279784	0.879	0.942
cDC1	cDC1	IL-18	IL18	Lpin1	-0.315641	0.00279475	0.022	0.19
cDC1	cDC1	IL-18	IL18	P3h2	-0.320726	0.000541437	0.044	0.252
cDC1	cDC1	IL-18	IL18	Rassf5	-0.320992	0.0366029	0.275	0.416
cDC1	cDC1	IL-18	IL18	Fau	-0.321188	9.35965e-09	0.978	1
cDC1	cDC1	IL-18	IL18	Lrrc25	-0.324543	0.011924	0.264	0.421
cDC1	cDC1	IL-18	IL18	Rsrp1	-0.327384	0.0163695	0.89	0.861
cDC1	cDC1	IL-18	IL18	Slc25a20	-0.32923	0.0436312	0.242	0.392
cDC1	cDC1	IL-18	IL18	Higd2a	-0.331466	0.0284618	0.67	0.714
cDC1	cDC1	IL-18	IL18	Il6ra	-0.333844	0.0325502	0.209	0.358
cDC1	cDC1	IL-18	IL18	Fmnl1	-0.334135	0.0279704	0.385	0.522
cDC1	cDC1	IL-18	IL18	Xpr1	-0.338591	0.00742824	0.154	0.32
cDC1	cDC1	IL-18	IL18	Gm2a	-0.341546	0.00981303	0.967	0.976
cDC1	cDC1	IL-18	IL18	Eef2	-0.34993	6.56092e-05	0.989	0.986
cDC1	cDC1	IL-18	IL18	Ypel3	-0.3503	0.000826615	0.099	0.305
cDC1	cDC1	IL-18	IL18	Ivns1abp	-0.350651	0.0122916	0.637	0.692
cDC1	cDC1	IL-18	IL18	Rnd3	-0.352763	0.0139435	0.088	0.252
cDC1	cDC1	IL-18	IL18	Nr4a1	-0.35449	0.0476272	0.165	0.308
cDC1	cDC1	IL-18	IL18	Eif3f	-0.354509	9.03913e-06	0.967	0.966
cDC1	cDC1	IL-18	IL18	Pglyrp1	-0.354568	0.0109512	0.22	0.387
cDC1	cDC1	IL-18	IL18	Pdcd4	-0.354611	0.00198305	0.132	0.339
cDC1	cDC1	IL-18	IL18	Imp3	-0.357167	0.0130413	0.44	0.553
cDC1	cDC1	IL-18	IL18	Itpripl1	-0.358304	0.00929644	0.286	0.447
cDC1	cDC1	IL-18	IL18	Ctdp1	-0.359468	0.00231222	0.099	0.286
cDC1	cDC1	IL-18	IL18	Sept6	-0.363443	0.0154793	0.78	0.805
cDC1	cDC1	IL-18	IL18	Sgk1	-0.363462	0.0296067	0.099	0.238
cDC1	cDC1	IL-18	IL18	Uvrag	-0.364957	0.048599	0.604	0.635
cDC1	cDC1	IL-18	IL18	Unc119b	-0.367441	0.0199957	0.253	0.389
cDC1	cDC1	IL-18	IL18	Ankrd44	-0.371219	0.0363073	0.462	0.555
cDC1	cDC1	IL-18	IL18	Rp9	-0.371345	0.0254838	0.484	0.584
cDC1	cDC1	IL-18	IL18	Rab32	-0.375489	0.00797505	0.604	0.675
cDC1	cDC1	IL-18	IL18	Cd37	-0.375738	0.0424926	0.549	0.611
cDC1	cDC1	IL-18	IL18	Myo1f	-0.376484	0.00322571	0.352	0.529
cDC1	cDC1	IL-18	IL18	Shtn1	-0.379322	0.00285755	0.714	0.846
cDC1	cDC1	IL-18	IL18	Polr1a	-0.380619	0.00118695	0.165	0.382
cDC1	cDC1	IL-18	IL18	Gpx1	-0.381055	0.00182826	0.956	0.976
cDC1	cDC1	IL-18	IL18	Cd300c2	-0.386328	0.00406794	0.319	0.476
cDC1	cDC1	IL-18	IL18	Syne1	-0.386454	0.00553896	0.198	0.368
cDC1	cDC1	IL-18	IL18	Clec12a	-0.386667	0.00251572	0.736	0.803
cDC1	cDC1	IL-18	IL18	Arsb	-0.397514	0.000992304	0.637	0.731
cDC1	cDC1	IL-18	IL18	Bri3bp	-0.399082	0.00310957	0.626	0.692
cDC1	cDC1	IL-18	IL18	Tyrobp	-0.399395	0.000326482	0.934	0.952
cDC1	cDC1	IL-18	IL18	Dpp4	-0.399401	0.00966085	0.44	0.56
cDC1	cDC1	IL-18	IL18	Camk1d	-0.400035	0.00352051	0.714	0.755
cDC1	cDC1	IL-18	IL18	Mxd4	-0.400755	0.000609061	0.154	0.377
cDC1	cDC1	IL-18	IL18	Zfp36l1	-0.402254	0.00101902	0.615	0.803
cDC1	cDC1	IL-18	IL18	Cxcr3	-0.405026	0.000137236	0.11	0.351
cDC1	cDC1	IL-18	IL18	Tm6sf1	-0.406827	0.00112961	0.341	0.524
cDC1	cDC1	IL-18	IL18	Cat	-0.411145	0.00952846	0.44	0.531
cDC1	cDC1	IL-18	IL18	Creg1	-0.414288	0.000408374	0.56	0.675
cDC1	cDC1	IL-18	IL18	Unc93b1	-0.415238	0.00213385	0.802	0.894
cDC1	cDC1	IL-18	IL18	Nadk	-0.420669	0.00432851	0.429	0.548
cDC1	cDC1	IL-18	IL18	Cd81	-0.421223	0.0130167	0.758	0.752
cDC1	cDC1	IL-18	IL18	Itm2b	-0.421472	6.59219e-06	0.945	0.978
cDC1	cDC1	IL-18	IL18	Nop53	-0.422267	0.000476034	0.813	0.856
cDC1	cDC1	IL-18	IL18	Tubb2a	-0.42398	0.00818045	0.484	0.611
cDC1	cDC1	IL-18	IL18	Inpp5d	-0.426679	0.00250534	0.714	0.81
cDC1	cDC1	IL-18	IL18	Ppt2	-0.429962	0.0137876	0.297	0.435
cDC1	cDC1	IL-18	IL18	Lipa	-0.432129	0.00411864	0.253	0.425
cDC1	cDC1	IL-18	IL18	Lbh	-0.432468	0.000516443	0.253	0.466
cDC1	cDC1	IL-18	IL18	Polr1d	-0.433003	0.000118092	0.857	0.889
cDC1	cDC1	IL-18	IL18	Rtl8b	-0.440524	0.0035481	0.132	0.312
cDC1	cDC1	IL-18	IL18	Klhl24	-0.441295	4.67473e-05	0.077	0.325
cDC1	cDC1	IL-18	IL18	Nsa2	-0.444285	4.69231e-05	0.912	0.928
cDC1	cDC1	IL-18	IL18	Clk1	-0.44625	0.000120283	0.604	0.709
cDC1	cDC1	IL-18	IL18	Commd8	-0.450286	0.00701758	0.626	0.697
cDC1	cDC1	IL-18	IL18	Pqlc1	-0.452123	0.000388908	0.253	0.474
cDC1	cDC1	IL-18	IL18	Tnrc6b	-0.455557	0.000402766	0.231	0.447
cDC1	cDC1	IL-18	IL18	Tnfaip8	-0.458384	0.00351462	0.648	0.7
cDC1	cDC1	IL-18	IL18	Nr4a2	-0.462446	0.0101964	0.055	0.221
cDC1	cDC1	IL-18	IL18	Adrb2	-0.46512	0.00178392	0.055	0.248
cDC1	cDC1	IL-18	IL18	Fnbp1	-0.46802	0.000120955	0.802	0.832
cDC1	cDC1	IL-18	IL18	Tbl1xr1	-0.468626	0.000357517	0.187	0.387
cDC1	cDC1	IL-18	IL18	Ctsh	-0.473952	8.6259e-06	0.736	0.837
cDC1	cDC1	IL-18	IL18	Hist1h1c	-0.478173	0.0449091	0.264	0.401
cDC1	cDC1	IL-18	IL18	Pld4	-0.478797	5.401e-07	0.725	0.877
cDC1	cDC1	IL-18	IL18	Rab11fip1	-0.479802	0.000739946	0.209	0.418
cDC1	cDC1	IL-18	IL18	Mef2c	-0.482311	0.00334513	0.231	0.411
cDC1	cDC1	IL-18	IL18	Prcp	-0.48671	0.000223355	0.56	0.704
cDC1	cDC1	IL-18	IL18	Npc2	-0.488571	1.23208e-07	0.967	0.981
cDC1	cDC1	IL-18	IL18	St3gal5	-0.49552	0.000337028	0.495	0.637
cDC1	cDC1	IL-18	IL18	Hepacam2	-0.50702	0.0122916	0.33	0.478
cDC1	cDC1	IL-18	IL18	Arhgap18	-0.507982	0.000112067	0.341	0.517
cDC1	cDC1	IL-18	IL18	Mapk14	-0.5156	0.00075636	0.418	0.534
cDC1	cDC1	IL-18	IL18	Arhgap45	-0.520004	9.10363e-05	0.473	0.632
cDC1	cDC1	IL-18	IL18	Rab7b	-0.522113	2.74851e-05	0.802	0.904
cDC1	cDC1	IL-18	IL18	Erp29	-0.531718	7.13082e-07	0.901	0.928
cDC1	cDC1	IL-18	IL18	Ptpn18	-0.543452	6.48729e-10	0.945	0.976
cDC1	cDC1	IL-18	IL18	Ucp2	-0.545129	7.408e-09	0.978	0.99
cDC1	cDC1	IL-18	IL18	Ramp1	-0.551056	9.11631e-06	0.604	0.721
cDC1	cDC1	IL-18	IL18	Ppfia4	-0.553326	0.00022014	0.473	0.625
cDC1	cDC1	IL-18	IL18	Ighm	-0.555186	0.000120708	0.736	0.779
cDC1	cDC1	IL-18	IL18	Treml4	-0.559123	4.66198e-07	0.11	0.421
cDC1	cDC1	IL-18	IL18	Jun	-0.559218	0.0254838	0.648	0.774
cDC1	cDC1	IL-18	IL18	Fosb	-0.577653	0.00206192	0.527	0.688
cDC1	cDC1	IL-18	IL18	Pold4	-0.581521	9.3784e-06	0.549	0.714
cDC1	cDC1	IL-18	IL18	Aph1c	-0.585241	3.8807e-09	0.055	0.416
cDC1	cDC1	IL-18	IL18	Fam105a	-0.588923	2.80899e-06	0.462	0.673
cDC1	cDC1	IL-18	IL18	Kctd14	-0.608438	3.40515e-05	0.209	0.447
cDC1	cDC1	IL-18	IL18	Fam129a	-0.612518	1.52271e-06	0.374	0.615
cDC1	cDC1	IL-18	IL18	Itgb7	-0.616409	9.26144e-05	0.615	0.733
cDC1	cDC1	IL-18	IL18	Gpr65	-0.62686	1.19005e-06	0.286	0.548
cDC1	cDC1	IL-18	IL18	Uba52	-0.636763	0.000271562	0.89	0.877
cDC1	cDC1	IL-18	IL18	Zfp36l2	-0.644905	0.000112945	0.44	0.639
cDC1	cDC1	IL-18	IL18	Unc119	-0.648151	1.2629e-06	0.429	0.647
cDC1	cDC1	IL-18	IL18	Pmaip1	-0.649117	0.000758264	0.418	0.594
cDC1	cDC1	IL-18	IL18	Cox7a2l	-0.650293	1.09046e-09	0.945	0.969
cDC1	cDC1	IL-18	IL18	Pid1	-0.65224	3.08903e-07	0.549	0.76
cDC1	cDC1	IL-18	IL18	Rtl8a	-0.675036	1.07502e-07	0.308	0.572
cDC1	cDC1	IL-18	IL18	Gdi2	-0.691174	1.73398e-12	0.934	0.95
cDC1	cDC1	IL-18	IL18	Rgs10	-0.719209	1.96441e-10	0.89	0.906
cDC1	cDC1	IL-18	IL18	Btg2	-0.734961	3.70453e-07	0.835	0.904
cDC1	cDC1	IL-18	IL18	Klf4	-0.748257	1.81858e-05	0.165	0.445
cDC1	cDC1	IL-18	IL18	Lyz2	-0.765517	5.06034e-08	0.637	0.849
cDC1	cDC1	IL-18	IL18	Tsc22d3	-0.777202	1.08941e-07	0.308	0.613
cDC1	cDC1	IL-18	IL18	Kctd12	-0.778586	3.17462e-10	0.516	0.803
cDC1	cDC1	IL-18	IL18	Rgs2	-0.831099	5.87279e-11	0.659	0.88
cDC1	cDC1	IL-18	IL18	BC028528	-0.85415	1.4935e-10	0.626	0.812
cDC1	cDC1	IL-18	IL18	Alox5ap	-0.854684	2.71882e-14	0.802	0.938
cDC1	cDC1	IL-18	IL18	Ccr2	-0.924112	2.7745e-09	0.209	0.591
cDC1	cDC1	IL-18	IL18	Fos	-1.24107	7.90993e-08	0.681	0.81
cDC1	cDC1	IL-18	IL18	Klf2	-1.26007	1.21806e-11	0.703	0.863
cDC1	cDC1	IL-18	IL18	Ifngr1	-1.27647	1.02626e-20	0.505	0.868
cDC1	cDC1	IL-18	IL18	Dusp1	-1.37263	1.70636e-08	0.286	0.587
cDC1	cDC1	IL-33	IL33	Serpina3g	1.55531	6.62167e-11	0.795	0.406
cDC1	cDC1	IL-33	IL33	Apol7c	1.47457	0.0465975	0.41	0.248
cDC1	cDC1	IL-33	IL33	Cdkn1a	1.44545	2.22902e-09	0.449	0.123
cDC1	cDC1	IL-33	IL33	Nabp1	1.41142	0.000614012	0.679	0.495
cDC1	cDC1	IL-33	IL33	Ifi205	1.0998	1.43847e-08	0.936	0.832
cDC1	cDC1	IL-33	IL33	Basp1	1.07025	0.000116294	0.821	0.587
cDC1	cDC1	IL-33	IL33	Pfkp	1.05995	1.13434e-08	0.795	0.526
cDC1	cDC1	IL-33	IL33	Cxcl9	1.05101	0.0129356	0.769	0.555
cDC1	cDC1	IL-33	IL33	Ccl17	0.969151	1.43847e-08	0.154	0.007
cDC1	cDC1	IL-33	IL33	Malt1	0.947056	0.000211052	0.526	0.272
cDC1	cDC1	IL-33	IL33	Irf7	0.942446	0.000170351	0.564	0.303
cDC1	cDC1	IL-33	IL33	Ccnd2	0.893257	2.15347e-05	0.359	0.123
cDC1	cDC1	IL-33	IL33	Pim1	0.883424	9.15925e-08	0.897	0.625
cDC1	cDC1	IL-33	IL33	Wfdc17	0.863681	5.74328e-07	0.321	0.079
cDC1	cDC1	IL-33	IL33	Cflar	0.843844	0.00899319	0.526	0.315
cDC1	cDC1	IL-33	IL33	Prkcd	0.805883	2.48758e-06	0.782	0.601
cDC1	cDC1	IL-33	IL33	Tnip3	0.772651	9.00864e-06	0.192	0.031
cDC1	cDC1	IL-33	IL33	Ifitm2	0.759435	0.0329203	0.436	0.267
cDC1	cDC1	IL-33	IL33	Sdc4	0.756231	1.16415e-07	0.244	0.038
cDC1	cDC1	IL-33	IL33	Irf5	0.732693	3.17609e-06	0.897	0.752
cDC1	cDC1	IL-33	IL33	Cd40	0.726908	0.00311022	0.551	0.312
cDC1	cDC1	IL-33	IL33	Pnp	0.719399	3.58104e-07	0.872	0.599
cDC1	cDC1	IL-33	IL33	Clic4	0.708748	0.00150545	0.833	0.637
cDC1	cDC1	IL-33	IL33	Bcl2a1d	0.706242	0.0345651	0.833	0.709
cDC1	cDC1	IL-33	IL33	Srgn	0.70607	0.000368884	0.949	0.909
cDC1	cDC1	IL-33	IL33	Swap70	0.68225	0.0291375	0.5	0.315
cDC1	cDC1	IL-33	IL33	Stat5a	0.679649	0.0439515	0.346	0.175
cDC1	cDC1	IL-33	IL33	Slfn2	0.672536	3.49886e-07	0.872	0.671
cDC1	cDC1	IL-33	IL33	Ptpn1	0.669647	8.61388e-05	0.654	0.406
cDC1	cDC1	IL-33	IL33	Gnb4	0.6677	0.000210111	0.5	0.264
cDC1	cDC1	IL-33	IL33	Coro2a	0.659131	0.00028864	0.603	0.349
cDC1	cDC1	IL-33	IL33	Fnbp1l	0.632777	4.90361e-06	0.423	0.151
cDC1	cDC1	IL-33	IL33	Tes	0.629591	1.75861e-05	0.679	0.423
cDC1	cDC1	IL-33	IL33	Ms4a6d	0.623884	1.5199e-17	0.282	0.012
cDC1	cDC1	IL-33	IL33	Tspo	0.620539	0.0001197	0.91	0.868
cDC1	cDC1	IL-33	IL33	Ccl12	0.612797	0.00153861	0.154	0.031
cDC1	cDC1	IL-33	IL33	Ier3	0.611391	1.3742e-07	0.359	0.089
cDC1	cDC1	IL-33	IL33	Mkrn1	0.610107	3.06048e-05	0.872	0.678
cDC1	cDC1	IL-33	IL33	Arhgap22	0.60658	0.026133	0.526	0.317
cDC1	cDC1	IL-33	IL33	Tmem131l	0.606128	0.0051877	0.692	0.476
cDC1	cDC1	IL-33	IL33	Hfe	0.593235	0.00880514	0.769	0.584
cDC1	cDC1	IL-33	IL33	Litaf	0.587838	2.75995e-06	0.654	0.358
cDC1	cDC1	IL-33	IL33	Chd7	0.584814	1.512e-05	0.538	0.24
cDC1	cDC1	IL-33	IL33	Trim30a	0.579749	0.006733	0.795	0.618
cDC1	cDC1	IL-33	IL33	Kmo	0.568747	0.000102053	0.615	0.368
cDC1	cDC1	IL-33	IL33	Jak2	0.557415	0.000125277	0.769	0.517
cDC1	cDC1	IL-33	IL33	Esyt2	0.551566	5.54794e-06	0.641	0.334
cDC1	cDC1	IL-33	IL33	Ctsz	0.542624	0.000130077	0.949	0.901
cDC1	cDC1	IL-33	IL33	Slc30a4	0.527637	6.62167e-11	0.397	0.079
cDC1	cDC1	IL-33	IL33	Denr	0.515649	0.000204416	0.846	0.558
cDC1	cDC1	IL-33	IL33	Cd53	0.515006	0.0347901	0.795	0.666
cDC1	cDC1	IL-33	IL33	Cct3	0.507557	0.000382414	0.846	0.736
cDC1	cDC1	IL-33	IL33	Cd274	0.499945	0.0161002	0.167	0.048
cDC1	cDC1	IL-33	IL33	Ccdc86	0.494284	0.000116294	0.667	0.425
cDC1	cDC1	IL-33	IL33	Casp6	0.474746	0.00280769	0.679	0.466
cDC1	cDC1	IL-33	IL33	Efhd2	0.473846	0.00398606	0.962	0.93
cDC1	cDC1	IL-33	IL33	Picalm	0.473739	0.0182234	0.705	0.517
cDC1	cDC1	IL-33	IL33	Eps8	0.466543	0.0188644	0.564	0.368
cDC1	cDC1	IL-33	IL33	Sh3glb1	0.465938	0.00288752	0.897	0.793
cDC1	cDC1	IL-33	IL33	Ifi204	0.461734	0.0145177	0.359	0.175
cDC1	cDC1	IL-33	IL33	Socs1	0.461539	2.06e-06	0.295	0.07
cDC1	cDC1	IL-33	IL33	Frmd4a	0.456904	0.0257146	0.346	0.166
cDC1	cDC1	IL-33	IL33	Mab21l3	0.455581	0.000986895	0.179	0.041
cDC1	cDC1	IL-33	IL33	Syngr2	0.446676	0.000528967	0.987	0.928
cDC1	cDC1	IL-33	IL33	Lcp1	0.445923	0.00220656	0.987	0.976
cDC1	cDC1	IL-33	IL33	Ndrg1	0.437559	0.000130077	0.397	0.156
cDC1	cDC1	IL-33	IL33	Gatm	0.432594	0.0436362	0.795	0.623
cDC1	cDC1	IL-33	IL33	Mbd2	0.430246	0.00674979	0.782	0.603
cDC1	cDC1	IL-33	IL33	Ogfr	0.429782	0.00338381	0.654	0.418
cDC1	cDC1	IL-33	IL33	Ppa1	0.424151	0.0122586	0.641	0.43
cDC1	cDC1	IL-33	IL33	Glipr2	0.420779	0.0292883	0.179	0.058
cDC1	cDC1	IL-33	IL33	Snn	0.417309	0.0205475	0.128	0.031
cDC1	cDC1	IL-33	IL33	Atp6v1a	0.415233	0.00150545	0.526	0.257
cDC1	cDC1	IL-33	IL33	Batf3	0.414545	0.0081748	0.949	0.825
cDC1	cDC1	IL-33	IL33	Eif4e	0.411466	0.000442363	0.641	0.385
cDC1	cDC1	IL-33	IL33	Lap3	0.410894	0.0423815	0.628	0.409
cDC1	cDC1	IL-33	IL33	G3bp1	0.410489	0.00581447	0.949	0.812
cDC1	cDC1	IL-33	IL33	Nrros	0.407742	0.00878569	0.564	0.329
cDC1	cDC1	IL-33	IL33	Cish	0.404587	1.5199e-17	0.282	0.012
cDC1	cDC1	IL-33	IL33	Svbp	0.397934	0.00327883	0.538	0.291
cDC1	cDC1	IL-33	IL33	Ak2	0.393573	0.00271442	0.744	0.5
cDC1	cDC1	IL-33	IL33	Trio	0.392903	0.0294053	0.577	0.385
cDC1	cDC1	IL-33	IL33	Rars	0.385648	0.00445897	0.487	0.26
cDC1	cDC1	IL-33	IL33	Nlrc5	0.379367	0.0158047	0.487	0.274
cDC1	cDC1	IL-33	IL33	Trib1	0.378988	0.0315887	0.59	0.399
cDC1	cDC1	IL-33	IL33	Srsf2	0.377375	0.0158047	0.91	0.791
cDC1	cDC1	IL-33	IL33	Arl8b	0.377248	0.0142444	0.526	0.32
cDC1	cDC1	IL-33	IL33	Tmem131	0.376861	0.0432159	0.628	0.404
cDC1	cDC1	IL-33	IL33	Rap2a	0.376857	0.00878146	0.372	0.178
cDC1	cDC1	IL-33	IL33	Riok3	0.37563	0.00817202	0.628	0.409
cDC1	cDC1	IL-33	IL33	Rras2	0.372677	0.0014326	0.269	0.089
cDC1	cDC1	IL-33	IL33	Eif6	0.366593	0.0092554	0.769	0.582
cDC1	cDC1	IL-33	IL33	Esf1	0.365036	0.0373169	0.5	0.3
cDC1	cDC1	IL-33	IL33	Mllt6	0.362574	0.0161002	0.308	0.132
cDC1	cDC1	IL-33	IL33	Gbp5	0.360232	0.00454564	0.141	0.029
cDC1	cDC1	IL-33	IL33	Mtss1	0.358894	0.000280521	0.244	0.067
cDC1	cDC1	IL-33	IL33	Rara	0.354708	0.000283945	0.487	0.221
cDC1	cDC1	IL-33	IL33	Pdcd1lg2	0.351953	1.73289e-05	0.103	0.005
cDC1	cDC1	IL-33	IL33	Nlrp3	0.349815	0.000359017	0.256	0.072
cDC1	cDC1	IL-33	IL33	Rrbp1	0.342274	0.0216598	0.91	0.849
cDC1	cDC1	IL-33	IL33	C1qc	0.339268	6.19721e-05	0.154	0.022
cDC1	cDC1	IL-33	IL33	Arf3	0.338908	0.0482005	0.705	0.601
cDC1	cDC1	IL-33	IL33	Cd300a	0.336668	0.0148665	0.244	0.094
cDC1	cDC1	IL-33	IL33	Cpne2	0.333973	0.0290935	0.5	0.288
cDC1	cDC1	IL-33	IL33	Edem1	0.33072	0.0204411	0.513	0.281
cDC1	cDC1	IL-33	IL33	Lgmn	0.321913	0.00422073	0.244	0.082
cDC1	cDC1	IL-33	IL33	Rab2a	0.31965	0.0285007	0.808	0.69
cDC1	cDC1	IL-33	IL33	Slc33a1	0.318214	7.48593e-05	0.397	0.142
cDC1	cDC1	IL-33	IL33	Sipa1l3	0.317479	0.0145589	0.564	0.327
cDC1	cDC1	IL-33	IL33	Socs3	0.316277	0.000177841	0.231	0.058
cDC1	cDC1	IL-33	IL33	Casp4	0.313739	0.000119273	0.256	0.065
cDC1	cDC1	IL-33	IL33	Snx3	0.313277	0.0393319	0.949	0.841
cDC1	cDC1	IL-33	IL33	Snx2	0.30927	0.0372961	0.718	0.493
cDC1	cDC1	IL-33	IL33	Vamp8	0.301891	0.0352199	0.936	0.887
cDC1	cDC1	IL-33	IL33	Fam241a	0.283783	0.0294053	0.487	0.286
cDC1	cDC1	IL-33	IL33	Spred1	0.276339	0.0121452	0.231	0.079
cDC1	cDC1	IL-33	IL33	Ly6e	0.275796	0.0142444	0.987	0.99
cDC1	cDC1	IL-33	IL33	Ptger4	0.27428	0.0385507	0.269	0.115
cDC1	cDC1	IL-33	IL33	Cst3	0.265767	0.0161002	1	1
cDC1	cDC1	IL-33	IL33	Acp5	0.259469	0.00985903	0.205	0.065
cDC1	cDC1	IL-33	IL33	Csrnp1	0.25768	0.000198056	0.269	0.077
cDC1	cDC1	IL-33	IL33	Npm1	-0.257309	0.0158047	0.987	0.988
cDC1	cDC1	IL-33	IL33	Eef2	-0.271866	0.0161002	0.974	0.986
cDC1	cDC1	IL-33	IL33	Cox7a2l	-0.319609	0.0495725	0.923	0.969
cDC1	cDC1	IL-33	IL33	Ptpn18	-0.336827	0.00808702	0.949	0.976
cDC1	cDC1	IL-33	IL33	Pdcd4	-0.343973	0.0216598	0.128	0.339
cDC1	cDC1	IL-33	IL33	Alox5ap	-0.353951	0.028957	0.859	0.938
cDC1	cDC1	IL-33	IL33	Fuca1	-0.36463	0.0137907	0.897	0.954
cDC1	cDC1	IL-33	IL33	Erp29	-0.367758	0.0482005	0.821	0.928
cDC1	cDC1	IL-33	IL33	Ramp1	-0.373849	0.0121452	0.513	0.721
cDC1	cDC1	IL-33	IL33	Gdi2	-0.376038	0.00288752	0.872	0.95
cDC1	cDC1	IL-33	IL33	Nsa2	-0.383665	0.0121452	0.91	0.928
cDC1	cDC1	IL-33	IL33	Rgs10	-0.387777	0.0388607	0.833	0.906
cDC1	cDC1	IL-33	IL33	Fnbp1	-0.399152	0.039273	0.744	0.832
cDC1	cDC1	IL-33	IL33	Rab7b	-0.426982	0.0386127	0.846	0.904
cDC1	cDC1	IL-33	IL33	Pstpip1	-0.428713	0.00678117	0.346	0.553
cDC1	cDC1	IL-33	IL33	Kctd12	-0.445931	0.0430215	0.641	0.803
cDC1	cDC1	IL-33	IL33	Ccr2	-0.467702	0.0262764	0.372	0.591
cDC1	cDC1	IL-33	IL33	Zfp36l2	-0.474996	0.0126319	0.397	0.639
cDC1	cDC1	IL-33	IL33	Tsc22d3	-0.609436	0.00461249	0.41	0.613
cDC1	cDC1	IL-33	IL33	Pid1	-0.669102	2.65353e-06	0.474	0.76
cDC1	cDC1	IL-33	IL33	Uba52	-0.733486	0.000146728	0.782	0.877
cDC1	cDC1	IL-33	IL33	Rgs2	-0.753605	0.000121139	0.705	0.88
cDC1	cDC1	IL-33	IL33	Fos	-0.878692	0.0035155	0.718	0.81
cDC1	cDC1	IL-33	IL33	Jun	-0.885904	0.00208983	0.615	0.774
cDC1	cDC1	IL-33	IL33	Lyz2	-0.88736	7.52405e-05	0.654	0.849
cDC1	cDC1	IL-33	IL33	Klf2	-0.891661	0.000524128	0.769	0.863
cDC1	cDC1	IL-33	IL33	Ifngr1	-0.943828	1.62131e-10	0.564	0.868
cDC1	cDC1	IL-36α	IL36a	Cxcl9	2.69009	1.81716e-20	0.973	0.555
cDC1	cDC1	IL-36α	IL36a	Irf7	2.16007	9.97049e-17	0.797	0.303
cDC1	cDC1	IL-36α	IL36a	Ifitm2	1.94496	9.7538e-22	0.784	0.267
cDC1	cDC1	IL-36α	IL36a	Ifitm3	1.92336	3.42917e-16	0.757	0.269
cDC1	cDC1	IL-36α	IL36a	Serpina3g	1.83853	4.22118e-20	0.865	0.406
cDC1	cDC1	IL-36α	IL36a	Wfdc17	1.82899	3.95872e-36	0.703	0.079
cDC1	cDC1	IL-36α	IL36a	Ifi205	1.79916	2.03629e-26	0.959	0.832
cDC1	cDC1	IL-36α	IL36a	Isg15	1.70205	2.35895e-21	0.554	0.087
cDC1	cDC1	IL-36α	IL36a	Cdkn1a	1.66534	2.52455e-14	0.514	0.123
cDC1	cDC1	IL-36α	IL36a	Apol7c	1.64761	4.74287e-05	0.5	0.248
cDC1	cDC1	IL-36α	IL36a	Il1b	1.46201	1.65602e-07	0.527	0.204
cDC1	cDC1	IL-36α	IL36a	Slfn5	1.4444	1.16009e-09	0.824	0.5
cDC1	cDC1	IL-36α	IL36a	Ccnd2	1.39503	1.44895e-11	0.473	0.123
cDC1	cDC1	IL-36α	IL36a	Pnp	1.34233	9.95438e-17	0.905	0.599
cDC1	cDC1	IL-36α	IL36a	Tspo	1.27752	3.71546e-21	0.986	0.868
cDC1	cDC1	IL-36α	IL36a	Bcl2a1b	1.22308	5.22281e-06	0.716	0.478
cDC1	cDC1	IL-36α	IL36a	Bcl2a1d	1.1838	7.95115e-16	0.946	0.709
cDC1	cDC1	IL-36α	IL36a	Pfkp	1.1403	8.07444e-15	0.919	0.526
cDC1	cDC1	IL-36α	IL36a	Samhd1	1.10484	0.000441517	0.905	0.803
cDC1	cDC1	IL-36α	IL36a	Ptpn1	1.10246	3.22002e-17	0.851	0.406
cDC1	cDC1	IL-36α	IL36a	Ms4a6d	1.06312	1.28076e-37	0.486	0.012
cDC1	cDC1	IL-36α	IL36a	Ifi211	1.04906	7.73825e-13	0.905	0.541
cDC1	cDC1	IL-36α	IL36a	Gatm	1.04448	1.53837e-13	0.905	0.623
cDC1	cDC1	IL-36α	IL36a	Slfn2	1.03996	1.3218e-14	0.946	0.671
cDC1	cDC1	IL-36α	IL36a	Glipr2	1.03773	5.67006e-15	0.405	0.058
cDC1	cDC1	IL-36α	IL36a	Cdk2ap2	1.02057	4.52085e-07	0.905	0.772
cDC1	cDC1	IL-36α	IL36a	Rnf213	1.01133	1.34836e-08	0.689	0.341
cDC1	cDC1	IL-36α	IL36a	Traf1	0.998198	5.36441e-06	0.824	0.567
cDC1	cDC1	IL-36α	IL36a	Kmo	0.997054	1.6938e-11	0.743	0.368
cDC1	cDC1	IL-36α	IL36a	Ifi47	0.995778	2.2514e-15	0.527	0.115
cDC1	cDC1	IL-36α	IL36a	Ppa1	0.994621	1.37081e-12	0.824	0.43
cDC1	cDC1	IL-36α	IL36a	Basp1	0.970659	1.34525e-08	0.878	0.587
cDC1	cDC1	IL-36α	IL36a	Ifi204	0.96566	5.10727e-11	0.541	0.175
cDC1	cDC1	IL-36α	IL36a	Clic4	0.953481	1.51444e-06	0.878	0.637
cDC1	cDC1	IL-36α	IL36a	Gadd45b	0.936661	0.00129645	0.297	0.106
cDC1	cDC1	IL-36α	IL36a	Cd40	0.917636	1.15185e-11	0.73	0.312
cDC1	cDC1	IL-36α	IL36a	Ms4a4c	0.890734	3.38287e-13	0.5	0.111
cDC1	cDC1	IL-36α	IL36a	Pim1	0.888979	6.42761e-08	0.892	0.625
cDC1	cDC1	IL-36α	IL36a	Zbp1	0.866409	6.26154e-18	0.662	0.159
cDC1	cDC1	IL-36α	IL36a	Bcl2a1a	0.859697	5.4214e-06	0.784	0.594
cDC1	cDC1	IL-36α	IL36a	Ube2l6	0.825896	5.67006e-15	0.608	0.156
cDC1	cDC1	IL-36α	IL36a	Ier3	0.796388	1.37624e-06	0.338	0.089
cDC1	cDC1	IL-36α	IL36a	Irf5	0.791579	3.99302e-08	0.919	0.752
cDC1	cDC1	IL-36α	IL36a	Trim30a	0.779778	1.52505e-11	0.932	0.618
cDC1	cDC1	IL-36α	IL36a	Dnase1l3	0.76684	0.000217529	0.878	0.728
cDC1	cDC1	IL-36α	IL36a	Mkrn1	0.765237	2.8503e-06	0.851	0.678
cDC1	cDC1	IL-36α	IL36a	Mbd2	0.764739	5.67006e-15	0.946	0.603
cDC1	cDC1	IL-36α	IL36a	Bbx	0.759342	4.2389e-09	0.676	0.296
cDC1	cDC1	IL-36α	IL36a	Ms4a6c	0.750852	5.4609e-05	0.703	0.411
cDC1	cDC1	IL-36α	IL36a	Casp4	0.750309	8.01665e-25	0.554	0.065
cDC1	cDC1	IL-36α	IL36a	Srgn	0.738441	8.19615e-07	0.959	0.909
cDC1	cDC1	IL-36α	IL36a	Chd7	0.732916	4.76767e-08	0.608	0.24
cDC1	cDC1	IL-36α	IL36a	Arhgap22	0.729546	2.43778e-07	0.703	0.317
cDC1	cDC1	IL-36α	IL36a	Litaf	0.728994	2.84749e-10	0.73	0.358
cDC1	cDC1	IL-36α	IL36a	Tax1bp1	0.727528	3.09903e-09	0.946	0.779
cDC1	cDC1	IL-36α	IL36a	Ly6a	0.719714	1.23955e-05	0.459	0.178
cDC1	cDC1	IL-36α	IL36a	Tmem131l	0.717985	1.02731e-05	0.784	0.476
cDC1	cDC1	IL-36α	IL36a	Gnb4	0.712638	4.87038e-06	0.554	0.264
cDC1	cDC1	IL-36α	IL36a	Stat1	0.706198	2.24226e-05	0.878	0.661
cDC1	cDC1	IL-36α	IL36a	Bcl2l14	0.704135	0.000157094	0.486	0.224
cDC1	cDC1	IL-36α	IL36a	Cxcl16	0.69594	4.19627e-06	0.892	0.632
cDC1	cDC1	IL-36α	IL36a	Txndc17	0.690326	0.00797075	0.932	0.779
cDC1	cDC1	IL-36α	IL36a	Ndrg1	0.667519	6.1154e-13	0.581	0.156
cDC1	cDC1	IL-36α	IL36a	Cldnd1	0.666687	6.63565e-05	0.703	0.43
cDC1	cDC1	IL-36α	IL36a	Tle3	0.661089	2.62193e-10	0.676	0.255
cDC1	cDC1	IL-36α	IL36a	Chmp4b	0.658561	1.09146e-06	0.905	0.683
cDC1	cDC1	IL-36α	IL36a	Cd53	0.656206	5.01888e-06	0.865	0.666
cDC1	cDC1	IL-36α	IL36a	Cd274	0.651918	6.62717e-06	0.23	0.048
cDC1	cDC1	IL-36α	IL36a	Casp8	0.651804	2.21443e-09	0.703	0.334
cDC1	cDC1	IL-36α	IL36a	H2afz	0.639182	0.0368313	0.986	0.99
cDC1	cDC1	IL-36α	IL36a	Csf2rb	0.63547	5.77545e-05	0.77	0.476
cDC1	cDC1	IL-36α	IL36a	Jak2	0.62789	5.44409e-05	0.838	0.517
cDC1	cDC1	IL-36α	IL36a	Tuba1b	0.624021	0.0411122	0.743	0.599
cDC1	cDC1	IL-36α	IL36a	Syngr2	0.619951	6.19713e-07	0.986	0.928
[truncated: 6,059 more rows]

## Sheet: cDC2
Celltype	Celltype_Str	Cytokine	Cytokine_Str	Gene	Avg_log2FC	FDR	Pct_Cytokine	Pct_PBS
cDC2	cDC2	IL-1α	IL1a	Ccl17	4.28728	1.8842e-75	0.663	0.021
cDC2	cDC2	IL-1α	IL1a	Fabp5	4.12755	2.33918e-70	0.965	0.491
cDC2	cDC2	IL-1α	IL1a	Ccr7	3.02739	1.48473e-35	0.512	0.093
cDC2	cDC2	IL-1α	IL1a	AA467197	2.93258	2.31579e-63	0.616	0.03
cDC2	cDC2	IL-1α	IL1a	Nr4a3	2.69583	1.78647e-45	0.599	0.097
cDC2	cDC2	IL-1α	IL1a	Ccl22	2.54788	1.96625e-35	0.506	0.071
cDC2	cDC2	IL-1α	IL1a	Pkib	2.27397	5.60834e-28	0.698	0.356
cDC2	cDC2	IL-1α	IL1a	Fscn1	2.17394	1.13712e-17	0.517	0.239
cDC2	cDC2	IL-1α	IL1a	Ifitm1	2.07849	3.54669e-24	0.39	0.063
cDC2	cDC2	IL-1α	IL1a	Plet1	2.03672	4.09781e-34	0.343	0.013
cDC2	cDC2	IL-1α	IL1a	Vdr	1.96023	9.01993e-75	0.622	0.005
cDC2	cDC2	IL-1α	IL1a	Id2	1.94233	1.01985e-41	0.773	0.236
cDC2	cDC2	IL-1α	IL1a	Rgs1	1.92481	5.56167e-34	0.808	0.361
cDC2	cDC2	IL-1α	IL1a	Bcl2a1d	1.90637	1.80712e-43	0.913	0.479
cDC2	cDC2	IL-1α	IL1a	Socs2	1.89066	1.61455e-54	0.558	0.032
cDC2	cDC2	IL-1α	IL1a	Bcl2a1b	1.85779	2.24339e-37	0.895	0.544
cDC2	cDC2	IL-1α	IL1a	Il4i1	1.8504	4.83978e-18	0.709	0.422
cDC2	cDC2	IL-1α	IL1a	Mt1	1.84673	1.85304e-27	0.715	0.297
cDC2	cDC2	IL-1α	IL1a	Ptpn1	1.83932	4.38627e-44	0.913	0.582
cDC2	cDC2	IL-1α	IL1a	Cish	1.83662	2.33918e-70	0.61	0.011
cDC2	cDC2	IL-1α	IL1a	Fabp4	1.82681	4.7999e-14	0.209	0.024
cDC2	cDC2	IL-1α	IL1a	Serpina3g	1.7672	5.4828e-36	0.785	0.335
cDC2	cDC2	IL-1α	IL1a	Dok2	1.70638	3.17211e-31	0.506	0.097
cDC2	cDC2	IL-1α	IL1a	Ccnd2	1.69949	1.30535e-17	0.459	0.149
cDC2	cDC2	IL-1α	IL1a	Cytip	1.67628	6.32293e-36	0.907	0.608
cDC2	cDC2	IL-1α	IL1a	Cdkn1a	1.66621	1.2821e-34	0.698	0.223
cDC2	cDC2	IL-1α	IL1a	Rap2a	1.66496	1.07172e-46	0.756	0.193
cDC2	cDC2	IL-1α	IL1a	Sdc4	1.66286	8.35266e-43	0.831	0.302
cDC2	cDC2	IL-1α	IL1a	Xbp1	1.66197	5.42548e-31	0.785	0.366
cDC2	cDC2	IL-1α	IL1a	Jaml	1.60915	7.65002e-35	0.837	0.424
cDC2	cDC2	IL-1α	IL1a	Tmem123	1.59684	4.12566e-08	0.692	0.573
cDC2	cDC2	IL-1α	IL1a	Wnk1	1.59198	7.65002e-35	0.93	0.665
cDC2	cDC2	IL-1α	IL1a	Malt1	1.58835	3.39928e-38	0.86	0.396
cDC2	cDC2	IL-1α	IL1a	Tbc1d4	1.51735	2.26034e-08	0.593	0.429
cDC2	cDC2	IL-1α	IL1a	Ramp3	1.491	2.67351e-45	0.413	0.005
cDC2	cDC2	IL-1α	IL1a	Cd83	1.45987	1.79815e-13	0.564	0.294
cDC2	cDC2	IL-1α	IL1a	Etv3	1.43723	4.03369e-18	0.703	0.437
cDC2	cDC2	IL-1α	IL1a	Pik3r1	1.42168	1.92503e-24	0.762	0.403
cDC2	cDC2	IL-1α	IL1a	Il1rn	1.41084	1.0767e-26	0.448	0.084
cDC2	cDC2	IL-1α	IL1a	Cd86	1.39871	6.98685e-29	0.75	0.348
cDC2	cDC2	IL-1α	IL1a	Srgn	1.3912	1.4212e-26	0.936	0.826
cDC2	cDC2	IL-1α	IL1a	P2ry10	1.38813	8.18649e-21	0.517	0.171
cDC2	cDC2	IL-1α	IL1a	Ifitm2	1.38532	4.5496e-22	0.89	0.722
cDC2	cDC2	IL-1α	IL1a	Ms4a6d	1.3807	6.93912e-27	0.581	0.163
cDC2	cDC2	IL-1α	IL1a	Cd80	1.35973	5.70867e-42	0.564	0.074
cDC2	cDC2	IL-1α	IL1a	Rel	1.35835	3.09367e-15	0.698	0.476
cDC2	cDC2	IL-1α	IL1a	Ly75	1.33453	3.47435e-32	0.378	0.032
cDC2	cDC2	IL-1α	IL1a	Tes	1.31636	6.0842e-20	0.587	0.252
cDC2	cDC2	IL-1α	IL1a	Jak2	1.3118	5.55631e-26	0.797	0.475
cDC2	cDC2	IL-1α	IL1a	Basp1	1.30724	4.08011e-21	0.733	0.41
cDC2	cDC2	IL-1α	IL1a	Clec4n	1.30121	3.11093e-17	0.448	0.131
cDC2	cDC2	IL-1α	IL1a	Arap2	1.29692	3.80518e-17	0.442	0.15
cDC2	cDC2	IL-1α	IL1a	Enah	1.27812	3.56497e-31	0.366	0.027
cDC2	cDC2	IL-1α	IL1a	Fnbp1l	1.26145	7.36845e-35	0.465	0.057
cDC2	cDC2	IL-1α	IL1a	Gpr183	1.25701	2.49069e-10	0.593	0.377
cDC2	cDC2	IL-1α	IL1a	Mkrn1	1.2543	6.67181e-22	0.82	0.601
cDC2	cDC2	IL-1α	IL1a	Socs3	1.23398	3.78541e-33	0.523	0.09
cDC2	cDC2	IL-1α	IL1a	Prnp	1.22495	6.01049e-19	0.262	0.028
cDC2	cDC2	IL-1α	IL1a	Chd7	1.22344	5.3621e-28	0.552	0.134
cDC2	cDC2	IL-1α	IL1a	Mllt6	1.2188	1.85722e-34	0.616	0.141
cDC2	cDC2	IL-1α	IL1a	Mt2	1.19492	1.73439e-26	0.331	0.028
cDC2	cDC2	IL-1α	IL1a	Adam8	1.19054	3.18202e-23	0.5	0.13
cDC2	cDC2	IL-1α	IL1a	Tspan3	1.1895	1.06306e-10	0.564	0.362
cDC2	cDC2	IL-1α	IL1a	Cd274	1.17552	7.693e-21	0.645	0.263
cDC2	cDC2	IL-1α	IL1a	Nfkbia	1.17184	1.46895e-16	0.924	0.791
cDC2	cDC2	IL-1α	IL1a	Pfkp	1.17045	4.96743e-16	0.547	0.242
cDC2	cDC2	IL-1α	IL1a	Irf5	1.17011	2.26884e-23	0.779	0.41
cDC2	cDC2	IL-1α	IL1a	Nrp2	1.15322	1.25915e-19	0.541	0.188
cDC2	cDC2	IL-1α	IL1a	Orai1	1.14852	4.02164e-26	0.738	0.369
cDC2	cDC2	IL-1α	IL1a	Cox17	1.14361	1.77988e-22	0.773	0.47
cDC2	cDC2	IL-1α	IL1a	Clic4	1.13575	2.10928e-15	0.75	0.554
cDC2	cDC2	IL-1α	IL1a	Gfra2	1.1211	6.5723e-18	0.645	0.334
cDC2	cDC2	IL-1α	IL1a	Ch25h	1.11483	5.94586e-28	0.25	0
cDC2	cDC2	IL-1α	IL1a	Fyn	1.10557	7.64257e-24	0.634	0.258
cDC2	cDC2	IL-1α	IL1a	Il7r	1.09527	1.26205e-12	0.483	0.215
cDC2	cDC2	IL-1α	IL1a	Fcgr2b	1.092	5.83712e-05	0.593	0.468
cDC2	cDC2	IL-1α	IL1a	Map3k14	1.08142	2.0207e-17	0.517	0.203
cDC2	cDC2	IL-1α	IL1a	Cd63	1.06741	6.77835e-19	0.535	0.185
cDC2	cDC2	IL-1α	IL1a	Bhlhe40	1.05898	5.45547e-18	0.605	0.263
cDC2	cDC2	IL-1α	IL1a	Scimp	1.04587	4.749e-20	0.512	0.174
cDC2	cDC2	IL-1α	IL1a	Map4k4	1.04315	5.02484e-09	0.587	0.418
cDC2	cDC2	IL-1α	IL1a	Tmem131	1.03867	5.0365e-20	0.622	0.278
cDC2	cDC2	IL-1α	IL1a	Gpbp1	1.03282	7.94969e-17	0.669	0.337
cDC2	cDC2	IL-1α	IL1a	Bcl2a1a	1.02305	1.13761e-06	0.523	0.34
cDC2	cDC2	IL-1α	IL1a	Il1b	1.01078	0.000102807	0.669	0.473
cDC2	cDC2	IL-1α	IL1a	Samsn1	1.00196	2.42611e-05	0.517	0.38
cDC2	cDC2	IL-1α	IL1a	Birc2	1.00196	2.07701e-09	0.512	0.305
cDC2	cDC2	IL-1α	IL1a	Kdm6b	0.998371	3.06317e-15	0.599	0.297
cDC2	cDC2	IL-1α	IL1a	Nfkb1	0.990539	1.07858e-13	0.86	0.733
cDC2	cDC2	IL-1α	IL1a	Scn3a	0.989763	3.22537e-13	0.285	0.059
cDC2	cDC2	IL-1α	IL1a	Vim	0.983377	3.11302e-17	0.965	0.918
cDC2	cDC2	IL-1α	IL1a	Cacnb3	0.979038	1.12338e-16	0.308	0.052
cDC2	cDC2	IL-1α	IL1a	Lgmn	0.975795	1.59255e-11	0.477	0.195
cDC2	cDC2	IL-1α	IL1a	Prkcd	0.972505	1.51978e-07	0.843	0.775
cDC2	cDC2	IL-1α	IL1a	Rab8b	0.965511	2.13334e-08	0.581	0.389
cDC2	cDC2	IL-1α	IL1a	Tmem131l	0.962443	1.35893e-14	0.657	0.372
cDC2	cDC2	IL-1α	IL1a	Pdcd1lg2	0.959957	6.21847e-24	0.459	0.106
cDC2	cDC2	IL-1α	IL1a	Lrrk1	0.953137	4.80439e-13	0.674	0.427
cDC2	cDC2	IL-1α	IL1a	Txnrd1	0.942986	5.596e-22	0.529	0.152
cDC2	cDC2	IL-1α	IL1a	Fchsd2	0.940415	2.25814e-08	0.483	0.264
cDC2	cDC2	IL-1α	IL1a	Plk2	0.929516	2.18252e-14	0.355	0.09
cDC2	cDC2	IL-1α	IL1a	Btg1	0.927782	8.63218e-15	0.948	0.835
cDC2	cDC2	IL-1α	IL1a	Dusp5	0.927198	2.18845e-15	0.442	0.133
cDC2	cDC2	IL-1α	IL1a	Naaa	0.921696	0.00774488	0.581	0.495
cDC2	cDC2	IL-1α	IL1a	Litaf	0.915848	4.2228e-13	0.616	0.34
cDC2	cDC2	IL-1α	IL1a	Ehd1	0.91483	2.90525e-13	0.523	0.234
cDC2	cDC2	IL-1α	IL1a	Riok3	0.914324	1.29432e-15	0.564	0.269
cDC2	cDC2	IL-1α	IL1a	Gadd45b	0.910356	1.22913e-07	0.448	0.229
cDC2	cDC2	IL-1α	IL1a	Timd4	0.900331	7.43914e-07	0.256	0.079
cDC2	cDC2	IL-1α	IL1a	Anxa3	0.899568	1.13423e-10	0.384	0.158
cDC2	cDC2	IL-1α	IL1a	Fkbp5	0.898996	3.33814e-19	0.384	0.084
cDC2	cDC2	IL-1α	IL1a	Mrc1	0.892556	1.97764e-07	0.337	0.138
cDC2	cDC2	IL-1α	IL1a	Nckap1l	0.891008	9.37143e-13	0.744	0.533
cDC2	cDC2	IL-1α	IL1a	Slc7a11	0.879528	1.26193e-09	0.198	0.036
cDC2	cDC2	IL-1α	IL1a	Adora2a	0.874628	1.12014e-21	0.349	0.049
cDC2	cDC2	IL-1α	IL1a	Anxa2	0.869867	5.73508e-09	0.791	0.644
cDC2	cDC2	IL-1α	IL1a	Spred1	0.867219	1.38309e-17	0.459	0.15
cDC2	cDC2	IL-1α	IL1a	Foxn3	0.857349	1.28238e-10	0.64	0.408
cDC2	cDC2	IL-1α	IL1a	Pik3r5	0.856107	2.37011e-14	0.453	0.171
cDC2	cDC2	IL-1α	IL1a	Cst3	0.856092	1.04773e-06	0.965	0.973
cDC2	cDC2	IL-1α	IL1a	Fam49b	0.854321	6.71043e-14	0.901	0.802
cDC2	cDC2	IL-1α	IL1a	Myl12a	0.851754	2.93014e-17	0.855	0.679
cDC2	cDC2	IL-1α	IL1a	Marcks	0.850759	4.6023e-07	0.855	0.81
cDC2	cDC2	IL-1α	IL1a	Cd209e	0.84849	1.52452e-05	0.36	0.172
cDC2	cDC2	IL-1α	IL1a	Pde4b	0.845322	2.48046e-13	0.512	0.225
cDC2	cDC2	IL-1α	IL1a	Tarm1	0.8453	1.05029e-16	0.279	0.047
cDC2	cDC2	IL-1α	IL1a	Actg1	0.842889	2.26482e-30	1	0.997
cDC2	cDC2	IL-1α	IL1a	Slamf1	0.83536	4.47642e-18	0.203	0.008
cDC2	cDC2	IL-1α	IL1a	Kmo	0.832493	2.28092e-07	0.535	0.337
cDC2	cDC2	IL-1α	IL1a	Stat3	0.831667	2.41441e-08	0.628	0.43
cDC2	cDC2	IL-1α	IL1a	Bcl3	0.825648	2.18413e-12	0.541	0.258
cDC2	cDC2	IL-1α	IL1a	Siglecg	0.823185	0.0193947	0.384	0.293
cDC2	cDC2	IL-1α	IL1a	Il4ra	0.822194	5.0556e-17	0.477	0.16
cDC2	cDC2	IL-1α	IL1a	Adpgk	0.820371	1.14615e-09	0.378	0.168
cDC2	cDC2	IL-1α	IL1a	St8sia4	0.807622	0.000217217	0.564	0.446
cDC2	cDC2	IL-1α	IL1a	Pcgf5	0.800592	6.74914e-09	0.407	0.199
cDC2	cDC2	IL-1α	IL1a	Hif1a	0.796025	1.73503e-05	0.459	0.296
cDC2	cDC2	IL-1α	IL1a	Ptger4	0.792335	6.26577e-09	0.39	0.165
cDC2	cDC2	IL-1α	IL1a	Batf3	0.790118	1.05005e-08	0.547	0.337
cDC2	cDC2	IL-1α	IL1a	Cdk2ap2	0.786022	0.0272646	0.657	0.622
cDC2	cDC2	IL-1α	IL1a	Tle3	0.783013	1.34769e-09	0.477	0.244
cDC2	cDC2	IL-1α	IL1a	Ggta1	0.775976	2.75535e-13	0.442	0.16
cDC2	cDC2	IL-1α	IL1a	Myo1g	0.772755	2.38773e-07	0.674	0.532
cDC2	cDC2	IL-1α	IL1a	Hsd11b2	0.767837	2.91797e-26	0.244	0.002
cDC2	cDC2	IL-1α	IL1a	Gpr132	0.76239	3.03252e-12	0.645	0.353
cDC2	cDC2	IL-1α	IL1a	Traf1	0.747682	3.49304e-07	0.727	0.6
cDC2	cDC2	IL-1α	IL1a	Iscu	0.746345	5.15694e-07	0.686	0.524
cDC2	cDC2	IL-1α	IL1a	Sh3pxd2b	0.745625	2.97223e-15	0.302	0.066
cDC2	cDC2	IL-1α	IL1a	Rcl1	0.745608	1.12446e-14	0.343	0.079
cDC2	cDC2	IL-1α	IL1a	Rtn4	0.744948	6.74224e-10	0.738	0.576
cDC2	cDC2	IL-1α	IL1a	Necap2	0.740637	2.73583e-14	0.703	0.43
cDC2	cDC2	IL-1α	IL1a	Htr7	0.739814	2.82389e-26	0.279	0.011
cDC2	cDC2	IL-1α	IL1a	Hs3st3b1	0.73766	3.83381e-19	0.244	0.022
cDC2	cDC2	IL-1α	IL1a	Ier3	0.735568	3.4933e-09	0.372	0.139
cDC2	cDC2	IL-1α	IL1a	Wdr1	0.734956	2.29721e-12	0.791	0.543
cDC2	cDC2	IL-1α	IL1a	Psma6	0.727409	1.52049e-06	0.698	0.541
cDC2	cDC2	IL-1α	IL1a	Cd53	0.726137	1.5485e-12	0.878	0.71
cDC2	cDC2	IL-1α	IL1a	Aebp2	0.725175	3.70879e-09	0.651	0.449
cDC2	cDC2	IL-1α	IL1a	Rras2	0.723509	1.34225e-15	0.43	0.144
cDC2	cDC2	IL-1α	IL1a	Fam60a	0.722924	6.75555e-14	0.384	0.128
cDC2	cDC2	IL-1α	IL1a	Marcksl1	0.722285	1.21552e-05	0.61	0.462
cDC2	cDC2	IL-1α	IL1a	Trip12	0.721955	2.23898e-06	0.599	0.443
cDC2	cDC2	IL-1α	IL1a	Relb	0.720908	2.14818e-09	0.587	0.389
cDC2	cDC2	IL-1α	IL1a	Syngr2	0.72055	6.95225e-18	0.965	0.932
cDC2	cDC2	IL-1α	IL1a	Plekha1	0.719386	7.04258e-10	0.564	0.312
cDC2	cDC2	IL-1α	IL1a	Galnt7	0.718309	8.63873e-09	0.291	0.101
cDC2	cDC2	IL-1α	IL1a	Prdm1	0.717989	5.31778e-19	0.273	0.033
cDC2	cDC2	IL-1α	IL1a	Csrp1	0.716618	1.64065e-08	0.477	0.228
cDC2	cDC2	IL-1α	IL1a	Stat4	0.71517	4.35766e-10	0.221	0.043
cDC2	cDC2	IL-1α	IL1a	Dennd4a	0.713462	1.04281e-07	0.64	0.418
cDC2	cDC2	IL-1α	IL1a	Ikzf4	0.707744	2.90215e-17	0.174	0.003
cDC2	cDC2	IL-1α	IL1a	Hbegf	0.707522	5.31887e-14	0.186	0.016
cDC2	cDC2	IL-1α	IL1a	Glipr2	0.706109	2.64016e-09	0.395	0.169
cDC2	cDC2	IL-1α	IL1a	Picalm	0.704042	1.16956e-09	0.773	0.554
cDC2	cDC2	IL-1α	IL1a	Ahcyl2	0.696965	9.55927e-06	0.488	0.332
cDC2	cDC2	IL-1α	IL1a	Fosl2	0.689964	9.13889e-07	0.349	0.149
cDC2	cDC2	IL-1α	IL1a	Crem	0.689464	1.66537e-18	0.314	0.052
cDC2	cDC2	IL-1α	IL1a	Sav1	0.688484	1.36115e-07	0.407	0.207
cDC2	cDC2	IL-1α	IL1a	Gatm	0.68722	1.15039e-07	0.267	0.09
cDC2	cDC2	IL-1α	IL1a	Snn	0.686026	7.78325e-10	0.262	0.078
cDC2	cDC2	IL-1α	IL1a	Snap23	0.684592	2.40703e-11	0.535	0.277
cDC2	cDC2	IL-1α	IL1a	Ndrg1	0.683646	9.5563e-07	0.273	0.1
cDC2	cDC2	IL-1α	IL1a	Rab21	0.682196	6.36076e-08	0.68	0.502
cDC2	cDC2	IL-1α	IL1a	Cyth1	0.680073	5.10063e-09	0.419	0.198
cDC2	cDC2	IL-1α	IL1a	Tspan13	0.67944	1.10647e-08	0.767	0.627
cDC2	cDC2	IL-1α	IL1a	Rbm3	0.678871	3.01013e-14	0.924	0.848
cDC2	cDC2	IL-1α	IL1a	Slfn2	0.677765	6.03902e-11	0.831	0.646
cDC2	cDC2	IL-1α	IL1a	Dusp2	0.671446	3.3862e-07	0.442	0.209
cDC2	cDC2	IL-1α	IL1a	Itgb1	0.667515	2.36742e-06	0.686	0.555
cDC2	cDC2	IL-1α	IL1a	Tmed5	0.666624	8.36949e-06	0.634	0.468
cDC2	cDC2	IL-1α	IL1a	Gpr171	0.666052	3.74475e-10	0.343	0.12
cDC2	cDC2	IL-1α	IL1a	Serpinb9	0.665089	1.11703e-10	0.25	0.066
cDC2	cDC2	IL-1α	IL1a	Nectin2	0.649841	3.79875e-19	0.227	0.014
cDC2	cDC2	IL-1α	IL1a	Sh3bgrl	0.649374	7.89434e-07	0.738	0.589
cDC2	cDC2	IL-1α	IL1a	Zfand3	0.646437	3.74475e-10	0.407	0.169
cDC2	cDC2	IL-1α	IL1a	Tagln2	0.645971	0.000163225	0.75	0.609
cDC2	cDC2	IL-1α	IL1a	Ass1	0.645395	2.78876e-06	0.529	0.358
cDC2	cDC2	IL-1α	IL1a	Dab2	0.644154	4.56802e-07	0.384	0.169
cDC2	cDC2	IL-1α	IL1a	Vmp1	0.6417	2.24291e-05	0.616	0.445
cDC2	cDC2	IL-1α	IL1a	Ptpn2	0.639802	1.85644e-08	0.419	0.222
cDC2	cDC2	IL-1α	IL1a	Sphk1	0.639412	2.10266e-20	0.186	0.002
cDC2	cDC2	IL-1α	IL1a	Eif1	0.635996	2.85738e-24	1	0.978
cDC2	cDC2	IL-1α	IL1a	Nup88	0.633433	7.48075e-12	0.39	0.153
cDC2	cDC2	IL-1α	IL1a	Mir155hg	0.632897	1.00996e-16	0.163	0.002
cDC2	cDC2	IL-1α	IL1a	Stat5a	0.63076	2.45582e-06	0.459	0.285
cDC2	cDC2	IL-1α	IL1a	Tpm4	0.628093	4.1014e-06	0.657	0.502
cDC2	cDC2	IL-1α	IL1a	Rassf2	0.62191	3.87201e-06	0.488	0.294
cDC2	cDC2	IL-1α	IL1a	Cdk6	0.619211	3.75927e-10	0.355	0.127
cDC2	cDC2	IL-1α	IL1a	Cfl1	0.612547	7.78431e-16	0.953	0.953
cDC2	cDC2	IL-1α	IL1a	Ankrd33b	0.611525	2.89889e-13	0.215	0.027
cDC2	cDC2	IL-1α	IL1a	Klf7	0.605665	1.45639e-10	0.36	0.146
cDC2	cDC2	IL-1α	IL1a	Noct	0.603017	6.38968e-12	0.233	0.04
cDC2	cDC2	IL-1α	IL1a	Kif1a	0.597805	6.19602e-10	0.291	0.085
cDC2	cDC2	IL-1α	IL1a	Dnajb6	0.597468	1.52612e-05	0.64	0.462
cDC2	cDC2	IL-1α	IL1a	Bmp2k	0.597127	7.69738e-05	0.634	0.443
cDC2	cDC2	IL-1α	IL1a	Palld	0.596664	9.91249e-10	0.14	0.013
cDC2	cDC2	IL-1α	IL1a	Rab14	0.592829	1.13304e-09	0.826	0.693
cDC2	cDC2	IL-1α	IL1a	Uck2	0.588935	4.22343e-08	0.326	0.13
cDC2	cDC2	IL-1α	IL1a	Snx3	0.587942	2.50378e-06	0.756	0.598
cDC2	cDC2	IL-1α	IL1a	Pacsin2	0.586947	5.51746e-06	0.436	0.255
cDC2	cDC2	IL-1α	IL1a	Kdm5c	0.584796	8.13299e-13	0.442	0.174
cDC2	cDC2	IL-1α	IL1a	Snd1	0.583417	2.01817e-07	0.453	0.267
cDC2	cDC2	IL-1α	IL1a	Socs1	0.581808	1.59459e-11	0.32	0.089
cDC2	cDC2	IL-1α	IL1a	Selplg	0.581774	0.00471198	0.709	0.688
cDC2	cDC2	IL-1α	IL1a	Eif5a	0.580678	9.20229e-07	0.866	0.815
cDC2	cDC2	IL-1α	IL1a	Bach1	0.5806	0.000586338	0.541	0.375
cDC2	cDC2	IL-1α	IL1a	Tmbim1	0.577307	9.04321e-09	0.36	0.158
cDC2	cDC2	IL-1α	IL1a	Sdhaf1	0.57481	3.26188e-08	0.483	0.271
cDC2	cDC2	IL-1α	IL1a	Apobec3	0.572653	2.02309e-08	0.791	0.633
cDC2	cDC2	IL-1α	IL1a	Arhgap31	0.572093	5.79909e-07	0.355	0.147
cDC2	cDC2	IL-1α	IL1a	Edem1	0.571984	0.000193178	0.488	0.332
cDC2	cDC2	IL-1α	IL1a	Il6	0.567485	7.20821e-13	0.128	0.002
cDC2	cDC2	IL-1α	IL1a	Ms4a4c	0.567115	1.5313e-05	0.64	0.486
cDC2	cDC2	IL-1α	IL1a	Poglut1	0.566522	1.0681e-06	0.308	0.13
cDC2	cDC2	IL-1α	IL1a	Lrrc8c	0.566303	9.79678e-05	0.308	0.163
cDC2	cDC2	IL-1α	IL1a	Lad1	0.566297	2.19733e-15	0.151	0.005
cDC2	cDC2	IL-1α	IL1a	Pnp	0.561855	4.64913e-05	0.593	0.454
cDC2	cDC2	IL-1α	IL1a	Slc33a1	0.561573	5.1017e-13	0.273	0.062
cDC2	cDC2	IL-1α	IL1a	Rabep1	0.561184	4.19794e-06	0.419	0.226
cDC2	cDC2	IL-1α	IL1a	Eloc	0.554606	3.15691e-05	0.61	0.437
cDC2	cDC2	IL-1α	IL1a	Cdh1	0.553812	7.15736e-10	0.163	0.022
cDC2	cDC2	IL-1α	IL1a	Aldh1a2	0.553662	1.61902e-08	0.11	0.006
cDC2	cDC2	IL-1α	IL1a	Prps1	0.553145	2.31242e-06	0.302	0.134
cDC2	cDC2	IL-1α	IL1a	Stxbp6	0.54955	2.43712e-05	0.25	0.098
cDC2	cDC2	IL-1α	IL1a	Dennd5a	0.547056	3.54624e-05	0.506	0.323
cDC2	cDC2	IL-1α	IL1a	Pim1	0.546062	5.56353e-11	0.831	0.595
cDC2	cDC2	IL-1α	IL1a	Sfpq	0.541151	0.00201455	0.756	0.653
cDC2	cDC2	IL-1α	IL1a	Pfn1	0.540305	1.46225e-13	1	0.981
cDC2	cDC2	IL-1α	IL1a	Srsf2	0.535087	4.89424e-06	0.762	0.576
cDC2	cDC2	IL-1α	IL1a	Ffar2	0.534143	0.00449791	0.308	0.196
cDC2	cDC2	IL-1α	IL1a	Wtap	0.533791	6.20418e-05	0.413	0.234
cDC2	cDC2	IL-1α	IL1a	Acvr2a	0.533778	5.95411e-09	0.227	0.062
cDC2	cDC2	IL-1α	IL1a	Ube2h	0.531239	0.00379613	0.343	0.222
cDC2	cDC2	IL-1α	IL1a	Gnb4	0.529292	6.03355e-11	0.169	0.024
cDC2	cDC2	IL-1α	IL1a	S100a4	0.528541	6.15883e-07	0.965	0.937
cDC2	cDC2	IL-1α	IL1a	Hsf2	0.528225	5.98204e-12	0.25	0.055
cDC2	cDC2	IL-1α	IL1a	Ncl	0.525889	2.16916e-05	0.837	0.737
cDC2	cDC2	IL-1α	IL1a	Tuba1b	0.522456	3.484e-06	0.75	0.589
cDC2	cDC2	IL-1α	IL1a	Arl5a	0.519839	0.00116631	0.39	0.241
cDC2	cDC2	IL-1α	IL1a	Ywhaq	0.515739	0.00241769	0.628	0.532
cDC2	cDC2	IL-1α	IL1a	Lilr4b	0.515639	0.000709406	0.25	0.114
cDC2	cDC2	IL-1α	IL1a	Ddit4	0.514771	9.20524e-09	0.215	0.052
cDC2	cDC2	IL-1α	IL1a	Arl8b	0.513614	0.000128519	0.5	0.326
cDC2	cDC2	IL-1α	IL1a	Prkar1a	0.513512	0.00104722	0.581	0.448
cDC2	cDC2	IL-1α	IL1a	Nfat5	0.511765	0.00045501	0.442	0.278
cDC2	cDC2	IL-1α	IL1a	Stard7	0.509903	0.000262686	0.424	0.267
cDC2	cDC2	IL-1α	IL1a	Lmnb1	0.50839	0.000146637	0.337	0.193
cDC2	cDC2	IL-1α	IL1a	Strip2	0.50788	9.0544e-13	0.215	0.033
cDC2	cDC2	IL-1α	IL1a	Pmvk	0.507824	7.44593e-06	0.285	0.128
cDC2	cDC2	IL-1α	IL1a	Cnn2	0.506796	0.000721939	0.744	0.717
cDC2	cDC2	IL-1α	IL1a	Hnrnpa3	0.506699	2.2531e-07	0.884	0.801
cDC2	cDC2	IL-1α	IL1a	Mfhas1	0.506485	2.39513e-08	0.297	0.093
cDC2	cDC2	IL-1α	IL1a	Plscr1	0.506391	3.7749e-06	0.151	0.036
cDC2	cDC2	IL-1α	IL1a	Ctsz	0.504493	8.73353e-09	0.936	0.889
cDC2	cDC2	IL-1α	IL1a	Atp11a	0.504187	3.63128e-08	0.349	0.149
cDC2	cDC2	IL-1α	IL1a	Ktn1	0.503814	0.000544191	0.36	0.231
cDC2	cDC2	IL-1α	IL1a	Zfp106	0.502796	7.73193e-06	0.552	0.378
cDC2	cDC2	IL-1α	IL1a	Aamp	0.502239	8.11115e-06	0.593	0.402
cDC2	cDC2	IL-1α	IL1a	Idi1	0.497306	6.70555e-07	0.209	0.059
cDC2	cDC2	IL-1α	IL1a	Runx3	0.494997	0.0028791	0.535	0.421
cDC2	cDC2	IL-1α	IL1a	Kdm2b	0.494848	0.00168237	0.326	0.195
cDC2	cDC2	IL-1α	IL1a	Tnip2	0.494452	4.18314e-05	0.221	0.093
cDC2	cDC2	IL-1α	IL1a	Got1	0.494244	0.00588887	0.256	0.138
cDC2	cDC2	IL-1α	IL1a	Csf2rb	0.493494	0.00133874	0.57	0.426
cDC2	cDC2	IL-1α	IL1a	Slc30a4	0.493104	1.45711e-08	0.32	0.114
cDC2	cDC2	IL-1α	IL1a	Zfc3h1	0.490063	4.6411e-07	0.401	0.206
cDC2	cDC2	IL-1α	IL1a	Fbxo11	0.489157	4.24522e-05	0.256	0.119
cDC2	cDC2	IL-1α	IL1a	Uap1	0.489098	5.65471e-06	0.366	0.177
cDC2	cDC2	IL-1α	IL1a	Creb5	0.482583	4.57355e-07	0.134	0.021
cDC2	cDC2	IL-1α	IL1a	Birc3	0.481198	0.00715721	0.61	0.533
cDC2	cDC2	IL-1α	IL1a	Myh9	0.478242	0.00116433	0.75	0.674
cDC2	cDC2	IL-1α	IL1a	Ranbp2	0.477066	0.00161676	0.477	0.35
cDC2	cDC2	IL-1α	IL1a	Wipf1	0.475117	0.000143575	0.605	0.47
cDC2	cDC2	IL-1α	IL1a	Sema7a	0.474854	1.15094e-11	0.198	0.03
cDC2	cDC2	IL-1α	IL1a	Ric1	0.472806	0.0010375	0.267	0.134
cDC2	cDC2	IL-1α	IL1a	St6gal1	0.472713	0.00243889	0.291	0.16
cDC2	cDC2	IL-1α	IL1a	Pgs1	0.47159	2.01473e-05	0.302	0.141
cDC2	cDC2	IL-1α	IL1a	Nuak2	0.46842	1.52033e-06	0.349	0.171
cDC2	cDC2	IL-1α	IL1a	Mvp	0.468001	7.05377e-06	0.576	0.366
cDC2	cDC2	IL-1α	IL1a	Mdh2	0.467483	0.00450663	0.587	0.479
cDC2	cDC2	IL-1α	IL1a	Pogk	0.46711	7.63086e-08	0.25	0.076
cDC2	cDC2	IL-1α	IL1a	Fem1c	0.464059	0.00056415	0.343	0.215
cDC2	cDC2	IL-1α	IL1a	Slc14a1	0.463714	0.00318595	0.192	0.087
cDC2	cDC2	IL-1α	IL1a	Nfkb2	0.462742	0.000130194	0.552	0.372
cDC2	cDC2	IL-1α	IL1a	Arfgap3	0.46025	2.15137e-08	0.221	0.054
cDC2	cDC2	IL-1α	IL1a	Irs2	0.460028	1.11035e-05	0.186	0.066
cDC2	cDC2	IL-1α	IL1a	Rasgrp1	0.458425	0.00115242	0.32	0.174
cDC2	cDC2	IL-1α	IL1a	Zfp263	0.457408	0.0023449	0.355	0.22
cDC2	cDC2	IL-1α	IL1a	Serpinb6b	0.457227	8.92322e-05	0.18	0.057
cDC2	cDC2	IL-1α	IL1a	Odc1	0.456845	0.0156984	0.273	0.163
cDC2	cDC2	IL-1α	IL1a	Tnfrsf18	0.455958	0.0448307	0.215	0.123
cDC2	cDC2	IL-1α	IL1a	Nfil3	0.455946	3.62726e-05	0.256	0.111
cDC2	cDC2	IL-1α	IL1a	Tnfrsf4	0.453782	0.000154195	0.14	0.035
cDC2	cDC2	IL-1α	IL1a	Adam19	0.452991	0.000630307	0.279	0.138
cDC2	cDC2	IL-1α	IL1a	Gpr146	0.452377	4.16442e-05	0.302	0.153
cDC2	cDC2	IL-1α	IL1a	Klf9	0.451749	1.75203e-06	0.18	0.046
cDC2	cDC2	IL-1α	IL1a	Cnn3	0.450732	2.03561e-05	0.198	0.073
cDC2	cDC2	IL-1α	IL1a	Coro2a	0.450114	0.00015447	0.32	0.16
cDC2	cDC2	IL-1α	IL1a	Tmtc3	0.449179	2.39772e-09	0.157	0.025
cDC2	cDC2	IL-1α	IL1a	Gnb1	0.44754	0.000302274	0.703	0.595
cDC2	cDC2	IL-1α	IL1a	Xxylt1	0.444412	1.30088e-06	0.227	0.078
cDC2	cDC2	IL-1α	IL1a	Vcp	0.444331	8.69709e-05	0.744	0.604
cDC2	cDC2	IL-1α	IL1a	Id1	0.444074	1.20861e-13	0.151	0.008
cDC2	cDC2	IL-1α	IL1a	Arpc5	0.441714	1.79275e-06	0.89	0.812
cDC2	cDC2	IL-1α	IL1a	Rai14	0.441672	6.68343e-06	0.116	0.021
cDC2	cDC2	IL-1α	IL1a	Psme2	0.441478	0.000145253	0.797	0.69
cDC2	cDC2	IL-1α	IL1a	Zbtb18	0.441473	0.00188878	0.297	0.174
cDC2	cDC2	IL-1α	IL1a	Scd1	0.440703	2.44099e-07	0.151	0.027
cDC2	cDC2	IL-1α	IL1a	Chp1	0.439581	0.00704993	0.273	0.149
cDC2	cDC2	IL-1α	IL1a	Pnrc1	0.438783	0.00528565	0.634	0.547
cDC2	cDC2	IL-1α	IL1a	St7	0.438522	1.95664e-08	0.227	0.054
cDC2	cDC2	IL-1α	IL1a	Adgrg6	0.430836	0.00010424	0.18	0.073
cDC2	cDC2	IL-1α	IL1a	Tnfrsf11a	0.430692	0.000232349	0.209	0.087
cDC2	cDC2	IL-1α	IL1a	Traf6	0.430295	2.96991e-06	0.227	0.085
cDC2	cDC2	IL-1α	IL1a	Cd209c	0.429102	0.000183106	0.128	0.032
cDC2	cDC2	IL-1α	IL1a	Gyg	0.428797	3.62438e-05	0.436	0.248
cDC2	cDC2	IL-1α	IL1a	Psmd11	0.428762	0.000389905	0.483	0.331
cDC2	cDC2	IL-1α	IL1a	Tax1bp1	0.426584	0.0170623	0.651	0.587
cDC2	cDC2	IL-1α	IL1a	Cflar	0.424513	7.08956e-05	0.558	0.394
cDC2	cDC2	IL-1α	IL1a	Ube2l3	0.423892	4.60519e-05	0.709	0.619
cDC2	cDC2	IL-1α	IL1a	Hnrnpll	0.423277	8.25025e-05	0.326	0.166
cDC2	cDC2	IL-1α	IL1a	Flot1	0.421806	5.19076e-06	0.343	0.158
cDC2	cDC2	IL-1α	IL1a	Casp8	0.421402	0.00265272	0.442	0.305
cDC2	cDC2	IL-1α	IL1a	Etv6	0.420016	0.00210647	0.506	0.38
cDC2	cDC2	IL-1α	IL1a	Rftn1	0.418484	0.00157154	0.372	0.201
cDC2	cDC2	IL-1α	IL1a	Bzw2	0.417679	0.0036541	0.314	0.161
cDC2	cDC2	IL-1α	IL1a	Sar1a	0.417537	0.00103963	0.459	0.301
cDC2	cDC2	IL-1α	IL1a	Tbc1d15	0.41725	0.000261079	0.337	0.177
cDC2	cDC2	IL-1α	IL1a	Icam1	0.416315	2.10478e-05	0.57	0.408
cDC2	cDC2	IL-1α	IL1a	Psma3	0.415884	5.38793e-05	0.779	0.687
cDC2	cDC2	IL-1α	IL1a	Actn1	0.415677	0.000695874	0.227	0.112
cDC2	cDC2	IL-1α	IL1a	Ccdc71l	0.414277	0.0225657	0.233	0.138
cDC2	cDC2	IL-1α	IL1a	Nudt17	0.410169	2.22765e-09	0.169	0.03
cDC2	cDC2	IL-1α	IL1a	Dcun1d3	0.408675	1.52379e-07	0.174	0.035
cDC2	cDC2	IL-1α	IL1a	Pnpla8	0.407534	0.00186222	0.395	0.252
cDC2	cDC2	IL-1α	IL1a	Arfgap2	0.406027	0.00128491	0.355	0.231
cDC2	cDC2	IL-1α	IL1a	N4bp2l1	0.40564	0.00775173	0.349	0.223
cDC2	cDC2	IL-1α	IL1a	Fbxo32	0.404917	0.000681021	0.151	0.052
cDC2	cDC2	IL-1α	IL1a	Trim25	0.404464	0.0360387	0.244	0.149
cDC2	cDC2	IL-1α	IL1a	Oasl2	0.403736	1.55174e-06	0.267	0.101
cDC2	cDC2	IL-1α	IL1a	Fcho2	0.400974	0.000905107	0.494	0.324
cDC2	cDC2	IL-1α	IL1a	Gnai3	0.400755	0.00295119	0.413	0.286
cDC2	cDC2	IL-1α	IL1a	Elp5	0.399926	0.00518015	0.326	0.188
cDC2	cDC2	IL-1α	IL1a	Gcnt2	0.399746	0.00912233	0.227	0.116
cDC2	cDC2	IL-1α	IL1a	Zfand6	0.398834	0.00320317	0.547	0.386
cDC2	cDC2	IL-1α	IL1a	Arid5a	0.398286	4.13319e-06	0.314	0.153
cDC2	cDC2	IL-1α	IL1a	Ptpn4	0.397875	0.000395561	0.262	0.117
cDC2	cDC2	IL-1α	IL1a	Anxa7	0.39467	0.0265548	0.401	0.307
cDC2	cDC2	IL-1α	IL1a	Ext1	0.394105	0.00113921	0.25	0.117
cDC2	cDC2	IL-1α	IL1a	Diaph1	0.39041	0.00142426	0.547	0.396
cDC2	cDC2	IL-1α	IL1a	Pde1b	0.386388	6.29413e-09	0.169	0.025
cDC2	cDC2	IL-1α	IL1a	Rabgap1l	0.383772	0.00152903	0.233	0.114
cDC2	cDC2	IL-1α	IL1a	Rbbp6	0.382917	0.0165366	0.488	0.343
cDC2	cDC2	IL-1α	IL1a	Sec11a	0.382533	0.0185349	0.529	0.454
cDC2	cDC2	IL-1α	IL1a	Dnajb9	0.381332	0.021634	0.297	0.199
cDC2	cDC2	IL-1α	IL1a	Ost4	0.377526	0.0260916	0.628	0.535
cDC2	cDC2	IL-1α	IL1a	St3gal4	0.376433	0.0144108	0.471	0.359
cDC2	cDC2	IL-1α	IL1a	Arpc2	0.375191	6.84599e-07	0.971	0.959
cDC2	cDC2	IL-1α	IL1a	Cpeb2	0.375117	0.00769916	0.151	0.065
cDC2	cDC2	IL-1α	IL1a	Camk2g	0.37484	3.1741e-05	0.233	0.093
cDC2	cDC2	IL-1α	IL1a	Hipk2	0.374309	0.018345	0.297	0.199
cDC2	cDC2	IL-1α	IL1a	Dnajc10	0.373892	0.00100212	0.285	0.166
cDC2	cDC2	IL-1α	IL1a	Rufy3	0.370096	0.00907274	0.256	0.152
cDC2	cDC2	IL-1α	IL1a	Cd164	0.369159	0.0127045	0.343	0.233
cDC2	cDC2	IL-1α	IL1a	Serinc5	0.368935	0.000870866	0.163	0.066
cDC2	cDC2	IL-1α	IL1a	Bclaf1	0.368668	0.00433094	0.663	0.563
cDC2	cDC2	IL-1α	IL1a	Vgll4	0.367598	0.0190715	0.238	0.149
cDC2	cDC2	IL-1α	IL1a	Huwe1	0.367195	0.00649577	0.523	0.392
cDC2	cDC2	IL-1α	IL1a	Atp1a1	0.364237	0.0468506	0.605	0.508
cDC2	cDC2	IL-1α	IL1a	Golgb1	0.361944	0.00194822	0.355	0.217
cDC2	cDC2	IL-1α	IL1a	Cxcl16	0.361773	0.00737086	0.465	0.312
cDC2	cDC2	IL-1α	IL1a	Polr2a	0.361045	0.0153753	0.471	0.337
cDC2	cDC2	IL-1α	IL1a	Mapkapk3	0.356406	0.0129997	0.233	0.134
cDC2	cDC2	IL-1α	IL1a	Arih2	0.354504	0.000154112	0.297	0.142
cDC2	cDC2	IL-1α	IL1a	Hspbap1	0.353856	3.39261e-05	0.174	0.057
cDC2	cDC2	IL-1α	IL1a	Nfkbib	0.35165	0.00347588	0.331	0.206
cDC2	cDC2	IL-1α	IL1a	Krcc1	0.351366	0.0146581	0.517	0.408
cDC2	cDC2	IL-1α	IL1a	Parl	0.350499	0.00651964	0.419	0.285
cDC2	cDC2	IL-1α	IL1a	Csnk1d	0.350371	0.0435808	0.424	0.307
cDC2	cDC2	IL-1α	IL1a	Ddx6	0.347183	0.0284382	0.645	0.551
cDC2	cDC2	IL-1α	IL1a	Lima1	0.342782	0.00444481	0.192	0.095
cDC2	cDC2	IL-1α	IL1a	Tubb6	0.342561	5.36516e-06	0.186	0.051
cDC2	cDC2	IL-1α	IL1a	Aff1	0.341769	0.0359413	0.215	0.13
cDC2	cDC2	IL-1α	IL1a	Mif4gd	0.339775	0.00800787	0.297	0.158
cDC2	cDC2	IL-1α	IL1a	Slc26a2	0.338709	0.000288386	0.256	0.141
cDC2	cDC2	IL-1α	IL1a	Fam96b	0.338619	0.00156577	0.419	0.267
cDC2	cDC2	IL-1α	IL1a	Gpat4	0.337612	0.00220425	0.267	0.139
cDC2	cDC2	IL-1α	IL1a	Mrpl20	0.335871	0.00734505	0.576	0.465
cDC2	cDC2	IL-1α	IL1a	Med15	0.335367	0.00243392	0.337	0.212
cDC2	cDC2	IL-1α	IL1a	Ak2	0.335064	0.0322248	0.587	0.509
cDC2	cDC2	IL-1α	IL1a	Gramd4	0.334895	0.000604939	0.337	0.18
cDC2	cDC2	IL-1α	IL1a	Arhgap30	0.334294	0.0329506	0.779	0.725
cDC2	cDC2	IL-1α	IL1a	Adcy6	0.333902	1.30561e-06	0.134	0.022
cDC2	cDC2	IL-1α	IL1a	Adprh	0.332037	0.000216883	0.448	0.271
cDC2	cDC2	IL-1α	IL1a	Myl6	0.329742	0.000119612	0.971	0.96
cDC2	cDC2	IL-1α	IL1a	Sumo2	0.329068	0.00743518	0.849	0.794
cDC2	cDC2	IL-1α	IL1a	Pla2g15	0.328855	0.00888302	0.145	0.065
cDC2	cDC2	IL-1α	IL1a	Trpv2	0.328761	0.0446035	0.331	0.239
cDC2	cDC2	IL-1α	IL1a	Vti1a	0.328523	0.0116898	0.308	0.191
cDC2	cDC2	IL-1α	IL1a	Nfya	0.328091	0.00721651	0.326	0.218
cDC2	cDC2	IL-1α	IL1a	Mrps6	0.327371	0.042301	0.279	0.176
cDC2	cDC2	IL-1α	IL1a	Mkln1	0.326761	0.0135342	0.523	0.407
cDC2	cDC2	IL-1α	IL1a	Sipa1l3	0.326238	0.0321633	0.308	0.206
cDC2	cDC2	IL-1α	IL1a	Hemk1	0.326018	7.37263e-05	0.134	0.03
cDC2	cDC2	IL-1α	IL1a	Mapre1	0.325216	0.00332879	0.651	0.521
cDC2	cDC2	IL-1α	IL1a	Pdcd6ip	0.324656	0.0116939	0.506	0.381
cDC2	cDC2	IL-1α	IL1a	Atp2b4	0.324163	1.95095e-06	0.122	0.022
cDC2	cDC2	IL-1α	IL1a	Kif3b	0.323072	0.00764466	0.244	0.134
cDC2	cDC2	IL-1α	IL1a	Eif1ax	0.322445	0.0411783	0.436	0.329
cDC2	cDC2	IL-1α	IL1a	Eif6	0.321836	0.00841911	0.5	0.396
cDC2	cDC2	IL-1α	IL1a	Gatsl2	0.321389	0.0127571	0.209	0.106
cDC2	cDC2	IL-1α	IL1a	Lsm12	0.321328	0.00402233	0.453	0.328
cDC2	cDC2	IL-1α	IL1a	Tmem63b	0.320271	0.00072606	0.192	0.085
cDC2	cDC2	IL-1α	IL1a	Il2ra	0.320214	4.23069e-09	0.116	0.006
cDC2	cDC2	IL-1α	IL1a	S100a11	0.317863	0.00470804	0.901	0.815
cDC2	cDC2	IL-1α	IL1a	Plxna1	0.317536	0.0254274	0.18	0.093
cDC2	cDC2	IL-1α	IL1a	Mbtd1	0.317533	0.0308849	0.366	0.255
cDC2	cDC2	IL-1α	IL1a	Bcl7c	0.317522	0.00074516	0.517	0.366
cDC2	cDC2	IL-1α	IL1a	Med21	0.314498	0.00708972	0.384	0.244
cDC2	cDC2	IL-1α	IL1a	Nras	0.313886	0.0300153	0.424	0.299
cDC2	cDC2	IL-1α	IL1a	Prpf31	0.310801	0.000843064	0.32	0.185
cDC2	cDC2	IL-1α	IL1a	Ap2s1	0.308827	0.0219974	0.605	0.509
cDC2	cDC2	IL-1α	IL1a	Tet2	0.308224	0.0419042	0.535	0.415
cDC2	cDC2	IL-1α	IL1a	Kcnk6	0.307927	0.000880136	0.291	0.16
cDC2	cDC2	IL-1α	IL1a	Tuba1c	0.307097	0.00141603	0.32	0.172
cDC2	cDC2	IL-1α	IL1a	Abracl	0.304527	0.020097	0.826	0.767
cDC2	cDC2	IL-1α	IL1a	Chchd4	0.304336	0.00182294	0.186	0.079
cDC2	cDC2	IL-1α	IL1a	Mmp25	0.304025	1.25119e-12	0.134	0.005
cDC2	cDC2	IL-1α	IL1a	Psmc4	0.3033	0.0190585	0.448	0.329
cDC2	cDC2	IL-1α	IL1a	Rab27a	0.303151	0.0213094	0.203	0.109
cDC2	cDC2	IL-1α	IL1a	Car2	0.301802	7.54592e-06	0.11	0.022
cDC2	cDC2	IL-1α	IL1a	Spint1	0.301335	0.0349937	0.198	0.116
cDC2	cDC2	IL-1α	IL1a	Smarce1	0.300177	0.00588887	0.483	0.361
cDC2	cDC2	IL-1α	IL1a	Psmb7	0.297843	0.00680748	0.488	0.367
cDC2	cDC2	IL-1α	IL1a	Tmem127	0.29659	0.00839653	0.273	0.165
cDC2	cDC2	IL-1α	IL1a	Ywhae	0.296285	0.044298	0.791	0.726
cDC2	cDC2	IL-1α	IL1a	Rpain	0.295929	0.000715284	0.227	0.097
cDC2	cDC2	IL-1α	IL1a	Car13	0.295859	5.30592e-09	0.128	0.013
cDC2	cDC2	IL-1α	IL1a	Rbm47	0.294019	0.00186222	0.25	0.127
cDC2	cDC2	IL-1α	IL1a	Hnrnpk	0.293561	0.0233941	0.82	0.729
cDC2	cDC2	IL-1α	IL1a	Dynlrb1	0.293277	0.0202196	0.593	0.495
cDC2	cDC2	IL-1α	IL1a	Ccser2	0.292943	0.00518015	0.169	0.07
cDC2	cDC2	IL-1α	IL1a	Cldnd1	0.29148	0.0484775	0.291	0.19
cDC2	cDC2	IL-1α	IL1a	Hax1	0.291372	0.0122617	0.279	0.165
cDC2	cDC2	IL-1α	IL1a	Gimap1	0.29051	0.00849501	0.122	0.054
cDC2	cDC2	IL-1α	IL1a	Thada	0.289886	0.00041445	0.116	0.036
cDC2	cDC2	IL-1α	IL1a	Cfp	0.288474	0.00549989	0.593	0.441
cDC2	cDC2	IL-1α	IL1a	Il21r	0.288457	0.00238318	0.221	0.111
cDC2	cDC2	IL-1α	IL1a	Cdc34	0.288287	0.0342449	0.273	0.172
cDC2	cDC2	IL-1α	IL1a	Eif4e	0.284982	0.0401817	0.343	0.247
cDC2	cDC2	IL-1α	IL1a	Madd	0.283607	0.0202303	0.343	0.239
cDC2	cDC2	IL-1α	IL1a	Chchd2	0.282018	0.000166377	0.959	0.932
cDC2	cDC2	IL-1α	IL1a	Tmem39a	0.280464	0.0134833	0.169	0.081
cDC2	cDC2	IL-1α	IL1a	Aars	0.278903	0.000658101	0.233	0.101
cDC2	cDC2	IL-1α	IL1a	Csde1	0.276257	0.0142975	0.75	0.649
cDC2	cDC2	IL-1α	IL1a	Sf3b3	0.275959	0.00691561	0.471	0.342
cDC2	cDC2	IL-1α	IL1a	Stk39	0.275889	0.000154615	0.105	0.021
cDC2	cDC2	IL-1α	IL1a	Cct3	0.274794	0.0452953	0.547	0.426
cDC2	cDC2	IL-1α	IL1a	Rgs12	0.272704	0.0256113	0.256	0.155
cDC2	cDC2	IL-1α	IL1a	Psmb4	0.271	0.0442416	0.727	0.687
cDC2	cDC2	IL-1α	IL1a	Ccdc102a	0.269563	0.00811018	0.267	0.149
cDC2	cDC2	IL-1α	IL1a	Zfp366	0.269533	0.00912233	0.297	0.171
cDC2	cDC2	IL-1α	IL1a	Spint2	0.268711	0.0141974	0.285	0.19
cDC2	cDC2	IL-1α	IL1a	Plekha3	0.268377	0.00446895	0.215	0.103
cDC2	cDC2	IL-1α	IL1a	Alkbh6	0.263705	0.0116472	0.203	0.1
cDC2	cDC2	IL-1α	IL1a	Nck2	0.262871	1.97585e-06	0.163	0.036
cDC2	cDC2	IL-1α	IL1a	Ewsr1	0.262841	0.0201111	0.581	0.47
cDC2	cDC2	IL-1α	IL1a	Nipal1	0.262118	5.84068e-06	0.122	0.022
cDC2	cDC2	IL-1α	IL1a	Slc2a1	0.256127	9.77609e-05	0.186	0.065
cDC2	cDC2	IL-1α	IL1a	Gabarap	0.255958	0.0494818	0.901	0.878
cDC2	cDC2	IL-1α	IL1a	Suox	0.254192	0.000839995	0.122	0.038
cDC2	cDC2	IL-1α	IL1a	Bcl2l1	0.253318	0.0120963	0.128	0.049
cDC2	cDC2	IL-1α	IL1a	Rspry1	0.250465	0.0452953	0.291	0.214
cDC2	cDC2	IL-1α	IL1a	Naip2	-0.250583	0.0248801	0.07	0.165
cDC2	cDC2	IL-1α	IL1a	Lcorl	-0.251037	0.01584	0.052	0.161
cDC2	cDC2	IL-1α	IL1a	Hmgcl	-0.251049	0.00873215	0.099	0.215
cDC2	cDC2	IL-1α	IL1a	Bckdha	-0.251079	0.0292062	0.07	0.161
cDC2	cDC2	IL-1α	IL1a	Mfsd6	-0.251291	0.000535189	0.017	0.12
cDC2	cDC2	IL-1α	IL1a	Mrpl42	-0.251949	0.0197918	0.227	0.366
cDC2	cDC2	IL-1α	IL1a	Plp2	-0.252793	0.00798104	0.099	0.21
cDC2	cDC2	IL-1α	IL1a	Gcnt1	-0.253643	0.00921417	0.047	0.161
cDC2	cDC2	IL-1α	IL1a	Mrpl28	-0.255236	0.0343361	0.203	0.348
cDC2	cDC2	IL-1α	IL1a	Ncor2	-0.255821	0.0205724	0.105	0.231
cDC2	cDC2	IL-1α	IL1a	Tceal9	-0.258963	0.00356584	0.081	0.207
cDC2	cDC2	IL-1α	IL1a	Snx10	-0.25958	0.0227902	0.192	0.347
cDC2	cDC2	IL-1α	IL1a	Arhgef18	-0.261385	4.31224e-05	0.006	0.127
cDC2	cDC2	IL-1α	IL1a	Abl1	-0.261802	0.0333182	0.087	0.187
cDC2	cDC2	IL-1α	IL1a	Lman2l	-0.261906	0.0120963	0.052	0.169
cDC2	cDC2	IL-1α	IL1a	Vamp5	-0.262082	0.00512994	0.047	0.163
cDC2	cDC2	IL-1α	IL1a	Lrmp	-0.262523	0.0042754	0.209	0.359
cDC2	cDC2	IL-1α	IL1a	Lpin2	-0.262743	0.042301	0.093	0.201
cDC2	cDC2	IL-1α	IL1a	Snx21	-0.263217	0.0011197	0.064	0.19
cDC2	cDC2	IL-1α	IL1a	Gpsm3	-0.263484	0.0151707	0.453	0.585
cDC2	cDC2	IL-1α	IL1a	Crip1	-0.266225	0.0160224	0.791	0.88
cDC2	cDC2	IL-1α	IL1a	Kmt2e	-0.266707	0.0143005	0.436	0.574
cDC2	cDC2	IL-1α	IL1a	Cox6b2	-0.267551	0.00471198	0.07	0.179
cDC2	cDC2	IL-1α	IL1a	Tmem238	-0.267707	0.0134833	0.105	0.228
cDC2	cDC2	IL-1α	IL1a	Cnp	-0.267712	0.00347588	0.099	0.225
cDC2	cDC2	IL-1α	IL1a	Lmo1	-0.267746	0.0114666	0.052	0.146
cDC2	cDC2	IL-1α	IL1a	Nceh1	-0.267817	0.00105243	0.035	0.171
cDC2	cDC2	IL-1α	IL1a	AC140186.1	-0.267859	0.00133874	0.012	0.117
cDC2	cDC2	IL-1α	IL1a	Igsf8	-0.268622	0.000730228	0.064	0.193
cDC2	cDC2	IL-1α	IL1a	Klf10	-0.268755	0.00409683	0.017	0.114
cDC2	cDC2	IL-1α	IL1a	Pitpnc1	-0.269441	0.0120963	0.041	0.13
cDC2	cDC2	IL-1α	IL1a	Arrb1	-0.269626	0.000792404	0.035	0.163
cDC2	cDC2	IL-1α	IL1a	Cd300lg	-0.269941	1.34949e-05	0.006	0.139
cDC2	cDC2	IL-1α	IL1a	Gas2l3	-0.270067	0.0447156	0.047	0.123
cDC2	cDC2	IL-1α	IL1a	Dkc1	-0.270433	0.00682932	0.093	0.217
cDC2	cDC2	IL-1α	IL1a	Pot1b	-0.270942	0.00121045	0.029	0.149
cDC2	cDC2	IL-1α	IL1a	Osgep	-0.27121	0.00856194	0.308	0.453
cDC2	cDC2	IL-1α	IL1a	Wdfy2	-0.273543	0.0137366	0.134	0.261
cDC2	cDC2	IL-1α	IL1a	Arid5b	-0.273711	0.00732533	0.058	0.174
cDC2	cDC2	IL-1α	IL1a	Dock11	-0.27426	0.017351	0.14	0.267
cDC2	cDC2	IL-1α	IL1a	Tmem50b	-0.274471	0.031146	0.087	0.188
cDC2	cDC2	IL-1α	IL1a	Gusb	-0.274479	0.011586	0.198	0.342
cDC2	cDC2	IL-1α	IL1a	Plekhm3	-0.274717	0.000120709	0.076	0.239
cDC2	cDC2	IL-1α	IL1a	Lage3	-0.274918	0.000304127	0.128	0.288
cDC2	cDC2	IL-1α	IL1a	Ptafr	-0.275428	0.0225709	0.233	0.391
cDC2	cDC2	IL-1α	IL1a	Myo9b	-0.27551	0.017672	0.215	0.354
cDC2	cDC2	IL-1α	IL1a	Tmem86a	-0.275765	0.00834606	0.023	0.122
cDC2	cDC2	IL-1α	IL1a	Ptprj	-0.275963	0.0400113	0.221	0.362
cDC2	cDC2	IL-1α	IL1a	Arl11	-0.276582	6.89212e-05	0.017	0.15
cDC2	cDC2	IL-1α	IL1a	Rfc1	-0.277351	0.0146581	0.099	0.22
cDC2	cDC2	IL-1α	IL1a	Fam102b	-0.277585	0.00161676	0.029	0.144
cDC2	cDC2	IL-1α	IL1a	Carmil1	-0.278906	0.000204589	0.017	0.144
cDC2	cDC2	IL-1α	IL1a	Ptk2b	-0.278912	0.0321633	0.163	0.293
cDC2	cDC2	IL-1α	IL1a	Tnrc18	-0.279889	0.00126197	0.157	0.294
cDC2	cDC2	IL-1α	IL1a	Slc12a9	-0.279962	0.012715	0.134	0.285
cDC2	cDC2	IL-1α	IL1a	Pdlim2	-0.280308	0.000752799	0.047	0.177
cDC2	cDC2	IL-1α	IL1a	Ndufb10	-0.280675	0.0275412	0.5	0.638
cDC2	cDC2	IL-1α	IL1a	Bcap31	-0.280822	0.0195858	0.262	0.413
cDC2	cDC2	IL-1α	IL1a	Map3k5	-0.28109	0.00219281	0.012	0.12
cDC2	cDC2	IL-1α	IL1a	Il17ra	-0.281099	0.0111283	0.215	0.364
cDC2	cDC2	IL-1α	IL1a	Fkbp4	-0.281678	0.00194864	0.134	0.278
cDC2	cDC2	IL-1α	IL1a	Lyl1	-0.281759	0.00666274	0.023	0.123
cDC2	cDC2	IL-1α	IL1a	Ndufc2	-0.282469	0.00840748	0.581	0.703
cDC2	cDC2	IL-1α	IL1a	Zfp652	-0.282666	0.014709	0.087	0.204
cDC2	cDC2	IL-1α	IL1a	Nek7	-0.282873	0.00837815	0.215	0.359
cDC2	cDC2	IL-1α	IL1a	Rere	-0.283403	0.0139262	0.064	0.172
cDC2	cDC2	IL-1α	IL1a	Plxdc1	-0.283602	0.000896488	0.023	0.13
cDC2	cDC2	IL-1α	IL1a	Ptprcap	-0.28558	0.0393528	0.099	0.195
cDC2	cDC2	IL-1α	IL1a	Hist3h2a	-0.285832	0.0130853	0.058	0.166
cDC2	cDC2	IL-1α	IL1a	Lrwd1	-0.286452	0.00111771	0.064	0.185
cDC2	cDC2	IL-1α	IL1a	Eif3f	-0.28653	0.000619635	0.855	0.918
cDC2	cDC2	IL-1α	IL1a	Coq10b	-0.286857	0.0227977	0.18	0.304
cDC2	cDC2	IL-1α	IL1a	Srd5a3	-0.287113	0.0190347	0.07	0.185
cDC2	cDC2	IL-1α	IL1a	Map3k4	-0.287397	0.00110631	0.023	0.144
cDC2	cDC2	IL-1α	IL1a	Pqlc1	-0.287881	0.0215432	0.128	0.248
cDC2	cDC2	IL-1α	IL1a	Zfp467	-0.287902	0.000477369	0.047	0.177
cDC2	cDC2	IL-1α	IL1a	Akap10	-0.288078	0.00798104	0.047	0.149
cDC2	cDC2	IL-1α	IL1a	Tnfrsf21	-0.28832	0.00142472	0.047	0.176
cDC2	cDC2	IL-1α	IL1a	Atp8a1	-0.288584	0.00416759	0.093	0.241
cDC2	cDC2	IL-1α	IL1a	Lpin1	-0.290237	0.0236893	0.058	0.155
cDC2	cDC2	IL-1α	IL1a	Eif3h	-0.29047	0.0464502	0.756	0.826
cDC2	cDC2	IL-1α	IL1a	Plekhg3	-0.293238	0.000604939	0.012	0.127
cDC2	cDC2	IL-1α	IL1a	L3mbtl3	-0.293646	0.00155924	0.035	0.16
cDC2	cDC2	IL-1α	IL1a	Gdi2	-0.293848	0.0112405	0.797	0.869
cDC2	cDC2	IL-1α	IL1a	Mpc2	-0.295551	0.0228708	0.39	0.525
cDC2	cDC2	IL-1α	IL1a	Tor3a	-0.295814	0.0296497	0.116	0.234
cDC2	cDC2	IL-1α	IL1a	Ppp1ca	-0.296242	0.046552	0.698	0.793
cDC2	cDC2	IL-1α	IL1a	Mtpn	-0.297762	0.0164143	0.43	0.59
cDC2	cDC2	IL-1α	IL1a	Ucp2	-0.298162	0.00286285	0.86	0.926
cDC2	cDC2	IL-1α	IL1a	Abcd1	-0.299484	0.00731613	0.122	0.258
cDC2	cDC2	IL-1α	IL1a	Slc12a6	-0.299493	0.0115643	0.07	0.191
cDC2	cDC2	IL-1α	IL1a	Slc38a1	-0.299512	0.0121049	0.331	0.5
cDC2	cDC2	IL-1α	IL1a	Marc2	-0.299752	0.000281453	0.233	0.419
cDC2	cDC2	IL-1α	IL1a	Chil5	-0.300266	0.000263338	0.006	0.122
cDC2	cDC2	IL-1α	IL1a	Plcb2	-0.300405	0.000192145	0.058	0.214
cDC2	cDC2	IL-1α	IL1a	Mical1	-0.300951	0.000385463	0.186	0.377
cDC2	cDC2	IL-1α	IL1a	Ank	-0.301144	0.0083669	0.134	0.252
cDC2	cDC2	IL-1α	IL1a	Dnajc15	-0.301561	0.0289015	0.273	0.402
cDC2	cDC2	IL-1α	IL1a	Ndufa13	-0.302034	0.00240411	0.744	0.828
cDC2	cDC2	IL-1α	IL1a	Nap1l1	-0.302043	0.00182346	0.593	0.718
cDC2	cDC2	IL-1α	IL1a	Rraga	-0.302869	0.0360016	0.163	0.28
cDC2	cDC2	IL-1α	IL1a	Ptpra	-0.302897	0.0134951	0.227	0.359
cDC2	cDC2	IL-1α	IL1a	Anxa5	-0.302975	0.0138028	0.727	0.835
cDC2	cDC2	IL-1α	IL1a	Ppa2	-0.303214	0.000328218	0.029	0.155
cDC2	cDC2	IL-1α	IL1a	Ssbp3	-0.303469	0.000510053	0.023	0.144
cDC2	cDC2	IL-1α	IL1a	Chd9	-0.30411	0.0149006	0.128	0.256
cDC2	cDC2	IL-1α	IL1a	Pik3cd	-0.304682	0.0349073	0.256	0.413
cDC2	cDC2	IL-1α	IL1a	Pnpla7	-0.304689	0.0067607	0.058	0.177
cDC2	cDC2	IL-1α	IL1a	Uhrf2	-0.304787	0.0255136	0.163	0.277
cDC2	cDC2	IL-1α	IL1a	Kdm7a	-0.305019	0.00335129	0.39	0.552
cDC2	cDC2	IL-1α	IL1a	Ehd4	-0.306028	0.00179834	0.302	0.472
cDC2	cDC2	IL-1α	IL1a	E2f2	-0.306636	0.00065999	0.023	0.134
cDC2	cDC2	IL-1α	IL1a	Hmgb1	-0.306692	0.00797496	0.669	0.797
cDC2	cDC2	IL-1α	IL1a	Asnsd1	-0.306763	0.00195818	0.116	0.269
cDC2	cDC2	IL-1α	IL1a	Rubcnl	-0.30733	0.000248699	0.047	0.187
cDC2	cDC2	IL-1α	IL1a	Plekha2	-0.307495	0.00774568	0.099	0.225
cDC2	cDC2	IL-1α	IL1a	Rcsd1	-0.307905	0.00295119	0.145	0.316
cDC2	cDC2	IL-1α	IL1a	Spns3	-0.3083	0.000456136	0.006	0.123
cDC2	cDC2	IL-1α	IL1a	Coro1a	-0.308672	0.000307074	0.884	0.938
cDC2	cDC2	IL-1α	IL1a	Serf2	-0.308843	8.29162e-05	0.965	0.957
cDC2	cDC2	IL-1α	IL1a	Snx18	-0.309128	0.0231378	0.215	0.35
cDC2	cDC2	IL-1α	IL1a	Slc35c2	-0.309196	0.000194072	0.14	0.316
cDC2	cDC2	IL-1α	IL1a	Ptk2	-0.309603	0.000350112	0.041	0.179
cDC2	cDC2	IL-1α	IL1a	Ptpn22	-0.310255	6.36486e-05	0.105	0.291
cDC2	cDC2	IL-1α	IL1a	Mgat1	-0.310275	0.000534145	0.151	0.31
cDC2	cDC2	IL-1α	IL1a	Atf7ip	-0.310885	0.00470892	0.209	0.364
cDC2	cDC2	IL-1α	IL1a	Slc25a5	-0.311212	0.00307088	0.744	0.84
cDC2	cDC2	IL-1α	IL1a	Dgkd	-0.311812	0.00696466	0.11	0.241
cDC2	cDC2	IL-1α	IL1a	H2afz	-0.312401	0.000521811	0.89	0.938
cDC2	cDC2	IL-1α	IL1a	Sh3kbp1	-0.313207	0.0068387	0.134	0.267
cDC2	cDC2	IL-1α	IL1a	Tnni2	-0.313265	0.0229807	0.087	0.179
cDC2	cDC2	IL-1α	IL1a	Smarca2	-0.314279	0.00823507	0.134	0.266
cDC2	cDC2	IL-1α	IL1a	Kxd1	-0.316071	0.0402736	0.291	0.416
cDC2	cDC2	IL-1α	IL1a	Hlcs	-0.316771	0.000239351	0.035	0.174
cDC2	cDC2	IL-1α	IL1a	Camkk2	-0.317853	0.00435818	0.157	0.316
cDC2	cDC2	IL-1α	IL1a	Zcchc11	-0.31852	0.000526013	0.151	0.318
cDC2	cDC2	IL-1α	IL1a	Tet3	-0.318551	0.00666274	0.145	0.286
cDC2	cDC2	IL-1α	IL1a	Cd300ld	-0.318694	0.00324005	0.041	0.138
cDC2	cDC2	IL-1α	IL1a	Stard3nl	-0.318976	2.92217e-06	0.087	0.294
cDC2	cDC2	IL-1α	IL1a	St8sia1	-0.31971	9.4732e-05	0.047	0.209
cDC2	cDC2	IL-1α	IL1a	Arap1	-0.321842	0.00619314	0.07	0.187
cDC2	cDC2	IL-1α	IL1a	Ech1	-0.322304	0.016372	0.18	0.301
cDC2	cDC2	IL-1α	IL1a	Pcbd2	-0.322485	0.00526787	0.105	0.239
cDC2	cDC2	IL-1α	IL1a	Jup	-0.322647	0.0001313	0.047	0.187
cDC2	cDC2	IL-1α	IL1a	R3hdm4	-0.322797	0.0492978	0.256	0.375
cDC2	cDC2	IL-1α	IL1a	Siva1	-0.322908	0.0056953	0.14	0.28
cDC2	cDC2	IL-1α	IL1a	Stard5	-0.327051	0.000268528	0.023	0.172
cDC2	cDC2	IL-1α	IL1a	Sms	-0.327402	0.0067516	0.174	0.328
cDC2	cDC2	IL-1α	IL1a	Cebpa	-0.328723	0.00717559	0.11	0.258
cDC2	cDC2	IL-1α	IL1a	Sowahc	-0.328895	0.0133678	0.163	0.299
cDC2	cDC2	IL-1α	IL1a	Ccdc88c	-0.329233	0.00303139	0.064	0.177
cDC2	cDC2	IL-1α	IL1a	Bscl2	-0.330785	0.00228004	0.14	0.29
cDC2	cDC2	IL-1α	IL1a	Selenoh	-0.330954	0.0035039	0.192	0.366
cDC2	cDC2	IL-1α	IL1a	Nr4a2	-0.331024	0.0261175	0.029	0.123
cDC2	cDC2	IL-1α	IL1a	Rasgrp4	-0.331216	0.000197663	0.087	0.263
cDC2	cDC2	IL-1α	IL1a	Rxra	-0.331539	0.0107271	0.076	0.187
cDC2	cDC2	IL-1α	IL1a	Dut	-0.331817	0.00326518	0.041	0.16
cDC2	cDC2	IL-1α	IL1a	Tmem219	-0.333085	0.00058928	0.209	0.403
cDC2	cDC2	IL-1α	IL1a	Vav3	-0.333268	0.000369592	0.064	0.212
cDC2	cDC2	IL-1α	IL1a	Aph1c	-0.333536	5.78676e-05	0.052	0.215
cDC2	cDC2	IL-1α	IL1a	Hltf	-0.33444	0.00642587	0.099	0.231
cDC2	cDC2	IL-1α	IL1a	Cox20	-0.33448	0.0170623	0.157	0.288
cDC2	cDC2	IL-1α	IL1a	Rfx7	-0.335237	0.00600667	0.14	0.285
cDC2	cDC2	IL-1α	IL1a	Slc48a1	-0.33561	0.000687912	0.134	0.294
cDC2	cDC2	IL-1α	IL1a	Irgm1	-0.336066	0.0188409	0.11	0.225
cDC2	cDC2	IL-1α	IL1a	Stom	-0.337514	0.000338884	0.058	0.209
cDC2	cDC2	IL-1α	IL1a	Arpc5l	-0.338482	0.00770512	0.36	0.472
cDC2	cDC2	IL-1α	IL1a	Adssl1	-0.338819	0.0155936	0.052	0.146
cDC2	cDC2	IL-1α	IL1a	Dctpp1	-0.338974	0.00102565	0.11	0.248
cDC2	cDC2	IL-1α	IL1a	Tkt	-0.33906	0.000191788	0.494	0.688
cDC2	cDC2	IL-1α	IL1a	Ccl6	-0.339763	0.00692122	0.134	0.277
cDC2	cDC2	IL-1α	IL1a	Zmiz1	-0.340329	0.000574853	0.238	0.416
cDC2	cDC2	IL-1α	IL1a	Psme2b	-0.340928	0.000165355	0.058	0.222
cDC2	cDC2	IL-1α	IL1a	Lsp1	-0.342679	0.0098811	0.849	0.899
cDC2	cDC2	IL-1α	IL1a	Idh1	-0.343992	0.000694047	0.035	0.152
cDC2	cDC2	IL-1α	IL1a	Map4k2	-0.344836	0.00102798	0.035	0.16
cDC2	cDC2	IL-1α	IL1a	Cib1	-0.345203	0.00402233	0.128	0.29
cDC2	cDC2	IL-1α	IL1a	Epb41l4aos	-0.345375	0.00140821	0.105	0.267
cDC2	cDC2	IL-1α	IL1a	Il10rb	-0.346108	0.0324952	0.157	0.291
cDC2	cDC2	IL-1α	IL1a	Tmed10	-0.34622	0.0002721	0.494	0.665
cDC2	cDC2	IL-1α	IL1a	Epcam	-0.346971	0.000554671	0.017	0.13
cDC2	cDC2	IL-1α	IL1a	Tpi1	-0.34733	0.000546373	0.145	0.309
cDC2	cDC2	IL-1α	IL1a	Rab32	-0.347701	2.03047e-05	0.076	0.271
cDC2	cDC2	IL-1α	IL1a	Tmed3	-0.348709	0.000306406	0.256	0.451
cDC2	cDC2	IL-1α	IL1a	Entpd1	-0.349038	0.00797496	0.081	0.207
cDC2	cDC2	IL-1α	IL1a	Eid1	-0.349772	0.0198522	0.36	0.487
cDC2	cDC2	IL-1α	IL1a	Herc1	-0.35038	0.00148539	0.203	0.358
cDC2	cDC2	IL-1α	IL1a	Inpp5d	-0.350518	0.00139533	0.343	0.514
cDC2	cDC2	IL-1α	IL1a	Plcg2	-0.351126	0.00114108	0.151	0.313
cDC2	cDC2	IL-1α	IL1a	Ftl1	-0.351424	0.0174041	0.971	0.992
cDC2	cDC2	IL-1α	IL1a	Clec2i	-0.352309	0.0015081	0.058	0.187
cDC2	cDC2	IL-1α	IL1a	St13	-0.352554	0.0120556	0.36	0.514
cDC2	cDC2	IL-1α	IL1a	Dpysl2	-0.352852	0.00514819	0.11	0.244
cDC2	cDC2	IL-1α	IL1a	Ndufv3	-0.353475	0.0196764	0.384	0.511
cDC2	cDC2	IL-1α	IL1a	Nup210	-0.353871	0.0132541	0.11	0.237
cDC2	cDC2	IL-1α	IL1a	Eif4e3	-0.35419	1.84932e-05	0.041	0.206
cDC2	cDC2	IL-1α	IL1a	Add3	-0.354637	0.000194765	0.081	0.244
cDC2	cDC2	IL-1α	IL1a	Nfkbid	-0.355445	0.0459437	0.116	0.241
cDC2	cDC2	IL-1α	IL1a	Abhd12	-0.355986	0.0207182	0.186	0.305
cDC2	cDC2	IL-1α	IL1a	Uqcc2	-0.356047	0.0232576	0.384	0.535
cDC2	cDC2	IL-1α	IL1a	AC149090.1	-0.357277	0.0056125	0.302	0.465
cDC2	cDC2	IL-1α	IL1a	Npc1	-0.357329	0.00257295	0.134	0.274
cDC2	cDC2	IL-1α	IL1a	Dock4	-0.358414	3.54022e-05	0.081	0.263
cDC2	cDC2	IL-1α	IL1a	Lipa	-0.358645	0.0002322	0.099	0.256
cDC2	cDC2	IL-1α	IL1a	Ccpg1	-0.360012	0.000231531	0.029	0.176
cDC2	cDC2	IL-1α	IL1a	Pgap1	-0.361826	2.41295e-05	0.006	0.147
cDC2	cDC2	IL-1α	IL1a	Zfp385a	-0.363223	7.4866e-06	0.035	0.222
cDC2	cDC2	IL-1α	IL1a	Mia2	-0.364213	0.00185127	0.326	0.509
cDC2	cDC2	IL-1α	IL1a	Hk2	-0.364523	0.000762729	0.14	0.304
cDC2	cDC2	IL-1α	IL1a	Vdac2	-0.364777	0.0120362	0.465	0.622
cDC2	cDC2	IL-1α	IL1a	Hmgb2	-0.365818	0.0251349	0.459	0.579
cDC2	cDC2	IL-1α	IL1a	Wls	-0.368444	0.000196817	0.052	0.199
cDC2	cDC2	IL-1α	IL1a	Abca9	-0.36877	8.68461e-06	0	0.147
cDC2	cDC2	IL-1α	IL1a	Adcy7	-0.370554	0.000254624	0.215	0.422
cDC2	cDC2	IL-1α	IL1a	Pnisr	-0.371206	0.0132085	0.436	0.566
cDC2	cDC2	IL-1α	IL1a	Tmem176b	-0.371602	0.000663213	0.75	0.881
cDC2	cDC2	IL-1α	IL1a	Exosc5	-0.372564	0.000989133	0.209	0.405
cDC2	cDC2	IL-1α	IL1a	Rnf166	-0.373065	0.000776193	0.14	0.29
cDC2	cDC2	IL-1α	IL1a	Slc20a1	-0.374068	0.0229039	0.07	0.169
cDC2	cDC2	IL-1α	IL1a	Cd2ap	-0.374487	0.0407792	0.238	0.367
cDC2	cDC2	IL-1α	IL1a	Lrrc25	-0.375234	2.63333e-06	0.116	0.351
cDC2	cDC2	IL-1α	IL1a	Dnase2a	-0.376657	0.000410868	0.099	0.261
cDC2	cDC2	IL-1α	IL1a	Dock2	-0.376756	0.00598173	0.453	0.616
cDC2	cDC2	IL-1α	IL1a	Plekhf2	-0.376872	0.0051105	0.105	0.241
cDC2	cDC2	IL-1α	IL1a	Eif3e	-0.377784	0.00188395	0.651	0.829
cDC2	cDC2	IL-1α	IL1a	L1cam	-0.378114	0.000268528	0.023	0.141
cDC2	cDC2	IL-1α	IL1a	Phf14	-0.37814	0.00261076	0.157	0.312
cDC2	cDC2	IL-1α	IL1a	Cyba	-0.378222	0.00948073	0.814	0.891
cDC2	cDC2	IL-1α	IL1a	Zmiz2	-0.37902	0.00162127	0.483	0.628
cDC2	cDC2	IL-1α	IL1a	Dna2	-0.379305	1.0537e-06	0.105	0.34
cDC2	cDC2	IL-1α	IL1a	Gmfg	-0.379458	0.000261079	0.488	0.71
cDC2	cDC2	IL-1α	IL1a	Sp100	-0.380909	0.0349073	0.297	0.435
cDC2	cDC2	IL-1α	IL1a	Cyp27a1	-0.381204	1.096e-05	0.017	0.188
cDC2	cDC2	IL-1α	IL1a	Smchd1	-0.381995	0.00824581	0.331	0.489
cDC2	cDC2	IL-1α	IL1a	Ppt1	-0.383553	0.000200282	0.169	0.35
cDC2	cDC2	IL-1α	IL1a	Slc2a3	-0.385058	3.77318e-05	0.023	0.176
cDC2	cDC2	IL-1α	IL1a	Ptms	-0.386183	2.67058e-05	0.715	0.837
cDC2	cDC2	IL-1α	IL1a	Cmtm7	-0.386353	0.00182294	0.203	0.388
cDC2	cDC2	IL-1α	IL1a	Pstpip1	-0.387708	2.04514e-05	0.099	0.274
cDC2	cDC2	IL-1α	IL1a	Rgs3	-0.388837	3.52332e-05	0.035	0.206
cDC2	cDC2	IL-1α	IL1a	Sh3bgrl3	-0.389609	3.30322e-08	0.924	0.975
cDC2	cDC2	IL-1α	IL1a	Gsn	-0.390599	0.00270456	0.494	0.669
cDC2	cDC2	IL-1α	IL1a	Asap1	-0.390722	0.00195818	0.384	0.544
cDC2	cDC2	IL-1α	IL1a	Dpm3	-0.392744	0.000533298	0.227	0.419
cDC2	cDC2	IL-1α	IL1a	Arhgap25	-0.394111	1.23448e-05	0.052	0.242
cDC2	cDC2	IL-1α	IL1a	Grap	-0.394729	0.0182479	0.087	0.209
cDC2	cDC2	IL-1α	IL1a	Abi3	-0.395043	0.0190585	0.087	0.201
cDC2	cDC2	IL-1α	IL1a	Hsd17b11	-0.395558	1.62532e-05	0.064	0.252
cDC2	cDC2	IL-1α	IL1a	Slc31a2	-0.395957	0.00309925	0.105	0.258
cDC2	cDC2	IL-1α	IL1a	Stard9	-0.396029	5.93554e-06	0.029	0.201
cDC2	cDC2	IL-1α	IL1a	Evl	-0.396289	5.44651e-05	0.128	0.334
cDC2	cDC2	IL-1α	IL1a	Scarb1	-0.396544	8.69709e-05	0.058	0.218
cDC2	cDC2	IL-1α	IL1a	Tsc22d4	-0.397989	0.000530288	0.302	0.497
cDC2	cDC2	IL-1α	IL1a	Fcer1g	-0.399528	2.14948e-05	0.913	0.978
cDC2	cDC2	IL-1α	IL1a	Scp2	-0.399693	0.000290697	0.512	0.677
cDC2	cDC2	IL-1α	IL1a	Jarid2	-0.400082	0.00376666	0.331	0.487
cDC2	cDC2	IL-1α	IL1a	Elmo2	-0.400118	0.000164788	0.11	0.296
cDC2	cDC2	IL-1α	IL1a	Hint1	-0.40019	0.000381316	0.767	0.843
cDC2	cDC2	IL-1α	IL1a	Rnaseh2c	-0.401899	0.000752953	0.163	0.335
cDC2	cDC2	IL-1α	IL1a	H2-Aa	-0.403205	5.05115e-07	0.965	0.968
cDC2	cDC2	IL-1α	IL1a	Eef2	-0.403431	4.97062e-06	0.878	0.934
cDC2	cDC2	IL-1α	IL1a	Lgals1	-0.40407	0.0277375	0.483	0.608
cDC2	cDC2	IL-1α	IL1a	Ptpre	-0.404092	1.21575e-05	0.233	0.467
cDC2	cDC2	IL-1α	IL1a	AI413582	-0.404147	0.00090868	0.134	0.305
cDC2	cDC2	IL-1α	IL1a	Smim5	-0.407377	9.54591e-06	0.017	0.163
cDC2	cDC2	IL-1α	IL1a	Idh2	-0.407935	7.45698e-07	0.064	0.267
cDC2	cDC2	IL-1α	IL1a	H2-K1	-0.4087	5.94299e-07	0.983	0.989
cDC2	cDC2	IL-1α	IL1a	Ppp3ca	-0.408751	0.00103921	0.209	0.4
cDC2	cDC2	IL-1α	IL1a	Oxct1	-0.408846	0.000123641	0.192	0.388
cDC2	cDC2	IL-1α	IL1a	Sod1	-0.409084	0.00313475	0.424	0.563
cDC2	cDC2	IL-1α	IL1a	Ptp4a3	-0.409091	9.27567e-05	0.122	0.283
cDC2	cDC2	IL-1α	IL1a	Cd47	-0.409566	3.73673e-05	0.756	0.884
cDC2	cDC2	IL-1α	IL1a	BC028528	-0.410098	1.24401e-05	0.105	0.297
cDC2	cDC2	IL-1α	IL1a	Slc29a3	-0.410637	0.0013404	0.134	0.286
cDC2	cDC2	IL-1α	IL1a	Fes	-0.411459	6.05847e-05	0.215	0.411
cDC2	cDC2	IL-1α	IL1a	Dhrs7	-0.412532	2.59345e-06	0.064	0.259
cDC2	cDC2	IL-1α	IL1a	Plin2	-0.412734	6.50341e-05	0.093	0.269
cDC2	cDC2	IL-1α	IL1a	Eif4b	-0.412797	0.0360016	0.512	0.634
cDC2	cDC2	IL-1α	IL1a	Akr1b3	-0.412956	0.00391846	0.308	0.465
cDC2	cDC2	IL-1α	IL1a	Gng2	-0.413317	0.000106132	0.11	0.297
cDC2	cDC2	IL-1α	IL1a	Pigp	-0.413728	1.72088e-05	0.081	0.261
cDC2	cDC2	IL-1α	IL1a	Pglyrp1	-0.413789	0.00757932	0.047	0.152
cDC2	cDC2	IL-1α	IL1a	Plekho2	-0.414065	0.000627139	0.285	0.503
cDC2	cDC2	IL-1α	IL1a	Clic1	-0.414343	7.74202e-05	0.75	0.854
cDC2	cDC2	IL-1α	IL1a	Hps3	-0.415298	0.000634751	0.163	0.332
cDC2	cDC2	IL-1α	IL1a	Mdp1	-0.415322	2.01274e-05	0.18	0.37
cDC2	cDC2	IL-1α	IL1a	Nfatc2	-0.415679	0.00122204	0.07	0.228
cDC2	cDC2	IL-1α	IL1a	Sap30	-0.416636	0.00146659	0.116	0.271
cDC2	cDC2	IL-1α	IL1a	Abca1	-0.416834	0.0449612	0.035	0.12
cDC2	cDC2	IL-1α	IL1a	Ssh2	-0.416897	0.000101073	0.25	0.464
cDC2	cDC2	IL-1α	IL1a	Hes6	-0.417202	7.36627e-06	0.064	0.253
cDC2	cDC2	IL-1α	IL1a	Abcg1	-0.417502	0.00132019	0.215	0.396
cDC2	cDC2	IL-1α	IL1a	Ptgs2	-0.417757	0.0139516	0.023	0.112
cDC2	cDC2	IL-1α	IL1a	Tecr	-0.417928	0.000349449	0.203	0.377
cDC2	cDC2	IL-1α	IL1a	Susd3	-0.418189	6.06886e-05	0.064	0.223
cDC2	cDC2	IL-1α	IL1a	Nsa2	-0.422721	0.000270376	0.785	0.835
cDC2	cDC2	IL-1α	IL1a	H2-D1	-0.423029	3.48493e-07	0.983	0.989
cDC2	cDC2	IL-1α	IL1a	Fcor	-0.423604	2.68045e-06	0.041	0.217
cDC2	cDC2	IL-1α	IL1a	Dock10	-0.423685	0.00077766	0.57	0.756
cDC2	cDC2	IL-1α	IL1a	Higd2a	-0.424995	8.64613e-05	0.384	0.579
cDC2	cDC2	IL-1α	IL1a	Sgpp1	-0.425289	0.000171732	0.11	0.282
cDC2	cDC2	IL-1α	IL1a	Stk38	-0.425854	9.54591e-06	0.209	0.421
cDC2	cDC2	IL-1α	IL1a	Uggt1	-0.425907	0.000842471	0.198	0.353
cDC2	cDC2	IL-1α	IL1a	Nr3c1	-0.426974	0.000108036	0.163	0.343
cDC2	cDC2	IL-1α	IL1a	Ppt2	-0.42863	0.000315789	0.035	0.163
cDC2	cDC2	IL-1α	IL1a	Bnip3l	-0.429569	0.000179017	0.297	0.498
cDC2	cDC2	IL-1α	IL1a	Atp5c1	-0.429611	3.13226e-05	0.622	0.764
cDC2	cDC2	IL-1α	IL1a	Bin1	-0.43054	2.04514e-05	0.163	0.386
cDC2	cDC2	IL-1α	IL1a	H2-Eb1	-0.431555	1.78363e-05	0.953	0.964
cDC2	cDC2	IL-1α	IL1a	Slc43a2	-0.432009	4.8488e-05	0.134	0.342
cDC2	cDC2	IL-1α	IL1a	Scarb2	-0.43278	0.00428202	0.128	0.285
cDC2	cDC2	IL-1α	IL1a	Apbb1ip	-0.432884	4.95314e-05	0.39	0.598
cDC2	cDC2	IL-1α	IL1a	Bin2	-0.434058	7.10369e-05	0.186	0.403
cDC2	cDC2	IL-1α	IL1a	Plekho1	-0.436171	0.000675355	0.395	0.579
cDC2	cDC2	IL-1α	IL1a	Arhgap45	-0.436423	0.000811404	0.32	0.522
cDC2	cDC2	IL-1α	IL1a	Tln1	-0.436669	0.00921683	0.61	0.709
cDC2	cDC2	IL-1α	IL1a	Cd68	-0.437544	2.40324e-07	0.343	0.608
cDC2	cDC2	IL-1α	IL1a	Klhl24	-0.437585	0.000238978	0.163	0.335
cDC2	cDC2	IL-1α	IL1a	Cox7a2l	-0.439922	1.29942e-05	0.826	0.888
cDC2	cDC2	IL-1α	IL1a	Tmem50a	-0.442666	8.64613e-05	0.465	0.665
cDC2	cDC2	IL-1α	IL1a	Timp2	-0.442942	0.00190772	0.064	0.207
cDC2	cDC2	IL-1α	IL1a	Mrpl33	-0.444372	0.000225988	0.558	0.703
cDC2	cDC2	IL-1α	IL1a	Sdf2l1	-0.444911	0.000713179	0.267	0.449
cDC2	cDC2	IL-1α	IL1a	Nfe2l2	-0.445165	0.00142472	0.198	0.373
cDC2	cDC2	IL-1α	IL1a	Nedd4	-0.445892	0.000776193	0.192	0.372
cDC2	cDC2	IL-1α	IL1a	Plxnd1	-0.447096	0.00409981	0.169	0.307
cDC2	cDC2	IL-1α	IL1a	Cotl1	-0.448159	9.1227e-05	0.57	0.745
cDC2	cDC2	IL-1α	IL1a	H2-Ab1	-0.448573	3.81279e-07	0.948	0.951
cDC2	cDC2	IL-1α	IL1a	Bri3bp	-0.449176	0.000442636	0.233	0.427
cDC2	cDC2	IL-1α	IL1a	Ffar4	-0.449494	5.83183e-08	0.023	0.228
cDC2	cDC2	IL-1α	IL1a	Neat1	-0.450128	0.00364598	0.703	0.826
cDC2	cDC2	IL-1α	IL1a	Klrd1	-0.450846	0.000630836	0.215	0.399
cDC2	cDC2	IL-1α	IL1a	Prr5l	-0.451546	0.000410516	0.081	0.245
cDC2	cDC2	IL-1α	IL1a	Tgfb1	-0.451967	0.000306406	0.39	0.622
cDC2	cDC2	IL-1α	IL1a	Rp2	-0.452231	0.000119612	0.279	0.475
cDC2	cDC2	IL-1α	IL1a	Pea15a	-0.453008	0.000411747	0.151	0.331
cDC2	cDC2	IL-1α	IL1a	Borcs6	-0.45452	6.23022e-05	0.105	0.297
cDC2	cDC2	IL-1α	IL1a	Iqgap2	-0.454873	8.34862e-07	0.017	0.199
cDC2	cDC2	IL-1α	IL1a	Apobec1	-0.45693	5.16886e-06	0.058	0.234
cDC2	cDC2	IL-1α	IL1a	Calhm2	-0.457891	7.66697e-07	0.064	0.28
cDC2	cDC2	IL-1α	IL1a	Dbi	-0.458782	0.000116599	0.512	0.687
cDC2	cDC2	IL-1α	IL1a	Arl4c	-0.459154	6.0253e-05	0.407	0.598
cDC2	cDC2	IL-1α	IL1a	Daglb	-0.459533	0.000470835	0.099	0.245
cDC2	cDC2	IL-1α	IL1a	Cadm3	-0.460305	1.24401e-05	0.047	0.234
cDC2	cDC2	IL-1α	IL1a	Cdc42se2	-0.460625	0.00214101	0.378	0.536
cDC2	cDC2	IL-1α	IL1a	Myo5a	-0.460869	5.93853e-05	0.169	0.378
cDC2	cDC2	IL-1α	IL1a	Ctsd	-0.461295	0.0428604	0.192	0.32
cDC2	cDC2	IL-1α	IL1a	Mcub	-0.463772	0.00866581	0.221	0.366
cDC2	cDC2	IL-1α	IL1a	Cyfip2	-0.464929	5.78676e-05	0.128	0.316
cDC2	cDC2	IL-1α	IL1a	Hist1h2ap	-0.467749	0.0231417	0.035	0.13
cDC2	cDC2	IL-1α	IL1a	Mink1	-0.468359	1.8727e-05	0.116	0.32
cDC2	cDC2	IL-1α	IL1a	Aldh2	-0.470955	0.000467216	0.198	0.37
cDC2	cDC2	IL-1α	IL1a	Tnfaip8l2	-0.4712	1.52195e-05	0.221	0.445
cDC2	cDC2	IL-1α	IL1a	Emp3	-0.472865	1.74955e-05	0.581	0.752
cDC2	cDC2	IL-1α	IL1a	Ptp4a2	-0.473806	2.03999e-07	0.599	0.788
cDC2	cDC2	IL-1α	IL1a	Arid1a	-0.475486	3.39937e-05	0.314	0.524
cDC2	cDC2	IL-1α	IL1a	Sept9	-0.478023	1.08282e-07	0.18	0.44
cDC2	cDC2	IL-1α	IL1a	Cd37	-0.478509	0.000324623	0.238	0.429
cDC2	cDC2	IL-1α	IL1a	Prcp	-0.478761	3.87328e-05	0.529	0.71
cDC2	cDC2	IL-1α	IL1a	Lamtor4	-0.481826	3.28395e-05	0.267	0.513
cDC2	cDC2	IL-1α	IL1a	Shisa5	-0.482008	0.000264775	0.494	0.661
cDC2	cDC2	IL-1α	IL1a	Slc6a6	-0.482026	0.000521811	0.285	0.494
cDC2	cDC2	IL-1α	IL1a	Gnai2	-0.482326	1.47057e-08	0.837	0.93
cDC2	cDC2	IL-1α	IL1a	Ttc3	-0.484618	3.13617e-05	0.157	0.337
cDC2	cDC2	IL-1α	IL1a	B4galt6	-0.484825	1.76757e-06	0.087	0.285
cDC2	cDC2	IL-1α	IL1a	Reep5	-0.485755	5.27204e-06	0.517	0.72
cDC2	cDC2	IL-1α	IL1a	Rgl1	-0.486481	1.24609e-07	0.157	0.415
cDC2	cDC2	IL-1α	IL1a	Irf8	-0.487589	0.0284312	0.215	0.339
cDC2	cDC2	IL-1α	IL1a	Nfix	-0.48801	3.91528e-07	0.041	0.256
cDC2	cDC2	IL-1α	IL1a	H2afy	-0.488404	6.96974e-05	0.738	0.821
cDC2	cDC2	IL-1α	IL1a	Anxa1	-0.488488	6.77548e-06	0.041	0.212
cDC2	cDC2	IL-1α	IL1a	Rasgrp2	-0.488525	0.000102626	0.076	0.236
cDC2	cDC2	IL-1α	IL1a	Rbfa	-0.488672	1.0681e-06	0.076	0.283
cDC2	cDC2	IL-1α	IL1a	Ndufa6	-0.489359	2.14569e-07	0.64	0.802
cDC2	cDC2	IL-1α	IL1a	Ctsc	-0.49178	1.09849e-05	0.488	0.695
cDC2	cDC2	IL-1α	IL1a	Colgalt1	-0.494084	0.000128484	0.203	0.405
cDC2	cDC2	IL-1α	IL1a	Tm6sf1	-0.494879	1.69753e-05	0.122	0.332
cDC2	cDC2	IL-1α	IL1a	Spn	-0.496215	2.14746e-06	0.064	0.252
cDC2	cDC2	IL-1α	IL1a	Amz1	-0.497574	3.00019e-08	0.017	0.233
cDC2	cDC2	IL-1α	IL1a	Arhgef1	-0.497752	0.000231989	0.203	0.388
cDC2	cDC2	IL-1α	IL1a	Rgs18	-0.50011	1.72632e-08	0.023	0.236
cDC2	cDC2	IL-1α	IL1a	Sox4	-0.500623	0.00501344	0.023	0.122
cDC2	cDC2	IL-1α	IL1a	Pip4k2a	-0.5023	6.92889e-06	0.477	0.703
cDC2	cDC2	IL-1α	IL1a	Ttc7	-0.503449	5.19076e-06	0.18	0.415
cDC2	cDC2	IL-1α	IL1a	Asah1	-0.503943	6.23104e-06	0.209	0.437
cDC2	cDC2	IL-1α	IL1a	Macf1	-0.503947	6.173e-06	0.244	0.473
cDC2	cDC2	IL-1α	IL1a	Fgd2	-0.505029	2.34923e-06	0.233	0.467
cDC2	cDC2	IL-1α	IL1a	Trappc5	-0.50543	1.55391e-05	0.349	0.565
cDC2	cDC2	IL-1α	IL1a	Cd300a	-0.505471	3.03624e-07	0.302	0.612
cDC2	cDC2	IL-1α	IL1a	Slamf8	-0.506571	3.04848e-06	0.163	0.418
cDC2	cDC2	IL-1α	IL1a	Hpse	-0.508165	1.11856e-06	0.047	0.247
cDC2	cDC2	IL-1α	IL1a	Rsrp1	-0.510353	4.30618e-05	0.605	0.786
cDC2	cDC2	IL-1α	IL1a	Naga	-0.51158	1.95881e-07	0.128	0.366
cDC2	cDC2	IL-1α	IL1a	Haus8	-0.511878	1.35095e-05	0.064	0.241
cDC2	cDC2	IL-1α	IL1a	Npc2	-0.513865	1.09199e-06	0.767	0.896
cDC2	cDC2	IL-1α	IL1a	Lat2	-0.514536	3.03624e-07	0.076	0.297
cDC2	cDC2	IL-1α	IL1a	Glipr1	-0.517827	1.24001e-06	0.128	0.384
cDC2	cDC2	IL-1α	IL1a	Vsir	-0.51929	1.38365e-07	0.105	0.354
cDC2	cDC2	IL-1α	IL1a	Dnajc7	-0.519913	0.000232349	0.453	0.617
cDC2	cDC2	IL-1α	IL1a	Gpr141	-0.522408	0.00123908	0.157	0.312
cDC2	cDC2	IL-1α	IL1a	Taldo1	-0.523497	2.55089e-07	0.645	0.812
cDC2	cDC2	IL-1α	IL1a	Rnpep	-0.52394	1.03811e-06	0.116	0.332
cDC2	cDC2	IL-1α	IL1a	Parp8	-0.526186	1.88375e-05	0.169	0.373
cDC2	cDC2	IL-1α	IL1a	Zfp710	-0.527481	1.02604e-08	0.07	0.316
cDC2	cDC2	IL-1α	IL1a	Epsti1	-0.528654	4.29337e-07	0.291	0.554
cDC2	cDC2	IL-1α	IL1a	Nsmaf	-0.531566	5.32653e-07	0.064	0.288
cDC2	cDC2	IL-1α	IL1a	Pak1	-0.533113	1.36734e-07	0.07	0.297
cDC2	cDC2	IL-1α	IL1a	Cbfa2t3	-0.534132	9.84739e-07	0.512	0.741
cDC2	cDC2	IL-1α	IL1a	Dek	-0.53444	5.98142e-07	0.395	0.616
cDC2	cDC2	IL-1α	IL1a	Celf4	-0.535398	1.06319e-06	0.099	0.31
cDC2	cDC2	IL-1α	IL1a	Chka	-0.53545	0.0108383	0.18	0.323
cDC2	cDC2	IL-1α	IL1a	Taok3	-0.535931	3.43226e-06	0.32	0.576
cDC2	cDC2	IL-1α	IL1a	Tbl1xr1	-0.536236	2.31242e-06	0.122	0.35
cDC2	cDC2	IL-1α	IL1a	Arsb	-0.536866	1.02032e-05	0.099	0.278
cDC2	cDC2	IL-1α	IL1a	Sept3	-0.538391	2.50721e-05	0.029	0.185
cDC2	cDC2	IL-1α	IL1a	Pltp	-0.540167	0.0152743	0.07	0.165
cDC2	cDC2	IL-1α	IL1a	Plxnb2	-0.540783	2.61508e-07	0.099	0.334
cDC2	cDC2	IL-1α	IL1a	Ctsa	-0.543246	3.44553e-06	0.36	0.571
cDC2	cDC2	IL-1α	IL1a	Mpp6	-0.543738	2.9997e-06	0.157	0.373
cDC2	cDC2	IL-1α	IL1a	St8sia6	-0.544779	1.6448e-06	0.064	0.266
cDC2	cDC2	IL-1α	IL1a	Tpd52	-0.546149	1.096e-05	0.326	0.576
cDC2	cDC2	IL-1α	IL1a	Tifa	-0.549963	2.07454e-07	0.052	0.264
cDC2	cDC2	IL-1α	IL1a	Gpx1	-0.550035	2.50189e-09	0.924	0.973
cDC2	cDC2	IL-1α	IL1a	Ier5	-0.557242	1.17401e-05	0.692	0.823
cDC2	cDC2	IL-1α	IL1a	Hck	-0.557553	0.000192145	0.174	0.384
cDC2	cDC2	IL-1α	IL1a	Sema4d	-0.557946	1.24001e-06	0.07	0.29
cDC2	cDC2	IL-1α	IL1a	Ubac2	-0.558043	1.61255e-06	0.122	0.348
cDC2	cDC2	IL-1α	IL1a	Abhd17a	-0.55979	6.9543e-08	0.169	0.421
cDC2	cDC2	IL-1α	IL1a	Ctss	-0.565904	2.21034e-10	0.936	0.959
cDC2	cDC2	IL-1α	IL1a	Lrrk2	-0.567263	3.02037e-07	0.023	0.231
cDC2	cDC2	IL-1α	IL1a	Junb	-0.568392	0.0283481	0.814	0.809
cDC2	cDC2	IL-1α	IL1a	Sec11c	-0.569178	3.44553e-06	0.378	0.62
cDC2	cDC2	IL-1α	IL1a	Ly86	-0.56954	2.39124e-08	0.506	0.763
cDC2	cDC2	IL-1α	IL1a	Shtn1	-0.570811	8.59142e-07	0.14	0.386
cDC2	cDC2	IL-1α	IL1a	March1	-0.570944	6.18948e-09	0.134	0.443
cDC2	cDC2	IL-1α	IL1a	Fam69a	-0.572731	2.43501e-09	0.07	0.329
cDC2	cDC2	IL-1α	IL1a	Gpx4	-0.573208	1.79693e-06	0.581	0.769
cDC2	cDC2	IL-1α	IL1a	Bmyc	-0.573978	2.53052e-08	0.157	0.41
cDC2	cDC2	IL-1α	IL1a	Ccr9	-0.576823	1.26738e-05	0.017	0.184
cDC2	cDC2	IL-1α	IL1a	Mxd4	-0.579002	4.32752e-07	0.087	0.309
cDC2	cDC2	IL-1α	IL1a	H2-T23	-0.58122	3.81527e-07	0.552	0.767
cDC2	cDC2	IL-1α	IL1a	Flt3	-0.582921	0.00517005	0.291	0.415
cDC2	cDC2	IL-1α	IL1a	Ptma	-0.586564	9.91567e-13	0.971	0.991
cDC2	cDC2	IL-1α	IL1a	Skint3	-0.587135	1.27009e-06	0.023	0.198
cDC2	cDC2	IL-1α	IL1a	Marveld1	-0.587824	1.80557e-07	0.186	0.419
cDC2	cDC2	IL-1α	IL1a	Il6st	-0.592267	4.15135e-05	0.285	0.503
cDC2	cDC2	IL-1α	IL1a	Lbh	-0.595489	1.64193e-08	0.099	0.356
cDC2	cDC2	IL-1α	IL1a	Ubc	-0.596064	0.00022726	0.744	0.84
cDC2	cDC2	IL-1α	IL1a	Il16	-0.59737	1.22425e-10	0.035	0.296
cDC2	cDC2	IL-1α	IL1a	Foxp1	-0.598095	8.63873e-09	0.267	0.544
cDC2	cDC2	IL-1α	IL1a	Ifitm6	-0.603799	0.00122204	0.047	0.187
cDC2	cDC2	IL-1α	IL1a	Arhgap17	-0.610401	6.99804e-06	0.238	0.468
cDC2	cDC2	IL-1α	IL1a	Fam46a	-0.611282	1.24373e-06	0.267	0.508
cDC2	cDC2	IL-1α	IL1a	Ly6e	-0.611479	0.00153012	0.57	0.726
cDC2	cDC2	IL-1α	IL1a	Cd200r1	-0.614342	3.63003e-07	0.07	0.278
cDC2	cDC2	IL-1α	IL1a	Gns	-0.614915	8.2021e-07	0.227	0.467
cDC2	cDC2	IL-1α	IL1a	Hpgd	-0.616817	6.82366e-05	0.012	0.141
cDC2	cDC2	IL-1α	IL1a	Zbtb20	-0.620857	3.02347e-05	0.18	0.383
cDC2	cDC2	IL-1α	IL1a	Sept6	-0.622318	1.85831e-09	0.11	0.377
cDC2	cDC2	IL-1α	IL1a	Creg1	-0.623768	5.52089e-08	0.262	0.547
cDC2	cDC2	IL-1α	IL1a	Sdc3	-0.624634	0.000406905	0.215	0.421
cDC2	cDC2	IL-1α	IL1a	Tubb5	-0.624794	6.31253e-07	0.634	0.804
cDC2	cDC2	IL-1α	IL1a	Cd4	-0.625138	0.00316199	0.081	0.218
cDC2	cDC2	IL-1α	IL1a	Slc46a3	-0.627787	1.57082e-08	0.076	0.324
cDC2	cDC2	IL-1α	IL1a	Akr7a5	-0.628192	1.10079e-09	0.047	0.305
cDC2	cDC2	IL-1α	IL1a	Itgb2	-0.628925	4.47873e-10	0.302	0.6
cDC2	cDC2	IL-1α	IL1a	Emb	-0.630258	5.89017e-11	0.203	0.505
cDC2	cDC2	IL-1α	IL1a	Pold4	-0.632596	2.77122e-06	0.256	0.468
cDC2	cDC2	IL-1α	IL1a	Ear2	-0.633739	0.0183456	0.163	0.29
cDC2	cDC2	IL-1α	IL1a	Smc6	-0.634691	2.34923e-06	0.279	0.498
cDC2	cDC2	IL-1α	IL1a	Anxa6	-0.637121	2.17452e-08	0.203	0.453
cDC2	cDC2	IL-1α	IL1a	Trf	-0.637515	4.33797e-05	0.163	0.356
cDC2	cDC2	IL-1α	IL1a	Tep1	-0.637618	4.89678e-08	0.18	0.462
cDC2	cDC2	IL-1α	IL1a	Dnajb14	-0.64127	2.14818e-09	0.174	0.464
cDC2	cDC2	IL-1α	IL1a	Gpi1	-0.642637	7.33293e-10	0.465	0.72
cDC2	cDC2	IL-1α	IL1a	Ccrl2	-0.643669	3.41101e-08	0.023	0.237
cDC2	cDC2	IL-1α	IL1a	Txnip	-0.643681	1.38993e-05	0.453	0.631
cDC2	cDC2	IL-1α	IL1a	Limd2	-0.643928	2.55116e-06	0.512	0.726
cDC2	cDC2	IL-1α	IL1a	Adgre4	-0.646866	8.55392e-06	0.035	0.218
cDC2	cDC2	IL-1α	IL1a	Rasa4	-0.648662	2.35457e-07	0.174	0.434
cDC2	cDC2	IL-1α	IL1a	Mapk14	-0.649691	7.44442e-10	0.163	0.454
cDC2	cDC2	IL-1α	IL1a	Cdk14	-0.652383	1.46566e-08	0.081	0.342
cDC2	cDC2	IL-1α	IL1a	Anp32a	-0.653415	9.86441e-10	0.209	0.498
cDC2	cDC2	IL-1α	IL1a	Samd9l	-0.657217	3.87066e-08	0.081	0.316
cDC2	cDC2	IL-1α	IL1a	Ptpn6	-0.659602	1.18113e-10	0.424	0.712
cDC2	cDC2	IL-1α	IL1a	Lag3	-0.660526	0.00071402	0.145	0.313
cDC2	cDC2	IL-1α	IL1a	Sptssa	-0.662449	6.29193e-10	0.163	0.454
cDC2	cDC2	IL-1α	IL1a	Itgax	-0.671761	1.34983e-07	0.343	0.6
cDC2	cDC2	IL-1α	IL1a	Unc93b1	-0.671762	2.0324e-05	0.331	0.551
cDC2	cDC2	IL-1α	IL1a	Arhgef6	-0.673379	6.19602e-10	0.128	0.424
cDC2	cDC2	IL-1α	IL1a	Itpr1	-0.673448	1.85516e-08	0.058	0.305
cDC2	cDC2	IL-1α	IL1a	Rassf4	-0.677388	1.00816e-06	0.297	0.547
cDC2	cDC2	IL-1α	IL1a	Ncf2	-0.681193	2.13111e-08	0.256	0.538
cDC2	cDC2	IL-1α	IL1a	9930111J21Rik2	-0.682457	5.99392e-11	0.233	0.57
cDC2	cDC2	IL-1α	IL1a	Arhgap15	-0.683606	4.57095e-09	0.145	0.437
cDC2	cDC2	IL-1α	IL1a	Rnf130	-0.683631	3.19027e-11	0.267	0.574
cDC2	cDC2	IL-1α	IL1a	Il13ra1	-0.686843	6.55439e-07	0.221	0.445
cDC2	cDC2	IL-1α	IL1a	Sulf2	-0.691883	5.90248e-07	0.238	0.494
cDC2	cDC2	IL-1α	IL1a	Tmem59	-0.69229	3.21145e-10	0.39	0.663
cDC2	cDC2	IL-1α	IL1a	Itgal	-0.696763	0.0288538	0.122	0.241
cDC2	cDC2	IL-1α	IL1a	Nr4a1	-0.697045	5.57029e-06	0.064	0.266
cDC2	cDC2	IL-1α	IL1a	Atpif1	-0.698228	5.60018e-11	0.506	0.769
cDC2	cDC2	IL-1α	IL1a	Rhob	-0.700373	7.99595e-06	0.058	0.252
cDC2	cDC2	IL-1α	IL1a	Ypel3	-0.705382	3.3693e-10	0.093	0.384
cDC2	cDC2	IL-1α	IL1a	Pycard	-0.705382	2.15199e-11	0.331	0.641
cDC2	cDC2	IL-1α	IL1a	Smim14	-0.709349	9.40621e-10	0.122	0.422
cDC2	cDC2	IL-1α	IL1a	Ms4a6c	-0.713761	1.98986e-09	0.692	0.88
cDC2	cDC2	IL-1α	IL1a	Igsf6	-0.716959	1.88445e-12	0.105	0.454
cDC2	cDC2	IL-1α	IL1a	Nadk	-0.728091	3.44695e-08	0.273	0.555
cDC2	cDC2	IL-1α	IL1a	Clec4a1	-0.728254	1.03499e-07	0.186	0.411
cDC2	cDC2	IL-1α	IL1a	Ptpro	-0.730431	3.53137e-10	0.134	0.416
cDC2	cDC2	IL-1α	IL1a	Camk1d	-0.735832	6.76545e-13	0.041	0.35
cDC2	cDC2	IL-1α	IL1a	Ifngr1	-0.747478	1.42567e-07	0.384	0.644
cDC2	cDC2	IL-1α	IL1a	Bri3	-0.759109	2.06704e-11	0.558	0.801
cDC2	cDC2	IL-1α	IL1a	Fuca1	-0.768058	9.56987e-11	0.227	0.536
cDC2	cDC2	IL-1α	IL1a	Zfp36l2	-0.772754	1.68993e-12	0.395	0.766
cDC2	cDC2	IL-1α	IL1a	Cd180	-0.775176	7.14432e-14	0.012	0.326
cDC2	cDC2	IL-1α	IL1a	Itgb7	-0.779664	5.56353e-11	0.093	0.378
cDC2	cDC2	IL-1α	IL1a	Laptm5	-0.780735	5.09364e-19	0.884	0.973
cDC2	cDC2	IL-1α	IL1a	Dpy19l1	-0.782454	1.78905e-14	0.064	0.416
cDC2	cDC2	IL-1α	IL1a	Fbrsl1	-0.783514	8.13833e-11	0.186	0.502
cDC2	cDC2	IL-1α	IL1a	Stap1	-0.786635	1.04759e-08	0.157	0.438
cDC2	cDC2	IL-1α	IL1a	Clec4b1	-0.789435	2.34138e-09	0.093	0.345
cDC2	cDC2	IL-1α	IL1a	Trps1	-0.790458	2.04222e-10	0.267	0.587
cDC2	cDC2	IL-1α	IL1a	Mcemp1	-0.793824	1.07764e-09	0.419	0.684
cDC2	cDC2	IL-1α	IL1a	Slc15a4	-0.795161	2.57239e-12	0.105	0.421
cDC2	cDC2	IL-1α	IL1a	Cd81	-0.795235	3.38158e-05	0.14	0.339
cDC2	cDC2	IL-1α	IL1a	Tmsb10	-0.796849	6.35612e-12	0.919	0.964
cDC2	cDC2	IL-1α	IL1a	Ccl9	-0.799523	1.92194e-07	0.18	0.415
cDC2	cDC2	IL-1α	IL1a	Arhgap9	-0.802676	9.94509e-15	0.128	0.494
cDC2	cDC2	IL-1α	IL1a	Nav1	-0.802718	6.51341e-12	0.169	0.487
cDC2	cDC2	IL-1α	IL1a	Themis2	-0.807798	2.18413e-12	0.11	0.448
cDC2	cDC2	IL-1α	IL1a	Sirpa	-0.818943	1.34514e-14	0.494	0.778
cDC2	cDC2	IL-1α	IL1a	Tyrobp	-0.821959	2.42566e-20	0.895	0.976
cDC2	cDC2	IL-1α	IL1a	Clec4a2	-0.82351	7.50393e-11	0.105	0.397
cDC2	cDC2	IL-1α	IL1a	Clec4a3	-0.826863	4.2172e-07	0.163	0.397
cDC2	cDC2	IL-1α	IL1a	H2-DMa	-0.832023	9.07836e-17	0.733	0.9
cDC2	cDC2	IL-1α	IL1a	Gltp	-0.839298	2.80927e-13	0.349	0.66
cDC2	cDC2	IL-1α	IL1a	Csf1r	-0.845255	1.66109e-09	0.244	0.555
cDC2	cDC2	IL-1α	IL1a	Fyb	-0.845706	2.03281e-09	0.343	0.628
cDC2	cDC2	IL-1α	IL1a	Fam26f	-0.852501	1.90745e-06	0.047	0.242
cDC2	cDC2	IL-1α	IL1a	Fam111a	-0.860831	3.8056e-11	0.11	0.415
cDC2	cDC2	IL-1α	IL1a	Egr1	-0.865542	4.82105e-07	0.093	0.328
cDC2	cDC2	IL-1α	IL1a	Adgre1	-0.866587	1.3063e-10	0.081	0.359
cDC2	cDC2	IL-1α	IL1a	Tifab	-0.867463	2.86836e-15	0.081	0.437
cDC2	cDC2	IL-1α	IL1a	Gngt2	-0.869373	0.0143246	0.407	0.533
cDC2	cDC2	IL-1α	IL1a	H2-DMb1	-0.892262	1.67852e-14	0.517	0.829
cDC2	cDC2	IL-1α	IL1a	Rnase6	-0.892567	2.99915e-14	0.116	0.505
cDC2	cDC2	IL-1α	IL1a	Myo1f	-0.895711	8.71925e-15	0.081	0.449
cDC2	cDC2	IL-1α	IL1a	H2-Oa	-0.903849	7.58919e-08	0.25	0.505
cDC2	cDC2	IL-1α	IL1a	Clec12a	-0.907008	9.1449e-11	0.064	0.34
cDC2	cDC2	IL-1α	IL1a	Celf2	-0.907707	5.75829e-18	0.343	0.728
cDC2	cDC2	IL-1α	IL1a	Aif1	-0.909986	1.7843e-07	0.302	0.568
cDC2	cDC2	IL-1α	IL1a	Cd52	-0.912385	4.85864e-20	0.919	0.983
cDC2	cDC2	IL-1α	IL1a	Mef2c	-0.91478	1.2893e-11	0.145	0.462
cDC2	cDC2	IL-1α	IL1a	Cd7	-0.915902	2.44577e-05	0.128	0.32
cDC2	cDC2	IL-1α	IL1a	Ctsb	-0.916896	4.39953e-08	0.506	0.761
cDC2	cDC2	IL-1α	IL1a	Fxyd5	-0.920082	1.99762e-13	0.483	0.782
cDC2	cDC2	IL-1α	IL1a	Ppfia4	-0.921923	1.18919e-17	0.076	0.462
cDC2	cDC2	IL-1α	IL1a	Lyz1	-0.925141	0.00564225	0.058	0.179
cDC2	cDC2	IL-1α	IL1a	Ighm	-0.929629	1.12573e-16	0.262	0.633
cDC2	cDC2	IL-1α	IL1a	Lgals3	-0.938315	2.27925e-14	0.576	0.815
cDC2	cDC2	IL-1α	IL1a	Arhgdib	-0.94907	1.28544e-20	0.663	0.903
cDC2	cDC2	IL-1α	IL1a	Atf3	-0.956558	1.48612e-06	0.128	0.343
cDC2	cDC2	IL-1α	IL1a	Grn	-0.959291	3.59097e-15	0.186	0.571
cDC2	cDC2	IL-1α	IL1a	Sat1	-0.960979	8.55161e-08	0.657	0.809
cDC2	cDC2	IL-1α	IL1a	Ctsh	-0.967721	2.22028e-19	0.663	0.88
cDC2	cDC2	IL-1α	IL1a	Lst1	-0.976611	7.94811e-07	0.337	0.574
cDC2	cDC2	IL-1α	IL1a	Rgs10	-1.00009	6.27112e-12	0.267	0.585
cDC2	cDC2	IL-1α	IL1a	Jun	-1.01054	5.91289e-07	0.541	0.734
cDC2	cDC2	IL-1α	IL1a	Ptpn18	-1.01152	2.07687e-20	0.419	0.786
cDC2	cDC2	IL-1α	IL1a	Bst2	-1.01395	3.83895e-07	0.43	0.622
cDC2	cDC2	IL-1α	IL1a	Ckb	-1.0158	1.73249e-13	0.116	0.459
cDC2	cDC2	IL-1α	IL1a	Evi2a	-1.03464	6.1011e-18	0.32	0.69
cDC2	cDC2	IL-1α	IL1a	Hexa	-1.04033	2.91071e-17	0.209	0.597
cDC2	cDC2	IL-1α	IL1a	Man2b1	-1.04864	1.16487e-19	0.331	0.704
cDC2	cDC2	IL-1α	IL1a	Cd300c2	-1.04947	1.51058e-16	0.18	0.566
cDC2	cDC2	IL-1α	IL1a	Mbnl1	-1.06464	1.16639e-25	0.622	0.919
cDC2	cDC2	IL-1α	IL1a	Mpeg1	-1.066	1.00781e-09	0.14	0.426
cDC2	cDC2	IL-1α	IL1a	Lyst	-1.08309	1.47234e-13	0.186	0.546
cDC2	cDC2	IL-1α	IL1a	Ptprc	-1.0848	2.79731e-25	0.808	0.956
cDC2	cDC2	IL-1α	IL1a	Erp29	-1.08582	1.07217e-23	0.453	0.832
cDC2	cDC2	IL-1α	IL1a	Lmo4	-1.08903	7.35606e-14	0.192	0.538
cDC2	cDC2	IL-1α	IL1a	Cx3cr1	-1.09063	1.84593e-12	0.076	0.411
cDC2	cDC2	IL-1α	IL1a	Nfam1	-1.11468	2.36156e-21	0.157	0.622
cDC2	cDC2	IL-1α	IL1a	Fam105a	-1.12972	2.82602e-24	0.227	0.699
cDC2	cDC2	IL-1α	IL1a	Plbd1	-1.13792	7.96641e-26	0.506	0.866
cDC2	cDC2	IL-1α	IL1a	Plac8	-1.13832	0.000141679	0.453	0.595
cDC2	cDC2	IL-1α	IL1a	Psap	-1.15857	3.64305e-14	0.727	0.919
cDC2	cDC2	IL-1α	IL1a	Itm2b	-1.20459	5.35417e-28	0.756	0.937
cDC2	cDC2	IL-1α	IL1a	Hexb	-1.20756	1.29691e-19	0.116	0.56
cDC2	cDC2	IL-1α	IL1a	Bcl11a	-1.21389	4.96264e-15	0.157	0.53
cDC2	cDC2	IL-1α	IL1a	Pld4	-1.22343	7.64995e-18	0.14	0.538
cDC2	cDC2	IL-1α	IL1a	Rgs2	-1.26634	4.49588e-16	0.401	0.763
cDC2	cDC2	IL-1α	IL1a	Btg2	-1.26755	5.5953e-18	0.494	0.759
cDC2	cDC2	IL-1α	IL1a	Zeb2	-1.29036	6.92932e-28	0.39	0.82
cDC2	cDC2	IL-1α	IL1a	Ramp1	-1.34738	1.05901e-27	0.064	0.585
cDC2	cDC2	IL-1α	IL1a	Selenop	-1.39981	0.000287445	0.116	0.293
cDC2	cDC2	IL-1α	IL1a	Fosb	-1.46191	1.26452e-18	0.099	0.513
cDC2	cDC2	IL-1α	IL1a	Klf2	-1.492	1.26875e-11	0.279	0.589
cDC2	cDC2	IL-1α	IL1a	Lyz2	-1.50006	2.59339e-19	0.453	0.812
cDC2	cDC2	IL-1α	IL1a	Hspa1b	-1.5189	3.57394e-17	0.116	0.541
cDC2	cDC2	IL-1α	IL1a	Gm2a	-1.52598	4.93849e-40	0.605	0.954
cDC2	cDC2	IL-1α	IL1a	Pid1	-1.53822	1.63284e-30	0.07	0.603
cDC2	cDC2	IL-1α	IL1a	Ccr2	-1.53958	1.46963e-17	0.128	0.521
cDC2	cDC2	IL-1α	IL1a	Ccnd1	-1.55062	2.08848e-17	0.122	0.519
cDC2	cDC2	IL-1α	IL1a	Cybb	-1.69686	7.48296e-25	0.291	0.756
cDC2	cDC2	IL-1α	IL1a	Klf4	-1.74569	4.34501e-29	0.076	0.617
cDC2	cDC2	IL-1α	IL1a	Hspa1a	-1.79895	7.72617e-22	0.145	0.592
cDC2	cDC2	IL-1α	IL1a	Alox5ap	-1.9709	6.19172e-43	0.14	0.785
cDC2	cDC2	IL-1α	IL1a	Fos	-2.10717	8.99314e-30	0.297	0.783
cDC2	cDC2	IL-1β	IL1b	Ccl17	4.25982	1.83073e-78	0.64	0.021
cDC2	cDC2	IL-1β	IL1b	Fabp5	3.97916	3.23172e-90	0.961	0.491
cDC2	cDC2	IL-1β	IL1b	AA467197	2.74782	6.22878e-62	0.566	0.03
cDC2	cDC2	IL-1β	IL1b	Nr4a3	2.7276	1.10728e-51	0.585	0.097
cDC2	cDC2	IL-1β	IL1b	Ccr7	2.63863	2.31259e-38	0.496	0.093
cDC2	cDC2	IL-1β	IL1b	Ifitm1	2.40875	8.48383e-31	0.407	0.063
cDC2	cDC2	IL-1β	IL1b	Ccl22	2.34883	9.31517e-36	0.469	0.071
cDC2	cDC2	IL-1β	IL1b	Il4i1	2.09751	2.45413e-27	0.729	0.422
cDC2	cDC2	IL-1β	IL1b	Fscn1	2.05822	1.41481e-21	0.516	0.239
cDC2	cDC2	IL-1β	IL1b	Sdc4	2.02322	8.05901e-42	0.729	0.302
cDC2	cDC2	IL-1β	IL1b	Pkib	1.97485	1.39079e-30	0.671	0.356
cDC2	cDC2	IL-1β	IL1b	Mt1	1.96429	4.64336e-50	0.791	0.297
cDC2	cDC2	IL-1β	IL1b	Vdr	1.82285	2.2843e-73	0.581	0.005
cDC2	cDC2	IL-1β	IL1b	Id2	1.80109	1.01998e-55	0.791	0.236
cDC2	cDC2	IL-1β	IL1b	Rgs1	1.76213	2.32781e-34	0.764	0.361
cDC2	cDC2	IL-1β	IL1b	Ptpn1	1.73819	1.49115e-64	0.938	0.582
cDC2	cDC2	IL-1β	IL1b	Cdkn1a	1.71207	2.85432e-47	0.717	0.223
cDC2	cDC2	IL-1β	IL1b	Dok2	1.64047	2.31259e-38	0.523	0.097
cDC2	cDC2	IL-1β	IL1b	Bcl2a1d	1.57865	1.35727e-42	0.86	0.479
cDC2	cDC2	IL-1β	IL1b	Cish	1.57593	1.41174e-68	0.566	0.011
cDC2	cDC2	IL-1β	IL1b	Rap2a	1.54306	1.11591e-48	0.702	0.193
cDC2	cDC2	IL-1β	IL1b	Bcl2a1b	1.52907	2.63408e-38	0.884	0.544
cDC2	cDC2	IL-1β	IL1b	Ifitm2	1.49535	1.10881e-36	0.93	0.722
cDC2	cDC2	IL-1β	IL1b	Plet1	1.48705	3.71661e-23	0.24	0.013
cDC2	cDC2	IL-1β	IL1b	Jaml	1.47192	6.56884e-37	0.795	0.424
cDC2	cDC2	IL-1β	IL1b	Xbp1	1.46441	3.00402e-35	0.744	0.366
cDC2	cDC2	IL-1β	IL1b	Srgn	1.45271	1.58013e-40	0.969	0.826
cDC2	cDC2	IL-1β	IL1b	Serpina3g	1.45009	1.73999e-33	0.721	0.335
cDC2	cDC2	IL-1β	IL1b	Ms4a6d	1.43711	1.2975e-31	0.57	0.163
cDC2	cDC2	IL-1β	IL1b	Cytip	1.4256	7.24076e-31	0.849	0.608
cDC2	cDC2	IL-1β	IL1b	Malt1	1.40475	4.0576e-30	0.729	0.396
cDC2	cDC2	IL-1β	IL1b	Fabp4	1.40147	3.55941e-10	0.159	0.024
cDC2	cDC2	IL-1β	IL1b	Ramp3	1.3943	1.71661e-47	0.411	0.005
cDC2	cDC2	IL-1β	IL1b	Socs2	1.38612	3.21078e-41	0.43	0.032
cDC2	cDC2	IL-1β	IL1b	Clec4n	1.37169	8.08077e-28	0.5	0.131
cDC2	cDC2	IL-1β	IL1b	Cd83	1.35141	4.0374e-17	0.562	0.294
cDC2	cDC2	IL-1β	IL1b	Tmem123	1.33651	3.36424e-07	0.64	0.573
cDC2	cDC2	IL-1β	IL1b	Gpr183	1.30552	2.01599e-18	0.651	0.377
cDC2	cDC2	IL-1β	IL1b	Socs3	1.29656	2.96138e-38	0.512	0.09
cDC2	cDC2	IL-1β	IL1b	Jak2	1.2946	4.28335e-34	0.791	0.475
cDC2	cDC2	IL-1β	IL1b	Ccnd2	1.29194	3.07875e-19	0.446	0.149
cDC2	cDC2	IL-1β	IL1b	Basp1	1.28102	3.47448e-27	0.721	0.41
cDC2	cDC2	IL-1β	IL1b	Gadd45b	1.26139	2.87716e-18	0.531	0.229
cDC2	cDC2	IL-1β	IL1b	Nrp2	1.25551	8.59628e-22	0.508	0.188
cDC2	cDC2	IL-1β	IL1b	Cd86	1.22827	2.41429e-28	0.674	0.348
cDC2	cDC2	IL-1β	IL1b	Etv3	1.22771	3.85641e-22	0.713	0.437
cDC2	cDC2	IL-1β	IL1b	Arap2	1.22161	4.74824e-20	0.43	0.15
cDC2	cDC2	IL-1β	IL1b	Gfra2	1.17926	1.96828e-20	0.612	0.334
cDC2	cDC2	IL-1β	IL1b	Fyn	1.1699	1.0475e-29	0.62	0.258
cDC2	cDC2	IL-1β	IL1b	Timd4	1.16075	4.89717e-13	0.306	0.079
cDC2	cDC2	IL-1β	IL1b	Il1rn	1.15613	3.89482e-27	0.419	0.084
cDC2	cDC2	IL-1β	IL1b	Pfkp	1.15404	5.54557e-25	0.593	0.242
cDC2	cDC2	IL-1β	IL1b	Mkrn1	1.14734	3.088e-29	0.829	0.601
cDC2	cDC2	IL-1β	IL1b	Nfkbia	1.14203	3.34818e-20	0.903	0.791
cDC2	cDC2	IL-1β	IL1b	Wnk1	1.12577	4.7849e-29	0.888	0.665
cDC2	cDC2	IL-1β	IL1b	Scimp	1.12511	1.18132e-29	0.547	0.174
cDC2	cDC2	IL-1β	IL1b	Rel	1.12042	2.33724e-15	0.667	0.476
cDC2	cDC2	IL-1β	IL1b	Adam8	1.11733	4.1937e-24	0.457	0.13
cDC2	cDC2	IL-1β	IL1b	Fkbp5	1.1101	1.04918e-35	0.481	0.084
cDC2	cDC2	IL-1β	IL1b	Fnbp1l	1.10558	4.92153e-34	0.426	0.057
cDC2	cDC2	IL-1β	IL1b	Clic4	1.0922	1.40275e-20	0.767	0.554
cDC2	cDC2	IL-1β	IL1b	Tarm1	1.08387	1.06244e-18	0.275	0.047
cDC2	cDC2	IL-1β	IL1b	Tbc1d4	1.08366	1.15078e-06	0.562	0.429
cDC2	cDC2	IL-1β	IL1b	Ly75	1.066	1.16031e-29	0.333	0.032
cDC2	cDC2	IL-1β	IL1b	Samsn1	1.05678	2.13181e-10	0.558	0.38
cDC2	cDC2	IL-1β	IL1b	Cd274	1.05572	3.02424e-24	0.628	0.263
cDC2	cDC2	IL-1β	IL1b	Cox17	1.04978	5.74127e-30	0.795	0.47
cDC2	cDC2	IL-1β	IL1b	Enah	1.03536	1.69166e-31	0.345	0.027
cDC2	cDC2	IL-1β	IL1b	Irf5	1.03387	2.86329e-22	0.717	0.41
cDC2	cDC2	IL-1β	IL1b	Bhlhe40	1.0181	3.47593e-15	0.531	0.263
cDC2	cDC2	IL-1β	IL1b	Cst3	1.01295	2.72865e-10	0.973	0.973
cDC2	cDC2	IL-1β	IL1b	Vim	1.01032	2.60275e-22	0.973	0.918
cDC2	cDC2	IL-1β	IL1b	Chd7	1.0029	3.20673e-27	0.504	0.134
cDC2	cDC2	IL-1β	IL1b	Pik3r1	1.00244	1.99529e-19	0.678	0.403
cDC2	cDC2	IL-1β	IL1b	Kdm6b	1.00105	5.06924e-20	0.601	0.297
cDC2	cDC2	IL-1β	IL1b	Tes	1.0001	6.09284e-26	0.612	0.252
cDC2	cDC2	IL-1β	IL1b	Birc2	0.991906	3.241e-14	0.527	0.305
cDC2	cDC2	IL-1β	IL1b	Mllt6	0.977619	2.8877e-26	0.496	0.141
cDC2	cDC2	IL-1β	IL1b	Cdk2ap2	0.974107	3.49378e-08	0.752	0.622
cDC2	cDC2	IL-1β	IL1b	Cd80	0.972308	3.31224e-23	0.38	0.074
cDC2	cDC2	IL-1β	IL1b	Cd63	0.96623	1.89083e-18	0.484	0.185
cDC2	cDC2	IL-1β	IL1b	Il7r	0.962146	2.27832e-12	0.446	0.215
cDC2	cDC2	IL-1β	IL1b	Fcgr2b	0.95947	0.000275842	0.562	0.468
cDC2	cDC2	IL-1β	IL1b	Ccl12	0.959378	0.000402275	0.116	0.035
cDC2	cDC2	IL-1β	IL1b	Cacnb3	0.959014	4.76385e-20	0.314	0.052
cDC2	cDC2	IL-1β	IL1b	Dusp5	0.956894	6.2001e-20	0.446	0.133
cDC2	cDC2	IL-1β	IL1b	Mt2	0.953323	5.56106e-28	0.322	0.028
cDC2	cDC2	IL-1β	IL1b	Orai1	0.946962	1.03908e-26	0.709	0.369
cDC2	cDC2	IL-1β	IL1b	Bcl2a1a	0.935126	2.82232e-10	0.562	0.34
cDC2	cDC2	IL-1β	IL1b	P2ry10	0.932523	2.73673e-13	0.407	0.171
cDC2	cDC2	IL-1β	IL1b	Prnp	0.922143	8.31663e-15	0.209	0.028
cDC2	cDC2	IL-1β	IL1b	Map4k4	0.921942	3.32886e-06	0.539	0.418
cDC2	cDC2	IL-1β	IL1b	Tspan3	0.920984	8.47041e-09	0.531	0.362
cDC2	cDC2	IL-1β	IL1b	Lgmn	0.919913	2.54878e-14	0.469	0.195
cDC2	cDC2	IL-1β	IL1b	Marcks	0.913464	9.43533e-12	0.864	0.81
cDC2	cDC2	IL-1β	IL1b	Scn3a	0.908579	7.96758e-09	0.213	0.059
cDC2	cDC2	IL-1β	IL1b	Dusp2	0.887265	1.57622e-13	0.477	0.209
cDC2	cDC2	IL-1β	IL1b	Pdcd1lg2	0.880954	1.54948e-16	0.353	0.106
cDC2	cDC2	IL-1β	IL1b	Ehd1	0.876592	1.96279e-19	0.543	0.234
cDC2	cDC2	IL-1β	IL1b	Gpbp1	0.875531	2.01747e-14	0.593	0.337
cDC2	cDC2	IL-1β	IL1b	Fchsd2	0.868971	3.21632e-13	0.516	0.264
cDC2	cDC2	IL-1β	IL1b	Adora2a	0.862109	1.08692e-22	0.329	0.049
cDC2	cDC2	IL-1β	IL1b	Txnrd1	0.856678	2.54607e-22	0.488	0.152
cDC2	cDC2	IL-1β	IL1b	Ch25h	0.849497	7.41998e-21	0.186	0
cDC2	cDC2	IL-1β	IL1b	Anxa2	0.84931	8.10481e-11	0.783	0.644
cDC2	cDC2	IL-1β	IL1b	Tmem131	0.842353	2.6779e-16	0.535	0.278
cDC2	cDC2	IL-1β	IL1b	Mrc1	0.835515	2.23793e-06	0.295	0.138
cDC2	cDC2	IL-1β	IL1b	Bcl3	0.834538	1.93478e-17	0.55	0.258
cDC2	cDC2	IL-1β	IL1b	Slfn2	0.833791	2.69122e-19	0.845	0.646
cDC2	cDC2	IL-1β	IL1b	Myl12a	0.830064	1.69144e-20	0.849	0.679
cDC2	cDC2	IL-1β	IL1b	Pik3r5	0.823664	2.68904e-18	0.461	0.171
cDC2	cDC2	IL-1β	IL1b	Litaf	0.823591	7.3479e-16	0.624	0.34
cDC2	cDC2	IL-1β	IL1b	Map3k14	0.815807	3.27248e-15	0.461	0.203
cDC2	cDC2	IL-1β	IL1b	Apod	0.807047	0.000253138	0.24	0.111
cDC2	cDC2	IL-1β	IL1b	Batf3	0.802233	1.36924e-13	0.581	0.337
cDC2	cDC2	IL-1β	IL1b	Nfkb1	0.80207	1.77817e-14	0.822	0.733
cDC2	cDC2	IL-1β	IL1b	Il1b	0.796823	6.11564e-05	0.64	0.473
cDC2	cDC2	IL-1β	IL1b	Tmem131l	0.793879	2.43682e-14	0.62	0.372
cDC2	cDC2	IL-1β	IL1b	Rab21	0.793787	1.04014e-12	0.694	0.502
cDC2	cDC2	IL-1β	IL1b	Nckap1l	0.788172	2.26935e-11	0.682	0.533
cDC2	cDC2	IL-1β	IL1b	Iscu	0.784875	2.85349e-11	0.686	0.524
cDC2	cDC2	IL-1β	IL1b	Btg1	0.780927	4.72469e-11	0.911	0.835
cDC2	cDC2	IL-1β	IL1b	Fam49b	0.748911	1.84924e-15	0.903	0.802
cDC2	cDC2	IL-1β	IL1b	Riok3	0.747724	1.07249e-17	0.566	0.269
cDC2	cDC2	IL-1β	IL1b	Plk2	0.744898	1.79526e-07	0.248	0.09
cDC2	cDC2	IL-1β	IL1b	Htr7	0.743356	1.32054e-29	0.291	0.011
cDC2	cDC2	IL-1β	IL1b	Lrrk1	0.743119	6.12842e-12	0.624	0.427
cDC2	cDC2	IL-1β	IL1b	Relb	0.737662	5.91517e-14	0.605	0.389
cDC2	cDC2	IL-1β	IL1b	Rab8b	0.737303	9.79975e-05	0.504	0.389
cDC2	cDC2	IL-1β	IL1b	Prkcd	0.729201	2.5658e-09	0.845	0.775
cDC2	cDC2	IL-1β	IL1b	Picalm	0.727975	4.13705e-14	0.752	0.554
cDC2	cDC2	IL-1β	IL1b	Actg1	0.713932	7.71905e-25	0.992	0.997
cDC2	cDC2	IL-1β	IL1b	Ms4a4c	0.712834	1.98823e-09	0.667	0.486
cDC2	cDC2	IL-1β	IL1b	Anxa3	0.712757	3.38873e-13	0.388	0.158
cDC2	cDC2	IL-1β	IL1b	Pfn1	0.710334	2.37632e-29	0.988	0.981
cDC2	cDC2	IL-1β	IL1b	Psma6	0.709868	3.84063e-11	0.702	0.541
cDC2	cDC2	IL-1β	IL1b	Ier3	0.706672	2.66705e-10	0.357	0.139
cDC2	cDC2	IL-1β	IL1b	Stat5a	0.70604	4.0984e-08	0.453	0.285
cDC2	cDC2	IL-1β	IL1b	Adpgk	0.704651	1.48509e-09	0.353	0.168
cDC2	cDC2	IL-1β	IL1b	Nectin2	0.696529	2.74461e-23	0.248	0.014
cDC2	cDC2	IL-1β	IL1b	Cdh1	0.689628	9.91692e-14	0.186	0.022
cDC2	cDC2	IL-1β	IL1b	Syngr2	0.682401	7.72425e-17	0.938	0.932
cDC2	cDC2	IL-1β	IL1b	Kmo	0.681307	8.41777e-07	0.496	0.337
cDC2	cDC2	IL-1β	IL1b	Il4ra	0.67299	2.54878e-14	0.411	0.16
cDC2	cDC2	IL-1β	IL1b	Hif1a	0.67217	1.75271e-07	0.461	0.296
cDC2	cDC2	IL-1β	IL1b	Tpm4	0.665927	2.95347e-09	0.667	0.502
cDC2	cDC2	IL-1β	IL1b	Rras2	0.66333	1.55511e-13	0.376	0.144
cDC2	cDC2	IL-1β	IL1b	Noct	0.660533	1.91248e-18	0.275	0.04
cDC2	cDC2	IL-1β	IL1b	Ass1	0.658181	1.44849e-10	0.574	0.358
cDC2	cDC2	IL-1β	IL1b	Rassf2	0.657561	6.47725e-10	0.5	0.294
cDC2	cDC2	IL-1β	IL1b	St8sia4	0.65209	0.0491939	0.484	0.446
cDC2	cDC2	IL-1β	IL1b	Sh3pxd2b	0.649908	3.69634e-18	0.306	0.066
cDC2	cDC2	IL-1β	IL1b	Rcl1	0.649519	7.66659e-14	0.306	0.079
cDC2	cDC2	IL-1β	IL1b	Pcgf5	0.645135	1.94831e-05	0.326	0.199
cDC2	cDC2	IL-1β	IL1b	Eif1	0.64073	1.05729e-32	0.988	0.978
cDC2	cDC2	IL-1β	IL1b	Tle3	0.64062	1.16617e-09	0.446	0.244
cDC2	cDC2	IL-1β	IL1b	Cd209e	0.639697	1.43704e-06	0.364	0.172
cDC2	cDC2	IL-1β	IL1b	Foxn3	0.636256	3.37452e-12	0.647	0.408
cDC2	cDC2	IL-1β	IL1b	Nup88	0.635859	1.02986e-10	0.345	0.153
cDC2	cDC2	IL-1β	IL1b	Trip12	0.634563	2.76249e-06	0.581	0.443
cDC2	cDC2	IL-1β	IL1b	Pnp	0.627858	3.10175e-11	0.647	0.454
cDC2	cDC2	IL-1β	IL1b	Wfdc17	0.626096	0.0072555	0.717	0.625
cDC2	cDC2	IL-1β	IL1b	Eif5a	0.624918	1.56562e-11	0.876	0.815
cDC2	cDC2	IL-1β	IL1b	Manf	0.622896	1.97361e-07	0.651	0.505
cDC2	cDC2	IL-1β	IL1b	Cyth1	0.621992	9.24682e-10	0.403	0.198
cDC2	cDC2	IL-1β	IL1b	Apobec3	0.620766	2.80803e-12	0.795	0.633
cDC2	cDC2	IL-1β	IL1b	Dab2	0.618853	2.81382e-06	0.345	0.169
cDC2	cDC2	IL-1β	IL1b	Ggta1	0.615992	1.69244e-11	0.384	0.16
cDC2	cDC2	IL-1β	IL1b	Tagln2	0.610847	9.09512e-05	0.713	0.609
cDC2	cDC2	IL-1β	IL1b	Stat3	0.610121	4.0863e-05	0.543	0.43
cDC2	cDC2	IL-1β	IL1b	Cd53	0.608425	9.32209e-13	0.849	0.71
cDC2	cDC2	IL-1β	IL1b	Ankrd33b	0.608239	1.65215e-15	0.221	0.027
cDC2	cDC2	IL-1β	IL1b	Necap2	0.605576	8.58339e-10	0.609	0.43
cDC2	cDC2	IL-1β	IL1b	Aebp2	0.605229	3.09994e-08	0.609	0.449
cDC2	cDC2	IL-1β	IL1b	Rbm3	0.603066	1.81528e-16	0.957	0.848
cDC2	cDC2	IL-1β	IL1b	Fam60a	0.598248	4.16037e-12	0.337	0.128
cDC2	cDC2	IL-1β	IL1b	Marcksl1	0.597669	3.55799e-08	0.636	0.462
cDC2	cDC2	IL-1β	IL1b	Arl8b	0.597601	2.06437e-06	0.5	0.326
cDC2	cDC2	IL-1β	IL1b	Plekha1	0.596939	1.07173e-07	0.5	0.312
cDC2	cDC2	IL-1β	IL1b	Serpinb9	0.594277	1.17856e-08	0.209	0.066
cDC2	cDC2	IL-1β	IL1b	Edem1	0.588428	1.45332e-07	0.519	0.332
cDC2	cDC2	IL-1β	IL1b	Rtn4	0.587864	1.13717e-06	0.69	0.576
cDC2	cDC2	IL-1β	IL1b	Glipr2	0.586822	9.03637e-11	0.391	0.169
cDC2	cDC2	IL-1β	IL1b	Prdm1	0.58565	4.96501e-12	0.19	0.033
cDC2	cDC2	IL-1β	IL1b	Myo1g	0.581452	2.84405e-06	0.628	0.532
cDC2	cDC2	IL-1β	IL1b	Ptpn2	0.580175	4.79996e-13	0.442	0.222
cDC2	cDC2	IL-1β	IL1b	Itgb1	0.579009	3.53621e-07	0.686	0.555
cDC2	cDC2	IL-1β	IL1b	Bach1	0.578438	5.59793e-05	0.519	0.375
cDC2	cDC2	IL-1β	IL1b	Sphk1	0.578079	2.12422e-20	0.182	0.002
cDC2	cDC2	IL-1β	IL1b	Kif1a	0.577728	1.17834e-11	0.287	0.085
cDC2	cDC2	IL-1β	IL1b	Snn	0.576721	1.31043e-08	0.229	0.078
cDC2	cDC2	IL-1β	IL1b	Tspan13	0.574438	1.05944e-11	0.795	0.627
cDC2	cDC2	IL-1β	IL1b	Snap23	0.571344	3.08267e-11	0.504	0.277
cDC2	cDC2	IL-1β	IL1b	Cfl1	0.567381	7.0017e-18	0.973	0.953
cDC2	cDC2	IL-1β	IL1b	Jtb	0.566377	4.04351e-05	0.465	0.316
cDC2	cDC2	IL-1β	IL1b	Wdr1	0.561596	3.0933e-09	0.733	0.543
cDC2	cDC2	IL-1β	IL1b	Il6	0.560018	2.94051e-13	0.128	0.002
cDC2	cDC2	IL-1β	IL1b	Arfgap3	0.559151	6.12842e-12	0.236	0.054
cDC2	cDC2	IL-1β	IL1b	Dnajb9	0.557902	2.29936e-05	0.337	0.199
cDC2	cDC2	IL-1β	IL1b	Sdhaf1	0.557658	3.8692e-09	0.45	0.271
cDC2	cDC2	IL-1β	IL1b	Fosl2	0.555446	5.88711e-05	0.295	0.149
cDC2	cDC2	IL-1β	IL1b	Hsd11b2	0.554167	1.69036e-20	0.19	0.002
cDC2	cDC2	IL-1β	IL1b	Uck2	0.551719	1.6571e-08	0.306	0.13
cDC2	cDC2	IL-1β	IL1b	Slamf1	0.545601	3.64405e-13	0.151	0.008
cDC2	cDC2	IL-1β	IL1b	Mvp	0.543098	7.82875e-08	0.55	0.366
cDC2	cDC2	IL-1β	IL1b	Gnai3	0.543035	1.5065e-05	0.422	0.286
cDC2	cDC2	IL-1β	IL1b	Traf1	0.542882	1.99145e-06	0.713	0.6
cDC2	cDC2	IL-1β	IL1b	Csrp1	0.54087	0.000102373	0.384	0.228
cDC2	cDC2	IL-1β	IL1b	Slc7a11	0.537337	1.56877e-07	0.163	0.036
cDC2	cDC2	IL-1β	IL1b	Arpc5	0.535643	5.00849e-13	0.911	0.812
cDC2	cDC2	IL-1β	IL1b	Idi1	0.533613	5.42045e-10	0.229	0.059
cDC2	cDC2	IL-1β	IL1b	Hbegf	0.528645	1.57265e-10	0.143	0.016
cDC2	cDC2	IL-1β	IL1b	Mir155hg	0.526054	1.62809e-14	0.14	0.002
cDC2	cDC2	IL-1β	IL1b	Zfand3	0.52222	4.75519e-09	0.364	0.169
cDC2	cDC2	IL-1β	IL1b	Eloc	0.52049	4.7346e-06	0.578	0.437
cDC2	cDC2	IL-1β	IL1b	Sh3bgrl	0.519821	2.7254e-05	0.678	0.589
cDC2	cDC2	IL-1β	IL1b	Atp11a	0.519146	6.47694e-08	0.318	0.149
cDC2	cDC2	IL-1β	IL1b	Slc30a4	0.518002	6.12009e-08	0.279	0.114
cDC2	cDC2	IL-1β	IL1b	Rabep1	0.517037	3.23031e-05	0.376	0.226
cDC2	cDC2	IL-1β	IL1b	Lad1	0.516185	1.40989e-18	0.174	0.005
cDC2	cDC2	IL-1β	IL1b	Ikzf4	0.514414	9.01921e-15	0.147	0.003
cDC2	cDC2	IL-1β	IL1b	Spred1	0.507587	3.22741e-08	0.322	0.15
cDC2	cDC2	IL-1β	IL1b	Pmvk	0.504528	1.56675e-08	0.298	0.128
cDC2	cDC2	IL-1β	IL1b	Ly6a	0.501301	5.88711e-05	0.209	0.097
cDC2	cDC2	IL-1β	IL1b	Psme2	0.501175	1.55035e-09	0.806	0.69
cDC2	cDC2	IL-1β	IL1b	Kdm5c	0.50075	3.69806e-08	0.345	0.174
cDC2	cDC2	IL-1β	IL1b	Rap2b	0.499848	0.00625692	0.267	0.163
cDC2	cDC2	IL-1β	IL1b	Rab14	0.495851	4.52949e-08	0.814	0.693
cDC2	cDC2	IL-1β	IL1b	Tmbim1	0.49538	3.23813e-08	0.326	0.158
cDC2	cDC2	IL-1β	IL1b	Casp6	0.494732	4.72004e-05	0.388	0.261
cDC2	cDC2	IL-1β	IL1b	Snd1	0.490471	3.63257e-09	0.457	0.267
cDC2	cDC2	IL-1β	IL1b	Ptger4	0.489739	1.36533e-05	0.318	0.165
cDC2	cDC2	IL-1β	IL1b	Swap70	0.488925	0.0199943	0.399	0.339
cDC2	cDC2	IL-1β	IL1b	Sec11a	0.487376	1.38604e-06	0.589	0.454
cDC2	cDC2	IL-1β	IL1b	Etv6	0.486244	2.72832e-06	0.531	0.38
cDC2	cDC2	IL-1β	IL1b	Fth1	0.483492	0.0104695	0.996	0.997
cDC2	cDC2	IL-1β	IL1b	Pdia6	0.482733	0.0183459	0.62	0.549
cDC2	cDC2	IL-1β	IL1b	Hax1	0.482303	2.31278e-09	0.364	0.165
cDC2	cDC2	IL-1β	IL1b	S100a4	0.481813	5.97719e-08	0.961	0.937
cDC2	cDC2	IL-1β	IL1b	Gpr132	0.481449	1.92287e-08	0.554	0.353
cDC2	cDC2	IL-1β	IL1b	Atp1a1	0.479138	3.24362e-05	0.651	0.508
cDC2	cDC2	IL-1β	IL1b	Pdlim5	0.478346	0.00307828	0.349	0.241
cDC2	cDC2	IL-1β	IL1b	Gramd4	0.477604	1.46196e-05	0.333	0.18
cDC2	cDC2	IL-1β	IL1b	Slc33a1	0.477449	1.44344e-08	0.205	0.062
cDC2	cDC2	IL-1β	IL1b	Rftn1	0.475737	2.09718e-05	0.376	0.201
cDC2	cDC2	IL-1β	IL1b	Csf2rb	0.475522	0.000106475	0.578	0.426
cDC2	cDC2	IL-1β	IL1b	Cfp	0.472295	0.00014775	0.581	0.441
cDC2	cDC2	IL-1β	IL1b	Gcnt2	0.471603	0.00250305	0.221	0.116
cDC2	cDC2	IL-1β	IL1b	Ost4	0.468362	2.29006e-06	0.678	0.535
cDC2	cDC2	IL-1β	IL1b	Ahcyl2	0.463802	0.000511026	0.453	0.332
cDC2	cDC2	IL-1β	IL1b	Ccdc102a	0.463508	2.78022e-06	0.298	0.149
cDC2	cDC2	IL-1β	IL1b	Arl5a	0.463504	5.20037e-05	0.388	0.241
cDC2	cDC2	IL-1β	IL1b	Fh1	0.462761	0.00450103	0.461	0.358
cDC2	cDC2	IL-1β	IL1b	Pde1b	0.462605	1.65875e-12	0.19	0.025
cDC2	cDC2	IL-1β	IL1b	Ccr1	0.462319	0.0410507	0.124	0.052
cDC2	cDC2	IL-1β	IL1b	Hs3st3b1	0.461632	9.91692e-14	0.182	0.022
cDC2	cDC2	IL-1β	IL1b	Pnpla8	0.460091	0.00010529	0.399	0.252
cDC2	cDC2	IL-1β	IL1b	Eva1b	0.459804	3.12168e-05	0.357	0.203
cDC2	cDC2	IL-1β	IL1b	Bmp2k	0.457993	1.06695e-05	0.643	0.443
cDC2	cDC2	IL-1β	IL1b	Pacsin2	0.455254	5.29827e-05	0.388	0.255
cDC2	cDC2	IL-1β	IL1b	Ddit4	0.454836	1.00268e-09	0.209	0.052
cDC2	cDC2	IL-1β	IL1b	Abracl	0.454472	2.52058e-06	0.822	0.767
cDC2	cDC2	IL-1β	IL1b	Srp9	0.454085	0.000769913	0.752	0.665
cDC2	cDC2	IL-1β	IL1b	Stxbp6	0.453186	0.000430195	0.213	0.098
cDC2	cDC2	IL-1β	IL1b	Crem	0.451449	2.37706e-10	0.213	0.052
cDC2	cDC2	IL-1β	IL1b	Tbc1d1	0.450954	2.22666e-05	0.357	0.231
cDC2	cDC2	IL-1β	IL1b	Pim1	0.450686	7.23053e-08	0.767	0.595
cDC2	cDC2	IL-1β	IL1b	Zfp36l1	0.448965	0.00159098	0.798	0.744
cDC2	cDC2	IL-1β	IL1b	Socs1	0.446853	3.28105e-11	0.291	0.089
cDC2	cDC2	IL-1β	IL1b	Gsr	0.446788	0.000228656	0.504	0.356
cDC2	cDC2	IL-1β	IL1b	Aamp	0.444024	2.59939e-05	0.558	0.402
cDC2	cDC2	IL-1β	IL1b	Mfhas1	0.442341	8.90667e-07	0.252	0.093
cDC2	cDC2	IL-1β	IL1b	Tmed5	0.44194	0.000558462	0.578	0.468
cDC2	cDC2	IL-1β	IL1b	Nfil3	0.441834	2.29006e-06	0.256	0.111
cDC2	cDC2	IL-1β	IL1b	Snx3	0.440074	0.000178491	0.698	0.598
cDC2	cDC2	IL-1β	IL1b	Gpr171	0.439183	5.95233e-07	0.275	0.12
cDC2	cDC2	IL-1β	IL1b	Nfat5	0.435798	2.95464e-05	0.442	0.278
cDC2	cDC2	IL-1β	IL1b	Tbc1d15	0.435766	0.00111034	0.302	0.177
cDC2	cDC2	IL-1β	IL1b	Prr13	0.432953	4.31221e-05	0.659	0.536
cDC2	cDC2	IL-1β	IL1b	Acvr2a	0.432549	2.15086e-08	0.202	0.062
cDC2	cDC2	IL-1β	IL1b	Nuak2	0.432391	0.000189777	0.291	0.171
cDC2	cDC2	IL-1β	IL1b	Lmnb1	0.430563	0.000122675	0.318	0.193
cDC2	cDC2	IL-1β	IL1b	Mif4gd	0.430218	5.0196e-05	0.318	0.158
cDC2	cDC2	IL-1β	IL1b	Lfng	0.430147	2.35947e-08	0.345	0.166
cDC2	cDC2	IL-1β	IL1b	Galnt7	0.426469	2.89721e-08	0.267	0.101
cDC2	cDC2	IL-1β	IL1b	Ext1	0.423565	6.85566e-07	0.283	0.117
cDC2	cDC2	IL-1β	IL1b	Hnrnpa3	0.423079	1.48689e-06	0.88	0.801
cDC2	cDC2	IL-1β	IL1b	Rbx1	0.422455	2.6548e-06	0.822	0.758
cDC2	cDC2	IL-1β	IL1b	Cflar	0.421159	4.27923e-06	0.547	0.394
cDC2	cDC2	IL-1β	IL1b	Sar1a	0.420734	0.000303994	0.446	0.301
cDC2	cDC2	IL-1β	IL1b	Casp8	0.42003	1.89955e-05	0.465	0.305
cDC2	cDC2	IL-1β	IL1b	Col27a1	0.419429	8.98095e-07	0.14	0.041
cDC2	cDC2	IL-1β	IL1b	Dad1	0.418357	1.41003e-05	0.775	0.671
cDC2	cDC2	IL-1β	IL1b	Mdh2	0.417044	4.83282e-08	0.667	0.479
cDC2	cDC2	IL-1β	IL1b	Ffar2	0.41554	0.00484209	0.287	0.196
cDC2	cDC2	IL-1β	IL1b	Ubxn2a	0.414619	3.29671e-05	0.287	0.149
cDC2	cDC2	IL-1β	IL1b	Ctsz	0.414585	4.59555e-09	0.938	0.889
cDC2	cDC2	IL-1β	IL1b	Wtap	0.409843	0.000952847	0.368	0.234
cDC2	cDC2	IL-1β	IL1b	Kcnk6	0.408297	0.000671068	0.271	0.16
cDC2	cDC2	IL-1β	IL1b	Ncl	0.405099	0.00024043	0.802	0.737
cDC2	cDC2	IL-1β	IL1b	Bzw2	0.404756	0.000108332	0.322	0.161
cDC2	cDC2	IL-1β	IL1b	Ak2	0.404071	0.000112067	0.62	0.509
cDC2	cDC2	IL-1β	IL1b	Nudt17	0.402592	1.41303e-09	0.159	0.03
cDC2	cDC2	IL-1β	IL1b	Fem1c	0.400118	1.1081e-06	0.38	0.215
cDC2	cDC2	IL-1β	IL1b	Pdcl3	0.400055	0.00129297	0.388	0.272
cDC2	cDC2	IL-1β	IL1b	Trpv2	0.399686	0.00016867	0.372	0.239
cDC2	cDC2	IL-1β	IL1b	Prpf31	0.39964	3.14809e-06	0.337	0.185
cDC2	cDC2	IL-1β	IL1b	Ywhaq	0.399141	0.00060223	0.609	0.532
cDC2	cDC2	IL-1β	IL1b	Pogk	0.398123	2.09725e-08	0.236	0.076
cDC2	cDC2	IL-1β	IL1b	Rai14	0.396392	4.25941e-11	0.159	0.021
cDC2	cDC2	IL-1β	IL1b	Nfkb2	0.396355	0.000421762	0.512	0.372
cDC2	cDC2	IL-1β	IL1b	Hnrnpll	0.395294	0.000240532	0.298	0.166
cDC2	cDC2	IL-1β	IL1b	Prps1	0.394503	0.000148652	0.256	0.134
cDC2	cDC2	IL-1β	IL1b	Arhgap31	0.392935	0.0022352	0.271	0.147
cDC2	cDC2	IL-1β	IL1b	Zfc3h1	0.391328	7.90237e-05	0.341	0.206
cDC2	cDC2	IL-1β	IL1b	Ngfr	0.385683	0.00202465	0.198	0.095
cDC2	cDC2	IL-1β	IL1b	Nipal1	0.385245	1.25801e-10	0.159	0.022
cDC2	cDC2	IL-1β	IL1b	Klf9	0.384301	4.43966e-06	0.163	0.046
cDC2	cDC2	IL-1β	IL1b	Myl6	0.38273	8.45143e-10	0.973	0.96
cDC2	cDC2	IL-1β	IL1b	Fcgrt	0.382713	0.0219665	0.535	0.426
cDC2	cDC2	IL-1β	IL1b	Myh9	0.382191	0.0262738	0.705	0.674
cDC2	cDC2	IL-1β	IL1b	Tnfrsf11a	0.38212	0.000328046	0.19	0.087
cDC2	cDC2	IL-1β	IL1b	Pgk1	0.381438	0.0267923	0.539	0.443
cDC2	cDC2	IL-1β	IL1b	Xxylt1	0.379417	2.13682e-07	0.221	0.078
cDC2	cDC2	IL-1β	IL1b	BC031181	0.377682	0.00105362	0.465	0.354
cDC2	cDC2	IL-1β	IL1b	Mob3a	0.377261	0.00455637	0.341	0.231
cDC2	cDC2	IL-1β	IL1b	Tubb6	0.377166	7.66895e-08	0.194	0.051
cDC2	cDC2	IL-1β	IL1b	Car13	0.376412	1.9671e-12	0.151	0.013
cDC2	cDC2	IL-1β	IL1b	Rexo2	0.375804	0.031145	0.508	0.449
cDC2	cDC2	IL-1β	IL1b	Zfp106	0.372815	0.00402881	0.453	0.378
cDC2	cDC2	IL-1β	IL1b	St7	0.369314	2.84405e-06	0.182	0.054
cDC2	cDC2	IL-1β	IL1b	Dennd5a	0.368468	0.0272614	0.411	0.323
cDC2	cDC2	IL-1β	IL1b	Flot1	0.36743	0.00047607	0.283	0.158
cDC2	cDC2	IL-1β	IL1b	Birc3	0.366712	0.00576355	0.605	0.533
cDC2	cDC2	IL-1β	IL1b	Eif3c	0.366671	0.00107988	0.736	0.627
cDC2	cDC2	IL-1β	IL1b	Lrrc8c	0.366303	2.36956e-05	0.306	0.163
cDC2	cDC2	IL-1β	IL1b	Rab7	0.366064	0.0227807	0.605	0.546
cDC2	cDC2	IL-1β	IL1b	Adprh	0.365883	0.000536947	0.399	0.271
cDC2	cDC2	IL-1β	IL1b	Cxcl16	0.365376	0.00927995	0.43	0.312
cDC2	cDC2	IL-1β	IL1b	Stat4	0.36437	8.9659e-05	0.143	0.043
cDC2	cDC2	IL-1β	IL1b	Syncrip	0.363535	0.00232387	0.547	0.453
cDC2	cDC2	IL-1β	IL1b	Fkbp1a	0.361967	0.0333768	0.465	0.367
cDC2	cDC2	IL-1β	IL1b	Ptpn4	0.360267	0.00136623	0.229	0.117
cDC2	cDC2	IL-1β	IL1b	Diaph1	0.358414	0.00202217	0.508	0.396
cDC2	cDC2	IL-1β	IL1b	Runx3	0.357785	0.000574774	0.543	0.421
cDC2	cDC2	IL-1β	IL1b	Cyp7b1	0.35493	0.000140968	0.244	0.123
cDC2	cDC2	IL-1β	IL1b	Hemk1	0.354722	1.08403e-07	0.155	0.03
cDC2	cDC2	IL-1β	IL1b	Cdk6	0.35411	0.000158407	0.248	0.127
cDC2	cDC2	IL-1β	IL1b	Sod2	0.353053	0.0367112	0.422	0.335
cDC2	cDC2	IL-1β	IL1b	Gnb1	0.351517	0.000790008	0.674	0.595
cDC2	cDC2	IL-1β	IL1b	Lilr4b	0.35125	0.0012129	0.229	0.114
cDC2	cDC2	IL-1β	IL1b	Emd	0.350434	0.00232756	0.426	0.315
cDC2	cDC2	IL-1β	IL1b	Cd164	0.347861	7.34717e-05	0.368	0.233
cDC2	cDC2	IL-1β	IL1b	Fam96b	0.343769	0.00165365	0.384	0.267
cDC2	cDC2	IL-1β	IL1b	Morf4l2	0.343739	0.01022	0.38	0.29
cDC2	cDC2	IL-1β	IL1b	S100a6	0.341333	0.0419432	0.953	0.948
cDC2	cDC2	IL-1β	IL1b	Psmd11	0.340764	0.00241842	0.45	0.331
cDC2	cDC2	IL-1β	IL1b	Zfp296	0.339362	0.000387084	0.14	0.052
cDC2	cDC2	IL-1β	IL1b	Eif6	0.339345	8.9659e-05	0.519	0.396
cDC2	cDC2	IL-1β	IL1b	Nras	0.338665	0.0136937	0.403	0.299
cDC2	cDC2	IL-1β	IL1b	Mon1b	0.337052	4.82416e-07	0.19	0.052
cDC2	cDC2	IL-1β	IL1b	Hnrnpk	0.336534	0.000180094	0.806	0.729
cDC2	cDC2	IL-1β	IL1b	Id1	0.333728	5.2386e-10	0.112	0.008
cDC2	cDC2	IL-1β	IL1b	Smarce1	0.332942	0.00172877	0.465	0.361
cDC2	cDC2	IL-1β	IL1b	Fam49a	0.33261	0.000188703	0.601	0.459
cDC2	cDC2	IL-1β	IL1b	Csrnp1	0.331785	0.00843993	0.271	0.169
cDC2	cDC2	IL-1β	IL1b	Gnb4	0.331758	1.07228e-06	0.116	0.024
cDC2	cDC2	IL-1β	IL1b	Eif1ax	0.330915	0.00328005	0.446	0.329
cDC2	cDC2	IL-1β	IL1b	Cct3	0.329402	0.00156316	0.554	0.426
cDC2	cDC2	IL-1β	IL1b	Tnip2	0.329275	2.41137e-05	0.209	0.093
cDC2	cDC2	IL-1β	IL1b	Sav1	0.328098	0.0208059	0.291	0.207
cDC2	cDC2	IL-1β	IL1b	Dnajb6	0.328068	0.0477414	0.523	0.462
cDC2	cDC2	IL-1β	IL1b	Zfp593	0.325162	0.00563059	0.31	0.207
cDC2	cDC2	IL-1β	IL1b	Spint1	0.323155	0.00145832	0.217	0.116
cDC2	cDC2	IL-1β	IL1b	Creb5	0.323052	6.33966e-06	0.112	0.021
cDC2	cDC2	IL-1β	IL1b	Tmem65	0.322014	0.00553334	0.221	0.123
cDC2	cDC2	IL-1β	IL1b	Ube2i	0.319938	0.0123063	0.636	0.584
cDC2	cDC2	IL-1β	IL1b	Eif4a1	0.319849	0.000137375	0.86	0.85
cDC2	cDC2	IL-1β	IL1b	Pla2g15	0.317449	0.000413912	0.155	0.065
cDC2	cDC2	IL-1β	IL1b	Vcp	0.31704	0.00166595	0.663	0.604
cDC2	cDC2	IL-1β	IL1b	Arfgap2	0.316631	0.00993867	0.318	0.231
cDC2	cDC2	IL-1β	IL1b	Bzw1	0.316301	0.00407876	0.566	0.44
cDC2	cDC2	IL-1β	IL1b	Mthfs	0.315678	0.00228905	0.314	0.195
cDC2	cDC2	IL-1β	IL1b	St6gal1	0.31544	0.00208298	0.279	0.16
cDC2	cDC2	IL-1β	IL1b	Arhgap30	0.314499	0.0413229	0.767	0.725
cDC2	cDC2	IL-1β	IL1b	Ddx6	0.314285	0.0419203	0.605	0.551
cDC2	cDC2	IL-1β	IL1b	Rpain	0.313668	0.0012129	0.205	0.097
cDC2	cDC2	IL-1β	IL1b	Lrrc59	0.313659	0.000511147	0.329	0.212
cDC2	cDC2	IL-1β	IL1b	Eif2s1	0.313575	0.0392745	0.403	0.32
cDC2	cDC2	IL-1β	IL1b	Hsbp1	0.312761	0.0183549	0.531	0.424
cDC2	cDC2	IL-1β	IL1b	Txndc17	0.312728	0.00766647	0.589	0.532
cDC2	cDC2	IL-1β	IL1b	Rabgap1l	0.311833	0.0142815	0.198	0.114
cDC2	cDC2	IL-1β	IL1b	Fndc10	0.311803	4.86771e-07	0.147	0.03
cDC2	cDC2	IL-1β	IL1b	Itm2c	0.311434	0.0267222	0.667	0.634
cDC2	cDC2	IL-1β	IL1b	Zdhhc6	0.310041	0.00531969	0.244	0.146
cDC2	cDC2	IL-1β	IL1b	Psma3	0.309803	0.000152727	0.783	0.687
cDC2	cDC2	IL-1β	IL1b	Pgs1	0.308541	4.77021e-05	0.275	0.141
cDC2	cDC2	IL-1β	IL1b	Lilrb4a	0.308021	0.00112251	0.163	0.065
cDC2	cDC2	IL-1β	IL1b	Rspry1	0.306329	0.000104563	0.329	0.214
cDC2	cDC2	IL-1β	IL1b	Havcr2	0.306232	0.0406585	0.353	0.272
cDC2	cDC2	IL-1β	IL1b	Calr	0.306121	0.0128871	0.868	0.802
cDC2	cDC2	IL-1β	IL1b	Gpr35	0.30254	0.00321163	0.31	0.204
cDC2	cDC2	IL-1β	IL1b	Plekhg2	0.300938	0.000319906	0.159	0.068
cDC2	cDC2	IL-1β	IL1b	Vmp1	0.29962	0.0134606	0.554	0.445
cDC2	cDC2	IL-1β	IL1b	Med15	0.299301	0.00146183	0.326	0.212
cDC2	cDC2	IL-1β	IL1b	Srsf2	0.299203	0.000729854	0.694	0.576
cDC2	cDC2	IL-1β	IL1b	Adcy6	0.299047	5.2285e-07	0.128	0.022
cDC2	cDC2	IL-1β	IL1b	Ube2j2	0.298494	0.0227434	0.31	0.229
cDC2	cDC2	IL-1β	IL1b	Stk39	0.295477	2.48849e-06	0.116	0.021
cDC2	cDC2	IL-1β	IL1b	Tpm3	0.295141	0.000790093	0.833	0.782
cDC2	cDC2	IL-1β	IL1b	Mrpl20	0.293911	0.00126258	0.57	0.465
cDC2	cDC2	IL-1β	IL1b	Rnf7	0.293691	0.0263795	0.477	0.377
cDC2	cDC2	IL-1β	IL1b	Srf	0.290951	0.00327963	0.221	0.122
cDC2	cDC2	IL-1β	IL1b	Gmppb	0.288082	0.00189021	0.202	0.097
cDC2	cDC2	IL-1β	IL1b	Uqcrfs1	0.286522	0.0259313	0.597	0.549
cDC2	cDC2	IL-1β	IL1b	Map1lc3b	0.286023	0.00866771	0.651	0.566
cDC2	cDC2	IL-1β	IL1b	Fdx1	0.285593	0.00725387	0.205	0.116
cDC2	cDC2	IL-1β	IL1b	Adam23	0.284017	0.000346097	0.62	0.464
cDC2	cDC2	IL-1β	IL1b	Sf3b6	0.283056	0.0211277	0.636	0.57
cDC2	cDC2	IL-1β	IL1b	Gpat4	0.282137	0.000980537	0.256	0.139
cDC2	cDC2	IL-1β	IL1b	Ppa1	0.282089	0.000385262	0.298	0.171
cDC2	cDC2	IL-1β	IL1b	Plscr1	0.280225	2.06438e-05	0.132	0.036
cDC2	cDC2	IL-1β	IL1b	Actn1	0.279474	0.0143969	0.186	0.112
cDC2	cDC2	IL-1β	IL1b	Icam1	0.278653	0.0139822	0.481	0.408
cDC2	cDC2	IL-1β	IL1b	Vasp	0.278214	0.0351958	0.694	0.655
cDC2	cDC2	IL-1β	IL1b	Abtb2	0.277667	1.22241e-05	0.101	0.016
cDC2	cDC2	IL-1β	IL1b	Frmd4b	0.277403	0.0396486	0.333	0.258
cDC2	cDC2	IL-1β	IL1b	Psmb7	0.27437	0.0087606	0.45	0.367
cDC2	cDC2	IL-1β	IL1b	Oasl2	0.273699	3.20185e-05	0.229	0.101
cDC2	cDC2	IL-1β	IL1b	Cd40	0.273311	0.00464146	0.384	0.301
cDC2	cDC2	IL-1β	IL1b	Psmb6	0.272356	0.0172862	0.64	0.568
cDC2	cDC2	IL-1β	IL1b	Rab10	0.271896	0.0174791	0.519	0.421
cDC2	cDC2	IL-1β	IL1b	Tfec	0.271658	0.0156583	0.109	0.047
cDC2	cDC2	IL-1β	IL1b	Arpc2	0.271445	4.27137e-05	0.957	0.959
cDC2	cDC2	IL-1β	IL1b	Eif4e2	0.268866	0.0351082	0.426	0.359
cDC2	cDC2	IL-1β	IL1b	Etf1	0.267347	0.0160645	0.403	0.307
cDC2	cDC2	IL-1β	IL1b	Ube2m	0.266292	0.0475408	0.457	0.375
cDC2	cDC2	IL-1β	IL1b	Cd300lf	0.262635	0.0259911	0.155	0.084
cDC2	cDC2	IL-1β	IL1b	Slc7a5	0.262429	1.82059e-08	0.12	0.014
cDC2	cDC2	IL-1β	IL1b	Sertad2	0.261268	0.0184987	0.217	0.138
cDC2	cDC2	IL-1β	IL1b	Csf2rb2	0.260978	0.00013187	0.233	0.12
cDC2	cDC2	IL-1β	IL1b	Siglece	0.260831	0.00619335	0.151	0.07
cDC2	cDC2	IL-1β	IL1b	Ube2f	0.260769	0.0166835	0.539	0.456
cDC2	cDC2	IL-1β	IL1b	Dynlrb1	0.25958	0.00626094	0.589	0.495
cDC2	cDC2	IL-1β	IL1b	Arid5a	0.257205	0.00218684	0.248	0.153
cDC2	cDC2	IL-1β	IL1b	Gimap1	0.255715	8.20632e-06	0.155	0.054
cDC2	cDC2	IL-1β	IL1b	H2-Eb2	0.255057	0.00842068	0.151	0.082
cDC2	cDC2	IL-1β	IL1b	Erh	0.254277	0.0244523	0.372	0.269
cDC2	cDC2	IL-1β	IL1b	Mbd2	0.252047	0.006769	0.543	0.445
cDC2	cDC2	IL-1β	IL1b	Asnsd1	-0.250169	0.00219304	0.14	0.269
cDC2	cDC2	IL-1β	IL1b	Grcc10	-0.251483	0.00154245	0.074	0.187
cDC2	cDC2	IL-1β	IL1b	Pttg1	-0.251792	0.008295	0.109	0.201
cDC2	cDC2	IL-1β	IL1b	Idh1	-0.252327	0.00806764	0.07	0.152
cDC2	cDC2	IL-1β	IL1b	Slc12a6	-0.25559	0.000842626	0.066	0.191
cDC2	cDC2	IL-1β	IL1b	Cnpy3	-0.256076	0.0359177	0.217	0.34
cDC2	cDC2	IL-1β	IL1b	Spata13	-0.256426	0.000269415	0.047	0.144
cDC2	cDC2	IL-1β	IL1b	Raph1	-0.256889	0.000692627	0.128	0.236
cDC2	cDC2	IL-1β	IL1b	H2-Ab1	-0.257215	0.00152433	0.965	0.951
cDC2	cDC2	IL-1β	IL1b	Tmem238	-0.258055	0.00105102	0.097	0.228
cDC2	cDC2	IL-1β	IL1b	BC035044	-0.258181	0.0242733	0.213	0.331
cDC2	cDC2	IL-1β	IL1b	Fam102b	-0.259024	7.40784e-06	0.019	0.144
cDC2	cDC2	IL-1β	IL1b	H2-Eb1	-0.259226	0.00377518	0.981	0.964
cDC2	cDC2	IL-1β	IL1b	Ptprs	-0.259662	0.00509752	0.089	0.201
cDC2	cDC2	IL-1β	IL1b	Cyb5a	-0.259932	0.00047607	0.372	0.57
cDC2	cDC2	IL-1β	IL1b	Deptor	-0.260231	8.18329e-06	0.035	0.15
cDC2	cDC2	IL-1β	IL1b	Lpin2	-0.260725	5.67913e-05	0.058	0.201
cDC2	cDC2	IL-1β	IL1b	Lmo1	-0.262605	0.000114178	0.039	0.146
cDC2	cDC2	IL-1β	IL1b	Tyk2	-0.263311	0.0299636	0.167	0.25
cDC2	cDC2	IL-1β	IL1b	Lpin1	-0.26374	0.00535737	0.062	0.155
cDC2	cDC2	IL-1β	IL1b	Xpr1	-0.263812	0.00370657	0.097	0.21
cDC2	cDC2	IL-1β	IL1b	Nceh1	-0.263933	0.000163162	0.043	0.171
cDC2	cDC2	IL-1β	IL1b	Fkbp15	-0.264993	0.0271819	0.198	0.315
cDC2	cDC2	IL-1β	IL1b	AC140186.1	-0.265222	7.94365e-05	0.016	0.117
cDC2	cDC2	IL-1β	IL1b	Atraid	-0.265246	0.00025752	0.174	0.32
cDC2	cDC2	IL-1β	IL1b	AB124611	-0.265342	0.0406189	0.124	0.226
cDC2	cDC2	IL-1β	IL1b	Mindy2	-0.265499	0.00943092	0.085	0.182
cDC2	cDC2	IL-1β	IL1b	Camkk2	-0.266064	0.00112015	0.163	0.316
cDC2	cDC2	IL-1β	IL1b	Pnpla7	-0.266768	0.000774347	0.062	0.177
cDC2	cDC2	IL-1β	IL1b	Abi3	-0.267679	0.03661	0.109	0.201
cDC2	cDC2	IL-1β	IL1b	Akna	-0.267855	0.00523895	0.159	0.291
cDC2	cDC2	IL-1β	IL1b	Rfc1	-0.267901	0.000410435	0.089	0.22
cDC2	cDC2	IL-1β	IL1b	Gpr34	-0.267973	0.000104353	0.016	0.117
cDC2	cDC2	IL-1β	IL1b	Arhgap5	-0.268072	0.0116611	0.116	0.237
cDC2	cDC2	IL-1β	IL1b	Cd300lg	-0.268895	1.95693e-08	0.004	0.139
cDC2	cDC2	IL-1β	IL1b	Unc119	-0.268991	0.000792168	0.058	0.161
cDC2	cDC2	IL-1β	IL1b	Mcm7	-0.269287	0.000930865	0.035	0.117
cDC2	cDC2	IL-1β	IL1b	Surf1	-0.270099	0.000150107	0.074	0.184
cDC2	cDC2	IL-1β	IL1b	Plekha2	-0.270357	0.00486077	0.112	0.225
cDC2	cDC2	IL-1β	IL1b	G6pdx	-0.271175	1.38004e-05	0.093	0.231
cDC2	cDC2	IL-1β	IL1b	Csnk1g3	-0.271807	0.00583156	0.178	0.312
cDC2	cDC2	IL-1β	IL1b	Ank	-0.271821	0.0011993	0.136	0.252
cDC2	cDC2	IL-1β	IL1b	Ncf1	-0.272189	0.000461285	0.205	0.364
cDC2	cDC2	IL-1β	IL1b	Plcb2	-0.272668	0.000223502	0.085	0.214
cDC2	cDC2	IL-1β	IL1b	H2-D1	-0.27305	0.000191719	0.977	0.989
cDC2	cDC2	IL-1β	IL1b	Wasf2	-0.273408	0.0136382	0.415	0.554
cDC2	cDC2	IL-1β	IL1b	Aldh2	-0.273439	0.00378894	0.229	0.37
cDC2	cDC2	IL-1β	IL1b	Mrpl30	-0.273478	0.01153	0.399	0.535
cDC2	cDC2	IL-1β	IL1b	Tor3a	-0.273677	0.00550141	0.116	0.234
cDC2	cDC2	IL-1β	IL1b	Nfic	-0.274872	0.000570247	0.081	0.204
cDC2	cDC2	IL-1β	IL1b	Sirpb1a	-0.275012	0.000424522	0.089	0.214
cDC2	cDC2	IL-1β	IL1b	Mfsd6	-0.275272	5.03595e-06	0.016	0.12
cDC2	cDC2	IL-1β	IL1b	Pot1b	-0.275665	0.000115576	0.035	0.149
cDC2	cDC2	IL-1β	IL1b	Lrwd1	-0.276243	9.72762e-05	0.07	0.185
cDC2	cDC2	IL-1β	IL1b	Arl5c	-0.276435	0.000124448	0.221	0.381
cDC2	cDC2	IL-1β	IL1b	Ppt2	-0.276536	0.00095742	0.058	0.163
cDC2	cDC2	IL-1β	IL1b	Lemd2	-0.278066	0.00366267	0.151	0.272
cDC2	cDC2	IL-1β	IL1b	Mob3b	-0.278084	0.00242724	0.078	0.182
cDC2	cDC2	IL-1β	IL1b	Vamp5	-0.278905	0.00201375	0.058	0.163
cDC2	cDC2	IL-1β	IL1b	Ptpa	-0.279744	0.00721499	0.209	0.335
cDC2	cDC2	IL-1β	IL1b	Gdap10	-0.280109	6.97232e-05	0.047	0.168
cDC2	cDC2	IL-1β	IL1b	Ppp1r12c	-0.280707	0.0272171	0.217	0.332
cDC2	cDC2	IL-1β	IL1b	Spns3	-0.280805	0.000189286	0.019	0.123
cDC2	cDC2	IL-1β	IL1b	Cd47	-0.281012	5.13164e-05	0.783	0.884
cDC2	cDC2	IL-1β	IL1b	Uvrag	-0.281187	0.00190554	0.357	0.54
cDC2	cDC2	IL-1β	IL1b	Cib1	-0.281694	0.039032	0.174	0.29
cDC2	cDC2	IL-1β	IL1b	Slc31a2	-0.281893	0.00282909	0.12	0.258
cDC2	cDC2	IL-1β	IL1b	Lpxn	-0.282971	0.00288727	0.085	0.193
cDC2	cDC2	IL-1β	IL1b	Gdi2	-0.283345	0.00692795	0.845	0.869
cDC2	cDC2	IL-1β	IL1b	Tmem219	-0.28372	0.00101357	0.244	0.403
cDC2	cDC2	IL-1β	IL1b	Lyl1	-0.284142	0.000700421	0.027	0.123
cDC2	cDC2	IL-1β	IL1b	Ubash3b	-0.284297	0.000281692	0.054	0.174
cDC2	cDC2	IL-1β	IL1b	Bloc1s2	-0.284483	0.013937	0.31	0.451
cDC2	cDC2	IL-1β	IL1b	Me2	-0.285061	0.000938399	0.132	0.272
cDC2	cDC2	IL-1β	IL1b	Txndc15	-0.286103	0.000317812	0.105	0.241
cDC2	cDC2	IL-1β	IL1b	Rpn2	-0.287006	0.0123804	0.384	0.536
cDC2	cDC2	IL-1β	IL1b	E2f2	-0.287571	1.7002e-05	0.023	0.134
cDC2	cDC2	IL-1β	IL1b	Sgpl1	-0.287681	0.0333332	0.267	0.38
cDC2	cDC2	IL-1β	IL1b	Alcam	-0.288077	0.000305568	0.217	0.397
cDC2	cDC2	IL-1β	IL1b	Tlr2	-0.288416	0.0202372	0.097	0.195
cDC2	cDC2	IL-1β	IL1b	Plekhg3	-0.288738	2.44136e-05	0.016	0.127
cDC2	cDC2	IL-1β	IL1b	Lztfl1	-0.290003	0.000536944	0.066	0.19
cDC2	cDC2	IL-1β	IL1b	Sh3bgrl3	-0.290249	4.2814e-07	0.95	0.975
cDC2	cDC2	IL-1β	IL1b	Zfp652	-0.290544	3.46544e-05	0.062	0.204
cDC2	cDC2	IL-1β	IL1b	Herc1	-0.29073	0.00267684	0.236	0.358
cDC2	cDC2	IL-1β	IL1b	Dnmt3a	-0.291168	0.0033113	0.209	0.351
cDC2	cDC2	IL-1β	IL1b	Cdc42ep3	-0.291607	0.0194752	0.236	0.369
cDC2	cDC2	IL-1β	IL1b	Ubn1	-0.292595	0.000982148	0.186	0.32
cDC2	cDC2	IL-1β	IL1b	Khk	-0.293097	7.90257e-05	0.05	0.174
cDC2	cDC2	IL-1β	IL1b	Tor1aip1	-0.293233	0.00377518	0.318	0.481
cDC2	cDC2	IL-1β	IL1b	Ptms	-0.293507	0.00233726	0.76	0.837
cDC2	cDC2	IL-1β	IL1b	Tia1	-0.293964	0.0164173	0.233	0.364
cDC2	cDC2	IL-1β	IL1b	Itgb2	-0.294197	8.14223e-05	0.395	0.6
cDC2	cDC2	IL-1β	IL1b	Chil5	-0.294336	4.7346e-06	0.008	0.122
cDC2	cDC2	IL-1β	IL1b	Wls	-0.294613	0.000134191	0.07	0.199
cDC2	cDC2	IL-1β	IL1b	Prkacb	-0.294845	0.00113352	0.163	0.294
cDC2	cDC2	IL-1β	IL1b	Dock10	-0.295277	0.00393079	0.589	0.756
cDC2	cDC2	IL-1β	IL1b	Pepd	-0.296115	0.0108124	0.151	0.274
cDC2	cDC2	IL-1β	IL1b	Commd8	-0.29658	0.00568672	0.26	0.402
cDC2	cDC2	IL-1β	IL1b	Stard5	-0.296593	0.00120147	0.054	0.172
cDC2	cDC2	IL-1β	IL1b	Mvb12a	-0.296722	0.00480199	0.229	0.351
cDC2	cDC2	IL-1β	IL1b	Top2b	-0.296794	0.00459892	0.287	0.418
cDC2	cDC2	IL-1β	IL1b	Stom	-0.297143	0.000116365	0.074	0.209
cDC2	cDC2	IL-1β	IL1b	Tnrc6b	-0.297688	0.0138996	0.205	0.345
cDC2	cDC2	IL-1β	IL1b	Fam107b	-0.298213	0.000857912	0.205	0.345
cDC2	cDC2	IL-1β	IL1b	Micu1	-0.298425	0.00526326	0.109	0.222
cDC2	cDC2	IL-1β	IL1b	Ehd4	-0.298712	0.000428427	0.298	0.472
cDC2	cDC2	IL-1β	IL1b	Mrpl33	-0.299102	0.000870236	0.578	0.703
cDC2	cDC2	IL-1β	IL1b	Notch2	-0.299189	6.44207e-05	0.101	0.239
cDC2	cDC2	IL-1β	IL1b	Cdk4	-0.299829	0.00755497	0.205	0.339
cDC2	cDC2	IL-1β	IL1b	Acaa2	-0.300816	8.23088e-06	0.07	0.222
cDC2	cDC2	IL-1β	IL1b	Nr3c1	-0.301511	0.000133426	0.178	0.343
cDC2	cDC2	IL-1β	IL1b	Aldoa	-0.301955	0.00336467	0.426	0.576
cDC2	cDC2	IL-1β	IL1b	Epcam	-0.302321	0.000222619	0.031	0.13
cDC2	cDC2	IL-1β	IL1b	Lasp1	-0.302701	0.000287289	0.283	0.46
cDC2	cDC2	IL-1β	IL1b	Med30	-0.302946	0.00765223	0.205	0.335
cDC2	cDC2	IL-1β	IL1b	Plxdc1	-0.303193	8.50017e-07	0.012	0.13
cDC2	cDC2	IL-1β	IL1b	R3hdm4	-0.303521	0.00165365	0.225	0.375
cDC2	cDC2	IL-1β	IL1b	Cotl1	-0.303861	0.00373327	0.612	0.745
cDC2	cDC2	IL-1β	IL1b	Lrrc25	-0.304311	8.02026e-05	0.174	0.351
cDC2	cDC2	IL-1β	IL1b	Bmt2	-0.304714	0.000735164	0.12	0.253
cDC2	cDC2	IL-1β	IL1b	Irgm1	-0.305305	0.0178064	0.128	0.225
cDC2	cDC2	IL-1β	IL1b	H2-Aa	-0.305862	1.94216e-05	0.965	0.968
cDC2	cDC2	IL-1β	IL1b	Asah1	-0.305893	0.00421947	0.31	0.437
cDC2	cDC2	IL-1β	IL1b	Ddrgk1	-0.307149	0.00196524	0.264	0.41
cDC2	cDC2	IL-1β	IL1b	Hist1h1c	-0.30716	0.0456531	0.256	0.354
cDC2	cDC2	IL-1β	IL1b	Arrb1	-0.307334	5.11374e-05	0.043	0.163
cDC2	cDC2	IL-1β	IL1b	Carmil1	-0.307954	3.68655e-08	0.004	0.144
cDC2	cDC2	IL-1β	IL1b	Sec11c	-0.308681	0.000331943	0.419	0.62
cDC2	cDC2	IL-1β	IL1b	Ckap4	-0.309131	2.14494e-05	0.043	0.163
cDC2	cDC2	IL-1β	IL1b	B2m	-0.309359	3.63234e-06	0.996	0.992
cDC2	cDC2	IL-1β	IL1b	Abca7	-0.309749	0.000354808	0.101	0.241
cDC2	cDC2	IL-1β	IL1b	Emc10	-0.30976	0.00104827	0.252	0.397
cDC2	cDC2	IL-1β	IL1b	Cox20	-0.310143	0.000410017	0.14	0.288
cDC2	cDC2	IL-1β	IL1b	Plxnc1	-0.311025	0.0100621	0.256	0.416
cDC2	cDC2	IL-1β	IL1b	Dhrs1	-0.313304	0.0351196	0.078	0.188
cDC2	cDC2	IL-1β	IL1b	Grap	-0.313528	0.00360181	0.089	0.209
cDC2	cDC2	IL-1β	IL1b	Hlcs	-0.314306	1.8469e-07	0.023	0.174
cDC2	cDC2	IL-1β	IL1b	Akr1b3	-0.314317	0.00148641	0.302	0.465
cDC2	cDC2	IL-1β	IL1b	Ptpra	-0.314948	7.90237e-05	0.198	0.359
cDC2	cDC2	IL-1β	IL1b	Nup210	-0.315	0.00199233	0.112	0.237
cDC2	cDC2	IL-1β	IL1b	Hps3	-0.316379	7.4289e-05	0.163	0.332
cDC2	cDC2	IL-1β	IL1b	Lpcat2	-0.31954	0.0289074	0.097	0.187
cDC2	cDC2	IL-1β	IL1b	Apobr	-0.319929	0.000567187	0.054	0.166
cDC2	cDC2	IL-1β	IL1b	Wdfy2	-0.319977	0.000233736	0.116	0.261
cDC2	cDC2	IL-1β	IL1b	Ssh2	-0.320315	3.90037e-05	0.264	0.464
cDC2	cDC2	IL-1β	IL1b	Kxd1	-0.320623	0.0145792	0.291	0.416
cDC2	cDC2	IL-1β	IL1b	Dguok	-0.322235	0.000564025	0.217	0.367
cDC2	cDC2	IL-1β	IL1b	Reep5	-0.322755	0.000323539	0.558	0.72
cDC2	cDC2	IL-1β	IL1b	Ids	-0.32283	0.00464146	0.159	0.288
cDC2	cDC2	IL-1β	IL1b	Clk4	-0.323857	0.000199907	0.151	0.307
cDC2	cDC2	IL-1β	IL1b	Matk	-0.324067	0.00213452	0.105	0.229
cDC2	cDC2	IL-1β	IL1b	Rp2	-0.324248	0.00046976	0.298	0.475
cDC2	cDC2	IL-1β	IL1b	Rnpep	-0.325087	0.000404394	0.186	0.332
cDC2	cDC2	IL-1β	IL1b	Sipa1	-0.325096	1.97521e-05	0.116	0.277
cDC2	cDC2	IL-1β	IL1b	Ly86	-0.325328	0.000110544	0.535	0.763
cDC2	cDC2	IL-1β	IL1b	Lsp1	-0.325502	0.00177816	0.853	0.899
cDC2	cDC2	IL-1β	IL1b	Nek7	-0.32571	4.95929e-05	0.19	0.359
cDC2	cDC2	IL-1β	IL1b	Sept11	-0.326172	0.000416193	0.171	0.334
cDC2	cDC2	IL-1β	IL1b	Gng2	-0.326499	0.00051424	0.151	0.297
cDC2	cDC2	IL-1β	IL1b	St8sia1	-0.326649	3.41679e-06	0.054	0.209
cDC2	cDC2	IL-1β	IL1b	Arid1a	-0.32704	0.00540904	0.388	0.524
cDC2	cDC2	IL-1β	IL1b	Nap1l1	-0.32744	1.0195e-05	0.57	0.718
cDC2	cDC2	IL-1β	IL1b	Btla	-0.328023	6.70689e-05	0.081	0.229
cDC2	cDC2	IL-1β	IL1b	Srpk2	-0.328137	5.35302e-05	0.081	0.212
cDC2	cDC2	IL-1β	IL1b	Colgalt1	-0.328624	0.0171241	0.287	0.405
cDC2	cDC2	IL-1β	IL1b	Ccpg1	-0.328995	4.73531e-06	0.031	0.176
cDC2	cDC2	IL-1β	IL1b	Fuca2	-0.330113	0.000200024	0.093	0.242
cDC2	cDC2	IL-1β	IL1b	Jup	-0.330686	3.70256e-05	0.062	0.187
cDC2	cDC2	IL-1β	IL1b	Ncoa1	-0.330727	2.30209e-05	0.054	0.18
cDC2	cDC2	IL-1β	IL1b	Klf13	-0.33146	0.00220975	0.267	0.411
cDC2	cDC2	IL-1β	IL1b	Tns3	-0.332252	0.000192979	0.124	0.274
cDC2	cDC2	IL-1β	IL1b	Dnase2a	-0.332486	0.000839377	0.128	0.261
cDC2	cDC2	IL-1β	IL1b	Sgpp1	-0.332555	0.00051006	0.143	0.282
cDC2	cDC2	IL-1β	IL1b	Tkt	-0.332837	1.82129e-05	0.527	0.688
cDC2	cDC2	IL-1β	IL1b	Snx18	-0.335293	0.0107213	0.221	0.35
cDC2	cDC2	IL-1β	IL1b	Psme2b	-0.335447	3.71176e-07	0.05	0.222
cDC2	cDC2	IL-1β	IL1b	Gsn	-0.335862	0.00206416	0.535	0.669
cDC2	cDC2	IL-1β	IL1b	Rassf5	-0.336598	0.00772251	0.198	0.332
cDC2	cDC2	IL-1β	IL1b	Tmem55b	-0.337432	0.000607222	0.198	0.367
cDC2	cDC2	IL-1β	IL1b	Gpsm3	-0.338034	0.000259918	0.407	0.585
cDC2	cDC2	IL-1β	IL1b	Pgap1	-0.338495	2.82852e-06	0.019	0.147
cDC2	cDC2	IL-1β	IL1b	Ctsd	-0.338732	0.0382624	0.209	0.32
cDC2	cDC2	IL-1β	IL1b	Cd300ld	-0.339176	1.69166e-05	0.031	0.138
cDC2	cDC2	IL-1β	IL1b	Tmed3	-0.340342	1.07229e-05	0.252	0.451
cDC2	cDC2	IL-1β	IL1b	Sh3kbp1	-0.34094	2.08151e-05	0.112	0.267
cDC2	cDC2	IL-1β	IL1b	Specc1	-0.341139	6.95287e-05	0.054	0.182
cDC2	cDC2	IL-1β	IL1b	Elmsan1	-0.341263	2.48109e-06	0.043	0.177
cDC2	cDC2	IL-1β	IL1b	Plekhm3	-0.341362	1.12405e-06	0.078	0.239
cDC2	cDC2	IL-1β	IL1b	Atp13a2	-0.34137	0.0107213	0.081	0.179
cDC2	cDC2	IL-1β	IL1b	Ubc	-0.342041	0.0179216	0.818	0.84
cDC2	cDC2	IL-1β	IL1b	Mia2	-0.34237	0.000403598	0.322	0.509
cDC2	cDC2	IL-1β	IL1b	Ivns1abp	-0.342389	0.00321255	0.202	0.343
cDC2	cDC2	IL-1β	IL1b	H2afz	-0.343258	0.000329835	0.907	0.938
cDC2	cDC2	IL-1β	IL1b	Plekho2	-0.343731	0.00513722	0.349	0.503
cDC2	cDC2	IL-1β	IL1b	Sorl1	-0.34501	6.35952e-06	0.101	0.248
cDC2	cDC2	IL-1β	IL1b	L1cam	-0.345603	1.20765e-05	0.027	0.141
cDC2	cDC2	IL-1β	IL1b	Selenoh	-0.345841	0.00046037	0.205	0.366
cDC2	cDC2	IL-1β	IL1b	Smarca2	-0.34597	6.68056e-05	0.116	0.266
cDC2	cDC2	IL-1β	IL1b	Vrk2	-0.346189	2.09718e-05	0.081	0.222
cDC2	cDC2	IL-1β	IL1b	Adipor1	-0.346688	0.0345543	0.209	0.323
cDC2	cDC2	IL-1β	IL1b	Plekho1	-0.347638	0.00502585	0.453	0.579
cDC2	cDC2	IL-1β	IL1b	Casp1	-0.347651	4.68142e-05	0.112	0.259
cDC2	cDC2	IL-1β	IL1b	Eif3e	-0.347844	0.000421957	0.69	0.829
cDC2	cDC2	IL-1β	IL1b	Ttc7	-0.348061	2.14162e-05	0.217	0.415
cDC2	cDC2	IL-1β	IL1b	Smpdl3a	-0.348945	0.0330978	0.19	0.282
cDC2	cDC2	IL-1β	IL1b	Csk	-0.349611	0.000170585	0.295	0.479
cDC2	cDC2	IL-1β	IL1b	Nedd9	-0.35047	2.1399e-07	0.058	0.225
cDC2	cDC2	IL-1β	IL1b	Nfatc2	-0.350512	7.39084e-05	0.07	0.228
cDC2	cDC2	IL-1β	IL1b	Ccdc88c	-0.350647	4.70807e-06	0.047	0.177
cDC2	cDC2	IL-1β	IL1b	Mrpl28	-0.351369	0.000243486	0.178	0.348
cDC2	cDC2	IL-1β	IL1b	Mink1	-0.351851	0.000225383	0.163	0.32
cDC2	cDC2	IL-1β	IL1b	Spib	-0.353398	1.09516e-05	0.078	0.234
cDC2	cDC2	IL-1β	IL1b	Cyp27a1	-0.353628	7.24117e-06	0.043	0.188
cDC2	cDC2	IL-1β	IL1b	Abca9	-0.354194	1.55257e-07	0.008	0.147
cDC2	cDC2	IL-1β	IL1b	Hebp1	-0.35461	0.0287457	0.07	0.168
cDC2	cDC2	IL-1β	IL1b	Neurl3	-0.356199	0.000431213	0.062	0.182
cDC2	cDC2	IL-1β	IL1b	Smim5	-0.357081	6.27551e-08	0.019	0.163
cDC2	cDC2	IL-1β	IL1b	Polr2g	-0.35735	2.88875e-05	0.252	0.426
cDC2	cDC2	IL-1β	IL1b	Tbl1xr1	-0.357366	0.000201585	0.186	0.35
cDC2	cDC2	IL-1β	IL1b	Nfkbid	-0.357704	0.0148174	0.12	0.241
cDC2	cDC2	IL-1β	IL1b	Stard9	-0.358638	3.92695e-07	0.043	0.201
cDC2	cDC2	IL-1β	IL1b	Zfp467	-0.358752	2.49455e-07	0.031	0.177
cDC2	cDC2	IL-1β	IL1b	Sod1	-0.358833	0.00285448	0.426	0.563
cDC2	cDC2	IL-1β	IL1b	Rnd3	-0.360721	5.18867e-06	0.132	0.307
cDC2	cDC2	IL-1β	IL1b	Haus8	-0.360846	0.000150301	0.101	0.241
cDC2	cDC2	IL-1β	IL1b	Hmgb1	-0.361234	0.00081417	0.694	0.797
cDC2	cDC2	IL-1β	IL1b	Atp8a1	-0.362473	8.87037e-05	0.089	0.241
cDC2	cDC2	IL-1β	IL1b	Ifnar2	-0.362637	6.02392e-05	0.124	0.285
cDC2	cDC2	IL-1β	IL1b	Slc29a3	-0.3631	0.000235093	0.14	0.286
cDC2	cDC2	IL-1β	IL1b	Stx16	-0.364028	0.00269267	0.205	0.366
cDC2	cDC2	IL-1β	IL1b	Slc2a3	-0.364064	2.77493e-06	0.035	0.176
cDC2	cDC2	IL-1β	IL1b	Arhgap25	-0.364548	2.81955e-05	0.085	0.242
cDC2	cDC2	IL-1β	IL1b	Tnni2	-0.365307	0.000738123	0.078	0.179
cDC2	cDC2	IL-1β	IL1b	Hpse	-0.366745	3.1054e-05	0.093	0.247
cDC2	cDC2	IL-1β	IL1b	Coro1a	-0.367696	8.41777e-07	0.907	0.938
cDC2	cDC2	IL-1β	IL1b	Tet3	-0.367797	0.000698856	0.143	0.286
cDC2	cDC2	IL-1β	IL1b	Ptp4a3	-0.368228	5.79344e-06	0.124	0.283
cDC2	cDC2	IL-1β	IL1b	Tctex1d2	-0.368331	0.00232555	0.124	0.282
cDC2	cDC2	IL-1β	IL1b	Gmfg	-0.368796	0.00262626	0.585	0.71
cDC2	cDC2	IL-1β	IL1b	Abhd17a	-0.369271	9.02072e-05	0.24	0.421
cDC2	cDC2	IL-1β	IL1b	BC005537	-0.370621	0.00617034	0.535	0.638
cDC2	cDC2	IL-1β	IL1b	Inpp5d	-0.37111	0.000172597	0.349	0.514
cDC2	cDC2	IL-1β	IL1b	Dhrs7	-0.372515	1.81827e-06	0.089	0.259
cDC2	cDC2	IL-1β	IL1b	Ms4a6c	-0.37369	0.000218659	0.764	0.88
cDC2	cDC2	IL-1β	IL1b	Gpx4	-0.374931	0.000729854	0.64	0.769
cDC2	cDC2	IL-1β	IL1b	Atp6ap1	-0.37558	1.20912e-05	0.205	0.388
cDC2	cDC2	IL-1β	IL1b	Sms	-0.375833	2.84683e-05	0.159	0.328
cDC2	cDC2	IL-1β	IL1b	Nsmaf	-0.376293	8.91896e-05	0.124	0.288
cDC2	cDC2	IL-1β	IL1b	Adssl1	-0.376598	0.000119568	0.039	0.146
cDC2	cDC2	IL-1β	IL1b	Anxa5	-0.377164	6.84684e-05	0.705	0.835
cDC2	cDC2	IL-1β	IL1b	Elmo2	-0.377959	0.000477049	0.147	0.296
cDC2	cDC2	IL-1β	IL1b	Prr5l	-0.378583	7.65851e-05	0.089	0.245
cDC2	cDC2	IL-1β	IL1b	Hsd17b11	-0.379955	4.73332e-07	0.074	0.252
cDC2	cDC2	IL-1β	IL1b	Atg3	-0.380038	0.00206416	0.329	0.468
cDC2	cDC2	IL-1β	IL1b	H2-K1	-0.380042	3.05949e-06	0.992	0.989
cDC2	cDC2	IL-1β	IL1b	Evl	-0.38131	2.80069e-06	0.136	0.334
cDC2	cDC2	IL-1β	IL1b	Uggt1	-0.382442	0.000263554	0.202	0.353
cDC2	cDC2	IL-1β	IL1b	Rab32	-0.384448	2.24603e-05	0.109	0.271
cDC2	cDC2	IL-1β	IL1b	Rgs3	-0.385169	2.41097e-05	0.058	0.206
cDC2	cDC2	IL-1β	IL1b	Cyfip2	-0.385973	8.44779e-07	0.12	0.316
cDC2	cDC2	IL-1β	IL1b	Pip4k2a	-0.386283	1.43706e-06	0.5	0.703
cDC2	cDC2	IL-1β	IL1b	Zmiz1	-0.387661	1.6432e-05	0.225	0.416
cDC2	cDC2	IL-1β	IL1b	Ccdc50	-0.38792	0.00128646	0.298	0.438
cDC2	cDC2	IL-1β	IL1b	Tmco1	-0.388425	0.000862287	0.248	0.411
cDC2	cDC2	IL-1β	IL1b	Eef2	-0.389699	4.86515e-07	0.926	0.934
cDC2	cDC2	IL-1β	IL1b	Ccl6	-0.390134	3.82273e-06	0.105	0.277
cDC2	cDC2	IL-1β	IL1b	Cbfa2t3	-0.391204	1.38004e-05	0.578	0.741
cDC2	cDC2	IL-1β	IL1b	Pea15a	-0.391276	0.000314733	0.174	0.331
cDC2	cDC2	IL-1β	IL1b	Add3	-0.392365	1.09047e-07	0.066	0.244
cDC2	cDC2	IL-1β	IL1b	Hmgb2	-0.394555	0.00777334	0.465	0.579
cDC2	cDC2	IL-1β	IL1b	Oxct1	-0.39473	1.99188e-06	0.182	0.388
cDC2	cDC2	IL-1β	IL1b	Scp2	-0.395377	3.54646e-05	0.519	0.677
cDC2	cDC2	IL-1β	IL1b	Susd3	-0.395457	9.42908e-06	0.078	0.223
cDC2	cDC2	IL-1β	IL1b	Nfix	-0.395732	1.85261e-07	0.066	0.256
cDC2	cDC2	IL-1β	IL1b	H2-T22	-0.398029	0.0126508	0.229	0.373
cDC2	cDC2	IL-1β	IL1b	Asap1	-0.398178	1.5742e-06	0.322	0.544
cDC2	cDC2	IL-1β	IL1b	Daglb	-0.399498	0.000192979	0.116	0.245
cDC2	cDC2	IL-1β	IL1b	Rasgrp4	-0.399738	2.07319e-05	0.097	0.263
cDC2	cDC2	IL-1β	IL1b	Lrmp	-0.4	7.79997e-07	0.174	0.359
cDC2	cDC2	IL-1β	IL1b	Dpp4	-0.402258	0.000353501	0.205	0.373
cDC2	cDC2	IL-1β	IL1b	Slc38a1	-0.402793	2.16084e-07	0.264	0.5
cDC2	cDC2	IL-1β	IL1b	Borcs6	-0.403554	0.000265499	0.143	0.297
cDC2	cDC2	IL-1β	IL1b	Iqgap2	-0.403566	8.00489e-08	0.035	0.199
cDC2	cDC2	IL-1β	IL1b	Tbc1d9	-0.4048	1.94661e-06	0.202	0.386
cDC2	cDC2	IL-1β	IL1b	Sptssa	-0.405337	1.08754e-05	0.271	0.454
cDC2	cDC2	IL-1β	IL1b	Dock4	-0.405708	3.3193e-07	0.081	0.263
cDC2	cDC2	IL-1β	IL1b	Ndufa6	-0.405887	2.98501e-07	0.682	0.802
cDC2	cDC2	IL-1β	IL1b	Aes	-0.406646	1.4207e-05	0.531	0.707
cDC2	cDC2	IL-1β	IL1b	Stk38	-0.407061	2.46352e-06	0.233	0.421
cDC2	cDC2	IL-1β	IL1b	Clk1	-0.407221	6.42757e-05	0.391	0.563
cDC2	cDC2	IL-1β	IL1b	Taok3	-0.408272	2.24567e-05	0.368	0.576
cDC2	cDC2	IL-1β	IL1b	Chka	-0.408878	0.00303173	0.182	0.323
cDC2	cDC2	IL-1β	IL1b	Arpc5l	-0.409779	3.1054e-05	0.318	0.472
cDC2	cDC2	IL-1β	IL1b	Ppt1	-0.410563	6.6466e-06	0.178	0.35
cDC2	cDC2	IL-1β	IL1b	Aph1c	-0.412846	1.00071e-08	0.039	0.215
cDC2	cDC2	IL-1β	IL1b	Clec4a1	-0.413528	2.06438e-05	0.236	0.411
cDC2	cDC2	IL-1β	IL1b	Anp32a	-0.414354	8.29218e-06	0.31	0.498
cDC2	cDC2	IL-1β	IL1b	Zcchc11	-0.414424	1.63901e-07	0.124	0.318
cDC2	cDC2	IL-1β	IL1b	Shisa5	-0.414983	0.00385575	0.543	0.661
cDC2	cDC2	IL-1β	IL1b	Ptgs2	-0.41521	0.00870161	0.035	0.112
cDC2	cDC2	IL-1β	IL1b	Mef2a	-0.418848	0.000790093	0.256	0.407
cDC2	cDC2	IL-1β	IL1b	Lamtor4	-0.419479	2.60172e-05	0.298	0.513
cDC2	cDC2	IL-1β	IL1b	Abca1	-0.419973	0.000751806	0.023	0.12
cDC2	cDC2	IL-1β	IL1b	Sowahc	-0.420327	0.00529262	0.174	0.299
cDC2	cDC2	IL-1β	IL1b	Ptpre	-0.420557	4.07772e-07	0.24	0.467
cDC2	cDC2	IL-1β	IL1b	Zbtb20	-0.424044	8.91185e-06	0.178	0.383
cDC2	cDC2	IL-1β	IL1b	Mtpn	-0.425018	0.000707829	0.45	0.59
cDC2	cDC2	IL-1β	IL1b	Hk2	-0.425659	8.91391e-08	0.105	0.304
cDC2	cDC2	IL-1β	IL1b	Mapk3	-0.426157	4.10502e-07	0.124	0.31
cDC2	cDC2	IL-1β	IL1b	Lat2	-0.426851	5.94889e-07	0.112	0.297
cDC2	cDC2	IL-1β	IL1b	Plxnb2	-0.426854	8.41777e-07	0.14	0.334
cDC2	cDC2	IL-1β	IL1b	Sema4d	-0.427272	7.14443e-06	0.109	0.29
cDC2	cDC2	IL-1β	IL1b	Pstpip1	-0.427429	2.8818e-09	0.078	0.274
cDC2	cDC2	IL-1β	IL1b	Pqlc1	-0.42747	5.25414e-07	0.078	0.248
cDC2	cDC2	IL-1β	IL1b	Plxnd1	-0.427665	2.03016e-05	0.136	0.307
cDC2	cDC2	IL-1β	IL1b	Sept3	-0.428165	0.00121192	0.078	0.185
cDC2	cDC2	IL-1β	IL1b	Nr4a2	-0.42843	0.00030607	0.019	0.123
cDC2	cDC2	IL-1β	IL1b	Il17ra	-0.430077	0.000155556	0.217	0.364
cDC2	cDC2	IL-1β	IL1b	Slc48a1	-0.43021	8.94524e-07	0.116	0.294
cDC2	cDC2	IL-1β	IL1b	Eif4b	-0.430784	0.000514953	0.473	0.634
cDC2	cDC2	IL-1β	IL1b	Cadm3	-0.433102	2.61321e-07	0.054	0.234
cDC2	cDC2	IL-1β	IL1b	BC028528	-0.433656	2.63317e-08	0.105	0.297
cDC2	cDC2	IL-1β	IL1b	Fes	-0.43427	2.14169e-06	0.221	0.411
cDC2	cDC2	IL-1β	IL1b	Calhm2	-0.434573	2.2484e-09	0.066	0.28
cDC2	cDC2	IL-1β	IL1b	Bin2	-0.434977	7.38841e-05	0.225	0.403
cDC2	cDC2	IL-1β	IL1b	Ms4a6b	-0.435233	0.00103737	0.395	0.565
cDC2	cDC2	IL-1β	IL1b	Ankrd13a	-0.435959	6.5437e-06	0.244	0.454
cDC2	cDC2	IL-1β	IL1b	Apobec1	-0.436394	9.02978e-06	0.085	0.234
cDC2	cDC2	IL-1β	IL1b	Itgax	-0.439548	5.54884e-05	0.422	0.6
cDC2	cDC2	IL-1β	IL1b	Ltb	-0.439611	0.000616371	0.298	0.481
cDC2	cDC2	IL-1β	IL1b	Dnajc7	-0.439623	4.29255e-06	0.407	0.617
cDC2	cDC2	IL-1β	IL1b	Mcub	-0.439911	9.63223e-05	0.194	0.366
cDC2	cDC2	IL-1β	IL1b	Pglyrp1	-0.44032	0.0030221	0.058	0.152
cDC2	cDC2	IL-1β	IL1b	Rnf13	-0.440446	1.11926e-06	0.124	0.31
cDC2	cDC2	IL-1β	IL1b	Snx10	-0.440672	7.00271e-06	0.151	0.347
cDC2	cDC2	IL-1β	IL1b	Ifi203	-0.441588	0.0411774	0.217	0.332
cDC2	cDC2	IL-1β	IL1b	Fcor	-0.442937	5.34473e-09	0.043	0.217
cDC2	cDC2	IL-1β	IL1b	Rbfa	-0.443128	3.49442e-09	0.078	0.283
cDC2	cDC2	IL-1β	IL1b	Tifa	-0.444071	4.84738e-07	0.089	0.264
cDC2	cDC2	IL-1β	IL1b	Bnip3l	-0.445876	7.0241e-06	0.314	0.498
cDC2	cDC2	IL-1β	IL1b	Mpp6	-0.446463	4.11577e-07	0.167	0.373
cDC2	cDC2	IL-1β	IL1b	Sept9	-0.446556	8.5789e-07	0.236	0.44
cDC2	cDC2	IL-1β	IL1b	Stk10	-0.446727	4.36846e-07	0.105	0.28
cDC2	cDC2	IL-1β	IL1b	Higd2a	-0.446927	1.84118e-06	0.368	0.579
cDC2	cDC2	IL-1β	IL1b	H2afv	-0.447381	2.74299e-05	0.264	0.465
cDC2	cDC2	IL-1β	IL1b	Shtn1	-0.448367	1.7444e-06	0.178	0.386
cDC2	cDC2	IL-1β	IL1b	Amz1	-0.449535	3.83612e-10	0.031	0.233
cDC2	cDC2	IL-1β	IL1b	Smad7	-0.45189	0.000345778	0.244	0.384
cDC2	cDC2	IL-1β	IL1b	Ccr9	-0.453542	6.71197e-05	0.047	0.184
cDC2	cDC2	IL-1β	IL1b	Nedd4	-0.453589	3.14809e-06	0.174	0.372
cDC2	cDC2	IL-1β	IL1b	Tecr	-0.453781	2.28768e-07	0.174	0.377
cDC2	cDC2	IL-1β	IL1b	Kdm7a	-0.454503	9.15613e-06	0.372	0.552
cDC2	cDC2	IL-1β	IL1b	Tsc22d4	-0.45483	3.84535e-05	0.333	0.497
cDC2	cDC2	IL-1β	IL1b	B4galt6	-0.45724	1.09134e-08	0.093	0.285
cDC2	cDC2	IL-1β	IL1b	Pak1	-0.46063	1.49894e-08	0.089	0.297
cDC2	cDC2	IL-1β	IL1b	Rnf166	-0.460754	1.81095e-07	0.112	0.29
cDC2	cDC2	IL-1β	IL1b	Clic1	-0.460845	1.66824e-06	0.764	0.854
cDC2	cDC2	IL-1β	IL1b	Ctss	-0.462718	1.68103e-11	0.926	0.959
cDC2	cDC2	IL-1β	IL1b	Fgd2	-0.464252	3.55455e-08	0.24	0.467
cDC2	cDC2	IL-1β	IL1b	Lipa	-0.464481	1.05926e-07	0.081	0.256
cDC2	cDC2	IL-1β	IL1b	Ffar4	-0.464646	9.06827e-10	0.039	0.228
cDC2	cDC2	IL-1β	IL1b	Sp100	-0.465867	0.000133446	0.271	0.435
cDC2	cDC2	IL-1β	IL1b	Ptpn22	-0.466875	6.47315e-09	0.081	0.291
cDC2	cDC2	IL-1β	IL1b	Slamf8	-0.467045	1.33745e-05	0.217	0.418
cDC2	cDC2	IL-1β	IL1b	Degs1	-0.467449	1.61992e-05	0.298	0.502
cDC2	cDC2	IL-1β	IL1b	Ier2	-0.467804	0.0242875	0.523	0.603
cDC2	cDC2	IL-1β	IL1b	Gnai2	-0.468921	3.84658e-11	0.829	0.93
cDC2	cDC2	IL-1β	IL1b	Arhgef1	-0.46898	1.6461e-05	0.202	0.388
cDC2	cDC2	IL-1β	IL1b	Plcg2	-0.469102	2.64648e-08	0.112	0.313
cDC2	cDC2	IL-1β	IL1b	Ppp3ca	-0.46986	1.01369e-05	0.198	0.4
cDC2	cDC2	IL-1β	IL1b	Smim14	-0.470925	1.52575e-06	0.198	0.422
cDC2	cDC2	IL-1β	IL1b	Glipr1	-0.472138	7.46756e-07	0.167	0.384
cDC2	cDC2	IL-1β	IL1b	Ier5	-0.4737	1.93715e-05	0.733	0.823
cDC2	cDC2	IL-1β	IL1b	Cdk14	-0.47391	1.20948e-06	0.14	0.342
cDC2	cDC2	IL-1β	IL1b	Rgl1	-0.473961	3.88399e-07	0.202	0.415
cDC2	cDC2	IL-1β	IL1b	Cmtm7	-0.474288	1.56938e-05	0.198	0.388
cDC2	cDC2	IL-1β	IL1b	Anxa1	-0.475323	3.43582e-08	0.043	0.212
cDC2	cDC2	IL-1β	IL1b	Ptma	-0.475645	6.3736e-10	0.977	0.991
cDC2	cDC2	IL-1β	IL1b	Vsir	-0.476998	1.26596e-09	0.12	0.354
cDC2	cDC2	IL-1β	IL1b	Pold4	-0.477398	1.64887e-05	0.287	0.468
cDC2	cDC2	IL-1β	IL1b	Cdc42se2	-0.478119	7.82661e-06	0.318	0.536
cDC2	cDC2	IL-1β	IL1b	Myo5a	-0.484508	2.59715e-07	0.151	0.378
cDC2	cDC2	IL-1β	IL1b	Scarb2	-0.485277	0.000514953	0.136	0.285
cDC2	cDC2	IL-1β	IL1b	Rgs18	-0.486377	8.80228e-11	0.039	0.236
cDC2	cDC2	IL-1β	IL1b	Bmyc	-0.486888	1.0828e-08	0.182	0.41
cDC2	cDC2	IL-1β	IL1b	Ctnna1	-0.489322	5.03519e-05	0.349	0.513
cDC2	cDC2	IL-1β	IL1b	Tmcc1	-0.491063	0.000768341	0.229	0.375
cDC2	cDC2	IL-1β	IL1b	Apbb1ip	-0.493335	3.39503e-08	0.368	0.598
cDC2	cDC2	IL-1β	IL1b	Hist1h2ap	-0.493361	0.0430866	0.054	0.13
cDC2	cDC2	IL-1β	IL1b	Idh2	-0.495072	1.30763e-12	0.039	0.267
cDC2	cDC2	IL-1β	IL1b	Celf4	-0.495074	2.40758e-08	0.116	0.31
cDC2	cDC2	IL-1β	IL1b	Eif4ebp2	-0.495099	2.98501e-07	0.229	0.438
cDC2	cDC2	IL-1β	IL1b	Rcsd1	-0.497088	2.71422e-08	0.101	0.316
cDC2	cDC2	IL-1β	IL1b	Ctsa	-0.498203	1.07357e-05	0.384	0.571
cDC2	cDC2	IL-1β	IL1b	Sept6	-0.499212	7.19924e-09	0.155	0.377
cDC2	cDC2	IL-1β	IL1b	Dna2	-0.501	1.24206e-09	0.116	0.34
cDC2	cDC2	IL-1β	IL1b	Tubb5	-0.502767	7.93522e-05	0.713	0.804
cDC2	cDC2	IL-1β	IL1b	Slc6a6	-0.504319	1.26731e-05	0.302	0.494
cDC2	cDC2	IL-1β	IL1b	Hck	-0.504899	0.000109217	0.205	0.384
cDC2	cDC2	IL-1β	IL1b	Lrrk2	-0.505635	1.30594e-08	0.039	0.231
cDC2	cDC2	IL-1β	IL1b	Cd37	-0.507201	1.12782e-05	0.24	0.429
cDC2	cDC2	IL-1β	IL1b	Timp2	-0.507983	0.00272593	0.085	0.207
cDC2	cDC2	IL-1β	IL1b	Zfp36	-0.508651	0.000514953	0.845	0.866
cDC2	cDC2	IL-1β	IL1b	Naga	-0.509186	7.34403e-09	0.143	0.366
cDC2	cDC2	IL-1β	IL1b	Rassf4	-0.509539	1.08164e-07	0.283	0.547
cDC2	cDC2	IL-1β	IL1b	Ncf2	-0.510862	6.93995e-08	0.267	0.538
cDC2	cDC2	IL-1β	IL1b	Txnip	-0.511911	4.03593e-07	0.411	0.631
cDC2	cDC2	IL-1β	IL1b	Creg1	-0.514272	2.44144e-06	0.337	0.547
cDC2	cDC2	IL-1β	IL1b	Samhd1	-0.514966	0.000260287	0.636	0.767
cDC2	cDC2	IL-1β	IL1b	Epb41l2	-0.514972	0.000377274	0.202	0.362
cDC2	cDC2	IL-1β	IL1b	Mdp1	-0.515529	6.36979e-09	0.171	0.37
cDC2	cDC2	IL-1β	IL1b	Ogt	-0.516928	5.44482e-05	0.395	0.59
cDC2	cDC2	IL-1β	IL1b	Bri3bp	-0.517699	4.45626e-07	0.209	0.427
cDC2	cDC2	IL-1β	IL1b	Abcg1	-0.518358	2.5634e-05	0.217	0.396
cDC2	cDC2	IL-1β	IL1b	Il13ra1	-0.522908	8.00699e-06	0.26	0.445
cDC2	cDC2	IL-1β	IL1b	Sdc3	-0.523448	1.38004e-05	0.198	0.421
cDC2	cDC2	IL-1β	IL1b	Lbh	-0.524485	1.39081e-08	0.136	0.356
cDC2	cDC2	IL-1β	IL1b	Akr7a5	-0.525677	1.98781e-09	0.085	0.305
cDC2	cDC2	IL-1β	IL1b	Nfkbiz	-0.527334	0.000169807	0.236	0.407
cDC2	cDC2	IL-1β	IL1b	Klhl24	-0.52777	3.34305e-09	0.12	0.335
cDC2	cDC2	IL-1β	IL1b	Stat1	-0.528365	0.0388165	0.326	0.43
cDC2	cDC2	IL-1β	IL1b	Tnfaip8l2	-0.530136	7.03687e-09	0.202	0.445
cDC2	cDC2	IL-1β	IL1b	Tmsb10	-0.531726	1.7329e-08	0.953	0.964
cDC2	cDC2	IL-1β	IL1b	Bin1	-0.532254	1.63892e-09	0.14	0.386
cDC2	cDC2	IL-1β	IL1b	Gns	-0.532371	8.09542e-09	0.209	0.467
cDC2	cDC2	IL-1β	IL1b	Stmn1	-0.532382	0.0208605	0.101	0.188
cDC2	cDC2	IL-1β	IL1b	Npc2	-0.532735	1.63404e-09	0.775	0.896
cDC2	cDC2	IL-1β	IL1b	Arhgap45	-0.532871	3.2762e-07	0.306	0.522
cDC2	cDC2	IL-1β	IL1b	Rsrp1	-0.535568	1.38469e-06	0.601	0.786
cDC2	cDC2	IL-1β	IL1b	Tm6sf1	-0.539229	3.53621e-07	0.132	0.332
cDC2	cDC2	IL-1β	IL1b	Samd9l	-0.539957	2.11242e-09	0.101	0.316
cDC2	cDC2	IL-1β	IL1b	Parp8	-0.543057	2.54413e-09	0.136	0.373
cDC2	cDC2	IL-1β	IL1b	Cd200r1	-0.544787	1.69515e-07	0.097	0.278
cDC2	cDC2	IL-1β	IL1b	Adcy7	-0.545475	3.84646e-12	0.151	0.422
cDC2	cDC2	IL-1β	IL1b	Il16	-0.545997	8.75934e-13	0.058	0.296
cDC2	cDC2	IL-1β	IL1b	Epsti1	-0.54622	2.03307e-07	0.306	0.554
cDC2	cDC2	IL-1β	IL1b	Cd68	-0.547943	1.55035e-09	0.36	0.608
cDC2	cDC2	IL-1β	IL1b	Spn	-0.548178	1.68324e-11	0.043	0.252
cDC2	cDC2	IL-1β	IL1b	Tmpo	-0.549083	4.90256e-05	0.275	0.457
cDC2	cDC2	IL-1β	IL1b	March1	-0.549252	6.12842e-12	0.147	0.443
cDC2	cDC2	IL-1β	IL1b	Gpi1	-0.551891	1.03545e-10	0.473	0.72
cDC2	cDC2	IL-1β	IL1b	Aif1	-0.552021	4.30683e-05	0.368	0.568
cDC2	cDC2	IL-1β	IL1b	Dock2	-0.554266	1.22255e-09	0.353	0.616
cDC2	cDC2	IL-1β	IL1b	Skint3	-0.556902	5.75605e-09	0.027	0.198
cDC2	cDC2	IL-1β	IL1b	Stk17b	-0.561141	0.000150722	0.43	0.562
[truncated: 11,063 more rows]

## Sheet: eTAC
Celltype	Celltype_Str	Cytokine	Cytokine_Str	Gene	Avg_log2FC	FDR	Pct_Cytokine	Pct_PBS
eTAC	eTAC	IL-1α	IL1a	Ccl17	3.92837	0.0284376	0.5	0
eTAC	eTAC	IL-1α	IL1a	Pla1a	2.31732	0.0377987	0.643	0.073
eTAC	eTAC	IL-1α	IL1a	Stat5a	1.80663	0.0176401	0.929	0.244
eTAC	eTAC	IL-1α	IL1a	Il4i1	1.55574	0.0377987	1	0.902
eTAC	eTAC	IL-1α	IL1a	Mdn1	1.04656	0.0492581	0.571	0.049
eTAC	eTAC	IL-1β	IL1b	Ccl17	3.50709	0.00574231	0.526	0
eTAC	eTAC	IL-1β	IL1b	Ccl22	3.42796	0.0169786	0.579	0.049
eTAC	eTAC	IL-1β	IL1b	Srgn	1.89891	0.00844009	1	0.878
eTAC	eTAC	IL-1β	IL1b	Mylk	1.85281	0.0195285	0.632	0.098
eTAC	eTAC	IL-1β	IL1b	Anxa2	1.83671	0.0195285	0.895	0.585
eTAC	eTAC	IL-1β	IL1b	Fscn1	1.58439	0.0348201	1	0.683
eTAC	eTAC	IL-1β	IL1b	Stat5a	1.551	0.00143917	0.895	0.244
eTAC	eTAC	IL-1β	IL1b	Ptpn1	1.48595	0.0468624	0.842	0.341
eTAC	eTAC	IL-1β	IL1b	Fabp5	1.17452	0.0204484	1	0.976
eTAC	eTAC	IL-1β	IL1b	Cfl1	0.965018	0.00844009	1	0.976
eTAC	eTAC	IL-18	IL18	Ccl17	3.21157	0.000753653	0.667	0
eTAC	eTAC	IL-18	IL18	Stat1	2.09723	0.00248517	1	0.415
eTAC	eTAC	IL-18	IL18	Ifi47	1.7419	0.0119859	0.917	0.195
eTAC	eTAC	IL-18	IL18	Igtp	1.37783	0.00248517	0.833	0.098
eTAC	eTAC	IL-18	IL18	Psmb9	1.34901	0.0253648	1	0.561
eTAC	eTAC	IL-7	IL7	Ccl17	4.32751	0.0026913	0.615	0
eTAC	eTAC	IL-15	IL15	Cxcl10	3.64833	0.00152298	0.733	0.049
eTAC	eTAC	IL-15	IL15	Cxcl9	2.79108	0.00152298	0.8	0.098
eTAC	eTAC	IL-15	IL15	Ifi47	2.37637	0.00152298	0.867	0.195
eTAC	eTAC	IL-15	IL15	Iigp1	2.1282	0.00517333	0.533	0
eTAC	eTAC	IL-15	IL15	Irf1	1.77739	0.0157509	0.8	0.171
eTAC	eTAC	IL-15	IL15	Igtp	1.76149	0.0157509	0.667	0.098
eTAC	eTAC	IL-15	IL15	Stat1	1.75107	0.0058032	1	0.415
eTAC	eTAC	IL-15	IL15	Samhd1	1.73387	0.0388021	0.933	0.537
eTAC	eTAC	IL-15	IL15	Irgm1	1.65128	0.0290329	0.667	0.122
eTAC	eTAC	IL-15	IL15	Serpina3g	1.64119	0.0058032	1	0.634
eTAC	eTAC	IL-15	IL15	Ptpn1	1.31576	0.0362524	1	0.341
eTAC	eTAC	IL-15	IL15	Gbp7	1.28892	0.0279122	0.667	0.122
eTAC	eTAC	IL-15	IL15	Bcl2l11	1.2333	0.0134484	0.733	0.122
eTAC	eTAC	IL-15	IL15	Ctsl	1.1968	0.0201889	0.667	0.098
eTAC	eTAC	IL-15	IL15	Zbp1	1.18561	0.0419036	0.4	0
eTAC	eTAC	IL-15	IL15	Bcl3	1.06099	0.0466808	0.867	0.268
eTAC	eTAC	IL-15	IL15	Prpf6	1.03066	0.0058032	0.667	0.073
eTAC	eTAC	IL-15	IL15	Irf7	1.02701	0.0482937	0.467	0.024
eTAC	eTAC	IL-15	IL15	Arid5a	0.974449	0.0216221	0.733	0.146
eTAC	eTAC	IL-15	IL15	Psmb9	0.969439	0.0278149	1	0.561
eTAC	eTAC	GM-CSF	GM-CSF	Pigyl	1.01353	0.039908	0.889	0.098
eTAC	eTAC	GM-CSF	GM-CSF	Fam136a	0.962694	0.039908	0.778	0.073
eTAC	eTAC	IL-11	IL11	Gpatch11	1.09228	0.0024747	0.667	0
eTAC	eTAC	IL-11	IL11	Senp3	0.839462	0.0345994	0.5	0
eTAC	eTAC	IL-17E	IL17E	Zfp120	0.88267	0.0233881	0.556	0
eTAC	eTAC	IFN-α1	IFNa1	Isg15	2.65852	0.000219473	1	0.049
eTAC	eTAC	IFN-α1	IFNa1	Irf7	1.98098	1.24918e-05	1	0.024
eTAC	eTAC	IFN-α1	IFNa1	Isg20	1.74956	0.0126562	0.667	0.024
eTAC	eTAC	IFN-α1	IFNa1	Mical1	1.63475	0.0331182	0.833	0.098
eTAC	eTAC	IFN-α1	IFNa1	Slfn5	1.45169	0.0140714	1	0.098
eTAC	eTAC	IFN-α1	IFNa1	Rtp4	1.35367	0.0487131	0.667	0.049
eTAC	eTAC	IFN-α1	IFNa1	Zbp1	1.25441	0.0138398	0.5	0
eTAC	eTAC	IFN-α1	IFNa1	R3hdm2	1.11072	0.0138398	0.833	0.098
eTAC	eTAC	IFN-α1	IFNa1	Oas3	1.012	0.0136042	0.667	0.024
eTAC	eTAC	IFN-α1	IFNa1	Ifi44	0.956018	0.0138398	0.5	0
eTAC	eTAC	IFN-α1	IFNa1	Zfyve19	0.94026	0.0138398	0.5	0
eTAC	eTAC	IFN-α1	IFNa1	Tespa1	0.842863	0.0138398	0.5	0
eTAC	eTAC	IFN-β	IFNb	Ass1	1.74745	0.00211916	1	0.073
eTAC	eTAC	IFN-β	IFNb	Trafd1	1.70488	0.0407051	1	0.146
eTAC	eTAC	IFN-β	IFNb	Parp9	1.62299	0.0497056	1	0.22
eTAC	eTAC	IFN-β	IFNb	Isg20	1.60585	0.0407051	0.6	0.024
eTAC	eTAC	IFN-β	IFNb	Irf7	1.56058	0.0407051	0.6	0.024
eTAC	eTAC	IFN-β	IFNb	Oasl2	1.42708	0.0407051	0.8	0.073
eTAC	eTAC	IFN-β	IFNb	Sdc3	1.29441	0.0407051	0.8	0.073
eTAC	eTAC	IFN-β	IFNb	Rsad2	1.27581	0.0407051	0.4	0
eTAC	eTAC	IFN-β	IFNb	Dbf4	1.11813	0.0407051	0.4	0
eTAC	eTAC	IFN-β	IFNb	Lgals8	1.07497	0.0407051	0.6	0.024
eTAC	eTAC	IFN-β	IFNb	Pml	1.06194	0.0462331	0.8	0.073
eTAC	eTAC	IFN-β	IFNb	Ddx60	1.04362	0.00382298	0.6	0
eTAC	eTAC	IFN-β	IFNb	Apaf1	0.997894	0.0407051	0.6	0.024
eTAC	eTAC	IFN-β	IFNb	Plpbp	0.983394	0.0407051	0.4	0
eTAC	eTAC	IFN-β	IFNb	Rell1	0.949229	0.0407051	0.8	0.073
eTAC	eTAC	IFN-β	IFNb	Fkbp1b	0.906085	0.00382298	0.6	0
eTAC	eTAC	IFN-β	IFNb	Pcyt2	0.87744	0.0407051	0.6	0.024
eTAC	eTAC	IFN-β	IFNb	Gli3	0.862622	0.0407051	0.6	0.024
eTAC	eTAC	IFN-β	IFNb	Kif5c	0.82959	0.00382298	0.6	0
eTAC	eTAC	IFN-β	IFNb	Mansc1	0.761824	0.0407051	0.4	0
eTAC	eTAC	IFN-β	IFNb	Rmdn3	0.756842	0.0407051	0.6	0.024
eTAC	eTAC	IFN-β	IFNb	Prkcq	0.741217	0.0407051	0.4	0
eTAC	eTAC	IFN-β	IFNb	Dclk1	0.741217	0.0407051	0.4	0
eTAC	eTAC	IFN-β	IFNb	Oit1	0.741217	0.0407051	0.4	0
eTAC	eTAC	IFN-β	IFNb	Lgals9	0.741217	0.0407051	0.4	0
eTAC	eTAC	IFN-β	IFNb	Krt20	0.741217	0.0407051	0.4	0
eTAC	eTAC	IFN-β	IFNb	Cenpn	0.655181	0.0407051	0.4	0
eTAC	eTAC	IFN-β	IFNb	Zfp97	0.580824	0.0407051	0.4	0
eTAC	eTAC	IFN-γ	IFNg	Cxcl9	3.30047	0.000258641	1	0.098
eTAC	eTAC	IFN-γ	IFNg	Gbp2	2.99228	0.00935298	0.625	0.024
eTAC	eTAC	IFN-γ	IFNg	Stat1	2.34408	0.0268668	1	0.415
eTAC	eTAC	IFN-γ	IFNg	Gbp5	2.17556	0.0263689	0.75	0.098
eTAC	eTAC	IFN-γ	IFNg	Gbp4	2.08215	0.000258641	0.875	0.049
eTAC	eTAC	IFN-γ	IFNg	Iigp1	1.85371	0.000183946	0.75	0
eTAC	eTAC	IFN-γ	IFNg	Gbp7	1.50895	0.0351346	0.75	0.122
eTAC	eTAC	IFN-γ	IFNg	Igtp	1.44241	0.00295884	0.875	0.098
eTAC	eTAC	IFN-γ	IFNg	Slamf8	1.20663	0.0271269	0.75	0.073
eTAC	eTAC	IFN-γ	IFNg	Serpina3f	0.925382	0.0141002	0.5	0
eTAC	eTAC	IFN-γ	IFNg	Oas3	0.873929	0.0141002	0.625	0.024
eTAC	eTAC	IFN-λ2	IFNl2	Faah	0.906684	0.0152919	0.6	0
eTAC	eTAC	TNF-α	TNFa	Ccl17	1.58769	0.0233898	0.545	0
eTAC	eTAC	TNF-α	TNFa	Tbc1d8	1.51979	0.0294363	0.909	0.195
eTAC	eTAC	TRAIL	TRAIL	Fyco1	0.809258	0.0165916	0.778	0.049
eTAC	eTAC	TL1A	TL1A	Exo5	1.27474	0.0152919	0.6	0
eTAC	eTAC	GITRL	GITRL	Slc30a6	1.26675	0.000124069	0.8	0
eTAC	eTAC	M-CSF	M-CSF	E2f3	1.00181	0.0212003	0.571	0
eTAC	eTAC	SCF	SCF	Pxdc1	1.17495	0.0461326	0.667	0.024
eTAC	eTAC	SCF	SCF	Nab2	0.939842	0.0461326	0.5	0
eTAC	eTAC	SCF	SCF	Ppox	0.839968	0.0461326	0.5	0
eTAC	eTAC	EGF	EGF	Ctsl	1.39499	0.00516368	1	0.098

## Sheet: ILC
Celltype	Celltype_Str	Cytokine	Cytokine_Str	Gene	Avg_log2FC	FDR	Pct_Cytokine	Pct_PBS
ILC	ILC	IL-1α	IL1a	Gzmc	4.67195	7.70108e-06	0.846	0.097
ILC	ILC	IL-1α	IL1a	Tnfrsf9	3.26024	1.62519e-05	0.769	0.081
ILC	ILC	IL-1α	IL1a	Csf2	3.02193	5.35604e-08	0.846	0.032
ILC	ILC	IL-1α	IL1a	Cx3cl1	2.58415	0.000272422	0.846	0.194
ILC	ILC	IL-1α	IL1a	Batf	2.50135	0.0218772	0.769	0.242
ILC	ILC	IL-1α	IL1a	Cd74	2.27862	0.0046043	1	0.661
ILC	ILC	IL-1α	IL1a	Ccr7	2.20305	0.00130561	0.846	0.21
ILC	ILC	IL-1α	IL1a	Bcl2a1d	2.16722	1.84079e-06	0.846	0.065
ILC	ILC	IL-1α	IL1a	Icosl	1.96724	0.0110582	0.692	0.161
ILC	ILC	IL-1α	IL1a	Bcl2a1b	1.95825	0.000870192	0.846	0.161
ILC	ILC	IL-1α	IL1a	Manf	1.92677	0.000870192	1	0.371
ILC	ILC	IL-1α	IL1a	Calr	1.91059	0.000870192	1	0.661
ILC	ILC	IL-1α	IL1a	Sdhaf1	1.89725	0.000870192	0.923	0.274
ILC	ILC	IL-1α	IL1a	Dap	1.89661	0.021759	0.846	0.516
ILC	ILC	IL-1α	IL1a	Gadd45b	1.88947	0.000870192	0.923	0.177
ILC	ILC	IL-1α	IL1a	Arap2	1.87723	0.00228037	0.615	0.081
ILC	ILC	IL-1α	IL1a	Traf1	1.8749	0.00246524	1	0.516
ILC	ILC	IL-1α	IL1a	Stat5a	1.86894	0.0278402	0.538	0.097
ILC	ILC	IL-1α	IL1a	Kdm6b	1.86894	0.000870192	0.769	0.145
ILC	ILC	IL-1α	IL1a	Il4i1	1.85936	0.0154971	0.462	0.048
ILC	ILC	IL-1α	IL1a	Psme2	1.82717	0.00175523	1	0.468
ILC	ILC	IL-1α	IL1a	Pdia6	1.80226	0.0186679	0.846	0.387
ILC	ILC	IL-1α	IL1a	Stx11	1.75698	0.0148575	0.538	0.081
ILC	ILC	IL-1α	IL1a	Serp1	1.72769	0.0157444	1	0.5
ILC	ILC	IL-1α	IL1a	Ostf1	1.70767	0.0118983	1	0.629
ILC	ILC	IL-1α	IL1a	Dll1	1.70552	0.00480618	0.923	0.339
ILC	ILC	IL-1α	IL1a	Lad1	1.65262	0.00123654	0.462	0.016
ILC	ILC	IL-1α	IL1a	Tnip3	1.58663	0.000212159	0.462	0
ILC	ILC	IL-1α	IL1a	Sdc4	1.56758	0.0388485	1	0.645
ILC	ILC	IL-1α	IL1a	Slc15a3	1.55566	0.0158473	0.462	0.048
ILC	ILC	IL-1α	IL1a	Idi1	1.55496	0.0433451	0.462	0.065
ILC	ILC	IL-1α	IL1a	Derl1	1.50384	0.00209554	0.846	0.194
ILC	ILC	IL-1α	IL1a	Dhrs3	1.47607	0.0433451	0.462	0.065
ILC	ILC	IL-1α	IL1a	Spcs2	1.4533	0.0158473	1	0.629
ILC	ILC	IL-1α	IL1a	Map3k8	1.36727	0.00483289	0.615	0.081
ILC	ILC	IL-1α	IL1a	Tmed5	1.34914	0.0433451	0.769	0.21
ILC	ILC	IL-1α	IL1a	Dad1	1.34209	0.021759	1	0.758
ILC	ILC	IL-1α	IL1a	Cd72	1.28576	0.0313229	0.692	0.161
ILC	ILC	IL-1α	IL1a	Atg101	1.18449	0.0446466	0.385	0.032
ILC	ILC	IL-1α	IL1a	Far1	1.12138	0.0119393	0.538	0.065
ILC	ILC	IL-1α	IL1a	Srm	1.10343	0.0118983	0.385	0.016
ILC	ILC	IL-1α	IL1a	S100a6	-1.80334	0.021759	0.615	0.984
ILC	ILC	IL-1α	IL1a	Ltb	-2.00345	0.00440815	0.846	0.968
ILC	ILC	IL-1α	IL1a	Sptssa	-2.17733	0.0331402	0.231	0.806
ILC	ILC	IL-1α	IL1a	S100a4	-2.24757	0.00228037	0.769	0.968
ILC	ILC	IL-1α	IL1a	Il18r1	-2.29878	0.00480618	0.154	0.871
ILC	ILC	IL-1β	IL1b	Gzmc	3.82623	7.61131e-05	0.7	0.097
ILC	ILC	IL-1β	IL1b	Csf2	2.80121	2.23751e-06	0.7	0.032
ILC	ILC	IL-1β	IL1b	Cx3cl1	2.73276	1.0371e-05	0.85	0.194
ILC	ILC	IL-1β	IL1b	Il4i1	2.46059	0.012122	0.45	0.048
ILC	ILC	IL-1β	IL1b	Cd83	1.95863	7.61131e-05	0.85	0.177
ILC	ILC	IL-1β	IL1b	Rel	1.91324	0.00506323	0.7	0.161
ILC	ILC	IL-1β	IL1b	Basp1	1.8583	0.0468025	0.55	0.161
ILC	ILC	IL-1β	IL1b	Batf	1.77047	0.0312493	0.7	0.242
ILC	ILC	IL-1β	IL1b	Bcl2a1d	1.72667	0.00301908	0.55	0.065
ILC	ILC	IL-1β	IL1b	Bcl2a1b	1.69342	0.0397206	0.6	0.161
ILC	ILC	IL-1β	IL1b	Tnfrsf9	1.5851	0.025461	0.5	0.081
ILC	ILC	IL-1β	IL1b	Manf	1.49253	0.00808012	0.9	0.371
ILC	ILC	IL-1β	IL1b	Slc15a3	1.46571	0.00301908	0.5	0.048
ILC	ILC	IL-1β	IL1b	Prdx6	1.41146	0.0120098	0.9	0.468
ILC	ILC	IL-1β	IL1b	Gtpbp4	1.35611	0.0473789	0.55	0.129
ILC	ILC	IL-1β	IL1b	Rpn1	1.28208	0.0300274	0.6	0.145
ILC	ILC	IL-1β	IL1b	Atf5	1.23803	0.0279946	0.35	0.016
ILC	ILC	IL-1β	IL1b	Mir155hg	1.1521	0.00584651	0.4	0.016
ILC	ILC	IL-1β	IL1b	Ostf1	1.04754	0.025461	0.9	0.629
ILC	ILC	IL-1β	IL1b	Shisa5	-1.06636	0.0473789	0.8	0.968
ILC	ILC	IL-1β	IL1b	Fcer1g	-1.14877	0.0468025	0.9	0.952
ILC	ILC	IL-1β	IL1b	Il18r1	-1.58144	0.0143385	0.25	0.871
ILC	ILC	IL-1β	IL1b	Fxyd5	-1.80447	0.0071711	0.4	0.839
ILC	ILC	IL-1β	IL1b	S100a4	-1.85824	0.00296659	0.55	0.968
ILC	ILC	IL-1β	IL1b	S100a6	-2.18709	7.61131e-05	0.8	0.984
ILC	ILC	IL-1β	IL1b	Itgb7	-2.22421	0.00808012	0.05	0.677
ILC	ILC	IL-18	IL18	Gzmc	4.46225	0.0423646	0.6	0.097
ILC	ILC	IL-18	IL18	Gbp2	3.04853	1.94588e-05	0.8	0.065
ILC	ILC	IL-18	IL18	Stat1	2.61593	0.0226121	0.9	0.403
ILC	ILC	IL-18	IL18	Gbp4	2.53116	0.00522139	0.9	0.242
ILC	ILC	IL-18	IL18	Serpina3f	2.39344	4.71621e-06	0.7	0.016
ILC	ILC	IL-18	IL18	Iigp1	2.11426	4.71621e-06	0.7	0.016
ILC	ILC	IL-18	IL18	Ifi47	1.99192	0.00522139	0.9	0.21
ILC	ILC	IL-18	IL18	Batf	1.987	0.0226121	0.9	0.242
ILC	ILC	IL-18	IL18	Arl4a	1.71447	0.0399652	0.6	0.081
ILC	ILC	IL-18	IL18	Slc35b1	1.34489	0.00522139	0.9	0.177
ILC	ILC	IL-18	IL18	Cd274	1.27967	0.046516	0.6	0.081
ILC	ILC	IL-18	IL18	Irgm2	1.18527	0.00101127	0.6	0.032
ILC	ILC	IL-18	IL18	Erap1	1.10215	0.0226121	0.6	0.081
ILC	ILC	IL-18	IL18	Zfp599	1.06435	0.00140526	0.4	0
ILC	ILC	IL-18	IL18	Gbp3	1.04912	0.00140526	0.4	0
ILC	ILC	IL-18	IL18	Gadd45b	1.00536	0.0243775	0.9	0.177
ILC	ILC	IL-18	IL18	Lin37	0.90871	0.0226121	0.4	0.016
ILC	ILC	IL-18	IL18	Xrcc5	0.837355	0.0226121	0.4	0.016
ILC	ILC	IL-18	IL18	Zfp938	0.65012	0.0226121	0.3	0
ILC	ILC	IL-36α	IL36a	Il22	6.1996	2.96956e-05	0.545	0
ILC	ILC	IL-36α	IL36a	Csf2	4.47216	0.00258209	0.545	0.032
ILC	ILC	IL-36α	IL36a	Cd83	2.66554	0.0425779	0.727	0.177
ILC	ILC	IL-36α	IL36a	Bcl2a1b	2.62863	0.0425779	0.727	0.161
ILC	ILC	IL-36α	IL36a	Cx3cl1	2.49876	0.00610641	0.818	0.194
ILC	ILC	IL-36α	IL36a	Mir155hg	2.31796	2.96956e-05	0.636	0.016
ILC	ILC	IL-36α	IL36a	Bcl2a1d	2.20298	0.000190515	0.727	0.065
ILC	ILC	IL-36α	IL36a	Tnfrsf9	2.09706	0.0425779	0.545	0.081
ILC	ILC	IL-36α	IL36a	Tnfsf4	1.99473	0.0268733	0.545	0.065
ILC	ILC	IL-36α	IL36a	Gadd45b	1.9449	0.0248973	0.818	0.177
ILC	ILC	IL-36α	IL36a	Hspa5	1.93017	0.019289	1	0.694
ILC	ILC	IL-36α	IL36a	Slc15a3	1.66554	0.0436693	0.455	0.048
ILC	ILC	IL-36α	IL36a	Mapkapk3	1.56906	0.0425779	0.636	0.097
ILC	ILC	IL-36α	IL36a	Actg1	1.46608	0.0425779	1	0.968
ILC	ILC	IL-36α	IL36a	Lilr4b	1.39901	0.0197879	0.545	0.048
ILC	ILC	IL-36α	IL36a	Pdcd1lg2	1.33821	0.00610641	0.364	0
ILC	ILC	IL-36α	IL36a	Crem	1.3305	0.0268733	0.455	0.032
ILC	ILC	IL-36α	IL36a	Atmin	1.22218	0.00610641	0.455	0.016
ILC	ILC	IL-36α	IL36a	Tgm2	0.958091	0.0425779	0.455	0.032
ILC	ILC	IL-36α	IL36a	Mpp7	0.949289	0.0425779	0.455	0.032
ILC	ILC	IL-36α	IL36a	Utp18	0.913884	0.0268585	0.545	0.048
ILC	ILC	IL-36α	IL36a	S100a6	-2.12335	0.0425779	0.545	0.984
ILC	ILC	IL-36α	IL36a	Il7r	-2.17709	0.0425779	0.455	0.935
ILC	ILC	IL-2	IL2	Lta	3.18956	0.00307727	0.875	0.339
ILC	ILC	IL-2	IL2	Lif	2.08815	0.0326018	0.562	0.113
ILC	ILC	IL-2	IL2	Cish	1.99306	0.0185623	0.75	0.226
ILC	ILC	IL-2	IL2	Hsp90b1	1.83683	0.0151759	0.938	0.597
ILC	ILC	IL-2	IL2	Tcrg-C1	1.8282	0.0326018	0.625	0.161
ILC	ILC	IL-2	IL2	Tap2	1.81474	0.0065568	0.625	0.097
ILC	ILC	IL-2	IL2	Pdia3	1.72327	0.0137851	0.812	0.323
ILC	ILC	IL-2	IL2	Manf	1.72136	0.0137851	0.938	0.371
ILC	ILC	IL-2	IL2	Cdk6	1.56437	0.00307727	0.75	0.129
ILC	ILC	IL-2	IL2	Klf7	1.53643	0.0159108	0.562	0.097
ILC	ILC	IL-2	IL2	Psmb7	1.51841	0.00450807	0.75	0.161
ILC	ILC	IL-2	IL2	Rexo2	1.38834	0.0275325	0.812	0.339
ILC	ILC	IL-2	IL2	Edrf1	1.25013	0.0151759	0.438	0.032
ILC	ILC	IL-2	IL2	Runx3	1.23873	0.0297421	1	0.548
ILC	ILC	IL-2	IL2	Ccnd2	1.22181	0.0185623	1	0.613
ILC	ILC	IL-2	IL2	Hspa8	1.21132	0.0297421	1	0.903
ILC	ILC	IL-2	IL2	Atp2c1	1.21092	0.0375971	0.438	0.048
ILC	ILC	IL-2	IL2	Hsp90ab1	1.12557	0.02352	1	0.952
ILC	ILC	IL-2	IL2	Il7r	-1.71914	0.0150713	0.688	0.935
ILC	ILC	IL-7	IL7	Il22	2.63713	0.0350145	0.333	0
ILC	ILC	IL-7	IL7	Cdk6	2.29155	0.0350145	0.778	0.129
ILC	ILC	IL-7	IL7	Katnb1	1.0106	0.0350145	0.333	0
ILC	ILC	IL-7	IL7	Tjp2	0.677715	0.0350145	0.333	0
ILC	ILC	IL-15	IL15	Cxcl10	3.05182	0.0183002	0.5	0.048
ILC	ILC	IL-15	IL15	Igtp	2.40713	0.000912204	0.833	0.161
ILC	ILC	IL-15	IL15	Gbp4	2.07936	0.00500833	0.833	0.242
ILC	ILC	IL-15	IL15	Stat1	2.07852	0.0259379	0.917	0.403
ILC	ILC	IL-15	IL15	Ifi47	2.05095	0.0304904	0.75	0.21
ILC	ILC	IL-15	IL15	Gbp2	2.04697	0.000153569	0.75	0.065
ILC	ILC	IL-15	IL15	Tap2	2.03764	0.000153569	0.833	0.097
ILC	ILC	IL-15	IL15	Fam26f	1.76708	0.0195342	0.75	0.145
ILC	ILC	IL-15	IL15	Manf	1.7265	0.0196865	1	0.371
ILC	ILC	IL-15	IL15	Capg	1.65283	0.00500833	1	0.532
ILC	ILC	IL-15	IL15	Cycs	1.60091	0.00940074	0.917	0.258
ILC	ILC	IL-15	IL15	Psmb10	1.58792	0.024429	0.917	0.435
ILC	ILC	IL-15	IL15	Il12rb1	1.57553	0.000635687	0.667	0.048
ILC	ILC	IL-15	IL15	Parp9	1.3666	0.00109467	0.75	0.097
ILC	ILC	IL-15	IL15	Serpina3g	1.33305	0.0259379	1	0.516
ILC	ILC	IL-15	IL15	Stat3	1.30361	0.00618168	0.917	0.177
ILC	ILC	IL-15	IL15	Irgm2	1.20297	0.0428269	0.417	0.032
ILC	ILC	IL-15	IL15	Pfkp	1.13787	0.000912204	0.583	0.032
ILC	ILC	IL-15	IL15	Calm1	1.09987	0.0460338	1	0.823
ILC	ILC	IL-15	IL15	Cfl1	1.04641	0.0372023	1	0.887
ILC	ILC	IL-15	IL15	Serpina3f	1.00664	0.00130976	0.5	0.016
ILC	ILC	IL-15	IL15	Bak1	0.797298	0.0404556	0.5	0.048
ILC	ILC	IL-15	IL15	Dhx29	0.786336	0.0126229	0.417	0.016
ILC	ILC	IL-15	IL15	Il7r	-1.96603	0.0259379	0.75	0.935
ILC	ILC	TSLP	TSLP	Mrpl12	1.05468	0.0256773	0.615	0.065
ILC	ILC	IL-27	IL27	Zfp511	1.17822	0.0266664	0.556	0.032
ILC	ILC	IL-27	IL27	Spindoc	1.15455	0.0266664	0.444	0.016
ILC	ILC	LIF	LIF	Thyn1	1.13164	0.0465554	0.545	0.048
ILC	ILC	LIF	LIF	Mrps11	0.860053	0.0427449	0.364	0
ILC	ILC	IL-12	IL12	Ppa1	1.62849	0.0136462	0.6	0.048
ILC	ILC	IL-12	IL12	Mrps36	1.27351	0.011782	0.8	0.097
ILC	ILC	IL-12	IL12	Mrpl3	1.1232	0.0422476	0.5	0.032
ILC	ILC	IL-12	IL12	Serpina3f	0.989171	0.0422476	0.4	0.016
ILC	ILC	IL-12	IL12	Gatb	0.74925	0.0422476	0.3	0
ILC	ILC	IL-12	IL12	Tmem110	0.72732	0.0422476	0.3	0
ILC	ILC	IL-12	IL12	Ifih1	0.704954	0.0422476	0.3	0
ILC	ILC	IL-23	IL23	Lrrc8c	1.71883	0.036774	0.714	0.097
ILC	ILC	IL-23	IL23	Card19	1.56693	0.036774	0.857	0.145
ILC	ILC	IL-23	IL23	Lars	1.37721	0.0224106	0.571	0.032
ILC	ILC	IL-23	IL23	Setbp1	1.1697	0.00305103	0.429	0
ILC	ILC	IL-23	IL23	Rnf181	1.10039	0.0325829	0.714	0.065
ILC	ILC	IL-23	IL23	Map3k7	1.08264	0.036774	0.429	0.016
ILC	ILC	IL-23	IL23	Ptpn3	1.0023	0.00305103	0.429	0
ILC	ILC	IL-23	IL23	Zfp35	0.980485	0.036774	0.286	0
ILC	ILC	IL-23	IL23	Dbf4	0.819469	0.036774	0.429	0.016
ILC	ILC	IL-23	IL23	Mrps11	0.727948	0.036774	0.286	0
ILC	ILC	IL-23	IL23	Galnt17	0.702704	0.036774	0.286	0
ILC	ILC	IL-23	IL23	Nudt22	0.620536	0.036774	0.286	0
ILC	ILC	IL-23	IL23	Atp2b4	0.619412	0.036774	0.286	0
ILC	ILC	IL-23	IL23	Nxt2	0.593322	0.036774	0.286	0
ILC	ILC	IL-23	IL23	Spsb1	0.593322	0.036774	0.286	0
ILC	ILC	IL-23	IL23	Ublcp1	0.593322	0.036774	0.286	0
ILC	ILC	IFN-α1	IFNa1	Isg15	3.1275	1.55128e-06	0.833	0.065
ILC	ILC	IFN-α1	IFNa1	Cxcl10	2.91634	0.0100967	0.5	0.048
ILC	ILC	IFN-α1	IFNa1	Isg20	2.91132	2.643e-09	0.917	0.032
ILC	ILC	IFN-α1	IFNa1	Ifit3	2.62709	2.50333e-06	0.583	0
ILC	ILC	IFN-α1	IFNa1	Ifitm3	2.58714	0.00455006	0.583	0.065
ILC	ILC	IFN-α1	IFNa1	Bst2	2.47533	0.000306904	1	0.661
ILC	ILC	IFN-α1	IFNa1	Epsti1	2.30147	0.000448464	0.917	0.323
ILC	ILC	IFN-α1	IFNa1	Rnf213	2.26522	0.00315171	0.667	0.113
ILC	ILC	IFN-α1	IFNa1	Zbp1	2.23313	0.000131222	0.75	0.097
ILC	ILC	IFN-α1	IFNa1	Ifit1	2.22208	2.09595e-06	0.75	0.032
ILC	ILC	IFN-α1	IFNa1	Xaf1	2.1423	1.50399e-07	0.75	0.016
ILC	ILC	IFN-α1	IFNa1	Irf7	2.08358	9.44069e-05	0.667	0.048
ILC	ILC	IFN-α1	IFNa1	Ifi209	1.96954	0.000458541	0.75	0.113
ILC	ILC	IFN-α1	IFNa1	Ms4a4b	1.88261	0.00459466	1	0.484
ILC	ILC	IFN-α1	IFNa1	Slfn5	1.82064	0.0019435	0.833	0.161
ILC	ILC	IFN-α1	IFNa1	Iigp1	1.7748	0.0050363	0.417	0.016
ILC	ILC	IFN-α1	IFNa1	Phf11b	1.76976	0.00294349	0.5	0.032
ILC	ILC	IFN-α1	IFNa1	Rtp4	1.76925	0.0016777	0.667	0.097
ILC	ILC	IFN-α1	IFNa1	Tnfsf10	1.75179	0.0301819	0.5	0.065
ILC	ILC	IFN-α1	IFNa1	Ms4a4c	1.7397	0.00265286	1	0.677
ILC	ILC	IFN-α1	IFNa1	Ifi47	1.72975	0.0345107	0.75	0.21
ILC	ILC	IFN-α1	IFNa1	Gbp9	1.64754	0.000306904	0.583	0.032
ILC	ILC	IFN-α1	IFNa1	Oasl2	1.45379	0.00409135	0.417	0.016
ILC	ILC	IFN-α1	IFNa1	Herc6	1.43699	0.0345107	0.583	0.097
ILC	ILC	IFN-α1	IFNa1	Daxx	1.42524	0.000448464	0.5	0.016
ILC	ILC	IFN-α1	IFNa1	Oas3	1.38755	0.00250689	0.5	0.032
ILC	ILC	IFN-α1	IFNa1	Ifi206	1.3654	0.013205	0.583	0.081
ILC	ILC	IFN-α1	IFNa1	H2-T23	1.36156	0.0143422	1	0.645
ILC	ILC	IFN-α1	IFNa1	Trim30a	1.33043	0.0345107	0.75	0.21
ILC	ILC	IFN-α1	IFNa1	Mrpl18	1.30577	0.0345107	0.75	0.21
ILC	ILC	IFN-α1	IFNa1	Trim30d	1.18949	0.0349112	0.417	0.032
ILC	ILC	IFN-α1	IFNa1	Psmb10	1.15764	0.0349112	1	0.435
ILC	ILC	IFN-α1	IFNa1	Phf11c	1.11395	0.000458541	0.417	0
ILC	ILC	IFN-α1	IFNa1	Pml	1.07698	0.0384499	0.417	0.032
ILC	ILC	IFN-α1	IFNa1	Gbp6	1.02812	0.00455006	0.333	0
ILC	ILC	IFN-α1	IFNa1	Ifih1	0.973781	0.00455006	0.333	0
ILC	ILC	IFN-β	IFNb	Cxcl10	5.0015	2.1739e-06	0.857	0.048
ILC	ILC	IFN-β	IFNb	Isg15	4.1597	1.73786e-07	1	0.065
ILC	ILC	IFN-β	IFNb	Ifit1	3.59291	3.90627e-09	1	0.032
ILC	ILC	IFN-β	IFNb	Ifit3	3.50751	1.42402e-09	0.857	0
ILC	ILC	IFN-β	IFNb	Ifitm3	3.30259	0.00127053	0.714	0.065
ILC	ILC	IFN-β	IFNb	Isg20	3.20221	2.19405e-07	0.857	0.032
ILC	ILC	IFN-β	IFNb	Bst2	3.02366	0.0155582	1	0.661
ILC	ILC	IFN-β	IFNb	Zbp1	2.93426	0.000112768	0.857	0.097
ILC	ILC	IFN-β	IFNb	Slfn5	2.86137	0.00560002	0.857	0.161
ILC	ILC	IFN-β	IFNb	Samhd1	2.85264	0.0155582	1	0.419
ILC	ILC	IFN-β	IFNb	Ly6a	2.83686	0.0216647	1	0.323
ILC	ILC	IFN-β	IFNb	Ifi204	2.77757	0.000146106	0.714	0.048
ILC	ILC	IFN-β	IFNb	Parp14	2.71839	0.000146106	1	0.145
ILC	ILC	IFN-β	IFNb	Usp18	2.69827	2.19405e-07	0.857	0.032
ILC	ILC	IFN-β	IFNb	Ifi47	2.61111	0.00192197	1	0.21
ILC	ILC	IFN-β	IFNb	Ifit3b	2.53506	4.69449e-06	0.571	0
ILC	ILC	IFN-β	IFNb	Herc6	2.46919	6.66453e-06	1	0.097
ILC	ILC	IFN-β	IFNb	Rnf213	2.45438	0.00806255	0.714	0.113
ILC	ILC	IFN-β	IFNb	Igtp	2.40864	0.00408582	0.857	0.161
ILC	ILC	IFN-β	IFNb	Xaf1	2.40695	2.34521e-08	0.857	0.016
ILC	ILC	IFN-β	IFNb	Samd9l	2.40037	0.0375385	0.857	0.274
ILC	ILC	IFN-β	IFNb	Stat1	2.39472	0.012614	1	0.403
ILC	ILC	IFN-β	IFNb	Oasl2	2.39421	0.000152623	0.571	0.016
ILC	ILC	IFN-β	IFNb	Trim30a	2.25615	0.00113435	1	0.21
ILC	ILC	IFN-β	IFNb	Slfn8	2.19747	0.00100005	0.714	0.065
ILC	ILC	IFN-β	IFNb	Gbp2	2.13936	0.0213595	0.571	0.065
ILC	ILC	IFN-β	IFNb	Cmpk2	2.13364	2.1739e-06	0.714	0.016
ILC	ILC	IFN-β	IFNb	Eif2ak2	2.10466	0.00806255	0.571	0.048
ILC	ILC	IFN-β	IFNb	Ms4a6b	2.09745	0.0252691	1	0.435
ILC	ILC	IFN-β	IFNb	Irf7	2.06115	0.00806255	0.571	0.048
ILC	ILC	IFN-β	IFNb	Irgm1	2.05291	0.00510211	0.857	0.161
ILC	ILC	IFN-β	IFNb	Ifi209	2.01583	0.00195088	0.857	0.113
ILC	ILC	IFN-β	IFNb	Iigp1	2.01012	0.000295626	0.571	0.016
ILC	ILC	IFN-β	IFNb	Gbp4	1.88312	0.0114769	1	0.242
ILC	ILC	IFN-β	IFNb	Tbc1d1	1.72678	0.0367277	0.857	0.21
ILC	ILC	IFN-β	IFNb	Trim30d	1.70844	0.00384987	0.571	0.032
ILC	ILC	IFN-β	IFNb	Lgals3bp	1.69966	0.00806255	0.857	0.177
ILC	ILC	IFN-β	IFNb	Pml	1.69382	0.00268927	0.571	0.032
ILC	ILC	IFN-β	IFNb	Gbp9	1.63033	0.00195088	0.571	0.032
ILC	ILC	IFN-β	IFNb	Rsad2	1.60254	0.00806255	0.429	0.016
ILC	ILC	IFN-β	IFNb	Nampt	1.58666	0.00195088	0.571	0.032
ILC	ILC	IFN-β	IFNb	Oas1a	1.52952	0.000381379	0.429	0
ILC	ILC	IFN-β	IFNb	Dhx58	1.41811	0.00268927	0.571	0.032
ILC	ILC	IFN-β	IFNb	Trim25	1.3477	0.00806255	0.429	0.016
ILC	ILC	IFN-β	IFNb	Ifi213	1.26366	0.0487958	0.429	0.032
ILC	ILC	IFN-β	IFNb	Oasl1	1.24183	0.00919012	0.429	0.016
ILC	ILC	IFN-β	IFNb	Tgtp1	1.2337	0.0155582	0.286	0
ILC	ILC	IFN-β	IFNb	Ifi214	1.18367	0.0155582	0.286	0
ILC	ILC	IFN-β	IFNb	Tnfaip1	1.15833	0.00919012	0.429	0.016
ILC	ILC	IFN-β	IFNb	Tdrd7	1.12864	0.00919012	0.429	0.016
ILC	ILC	IFN-β	IFNb	Cnnm3	1.0397	0.0155582	0.286	0
ILC	ILC	IFN-β	IFNb	Hmox1	0.9524	0.0155582	0.286	0
ILC	ILC	IFN-β	IFNb	BC147527	0.951685	0.0155582	0.286	0
ILC	ILC	IFN-β	IFNb	Qpctl	0.841413	0.0155582	0.286	0
ILC	ILC	IFN-γ	IFNg	Gbp2	2.70499	1.3935e-06	0.812	0.065
ILC	ILC	IFN-γ	IFNg	Iigp1	2.58116	8.12078e-06	0.625	0.016
ILC	ILC	IFN-γ	IFNg	Stat1	2.49934	0.000339859	0.875	0.403
ILC	ILC	IFN-γ	IFNg	Ifi47	2.3106	2.51473e-05	0.875	0.21
ILC	ILC	IFN-γ	IFNg	Samhd1	2.07963	0.0261175	0.812	0.419
ILC	ILC	IFN-γ	IFNg	Psmb9	2.04734	8.3074e-06	0.938	0.21
ILC	ILC	IFN-γ	IFNg	Igtp	2.03405	0.00315444	0.688	0.161
ILC	ILC	IFN-γ	IFNg	Irgm1	1.94586	0.000195209	0.812	0.161
ILC	ILC	IFN-γ	IFNg	Serpina3f	1.87262	3.55465e-05	0.562	0.016
ILC	ILC	IFN-γ	IFNg	Gbp4	1.79454	0.00382592	0.812	0.242
ILC	ILC	IFN-γ	IFNg	Gbp7	1.691	0.00201646	0.812	0.194
ILC	ILC	IFN-γ	IFNg	Psmb10	1.56537	0.00535586	0.938	0.435
ILC	ILC	IFN-γ	IFNg	Serpina3g	1.49677	0.00586425	1	0.516
ILC	ILC	IFN-γ	IFNg	Irgm2	1.48834	8.12078e-06	0.688	0.032
ILC	ILC	IFN-γ	IFNg	H2-T23	1.41376	0.0217582	0.938	0.645
ILC	ILC	IFN-γ	IFNg	Psme2	1.40431	0.00565017	1	0.468
ILC	ILC	IFN-γ	IFNg	Tap2	1.35464	0.0112555	0.625	0.097
ILC	ILC	IFN-γ	IFNg	Phyh	1.2176	0.0469429	0.812	0.194
ILC	ILC	IFN-γ	IFNg	Gbp8	1.17083	0.0492917	0.688	0.177
ILC	ILC	IFN-γ	IFNg	Tgtp1	1.16708	0.0115617	0.312	0
ILC	ILC	IFN-γ	IFNg	Mpp1	1.08714	0.0114709	0.438	0.032
ILC	ILC	IFN-γ	IFNg	Edem1	1.03106	0.0441357	0.438	0.048
ILC	ILC	IFN-γ	IFNg	Mdp1	1.00749	0.0489981	0.562	0.097
ILC	ILC	IFN-γ	IFNg	Ppa1	0.986244	0.0382663	0.438	0.048
ILC	ILC	IFN-γ	IFNg	Xaf1	0.932326	0.0153942	0.375	0.016
ILC	ILC	IFN-λ2	IFNl2	Casp2	2.07328	0.000150414	0.8	0.032
ILC	ILC	IFN-λ2	IFNl2	Bpgm	1.43676	0.0185535	0.6	0.032
ILC	ILC	IFN-λ2	IFNl2	Cdh24	1.29578	0.00400896	0.4	0
ILC	ILC	IFN-λ2	IFNl2	Tyw5	1.17824	0.0428521	0.6	0.032
ILC	ILC	IFN-λ2	IFNl2	Chchd6	1.01326	0.00400896	0.4	0
ILC	ILC	LT-α1/β2	LTA1-B2	Pik3r2	1.2657	0.0157933	0.5	0.016
ILC	ILC	CD40L	CD40L	Ppp4r1	1.095	0.000457609	0.625	0.016
ILC	ILC	CD40L	CD40L	Cnnm3	1.0412	0.0118132	0.375	0
ILC	ILC	CD40L	CD40L	Pgm2	0.989312	0.0118132	0.375	0
ILC	ILC	CD27L	CD27L	Ssrp1	1.92169	0.0106117	1	0.194
ILC	ILC	CD27L	CD27L	Fam3a	1.43894	0.00226236	0.6	0.016
ILC	ILC	CD27L	CD27L	Terf2	1.43114	0.0143192	0.6	0.032
ILC	ILC	CD27L	CD27L	Dmxl2	1.18551	0.0025056	0.4	0
ILC	ILC	CD27L	CD27L	Styx	1.135	0.0025056	0.4	0
ILC	ILC	CD27L	CD27L	Them6	1.02605	0.0025056	0.4	0
ILC	ILC	TRAIL	TRAIL	Tns3	1.29173	0.0250242	0.571	0.032
ILC	ILC	TRAIL	TRAIL	Pa2g4	1.29135	0.0260977	0.714	0.097
ILC	ILC	TRAIL	TRAIL	Spata6	1.09907	0.0292601	0.571	0.048
ILC	ILC	TRAIL	TRAIL	Srp68	1.07657	0.0250242	0.714	0.065
ILC	ILC	TRAIL	TRAIL	Urod	1.0496	0.0250242	0.571	0.032
ILC	ILC	TRAIL	TRAIL	Ptges2	1.00142	0.00610206	0.429	0
ILC	ILC	TRAIL	TRAIL	Aste1	0.986135	0.0260977	0.429	0.016
ILC	ILC	TRAIL	TRAIL	Prkab2	0.961477	0.0260977	0.286	0
ILC	ILC	TRAIL	TRAIL	Tmem181a	0.945011	0.0260977	0.429	0.016
ILC	ILC	TRAIL	TRAIL	Srbd1	0.938996	0.0260977	0.571	0.032
ILC	ILC	TRAIL	TRAIL	Tbc1d23	0.932946	0.0260977	0.429	0.016
ILC	ILC	TRAIL	TRAIL	Tifa	0.89016	0.0260977	0.286	0
ILC	ILC	TRAIL	TRAIL	Utp18	0.861298	0.0334912	0.571	0.048
ILC	ILC	TRAIL	TRAIL	Plscr4	0.847452	0.0260977	0.286	0
ILC	ILC	TRAIL	TRAIL	Dvl3	0.80294	0.0260977	0.286	0
ILC	ILC	TRAIL	TRAIL	Igf2r	0.80294	0.0260977	0.286	0
ILC	ILC	TRAIL	TRAIL	Wdr4	0.76945	0.0260977	0.286	0
ILC	ILC	TRAIL	TRAIL	Armc6	0.761816	0.0260977	0.286	0
ILC	ILC	TRAIL	TRAIL	Tom1	0.702644	0.0260977	0.286	0
ILC	ILC	TRAIL	TRAIL	Frs2	0.70215	0.0260977	0.286	0
ILC	ILC	TRAIL	TRAIL	Fbxl18	0.68658	0.0260977	0.286	0
ILC	ILC	TRAIL	TRAIL	Wdr34	0.63745	0.0260977	0.286	0
ILC	ILC	TRAIL	TRAIL	Eif2b1	0.632075	0.0260977	0.286	0
ILC	ILC	TRAIL	TRAIL	Zfp931	0.615936	0.0260977	0.286	0
ILC	ILC	TRAIL	TRAIL	Slc4a8	0.615936	0.0260977	0.286	0
ILC	ILC	TRAIL	TRAIL	Zfp35	0.615936	0.0260977	0.286	0
ILC	ILC	TRAIL	TRAIL	Trpt1	0.615201	0.0260977	0.286	0
ILC	ILC	TRAIL	TRAIL	Nmrk1	0.523915	0.0260977	0.286	0
ILC	ILC	TWEAK	TWEAK	Leng8	1.68504	0.0455781	0.75	0.113
ILC	ILC	TWEAK	TWEAK	Ap1g2	1.33448	0.0299973	0.625	0.048
ILC	ILC	TWEAK	TWEAK	Gosr1	1.21598	0.0177197	0.5	0.016
ILC	ILC	TWEAK	TWEAK	Nudt22	0.814187	0.0177197	0.375	0
ILC	ILC	TL1A	TL1A	Gzmc	3.86838	0.0144921	0.7	0.097
ILC	ILC	TL1A	TL1A	Il4i1	3.46873	0.00380098	0.6	0.048
ILC	ILC	TL1A	TL1A	Cd83	2.90571	0.00380098	0.9	0.177
ILC	ILC	TL1A	TL1A	Cd74	2.8568	0.0443442	1	0.661
ILC	ILC	TL1A	TL1A	Psme2	2.29358	0.0264047	0.9	0.468
ILC	ILC	TL1A	TL1A	Batf	1.98016	0.0237293	0.9	0.242
ILC	ILC	TL1A	TL1A	Mbp	1.86618	0.00380098	0.6	0.048
ILC	ILC	TL1A	TL1A	Icam1	1.85916	0.0196787	0.9	0.258
ILC	ILC	TL1A	TL1A	Olfr45	1.77625	0.0264047	0.3	0
ILC	ILC	TL1A	TL1A	Calr	1.7337	0.0318787	1	0.661
ILC	ILC	TL1A	TL1A	Cd70	1.63474	0.0264047	0.4	0.016
ILC	ILC	TL1A	TL1A	Btla	1.57846	0.0264047	0.4	0.016
ILC	ILC	TL1A	TL1A	Mrpl3	1.57034	0.0196787	0.5	0.032
ILC	ILC	TL1A	TL1A	Tmsb10	1.31394	0.0264047	1	1
ILC	ILC	TL1A	TL1A	Edem1	1.25332	0.0443442	0.5	0.048
ILC	ILC	TL1A	TL1A	Ppip5k1	1.04094	0.0264047	0.3	0
ILC	ILC	TL1A	TL1A	Mir155hg	0.95342	0.0264047	0.4	0.016
ILC	ILC	TL1A	TL1A	Kdm4b	0.880554	0.0264047	0.3	0
ILC	ILC	GITRL	GITRL	Lig3	1.12371	0.000451583	0.5	0
ILC	ILC	GITRL	GITRL	Zfp35	0.807068	0.0118132	0.375	0
ILC	ILC	GITRL	GITRL	Mmd	0.751491	0.0118132	0.375	0
ILC	ILC	IL-34	IL34	Rnf34	1.5539	0.00119629	0.7	0.048
ILC	ILC	M-CSF	M-CSF	Pgm2	0.939866	0.00596103	0.417	0
ILC	ILC	SCF	SCF	Traf3ip3	1.48052	0.0232545	0.778	0.113
ILC	ILC	SCF	SCF	Tns3	1.23749	0.0232545	0.556	0.032
ILC	ILC	SCF	SCF	Ripor1	1.22924	0.0232545	0.444	0.016
ILC	ILC	SCF	SCF	March5	1.14358	0.0232545	0.778	0.097
ILC	ILC	SCF	SCF	Mrps11	0.925805	0.00286829	0.444	0
ILC	ILC	VEGF	VEGF	Ipo7	1.05868	0.0427449	0.364	0
ILC	ILC	FGF-β	FGF-basic	Lztr1	1.4699	0.00753641	0.6	0.032
ILC	ILC	FGF-β	FGF-basic	Wsb2	1.46499	0.00133632	0.8	0.048
ILC	ILC	FGF-β	FGF-basic	Fcgr3	1.38987	0.00133632	0.4	0
ILC	ILC	HGF	HGF	Abhd8	1.59868	0.0256572	0.9	0.177
ILC	ILC	HGF	HGF	Tor3a	0.998732	0.048848	0.6	0.048
ILC	ILC	HGF	HGF	Zfp511	0.914629	0.048848	0.5	0.032
ILC	ILC	TGF-β1	TGF-beta-1	Chad	2.29345	0.000177135	0.5	0
ILC	ILC	TGF-β1	TGF-beta-1	Ecm1	2.01949	9.00225e-05	0.7	0.032
ILC	ILC	PSPN	Persephin	Snrpc	1.36818	0.0478133	0.75	0.113
ILC	ILC	Leptin	Leptin	Mbp	1.02173	0.0174732	0.571	0.048

## Sheet: Langerhans
Celltype	Celltype_Str	Cytokine	Cytokine_Str	Gene	Avg_log2FC	FDR	Pct_Cytokine	Pct_PBS
Langerhans	Langerhans	IL-1α	IL1a	Ccl17	2.88572	1.29707e-17	0.823	0.32
Langerhans	Langerhans	IL-1α	IL1a	Cytip	2.79072	6.4701e-33	1	0.385
Langerhans	Langerhans	IL-1α	IL1a	Tcaf2	2.42076	3.60752e-24	0.823	0.199
Langerhans	Langerhans	IL-1α	IL1a	Pkib	2.23956	5.42302e-18	0.597	0.107
Langerhans	Langerhans	IL-1α	IL1a	Pik3r1	2.05846	1.01841e-28	0.968	0.265
Langerhans	Langerhans	IL-1α	IL1a	Ccl22	1.94897	3.47714e-08	0.968	0.77
Langerhans	Langerhans	IL-1α	IL1a	Cst3	1.85291	5.04592e-21	1	0.983
Langerhans	Langerhans	IL-1α	IL1a	Ccr7	1.79112	6.28494e-24	0.984	0.856
Langerhans	Langerhans	IL-1α	IL1a	Ptpn1	1.52005	2.27114e-15	0.694	0.186
Langerhans	Langerhans	IL-1α	IL1a	Nr4a3	1.47629	2.64975e-15	0.403	0.038
Langerhans	Langerhans	IL-1α	IL1a	Cd274	1.47456	5.46389e-18	0.435	0.034
Langerhans	Langerhans	IL-1α	IL1a	Vim	1.45624	2.27401e-13	1	0.825
Langerhans	Langerhans	IL-1α	IL1a	Rel	1.45209	5.33993e-15	0.887	0.502
Langerhans	Langerhans	IL-1α	IL1a	Srgn	1.41979	2.60096e-14	0.935	0.44
Langerhans	Langerhans	IL-1α	IL1a	Scn3a	1.38538	1.16328e-16	0.419	0.034
Langerhans	Langerhans	IL-1α	IL1a	Ehd1	1.37301	1.00707e-15	0.565	0.107
Langerhans	Langerhans	IL-1α	IL1a	Ndrg1	1.36575	6.14838e-11	0.694	0.251
Langerhans	Langerhans	IL-1α	IL1a	Plk2	1.2835	1.90064e-18	0.371	0.014
Langerhans	Langerhans	IL-1α	IL1a	Anxa2	1.2725	1.68841e-06	0.839	0.632
Langerhans	Langerhans	IL-1α	IL1a	Rab8b	1.18496	3.51727e-08	0.71	0.32
Langerhans	Langerhans	IL-1α	IL1a	Plek2	1.18087	8.1989e-18	0.387	0.021
Langerhans	Langerhans	IL-1α	IL1a	Txn1	1.14843	1.1713e-09	0.952	0.742
Langerhans	Langerhans	IL-1α	IL1a	Glipr2	1.12275	5.91503e-10	0.597	0.186
Langerhans	Langerhans	IL-1α	IL1a	Cd302	1.09656	3.95545e-15	0.387	0.034
Langerhans	Langerhans	IL-1α	IL1a	Crem	1.09385	1.51008e-12	0.403	0.055
Langerhans	Langerhans	IL-1α	IL1a	P2ry10	1.08234	5.94222e-08	0.435	0.11
Langerhans	Langerhans	IL-1α	IL1a	Bcl2a1d	1.07374	2.17653e-07	0.919	0.684
Langerhans	Langerhans	IL-1α	IL1a	Pde4b	1.05046	4.80351e-07	0.613	0.254
Langerhans	Langerhans	IL-1α	IL1a	Bcl2a1a	1.03682	1.08291e-07	0.919	0.718
Langerhans	Langerhans	IL-1α	IL1a	Cd86	1.03563	1.89736e-07	0.403	0.1
Langerhans	Langerhans	IL-1α	IL1a	Socs1	1.03354	1.5888e-06	0.548	0.223
Langerhans	Langerhans	IL-1α	IL1a	Ktn1	0.996242	3.82502e-05	0.79	0.505
Langerhans	Langerhans	IL-1α	IL1a	Ly75	0.995588	1.36229e-08	0.613	0.213
Langerhans	Langerhans	IL-1α	IL1a	Bcl2l11	0.989681	7.17869e-14	0.355	0.027
Langerhans	Langerhans	IL-1α	IL1a	Bcl2a1b	0.985947	3.26149e-10	1	0.911
Langerhans	Langerhans	IL-1α	IL1a	Lactb	0.978756	0.000270715	0.484	0.22
Langerhans	Langerhans	IL-1α	IL1a	Pik3r5	0.977399	1.07378e-07	0.677	0.285
Langerhans	Langerhans	IL-1α	IL1a	Gpbp1	0.974894	9.2282e-05	0.677	0.416
Langerhans	Langerhans	IL-1α	IL1a	Il10ra	0.968515	8.39055e-10	0.403	0.072
Langerhans	Langerhans	IL-1α	IL1a	Adgrg6	0.95363	1.84423e-07	0.468	0.137
Langerhans	Langerhans	IL-1α	IL1a	Mkrn1	0.946858	6.79977e-06	0.629	0.309
Langerhans	Langerhans	IL-1α	IL1a	Cyfip1	0.929561	1.46255e-05	0.565	0.254
Langerhans	Langerhans	IL-1α	IL1a	Syngr2	0.927	4.66327e-06	0.887	0.718
Langerhans	Langerhans	IL-1α	IL1a	Ggta1	0.911584	1.48437e-10	0.435	0.079
Langerhans	Langerhans	IL-1α	IL1a	Vwa5a	0.910204	1.0083e-05	0.742	0.392
Langerhans	Langerhans	IL-1α	IL1a	Nrp2	0.894929	0.0246475	0.435	0.21
Langerhans	Langerhans	IL-1α	IL1a	Fam49b	0.876925	6.00331e-08	0.629	0.234
Langerhans	Langerhans	IL-1α	IL1a	Tes	0.870106	0.000241483	0.468	0.192
Langerhans	Langerhans	IL-1α	IL1a	Ifitm2	0.869728	3.61685e-05	0.452	0.168
Langerhans	Langerhans	IL-1α	IL1a	Calm1	0.855414	3.52003e-05	0.968	0.931
Langerhans	Langerhans	IL-1α	IL1a	Nfil3	0.852694	1.82516e-12	0.306	0.021
Langerhans	Langerhans	IL-1α	IL1a	Prps1	0.848616	0.000971641	0.306	0.093
Langerhans	Langerhans	IL-1α	IL1a	Il1b	0.845669	0.00461529	0.161	0.031
Langerhans	Langerhans	IL-1α	IL1a	Cdkn1a	0.840788	0.00251082	0.871	0.653
Langerhans	Langerhans	IL-1α	IL1a	Lcp1	0.840282	0.00297823	0.645	0.395
Langerhans	Langerhans	IL-1α	IL1a	Prdm1	0.839823	0.000149296	0.323	0.093
Langerhans	Langerhans	IL-1α	IL1a	St8sia4	0.839714	0.0270149	0.371	0.179
Langerhans	Langerhans	IL-1α	IL1a	Pim1	0.836086	0.000511772	0.597	0.306
Langerhans	Langerhans	IL-1α	IL1a	Nuak2	0.834323	5.47799e-05	0.419	0.148
Langerhans	Langerhans	IL-1α	IL1a	Serpinb9	0.829737	0.000442369	0.855	0.56
Langerhans	Langerhans	IL-1α	IL1a	Id2	0.825569	1.03536e-09	0.984	0.883
Langerhans	Langerhans	IL-1α	IL1a	Serpina3g	0.825472	5.16957e-05	0.29	0.069
Langerhans	Langerhans	IL-1α	IL1a	Ahnak	0.823959	3.59058e-06	0.742	0.371
[truncated: 1,756 more rows]

## Sheet: Macrophage
Celltype	Celltype_Str	Cytokine	Cytokine_Str	Gene	Avg_log2FC	FDR	Pct_Cytokine	Pct_PBS
[truncated: 3,044 more rows]

[truncated: 10 more sheets: Mast_cell, MigDC, Monocyte, Neutrophil, NK_cell, pDC, T_cell_CD4, T_cell_CD8, T_cell_gd, Treg]
