# Supplementary material for: Dictionary of immune responses to cytokines at single-cell resolution
Source: Nature. 2023 Dec 6;625(7994):377–84. doi: 10.1038/s41586-023-06816-9 (PMC10781646; doi:10.1038/s41586-023-06816-9)
Supplement: Cytokine-centric analysis: Listing of gene symbols, fold change, percentage of cells expressing the gene in the cytokine treatment and in PBS treatment. — Listing of gene symbols, fold change, percentage of cells expressing the gene in the cluster and in all other clusters, and two-sided Wilcoxon rank-sum test P-value and FDR-adjusted P-value for the differential gene expression test in Fig. 2b. The analysis was performed on cytokine-treated cells vs. PBS-treated cells of the same cell type, with a maximum of 100 cells sampled for cytokine treatment and 300 cells for PBS treatment for each cell type to ensure comparability across cell types. [file 41586_2023_6816_MOESM6_ESM.xlsx]

## Sheet: Fig2bDEGs
Cytokine	Celltype	Gene	Avg_log2FC	Percent_cytokine	Percent_PBS	P_val	FDR
IFN-α1	B cell	Isg15	3.47177	0.89	0.047	1.2052e-67	3.74251e-63
IFN-α1	B cell	Ifit3	3.15412	0.88	0.046	8.34299e-64	1.29537e-59
IFN-α1	B cell	Ifitm3	3.71852	0.74	0.046	5.19482e-54	5.37716e-50
IFN-α1	B cell	Bst2	2.97213	0.89	0.141	2.0838e-51	1.6177e-47
IFN-α1	B cell	Zbp1	2.58007	0.8	0.063	6.25971e-51	3.88765e-47
IFN-α1	B cell	Slfn5	2.75045	0.86	0.089	3.6384e-50	1.88306e-46
IFN-α1	B cell	Phf11b	2.6432	0.79	0.078	4.01011e-49	1.77894e-45
IFN-α1	B cell	Irf7	2.43622	0.77	0.049	7.90346e-49	3.06783e-45
IFN-α1	B cell	Isg20	2.857	0.7	0.028	6.14185e-48	2.11914e-44
IFN-α1	B cell	Ifit2	2.14649	0.6	0.018	2.54892e-46	7.91517e-43
IFN-α1	B cell	Ms4a4c	2.44278	1	0.405	3.176e-43	8.96586e-40
IFN-α1	B cell	Ifi47	2.47185	0.78	0.1	1.549e-41	4.00842e-38
IFN-α1	B cell	Rnf213	2.31491	0.77	0.091	2.91795e-41	6.97009e-38
IFN-α1	B cell	Ifi27l2a	2.35271	0.99	0.466	1.10101e-39	2.44212e-36
IFN-α1	B cell	Xaf1	1.95758	0.62	0.05	1.66234e-37	3.44139e-34
IFN-α1	B cell	Rtp4	1.86389	0.58	0.053	1.78864e-34	3.47142e-31
IFN-α1	B cell	Usp18	2.06379	0.59	0.036	3.22353e-34	5.88826e-31
IFN-α1	B cell	Trim30a	2.08232	0.81	0.162	1.13546e-33	1.95886e-30
IFN-α1	B cell	Pkib	2.00794	0.76	0.131	1.14999e-32	1.8795e-29
IFN-α1	B cell	Ifit3b	1.63231	0.45	0.009	3.71835e-31	5.7733e-28
IFN-α1	B cell	Tor3a	1.87428	0.6	0.091	2.07619e-30	3.0701e-27
IFN-α1	B cell	Ifi203	1.72378	0.97	0.488	3.7205e-30	5.25149e-27
IFN-α1	B cell	Ifit1	1.79981	0.45	0.022	1.15772e-28	1.56307e-25
IFN-α1	B cell	Oas3	1.55524	0.41	0.011	3.07285e-28	3.97589e-25
IFN-α1	B cell	Ppa1	1.64098	0.53	0.064	4.10167e-28	5.09476e-25
IFN-α1	B cell	Plac8	2.16271	0.87	0.335	1.60186e-27	1.91317e-24
IFN-α1	B cell	Ifi35	1.81492	0.68	0.141	1.08999e-26	1.25361e-23
IFN-α1	B cell	Herc6	1.64324	0.5	0.049	1.68049e-26	1.80683e-23
IFN-α1	B cell	Trafd1	1.68711	0.51	0.054	1.68738e-26	1.80683e-23
IFN-α1	B cell	Parp14	1.91645	0.68	0.125	1.92279e-26	1.99028e-23
IFN-α1	B cell	Rsad2	1.65282	0.38	0.011	5.91913e-26	5.92925e-23
IFN-α1	B cell	Psme1	1.59547	0.9	0.506	5.58696e-25	5.42163e-22
IFN-α1	B cell	Ifi209	1.67146	0.87	0.329	8.11009e-25	7.63159e-22
IFN-α1	B cell	Oasl1	1.46718	0.4	0.028	8.52688e-25	7.7878e-22
IFN-α1	B cell	Cybb	1.52549	0.91	0.368	8.85585e-25	7.85717e-22
IFN-α1	B cell	Oasl2	1.70896	0.46	0.03	1.19242e-24	1.02856e-21
IFN-α1	B cell	Mx1	1.55963	0.37	0.019	1.21438e-22	1.0192e-19
IFN-α1	B cell	Ly86	1.42393	0.9	0.477	3.75298e-22	3.06688e-19
IFN-α1	B cell	Hsp90ab1	1.43331	0.98	0.831	6.85454e-22	5.45779e-19
IFN-α1	B cell	Selenow	1.31738	0.89	0.537	1.78021e-21	1.38202e-18
IFN-α1	B cell	Ifi214	1.40311	0.56	0.111	1.35898e-20	1.02928e-17
IFN-α1	B cell	Mndal	1.57058	0.88	0.48	1.16323e-19	8.60042e-17
IFN-α1	B cell	Sp110	1.41554	0.78	0.26	1.56212e-19	1.12811e-16
IFN-α1	B cell	Ifi213	1.59187	0.56	0.1	1.64909e-19	1.16384e-16
IFN-α1	B cell	Nmi	1.30733	0.5	0.107	2.31874e-19	1.60008e-16
IFN-α1	B cell	Ranbp1	1.33928	0.66	0.224	2.78819e-19	1.88221e-16
IFN-α1	B cell	Ly6a	1.67829	0.81	0.359	3.76362e-19	2.48663e-16
IFN-α1	B cell	Hspa8	1.49436	0.98	0.791	6.04964e-19	3.91374e-16
IFN-α1	B cell	Lgals3bp	1.14111	0.29	0.013	7.89485e-19	5.00324e-16
IFN-α1	B cell	Samhd1	1.42106	0.85	0.457	8.4759e-19	5.26404e-16
IFN-α1	B cell	Eif2ak2	1.56655	0.42	0.047	8.87926e-19	5.40642e-16
IFN-α1	B cell	Hspe1	1.49529	0.86	0.538	1.15247e-18	6.88224e-16
IFN-α1	B cell	Ifi208	1.29075	0.47	0.076	1.66188e-18	9.73705e-16
IFN-α1	B cell	Pml	1.45686	0.62	0.156	5.54666e-18	3.13164e-15
IFN-α1	B cell	Sp100	1.2418	0.86	0.481	1.03415e-17	5.73455e-15
IFN-α1	B cell	Epsti1	1.28038	0.7	0.256	3.40302e-17	1.85393e-14
IFN-α1	B cell	Shisa5	0.92849	1	0.862	5.16332e-17	2.76443e-14
IFN-α1	B cell	Stat1	1.53001	0.68	0.215	6.30454e-17	3.31822e-14
IFN-α1	B cell	Parp9	1.22768	0.39	0.058	8.98311e-17	4.64921e-14
IFN-α1	B cell	Gbp7	1.35999	0.37	0.033	2.62831e-16	1.3164e-13
IFN-α1	B cell	Zufsp	1.37949	0.62	0.188	3.16252e-16	1.53446e-13
IFN-α1	B cell	Ddx58	1.37089	0.42	0.077	4.4088e-16	2.10625e-13
IFN-α1	B cell	Hmgn3	1.52431	0.32	0.029	4.82263e-16	2.26905e-13
IFN-α1	B cell	Slfn2	1.17053	0.78	0.352	7.49515e-16	3.47383e-13
IFN-α1	B cell	Psme2	1.34384	0.68	0.274	1.10446e-15	5.04366e-13
IFN-α1	B cell	Dnaja1	1.28037	0.81	0.38	4.45157e-15	1.97478e-12
IFN-α1	B cell	Irgm1	1.33638	0.4	0.072	5.67847e-15	2.48357e-12
IFN-α1	B cell	Mif	1.64311	0.73	0.358	1.67114e-14	7.2075e-12
IFN-α1	B cell	Eif5a	1.13447	0.86	0.513	2.02798e-14	8.62668e-12
IFN-α1	B cell	Trim30c	1.04933	0.2	0.005	2.30661e-14	9.67934e-12
IFN-α1	B cell	Ptma	0.760695	0.99	0.957	3.62508e-14	1.4954e-11
IFN-α1	B cell	Trim30d	1.32092	0.38	0.065	4.1493e-14	1.67335e-11
IFN-α1	B cell	Psmb9	0.952325	0.74	0.309	7.17254e-14	2.8555e-11
IFN-α1	B cell	Daxx	1.15365	0.36	0.064	1.22236e-13	4.80479e-11
IFN-α1	B cell	Nhp2	1.15374	0.51	0.153	1.58867e-13	6.16663e-11
IFN-α1	B cell	Cmpk2	0.798069	0.22	0.02	4.49803e-13	1.72441e-10
IFN-α1	B cell	Rrp9	0.784061	0.25	0.036	5.3479e-13	2.02522e-10
IFN-α1	B cell	B2m	0.713979	0.99	0.897	9.76254e-13	3.65248e-10
IFN-α1	B cell	Hspd1	1.26555	0.54	0.2	1.74207e-12	6.44004e-10
IFN-α1	B cell	Hspa5	1.16661	0.75	0.392	1.83124e-12	6.69006e-10
IFN-α1	B cell	Tspo	1.07461	0.7	0.321	2.26466e-12	8.17726e-10
IFN-α1	B cell	Mettl1	0.858718	0.28	0.048	7.78246e-12	2.7778e-09
IFN-α1	B cell	Nme1	1.06617	0.68	0.338	8.05695e-12	2.8431e-09
IFN-α1	B cell	C1qbp	1.19268	0.49	0.179	9.9782e-12	3.44281e-09
IFN-α1	B cell	BC051226	0.593802	0.19	0.025	1.20221e-11	4.10243e-09
IFN-α1	B cell	Pa2g4	1.09683	0.44	0.125	1.28445e-11	4.33545e-09
IFN-α1	B cell	Slfn8	1.13803	0.42	0.111	1.36062e-11	4.54315e-09
IFN-α1	B cell	Phf11a	0.907173	0.21	0.011	1.88134e-11	6.21503e-09
IFN-α1	B cell	Sp140	1.15147	0.52	0.167	2.08663e-11	6.82063e-09
IFN-α1	B cell	Eif4a1	1.16654	0.74	0.4	2.28737e-11	7.39894e-09
IFN-α1	B cell	Gnl3	1.16215	0.45	0.142	2.39355e-11	7.66257e-09
IFN-α1	B cell	Nmral1	0.937784	0.23	0.022	4.06663e-11	1.28858e-08
IFN-α1	B cell	Nt5c3	1.04053	0.28	0.047	4.99834e-11	1.56781e-08
IFN-α1	B cell	Max	0.915442	0.39	0.111	7.75995e-11	2.4097e-08
IFN-α1	B cell	Tlr7	0.871274	0.21	0.018	8.52337e-11	2.62056e-08
IFN-α1	B cell	Ifi206	1.09	0.41	0.117	1.19443e-10	3.63632e-08
IFN-α1	B cell	Npm1	0.914832	0.9	0.741	1.23249e-10	3.71576e-08
IFN-α1	B cell	Srm	0.841164	0.27	0.06	1.26794e-10	3.78591e-08
IFN-α1	B cell	Igtp	0.834745	0.3	0.055	1.37153e-10	4.05621e-08
IFN-α1	B cell	Ncl	1.27309	0.79	0.473	1.51806e-10	4.40119e-08
IFN-α1	B cell	Gbp4	1.00708	0.35	0.074	1.5307e-10	4.40119e-08
IFN-α1	B cell	Chmp4b	1.02685	0.45	0.149	1.72857e-10	4.92453e-08
IFN-α1	B cell	Cd47	0.873539	0.78	0.439	1.75816e-10	4.96328e-08
IFN-α1	B cell	Hsh2d	0.721222	0.22	0.037	3.58015e-10	9.92627e-08
IFN-α1	B cell	Ube2l6	0.86616	0.23	0.03	4.46138e-10	1.22601e-07
IFN-α1	B cell	Psmb10	0.970241	0.59	0.265	4.59181e-10	1.25079e-07
IFN-α1	B cell	Tmem184b	0.55419	0.14	0.016	5.30101e-10	1.43141e-07
IFN-α1	B cell	Nlrc5	0.826792	0.25	0.037	5.47893e-10	1.4667e-07
IFN-α1	B cell	H2-K1	0.601798	1	0.938	6.89067e-10	1.79812e-07
IFN-α1	B cell	Ifit1bl1	0.960309	0.22	0.022	1.06271e-09	2.75004e-07
IFN-α1	B cell	Fbl	0.99316	0.56	0.237	1.11111e-09	2.85151e-07
IFN-α1	B cell	Rpf2	0.688799	0.25	0.06	2.12299e-09	5.27403e-07
IFN-α1	B cell	Mrto4	0.759903	0.3	0.069	2.52099e-09	6.16412e-07
IFN-α1	B cell	Ifih1	0.559273	0.13	0.006	2.77287e-09	6.72703e-07
IFN-α1	B cell	Gbp9	0.875705	0.33	0.07	3.52492e-09	8.4524e-07
IFN-α1	B cell	Psma7	0.921697	0.64	0.336	3.53851e-09	8.4524e-07
IFN-α1	B cell	Socs1	0.812822	0.18	0.026	4.33412e-09	1.02739e-06
IFN-α1	B cell	Cxcl10	1.35764	0.18	0.026	5.16421e-09	1.20091e-06
IFN-α1	B cell	Smchd1	1.04332	0.64	0.331	5.18216e-09	1.20091e-06
IFN-α1	B cell	Ccnd2	1.16295	0.42	0.118	5.67433e-09	1.30522e-06
IFN-α1	B cell	Oas2	0.700221	0.15	0.009	5.99249e-09	1.36827e-06
IFN-α1	B cell	Ifi204	0.541711	0.11	0.004	6.04814e-09	1.3709e-06
IFN-α1	B cell	Ogfrl1	0.659805	0.17	0.023	7.63374e-09	1.7054e-06
IFN-α1	B cell	Igkc	0.495401	0.99	0.967	8.05253e-09	1.78611e-06
IFN-α1	B cell	Dtx3l	0.817042	0.33	0.083	8.18862e-09	1.80341e-06
IFN-α1	B cell	Cd86	0.864258	0.32	0.098	9.96444e-09	2.17906e-06
IFN-α1	B cell	Taldo1	0.903552	0.66	0.365	1.03724e-08	2.25242e-06
IFN-α1	B cell	Ppp1r14b	1.01676	0.45	0.144	1.16685e-08	2.51626e-06
IFN-α1	B cell	Tapbp	0.998748	0.63	0.291	1.23391e-08	2.64253e-06
IFN-α1	B cell	Ubb	0.489212	0.98	0.928	1.27598e-08	2.71391e-06
IFN-α1	B cell	Phf11d	0.523884	0.12	0.004	1.4401e-08	3.03627e-06
IFN-α1	B cell	Cct3	1.006	0.53	0.222	1.4471e-08	3.03627e-06
IFN-α1	B cell	Timm8a1	0.758324	0.26	0.057	1.50455e-08	3.13563e-06
IFN-α1	B cell	Snrpa1	0.581095	0.34	0.116	1.52259e-08	3.15207e-06
IFN-α1	B cell	Hsp90aa1	0.923461	0.78	0.536	1.57116e-08	3.23107e-06
IFN-α1	B cell	Ogfr	1.0054	0.36	0.092	1.64129e-08	3.35308e-06
IFN-α1	B cell	Eif3b	0.728936	0.32	0.104	2.51331e-08	5.06792e-06
IFN-α1	B cell	Psmb8	0.747387	0.9	0.681	3.15849e-08	6.32778e-06
IFN-α1	B cell	Asb13	0.664645	0.21	0.051	3.49673e-08	6.9605e-06
IFN-α1	B cell	Zfp593	0.530211	0.21	0.062	3.87393e-08	7.66223e-06
IFN-α1	B cell	Anp32b	0.88335	0.73	0.434	5.70836e-08	1.10788e-05
IFN-α1	B cell	Wdr43	0.800688	0.37	0.123	6.49685e-08	1.25309e-05
IFN-α1	B cell	Larp1	0.870207	0.34	0.09	6.74262e-08	1.29246e-05
IFN-α1	B cell	Atp5g1	0.740229	0.6	0.337	8.06297e-08	1.5267e-05
IFN-α1	B cell	Clec2d	0.958796	0.67	0.392	9.54857e-08	1.79704e-05
IFN-α1	B cell	Oas1a	0.637677	0.13	0.008	1.07922e-07	2.01885e-05
IFN-α1	B cell	Nup210	0.645781	0.28	0.111	1.18699e-07	2.20716e-05
IFN-α1	B cell	Srsf3	0.727905	0.82	0.501	1.28533e-07	2.3758e-05
IFN-α1	B cell	Arf4	0.750985	0.49	0.191	1.36395e-07	2.50619e-05
IFN-α1	B cell	Tsr1	0.676888	0.2	0.041	1.39422e-07	2.53461e-05
IFN-α1	B cell	A530040E14Rik	0.742766	0.29	0.088	1.39574e-07	2.53461e-05
IFN-α1	B cell	Mrpl30	0.659867	0.51	0.258	1.47067e-07	2.65516e-05
IFN-α1	B cell	Rilpl1	0.455973	0.09	0.001	1.5489e-07	2.77485e-05
IFN-α1	B cell	Eif2s1	0.770811	0.4	0.151	1.6765e-07	2.95797e-05
IFN-α1	B cell	Pla2g16	0.87556	0.34	0.084	1.87852e-07	3.29568e-05
IFN-α1	B cell	Mitd1	0.821298	0.3	0.084	2.11095e-07	3.68266e-05
IFN-α1	B cell	Stat2	0.861888	0.25	0.056	2.22167e-07	3.85416e-05
IFN-α1	B cell	Gm47283	0.970579	0.6	0.27	2.33675e-07	4.03128e-05
IFN-α1	B cell	Psma4	0.70593	0.49	0.231	2.74479e-07	4.68318e-05
IFN-α1	B cell	Eif2s2	0.808869	0.67	0.354	3.13071e-07	5.30845e-05
IFN-α1	B cell	Shmt2	0.818822	0.17	0.021	3.14545e-07	5.30845e-05
IFN-α1	B cell	Fkbp4	0.732964	0.37	0.152	3.69889e-07	6.20874e-05
IFN-α1	B cell	St6galnac4	0.722607	0.25	0.049	3.83857e-07	6.40855e-05
IFN-α1	B cell	Dhx58	0.744675	0.2	0.029	4.09541e-07	6.80079e-05
IFN-α1	B cell	Atp5b	0.655818	0.74	0.453	4.14559e-07	6.8475e-05
IFN-α1	B cell	Rrs1	0.59501	0.21	0.044	4.30502e-07	7.07321e-05
IFN-α1	B cell	Helz2	0.833157	0.43	0.156	4.34319e-07	7.09837e-05
IFN-α1	B cell	Etf1	0.67672	0.27	0.075	4.45756e-07	7.24715e-05
IFN-α1	B cell	Prmt1	0.781447	0.41	0.163	4.86857e-07	7.83335e-05
IFN-α1	B cell	H2-T23	0.762297	0.75	0.47	4.9207e-07	7.87642e-05
IFN-α1	B cell	Naa20	0.66168	0.24	0.067	5.10482e-07	8.12923e-05
IFN-α1	B cell	Dek	0.72025	0.47	0.261	5.51977e-07	8.74518e-05
IFN-α1	B cell	Ascc3	0.708957	0.27	0.088	5.74418e-07	9.05451e-05
IFN-α1	B cell	Casp4	0.679873	0.22	0.054	5.95716e-07	9.34282e-05
IFN-α1	B cell	Rasa4	0.491614	0.12	0.019	6.32606e-07	9.86452e-05
IFN-α1	B cell	Ppan	0.754837	0.25	0.069	6.35334e-07	9.86452e-05
IFN-α1	B cell	Sdc3	0.542537	0.14	0.019	6.56066e-07	0.000101357
IFN-α1	B cell	Ruvbl1	0.609176	0.3	0.098	7.6177e-07	0.000117105
IFN-α1	B cell	Cct8	0.777694	0.55	0.281	7.78218e-07	0.000118835
IFN-α1	B cell	Slc29a1	0.362827	0.08	0.013	7.80678e-07	0.000118835
IFN-α1	B cell	Cct5	0.779658	0.57	0.337	8.34524e-07	0.000126412
IFN-α1	B cell	Ran	0.787324	0.68	0.389	9.03747e-07	0.000135575
IFN-α1	B cell	Serpina3g	1.12282	0.23	0.048	9.2119e-07	0.000137424
IFN-α1	B cell	Phip	0.741501	0.64	0.371	9.24924e-07	0.000137424
IFN-α1	B cell	Bbx	0.916052	0.28	0.088	9.30328e-07	0.000137569
IFN-α1	B cell	Uqcc2	0.67525	0.37	0.146	9.42179e-07	0.000138579
IFN-α1	B cell	Pnpla2	0.660068	0.22	0.054	9.90289e-07	0.000144373
IFN-α1	B cell	Setdb2	0.675865	0.17	0.027	1.03496e-06	0.000149481
IFN-α1	B cell	Cycs	0.920219	0.41	0.168	1.048e-06	0.000150664
IFN-α1	B cell	Rps27l	0.629306	0.42	0.186	1.08328e-06	0.000155019
IFN-α1	B cell	Apex1	0.769619	0.25	0.06	1.19001e-06	0.000169511
IFN-α1	B cell	Mrps18b	0.63159	0.29	0.075	1.47709e-06	0.000207773
IFN-α1	B cell	Cnp	0.570776	0.53	0.3	1.47869e-06	0.000207773
IFN-α1	B cell	Snrpd1	0.743046	0.46	0.228	1.58106e-06	0.00022093
IFN-α1	B cell	Tomm20	0.585486	0.62	0.356	1.58793e-06	0.00022093
IFN-α1	B cell	Rfc3	0.701087	0.27	0.07	1.59367e-06	0.00022093
IFN-α1	B cell	Samd9l	0.827468	0.62	0.309	1.74986e-06	0.000241504
IFN-α1	B cell	Usp25	0.795262	0.33	0.098	1.8049e-06	0.000247998
IFN-α1	B cell	Nifk	0.625529	0.21	0.063	1.85829e-06	0.00025421
IFN-α1	B cell	Nampt	0.728945	0.27	0.057	1.88378e-06	0.000256565
IFN-α1	B cell	Noc2l	0.742743	0.32	0.109	1.94726e-06	0.000264054
IFN-α1	B cell	Snu13	0.901199	0.56	0.295	2.06497e-06	0.000278798
IFN-α1	B cell	Irf8	0.791263	0.73	0.512	2.08724e-06	0.000280585
IFN-α1	B cell	Tpst1	0.628571	0.18	0.039	2.1875e-06	0.000292796
IFN-α1	B cell	Gem	0.618762	0.22	0.064	2.20352e-06	0.000293673
IFN-α1	B cell	Ppia	0.454751	0.97	0.928	2.33733e-06	0.000310176
IFN-α1	B cell	Kat2a	0.403427	0.1	0.018	2.48129e-06	0.00032649
IFN-α1	B cell	Pole3	0.525008	0.19	0.036	2.50081e-06	0.000327669
IFN-α1	B cell	Ltv1	0.590192	0.19	0.047	2.57004e-06	0.000335325
IFN-α1	B cell	Ddx24	0.825072	0.53	0.286	2.68237e-06	0.000347308
IFN-α1	B cell	Slc25a22	0.511365	0.12	0.013	2.68425e-06	0.000347308
IFN-α1	B cell	March5	0.827343	0.33	0.11	2.81026e-06	0.000362103
IFN-α1	B cell	Gm4070	0.442963	0.13	0.015	2.91201e-06	0.000373664
IFN-α1	B cell	Rad23a	0.551735	0.26	0.09	3.15257e-06	0.000402868
IFN-α1	B cell	Rsl1d1	0.517777	0.32	0.13	3.19634e-06	0.000406787
IFN-α1	B cell	Sar1a	0.583628	0.3	0.105	4.44347e-06	0.000560906
IFN-α1	B cell	Cd69	0.80617	0.65	0.39	4.46403e-06	0.000561221
IFN-α1	B cell	Cct2	0.810688	0.57	0.32	4.66596e-06	0.000584242
IFN-α1	B cell	Stip1	0.651484	0.3	0.099	4.74213e-06	0.000591396
IFN-α1	B cell	Timm10	0.615175	0.26	0.075	4.76935e-06	0.000592411
IFN-α1	B cell	Pfdn2	0.618013	0.46	0.21	4.92987e-06	0.00060991
IFN-α1	B cell	Chchd1	0.501147	0.32	0.149	5.34731e-06	0.000658929
IFN-α1	B cell	Dkc1	0.62616	0.26	0.104	5.38483e-06	0.000660929
IFN-α1	B cell	Alkbh1	0.66067	0.29	0.11	5.48655e-06	0.000670763
IFN-α1	B cell	Eif1ad	0.629587	0.19	0.068	6.10963e-06	0.000744009
IFN-α1	B cell	Rsl24d1	0.579086	0.27	0.089	7.31295e-06	0.000873419
IFN-α1	B cell	Serbp1	0.678808	0.73	0.545	7.46954e-06	0.000888704
IFN-α1	B cell	U2af1	0.588221	0.41	0.217	7.68523e-06	0.000910825
IFN-α1	B cell	Irgm2	0.358016	0.08	0.013	7.71413e-06	0.000910825
IFN-α1	B cell	Hk2	0.362692	0.08	0.005	7.99969e-06	0.000940695
IFN-α1	B cell	Evi2a	0.657129	0.25	0.076	8.70425e-06	0.00100856
IFN-α1	B cell	Psma3	0.577715	0.59	0.363	9.51588e-06	0.00109443
IFN-α1	B cell	Odc1	0.616077	0.24	0.072	9.70375e-06	0.00111192
IFN-α1	B cell	Snrpb	0.631557	0.57	0.341	1.00863e-05	0.0011515
IFN-α1	B cell	Zcchc2	0.455208	0.19	0.054	1.03599e-05	0.00117841
IFN-α1	B cell	Cacybp	0.629826	0.47	0.2	1.04694e-05	0.00118652
IFN-α1	B cell	Isoc1	0.363983	0.09	0.015	1.09181e-05	0.00123287
IFN-α1	B cell	Slc25a5	0.578205	0.71	0.442	1.25389e-05	0.00141076
IFN-α1	B cell	Aprt	0.47321	0.33	0.155	1.34092e-05	0.00150323
IFN-α1	B cell	Ftsj3	0.55045	0.25	0.083	1.38756e-05	0.00154992
IFN-α1	B cell	Aimp2	0.482962	0.17	0.054	1.3973e-05	0.00155432
IFN-α1	B cell	Lgals9	0.748338	0.33	0.104	1.4015e-05	0.00155432
IFN-α1	B cell	Lsm12	0.536688	0.33	0.138	1.49053e-05	0.00164717
IFN-α1	B cell	Mpeg1	0.645422	0.14	0.023	1.54958e-05	0.00170635
IFN-α1	B cell	H2-T22	0.549688	0.34	0.166	1.60732e-05	0.00175946
IFN-α1	B cell	Sell	0.518678	0.68	0.382	1.70821e-05	0.00186123
IFN-α1	B cell	Wars	0.56158	0.17	0.037	1.76125e-05	0.00191231
IFN-α1	B cell	Rbm3	0.575053	0.82	0.579	1.83097e-05	0.00198108
IFN-α1	B cell	9930111J21Rik2	0.479275	0.59	0.376	1.99011e-05	0.00212367
IFN-α1	B cell	Mthfd2	0.591999	0.17	0.036	2.12838e-05	0.00225572
IFN-α1	B cell	Unc93b1	0.487718	0.57	0.338	2.25095e-05	0.00237751
IFN-α1	B cell	Tor1aip1	0.713503	0.49	0.2	2.32336e-05	0.0024374
IFN-α1	B cell	Nr2c2ap	0.459386	0.16	0.049	2.39564e-05	0.00250477
IFN-α1	B cell	D10Wsu102e	0.710208	0.3	0.112	2.61013e-05	0.00271078
IFN-α1	B cell	Gtpbp4	0.708788	0.34	0.133	2.61894e-05	0.00271086
IFN-α1	B cell	Ipo5	0.436848	0.16	0.04	2.70647e-05	0.00279216
IFN-α1	B cell	Tmem243	0.487914	0.61	0.322	2.72355e-05	0.00280048
IFN-α1	B cell	Mtx1	0.419618	0.16	0.044	2.81834e-05	0.00288838
IFN-α1	B cell	Sidt1	0.522911	0.13	0.015	2.83422e-05	0.0028951
IFN-α1	B cell	Itm2b	0.682781	0.74	0.587	2.98619e-05	0.00304034
IFN-α1	B cell	Fam46a	0.51712	0.24	0.084	3.04413e-05	0.0030892
IFN-α1	B cell	Tap1	0.77419	0.48	0.217	3.23652e-05	0.0032631
IFN-α1	B cell	Lyar	0.586078	0.27	0.093	3.27071e-05	0.0032869
IFN-α1	B cell	Znfx1	0.59682	0.17	0.039	3.35822e-05	0.00336396
IFN-α1	B cell	Tmem140	0.320374	0.07	0.009	3.81352e-05	0.00379555
IFN-α1	B cell	Sdhb	0.372043	0.32	0.169	4.26981e-05	0.00420921
IFN-α1	B cell	Nop58	0.772831	0.32	0.134	4.36572e-05	0.00429015
IFN-α1	B cell	Ffar1	0.555408	0.24	0.1	4.46729e-05	0.00437611
IFN-α1	B cell	Hnrnpab	0.573191	0.47	0.225	4.74904e-05	0.00460595
IFN-α1	B cell	Slfn1	0.658858	0.1	0.012	4.76125e-05	0.00460595
IFN-α1	B cell	Sub1	0.445621	0.82	0.603	4.82162e-05	0.00464987
IFN-α1	B cell	Xrn2	0.60638	0.41	0.224	4.84428e-05	0.00465726
IFN-α1	B cell	G3bp1	0.767268	0.51	0.28	5.15757e-05	0.00494315
IFN-α1	B cell	Pgam1	0.521566	0.26	0.12	5.37506e-05	0.00513574
IFN-α1	B cell	A530032D15Rik	0.383591	0.13	0.035	5.427e-05	0.00516633
IFN-α1	B cell	Nsun2	0.421236	0.2	0.074	5.4465e-05	0.00516633
IFN-α1	B cell	Utp23	0.402194	0.13	0.037	5.45698e-05	0.00516633
IFN-α1	B cell	Slamf7	0.500814	0.18	0.06	5.51325e-05	0.00520373
IFN-α1	B cell	Itpr1	0.52884	0.35	0.145	5.53574e-05	0.00520913
IFN-α1	B cell	Tmbim6	0.678183	0.6	0.344	5.55668e-05	0.00521304
IFN-α1	B cell	Eif3g	0.547029	0.43	0.211	5.69055e-05	0.00532255
IFN-α1	B cell	Grwd1	0.390712	0.15	0.032	5.71583e-05	0.00532642
IFN-α1	B cell	Sac3d1	0.312651	0.1	0.02	5.74292e-05	0.00532642
IFN-α1	B cell	Nol8	0.565613	0.19	0.06	6.02646e-05	0.00556963
IFN-α1	B cell	Syncrip	0.410052	0.34	0.158	6.07871e-05	0.00560125
IFN-α1	B cell	Trim12a	0.421066	0.46	0.249	6.14019e-05	0.00564116
IFN-α1	B cell	Rcc2	0.671305	0.39	0.158	6.24143e-05	0.00571726
IFN-α1	B cell	Pes1	0.438792	0.18	0.057	6.29876e-05	0.0057528
IFN-α1	B cell	Utp18	0.510543	0.18	0.058	6.64168e-05	0.00604822
IFN-α1	B cell	Gatad2a	0.431759	0.2	0.065	6.87364e-05	0.00622295
IFN-α1	B cell	Ehd4	0.48894	0.23	0.078	7.01947e-05	0.0063365
IFN-α1	B cell	Myc	0.610368	0.23	0.065	7.4781e-05	0.00671148
IFN-α1	B cell	Gar1	0.477319	0.22	0.077	7.97859e-05	0.00711952
IFN-α1	B cell	Eef1e1	0.418036	0.21	0.078	8.21061e-05	0.00730556
IFN-α1	B cell	Cxcr5	0.523147	0.31	0.148	8.42183e-05	0.00745913
IFN-α1	B cell	Mycbp2	0.465177	0.52	0.326	8.43125e-05	0.00745913
IFN-α1	B cell	Nudc	0.65194	0.42	0.193	8.52551e-05	0.0075211
IFN-α1	B cell	Ppid	0.615664	0.24	0.079	8.6623e-05	0.00761243
IFN-α1	B cell	Carmil1	0.614335	0.14	0.032	8.67807e-05	0.00761243
IFN-α1	B cell	Rnf114	0.493136	0.32	0.14	9.04308e-05	0.00791027
IFN-α1	B cell	Pdcd1lg2	0.610033	0.18	0.043	9.6343e-05	0.00840376
IFN-α1	B cell	Mrpl19	0.520635	0.21	0.055	9.91635e-05	0.00862555
IFN-α1	B cell	Mrpl12	0.582075	0.34	0.145	0.000105904	0.00906774
IFN-α1	B cell	Gdap10	0.358761	0.14	0.047	0.000112569	0.00960328
IFN-α1	B cell	Nufip1	0.342722	0.15	0.046	0.000116136	0.00985263
IFN-α1	B cell	Pnpt1	0.380794	0.11	0.023	0.000116477	0.00985263
IFN-α1	B cell	Rrp15	0.526885	0.19	0.049	0.000116761	0.00985263
IFN-α1	B cell	Snx2	0.63734	0.69	0.443	0.000117843	0.00991701
IFN-α1	B cell	Nit2	0.388917	0.15	0.03	0.000120655	0.0101071
IFN-α1	B cell	Ddx21	0.654608	0.41	0.177	0.000120752	0.0101071
IFN-α1	B cell	Naa25	0.328459	0.12	0.029	0.000125158	0.0104197
IFN-α1	B cell	Znhit6	0.304523	0.14	0.048	0.000134487	0.0111366
IFN-α1	B cell	Casp8	0.448182	0.33	0.141	0.000142698	0.0116918
IFN-α1	B cell	Tomm40	0.598006	0.24	0.093	0.000155981	0.0126798
IFN-α1	B cell	Adar	0.455759	0.23	0.084	0.000167211	0.0135572
IFN-α1	B cell	St13	0.568305	0.44	0.197	0.000178389	0.0143859
IFN-α1	B cell	Smyd5	0.307448	0.09	0.023	0.000178917	0.0143859
IFN-α1	B cell	Mapre1	0.413765	0.34	0.177	0.000179285	0.0143859
IFN-α1	B cell	Tapbpl	0.55483	0.18	0.056	0.000183692	0.0146637
IFN-α1	B cell	Mrpl23	0.388013	0.43	0.264	0.000186193	0.0148253
IFN-α1	B cell	Ssrp1	0.489866	0.36	0.189	0.000189761	0.0150707
IFN-α1	B cell	Il3ra	0.335503	0.09	0.018	0.000190866	0.0151198
IFN-α1	B cell	2010111I01Rik	0.408154	0.13	0.035	0.000196354	0.015515
IFN-α1	B cell	Trim30b	0.608126	0.25	0.075	0.000216877	0.0168503
IFN-α1	B cell	Cdk4	0.563612	0.25	0.102	0.000238298	0.0182263
IFN-α1	B cell	Ddx18	0.385727	0.29	0.145	0.000245153	0.0186587
IFN-α1	B cell	Impdh2	0.471319	0.34	0.168	0.000249258	0.0188326
IFN-α1	B cell	Mrps28	0.345518	0.18	0.072	0.000251259	0.0189377
IFN-α1	B cell	Tmed5	0.561296	0.36	0.179	0.00026092	0.0196183
IFN-α1	B cell	Pole4	0.356972	0.33	0.173	0.000267562	0.0200691
IFN-α1	B cell	Ankib1	0.486635	0.16	0.041	0.000274628	0.0205494
IFN-α1	B cell	Btf3	0.320666	0.88	0.748	0.000293423	0.0217462
IFN-α1	B cell	Ythdf2	0.450514	0.22	0.079	0.000295137	0.0218211
IFN-α1	B cell	Rabepk	0.327716	0.14	0.046	0.000297832	0.0219681
IFN-α1	B cell	Mphosph10	0.404196	0.25	0.106	0.000310813	0.0228712
IFN-α1	B cell	Srsf2	0.552836	0.51	0.284	0.000321421	0.023595
IFN-α1	B cell	Fam60a	0.415104	0.19	0.057	0.000322168	0.023595
IFN-α1	B cell	Eif4a3	0.478782	0.34	0.141	0.000336167	0.0245047
IFN-α1	B cell	Rbm8a	0.408326	0.4	0.211	0.000337853	0.0245699
IFN-α1	B cell	Serpinb6a	0.305845	0.11	0.032	0.000349129	0.0252716
IFN-α1	B cell	Nub1	0.472275	0.21	0.097	0.000350658	0.0253232
IFN-α1	B cell	Sssca1	0.514569	0.22	0.083	0.000352958	0.0254301
IFN-α1	B cell	Uchl5	0.401953	0.2	0.077	0.000354321	0.0254693
IFN-α1	B cell	Ddx39	0.644026	0.38	0.19	0.0003723	0.0266998
IFN-α1	B cell	Iars	0.397415	0.15	0.048	0.00037442	0.02679
IFN-α1	B cell	Usp50	0.3474	0.11	0.026	0.000376032	0.0268435
IFN-α1	B cell	Ybx3	0.428609	0.18	0.072	0.000379333	0.027017
IFN-α1	B cell	Gbp2	0.462798	0.13	0.03	0.00038718	0.0274533
IFN-α1	B cell	Nop56	0.714649	0.34	0.151	0.00039125	0.0275733
IFN-α1	B cell	Ms4a4b	0.587063	0.34	0.149	0.000391583	0.0275733
IFN-α1	B cell	Mpp6	0.464891	0.18	0.064	0.000400163	0.0280503
IFN-α1	B cell	Tcp1	0.608001	0.44	0.238	0.000406152	0.0283441
IFN-α1	B cell	Cpne3	0.324415	0.15	0.056	0.000406181	0.0283441
IFN-α1	B cell	Pdia3	0.477799	0.28	0.145	0.000412183	0.0286343
IFN-α1	B cell	Bzw2	0.391678	0.15	0.051	0.000446094	0.0309209
IFN-α1	B cell	Dpp4	0.51155	0.21	0.083	0.00044956	0.0310226
IFN-α1	B cell	Atad3a	0.481267	0.15	0.029	0.000477389	0.0327973
IFN-α1	B cell	Tcof1	0.55448	0.32	0.16	0.000486896	0.033303
IFN-α1	B cell	Ruvbl2	0.388068	0.14	0.044	0.00049456	0.0336789
IFN-α1	B cell	Ndufs6	0.414583	0.39	0.188	0.000495937	0.0336988
IFN-α1	B cell	Snrpd3	0.718969	0.42	0.222	0.000512097	0.0341377
IFN-α1	B cell	Mrpl35	0.30734	0.18	0.084	0.000535122	0.0355828
IFN-α1	B cell	Psma5	0.403275	0.34	0.194	0.00053648	0.0355968
IFN-α1	B cell	Exosc1	0.497009	0.18	0.055	0.0005471	0.0362241
IFN-α1	B cell	Cct7	0.528856	0.42	0.258	0.000551877	0.0364627
IFN-α1	B cell	Slirp	0.348429	0.18	0.085	0.000563458	0.0370028
IFN-α1	B cell	Tbc1d15	0.329533	0.12	0.047	0.000563628	0.0370028
IFN-α1	B cell	Mrps17	0.360939	0.23	0.103	0.000581102	0.0380696
IFN-α1	B cell	Rab10	0.445654	0.3	0.161	0.000701646	0.0453589
IFN-α1	B cell	Txn2	0.394671	0.3	0.154	0.000702593	0.0453589
IFN-α1	B cell	Ctss	0.475122	0.75	0.607	0.000731022	0.0469988
IFN-α1	B cell	Psmd12	0.45337	0.23	0.118	0.000736973	0.0472835
IFN-α1	B cell	Prkcq	0.357328	0.08	0.018	0.000757414	0.0484948
IFN-α1	B cell	Eif3j1	0.330061	0.24	0.106	0.00076375	0.0487036
IFN-α1	B cell	Prmt6	0.35056	0.08	0.012	0.000785749	0.0499997
IFN-α1	CD4+ T cell	Ifit3	3.60415	0.88	0.037	2.17124e-66	6.74235e-62
IFN-α1	CD4+ T cell	Isg15	3.87251	0.92	0.078	2.66864e-63	2.82973e-59
IFN-α1	CD4+ T cell	Ifit1	3.27042	0.89	0.054	2.73378e-63	2.82973e-59
IFN-α1	CD4+ T cell	Isg20	3.02609	0.83	0.05	8.5357e-59	6.62648e-55
IFN-α1	CD4+ T cell	Bst2	3.34681	0.99	0.238	6.64775e-57	4.12865e-53
IFN-α1	CD4+ T cell	Slfn5	3.1697	0.91	0.156	2.11944e-53	1.09691e-49
IFN-α1	CD4+ T cell	Rnf213	2.45395	0.87	0.122	9.8077e-52	4.35084e-48
IFN-α1	CD4+ T cell	Rsad2	2.50739	0.66	0.011	1.73819e-49	6.74702e-46
IFN-α1	CD4+ T cell	Zbp1	2.55239	0.85	0.127	2.80541e-47	9.67958e-44
IFN-α1	CD4+ T cell	Phf11b	2.49631	0.74	0.101	2.85055e-45	8.85182e-42
IFN-α1	CD4+ T cell	Oasl2	2.34539	0.66	0.02	7.28269e-44	2.0559e-40
IFN-α1	CD4+ T cell	Ifit3b	2.15569	0.57	0.01	1.00603e-43	2.60336e-40
IFN-α1	CD4+ T cell	Ifi27l2a	2.84236	0.96	0.615	1.96135e-41	4.68506e-38
IFN-α1	CD4+ T cell	Usp18	2.24493	0.66	0.037	2.36767e-41	5.25166e-38
IFN-α1	CD4+ T cell	Ifitm3	2.89518	0.58	0.028	7.48618e-41	1.54979e-37
IFN-α1	CD4+ T cell	Irf7	2.29695	0.72	0.074	9.36215e-41	1.81702e-37
IFN-α1	CD4+ T cell	Ly6a	2.80829	0.9	0.286	6.39392e-40	1.16794e-36
IFN-α1	CD4+ T cell	Herc6	2.04595	0.67	0.084	5.06664e-38	8.74079e-35
IFN-α1	CD4+ T cell	Samhd1	2.48944	0.91	0.414	2.5735e-36	4.20604e-33
IFN-α1	CD4+ T cell	Ifi203	2.14741	0.94	0.496	8.03814e-36	1.24804e-32
IFN-α1	CD4+ T cell	Mndal	1.95981	0.93	0.434	5.66066e-35	8.20683e-32
IFN-α1	CD4+ T cell	Epsti1	1.95845	0.87	0.301	5.81426e-35	8.20683e-32
IFN-α1	CD4+ T cell	Gbp2	2.15758	0.66	0.077	8.64142e-34	1.1667e-30
IFN-α1	CD4+ T cell	Gbp7	2.00434	0.75	0.144	2.6173e-33	3.38646e-30
IFN-α1	CD4+ T cell	Xaf1	1.84323	0.62	0.08	3.73822e-33	4.64332e-30
IFN-α1	CD4+ T cell	Oas3	1.65414	0.52	0.032	2.1605e-32	2.58039e-29
IFN-α1	CD4+ T cell	Igtp	2.16182	0.73	0.153	1.23272e-31	1.41776e-28
IFN-α1	CD4+ T cell	Iigp1	2.15261	0.55	0.04	2.03782e-31	2.26001e-28
IFN-α1	CD4+ T cell	Ms4a4b	1.48635	0.99	0.87	2.51831e-31	2.69659e-28
IFN-α1	CD4+ T cell	Ddx60	1.85827	0.6	0.06	2.90872e-31	3.01082e-28
IFN-α1	CD4+ T cell	Ifi214	1.69927	0.63	0.096	7.36277e-31	7.37536e-28
IFN-α1	CD4+ T cell	Trim30a	1.92835	0.74	0.174	1.00324e-30	9.73546e-28
IFN-α1	CD4+ T cell	Ifi209	2.08973	0.81	0.256	2.34155e-30	2.2034e-27
IFN-α1	CD4+ T cell	Stat1	1.9055	0.91	0.387	3.26735e-29	2.98415e-26
IFN-α1	CD4+ T cell	Ifi206	1.76255	0.71	0.168	6.63711e-28	5.88864e-25
IFN-α1	CD4+ T cell	Parp14	2.07929	0.74	0.152	7.56326e-28	6.52394e-25
IFN-α1	CD4+ T cell	Psmb10	1.76696	0.81	0.358	1.25161e-27	1.05044e-24
IFN-α1	CD4+ T cell	Rtp4	1.91457	0.61	0.088	3.97376e-27	3.24729e-24
IFN-α1	CD4+ T cell	Ifi208	1.67088	0.72	0.185	5.97705e-27	4.75911e-24
IFN-α1	CD4+ T cell	Shisa5	1.02958	1	0.941	6.67177e-27	5.17946e-24
IFN-α1	CD4+ T cell	Ly6e	1.41809	0.96	0.723	1.39122e-26	1.0537e-23
IFN-α1	CD4+ T cell	Phf11c	1.51464	0.48	0.037	1.56347e-26	1.15596e-23
IFN-α1	CD4+ T cell	AW112010	1.92772	0.9	0.519	3.55097e-26	2.56438e-23
IFN-α1	CD4+ T cell	Ifi47	1.67619	0.83	0.329	8.42143e-26	5.94342e-23
IFN-α1	CD4+ T cell	Ifi35	1.77175	0.64	0.144	1.14255e-25	7.88434e-23
IFN-α1	CD4+ T cell	Ifi213	1.54286	0.58	0.126	3.38977e-25	2.28832e-22
IFN-α1	CD4+ T cell	Ppa1	1.88235	0.61	0.127	5.59361e-25	3.69571e-22
IFN-α1	CD4+ T cell	Tapbp	1.69491	0.81	0.339	6.54428e-25	4.23374e-22
IFN-α1	CD4+ T cell	Eif2ak2	1.39725	0.41	0.034	1.14295e-24	7.24327e-22
IFN-α1	CD4+ T cell	Daxx	1.6468	0.58	0.096	1.91191e-24	1.18741e-21
IFN-α1	CD4+ T cell	Ifih1	1.36357	0.4	0.038	6.15887e-24	3.75003e-21
IFN-α1	CD4+ T cell	Ifit1bl1	1.50596	0.48	0.048	2.54556e-23	1.52014e-20
IFN-α1	CD4+ T cell	Psme1	1.22133	0.94	0.66	1.05165e-22	6.1617e-20
IFN-α1	CD4+ T cell	Psmb8	1.43779	0.94	0.749	1.08526e-22	6.24085e-20
IFN-α1	CD4+ T cell	Slfn8	1.42805	0.63	0.149	1.66759e-21	9.4152e-19
IFN-α1	CD4+ T cell	Ifit2	1.62338	0.47	0.054	2.59097e-21	1.43674e-18
IFN-α1	CD4+ T cell	Selenow	1.21702	0.96	0.709	4.08169e-21	2.22366e-18
IFN-α1	CD4+ T cell	Tor3a	1.58415	0.45	0.033	9.95488e-21	5.32981e-18
IFN-α1	CD4+ T cell	Smchd1	1.76997	0.77	0.357	3.01499e-20	1.58685e-17
IFN-α1	CD4+ T cell	Cmpk2	1.37416	0.34	0.015	3.69614e-20	1.91294e-17
IFN-α1	CD4+ T cell	Mx1	1.25961	0.29	0.011	5.14885e-20	2.57883e-17
IFN-α1	CD4+ T cell	Ms4a4c	1.79522	0.44	0.074	8.32814e-20	4.10498e-17
IFN-α1	CD4+ T cell	Ccnd2	1.31276	0.9	0.584	9.45211e-20	4.5862e-17
IFN-α1	CD4+ T cell	Psmb9	1.26079	0.83	0.442	1.80837e-19	8.63927e-17
IFN-α1	CD4+ T cell	Oasl1	1.09535	0.28	0.011	2.8468e-19	1.33942e-16
IFN-α1	CD4+ T cell	B2m	0.787487	1	0.976	1.1446e-18	5.30497e-16
IFN-α1	CD4+ T cell	Trafd1	1.26391	0.36	0.047	1.69848e-18	7.75632e-16
IFN-α1	CD4+ T cell	Ly6c1	2.07275	0.63	0.191	2.23361e-18	1.00316e-15
IFN-α1	CD4+ T cell	Gbp4	1.72161	0.63	0.17	2.26134e-18	1.00316e-15
IFN-α1	CD4+ T cell	Tspo	1.13988	0.91	0.587	2.54712e-18	1.11403e-15
IFN-α1	CD4+ T cell	Oas2	1.08151	0.29	0.014	3.1188e-18	1.34511e-15
IFN-α1	CD4+ T cell	Slfn1	1.64594	0.69	0.286	3.60833e-18	1.53492e-15
IFN-α1	CD4+ T cell	Slfn2	1.23088	0.9	0.576	3.69626e-18	1.55108e-15
IFN-α1	CD4+ T cell	H2-K1	0.600094	1	0.993	5.73495e-18	2.3745e-15
IFN-α1	CD4+ T cell	H2-T23	1.37888	0.85	0.476	6.78323e-18	2.77157e-15
IFN-α1	CD4+ T cell	Ifi44	1.27495	0.24	0.006	2.2876e-17	9.22555e-15
IFN-α1	CD4+ T cell	H2-T22	1.38075	0.75	0.329	3.13571e-17	1.24838e-14
IFN-α1	CD4+ T cell	Gbp9	1.50052	0.48	0.08	3.84928e-17	1.51306e-14
IFN-α1	CD4+ T cell	Dtx3l	1.36085	0.47	0.11	6.82401e-17	2.64882e-14
IFN-α1	CD4+ T cell	Dhx58	1.27441	0.3	0.02	8.02052e-17	3.07483e-14
IFN-α1	CD4+ T cell	Nampt	0.949683	0.32	0.041	2.86257e-16	1.08404e-13
IFN-α1	CD4+ T cell	Sp100	1.16139	0.85	0.574	5.16138e-16	1.93104e-13
IFN-α1	CD4+ T cell	Samd9l	1.51301	0.58	0.182	6.54579e-16	2.40962e-13
IFN-α1	CD4+ T cell	Nmi	1.14199	0.54	0.185	6.59576e-16	2.40962e-13
IFN-α1	CD4+ T cell	Parp12	1.06357	0.27	0.008	1.31505e-15	4.7484e-13
IFN-α1	CD4+ T cell	H2-D1	0.698044	0.99	0.968	3.91918e-15	1.39888e-12
IFN-α1	CD4+ T cell	Parp9	1.43769	0.46	0.087	4.18344e-15	1.47623e-12
IFN-α1	CD4+ T cell	Socs1	1.24026	0.4	0.086	5.18138e-15	1.80784e-12
IFN-α1	CD4+ T cell	Irgm1	1.32683	0.44	0.095	5.41753e-15	1.86923e-12
IFN-α1	CD4+ T cell	Cd86	1.05205	0.28	0.024	1.03539e-14	3.5332e-12
IFN-α1	CD4+ T cell	Phf11a	0.795093	0.19	0.006	1.14767e-14	3.87375e-12
IFN-α1	CD4+ T cell	9930111J21Rik2	1.11159	0.77	0.4	1.25737e-14	4.19839e-12
IFN-α1	CD4+ T cell	Helz2	1.21145	0.41	0.073	1.60782e-14	5.25555e-12
IFN-α1	CD4+ T cell	Fam26f	1.06796	0.37	0.082	2.26246e-14	7.31834e-12
IFN-α1	CD4+ T cell	AW011738	0.819824	0.21	0.021	5.19812e-14	1.6641e-11
IFN-α1	CD4+ T cell	Trim30d	0.918565	0.3	0.037	1.05937e-13	3.3568e-11
IFN-α1	CD4+ T cell	Gbp8	1.0427	0.38	0.108	2.49058e-13	7.81212e-11
IFN-α1	CD4+ T cell	Ddx58	0.970686	0.43	0.119	3.07489e-13	9.54846e-11
IFN-α1	CD4+ T cell	Stat2	1.14099	0.32	0.045	8.55407e-13	2.63e-10
IFN-α1	CD4+ T cell	1600014C10Rik	1.00732	0.33	0.067	2.31461e-12	7.04663e-10
IFN-α1	CD4+ T cell	Itm2b	0.813761	0.91	0.798	6.21621e-12	1.8741e-09
IFN-α1	CD4+ T cell	Oas1a	0.83143	0.2	0.008	7.07823e-12	2.11347e-09
IFN-α1	CD4+ T cell	Treml2	1.09011	0.4	0.109	1.18135e-11	3.49376e-09
IFN-α1	CD4+ T cell	Jaml	0.903358	0.3	0.068	1.33425e-11	3.90873e-09
IFN-α1	CD4+ T cell	Lgals3bp	1.17407	0.38	0.079	1.3764e-11	3.99453e-09
IFN-α1	CD4+ T cell	Chmp4b	0.94679	0.56	0.269	1.45316e-11	4.17825e-09
IFN-α1	CD4+ T cell	Psme2	1.01184	0.77	0.511	1.73953e-11	4.95574e-09
IFN-α1	CD4+ T cell	Ctss	1.07175	0.66	0.358	2.77423e-11	7.83166e-09
IFN-α1	CD4+ T cell	Usp25	1.0733	0.47	0.163	4.96009e-11	1.38762e-08
IFN-α1	CD4+ T cell	Lgals9	1.17612	0.45	0.144	8.19594e-11	2.2724e-08
IFN-α1	CD4+ T cell	Ncoa7	0.928365	0.33	0.083	1.1309e-10	3.10779e-08
IFN-α1	CD4+ T cell	Trim12a	1.11791	0.61	0.295	1.27419e-10	3.47082e-08
IFN-α1	CD4+ T cell	Irgm2	0.864556	0.23	0.028	1.90183e-10	5.13545e-08
IFN-α1	CD4+ T cell	Cd69	1.05616	0.61	0.287	3.67733e-10	9.76e-08
IFN-α1	CD4+ T cell	Tmbim6	0.914946	0.65	0.432	3.8558e-10	1.0147e-07
IFN-α1	CD4+ T cell	Trim30c	0.676174	0.14	0.001	4.62978e-10	1.20814e-07
IFN-α1	CD4+ T cell	Zufsp	1.15192	0.45	0.154	6.15561e-10	1.59292e-07
IFN-α1	CD4+ T cell	Pml	0.898168	0.29	0.061	6.42814e-10	1.6497e-07
IFN-α1	CD4+ T cell	Tor1aip1	0.907258	0.42	0.185	1.17902e-09	2.97658e-07
IFN-α1	CD4+ T cell	Apobec3	0.950836	0.49	0.235	1.42188e-09	3.56077e-07
IFN-α1	CD4+ T cell	Tgtp1	0.574722	0.13	0.016	2.77287e-09	6.83381e-07
IFN-α1	CD4+ T cell	Ube2l6	0.990761	0.19	0.01	3.60034e-09	8.73449e-07
IFN-α1	CD4+ T cell	Pla2g16	1.01225	0.47	0.201	4.33934e-09	1.04457e-06
IFN-α1	CD4+ T cell	Adar	0.793235	0.32	0.085	4.51041e-09	1.0774e-06
IFN-α1	CD4+ T cell	Slco3a1	1.07851	0.4	0.111	5.15537e-09	1.22206e-06
IFN-α1	CD4+ T cell	Rbl1	0.531505	0.17	0.038	5.31417e-09	1.25016e-06
IFN-α1	CD4+ T cell	Casp8	1.011	0.5	0.24	6.31515e-09	1.47447e-06
IFN-α1	CD4+ T cell	Mycbp2	0.904213	0.65	0.435	8.55589e-09	1.98273e-06
IFN-α1	CD4+ T cell	Asb13	0.918937	0.33	0.084	1.50782e-08	3.46831e-06
IFN-α1	CD4+ T cell	H2-Q7	0.647386	0.95	0.796	1.83918e-08	4.19942e-06
IFN-α1	CD4+ T cell	Sdc3	0.685565	0.16	0.013	2.74137e-08	6.17328e-06
IFN-α1	CD4+ T cell	Mov10	0.895682	0.24	0.039	2.74341e-08	6.17328e-06
IFN-α1	CD4+ T cell	Cd274	0.658435	0.22	0.04	3.03896e-08	6.76119e-06
IFN-α1	CD4+ T cell	Ccrl2	0.460819	0.1	0.004	3.06589e-08	6.76119e-06
IFN-α1	CD4+ T cell	Hspa5	0.970897	0.62	0.365	3.07e-08	6.76119e-06
IFN-α1	CD4+ T cell	Cd47	0.887215	0.8	0.58	4.3273e-08	9.46308e-06
IFN-α1	CD4+ T cell	Nlrc5	0.832066	0.35	0.124	4.94493e-08	1.07381e-05
IFN-α1	CD4+ T cell	Slc25a22	0.633769	0.18	0.028	5.68978e-08	1.22698e-05
IFN-α1	CD4+ T cell	Tmem140	0.487274	0.11	0.008	7.01926e-08	1.50324e-05
IFN-α1	CD4+ T cell	Znfx1	0.757828	0.22	0.049	9.05821e-08	1.9135e-05
IFN-α1	CD4+ T cell	Tgtp2	0.582862	0.17	0.022	9.25784e-08	1.93235e-05
IFN-α1	CD4+ T cell	Clic4	1.01162	0.25	0.037	9.89166e-08	2.04777e-05
IFN-α1	CD4+ T cell	Ms4a6b	0.813581	0.89	0.766	1.46458e-07	2.99208e-05
IFN-α1	CD4+ T cell	Cxcl10	1.38615	0.17	0.02	2.56892e-07	5.21391e-05
IFN-α1	CD4+ T cell	Il2rg	0.716213	0.7	0.456	3.6268e-07	7.29797e-05
IFN-α1	CD4+ T cell	Ogfr	0.853647	0.36	0.109	3.64276e-07	7.29797e-05
IFN-α1	CD4+ T cell	9330175E14Rik	0.711471	0.22	0.038	3.93481e-07	7.83254e-05
IFN-α1	CD4+ T cell	Sh3gl1	0.591735	0.28	0.115	4.3119e-07	8.52851e-05
IFN-α1	CD4+ T cell	Ifi204	0.764033	0.11	0.004	4.70891e-07	9.2548e-05
IFN-α1	CD4+ T cell	Sp140	0.655746	0.24	0.081	7.18277e-07	0.000138538
IFN-α1	CD4+ T cell	Gbp6	0.55663	0.16	0.018	1.22358e-06	0.000230278
IFN-α1	CD4+ T cell	Mitd1	0.805722	0.39	0.161	1.33437e-06	0.000249616
IFN-α1	CD4+ T cell	Trim14	0.58703	0.19	0.041	1.72302e-06	0.000320389
IFN-α1	CD4+ T cell	Rbck1	0.680339	0.39	0.181	1.84067e-06	0.000338215
IFN-α1	CD4+ T cell	Hsh2d	0.551349	0.16	0.029	2.62813e-06	0.00047726
IFN-α1	CD4+ T cell	Gdap10	0.605934	0.15	0.029	3.87272e-06	0.000695143
IFN-α1	CD4+ T cell	Sp110	0.839306	0.52	0.286	4.44276e-06	0.000788348
IFN-α1	CD4+ T cell	Idnk	0.582108	0.46	0.279	4.56748e-06	0.000805874
IFN-α1	CD4+ T cell	Abi3	0.376267	0.15	0.054	4.62834e-06	0.000811999
IFN-α1	CD4+ T cell	Rabepk	0.353214	0.14	0.051	5.12217e-06	0.000888596
IFN-α1	CD4+ T cell	Mrpl30	0.725019	0.61	0.383	5.88137e-06	0.00100903
IFN-α1	CD4+ T cell	Zcchc11	0.615264	0.4	0.26	6.00063e-06	0.00102383
IFN-α1	CD4+ T cell	Tnfsf8	0.841842	0.25	0.111	6.08814e-06	0.00103309
IFN-α1	CD4+ T cell	Socs3	0.520141	0.16	0.047	6.63516e-06	0.00111584
IFN-α1	CD4+ T cell	Taldo1	0.697461	0.64	0.433	6.64768e-06	0.00111584
IFN-α1	CD4+ T cell	Acadl	0.737472	0.3	0.119	7.18054e-06	0.00118605
IFN-α1	CD4+ T cell	Gm19705	0.42084	0.12	0.022	7.79791e-06	0.00128121
IFN-α1	CD4+ T cell	Ascc3	0.76508	0.36	0.129	8.69518e-06	0.00142111
IFN-α1	CD4+ T cell	Tap1	0.758639	0.51	0.283	1.06104e-05	0.00172505
IFN-α1	CD4+ T cell	Naa20	0.772988	0.24	0.067	1.19733e-05	0.00192647
IFN-α1	CD4+ T cell	Pcgf5	0.772651	0.36	0.188	1.32893e-05	0.00212718
IFN-α1	CD4+ T cell	Rnaset2a	0.812073	0.3	0.114	1.41066e-05	0.00221386
IFN-α1	CD4+ T cell	Tmsb10	0.309987	1	0.999	1.41142e-05	0.00221386
IFN-α1	CD4+ T cell	St6galnac4	0.464789	0.14	0.031	1.41356e-05	0.00221386
IFN-α1	CD4+ T cell	Psma5	0.573438	0.38	0.247	1.41873e-05	0.00221386
IFN-α1	CD4+ T cell	Uba7	0.687001	0.26	0.083	1.43447e-05	0.00222722
IFN-α1	CD4+ T cell	Ddx24	0.723795	0.57	0.368	1.55948e-05	0.00240928
IFN-α1	CD4+ T cell	Atp8b4	0.540872	0.18	0.048	1.77319e-05	0.00272589
IFN-α1	CD4+ T cell	Phc2	0.488929	0.23	0.099	1.92756e-05	0.0029486
IFN-α1	CD4+ T cell	Aida	0.690772	0.24	0.058	2.22059e-05	0.00334738
IFN-α1	CD4+ T cell	Papd7	0.381548	0.13	0.03	2.24233e-05	0.00336382
IFN-α1	CD4+ T cell	Gm4707	0.414346	0.13	0.033	2.32292e-05	0.00344698
IFN-α1	CD4+ T cell	Aldoa	0.652669	0.61	0.48	2.33106e-05	0.00344698
IFN-α1	CD4+ T cell	Tbrg1	0.680824	0.48	0.249	2.42575e-05	0.00357
IFN-α1	CD4+ T cell	Trim25	0.692519	0.26	0.062	2.53834e-05	0.00370061
IFN-α1	CD4+ T cell	Irf1	0.792691	0.39	0.186	2.71962e-05	0.00392802
IFN-α1	CD4+ T cell	Fam111a	0.590155	0.19	0.076	3.46497e-05	0.00498138
IFN-α1	CD4+ T cell	Ndrg3	0.626383	0.31	0.159	3.48329e-05	0.00498463
IFN-α1	CD4+ T cell	Vars	0.664195	0.28	0.103	3.66011e-05	0.00521364
IFN-α1	CD4+ T cell	Parp10	0.592309	0.18	0.053	4.63963e-05	0.0065192
IFN-α1	CD4+ T cell	Cnp	0.711414	0.42	0.25	5.05997e-05	0.00705947
IFN-α1	CD4+ T cell	Sub1	0.466999	0.79	0.671	5.06959e-05	0.00705947
IFN-α1	CD4+ T cell	Tapbpl	0.648684	0.29	0.119	5.17793e-05	0.00717813
IFN-α1	CD4+ T cell	Wdr43	0.662938	0.32	0.156	5.39169e-05	0.00744126
IFN-α1	CD4+ T cell	Psma2	0.668085	0.67	0.485	6.11478e-05	0.00832818
IFN-α1	CD4+ T cell	Rnf114	0.636568	0.31	0.156	6.25694e-05	0.00848457
IFN-α1	CD4+ T cell	Nsg2	0.472328	0.46	0.3	6.8759e-05	0.00928336
IFN-α1	CD4+ T cell	AI504432	0.490927	0.2	0.078	7.15132e-05	0.00961342
IFN-α1	CD4+ T cell	Arf4	0.834844	0.41	0.217	7.48111e-05	0.00997043
IFN-α1	CD4+ T cell	Keap1	0.705063	0.29	0.105	9.82043e-05	0.0129218
IFN-α1	CD4+ T cell	Phip	0.697593	0.43	0.317	0.000115327	0.0146773
IFN-α1	CD4+ T cell	Atp8a2	0.423582	0.1	0.006	0.00012301	0.0155911
IFN-α1	CD4+ T cell	Irf9	0.709207	0.3	0.139	0.00016392	0.0202797
IFN-α1	CD4+ T cell	Dpp4	0.627807	0.2	0.058	0.000167483	0.0206383
IFN-α1	CD4+ T cell	N4bp1	0.442558	0.16	0.059	0.000174007	0.0213575
IFN-α1	CD4+ T cell	Cd53	0.563564	0.75	0.598	0.00018199	0.0220755
IFN-α1	CD4+ T cell	Nsd3	0.478782	0.5	0.343	0.000187755	0.0226862
IFN-α1	CD4+ T cell	Ttc39b	0.710049	0.2	0.076	0.000195148	0.0234881
IFN-α1	CD4+ T cell	Cycs	0.527131	0.38	0.241	0.000224212	0.0266761
IFN-α1	CD4+ T cell	H2-Q4	0.613487	0.49	0.316	0.000235447	0.0277998
IFN-α1	CD4+ T cell	Hmgn3	0.320015	0.08	0.009	0.000240776	0.0282143
IFN-α1	CD4+ T cell	BC051226	0.559881	0.18	0.058	0.000245675	0.0285728
IFN-α1	CD4+ T cell	Myd88	0.52959	0.19	0.059	0.000247728	0.028704
IFN-α1	CD4+ T cell	Tmem184b	0.421325	0.11	0.027	0.000261325	0.0300553
IFN-α1	CD4+ T cell	Pnp	0.389396	0.19	0.081	0.000279548	0.0316818
IFN-α1	CD4+ T cell	Trim56	0.641975	0.29	0.129	0.000305323	0.0342281
IFN-α1	CD4+ T cell	Itpr1	0.534713	0.21	0.076	0.000311398	0.0347837
IFN-α1	CD4+ T cell	Irf2	0.694538	0.44	0.259	0.000333437	0.0370542
IFN-α1	CD4+ T cell	Ezr	0.64418	0.59	0.388	0.000367076	0.0404213
IFN-α1	CD4+ T cell	Sell	0.569983	0.54	0.376	0.000392929	0.0425143
IFN-α1	CD4+ T cell	Bbx	0.556866	0.24	0.112	0.000417824	0.0447403
IFN-α1	CD4+ T cell	Cd2	0.58073	0.77	0.647	0.000449556	0.0476452
IFN-α1	CD4+ T cell	Ankfy1	0.366696	0.15	0.065	0.000461244	0.0485525
IFN-α1	CD8+ T cell	Isg15	3.66505	0.97	0.092	4.35653e-65	1.35283e-60
IFN-α1	CD8+ T cell	Ifit3	2.93855	0.93	0.067	1.95832e-63	3.04059e-59
IFN-α1	CD8+ T cell	Isg20	2.76067	0.88	0.048	2.64768e-62	2.74062e-58
IFN-α1	CD8+ T cell	Phf11b	2.63502	0.9	0.116	1.13112e-55	8.78119e-52
IFN-α1	CD8+ T cell	Ifit1	2.48521	0.87	0.067	7.88879e-55	4.89941e-51
IFN-α1	CD8+ T cell	Slfn5	2.97016	0.88	0.102	1.81864e-54	9.41238e-51
IFN-α1	CD8+ T cell	Zbp1	2.43055	0.87	0.148	1.62708e-52	7.21795e-49
IFN-α1	CD8+ T cell	Bst2	2.99922	0.97	0.354	2.51311e-52	9.75497e-49
IFN-α1	CD8+ T cell	Usp18	2.3684	0.82	0.056	4.94688e-52	1.70684e-48
IFN-α1	CD8+ T cell	Rnf213	2.30348	0.91	0.181	1.31206e-44	4.07434e-41
IFN-α1	CD8+ T cell	Oasl2	1.90971	0.62	0.029	3.04503e-43	8.59611e-40
IFN-α1	CD8+ T cell	Irf7	2.03883	0.73	0.094	4.25939e-43	1.10222e-39
IFN-α1	CD8+ T cell	Ly6a	2.47226	0.67	0.098	1.06649e-41	2.5475e-38
IFN-α1	CD8+ T cell	Herc6	1.86773	0.72	0.12	4.44771e-40	9.86534e-37
IFN-α1	CD8+ T cell	Rsad2	2.17015	0.59	0.018	1.16577e-38	2.41338e-35
IFN-α1	CD8+ T cell	Ifi209	2.06506	0.92	0.287	5.65127e-38	1.09681e-34
IFN-α1	CD8+ T cell	Trim30a	1.90189	0.88	0.23	1.03396e-36	1.88868e-33
IFN-α1	CD8+ T cell	Xaf1	1.71878	0.71	0.1	5.54919e-36	9.57328e-33
IFN-α1	CD8+ T cell	Samhd1	2.19852	0.93	0.417	1.11253e-35	1.81828e-32
IFN-α1	CD8+ T cell	Rtp4	1.57501	0.76	0.124	2.71876e-34	4.22128e-31
IFN-α1	CD8+ T cell	Ifi203	1.80681	0.95	0.574	4.85479e-34	7.17885e-31
IFN-α1	CD8+ T cell	Oas3	1.5706	0.64	0.061	1.52074e-32	2.14653e-29
IFN-α1	CD8+ T cell	Mx1	1.6148	0.52	0.025	6.24068e-32	8.42573e-29
IFN-α1	CD8+ T cell	Psmb8	1.28504	0.97	0.854	9.93135e-32	1.28499e-28
IFN-α1	CD8+ T cell	Gbp2	1.88895	0.7	0.131	1.68636e-31	2.09466e-28
IFN-α1	CD8+ T cell	Plac8	2.59562	0.83	0.332	5.06061e-31	6.04411e-28
IFN-α1	CD8+ T cell	Gbp7	1.8211	0.75	0.217	1.47425e-29	1.69555e-26
IFN-α1	CD8+ T cell	H2-T23	1.47283	0.94	0.559	2.95925e-29	3.28191e-26
IFN-α1	CD8+ T cell	Mndal	1.76267	0.9	0.5	3.66533e-29	3.92482e-26
IFN-α1	CD8+ T cell	Ppa1	1.97793	0.73	0.187	2.89023e-28	2.99167e-25
IFN-α1	CD8+ T cell	Ifi35	1.57421	0.74	0.214	3.10742e-28	3.11274e-25
IFN-α1	CD8+ T cell	Trafd1	1.51328	0.53	0.057	4.35108e-28	4.22232e-25
IFN-α1	CD8+ T cell	Psmb10	1.64684	0.91	0.504	8.6024e-28	8.09486e-25
IFN-α1	CD8+ T cell	Daxx	1.53852	0.62	0.107	1.38064e-27	1.26097e-24
IFN-α1	CD8+ T cell	Parp14	1.50309	0.67	0.185	8.43952e-27	7.48778e-24
IFN-α1	CD8+ T cell	Ifit2	1.38435	0.48	0.035	1.33952e-26	1.15544e-23
IFN-α1	CD8+ T cell	Ifi27l2a	2.48207	0.86	0.488	2.13567e-26	1.7924e-23
IFN-α1	CD8+ T cell	Igtp	1.64074	0.71	0.188	7.48758e-26	6.11873e-23
IFN-α1	CD8+ T cell	Smchd1	1.60445	0.85	0.399	1.27678e-25	1.01662e-22
IFN-α1	CD8+ T cell	Ifitm3	1.77607	0.38	0.024	1.59955e-25	1.24177e-22
IFN-α1	CD8+ T cell	AW112010	1.26488	0.99	0.818	3.41467e-25	2.58624e-22
IFN-α1	CD8+ T cell	Ifih1	1.10271	0.4	0.027	5.54025e-25	4.09623e-22
IFN-α1	CD8+ T cell	Ms4a4c	1.76577	0.84	0.358	1.26651e-24	9.14626e-22
IFN-α1	CD8+ T cell	Ddx60	1.33213	0.51	0.073	1.33959e-24	9.45418e-22
IFN-α1	CD8+ T cell	Ifi47	1.40446	0.88	0.437	1.57746e-24	1.08855e-21
IFN-α1	CD8+ T cell	Cmpk2	1.26294	0.38	0.02	2.15874e-24	1.45729e-21
IFN-α1	CD8+ T cell	Eif2ak2	1.31783	0.44	0.053	4.41425e-24	2.91651e-21
IFN-α1	CD8+ T cell	Ifit3b	1.3423	0.41	0.017	4.66474e-24	3.01779e-21
IFN-α1	CD8+ T cell	Jaml	1.62457	0.74	0.22	3.21367e-23	2.03661e-20
IFN-α1	CD8+ T cell	Ddx58	1.28072	0.59	0.147	9.92437e-23	6.16363e-20
IFN-α1	CD8+ T cell	Ifi206	1.55658	0.74	0.249	1.11178e-22	6.76945e-20
IFN-α1	CD8+ T cell	Tapbp	1.43071	0.82	0.43	1.81744e-22	1.08532e-19
IFN-α1	CD8+ T cell	Pml	1.15996	0.5	0.09	2.06584e-22	1.21039e-19
IFN-α1	CD8+ T cell	Ifi208	1.33004	0.73	0.237	2.61745e-22	1.50518e-19
IFN-α1	CD8+ T cell	H2-K1	0.679911	1	0.996	9.56165e-22	5.39851e-19
IFN-α1	CD8+ T cell	Psme1	1.12933	0.97	0.823	1.17918e-21	6.53878e-19
IFN-α1	CD8+ T cell	Phf11a	1.19465	0.38	0.013	1.87855e-21	1.02341e-18
IFN-α1	CD8+ T cell	Slfn1	1.4812	0.73	0.256	2.375e-21	1.27157e-18
IFN-α1	CD8+ T cell	Gzma	1.63147	0.35	0.025	3.97773e-21	2.09357e-18
IFN-α1	CD8+ T cell	B2m	0.681853	1	0.993	8.90475e-21	4.60865e-18
IFN-α1	CD8+ T cell	Selenow	1.10134	0.95	0.747	1.17188e-20	5.96561e-18
IFN-α1	CD8+ T cell	Gbp4	1.24254	0.66	0.203	1.40246e-20	7.0243e-18
IFN-α1	CD8+ T cell	Ifit1bl1	1.34103	0.49	0.086	1.97557e-20	9.73767e-18
IFN-α1	CD8+ T cell	Dhx58	1.13002	0.37	0.026	2.3431e-20	1.13688e-17
IFN-α1	CD8+ T cell	Lgals3bp	1.29659	0.61	0.137	2.56387e-20	1.22486e-17
IFN-α1	CD8+ T cell	Stat1	1.41534	0.85	0.447	5.23889e-20	2.4649e-17
IFN-α1	CD8+ T cell	Cxcl10	1.85599	0.34	0.025	5.97488e-20	2.76922e-17
IFN-α1	CD8+ T cell	Slfn8	1.25236	0.61	0.179	9.60323e-20	4.38543e-17
IFN-α1	CD8+ T cell	Phf11c	1.04247	0.44	0.074	1.72693e-19	7.77192e-17
IFN-α1	CD8+ T cell	Iigp1	1.17469	0.34	0.037	6.15106e-19	2.7287e-16
IFN-α1	CD8+ T cell	Oasl1	1.03779	0.32	0.017	6.28163e-19	2.74737e-16
IFN-α1	CD8+ T cell	Tor3a	1.31707	0.44	0.056	7.85426e-19	3.38748e-16
IFN-α1	CD8+ T cell	H2-T22	1.31234	0.8	0.384	1.53992e-18	6.55059e-16
IFN-α1	CD8+ T cell	Socs1	1.22462	0.53	0.129	2.38633e-18	1.00139e-15
IFN-α1	CD8+ T cell	Epsti1	0.993847	0.95	0.698	3.19042e-18	1.32096e-15
IFN-α1	CD8+ T cell	Shisa5	0.829157	0.99	0.968	9.37493e-18	3.83052e-15
IFN-α1	CD8+ T cell	Parp9	1.21595	0.48	0.118	1.08277e-16	4.36667e-14
IFN-α1	CD8+ T cell	Ifi214	1.28157	0.55	0.172	1.11598e-16	4.44289e-14
IFN-α1	CD8+ T cell	Helz2	1.12832	0.46	0.091	1.78934e-16	6.94554e-14
IFN-α1	CD8+ T cell	Psma2	0.935042	0.87	0.578	2.23252e-16	8.55881e-14
IFN-α1	CD8+ T cell	Ly6e	1.0335	0.93	0.812	2.88761e-16	1.09352e-13
IFN-α1	CD8+ T cell	Ccnd2	1.15563	0.91	0.686	3.36842e-16	1.26024e-13
IFN-α1	CD8+ T cell	Dtx3l	1.03641	0.52	0.143	3.82694e-16	1.41474e-13
IFN-α1	CD8+ T cell	Gbp9	1.14043	0.48	0.121	7.93176e-16	2.86401e-13
IFN-α1	CD8+ T cell	Trim30c	1.19465	0.29	0.025	1.17504e-15	4.19407e-13
IFN-α1	CD8+ T cell	Ctss	1.06428	0.74	0.377	1.28109e-15	4.52063e-13
IFN-α1	CD8+ T cell	Clic4	1.01924	0.36	0.047	1.71815e-15	5.9948e-13
IFN-α1	CD8+ T cell	Oas1a	0.856717	0.26	0.013	2.29389e-15	7.91469e-13
IFN-α1	CD8+ T cell	Cd86	1.2088	0.32	0.054	4.39221e-15	1.49881e-12
IFN-α1	CD8+ T cell	9930111J21Rik2	1.22102	0.7	0.388	4.443e-15	1.49966e-12
IFN-α1	CD8+ T cell	Sp100	0.967159	0.9	0.655	3.48078e-14	1.14988e-11
IFN-α1	CD8+ T cell	Oas2	0.548793	0.18	0.007	6.08834e-14	1.99012e-11
IFN-α1	CD8+ T cell	Chmp4b	1.05183	0.67	0.324	7.59439e-14	2.45655e-11
IFN-α1	CD8+ T cell	Casp8	1.04373	0.66	0.271	8.34686e-14	2.67211e-11
IFN-α1	CD8+ T cell	1600014C10Rik	0.925215	0.37	0.085	9.73132e-14	3.08354e-11
IFN-α1	CD8+ T cell	Ms4a4b	0.7315	0.96	0.957	1.31434e-13	4.12265e-11
IFN-α1	CD8+ T cell	Psmb9	0.916553	0.77	0.522	1.33694e-13	4.1516e-11
IFN-α1	CD8+ T cell	Samd9l	1.31083	0.6	0.241	1.50575e-13	4.62951e-11
IFN-α1	CD8+ T cell	Ifi213	1.11322	0.53	0.175	4.14524e-13	1.26198e-10
IFN-α1	CD8+ T cell	Slfn2	0.931028	0.83	0.533	5.29714e-13	1.59701e-10
IFN-α1	CD8+ T cell	Parp12	0.555983	0.19	0.019	1.24817e-12	3.72686e-10
IFN-α1	CD8+ T cell	H2-D1	0.515829	0.99	0.985	3.30034e-12	9.66845e-10
IFN-α1	CD8+ T cell	Znfx1	0.662681	0.27	0.059	3.85833e-12	1.11975e-09
IFN-α1	CD8+ T cell	Tspo	0.91053	0.84	0.635	7.76746e-12	2.23336e-09
IFN-α1	CD8+ T cell	Uba7	0.900875	0.4	0.094	7.93274e-12	2.25996e-09
IFN-α1	CD8+ T cell	Art2b	0.80103	0.34	0.103	8.61605e-12	2.4217e-09
IFN-α1	CD8+ T cell	Psme2	0.885334	0.83	0.651	8.65643e-12	2.4217e-09
IFN-α1	CD8+ T cell	Sp110	1.02735	0.71	0.384	1.29496e-11	3.55862e-09
IFN-α1	CD8+ T cell	Gadd45g	0.63483	0.19	0.016	3.34091e-11	9.10048e-09
IFN-α1	CD8+ T cell	Asb13	0.800512	0.38	0.101	5.62571e-11	1.51909e-08
IFN-α1	CD8+ T cell	Gng2	0.892997	0.52	0.203	6.41816e-11	1.71813e-08
IFN-α1	CD8+ T cell	Pcgf5	0.871896	0.47	0.196	1.36852e-10	3.61025e-08
IFN-α1	CD8+ T cell	Trim30d	0.917359	0.32	0.061	1.52969e-10	3.99173e-08
IFN-α1	CD8+ T cell	Hspa5	0.93119	0.67	0.403	1.63613e-10	4.23389e-08
IFN-α1	CD8+ T cell	Stat2	0.68273	0.27	0.048	1.72535e-10	4.42788e-08
IFN-α1	CD8+ T cell	Lgals9	0.794611	0.46	0.17	4.1824e-10	1.0559e-07
IFN-α1	CD8+ T cell	B4galt5	0.612784	0.25	0.047	4.28335e-10	1.07267e-07
IFN-α1	CD8+ T cell	Rnf114	0.755656	0.48	0.198	4.8089e-10	1.19465e-07
IFN-α1	CD8+ T cell	Ddx24	0.859046	0.66	0.43	5.84207e-10	1.43979e-07
IFN-α1	CD8+ T cell	Mov10	0.745736	0.28	0.048	8.84714e-10	2.14633e-07
IFN-α1	CD8+ T cell	Treml2	0.783383	0.43	0.16	1.16834e-09	2.79079e-07
IFN-α1	CD8+ T cell	Nmi	0.956901	0.58	0.233	1.3181e-09	3.1245e-07
IFN-α1	CD8+ T cell	Phc2	0.671386	0.4	0.137	1.48184e-09	3.48602e-07
IFN-α1	CD8+ T cell	Nampt	0.637339	0.27	0.056	1.52355e-09	3.55721e-07
IFN-α1	CD8+ T cell	Gbp5	0.584269	0.22	0.039	2.34274e-09	5.3492e-07
IFN-α1	CD8+ T cell	Ifi204	0.605473	0.13	0.004	2.5194e-09	5.71057e-07
IFN-α1	CD8+ T cell	Irgm1	0.869266	0.41	0.122	2.65898e-09	5.95574e-07
IFN-α1	CD8+ T cell	Vars	0.901943	0.47	0.176	2.66592e-09	5.95574e-07
IFN-α1	CD8+ T cell	Med28	0.59869	0.54	0.268	3.94475e-09	8.68769e-07
IFN-α1	CD8+ T cell	AW011738	0.522569	0.21	0.023	1.07534e-08	2.31893e-06
IFN-α1	CD8+ T cell	Tgtp1	0.629555	0.19	0.027	1.11298e-08	2.38355e-06
IFN-α1	CD8+ T cell	Gbp8	0.743088	0.38	0.134	1.15944e-08	2.46603e-06
IFN-α1	CD8+ T cell	Etnk1	0.812062	0.57	0.29	1.45084e-08	3.06483e-06
IFN-α1	CD8+ T cell	9330175E14Rik	0.633385	0.19	0.045	1.47609e-08	3.0971e-06
IFN-α1	CD8+ T cell	Cycs	0.775748	0.62	0.347	1.78472e-08	3.71953e-06
IFN-α1	CD8+ T cell	Slco3a1	0.907278	0.47	0.168	1.8984e-08	3.93007e-06
IFN-α1	CD8+ T cell	Sdc3	0.613119	0.19	0.014	2.1433e-08	4.40768e-06
IFN-α1	CD8+ T cell	Ube2l6	0.53695	0.15	0.009	2.24753e-08	4.59162e-06
IFN-α1	CD8+ T cell	Irf9	0.539165	0.34	0.147	3.37595e-08	6.80735e-06
IFN-α1	CD8+ T cell	Zufsp	0.884902	0.47	0.182	3.84117e-08	7.64614e-06
IFN-α1	CD8+ T cell	Parp10	0.631345	0.25	0.064	4.23273e-08	8.3719e-06
IFN-α1	CD8+ T cell	Ascc3	0.867604	0.43	0.15	4.49809e-08	8.82042e-06
IFN-α1	CD8+ T cell	Tmbim6	0.752198	0.68	0.485	4.5163e-08	8.82042e-06
IFN-α1	CD8+ T cell	Cd274	0.802608	0.23	0.048	4.86849e-08	9.44884e-06
IFN-α1	CD8+ T cell	Gm12185	0.588617	0.16	0.02	9.81207e-08	1.89251e-05
IFN-α1	CD8+ T cell	Cd47	0.602975	0.81	0.661	1.01898e-07	1.95324e-05
IFN-α1	CD8+ T cell	Tor1aip1	0.807312	0.43	0.18	1.07783e-07	2.05337e-05
IFN-α1	CD8+ T cell	Mrpl30	0.621177	0.7	0.481	1.47872e-07	2.76619e-05
IFN-α1	CD8+ T cell	Adar	0.684573	0.3	0.104	1.53019e-07	2.84533e-05
IFN-α1	CD8+ T cell	Etv6	0.473408	0.19	0.025	1.90397e-07	3.51928e-05
IFN-α1	CD8+ T cell	Ly6c2	1.23698	0.74	0.481	2.71017e-07	4.89296e-05
IFN-α1	CD8+ T cell	St6galnac4	0.675511	0.26	0.063	3.22871e-07	5.72921e-05
IFN-α1	CD8+ T cell	Gbp3	0.514669	0.19	0.036	3.85259e-07	6.79741e-05
IFN-α1	CD8+ T cell	Itpr1	0.588065	0.28	0.084	4.56492e-07	7.99695e-05
IFN-α1	CD8+ T cell	Luzp1	0.391612	0.15	0.022	4.58396e-07	7.99695e-05
IFN-α1	CD8+ T cell	Ptma	0.408273	1	0.976	5.54993e-07	9.57455e-05
IFN-α1	CD8+ T cell	Slc25a22	0.493367	0.17	0.033	6.97701e-07	0.000119042
IFN-α1	CD8+ T cell	Psma7	0.569106	0.77	0.668	7.0846e-07	0.000120218
IFN-α1	CD8+ T cell	Pnpt1	0.300579	0.16	0.045	9.56854e-07	0.000158894
IFN-α1	CD8+ T cell	Pla2g16	0.700066	0.5	0.257	1.44027e-06	0.000235393
IFN-α1	CD8+ T cell	Trim56	0.512662	0.36	0.149	1.63548e-06	0.000264513
IFN-α1	CD8+ T cell	Bcl3	0.495667	0.14	0.023	1.77523e-06	0.000285299
IFN-α1	CD8+ T cell	Fam26f	0.912045	0.36	0.128	1.78237e-06	0.000285299
IFN-α1	CD8+ T cell	Tlr7	0.444213	0.12	0.012	2.03918e-06	0.000324731
IFN-α1	CD8+ T cell	Gzmb	0.946233	0.13	0.01	2.24784e-06	0.000354075
IFN-α1	CD8+ T cell	Il18bp	0.481197	0.11	0.009	2.27442e-06	0.000354075
IFN-α1	CD8+ T cell	Ms4a6b	0.58206	0.92	0.847	2.28704e-06	0.000354075
IFN-α1	CD8+ T cell	Naa20	0.581557	0.29	0.114	2.47235e-06	0.000380069
IFN-α1	CD8+ T cell	Ddx39b	0.430702	0.68	0.453	2.50529e-06	0.000383235
IFN-α1	CD8+ T cell	Sh3glb1	0.544825	0.56	0.324	2.53318e-06	0.000385602
IFN-α1	CD8+ T cell	Zcchc11	0.711435	0.59	0.364	2.87282e-06	0.000433056
IFN-α1	CD8+ T cell	Eif1a	0.435052	0.26	0.13	3.09093e-06	0.000461456
IFN-α1	CD8+ T cell	Ogfr	0.473592	0.32	0.141	3.34829e-06	0.000497486
IFN-α1	CD8+ T cell	Cacybp	0.496203	0.53	0.331	3.51728e-06	0.000517641
IFN-α1	CD8+ T cell	Ncoa7	0.725589	0.27	0.083	4.15989e-06	0.000600824
IFN-α1	CD8+ T cell	Eomes	0.614993	0.35	0.147	5.0524e-06	0.000726352
IFN-α1	CD8+ T cell	Arf4	0.695434	0.45	0.269	5.23263e-06	0.000745362
IFN-α1	CD8+ T cell	Ms4a6d	0.426029	0.17	0.025	5.66319e-06	0.00080301
IFN-α1	CD8+ T cell	Ghitm	0.631072	0.43	0.231	6.00317e-06	0.000847347
IFN-α1	CD8+ T cell	Cd69	0.805952	0.67	0.433	6.85439e-06	0.000963119
IFN-α1	CD8+ T cell	Apobec3	0.663357	0.61	0.394	7.38496e-06	0.001033
IFN-α1	CD8+ T cell	Tmem184b	0.352266	0.13	0.027	8.02628e-06	0.00111767
IFN-α1	CD8+ T cell	Hk1	0.478494	0.23	0.099	9.28982e-06	0.00128784
IFN-α1	CD8+ T cell	Atp8a2	0.363697	0.11	0.015	9.34675e-06	0.00128998
IFN-α1	CD8+ T cell	Eif5a	0.698538	0.84	0.784	9.89693e-06	0.00135986
IFN-α1	CD8+ T cell	Zcchc2	0.360707	0.18	0.063	1.16023e-05	0.00157331
IFN-α1	CD8+ T cell	Tap1	0.609809	0.56	0.335	1.55272e-05	0.00205178
IFN-α1	CD8+ T cell	Fam111a	0.722426	0.34	0.156	1.65205e-05	0.00216461
IFN-α1	CD8+ T cell	Tor1aip2	0.609842	0.25	0.074	1.66736e-05	0.00217548
IFN-α1	CD8+ T cell	BC147527	0.602309	0.26	0.088	1.70594e-05	0.00221651
IFN-α1	CD8+ T cell	Socs3	0.434164	0.21	0.067	2.12345e-05	0.00273607
IFN-α1	CD8+ T cell	Dbnl	0.658723	0.55	0.306	2.14136e-05	0.00274776
IFN-α1	CD8+ T cell	Itk	0.564082	0.58	0.424	2.25408e-05	0.00288049
IFN-α1	CD8+ T cell	Mycbp2	0.740744	0.67	0.478	2.3556e-05	0.00298565
IFN-α1	CD8+ T cell	Ubb	0.314091	1	0.978	2.41898e-05	0.00305352
IFN-α1	CD8+ T cell	Gmppb	0.430941	0.16	0.048	3.3381e-05	0.0041298
IFN-α1	CD8+ T cell	Lsm4	0.362811	0.71	0.583	3.46485e-05	0.0042696
IFN-α1	CD8+ T cell	Cpne3	0.427934	0.23	0.073	3.48607e-05	0.00427877
IFN-α1	CD8+ T cell	Rbl1	0.442102	0.16	0.043	3.64723e-05	0.00442412
IFN-α1	CD8+ T cell	Nlrc5	0.543156	0.34	0.166	3.68033e-05	0.0044469
IFN-α1	CD8+ T cell	Capza2	0.575024	0.57	0.358	3.75551e-05	0.0045027
IFN-α1	CD8+ T cell	Atm	0.366668	0.21	0.107	3.8764e-05	0.00462976
IFN-α1	CD8+ T cell	Ifi44	0.478327	0.09	0.006	4.71747e-05	0.00552798
IFN-α1	CD8+ T cell	Rfc3	0.422354	0.15	0.043	4.81366e-05	0.0056195
IFN-α1	CD8+ T cell	Max	0.574529	0.41	0.194	5.00242e-05	0.00579627
IFN-α1	CD8+ T cell	Map2k1	0.460625	0.19	0.076	5.74875e-05	0.0066117
IFN-α1	CD8+ T cell	Irgm2	0.353436	0.13	0.036	5.89311e-05	0.00675272
IFN-α1	CD8+ T cell	Lgals8	0.532993	0.25	0.076	6.25539e-05	0.00714149
IFN-α1	CD8+ T cell	H2-Q7	0.386632	0.96	0.923	6.50509e-05	0.00739936
IFN-α1	CD8+ T cell	Vps54	0.50967	0.19	0.059	6.85785e-05	0.00773229
IFN-α1	CD8+ T cell	Gpr18	0.631172	0.43	0.203	6.87248e-05	0.00773229
IFN-α1	CD8+ T cell	Hspa8	0.641789	0.96	0.964	7.55145e-05	0.00843507
IFN-α1	CD8+ T cell	Larp1	0.582361	0.4	0.226	8.62816e-05	0.00960323
IFN-α1	CD8+ T cell	Setdb2	0.318855	0.14	0.028	8.76596e-05	0.00972176
IFN-α1	CD8+ T cell	Eif2s2	0.639662	0.73	0.557	9.37835e-05	0.0103272
IFN-α1	CD8+ T cell	Slamf7	0.690659	0.18	0.065	9.56228e-05	0.0104925
IFN-α1	CD8+ T cell	Mybbp1a	0.365236	0.36	0.207	0.000104248	0.0112404
IFN-α1	CD8+ T cell	Trim34a	0.432668	0.25	0.095	0.000105294	0.0113139
IFN-α1	CD8+ T cell	Evi2a	0.385364	0.2	0.064	0.000114676	0.0122372
IFN-α1	CD8+ T cell	Wdr89	0.553618	0.58	0.408	0.000129768	0.0137064
IFN-α1	CD8+ T cell	Atp8b4	0.471794	0.36	0.174	0.000149904	0.0156207
IFN-α1	CD8+ T cell	Phgdh	0.682298	0.44	0.266	0.000163977	0.01703
IFN-α1	CD8+ T cell	Lap3	0.327434	0.19	0.09	0.000170087	0.0175036
IFN-α1	CD8+ T cell	Ube2l3	0.507711	0.54	0.378	0.000170228	0.0175036
IFN-α1	CD8+ T cell	Hspbp1	0.324785	0.25	0.126	0.000187791	0.0190571
IFN-α1	CD8+ T cell	Ywhaz	0.486343	0.66	0.487	0.000198162	0.0199143
IFN-α1	CD8+ T cell	Aars	0.325649	0.15	0.043	0.000209197	0.0208211
IFN-α1	CD8+ T cell	Cnp	0.657619	0.54	0.328	0.000232733	0.022943
IFN-α1	CD8+ T cell	Ccdc86	0.391749	0.22	0.093	0.000254358	0.0249167
IFN-α1	CD8+ T cell	H2-Q4	0.552356	0.53	0.351	0.000257239	0.0250409
IFN-α1	CD8+ T cell	Tgtp2	0.511429	0.19	0.039	0.000283785	0.0273172
IFN-α1	CD8+ T cell	Trim12c	0.579871	0.33	0.201	0.000284141	0.0273172
IFN-α1	CD8+ T cell	2810474O19Rik	0.517084	0.48	0.327	0.000287309	0.0274517
IFN-α1	CD8+ T cell	Dyrk2	0.311195	0.31	0.169	0.000294669	0.0280686
IFN-α1	CD8+ T cell	Irf1	0.462575	0.4	0.235	0.000296979	0.0282021
IFN-α1	CD8+ T cell	Cysltr2	0.32874	0.13	0.014	0.000314406	0.0296755
IFN-α1	CD8+ T cell	Psma5	0.543633	0.48	0.33	0.000433229	0.0392391
IFN-α1	CD8+ T cell	Csrp1	0.565688	0.24	0.094	0.000433421	0.0392391
IFN-α1	CD8+ T cell	Trim12a	0.510485	0.57	0.399	0.000436448	0.0393983
IFN-α1	CD8+ T cell	Sub1	0.391818	0.82	0.752	0.000443033	0.0398768
IFN-α1	CD8+ T cell	Vps37b	0.314681	0.39	0.255	0.000458828	0.0409425
IFN-α1	CD8+ T cell	Sell	0.6062	0.75	0.577	0.000473565	0.042016
IFN-α1	CD8+ T cell	Ccl12	0.32922	0.04	0.006	0.000512291	0.0448118
IFN-α1	CD8+ T cell	Myd88	0.300694	0.21	0.079	0.000515199	0.0448136
IFN-α1	CD8+ T cell	Gnl3	0.552512	0.47	0.302	0.000534071	0.0463255
IFN-α1	CD8+ T cell	C1qbp	0.44274	0.53	0.399	0.000539359	0.0466538
IFN-α1	CD8+ T cell	Phip	0.470736	0.47	0.333	0.000577837	0.0495679
IFN-α1	Treg	Ifit3	3.5867	0.87	0.039	1.30737e-64	4.05976e-60
IFN-α1	Treg	Isg15	3.59637	0.88	0.095	2.67893e-57	4.15944e-53
IFN-α1	Treg	Bst2	3.32367	0.96	0.254	4.32159e-55	4.47328e-51
IFN-α1	Treg	Isg20	3.07942	0.86	0.112	8.50743e-55	6.60453e-51
IFN-α1	Treg	Ifit1	3.0141	0.76	0.048	6.87473e-51	4.26962e-47
IFN-α1	Treg	Irf7	2.27104	0.72	0.07	6.52347e-45	3.37622e-41
IFN-α1	Treg	Rnf213	2.55316	0.77	0.124	2.68117e-41	1.18941e-37
IFN-α1	Treg	Zbp1	2.41445	0.78	0.145	3.20968e-40	1.24588e-36
IFN-α1	Treg	Ifi27l2a	2.25875	0.98	0.852	3.28774e-38	1.13438e-34
IFN-α1	Treg	Samhd1	2.33045	0.99	0.618	4.24942e-38	1.31957e-34
IFN-α1	Treg	Usp18	2.15853	0.61	0.05	1.75356e-37	4.9503e-34
IFN-α1	Treg	Slfn5	2.75371	0.77	0.176	4.87977e-35	1.26276e-31
IFN-α1	Treg	Mndal	2.01939	0.93	0.506	4.13736e-34	9.88289e-31
IFN-α1	Treg	Ifi203	1.97367	0.95	0.509	3.38698e-33	7.51257e-30
IFN-α1	Treg	Ifit3b	1.96672	0.46	0.015	9.57337e-33	1.98188e-29
IFN-α1	Treg	Oas3	1.76614	0.46	0.03	5.25034e-32	1.01899e-28
IFN-α1	Treg	Ifi47	1.94488	0.82	0.293	9.54654e-32	1.74382e-28
IFN-α1	Treg	Phf11b	2.18032	0.72	0.159	1.22764e-30	2.11789e-27
IFN-α1	Treg	Herc6	2.02385	0.59	0.095	1.33932e-29	2.18894e-26
IFN-α1	Treg	Ube2l6	1.87499	0.5	0.036	4.79754e-29	7.4489e-26
IFN-α1	Treg	Cxcl10	3.09098	0.49	0.048	1.53978e-28	2.25012e-25
IFN-α1	Treg	Oasl2	1.62533	0.42	0.015	1.59414e-28	2.25012e-25
IFN-α1	Treg	Rtp4	1.893	0.61	0.083	2.4047e-28	3.24665e-25
IFN-α1	Treg	Ifi209	2.0692	0.79	0.232	3.66618e-28	4.74358e-25
IFN-α1	Treg	Ifi208	1.79837	0.53	0.077	4.04125e-27	5.01971e-24
IFN-α1	Treg	Rsad2	1.7821	0.4	0.016	5.56616e-27	6.64792e-24
IFN-α1	Treg	Ifi206	1.75371	0.6	0.107	1.92274e-26	2.21136e-23
IFN-α1	Treg	Epsti1	1.76053	0.78	0.336	3.4435e-26	3.81896e-23
IFN-α1	Treg	Mx1	1.98281	0.41	0.016	5.21971e-26	5.58923e-23
IFN-α1	Treg	Eif2ak2	1.63856	0.51	0.074	6.86154e-26	7.10238e-23
IFN-α1	Treg	Trim30a	1.8138	0.7	0.2	7.63787e-25	7.65093e-22
IFN-α1	Treg	H2-T23	1.65469	0.89	0.55	2.18079e-24	2.11625e-21
IFN-α1	Treg	Ms4a4b	1.69945	0.96	0.734	2.8696e-24	2.70029e-21
IFN-α1	Treg	Parp14	2.19762	0.7	0.211	6.24957e-24	5.70788e-21
IFN-α1	Treg	Samd9l	2.02031	0.68	0.188	3.03549e-23	2.69317e-20
IFN-α1	Treg	Ppa1	1.77368	0.56	0.141	4.37397e-23	3.77291e-20
IFN-α1	Treg	AW112010	1.4481	0.98	0.835	4.54698e-23	3.81614e-20
IFN-α1	Treg	Slfn1	1.72248	0.66	0.183	6.28803e-23	5.13848e-20
IFN-α1	Treg	Tapbp	1.62268	0.81	0.424	1.52109e-22	1.21114e-19
IFN-α1	Treg	Stat1	1.63157	0.86	0.462	2.13021e-22	1.64966e-19
IFN-α1	Treg	Dhx58	1.2845	0.32	0.023	2.22421e-22	1.64966e-19
IFN-α1	Treg	Phf11c	1.69275	0.4	0.032	2.23121e-22	1.64966e-19
IFN-α1	Treg	Iigp1	2.1634	0.51	0.101	5.10881e-22	3.6894e-19
IFN-α1	Treg	Psmb8	1.26018	0.95	0.781	5.61623e-22	3.96366e-19
IFN-α1	Treg	Psme1	1.21161	0.96	0.699	9.56436e-22	6.60005e-19
IFN-α1	Treg	Ifi213	1.74577	0.49	0.074	1.0747e-21	7.25492e-19
IFN-α1	Treg	Lgals3bp	1.47533	0.47	0.069	1.71884e-21	1.13564e-18
IFN-α1	Treg	H2-K1	0.682537	1	0.991	2.05635e-21	1.33033e-18
IFN-α1	Treg	Sp100	1.52567	0.87	0.486	3.03711e-21	1.92472e-18
IFN-α1	Treg	Trim30d	1.54645	0.45	0.065	5.83921e-21	3.6265e-18
IFN-α1	Treg	Gbp7	1.83574	0.74	0.243	1.27863e-20	7.78532e-18
IFN-α1	Treg	Phf11a	1.32988	0.32	0.014	1.40304e-20	8.37858e-18
IFN-α1	Treg	Parp9	1.48437	0.54	0.111	2.42936e-20	1.42337e-17
IFN-α1	Treg	Gbp2	1.9179	0.54	0.122	6.80739e-20	3.91463e-17
IFN-α1	Treg	Ddx60	1.62413	0.47	0.052	2.07315e-19	1.1705e-16
IFN-α1	Treg	Gbp4	1.8081	0.59	0.181	1.07972e-18	5.88221e-16
IFN-α1	Treg	Xaf1	1.57831	0.49	0.09	1.40536e-18	7.52425e-16
IFN-α1	Treg	Ifih1	1.37344	0.32	0.047	1.66756e-18	8.77674e-16
IFN-α1	Treg	Gbp9	1.7375	0.51	0.109	2.23763e-18	1.1507e-15
IFN-α1	Treg	Shisa5	0.81321	0.97	0.958	2.26042e-18	1.1507e-15
IFN-α1	Treg	Ifi214	1.54184	0.38	0.052	7.33717e-18	3.67486e-15
IFN-α1	Treg	Pml	1.46966	0.42	0.069	1.201e-17	5.9198e-15
IFN-α1	Treg	Trafd1	1.34198	0.41	0.066	2.14817e-17	1.03257e-14
IFN-α1	Treg	Ms4a4c	1.66833	0.47	0.083	2.16137e-17	1.03257e-14
IFN-α1	Treg	Daxx	1.55644	0.49	0.089	2.97704e-17	1.4007e-14
IFN-α1	Treg	Igtp	1.39748	0.59	0.203	4.62469e-17	2.14344e-14
IFN-α1	Treg	B2m	0.750062	1	0.982	5.09095e-17	2.32484e-14
IFN-α1	Treg	Helz2	1.51402	0.48	0.083	5.26127e-17	2.3678e-14
IFN-α1	Treg	Psmb10	1.38156	0.74	0.369	1.22459e-16	5.43244e-14
IFN-α1	Treg	H2-D1	0.753462	1	0.972	1.56105e-16	6.82751e-14
IFN-α1	Treg	Ifi35	1.5234	0.61	0.195	1.68557e-16	7.2697e-14
IFN-α1	Treg	Ccrl2	1.07546	0.28	0.037	4.64877e-16	1.97751e-13
IFN-α1	Treg	Slfn8	1.64883	0.54	0.165	1.46675e-15	6.15498e-13
IFN-α1	Treg	Cybb	1.52068	0.26	0.031	1.76776e-15	7.31925e-13
IFN-α1	Treg	Sdc3	1.13046	0.27	0.018	2.45693e-15	1.00388e-12
IFN-α1	Treg	Cd86	1.35264	0.41	0.098	3.39365e-15	1.36861e-12
IFN-α1	Treg	Ddx58	1.46874	0.41	0.093	5.58737e-15	2.22442e-12
IFN-α1	Treg	Pla2g16	1.25464	0.71	0.355	9.42722e-15	3.70561e-12
IFN-α1	Treg	Slfn2	1.20098	0.8	0.519	1.13902e-14	4.39982e-12
IFN-α1	Treg	Ifi204	1.16466	0.19	0.004	1.14767e-14	4.39982e-12
IFN-α1	Treg	9930111J21Rik2	1.41268	0.66	0.341	3.82349e-14	1.44794e-11
IFN-α1	Treg	H2-T22	1.44752	0.69	0.326	4.10402e-14	1.53545e-11
IFN-α1	Treg	Nmi	1.19549	0.53	0.18	6.36656e-14	2.35358e-11
IFN-α1	Treg	Ly6e	0.803982	0.97	0.88	6.93178e-14	2.53238e-11
IFN-α1	Treg	Dtx3l	1.36292	0.43	0.109	1.76388e-13	6.36905e-11
IFN-α1	Treg	Ctss	1.15798	0.81	0.553	1.97272e-13	7.04124e-11
IFN-α1	Treg	Tspo	1.07344	0.81	0.56	5.29515e-13	1.86853e-10
IFN-α1	Treg	Smchd1	1.52135	0.65	0.322	8.76242e-13	3.0573e-10
IFN-α1	Treg	Oas1a	0.993769	0.24	0.023	1.2158e-12	4.1949e-10
IFN-α1	Treg	Selenow	1.1215	0.86	0.671	1.44362e-12	4.92624e-10
IFN-α1	Treg	Ifitm3	2.38482	0.25	0.024	2.14228e-12	7.23088e-10
IFN-α1	Treg	Ccnd2	0.955359	0.86	0.626	2.41204e-12	8.05389e-10
IFN-α1	Treg	Stat2	1.27168	0.33	0.05	2.46614e-12	8.14692e-10
IFN-α1	Treg	Ly6a	1.9219	0.54	0.224	5.36863e-12	1.75486e-09
IFN-α1	Treg	Oasl1	0.675747	0.18	0.004	7.34267e-12	2.37513e-09
IFN-α1	Treg	Uba7	1.2437	0.35	0.08	8.16273e-12	2.61317e-09
IFN-α1	Treg	Cmpk2	1.10018	0.22	0.014	9.22882e-12	2.89477e-09
IFN-α1	Treg	Psme2	1.0782	0.81	0.553	3.77215e-11	1.17137e-08
IFN-α1	Treg	Psmb9	1.0133	0.67	0.477	7.43663e-11	2.28643e-08
IFN-α1	Treg	Naa20	1.03978	0.38	0.115	1.01966e-10	3.10428e-08
IFN-α1	Treg	Tmem184b	0.770852	0.2	0.028	1.62052e-10	4.88564e-08
IFN-α1	Treg	Cd47	1.03943	0.78	0.503	1.72004e-10	5.1358e-08
IFN-α1	Treg	Irgm1	1.0858	0.35	0.097	1.85974e-10	5.50006e-08
IFN-α1	Treg	Tor3a	0.94135	0.23	0.053	2.7118e-10	7.94428e-08
IFN-α1	Treg	Psme2b	1.10406	0.36	0.097	4.06421e-10	1.1795e-07
IFN-α1	Treg	Mycbp2	1.02141	0.69	0.431	6.86789e-10	1.97471e-07
IFN-α1	Treg	Usp25	1.11978	0.4	0.155	1.0293e-09	2.93237e-07
IFN-α1	Treg	Socs1	1.1958	0.5	0.206	2.06372e-09	5.77339e-07
IFN-α1	Treg	Trim30c	0.595079	0.13	0.002	2.28854e-09	6.34518e-07
IFN-α1	Treg	Ifit1bl1	1.08495	0.23	0.036	2.65693e-09	7.28348e-07
IFN-α1	Treg	Ogfr	1.15622	0.4	0.14	2.67387e-09	7.28348e-07
IFN-α1	Treg	Asb13	0.884161	0.25	0.065	4.43976e-09	1.19885e-06
IFN-α1	Treg	Aftph	1.11359	0.37	0.119	5.13032e-09	1.37338e-06
IFN-α1	Treg	Gng12	0.90058	0.24	0.036	5.67267e-09	1.50558e-06
IFN-α1	Treg	Tor1aip2	0.794886	0.22	0.056	1.14668e-08	3.01761e-06
IFN-α1	Treg	Bbx	1.16294	0.41	0.143	1.89385e-08	4.942e-06
IFN-α1	Treg	Cep57l1	0.929991	0.2	0.03	1.91424e-08	4.95123e-06
IFN-α1	Treg	Lgals9	1.03962	0.43	0.153	1.93815e-08	4.95123e-06
IFN-α1	Treg	Phip	0.882711	0.61	0.381	1.94522e-08	4.95123e-06
IFN-α1	Treg	Zufsp	1.25217	0.47	0.206	2.00791e-08	5.06923e-06
IFN-α1	Treg	Gbp3	1.03125	0.32	0.096	2.06261e-08	5.16533e-06
IFN-α1	Treg	Tap1	0.964667	0.62	0.35	2.57235e-08	6.39034e-06
IFN-α1	Treg	1600014C10Rik	1.03601	0.34	0.1	2.77922e-08	6.79553e-06
IFN-α1	Treg	Mitd1	0.882128	0.34	0.109	3.62709e-08	8.79937e-06
IFN-α1	Treg	Znfx1	1.037	0.25	0.048	4.95293e-08	1.19227e-05
IFN-α1	Treg	Clic4	1.03666	0.25	0.048	6.83683e-08	1.63311e-05
IFN-α1	Treg	Oas2	0.631366	0.12	0.007	8.34671e-08	1.97855e-05
IFN-α1	Treg	Parp12	0.637526	0.14	0.011	9.72673e-08	2.28821e-05
IFN-α1	Treg	Slc25a22	0.707924	0.16	0.018	1.2082e-07	2.82092e-05
IFN-α1	Treg	Ifi44	0.779667	0.13	0.007	1.22773e-07	2.84512e-05
IFN-α1	Treg	Rnf114	0.826965	0.38	0.152	1.30825e-07	3.00926e-05
IFN-α1	Treg	Mxd1	1.03364	0.3	0.111	1.34358e-07	3.06781e-05
IFN-α1	Treg	Gm13822	0.543426	0.09	0.001	1.5489e-07	3.48537e-05
IFN-α1	Treg	Tmem106a	0.408909	0.09	0.004	1.5489e-07	3.48537e-05
IFN-α1	Treg	Dbnl	0.887861	0.48	0.25	2.16711e-07	4.80681e-05
IFN-α1	Treg	Tmbim6	0.726532	0.68	0.486	2.61056e-07	5.74935e-05
IFN-α1	Treg	Chmp4b	0.959833	0.5	0.264	3.00904e-07	6.53425e-05
IFN-α1	Treg	Casp8	0.90942	0.52	0.306	4.29632e-07	9.26484e-05
IFN-α1	Treg	Fchsd2	0.813015	0.3	0.125	4.35995e-07	9.3372e-05
IFN-α1	Treg	Tap2	0.87219	0.49	0.286	4.6562e-07	9.90335e-05
IFN-α1	Treg	Nampt	1.04201	0.27	0.085	4.77942e-07	0.000100963
IFN-α1	Treg	Pcgf5	0.797653	0.35	0.133	5.48757e-07	0.000115139
IFN-α1	Treg	Sp110	0.985585	0.53	0.291	5.93322e-07	0.000123654
IFN-α1	Treg	Npc2	0.788674	0.77	0.54	7.20882e-07	0.000149237
IFN-α1	Treg	Tmsb10	0.490123	0.97	0.989	9.02053e-07	0.000185506
IFN-α1	Treg	Tgtp2	0.6887	0.15	0.019	1.27545e-06	0.00026057
IFN-α1	Treg	Ifi211	0.577548	0.11	0.01	2.138e-06	0.000431113
IFN-α1	Treg	Xdh	0.615685	0.12	0.007	2.1612e-06	0.000432978
IFN-α1	Treg	Ncoa7	0.9079	0.3	0.118	2.5647e-06	0.000510523
IFN-α1	Treg	Ifit2	1.02794	0.2	0.041	2.67709e-06	0.0005295
IFN-α1	Treg	Ascc3	0.798506	0.32	0.137	3.48069e-06	0.000678972
IFN-α1	Treg	Fnbp4	0.607319	0.28	0.116	4.61013e-06	0.000889183
IFN-α1	Treg	Gadd45g	0.68573	0.14	0.02	4.81614e-06	0.000923182
IFN-α1	Treg	Irf1	1.00566	0.36	0.172	5.41436e-06	0.00103149
IFN-α1	Treg	Jaml	0.905341	0.18	0.036	5.45462e-06	0.00103282
IFN-α1	Treg	H2-Q4	0.700871	0.5	0.329	7.10174e-06	0.0013285
IFN-α1	Treg	BC147527	0.61829	0.19	0.051	7.29549e-06	0.00135657
IFN-α1	Treg	Tgtp1	0.364346	0.09	0.007	1.02304e-05	0.0018578
IFN-α1	Treg	Gm4951	0.559659	0.11	0.007	1.04579e-05	0.00188807
IFN-α1	Treg	Trim34a	0.893039	0.25	0.08	1.2862e-05	0.0023087
IFN-α1	Treg	Ehd3	0.606318	0.19	0.045	1.66699e-05	0.002975
IFN-α1	Treg	H2afy	0.523856	0.63	0.46	1.75222e-05	0.00310924
IFN-α1	Treg	Sp140	0.815799	0.33	0.125	1.76455e-05	0.00311332
IFN-α1	Treg	Ms4a6b	0.662522	0.86	0.743	2.08901e-05	0.00364438
IFN-α1	Treg	Trim25	0.682372	0.2	0.06	2.36813e-05	0.00410824
IFN-α1	Treg	Adar	0.938375	0.33	0.122	2.40101e-05	0.00414214
IFN-α1	Treg	Trim12a	0.773491	0.42	0.243	2.6295e-05	0.00451126
IFN-α1	Treg	Hsh2d	0.546322	0.11	0.022	3.06609e-05	0.00523139
IFN-α1	Treg	Slco3a1	0.688299	0.24	0.103	3.41027e-05	0.00572428
IFN-α1	Treg	Ddx24	0.657623	0.56	0.431	3.48626e-05	0.00582036
IFN-α1	Treg	AC119264.1	0.363805	0.07	0.011	3.88225e-05	0.00644681
IFN-α1	Treg	Parp10	0.688753	0.19	0.057	3.91622e-05	0.00646864
IFN-α1	Treg	Cited4	0.379218	0.07	0.003	3.95215e-05	0.00649344
IFN-α1	Treg	Setdb2	0.320826	0.1	0.023	4.69759e-05	0.00763835
IFN-α1	Treg	Csrp1	0.61768	0.23	0.09	4.69818e-05	0.00763835
IFN-α1	Treg	Ubc	0.471622	0.78	0.642	4.78148e-05	0.0077333
IFN-α1	Treg	Parp11	0.697328	0.26	0.088	4.99209e-05	0.00803209
IFN-α1	Treg	Tnp2	0.376501	0.08	0.008	5.30035e-05	0.00848411
IFN-α1	Treg	Rfc3	0.331014	0.13	0.045	5.39723e-05	0.00859489
IFN-α1	Treg	Pdia3	0.614669	0.54	0.357	5.84004e-05	0.00920562
IFN-α1	Treg	Snx2	0.76905	0.36	0.181	6.2464e-05	0.00974721
IFN-α1	Treg	B4galt5	0.59601	0.12	0.021	7.48089e-05	0.0115574
IFN-α1	Treg	Nt5c3	0.740952	0.2	0.08	8.09218e-05	0.0123913
IFN-α1	Treg	Sgcb	0.46885	0.14	0.021	9.126e-05	0.0138239
IFN-α1	Treg	Sell	0.914301	0.43	0.236	9.82875e-05	0.0146925
IFN-α1	Treg	Tlr7	0.792703	0.13	0.028	9.89983e-05	0.0146925
IFN-α1	Treg	Apobec3	0.54062	0.57	0.432	0.000100192	0.0146925
IFN-α1	Treg	Socs3	0.791681	0.22	0.07	0.000100252	0.0146925
IFN-α1	Treg	Tnfsf10	0.696075	0.22	0.075	0.000101752	0.0147649
IFN-α1	Treg	Sla	0.657699	0.41	0.233	0.000103364	0.0149292
IFN-α1	Treg	Wipf1	0.619382	0.37	0.217	0.000124921	0.0178763
IFN-α1	Treg	Gbp8	0.823024	0.28	0.119	0.000152173	0.0216763
IFN-α1	Treg	Rnf139	0.625076	0.18	0.06	0.000155944	0.022112
IFN-α1	Treg	Phf11d	0.392756	0.1	0.008	0.000169131	0.0235517
IFN-α1	Treg	Eomes	0.324626	0.06	0.005	0.000177741	0.0245306
IFN-α1	Treg	Csprs	0.314948	0.06	0.004	0.000177741	0.0245306
IFN-α1	Treg	Svbp	0.65989	0.36	0.182	0.000179581	0.0246749
IFN-α1	Treg	Atg13	0.509808	0.16	0.041	0.000183349	0.0250817
IFN-α1	Treg	Atp8a1	0.657102	0.22	0.076	0.000195485	0.0265082
IFN-α1	Treg	Atp10a	0.459913	0.12	0.024	0.00020162	0.0272214
IFN-α1	Treg	Gbp6	0.500677	0.14	0.031	0.000203381	0.0273402
IFN-α1	Treg	H2-Q7	0.503046	0.89	0.839	0.000205237	0.0274708
IFN-α1	Treg	Trim56	0.643135	0.28	0.114	0.000236338	0.0310975
IFN-α1	Treg	Ubb	0.369993	0.97	0.971	0.00024643	0.0319293
IFN-α1	Treg	Aida	0.670749	0.18	0.083	0.000249057	0.0320912
IFN-α1	Treg	Tspan3	0.604463	0.19	0.075	0.000331185	0.0419767
IFN-α1	Treg	Hmgn3	0.728826	0.24	0.098	0.000337817	0.0426432
IFN-α1	NK cell	Isg15	3.56273	0.94	0.082	7.0338e-65	2.18421e-60
IFN-α1	NK cell	Ifi204	2.86066	0.86	0.045	2.57062e-62	3.99128e-58
IFN-α1	NK cell	Bst2	3.47617	1	0.231	6.03624e-60	6.24811e-56
IFN-α1	NK cell	Zbp1	2.55563	0.92	0.18	2.47519e-49	1.5989e-45
IFN-α1	NK cell	Isg20	2.17683	0.7	0.029	2.57447e-49	1.5989e-45
IFN-α1	NK cell	Phf11b	2.21183	0.82	0.118	6.6685e-46	3.45128e-42
IFN-α1	NK cell	Usp18	2.10085	0.71	0.077	3.62867e-42	1.60973e-38
IFN-α1	NK cell	Trim30a	2.05472	0.86	0.207	7.34645e-40	2.85162e-36
IFN-α1	NK cell	Gzmb	3.72104	0.88	0.291	4.06822e-38	1.40367e-34
IFN-α1	NK cell	Rnf213	2.10033	0.84	0.146	4.97132e-38	1.54374e-34
IFN-α1	NK cell	Ppa1	1.91404	0.69	0.111	1.10036e-37	3.10632e-34
IFN-α1	NK cell	Ms4a4b	1.51276	1	0.97	3.9457e-37	1.02105e-33
IFN-α1	NK cell	Xcl1	2.31465	0.98	0.721	1.09793e-34	2.62263e-31
IFN-α1	NK cell	Ifit3	2.12302	0.65	0.069	6.60018e-34	1.46397e-30
IFN-α1	NK cell	Mndal	1.87594	0.96	0.54	1.97786e-33	4.09456e-30
IFN-α1	NK cell	Gadd45g	2.02327	0.59	0.069	1.22353e-32	2.37463e-29
IFN-α1	NK cell	Rtp4	1.75535	0.68	0.118	2.75361e-32	5.02988e-29
IFN-α1	NK cell	Oas3	1.61459	0.54	0.035	9.46908e-32	1.63357e-28
IFN-α1	NK cell	Hspa5	1.79433	0.96	0.497	1.01039e-31	1.65135e-28
IFN-α1	NK cell	Ifi203	1.90138	0.97	0.581	1.21639e-31	1.88864e-28
IFN-α1	NK cell	Irf7	1.81395	0.74	0.128	4.10317e-31	6.06742e-28
IFN-α1	NK cell	Cycs	1.66766	0.87	0.308	4.45458e-31	6.28764e-28
IFN-α1	NK cell	Ifi209	1.86605	0.83	0.247	6.58185e-30	8.88635e-27
IFN-α1	NK cell	Ifit1	2.16512	0.54	0.045	1.02277e-28	1.32333e-25
IFN-α1	NK cell	Rsad2	2.05362	0.47	0.022	1.61822e-28	1.95571e-25
IFN-α1	NK cell	Cxcl10	3.47573	0.5	0.042	1.63747e-28	1.95571e-25
IFN-α1	NK cell	Ifi47	1.72413	0.83	0.35	3.24762e-28	3.73512e-25
IFN-α1	NK cell	Mx1	1.45244	0.47	0.032	7.7122e-28	8.5531e-25
IFN-α1	NK cell	Herc6	1.60181	0.61	0.093	2.22421e-27	2.38167e-24
IFN-α1	NK cell	H2-T23	1.49996	0.96	0.544	2.8912e-27	2.99268e-24
IFN-α1	NK cell	Oasl1	1.30897	0.44	0.025	3.42773e-27	3.43359e-24
IFN-α1	NK cell	Ifi35	1.52025	0.79	0.21	2.19326e-26	2.12836e-23
IFN-α1	NK cell	Hspa8	1.60197	0.98	0.918	2.31238e-26	2.17595e-23
IFN-α1	NK cell	Eif2ak2	1.56754	0.55	0.066	8.92105e-26	8.1478e-23
IFN-α1	NK cell	Ifi213	1.29961	0.48	0.071	2.22952e-25	1.9781e-22
IFN-α1	NK cell	Xaf1	1.46102	0.61	0.106	4.66125e-24	3.91205e-21
IFN-α1	NK cell	Ifi206	1.4159	0.68	0.17	5.72428e-24	4.67779e-21
IFN-α1	NK cell	Jaml	1.86406	0.53	0.099	8.85479e-24	7.05045e-21
IFN-α1	NK cell	Ifi44	1.37091	0.36	0.013	1.54716e-23	1.2011e-20
IFN-α1	NK cell	Ms4a6b	1.73272	0.82	0.369	1.99851e-23	1.51365e-20
IFN-α1	NK cell	Ifitm3	2.3271	0.42	0.037	5.00531e-23	3.70071e-20
IFN-α1	NK cell	Trim30d	1.4598	0.5	0.074	1.24379e-22	8.98222e-20
IFN-α1	NK cell	Psme1	1.17591	0.92	0.724	2.81371e-22	1.98578e-19
IFN-α1	NK cell	Slfn5	1.6434	0.49	0.071	3.11446e-22	2.14918e-19
IFN-α1	NK cell	Samhd1	1.6385	0.79	0.328	3.00567e-21	2.02903e-18
IFN-α1	NK cell	P2ry14	1.23374	0.4	0.032	3.41595e-21	2.24275e-18
IFN-α1	NK cell	Oasl2	1.33092	0.41	0.034	3.46672e-21	2.24275e-18
IFN-α1	NK cell	Ptma	0.871583	1	0.968	9.15431e-21	5.8014e-18
IFN-α1	NK cell	Igtp	1.37307	0.55	0.099	1.18342e-20	7.34977e-18
IFN-α1	NK cell	Phf11a	1.01408	0.32	0.029	2.29166e-20	1.39535e-17
IFN-α1	NK cell	Parp9	1.44105	0.52	0.086	5.04769e-20	3.01434e-17
IFN-α1	NK cell	Stat1	1.25995	0.79	0.295	5.73691e-20	3.36129e-17
IFN-α1	NK cell	Oas1a	1.07454	0.36	0.034	1.02568e-19	5.89823e-17
IFN-α1	NK cell	Lgals3bp	1.45286	0.74	0.234	1.83156e-19	1.0341e-16
IFN-α1	NK cell	Nmi	1.22923	0.63	0.231	2.14791e-19	1.19105e-16
IFN-α1	NK cell	Irf8	1.59128	0.87	0.396	7.28781e-19	3.97032e-16
IFN-α1	NK cell	Ifi211	1.40724	0.37	0.032	1.10394e-18	5.91046e-16
IFN-α1	NK cell	Tapbp	1.1906	0.88	0.439	2.31968e-18	1.2209e-15
IFN-α1	NK cell	Dnaja1	1.30775	0.9	0.557	2.74916e-18	1.42283e-15
IFN-α1	NK cell	Slamf7	1.37418	0.67	0.227	3.45475e-18	1.75869e-15
IFN-α1	NK cell	Iigp1	1.07126	0.31	0.02	4.93626e-18	2.47235e-15
IFN-α1	NK cell	Psmb8	0.967598	0.97	0.768	6.58619e-18	3.19564e-15
IFN-α1	NK cell	Ifit2	1.46475	0.39	0.051	2.69719e-17	1.28855e-14
IFN-α1	NK cell	Trafd1	1.19933	0.52	0.123	3.03857e-17	1.42965e-14
IFN-α1	NK cell	Ddx58	0.939685	0.57	0.155	4.47969e-17	2.02371e-14
IFN-α1	NK cell	Cd53	1.10438	0.9	0.613	4.49669e-17	2.02371e-14
IFN-α1	NK cell	Lilr4b	1.11861	0.36	0.045	7.21123e-17	3.11014e-14
IFN-α1	NK cell	Ddx24	1.16473	0.75	0.359	8.05738e-17	3.42748e-14
IFN-α1	NK cell	Parp14	1.20757	0.57	0.178	8.19786e-17	3.44011e-14
IFN-α1	NK cell	Ehd4	1.20309	0.48	0.101	1.46383e-16	5.9811e-14
IFN-α1	NK cell	Eif4a1	1.09466	0.93	0.663	1.85433e-16	7.47825e-14
IFN-α1	NK cell	Slfn8	1.1809	0.55	0.145	1.89862e-16	7.55871e-14
IFN-α1	NK cell	Irgm1	0.987563	0.51	0.098	2.32532e-16	9.14027e-14
IFN-α1	NK cell	Sub1	0.91714	0.98	0.874	2.93914e-16	1.14086e-13
IFN-α1	NK cell	Tor3a	1.1018	0.42	0.069	4.26731e-16	1.63596e-13
IFN-α1	NK cell	Hsp90ab1	1.21793	0.96	0.857	5.82891e-16	2.20738e-13
IFN-α1	NK cell	Mxd1	1.18962	0.65	0.244	8.00497e-16	2.95927e-13
IFN-α1	NK cell	Smchd1	1.21796	0.72	0.328	9.77139e-16	3.56977e-13
IFN-α1	NK cell	Ifih1	0.889967	0.32	0.039	1.02437e-15	3.69882e-13
IFN-α1	NK cell	Ly6a	1.36729	0.31	0.049	1.20037e-15	4.28449e-13
IFN-α1	NK cell	Hsp90aa1	1.36894	0.84	0.593	1.50404e-15	5.30737e-13
IFN-α1	NK cell	Slfn2	1.05679	0.87	0.443	1.57392e-15	5.49157e-13
IFN-α1	NK cell	H2-K1	0.63267	1	0.997	2.0368e-15	6.95412e-13
IFN-α1	NK cell	Casp4	1.00247	0.41	0.091	2.03789e-15	6.95412e-13
IFN-α1	NK cell	Psme2	1.10631	0.86	0.552	2.2183e-15	7.4875e-13
IFN-α1	NK cell	Ctss	1.0838	0.6	0.199	9.94611e-15	3.32104e-12
IFN-α1	NK cell	Ifi208	0.931666	0.58	0.153	2.44356e-14	8.07233e-12
IFN-α1	NK cell	Ccnd2	0.989478	0.95	0.643	5.35258e-14	1.74962e-11
IFN-α1	NK cell	Serpina3g	1.13879	0.76	0.379	8.1377e-14	2.63229e-11
IFN-α1	NK cell	Gbp9	0.989	0.41	0.094	1.03161e-13	3.30252e-11
IFN-α1	NK cell	Eif5a	0.930525	0.9	0.702	1.14577e-13	3.63057e-11
IFN-α1	NK cell	Stip1	0.863078	0.52	0.152	1.27683e-13	4.00499e-11
IFN-α1	NK cell	Clic4	0.964103	0.41	0.076	1.80748e-13	5.5572e-11
IFN-α1	NK cell	Shisa5	0.667278	0.98	0.921	2.65174e-13	7.99462e-11
IFN-α1	NK cell	Pml	0.969067	0.39	0.074	3.24135e-13	9.67825e-11
IFN-α1	NK cell	Gbp4	1.0964	0.56	0.175	3.9719e-13	1.17466e-10
IFN-α1	NK cell	Ifng	2.24353	0.6	0.226	5.06527e-13	1.48389e-10
IFN-α1	NK cell	Sp100	0.973868	0.86	0.569	5.24089e-13	1.52099e-10
IFN-α1	NK cell	B2m	0.57201	1	0.983	5.49375e-13	1.55573e-10
IFN-α1	NK cell	AW011738	0.877412	0.23	0.015	5.51092e-13	1.55573e-10
IFN-α1	NK cell	Crem	0.893091	0.3	0.047	9.22825e-13	2.58166e-10
IFN-α1	NK cell	Helz2	0.886992	0.34	0.076	9.58891e-13	2.65861e-10
IFN-α1	NK cell	Bcl3	0.795851	0.29	0.045	1.04843e-12	2.88114e-10
IFN-α1	NK cell	Cpne3	0.988851	0.55	0.168	1.28179e-12	3.49154e-10
IFN-α1	NK cell	Eif1	0.60693	1	0.958	1.30559e-12	3.52543e-10
IFN-α1	NK cell	Samd9l	1.18253	0.72	0.274	1.43297e-12	3.83603e-10
IFN-α1	NK cell	Tmbim6	0.902657	0.89	0.554	1.55142e-12	4.11764e-10
IFN-α1	NK cell	Nkg7	0.686808	1	0.99	1.67476e-12	4.37028e-10
IFN-α1	NK cell	Trim12c	0.882935	0.58	0.2	2.74702e-12	7.10861e-10
IFN-α1	NK cell	Phf11c	0.633277	0.24	0.03	3.36943e-12	8.64717e-10
IFN-α1	NK cell	H2-T22	0.960492	0.68	0.332	3.5031e-12	8.91654e-10
IFN-α1	NK cell	Psmb10	1.06033	0.82	0.487	3.95912e-12	9.99533e-10
IFN-α1	NK cell	Tmem33	0.792341	0.38	0.093	4.10623e-12	1.02831e-09
IFN-α1	NK cell	Selenow	0.945027	0.88	0.613	5.16346e-12	1.28273e-09
IFN-α1	NK cell	Srsf3	0.846838	0.91	0.636	5.28991e-12	1.30371e-09
IFN-α1	NK cell	Cd69	1.17148	0.66	0.303	5.66306e-12	1.38469e-09
IFN-α1	NK cell	Lgals9	1.09923	0.49	0.145	9.18795e-12	2.22901e-09
IFN-α1	NK cell	Ifi214	1.02544	0.32	0.054	1.08355e-11	2.60833e-09
IFN-α1	NK cell	Socs1	1.01663	0.48	0.177	1.10841e-11	2.64765e-09
IFN-α1	NK cell	Pdia3	0.993361	0.67	0.315	1.3704e-11	3.22386e-09
IFN-α1	NK cell	Mov10	0.624164	0.27	0.049	1.73582e-11	4.05282e-09
IFN-α1	NK cell	Cacybp	0.997746	0.6	0.242	2.2974e-11	5.32397e-09
IFN-α1	NK cell	Dtx3l	0.837524	0.39	0.096	3.08907e-11	7.10554e-09
IFN-α1	NK cell	Xdh	0.934225	0.3	0.054	5.60666e-11	1.28017e-08
IFN-α1	NK cell	Dgkh	0.736505	0.25	0.035	5.80835e-11	1.31655e-08
IFN-α1	NK cell	Daxx	0.928381	0.35	0.079	6.53721e-11	1.46043e-08
IFN-α1	NK cell	Slc25a5	0.837866	0.85	0.581	6.92119e-11	1.53517e-08
IFN-α1	NK cell	Chmp4b	1.02615	0.66	0.318	7.48176e-11	1.64774e-08
IFN-α1	NK cell	Ascc3	0.799358	0.4	0.13	1.12528e-10	2.46079e-08
IFN-α1	NK cell	Calr	0.974417	0.77	0.524	1.40062e-10	3.0415e-08
IFN-α1	NK cell	Ccl4	2.90915	0.66	0.36	1.43406e-10	3.09249e-08
IFN-α1	NK cell	Psma2	0.789402	0.81	0.542	1.77685e-10	3.77922e-08
IFN-α1	NK cell	Slfn9	0.688416	0.23	0.029	2.61164e-10	5.51696e-08
IFN-α1	NK cell	Clec2d	0.836757	0.85	0.545	4.13603e-10	8.67812e-08
IFN-α1	NK cell	Adar	0.630758	0.31	0.086	4.57359e-10	9.53178e-08
IFN-α1	NK cell	Sp110	0.776337	0.71	0.354	5.1042e-10	1.04967e-07
IFN-α1	NK cell	Nampt	0.838577	0.31	0.064	6.13644e-10	1.25365e-07
IFN-α1	NK cell	Eif2s2	0.734885	0.8	0.49	6.24089e-10	1.26666e-07
IFN-α1	NK cell	Ifit1bl1	0.754826	0.22	0.027	6.70324e-10	1.35166e-07
IFN-α1	NK cell	Sh2d1b1	0.728408	0.42	0.128	7.21396e-10	1.44526e-07
IFN-α1	NK cell	Pttg1	0.781928	0.38	0.128	7.31907e-10	1.45692e-07
IFN-α1	NK cell	Parp12	0.490402	0.16	0.008	9.34572e-10	1.83679e-07
IFN-α1	NK cell	Ncr1	0.690125	0.98	0.832	9.8705e-10	1.92773e-07
IFN-α1	NK cell	Tspo	0.652301	0.93	0.822	2.39159e-09	4.6128e-07
IFN-α1	NK cell	Gbp7	0.961187	0.62	0.271	3.27144e-09	6.27087e-07
IFN-α1	NK cell	Cct5	0.642066	0.74	0.409	3.9119e-09	7.40709e-07
IFN-α1	NK cell	Mrpl30	0.754382	0.67	0.37	4.47301e-09	8.41821e-07
IFN-α1	NK cell	Cmpk2	0.752747	0.24	0.029	4.71328e-09	8.81696e-07
IFN-α1	NK cell	Abcb1a	0.549476	0.16	0.019	5.36946e-09	9.98429e-07
IFN-α1	NK cell	Stat2	0.584074	0.25	0.051	5.86817e-09	1.08467e-06
IFN-α1	NK cell	Cysltr2	0.634665	0.27	0.057	6.65433e-09	1.2227e-06
IFN-α1	NK cell	Gpr65	0.806619	0.44	0.194	6.96171e-09	1.27166e-06
IFN-α1	NK cell	Tmem243	0.637338	0.55	0.231	7.88603e-09	1.43208e-06
IFN-α1	NK cell	Ran	0.715115	0.86	0.566	8.34615e-09	1.50682e-06
IFN-α1	NK cell	Capza2	0.803036	0.71	0.37	8.787e-09	1.56818e-06
IFN-α1	NK cell	Ccr5	0.580373	0.81	0.507	1.03663e-08	1.83946e-06
IFN-α1	NK cell	Fam96b	0.722818	0.46	0.172	1.28149e-08	2.26102e-06
IFN-α1	NK cell	Gzma	1.18235	0.81	0.665	1.6766e-08	2.90858e-06
IFN-α1	NK cell	Fyb	0.904404	0.72	0.38	1.98949e-08	3.4322e-06
IFN-α1	NK cell	Zufsp	0.679268	0.37	0.13	2.01467e-08	3.45644e-06
IFN-α1	NK cell	Rbm3	0.582607	0.88	0.707	2.23914e-08	3.82044e-06
IFN-α1	NK cell	Manf	0.890032	0.62	0.362	2.58955e-08	4.39417e-06
IFN-α1	NK cell	Srsf2	0.641614	0.66	0.38	3.50831e-08	5.85719e-06
IFN-α1	NK cell	Tnks1bp1	0.432791	0.17	0.025	3.55254e-08	5.86794e-06
IFN-α1	NK cell	Tor1aip1	0.741291	0.44	0.158	3.78934e-08	6.22594e-06
IFN-α1	NK cell	Gng2	0.841754	0.53	0.209	3.90091e-08	6.37257e-06
IFN-α1	NK cell	1600014C10Rik	0.629237	0.25	0.049	3.91962e-08	6.37257e-06
IFN-α1	NK cell	Casp8	0.90562	0.59	0.288	4.76426e-08	7.63506e-06
IFN-α1	NK cell	Ubb	0.457199	1	0.975	4.7693e-08	7.63506e-06
IFN-α1	NK cell	Ly6e	0.721737	0.88	0.737	5.94849e-08	9.37657e-06
IFN-α1	NK cell	Pim1	0.955999	0.7	0.412	6.16825e-08	9.67387e-06
IFN-α1	NK cell	Plscr1	0.657887	0.34	0.098	6.51306e-08	1.01125e-05
IFN-α1	NK cell	Tspan13	0.876877	0.51	0.224	6.82497e-08	1.05441e-05
IFN-α1	NK cell	Prf1	0.91711	0.86	0.579	1.33048e-07	2.02527e-05
IFN-α1	NK cell	Selenos	0.589842	0.54	0.274	1.52752e-07	2.31386e-05
IFN-α1	NK cell	Gm13822	0.309394	0.09	0.002	1.5489e-07	2.33486e-05
IFN-α1	NK cell	Znrd1	0.56498	0.4	0.178	1.62141e-07	2.43235e-05
IFN-α1	NK cell	Arf6	0.695185	0.52	0.221	1.94923e-07	2.89615e-05
IFN-α1	NK cell	AW112010	0.564064	0.98	0.983	2.06913e-07	3.05965e-05
IFN-α1	NK cell	Arf4	0.705407	0.66	0.337	2.1048e-07	3.09764e-05
IFN-α1	NK cell	Tap1	0.62152	0.54	0.271	2.33418e-07	3.40297e-05
IFN-α1	NK cell	Usp25	0.779764	0.47	0.168	2.78823e-07	3.98999e-05
IFN-α1	NK cell	Pam16	0.614004	0.36	0.114	2.87687e-07	4.09796e-05
IFN-α1	NK cell	Trim25	0.506048	0.24	0.057	2.90097e-07	4.11341e-05
IFN-α1	NK cell	Mrpl52	0.516528	0.7	0.443	3.41145e-07	4.77188e-05
IFN-α1	NK cell	Cnp	0.756579	0.48	0.165	3.49516e-07	4.86706e-05
IFN-α1	NK cell	Treml2	0.574387	0.2	0.037	3.54179e-07	4.90997e-05
IFN-α1	NK cell	Gpr18	0.727903	0.39	0.138	3.6028e-07	4.97235e-05
IFN-α1	NK cell	Snrpd1	0.60944	0.56	0.318	3.70469e-07	5.09034e-05
IFN-α1	NK cell	Nop58	0.735716	0.37	0.16	3.79356e-07	5.18949e-05
IFN-α1	NK cell	Nab1	0.596097	0.42	0.221	3.9366e-07	5.36155e-05
IFN-α1	NK cell	9330175E14Rik	0.461258	0.14	0.024	4.68043e-07	6.29184e-05
IFN-α1	NK cell	Dkc1	0.617109	0.35	0.125	4.79992e-07	6.42465e-05
IFN-α1	NK cell	Stat3	0.646719	0.49	0.256	4.82846e-07	6.43512e-05
IFN-α1	NK cell	Trim30c	0.480149	0.11	0.005	5.12554e-07	6.80186e-05
IFN-α1	NK cell	U2af1	0.666964	0.5	0.276	5.17234e-07	6.83476e-05
IFN-α1	NK cell	Dynll2	0.312774	0.28	0.136	5.29485e-07	6.95822e-05
IFN-α1	NK cell	H2-D1	0.391198	1	0.997	5.3106e-07	6.95822e-05
IFN-α1	NK cell	Tgtp2	0.546921	0.13	0.025	5.66899e-07	7.3966e-05
IFN-α1	NK cell	Aurkaip1	0.54484	0.61	0.327	5.90574e-07	7.67326e-05
IFN-α1	NK cell	St6galnac4	0.472133	0.26	0.082	6.40525e-07	8.28759e-05
IFN-α1	NK cell	Picalm	0.711285	0.55	0.274	6.71256e-07	8.64918e-05
IFN-α1	NK cell	Relb	0.548521	0.31	0.086	6.85497e-07	8.79617e-05
IFN-α1	NK cell	Mat2a	0.530628	0.59	0.286	7.8266e-07	9.96063e-05
IFN-α1	NK cell	Cd47	0.56917	0.93	0.771	8.0661e-07	0.000102235
IFN-α1	NK cell	Mrto4	0.692254	0.3	0.116	8.14148e-07	0.000102771
IFN-α1	NK cell	Nlrc5	0.682057	0.33	0.13	8.35159e-07	0.000104997
IFN-α1	NK cell	Baz1a	0.520152	0.44	0.215	8.91884e-07	0.000111676
IFN-α1	NK cell	Dnajb11	0.660645	0.53	0.246	9.3299e-07	0.000116354
IFN-α1	NK cell	Laptm4a	0.636454	0.52	0.246	9.54245e-07	0.000118529
IFN-α1	NK cell	Srsf6	0.585965	0.52	0.241	9.94328e-07	0.000123015
IFN-α1	NK cell	Tpm4	0.5747	0.68	0.465	1.1154e-06	0.000136364
IFN-α1	NK cell	Hspe1	0.813421	0.77	0.574	1.26353e-06	0.000153267
IFN-α1	NK cell	Sytl3	0.638451	0.56	0.271	1.43355e-06	0.000172543
IFN-α1	NK cell	Atp6v1g1	0.611113	0.64	0.357	1.44904e-06	0.000173734
IFN-α1	NK cell	Parp10	0.471011	0.22	0.064	1.45741e-06	0.000174065
IFN-α1	NK cell	Ubald2	0.868637	0.59	0.335	1.50778e-06	0.000178707
IFN-α1	NK cell	Pomp	0.585243	0.68	0.463	1.54606e-06	0.000181169
IFN-α1	NK cell	Epsti1	0.612972	0.84	0.667	1.56684e-06	0.000182914
IFN-α1	NK cell	Fubp1	0.577083	0.65	0.386	1.68977e-06	0.000195793
IFN-α1	NK cell	Atp5j2	0.503823	0.86	0.673	1.71506e-06	0.000197984
IFN-α1	NK cell	Lamp2	0.565478	0.29	0.094	1.74971e-06	0.000201236
IFN-α1	NK cell	Tap2	0.626358	0.45	0.224	1.80604e-06	0.000206948
IFN-α1	NK cell	Litaf	0.555198	0.23	0.051	2.03136e-06	0.000230219
IFN-α1	NK cell	Sh3bp2	0.325139	0.14	0.024	2.1606e-06	0.000243975
IFN-α1	NK cell	Cd164	0.684794	0.51	0.263	2.2163e-06	0.000249358
IFN-α1	NK cell	Gm28347	0.428921	0.1	0.003	2.28356e-06	0.000255998
IFN-α1	NK cell	Atp5b	0.495943	0.82	0.601	2.61779e-06	0.000291363
IFN-α1	NK cell	Mb21d1	0.52739	0.19	0.047	2.73532e-06	0.000302277
IFN-α1	NK cell	Timm8a1	0.544754	0.3	0.094	2.79387e-06	0.000307653
IFN-α1	NK cell	Ogfr	0.612992	0.37	0.16	2.8078e-06	0.000308094
IFN-α1	NK cell	Evi2a	0.469682	0.21	0.076	2.91598e-06	0.000316608
IFN-α1	NK cell	Etf1	0.335253	0.31	0.143	3.10821e-06	0.000335136
IFN-α1	NK cell	Map2k1	0.560651	0.25	0.074	3.23498e-06	0.000345209
IFN-α1	NK cell	Atp2a2	0.532231	0.27	0.076	3.9076e-06	0.000414139
IFN-α1	NK cell	Mitd1	0.679682	0.38	0.146	3.97484e-06	0.000419832
IFN-α1	NK cell	Ebna1bp2	0.437724	0.46	0.231	4.55578e-06	0.000476332
IFN-α1	NK cell	Mctp2	0.49153	0.28	0.099	5.88762e-06	0.000611466
IFN-α1	NK cell	Ms4a4c	1.1043	0.43	0.19	6.11369e-06	0.000632828
IFN-α1	NK cell	Hopx	0.40652	0.47	0.254	6.16241e-06	0.000635752
IFN-α1	NK cell	Ctps	0.402454	0.14	0.024	6.38549e-06	0.000656585
IFN-α1	NK cell	Serpinb9	0.94136	0.58	0.357	6.54008e-06	0.000670261
IFN-α1	NK cell	Pfn1	0.352028	0.99	0.99	7.15928e-06	0.000728909
IFN-α1	NK cell	Tubb4b	0.644852	0.46	0.249	7.52383e-06	0.000763522
IFN-α1	NK cell	Dhx58	0.425939	0.17	0.029	7.6281e-06	0.000771581
IFN-α1	NK cell	Tmed5	0.728992	0.56	0.333	7.719e-06	0.000778241
IFN-α1	NK cell	Slc25a22	0.419058	0.14	0.029	7.94385e-06	0.000798319
IFN-α1	NK cell	Hspd1	0.653331	0.56	0.342	7.99188e-06	0.000800554
IFN-α1	NK cell	Rars	0.486861	0.27	0.108	8.32256e-06	0.000828335
IFN-α1	NK cell	Nsd3	0.430671	0.56	0.327	9.32403e-06	0.000925045
IFN-α1	NK cell	Svbp	0.530514	0.44	0.21	9.52375e-06	0.00094185
IFN-α1	NK cell	Plac8	1.05906	0.26	0.081	1.02674e-05	0.00100897
IFN-α1	NK cell	Setdb2	0.374491	0.11	0.017	1.03124e-05	0.00101019
IFN-α1	NK cell	Hdlbp	0.543257	0.35	0.13	1.04316e-05	0.00101865
IFN-α1	NK cell	Pgd	0.569668	0.31	0.109	1.08764e-05	0.00105876
IFN-α1	NK cell	Ube2s	0.583457	0.6	0.359	1.10893e-05	0.00107611
IFN-α1	NK cell	Dennd4a	0.793446	0.62	0.359	1.1492e-05	0.00110826
IFN-α1	NK cell	Lsm6	0.532075	0.48	0.269	1.19059e-05	0.00114109
IFN-α1	NK cell	Ubxn4	0.645377	0.53	0.288	1.25678e-05	0.00119688
IFN-α1	NK cell	Psme2b	0.402548	0.2	0.066	1.26036e-05	0.00119688
IFN-α1	NK cell	Tcof1	0.51343	0.32	0.128	1.31164e-05	0.00124178
IFN-α1	NK cell	H2-Q7	0.504746	0.98	0.909	1.36508e-05	0.00128845
IFN-α1	NK cell	BC147527	0.458035	0.23	0.069	1.45246e-05	0.00136677
IFN-α1	NK cell	Rnf19b	0.476976	0.19	0.045	1.60588e-05	0.00150657
IFN-α1	NK cell	Ahctf1	0.346415	0.24	0.082	1.61868e-05	0.00151401
IFN-α1	NK cell	Gbp2	0.536241	0.27	0.094	1.67436e-05	0.00156138
IFN-α1	NK cell	D17Wsu92e	0.553323	0.34	0.136	1.72597e-05	0.00160468
IFN-α1	NK cell	Chordc1	0.489275	0.39	0.168	1.81524e-05	0.00167764
IFN-α1	NK cell	Psma3	0.495611	0.73	0.465	1.856e-05	0.00171022
IFN-α1	NK cell	Zcchc2	0.454055	0.24	0.064	1.88197e-05	0.00172901
IFN-α1	NK cell	B4galt5	0.530106	0.33	0.126	2.04945e-05	0.00186632
IFN-α1	NK cell	Aldoa	0.598646	0.64	0.409	2.0964e-05	0.00189908
IFN-α1	NK cell	Mapkapk2	0.555874	0.36	0.146	2.30662e-05	0.00208219
IFN-α1	NK cell	Bzw1	0.512919	0.53	0.3	2.32057e-05	0.00208871
IFN-α1	NK cell	Asb13	0.338663	0.22	0.077	2.3547e-05	0.00210722
IFN-α1	NK cell	Psmc2	0.387879	0.38	0.184	2.39756e-05	0.00213941
IFN-α1	NK cell	Rab5c	0.436452	0.52	0.268	2.6464e-05	0.00232801
IFN-α1	NK cell	Ifit3b	0.494294	0.13	0.022	2.96921e-05	0.00258997
IFN-α1	NK cell	Eef1e1	0.694986	0.34	0.125	3.08795e-05	0.00267849
IFN-α1	NK cell	Ppm1h	0.358972	0.25	0.091	3.3951e-05	0.00292045
IFN-α1	NK cell	Cct3	0.58178	0.58	0.325	3.57341e-05	0.00303828
IFN-α1	NK cell	Ccdc25	0.661749	0.28	0.096	3.58101e-05	0.00303828
IFN-α1	NK cell	Furin	0.663478	0.26	0.091	3.87439e-05	0.00326933
IFN-α1	NK cell	Cd86	0.569776	0.14	0.019	3.90397e-05	0.00328537
IFN-α1	NK cell	Eloc	0.53708	0.53	0.313	3.93628e-05	0.0032947
IFN-α1	NK cell	H2-T24	0.464034	0.1	0.008	3.99397e-05	0.003334
IFN-α1	NK cell	Lman2	0.494779	0.58	0.354	4.17643e-05	0.00345855
IFN-α1	NK cell	Snrpf	0.45744	0.77	0.551	4.17659e-05	0.00345855
IFN-α1	NK cell	Inpp1	0.355001	0.27	0.125	4.44372e-05	0.00365055
IFN-α1	NK cell	Stx11	0.475229	0.22	0.071	4.49924e-05	0.00368641
IFN-α1	NK cell	Phf11d	0.304045	0.08	0.007	4.82119e-05	0.00392946
IFN-α1	NK cell	Cd274	0.495598	0.16	0.044	4.88586e-05	0.00397174
IFN-α1	NK cell	Dusp22	0.314826	0.16	0.047	4.98125e-05	0.0040282
IFN-α1	NK cell	Chchd2	0.372503	0.95	0.847	5.03475e-05	0.00405037
IFN-α1	NK cell	Cct7	0.519523	0.61	0.357	5.18775e-05	0.00416267
IFN-α1	NK cell	Pvt1	0.337079	0.1	0.013	5.3008e-05	0.00424242
IFN-α1	NK cell	Fasl	0.426004	0.48	0.231	5.60505e-05	0.00447439
IFN-α1	NK cell	Psmd11	0.480124	0.42	0.207	5.69249e-05	0.00453253
IFN-α1	NK cell	Gng12	0.622098	0.22	0.061	5.71915e-05	0.00454212
IFN-α1	NK cell	Hnrnpd	0.600284	0.64	0.392	5.86156e-05	0.00461977
IFN-α1	NK cell	Tcerg1	0.48031	0.25	0.104	6.30037e-05	0.00495305
IFN-α1	NK cell	Pdia6	0.56552	0.46	0.256	6.35993e-05	0.00498725
IFN-α1	NK cell	Agpat3	0.697595	0.47	0.221	6.61336e-05	0.00517291
IFN-α1	NK cell	Hnrnpab	0.512092	0.59	0.325	6.64856e-05	0.00517676
IFN-α1	NK cell	Rheb	0.427166	0.48	0.283	6.65162e-05	0.00517676
IFN-α1	NK cell	Tuba1c	0.510712	0.33	0.141	6.75953e-05	0.00524759
IFN-α1	NK cell	Nup210	0.486499	0.51	0.271	6.97e-05	0.00538406
IFN-α1	NK cell	Ccl3	2.49737	0.53	0.313	6.99647e-05	0.0053911
IFN-α1	NK cell	Ghitm	0.400341	0.44	0.222	7.07962e-05	0.0054211
IFN-α1	NK cell	Gmppb	0.367787	0.19	0.069	7.08103e-05	0.0054211
IFN-α1	NK cell	Ube2n	0.500592	0.49	0.242	7.09201e-05	0.0054211
IFN-α1	NK cell	Srsf7	0.56627	0.48	0.283	7.10523e-05	0.0054211
IFN-α1	NK cell	Icam1	0.55757	0.4	0.2	7.30091e-05	0.0055225
IFN-α1	NK cell	Zcrb1	0.500082	0.48	0.256	7.30927e-05	0.0055225
IFN-α1	NK cell	Mrpl16	0.428688	0.29	0.106	7.46448e-05	0.00562608
IFN-α1	NK cell	Trim56	0.534662	0.31	0.136	7.76061e-05	0.00578114
IFN-α1	NK cell	Rpl7l1	0.382358	0.33	0.157	7.76329e-05	0.00578114
IFN-α1	NK cell	Gsdmd	0.323304	0.24	0.084	7.86119e-05	0.00584003
IFN-α1	NK cell	Ube2d3	0.39261	0.88	0.758	7.99997e-05	0.00592895
IFN-α1	NK cell	Nfkb2	0.497433	0.21	0.071	8.20701e-05	0.00606791
IFN-α1	NK cell	Tmem128	0.481643	0.46	0.236	8.25478e-05	0.00608874
IFN-α1	NK cell	Psma4	0.551477	0.58	0.377	8.28703e-05	0.00609804
IFN-α1	NK cell	Nip7	0.469326	0.28	0.106	8.99622e-05	0.00658867
IFN-α1	NK cell	Mvb12a	0.459891	0.39	0.21	9.50413e-05	0.00691175
IFN-α1	NK cell	Myl12a	0.443588	0.75	0.596	0.00010019	0.00726913
IFN-α1	NK cell	B230307C23Rik	0.400011	0.21	0.086	0.000101244	0.00732854
IFN-α1	NK cell	Hspa9	0.395905	0.35	0.17	0.000101898	0.00734839
IFN-α1	NK cell	Ppig	0.522153	0.57	0.318	0.000114097	0.00816369
IFN-α1	NK cell	Grn	0.328139	0.14	0.044	0.000115971	0.00827873
IFN-α1	NK cell	Eed	0.441666	0.28	0.111	0.000120845	0.00854809
IFN-α1	NK cell	Pla2g16	0.644936	0.63	0.434	0.000122618	0.00865376
IFN-α1	NK cell	Cox7a2	0.375788	0.82	0.653	0.000123938	0.00870734
IFN-α1	NK cell	Naa20	0.577139	0.31	0.118	0.00012501	0.00876285
IFN-α1	NK cell	Ifi27l2a	0.86405	0.24	0.088	0.000128559	0.00897108
IFN-α1	NK cell	Sec61g	0.362966	0.84	0.653	0.000129004	0.00898195
IFN-α1	NK cell	Actg1	0.471177	0.98	0.968	0.000130099	0.00903793
IFN-α1	NK cell	March5	0.405814	0.3	0.141	0.000146644	0.0101419
IFN-α1	NK cell	Tex2	0.45603	0.13	0.034	0.000155696	0.010744
IFN-α1	NK cell	Sipa1l1	0.335513	0.22	0.093	0.000158881	0.0109153
IFN-α1	NK cell	Top1	0.413556	0.61	0.386	0.000169677	0.0115548
IFN-α1	NK cell	Desi2	0.339846	0.24	0.106	0.000173439	0.0117851
IFN-α1	NK cell	Txndc9	0.503611	0.39	0.177	0.000174158	0.0118065
IFN-α1	NK cell	Rbx1	0.41493	0.74	0.574	0.000175117	0.0118215
IFN-α1	NK cell	Runx3	0.605981	0.67	0.418	0.000176246	0.0118463
IFN-α1	NK cell	Aida	0.323606	0.19	0.069	0.000182045	0.0121833
IFN-α1	NK cell	Itk	0.331222	0.31	0.158	0.000186421	0.012396
IFN-α1	NK cell	Rnf114	0.356584	0.28	0.136	0.00019024	0.0125737
IFN-α1	NK cell	Erh	0.350952	0.31	0.162	0.000190308	0.0125737
IFN-α1	NK cell	Dda1	0.385573	0.32	0.162	0.000191225	0.0126075
IFN-α1	NK cell	Rybp	0.458858	0.18	0.054	0.000192835	0.0126867
IFN-α1	NK cell	Ahr	0.586095	0.24	0.103	0.000203449	0.0133285
IFN-α1	NK cell	Bax	0.425717	0.54	0.333	0.000205819	0.0134554
IFN-α1	NK cell	Cct8	0.504231	0.66	0.387	0.000206273	0.0134567
IFN-α1	NK cell	Ms4a6d	0.328875	0.09	0.008	0.00021156	0.0137727
IFN-α1	NK cell	Hsh2d	0.384586	0.12	0.015	0.000212432	0.0138005
IFN-α1	NK cell	Zdhhc21	0.304481	0.12	0.034	0.000219177	0.0141794
IFN-α1	NK cell	Ube2l3	0.388871	0.61	0.428	0.000235454	0.0151378
IFN-α1	NK cell	Ywhae	0.414887	0.54	0.337	0.00025246	0.0160978
IFN-α1	NK cell	Tuba4a	0.406654	0.3	0.148	0.000255376	0.0162171
IFN-α1	NK cell	Cox19	0.321888	0.16	0.057	0.000258754	0.0163647
IFN-α1	NK cell	Impdh2	0.333345	0.32	0.173	0.000266965	0.0167529
IFN-α1	NK cell	Muc1	0.387081	0.11	0.02	0.000272876	0.0170495
IFN-α1	NK cell	Chpf	0.348872	0.16	0.047	0.000291411	0.0180622
IFN-α1	NK cell	Hspa4	0.333846	0.38	0.209	0.000294823	0.0182373
IFN-α1	NK cell	Gpr171	0.620548	0.48	0.298	0.000303238	0.0187206
IFN-α1	NK cell	Klrk1	0.326588	0.99	0.953	0.000304251	0.0187459
IFN-α1	NK cell	Dnajb6	0.406712	0.56	0.352	0.00031111	0.0191305
IFN-α1	NK cell	Sumo2	0.302007	0.86	0.697	0.000324194	0.0198173
IFN-α1	NK cell	Ezr	0.465871	0.65	0.46	0.000327229	0.0199635
IFN-α1	NK cell	Lyar	0.342879	0.32	0.157	0.000334138	0.0203451
IFN-α1	NK cell	Car5b	0.397937	0.18	0.054	0.000335467	0.020386
IFN-α1	NK cell	Metrnl	0.474499	0.22	0.094	0.000338781	0.0205224
IFN-α1	NK cell	Tcp1	0.50792	0.57	0.306	0.000382304	0.0228282
IFN-α1	NK cell	Fam49b	0.460894	0.75	0.513	0.000386081	0.0229674
IFN-α1	NK cell	Serbp1	0.404935	0.9	0.729	0.000387155	0.0229872
IFN-α1	NK cell	Arf1	0.366884	0.64	0.473	0.000396794	0.0234953
IFN-α1	NK cell	C1qbp	0.389691	0.39	0.217	0.000405114	0.0238257
IFN-α1	NK cell	Uba7	0.491235	0.27	0.104	0.000408095	0.0239557
IFN-α1	NK cell	Pole3	0.338202	0.21	0.062	0.000423663	0.0247759
IFN-α1	NK cell	Suz12	0.444417	0.33	0.158	0.000433979	0.0253315
IFN-α1	NK cell	Stk39	0.350463	0.19	0.084	0.000442677	0.0256943
IFN-α1	NK cell	Scarb2	0.381462	0.21	0.096	0.000462029	0.0266185
IFN-α1	NK cell	Gfpt1	0.512584	0.19	0.086	0.000479859	0.0275436
IFN-α1	NK cell	Vps54	0.384788	0.18	0.062	0.000489614	0.0280516
IFN-α1	NK cell	Ssrp1	0.527256	0.48	0.273	0.000536317	0.0302804
IFN-α1	NK cell	Tbx21	0.439349	0.51	0.254	0.000538368	0.0303411
IFN-α1	NK cell	Ssr4	0.367224	0.69	0.47	0.000556986	0.0312768
IFN-α1	NK cell	Cers6	0.377618	0.21	0.069	0.000570175	0.0319571
IFN-α1	NK cell	Lilrb4a	0.335896	0.09	0.015	0.000599553	0.0334253
IFN-α1	NK cell	Ddx60	0.391312	0.15	0.042	0.000652007	0.0360905
IFN-α1	NK cell	Pole4	0.443483	0.43	0.247	0.000654924	0.0361699
IFN-α1	NK cell	Atp10a	0.311397	0.15	0.051	0.000662707	0.036398
IFN-α1	NK cell	Tmem184b	0.399247	0.13	0.032	0.000663156	0.036398
IFN-α1	NK cell	Rabepk	0.339589	0.16	0.054	0.000663422	0.036398
IFN-α1	NK cell	Pcgf5	0.449441	0.21	0.096	0.000665783	0.0364631
IFN-α1	NK cell	Chchd1	0.311463	0.4	0.237	0.000686473	0.037464
IFN-α1	NK cell	Egr1	0.724614	0.18	0.064	0.000689836	0.0375816
IFN-α1	NK cell	Strap	0.35899	0.32	0.162	0.000691228	0.0375914
IFN-α1	NK cell	9930111J21Rik2	0.620174	0.43	0.249	0.000700461	0.0380269
IFN-α1	NK cell	Vapa	0.346867	0.51	0.337	0.000705185	0.0382166
IFN-α1	NK cell	Psma5	0.611649	0.47	0.283	0.000728924	0.0391161
IFN-α1	NK cell	Psmb5	0.341378	0.67	0.458	0.000760902	0.040577
IFN-α1	NK cell	Mycbp2	0.399156	0.56	0.35	0.000761807	0.040577
IFN-α1	NK cell	Ptpn1	0.311036	0.48	0.283	0.000780619	0.0414369
IFN-α1	NK cell	Bop1	0.346983	0.17	0.072	0.000795718	0.0421663
IFN-α1	NK cell	Napsa	0.431309	0.34	0.168	0.000831703	0.0439981
IFN-α1	NK cell	Trim12a	0.474631	0.56	0.372	0.000834155	0.0440527
IFN-α1	NK cell	Hsph1	0.632845	0.33	0.135	0.000838185	0.0441904
IFN-α1	NK cell	Dnttip1	0.344844	0.22	0.098	0.000842052	0.044319
IFN-α1	NK cell	Kdm6b	0.550066	0.2	0.088	0.000874275	0.0457013
IFN-α1	NK cell	Smarce1	0.373785	0.39	0.195	0.000877175	0.0457029
IFN-α1	NK cell	Atp13a1	0.378335	0.2	0.077	0.000904677	0.046666
IFN-α1	NK cell	Sdc3	0.350889	0.1	0.019	0.000980023	0.0498199
IFN-α1	NK cell	Mindy3	0.562748	0.21	0.074	0.000980258	0.0498199
IFN-α1	pDC	Ifitm3	3.97417	0.96	0.071	2.02802e-70	6.29762e-66
IFN-α1	pDC	Isg15	3.31505	0.96	0.098	1.49707e-65	2.32442e-61
IFN-α1	pDC	Isg20	2.11284	0.82	0.043	1.38424e-57	1.43282e-53
IFN-α1	pDC	Phf11b	2.11847	0.88	0.123	8.83623e-51	6.85979e-47
IFN-α1	pDC	Actb	1.8603	1	1	1.22546e-49	7.61081e-46
IFN-α1	pDC	Oasl2	1.8747	0.81	0.08	5.92357e-49	3.06574e-45
IFN-α1	pDC	Irf7	2.53481	0.99	0.502	5.43643e-47	2.41168e-43
IFN-α1	pDC	Zbp1	1.96268	0.76	0.068	6.80861e-47	2.64285e-43
IFN-α1	pDC	Slfn5	1.92199	0.8	0.105	1.24863e-43	4.30818e-40
IFN-α1	pDC	Tspo	1.93794	0.99	0.775	2.25947e-42	7.01633e-39
IFN-α1	pDC	Ube2l6	1.66074	0.72	0.068	1.12282e-41	3.16971e-38
IFN-α1	pDC	Rnf213	1.81421	0.86	0.175	9.246e-41	2.39263e-37
IFN-α1	pDC	H2-T23	1.29935	1	0.914	2.89191e-40	6.90788e-37
IFN-α1	pDC	Sct	2.93083	0.61	0.034	5.10557e-39	1.13245e-35
IFN-α1	pDC	Iigp1	1.64841	0.67	0.074	7.72604e-36	1.59944e-32
IFN-α1	pDC	Plac8	1.02278	1	1	1.15974e-35	2.25084e-32
IFN-α1	pDC	Selenow	1.42422	0.99	0.846	6.23609e-35	1.13911e-31
IFN-α1	pDC	Hspa8	1.46283	1	0.982	9.49818e-35	1.63859e-31
IFN-α1	pDC	Actg1	1.20723	1	0.966	2.48028e-34	4.05369e-31
IFN-α1	pDC	Kdr	1.92615	0.73	0.145	3.29096e-32	5.10972e-29
IFN-α1	pDC	Sgcb	1.33974	0.71	0.114	3.50844e-32	5.18797e-29
IFN-α1	pDC	Sp100	1.35024	0.99	0.535	5.93722e-32	8.38039e-29
IFN-α1	pDC	Lgals3bp	1.55408	0.82	0.212	1.733e-31	2.33977e-28
IFN-α1	pDC	Ifi204	1.06135	0.48	0.018	4.04259e-31	5.23061e-28
IFN-α1	pDC	Hck	1.47635	0.55	0.046	4.7381e-31	5.88529e-28
IFN-α1	pDC	Ly6a	1.76483	0.99	0.843	1.42406e-30	1.70082e-27
IFN-α1	pDC	Ifi44	1.40001	0.67	0.102	1.32404e-29	1.4684e-26
IFN-α1	pDC	Sp110	1.40359	0.91	0.422	2.25791e-29	2.30962e-26
IFN-α1	pDC	Dhx58	1.07621	0.53	0.046	2.30568e-29	2.30962e-26
IFN-α1	pDC	Rsad2	1.11221	0.44	0.015	1.1317e-28	1.0982e-25
IFN-α1	pDC	Ccnd1	1.49063	0.98	0.791	2.74301e-28	2.50525e-25
IFN-α1	pDC	H2-K1	0.726152	1	1	3.83153e-28	3.39944e-25
IFN-α1	pDC	Mndal	1.55844	0.93	0.542	6.61722e-28	5.55363e-25
IFN-α1	pDC	Apod	1.46075	0.45	0.031	6.81089e-28	5.56575e-25
IFN-α1	pDC	Ifi203	1.57178	0.94	0.542	1.47407e-27	1.1737e-24
IFN-α1	pDC	Shisa5	1.53898	0.93	0.588	4.17822e-27	3.24365e-24
IFN-α1	pDC	Dnaja1	1.46884	0.96	0.64	4.51269e-27	3.41786e-24
IFN-α1	pDC	Ifi213	1.01035	0.46	0.028	4.77154e-27	3.52787e-24
IFN-α1	pDC	Sdc3	1.27238	0.58	0.08	5.37638e-27	3.88262e-24
IFN-α1	pDC	B2m	0.673187	1	0.997	5.98595e-27	4.22458e-24
IFN-α1	pDC	Tapbp	1.08074	1	0.785	3.55439e-26	2.45276e-23
IFN-α1	pDC	Lrp8	1.44138	0.93	0.526	9.98992e-26	6.74385e-23
IFN-α1	pDC	H2-D1	0.695527	1	1	1.47381e-25	9.73748e-23
IFN-α1	pDC	Spib	1.10864	0.98	0.702	4.70863e-25	2.98402e-22
IFN-α1	pDC	Trafd1	1.06776	0.57	0.089	7.92605e-25	4.92255e-22
IFN-α1	pDC	Trim30a	1.32653	0.95	0.588	8.41514e-25	5.12383e-22
IFN-α1	pDC	Ifi27l2a	2.28712	0.9	0.609	1.82373e-24	1.06853e-21
IFN-α1	pDC	Hsp90ab1	1.23979	0.99	0.985	4.13505e-24	2.33465e-21
IFN-α1	pDC	Hspa5	0.992436	1	0.898	4.30218e-24	2.38564e-21
IFN-α1	pDC	Oas3	0.796594	0.38	0.015	6.2613e-24	3.35228e-21
IFN-α1	pDC	Atp1b3	1.3399	0.79	0.317	8.70115e-24	4.57961e-21
IFN-α1	pDC	Parp14	1.44756	0.68	0.178	1.22395e-23	6.33455e-21
IFN-α1	pDC	Ifi35	1.35934	0.75	0.286	7.26817e-23	3.6403e-20
IFN-α1	pDC	Mx1	1.07388	0.5	0.074	1.43069e-22	6.94174e-20
IFN-α1	pDC	H2-T22	1.066	0.9	0.56	2.53356e-22	1.19204e-19
IFN-α1	pDC	Phf11a	0.832272	0.34	0.012	5.69142e-22	2.63785e-19
IFN-α1	pDC	Calm1	0.925997	0.97	0.935	1.28325e-21	5.61251e-19
IFN-α1	pDC	Oasl1	0.874474	0.41	0.037	1.95043e-21	8.29681e-19
IFN-α1	pDC	Ly6c2	0.938271	0.99	0.963	2.87246e-21	1.17367e-18
IFN-α1	pDC	Hsp90aa1	1.50273	0.93	0.735	3.12823e-21	1.26157e-18
IFN-α1	pDC	Arf4	1.17184	0.87	0.538	8.55507e-21	3.27976e-18
IFN-α1	pDC	Ifit2	0.978608	0.36	0.025	5.66443e-20	2.06938e-17
IFN-α1	pDC	Samhd1	1.20025	0.89	0.545	6.29329e-20	2.27239e-17
IFN-α1	pDC	Tmbim6	0.990923	0.97	0.797	4.79891e-19	1.65578e-16
IFN-α1	pDC	Usp18	1.10378	0.61	0.166	5.7132e-19	1.94958e-16
IFN-α1	pDC	Xaf1	0.987924	0.49	0.083	1.20524e-18	4.06809e-16
IFN-α1	pDC	Sdc4	1.04212	0.93	0.622	2.10912e-18	7.04241e-16
IFN-α1	pDC	Bst2	0.404631	1	1	2.63607e-18	8.6166e-16
IFN-α1	pDC	Plaur	1.25065	0.66	0.218	2.71197e-18	8.77239e-16
IFN-α1	pDC	Slfn2	1.01351	0.77	0.286	5.01881e-18	1.54561e-15
IFN-α1	pDC	Lgals9	1.03529	0.58	0.154	5.02709e-18	1.54561e-15
IFN-α1	pDC	Ifi211	0.811037	0.32	0.022	6.77511e-18	2.06262e-15
IFN-α1	pDC	Eif1	0.642769	1	0.988	7.45073e-18	2.24629e-15
IFN-α1	pDC	Fcer1g	0.664803	1	0.988	8.19939e-18	2.44823e-15
IFN-α1	pDC	Hmgcs1	0.922543	0.41	0.058	1.1271e-17	3.30186e-15
IFN-α1	pDC	Phf11d	0.82697	0.27	0.009	1.58625e-17	4.56091e-15
IFN-α1	pDC	Ctsl	0.703779	1	0.997	1.64643e-17	4.69052e-15
IFN-α1	pDC	Ms4a4c	1.14515	0.53	0.135	7.16692e-17	1.93525e-14
IFN-α1	pDC	H2-Q7	0.788686	0.99	0.948	7.95464e-17	2.12944e-14
IFN-α1	pDC	Ifi47	1.20803	0.74	0.354	1.60471e-16	4.18749e-14
IFN-α1	pDC	Atp6v1d	1.07182	0.87	0.514	2.71565e-16	7.02742e-14
IFN-α1	pDC	Tmsb10	0.921559	0.99	0.889	3.97456e-16	1.00995e-13
IFN-α1	pDC	Nmi	0.717771	0.42	0.077	4.00038e-16	1.00995e-13
IFN-α1	pDC	Grn	0.621268	1	0.985	4.96398e-16	1.22339e-13
IFN-α1	pDC	Rbm3	0.696419	0.99	0.88	5.38026e-16	1.31554e-13
IFN-α1	pDC	Ly86	0.766132	1	0.898	5.59753e-16	1.34744e-13
IFN-α1	pDC	Txn1	1.10868	0.92	0.689	1.25711e-15	2.97992e-13
IFN-α1	pDC	Cd82	1.14854	0.69	0.283	1.2988e-15	3.05543e-13
IFN-α1	pDC	Eif2ak2	0.968397	0.51	0.129	1.31785e-15	3.07692e-13
IFN-α1	pDC	Tagln2	0.6805	0.99	0.911	1.34891e-15	3.12596e-13
IFN-α1	pDC	Ifi207	0.808096	0.5	0.105	2.61954e-15	5.85212e-13
IFN-α1	pDC	Ifih1	0.682044	0.35	0.046	4.1985e-15	9.31257e-13
IFN-α1	pDC	Ntrk1	0.568982	0.21	0.003	4.35685e-15	9.59527e-13
IFN-α1	pDC	Bbx	1.16559	0.65	0.237	4.40698e-15	9.63732e-13
IFN-α1	pDC	Ifi209	1.02248	0.71	0.286	4.68495e-15	1.01029e-12
IFN-α1	pDC	Cd86	0.697002	0.28	0.022	5.10594e-15	1.08599e-12
IFN-α1	pDC	Stat1	1.00519	0.88	0.535	7.74169e-15	1.62434e-12
IFN-α1	pDC	Trim30d	1.09716	0.67	0.271	7.82735e-15	1.63129e-12
IFN-α1	pDC	Ptms	0.723488	0.98	0.892	8.93091e-15	1.84888e-12
IFN-α1	pDC	Hsph1	0.739836	0.44	0.095	9.91109e-15	2.0248e-12
IFN-α1	pDC	Gng12	0.909727	0.71	0.308	1.37661e-14	2.79397e-12
IFN-α1	pDC	Msmo1	0.890093	0.5	0.135	1.63241e-14	3.2704e-12
IFN-α1	pDC	Tmem219	0.882719	0.83	0.483	2.39706e-14	4.77153e-12
IFN-α1	pDC	Idi1	0.822722	0.43	0.089	2.74738e-14	5.38192e-12
IFN-α1	pDC	Pfn1	0.751683	1	0.963	2.77084e-14	5.38192e-12
IFN-α1	pDC	Herc6	0.853543	0.54	0.16	3.26459e-14	6.2966e-12
IFN-α1	pDC	Gm5547	0.921875	0.93	0.649	4.22732e-14	8.05344e-12
IFN-α1	pDC	Sub1	0.675393	1	0.954	4.44885e-14	8.42379e-12
IFN-α1	pDC	Psmb9	0.682025	0.91	0.775	6.43442e-14	1.20366e-11
IFN-α1	pDC	Treml2	0.792332	0.46	0.12	1.27376e-13	2.32671e-11
IFN-α1	pDC	Dynll1	0.854764	0.95	0.788	1.99825e-13	3.60765e-11
IFN-α1	pDC	Ppa1	0.736217	0.44	0.108	2.69207e-13	4.80442e-11
IFN-α1	pDC	Psme1	0.659006	1	0.911	4.95725e-13	8.69702e-11
IFN-α1	pDC	Rap1a	0.75454	0.94	0.883	6.0374e-13	1.05326e-10
IFN-α1	pDC	Cfl1	0.608899	1	0.942	7.56188e-13	1.31184e-10
IFN-α1	pDC	Psme2	0.727424	0.92	0.738	7.61466e-13	1.31366e-10
IFN-α1	pDC	Reep5	0.648688	0.98	0.871	1.23002e-12	2.09866e-10
IFN-α1	pDC	Ifit1	0.709595	0.21	0.012	1.98426e-12	3.34876e-10
IFN-α1	pDC	Inpp5b	0.761292	0.42	0.111	2.01075e-12	3.37513e-10
IFN-α1	pDC	Cybb	0.608568	1	0.963	2.4999e-12	4.17363e-10
IFN-α1	pDC	Anxa4	0.757207	0.36	0.08	3.16807e-12	5.23287e-10
IFN-α1	pDC	A530064D06Rik	0.651426	0.28	0.04	3.55648e-12	5.84335e-10
IFN-α1	pDC	Lgals1	0.638936	1	0.969	3.69558e-12	6.03993e-10
IFN-α1	pDC	Rell1	0.725016	0.96	0.711	4.67852e-12	7.56677e-10
IFN-α1	pDC	Gbp4	0.74897	0.46	0.132	6.76359e-12	1.08263e-09
IFN-α1	pDC	Dnajc7	0.576782	1	0.978	7.49079e-12	1.18679e-09
IFN-α1	pDC	Parp9	0.671888	0.49	0.16	9.74383e-12	1.53591e-09
IFN-α1	pDC	Chmp4b	0.726787	0.8	0.495	1.23264e-11	1.91385e-09
IFN-α1	pDC	Daxx	0.690235	0.44	0.12	1.37633e-11	2.12632e-09
IFN-α1	pDC	Gm30211	1.04165	0.52	0.194	1.6778e-11	2.57772e-09
IFN-α1	pDC	Oas1a	0.406842	0.16	0.003	1.68511e-11	2.57772e-09
IFN-α1	pDC	Pla2g16	0.816402	0.66	0.323	1.82984e-11	2.77294e-09
IFN-α1	pDC	Nampt	0.61443	0.46	0.151	1.83059e-11	2.77294e-09
IFN-α1	pDC	Rac2	0.529501	1	0.982	2.22182e-11	3.33306e-09
IFN-α1	pDC	Usp25	0.746087	0.57	0.212	2.44365e-11	3.6482e-09
IFN-α1	pDC	Igkc	1.206	0.84	0.532	3.76297e-11	5.59099e-09
IFN-α1	pDC	Ifit3	0.679719	0.24	0.028	3.90919e-11	5.78057e-09
IFN-α1	pDC	Calr	0.648809	0.98	0.892	4.22477e-11	6.1883e-09
IFN-α1	pDC	Ddx60	0.38463	0.19	0.012	4.6669e-11	6.74052e-09
IFN-α1	pDC	Svbp	0.796297	0.88	0.594	5.03751e-11	7.24212e-09
IFN-α1	pDC	Tpst2	0.729268	0.47	0.151	5.28847e-11	7.56787e-09
IFN-α1	pDC	Carmil1	0.745683	0.77	0.455	6.41496e-11	9.09606e-09
IFN-α1	pDC	Pkib	0.955517	0.79	0.452	7.26072e-11	1.02081e-08
IFN-α1	pDC	Tor1aip1	0.75337	0.74	0.372	7.26499e-11	1.02081e-08
IFN-α1	pDC	Tap1	0.767558	0.78	0.474	8.5399e-11	1.18919e-08
IFN-α1	pDC	Pml	0.767606	0.74	0.409	9.18728e-11	1.27363e-08
IFN-α1	pDC	Nt5c3	0.609436	0.38	0.098	1.06193e-10	1.45269e-08
IFN-α1	pDC	Psmb10	0.707367	0.87	0.674	1.14783e-10	1.56332e-08
IFN-α1	pDC	Lamp2	0.71299	0.81	0.474	1.52897e-10	2.05537e-08
IFN-α1	pDC	Irgm1	0.680139	0.45	0.154	1.60936e-10	2.15411e-08
IFN-α1	pDC	Fam26f	0.489882	0.21	0.028	1.9489e-10	2.59739e-08
IFN-α1	pDC	Tor3a	0.812994	0.55	0.209	2.34121e-10	3.1069e-08
IFN-α1	pDC	Stat2	0.841276	0.66	0.32	2.3867e-10	3.1538e-08
IFN-α1	pDC	Srsf3	0.688008	0.94	0.8	2.82029e-10	3.67977e-08
IFN-α1	pDC	Ass1	0.693677	0.38	0.108	3.3272e-10	4.28711e-08
IFN-α1	pDC	Cacybp	0.870251	0.57	0.28	5.60246e-10	7.10095e-08
IFN-α1	pDC	Tpm4	0.735246	0.55	0.249	6.11301e-10	7.71656e-08
IFN-α1	pDC	Parp12	0.315999	0.15	0.006	6.91366e-10	8.6919e-08
IFN-α1	pDC	Ccr9	0.665578	0.97	0.911	7.69403e-10	9.59529e-08
IFN-α1	pDC	Frmd4a	0.68223	0.68	0.311	7.76711e-10	9.64768e-08
IFN-α1	pDC	Stip1	0.620165	0.53	0.206	8.22544e-10	1.01359e-07
IFN-α1	pDC	Cd164	0.69477	0.9	0.708	9.07517e-10	1.10949e-07
IFN-α1	pDC	B430306N03Rik	0.524981	0.28	0.058	1.03807e-09	1.25919e-07
IFN-α1	pDC	Hivep3	0.760887	0.67	0.323	1.37856e-09	1.65283e-07
IFN-α1	pDC	March5	0.538153	0.52	0.231	1.56665e-09	1.87112e-07
IFN-α1	pDC	Evi2a	0.697498	0.88	0.625	1.70166e-09	2.02195e-07
IFN-α1	pDC	Trim12c	0.71464	0.63	0.302	1.70596e-09	2.02195e-07
IFN-α1	pDC	Samd9l	0.772478	0.5	0.188	1.82114e-09	2.15026e-07
IFN-α1	pDC	Pnp	0.829556	0.51	0.212	1.84618e-09	2.17157e-07
IFN-α1	pDC	Napsa	0.621217	0.98	0.834	1.99889e-09	2.33351e-07
IFN-α1	pDC	Acadl	0.825524	0.7	0.412	2.26928e-09	2.6294e-07
IFN-α1	pDC	Mpc1	0.731906	0.81	0.6	2.42845e-09	2.80337e-07
IFN-α1	pDC	Helz2	0.682238	0.42	0.132	2.48302e-09	2.85575e-07
IFN-α1	pDC	Fdps	0.894041	0.43	0.163	2.62139e-09	3.00377e-07
IFN-α1	pDC	Sqle	0.604141	0.27	0.058	2.80114e-09	3.19793e-07
IFN-α1	pDC	Dusp28	0.530339	0.25	0.046	2.90461e-09	3.30391e-07
IFN-α1	pDC	Il21r	0.748205	0.65	0.323	4.08632e-09	4.54812e-07
IFN-α1	pDC	Ldlr	0.542307	0.27	0.062	6.80093e-09	7.54248e-07
IFN-α1	pDC	Igtp	0.604029	0.38	0.117	8.43945e-09	9.29328e-07
IFN-α1	pDC	Tcf7l2	0.586234	0.53	0.246	8.84147e-09	9.70156e-07
IFN-α1	pDC	Selplg	0.491806	0.99	0.929	1.14457e-08	1.25149e-06
IFN-α1	pDC	Psmb8	0.416045	0.99	0.957	1.20137e-08	1.30441e-06
IFN-α1	pDC	Cyba	0.551275	1	0.985	1.25637e-08	1.35937e-06
IFN-α1	pDC	1810065E05Rik	0.413465	0.2	0.031	1.33384e-08	1.43819e-06
IFN-α1	pDC	Actr2	0.63484	0.77	0.471	1.88098e-08	2.01528e-06
IFN-α1	pDC	1600014C10Rik	0.50351	0.35	0.102	1.88205e-08	2.01528e-06
IFN-α1	pDC	Zcchc24	0.605741	0.58	0.292	1.92527e-08	2.05449e-06
IFN-α1	pDC	Sco1	0.392137	0.21	0.034	2.09192e-08	2.22467e-06
IFN-α1	pDC	Ube2l3	0.612275	0.86	0.578	2.28272e-08	2.41929e-06
IFN-α1	pDC	Dnajb11	0.649232	0.74	0.44	2.46602e-08	2.60467e-06
IFN-α1	pDC	Emc8	0.758682	0.6	0.317	2.95961e-08	3.11542e-06
IFN-α1	pDC	S100a6	0.629557	0.99	0.889	3.11606e-08	3.26902e-06
IFN-α1	pDC	Rnase6	0.388069	1	0.997	3.98218e-08	4.16359e-06
IFN-α1	pDC	Scarb2	0.661328	0.77	0.529	4.04432e-08	4.21437e-06
IFN-α1	pDC	Cd47	0.352193	1	0.988	4.14283e-08	4.30258e-06
IFN-α1	pDC	Ptpn6	0.621418	0.93	0.846	4.48669e-08	4.64418e-06
IFN-α1	pDC	Cyp51	0.526024	0.28	0.071	4.73008e-08	4.86368e-06
IFN-α1	pDC	Gtf3c6	0.643199	0.58	0.283	5.29061e-08	5.42209e-06
IFN-α1	pDC	Klk1	0.981733	0.87	0.723	5.42895e-08	5.54556e-06
IFN-α1	pDC	Gm12253	0.339583	0.25	0.049	6.28164e-08	6.39553e-06
IFN-α1	pDC	M6pr	0.855639	0.62	0.372	9.68635e-08	9.76591e-06
IFN-α1	pDC	Vim	0.72665	0.62	0.32	9.83868e-08	9.8874e-06
IFN-α1	pDC	Rasa4	0.559237	0.36	0.126	1.02044e-07	1.02218e-05
IFN-α1	pDC	Mapkapk2	0.653429	0.69	0.443	1.10981e-07	1.10493e-05
IFN-α1	pDC	Ccdc173	0.317279	0.15	0.018	1.11016e-07	1.10493e-05
IFN-α1	pDC	Syngr2	0.515616	0.97	0.889	1.18055e-07	1.17123e-05
IFN-α1	pDC	Serpina3g	0.518545	0.28	0.074	1.26792e-07	1.25391e-05
IFN-α1	pDC	Ddx58	0.365808	0.15	0.015	1.28302e-07	1.26481e-05
IFN-α1	pDC	Sar1a	0.51555	0.58	0.289	1.35803e-07	1.32613e-05
IFN-α1	pDC	Ubxn4	0.566053	0.85	0.631	1.36738e-07	1.33107e-05
IFN-α1	pDC	Hmgn3	0.676588	0.77	0.526	1.61067e-07	1.54848e-05
IFN-α1	pDC	Hmgcr	0.455268	0.37	0.126	1.85027e-07	1.77335e-05
IFN-α1	pDC	Rngtt	0.498254	0.25	0.068	1.89201e-07	1.80777e-05
IFN-α1	pDC	Selenos	0.532561	0.9	0.751	1.9092e-07	1.8186e-05
IFN-α1	pDC	Phyh	0.535258	0.35	0.12	1.93484e-07	1.83739e-05
IFN-α1	pDC	BC147527	0.641836	0.67	0.425	2.04146e-07	1.93273e-05
IFN-α1	pDC	Etnk1	0.582943	0.77	0.511	2.11234e-07	1.99375e-05
IFN-α1	pDC	Znfx1	0.498285	0.23	0.055	2.28777e-07	2.15279e-05
IFN-α1	pDC	Trp53i11	0.672334	0.51	0.246	2.33326e-07	2.18897e-05
IFN-α1	pDC	Dck	0.379033	0.22	0.046	2.42248e-07	2.26582e-05
IFN-α1	pDC	H2-Q4	0.551493	0.82	0.483	2.53289e-07	2.36198e-05
IFN-α1	pDC	Pttg1	0.576914	0.39	0.151	2.76056e-07	2.56658e-05
IFN-α1	pDC	Rftn1	0.587952	0.67	0.375	2.9797e-07	2.75383e-05
IFN-α1	pDC	Slc7a5	0.363274	0.17	0.031	2.99059e-07	2.75569e-05
IFN-α1	pDC	Tspan31	0.565886	0.69	0.375	3.21022e-07	2.94932e-05
IFN-α1	pDC	Psma7	0.52901	0.93	0.843	3.23672e-07	2.96489e-05
IFN-α1	pDC	Anxa6	0.60874	0.46	0.228	3.25453e-07	2.97244e-05
IFN-α1	pDC	Mif4gd	0.43897	0.28	0.092	3.4947e-07	3.17313e-05
IFN-α1	pDC	Cnp	0.594172	0.86	0.625	3.56145e-07	3.22431e-05
IFN-α1	pDC	Atp6v1g1	0.465535	0.9	0.738	3.7188e-07	3.34724e-05
IFN-α1	pDC	Slc2a6	0.779772	0.36	0.132	3.84295e-07	3.44899e-05
IFN-α1	pDC	Jaml	0.537385	0.96	0.809	3.91779e-07	3.50602e-05
IFN-α1	pDC	H2-Q6	0.680514	0.75	0.566	4.04263e-07	3.60735e-05
IFN-α1	pDC	Pfkp	0.533554	0.41	0.154	4.41941e-07	3.92103e-05
IFN-α1	pDC	Mvd	0.337087	0.23	0.058	4.55233e-07	4.02745e-05
IFN-α1	pDC	Klrk1	0.445404	0.22	0.052	4.60022e-07	4.05825e-05
IFN-α1	pDC	Xbp1	0.586558	0.91	0.794	5.48885e-07	4.82848e-05
IFN-α1	pDC	Psmb6	0.503762	0.82	0.64	5.65756e-07	4.96283e-05
IFN-α1	pDC	Clec2d	0.425577	0.93	0.837	5.89079e-07	5.15286e-05
IFN-α1	pDC	A530032D15Rik	0.440508	0.3	0.098	6.68543e-07	5.83153e-05
IFN-α1	pDC	Sp140	0.507981	0.64	0.372	7.56459e-07	6.52509e-05
IFN-α1	pDC	Ncf1	0.608234	0.83	0.618	8.42463e-07	7.2268e-05
IFN-α1	pDC	Vav2	0.579091	0.43	0.188	8.57225e-07	7.33317e-05
IFN-α1	pDC	Trim34a	0.500717	0.36	0.142	9.99218e-07	8.50102e-05
IFN-α1	pDC	Slc15a3	0.396192	0.29	0.092	1.18679e-06	0.000100692
IFN-α1	pDC	Gmppb	0.456911	0.43	0.191	1.27859e-06	0.000108185
IFN-α1	pDC	Npc2	0.362205	0.99	0.963	1.52023e-06	0.000127588
IFN-α1	pDC	Mef2a	0.486213	0.76	0.523	1.69243e-06	0.000141277
IFN-α1	pDC	Cotl1	0.757525	0.41	0.175	1.75716e-06	0.000146287
IFN-α1	pDC	Zufsp	0.655037	0.6	0.351	1.77015e-06	0.000146975
IFN-α1	pDC	Nono	0.460823	0.77	0.52	1.89028e-06	0.000156114
IFN-α1	pDC	Lrrc59	0.442037	0.42	0.185	1.93943e-06	0.000159748
IFN-α1	pDC	Cmpk2	0.302624	0.14	0.018	1.94605e-06	0.000159869
IFN-α1	pDC	Ccnd3	0.531414	0.47	0.206	2.0673e-06	0.000169383
IFN-α1	pDC	Reep3	0.572618	0.44	0.209	2.13691e-06	0.000173624
IFN-α1	pDC	Olfr166	0.461132	0.32	0.105	2.17616e-06	0.00017598
IFN-α1	pDC	Edem1	0.624897	0.42	0.188	2.18684e-06	0.000176384
IFN-α1	pDC	Atp2b4	0.661236	0.51	0.258	2.27102e-06	0.000182699
IFN-α1	pDC	Actr3	0.454468	0.83	0.683	2.51085e-06	0.000200952
IFN-α1	pDC	Coro1a	0.399503	0.99	0.975	2.61878e-06	0.000209051
IFN-α1	pDC	Tlr7	0.56321	0.62	0.335	2.63383e-06	0.000209704
IFN-α1	pDC	Nfkbie	0.597703	0.57	0.317	2.75012e-06	0.000217302
IFN-α1	pDC	Ccnd2	0.641871	0.32	0.123	2.79346e-06	0.000220166
IFN-α1	pDC	Hsp90b1	0.346265	0.99	0.982	3.02405e-06	0.000237736
IFN-α1	pDC	Ly6d	0.503834	0.99	0.997	3.21344e-06	0.000251987
IFN-α1	pDC	Arf5	0.461405	0.92	0.812	3.36201e-06	0.000261655
IFN-α1	pDC	Tapbpl	0.558181	0.54	0.258	3.42515e-06	0.000265903
IFN-α1	pDC	Gbp7	0.410494	0.17	0.031	3.48274e-06	0.000269029
IFN-α1	pDC	Plin2	0.44233	0.3	0.111	3.55348e-06	0.000273812
IFN-α1	pDC	Sla2	0.597533	0.64	0.418	4.01278e-06	0.000304667
IFN-α1	pDC	Spcs2	0.449341	0.97	0.902	4.15008e-06	0.000314323
IFN-α1	pDC	Arf1	0.415838	0.9	0.723	4.24053e-06	0.000320392
IFN-α1	pDC	Nek6	0.498975	0.57	0.308	4.35725e-06	0.000328412
IFN-α1	pDC	Srsf5	0.529624	0.91	0.766	4.58391e-06	0.000343826
IFN-α1	pDC	Ly6e	0.31307	1	1	4.99977e-06	0.000372987
IFN-α1	pDC	Dbnl	0.539993	0.83	0.671	5.14479e-06	0.000381291
IFN-α1	pDC	Armcx3	0.388738	0.39	0.172	5.61785e-06	0.00041536
IFN-α1	pDC	Lacc1	0.350999	0.27	0.095	5.66776e-06	0.000418055
IFN-α1	pDC	Tomm70a	0.477062	0.45	0.228	5.73554e-06	0.000422051
IFN-α1	pDC	Cnn2	0.629779	0.63	0.391	5.9987e-06	0.000440373
IFN-α1	pDC	Prkcd	0.559527	0.87	0.591	6.16302e-06	0.000449249
IFN-α1	pDC	Pgap2	0.456156	0.37	0.154	6.26108e-06	0.000455329
IFN-α1	pDC	Derl2	0.471109	0.5	0.255	6.33307e-06	0.000459488
IFN-α1	pDC	Tex2	0.532205	0.8	0.594	6.3884e-06	0.000462422
IFN-α1	pDC	Hspd1	0.479901	0.54	0.308	6.63599e-06	0.000478706
IFN-α1	pDC	Exosc3	0.394151	0.38	0.166	6.64421e-06	0.000478706
IFN-α1	pDC	Cd69	0.53408	0.55	0.277	6.73784e-06	0.000484329
IFN-α1	pDC	Gpr162	0.310564	0.16	0.031	7.24468e-06	0.00051717
IFN-α1	pDC	Parp3	0.399461	0.39	0.178	7.34349e-06	0.000523022
IFN-α1	pDC	Spns1	0.397692	0.37	0.154	7.38986e-06	0.000523921
IFN-α1	pDC	Mpeg1	0.343661	1	0.994	7.46765e-06	0.00052823
IFN-α1	pDC	Grb2	0.570315	0.78	0.615	7.52036e-06	0.000530525
IFN-α1	pDC	Cycs	0.580232	0.67	0.449	7.53426e-06	0.000530525
IFN-α1	pDC	Fnbp4	0.508878	0.32	0.135	7.62174e-06	0.000534261
IFN-α1	pDC	Ctsz	0.350817	0.96	0.972	7.98888e-06	0.000558736
IFN-α1	pDC	St13	0.442234	0.55	0.289	8.19832e-06	0.000572095
IFN-α1	pDC	Cmtm7	0.563275	0.81	0.643	8.48817e-06	0.000590994
IFN-α1	pDC	Sumo1	0.500947	0.79	0.612	8.67397e-06	0.000602579
IFN-α1	pDC	Gnb1	0.338167	0.63	0.348	8.91602e-06	0.000616635
IFN-α1	pDC	Orai3	0.53178	0.71	0.505	9.73128e-06	0.000668552
IFN-α1	pDC	Dclre1c	0.421586	0.45	0.212	9.77457e-06	0.000670043
IFN-α1	pDC	Gbp8	0.481627	0.26	0.098	1.06761e-05	0.000728628
IFN-α1	pDC	Mfsd12	0.367845	0.4	0.163	1.09891e-05	0.000745075
IFN-α1	pDC	Pdia3	0.600763	0.82	0.68	1.1125e-05	0.000752646
IFN-α1	pDC	Cbx5	0.322562	0.29	0.108	1.12202e-05	0.000757439
IFN-α1	pDC	Aida	0.451173	0.26	0.102	1.1364e-05	0.000765481
IFN-α1	pDC	Scimp	0.519737	0.88	0.735	1.25666e-05	0.000844657
IFN-α1	pDC	Capg	0.651373	0.76	0.474	1.29911e-05	0.000867556
IFN-α1	pDC	Tmem128	0.438613	0.55	0.286	1.30823e-05	0.000871773
IFN-α1	pDC	Pltp	0.440777	0.97	0.871	1.40924e-05	0.000935068
IFN-α1	pDC	Gna15	0.505495	0.54	0.311	1.42894e-05	0.000946119
IFN-α1	pDC	Sec23b	0.465103	0.4	0.178	1.43932e-05	0.000948727
IFN-α1	pDC	Ddx24	0.492917	0.68	0.495	1.5469e-05	0.00101342
IFN-α1	pDC	Trim30b	0.365409	0.24	0.074	1.55729e-05	0.00101807
IFN-α1	pDC	Anxa5	0.53978	0.63	0.4	1.63323e-05	0.00106102
IFN-α1	pDC	Cib1	0.440157	0.82	0.674	1.78159e-05	0.0011478
IFN-α1	pDC	Pmepa1	0.590813	0.48	0.268	1.79968e-05	0.00115705
IFN-α1	pDC	Galk1	0.544152	0.62	0.4	1.82094e-05	0.0011683
IFN-α1	pDC	Psmb2	0.477983	0.8	0.64	1.86338e-05	0.00119061
IFN-α1	pDC	Casp3	0.367848	0.27	0.092	1.88651e-05	0.00120291
IFN-α1	pDC	Hnrnpa3	0.422907	0.94	0.803	1.96548e-05	0.00124559
IFN-α1	pDC	Dek	0.465884	0.75	0.489	1.97403e-05	0.00124847
IFN-α1	pDC	Arhgef10l	0.400465	0.24	0.077	2.10631e-05	0.00132404
IFN-α1	pDC	Dtx3l	0.47398	0.39	0.185	2.16745e-05	0.00135971
IFN-α1	pDC	Cd52	0.425782	1	0.991	2.27831e-05	0.00142638
IFN-α1	pDC	Sh3bgr	0.519463	0.58	0.338	2.29723e-05	0.00143244
IFN-α1	pDC	Ascc3	0.398266	0.37	0.172	2.30944e-05	0.00143717
IFN-α1	pDC	Manf	0.448543	0.97	0.871	2.33696e-05	0.00145139
IFN-α1	pDC	Map2k1	0.418374	0.32	0.145	2.40167e-05	0.00148564
IFN-α1	pDC	Parp11	0.479591	0.35	0.148	2.41806e-05	0.0014928
IFN-α1	pDC	Tubb4b	0.529308	0.42	0.212	2.50482e-05	0.0015433
IFN-α1	pDC	Mycbp2	0.507697	0.73	0.523	2.60684e-05	0.00160297
IFN-α1	pDC	Taldo1	0.479384	0.93	0.865	2.88456e-05	0.00175981
IFN-α1	pDC	Serinc3	0.374663	0.99	0.963	3.00801e-05	0.00183153
IFN-α1	pDC	Ppp1r11	0.473585	0.76	0.597	3.10724e-05	0.00188824
IFN-α1	pDC	Tpm3	0.419924	0.88	0.665	3.20302e-05	0.00193886
IFN-α1	pDC	Ap3m1	0.31193	0.29	0.111	3.31698e-05	0.00200004
IFN-α1	pDC	Hnrnpa2b1	0.355862	0.96	0.865	3.64367e-05	0.00218853
IFN-α1	pDC	Slfn8	0.486886	0.56	0.32	3.82044e-05	0.00228147
IFN-α1	pDC	Insig1	0.367344	0.31	0.117	3.87895e-05	0.00231196
IFN-α1	pDC	Creb3	0.496516	0.43	0.228	3.97525e-05	0.00236482
IFN-α1	pDC	Ppp1r2	0.339685	0.46	0.218	4.04182e-05	0.00238613
IFN-α1	pDC	Dnajc13	0.454813	0.5	0.277	4.31821e-05	0.00253485
IFN-α1	pDC	Bcl11a	0.407041	0.93	0.874	4.65481e-05	0.00272214
IFN-α1	pDC	Irf1	0.51462	0.58	0.338	4.69537e-05	0.00273556
IFN-α1	pDC	Tap2	0.416274	0.5	0.274	4.85439e-05	0.00281764
IFN-α1	pDC	Psma4	0.405206	0.81	0.618	5.50431e-05	0.00316528
IFN-α1	pDC	Chmp5	0.458967	0.52	0.295	5.70598e-05	0.00326313
IFN-α1	pDC	Mvp	0.403307	0.46	0.243	5.93809e-05	0.00338962
IFN-α1	pDC	Cpne3	0.531259	0.57	0.332	6.20082e-05	0.00352663
IFN-α1	pDC	Zc3hav1	0.417009	0.43	0.206	6.21653e-05	0.0035291
IFN-α1	pDC	Necap2	0.448811	0.62	0.425	6.31763e-05	0.00357995
IFN-α1	pDC	Clec9a	0.352025	0.48	0.246	6.96436e-05	0.00393208
IFN-α1	pDC	Sfxn2	0.302102	0.21	0.065	7.00497e-05	0.00394783
IFN-α1	pDC	Mrfap1	0.374142	0.85	0.689	7.19979e-05	0.00405027
IFN-α1	pDC	Dnajc3	0.51225	0.85	0.643	7.67011e-05	0.00427612
IFN-α1	pDC	Smim5	0.344835	0.96	0.877	7.77623e-05	0.00431977
IFN-α1	pDC	9530068E07Rik	0.41073	0.48	0.258	7.91221e-05	0.00438746
IFN-α1	pDC	Sec61g	0.319305	1	0.991	7.92784e-05	0.00438829
IFN-α1	pDC	Nlrc5	0.347172	0.3	0.126	8.06067e-05	0.00444597
IFN-α1	pDC	Rnh1	0.558077	0.67	0.514	8.16656e-05	0.00449639
IFN-α1	pDC	Sh3pxd2a	0.386791	0.22	0.074	8.6353e-05	0.00474605
IFN-α1	pDC	Arpc5	0.468804	0.84	0.658	8.90116e-05	0.00486633
IFN-α1	pDC	Scand1	0.328385	0.91	0.871	9.33659e-05	0.00508648
IFN-α1	pDC	Procr	0.380905	0.16	0.043	9.44539e-05	0.00513674
IFN-α1	pDC	Il2rg	0.459018	0.61	0.363	9.66528e-05	0.00524713
IFN-α1	pDC	Ankfy1	0.360867	0.3	0.148	9.74651e-05	0.00527609
IFN-α1	pDC	Psmd14	0.403555	0.47	0.277	0.000100853	0.00542768
IFN-α1	pDC	Tmem63a	0.328998	0.31	0.129	0.000106973	0.00574713
IFN-α1	pDC	Epsti1	0.524583	0.76	0.56	0.000109599	0.00587803
IFN-α1	pDC	Adar	0.515503	0.39	0.215	0.000112562	0.00601616
IFN-α1	pDC	Cdh1	0.53241	0.54	0.317	0.00011476	0.00611262
IFN-α1	pDC	Pgam2	0.762139	0.35	0.166	0.000119256	0.00633036
IFN-α1	pDC	Lgmn	0.416126	0.38	0.203	0.000126613	0.00670942
IFN-α1	pDC	Nsg2	0.314618	0.17	0.049	0.000128179	0.00678082
IFN-α1	pDC	Haus8	0.353753	0.25	0.098	0.00013454	0.00708114
IFN-α1	pDC	Psma5	0.448601	0.79	0.591	0.00013652	0.007149
IFN-α1	pDC	Sdhb	0.404943	0.75	0.505	0.000137057	0.00716505
IFN-α1	pDC	Crlf2	0.541585	0.5	0.308	0.000140871	0.00732741
IFN-α1	pDC	Zmiz2	0.415668	0.81	0.689	0.000143379	0.00744539
IFN-α1	pDC	Txndc5	0.460637	0.69	0.495	0.000150539	0.00775237
IFN-α1	pDC	Iqgap1	0.493831	0.87	0.738	0.000154518	0.00793098
IFN-α1	pDC	Ogfr	0.420817	0.5	0.292	0.000155125	0.00794623
IFN-α1	pDC	Dynll2	0.458849	0.37	0.185	0.000162677	0.00830857
IFN-α1	pDC	Psma2	0.401617	0.81	0.674	0.000173736	0.00880101
IFN-α1	pDC	Nfkbid	0.392539	0.29	0.12	0.000176382	0.00892052
IFN-α1	pDC	Slc35b1	0.316284	0.47	0.252	0.000177909	0.00895399
IFN-α1	pDC	Sell	0.390519	0.9	0.84	0.000178933	0.00899094
IFN-α1	pDC	Ywhae	0.349526	0.87	0.782	0.000194742	0.00962951
IFN-α1	pDC	Mat2a	0.486965	0.65	0.465	0.000195681	0.0096452
IFN-α1	pDC	Kif5b	0.416824	0.73	0.495	0.000199022	0.00977886
IFN-α1	pDC	Wdr45b	0.322728	0.25	0.095	0.000210378	0.0102611
IFN-α1	pDC	Vcpip1	0.345022	0.4	0.206	0.000210821	0.0102611
IFN-α1	pDC	Tmod3	0.409318	0.53	0.332	0.000215877	0.0104908
IFN-α1	pDC	Rnf19b	0.303361	0.19	0.074	0.000218231	0.0105887
IFN-α1	pDC	Rab5c	0.387392	0.56	0.326	0.000222224	0.0107154
IFN-α1	pDC	Ssr1	0.390711	0.78	0.597	0.000226758	0.0109171
IFN-α1	pDC	Bcl7c	0.391172	0.74	0.511	0.000228388	0.0109446
IFN-α1	pDC	Il3ra	0.343807	0.36	0.16	0.000236711	0.0112912
IFN-α1	pDC	Csrp1	0.36995	0.26	0.114	0.000237402	0.0113041
IFN-α1	pDC	Pdzd8	0.411935	0.5	0.292	0.000239491	0.0113586
IFN-α1	pDC	Zc3h7a	0.387536	0.63	0.446	0.000242073	0.0114068
IFN-α1	pDC	Fads3	0.409077	0.4	0.203	0.000262643	0.0123014
IFN-α1	pDC	Arhgap30	0.433219	0.83	0.68	0.000264545	0.0123719
IFN-α1	pDC	Eif4e	0.316871	0.37	0.191	0.000264952	0.0123723
IFN-α1	pDC	Minos1	0.420402	0.87	0.757	0.000273588	0.0127372
IFN-α1	pDC	Nrros	0.343236	0.35	0.182	0.000290488	0.0134035
IFN-α1	pDC	S1pr4	0.414115	0.53	0.323	0.000298778	0.0137655
IFN-α1	pDC	Map3k8	0.308766	0.27	0.111	0.000320564	0.0147246
IFN-α1	pDC	Cdc42	0.362262	0.94	0.828	0.000321018	0.0147246
IFN-α1	pDC	Msn	0.485271	0.75	0.585	0.000326351	0.0149472
IFN-α1	pDC	Mgat1	0.352201	0.81	0.609	0.000331213	0.0151252
IFN-α1	pDC	Cct3	0.463968	0.61	0.443	0.000334782	0.0152658
IFN-α1	pDC	Uba7	0.395105	0.33	0.151	0.000338941	0.0154328
IFN-α1	pDC	9930111J21Rik2	0.421501	0.78	0.609	0.000344704	0.0156036
IFN-α1	pDC	Glipr1	0.789095	0.59	0.412	0.000372448	0.0167618
IFN-α1	pDC	Myo1g	0.327152	0.29	0.129	0.000378412	0.016981
IFN-α1	pDC	Mydgf	0.343577	0.63	0.434	0.000385588	0.0172534
IFN-α1	pDC	Trappc3	0.343338	0.42	0.234	0.000385594	0.0172534
IFN-α1	pDC	Psma3	0.404267	0.84	0.695	0.000396879	0.0176566
IFN-α1	pDC	Vdac2	0.39141	0.75	0.56	0.000397936	0.0176783
IFN-α1	pDC	Myl12a	0.398957	0.74	0.526	0.00040751	0.0180777
IFN-α1	pDC	Gramd3	0.440731	0.31	0.148	0.00040987	0.0181306
IFN-α1	pDC	Arpp19	0.396912	0.76	0.634	0.000425812	0.0187823
IFN-α1	pDC	Uso1	0.437058	0.53	0.329	0.000433733	0.0190775
IFN-α1	pDC	Gapdh	0.306743	0.89	0.849	0.000461826	0.0201703
IFN-α1	pDC	BC005537	0.429049	0.69	0.505	0.000468171	0.020346
IFN-α1	pDC	Hnrnpab	0.394869	0.69	0.474	0.000468249	0.020346
IFN-α1	pDC	Eif4g2	0.306093	0.79	0.618	0.000469602	0.0203667
IFN-α1	pDC	Morc3	0.306319	0.52	0.298	0.000470486	0.0203674
IFN-α1	pDC	Ptbp1	0.427041	0.48	0.305	0.000475589	0.0205118
IFN-α1	pDC	Epha2	0.362949	0.29	0.129	0.000477172	0.0205515
IFN-α1	pDC	Ergic1	0.45235	0.43	0.255	0.000478313	0.0205721
IFN-α1	pDC	Xrn1	0.310371	0.36	0.191	0.00051417	0.0218122
IFN-α1	pDC	Tuba1b	0.465675	0.58	0.422	0.000528315	0.0223817
IFN-α1	pDC	Atp5o.1	0.335626	0.87	0.68	0.000529339	0.0223945
IFN-α1	pDC	Sri	0.440226	0.83	0.717	0.000538124	0.0227352
IFN-α1	pDC	Gnb2	0.37956	0.87	0.754	0.000542581	0.0228923
IFN-α1	pDC	Ddr1	0.313381	0.56	0.326	0.000552084	0.0232617
IFN-α1	pDC	Chordc1	0.439796	0.4	0.212	0.000557145	0.0234431
IFN-α1	pDC	Nfam1	0.34697	0.5	0.305	0.000566441	0.023802
IFN-α1	pDC	2410002F23Rik	0.411396	0.31	0.157	0.00057237	0.0239553
IFN-α1	pDC	Chchd2	0.34563	0.99	0.948	0.000580995	0.0242495
IFN-α1	pDC	Ankrd12	0.372293	0.7	0.498	0.000582531	0.024281
IFN-α1	pDC	Ndufa11	0.431572	0.73	0.557	0.000585904	0.0243888
IFN-α1	pDC	Cpne2	0.3853	0.34	0.178	0.000591599	0.0245929
IFN-α1	pDC	Wdr1	0.458249	0.55	0.372	0.000602397	0.0249749
IFN-α1	pDC	BC017643	0.36305	0.53	0.338	0.000630608	0.0260403
IFN-α1	pDC	Ube2n	0.353668	0.54	0.335	0.0006463	0.0266174
IFN-α1	pDC	Paqr5	0.360241	0.55	0.363	0.000649088	0.0266969
IFN-α1	pDC	Bbip1	0.456375	0.44	0.258	0.000651904	0.0267418
IFN-α1	pDC	Calm2	0.340917	0.82	0.64	0.000657552	0.0269379
IFN-α1	pDC	Rbm8a	0.408516	0.62	0.422	0.000662843	0.0271189
IFN-α1	pDC	Usmg5	0.378244	0.69	0.52	0.000668808	0.027327
IFN-α1	pDC	Fbrsl1	0.418173	0.48	0.298	0.000679906	0.0276598
IFN-α1	pDC	Sh3glb1	0.374933	0.67	0.508	0.000698443	0.0282281
IFN-α1	pDC	Ifnar1	0.351229	0.68	0.517	0.000699044	0.0282281
IFN-α1	pDC	Fchsd2	0.323123	0.35	0.178	0.000747791	0.0300792
IFN-α1	pDC	Cct7	0.446336	0.72	0.52	0.000755411	0.0303464
IFN-α1	pDC	Fndc3a	0.403462	0.52	0.329	0.000765407	0.0306291
IFN-α1	pDC	Siah2	0.302201	0.18	0.068	0.000778829	0.0310462
IFN-α1	pDC	Ms4a6c	0.593181	0.42	0.246	0.000786991	0.0312912
IFN-α1	pDC	Ptges3	0.374578	0.53	0.357	0.000789483	0.0313502
IFN-α1	pDC	Ndufb6	0.408194	0.56	0.391	0.000834503	0.0329777
IFN-α1	pDC	Trir	0.352175	0.82	0.628	0.00083483	0.0329777
IFN-α1	pDC	Prelid3b	0.365395	0.3	0.148	0.00083578	0.0329777
IFN-α1	pDC	Ppp4c	0.337426	0.38	0.218	0.000839603	0.0330865
IFN-α1	pDC	Atg3	0.43088	0.61	0.422	0.00087111	0.0341117
IFN-α1	pDC	Tmem248	0.310082	0.38	0.2	0.000884801	0.0345173
IFN-α1	pDC	Gadd45b	0.423968	0.56	0.354	0.000906737	0.0352402
IFN-α1	pDC	Slc6a6	0.338455	0.57	0.369	0.000920373	0.0356245
IFN-α1	pDC	Nudcd3	0.454695	0.62	0.425	0.000943136	0.0362856
IFN-α1	pDC	Arpc5l	0.364795	0.78	0.637	0.0009606	0.0367358
IFN-α1	pDC	Themis2	0.37286	0.42	0.234	0.00103768	0.0392009
IFN-α1	pDC	Lat	0.328697	0.2	0.08	0.00104703	0.0395059
IFN-α1	pDC	Ptafr	0.350849	0.32	0.154	0.00105758	0.0398072
IFN-α1	pDC	Ddx39	0.372888	0.47	0.286	0.00105971	0.0398391
IFN-α1	pDC	Brcc3	0.314359	0.24	0.117	0.00112418	0.0418075
IFN-α1	pDC	Ccdc162	0.304109	0.35	0.175	0.00116798	0.0432806
IFN-α1	pDC	Sec22b	0.351155	0.49	0.314	0.00126071	0.0462753
IFN-α1	pDC	Lcp1	0.32253	0.86	0.745	0.00127344	0.0466323
IFN-α1	pDC	Wfdc17	0.326345	0.13	0.043	0.00129424	0.0473381
IFN-α1	pDC	Gtpbp4	0.444952	0.42	0.249	0.00131534	0.0478488
IFN-α1	pDC	Lims1	0.348922	0.64	0.468	0.00136512	0.0495133
IFN-α1	pDC	Clec10a	0.433242	0.82	0.726	0.00136521	0.0495133
IFN-α1	MigDC	Isg15	3.85525	0.89	0.062	2.07263e-65	6.43614e-61
IFN-α1	MigDC	Ifit1	3.35134	0.81	0.037	2.23238e-56	3.46611e-52
IFN-α1	MigDC	Oasl2	2.45301	0.72	0.014	1.86143e-55	1.92677e-51
IFN-α1	MigDC	Rsad2	3.14801	0.74	0.055	2.95763e-49	2.29608e-45
IFN-α1	MigDC	Ifit3	2.34988	0.68	0.019	8.26337e-49	5.13205e-45
IFN-α1	MigDC	Ifit2	2.58444	0.66	0.01	2.43196e-48	1.25866e-44
IFN-α1	MigDC	Xaf1	1.87858	0.69	0.042	7.51778e-45	3.335e-41
IFN-α1	MigDC	Irf7	2.3928	0.62	0.022	2.30721e-44	8.95571e-41
IFN-α1	MigDC	Oas3	1.91133	0.6	0.017	7.467e-44	2.57636e-40
IFN-α1	MigDC	Ifi207	1.84655	0.66	0.029	1.21839e-43	3.78346e-40
IFN-α1	MigDC	Trim30a	2.32634	0.81	0.124	3.04624e-43	8.59953e-40
IFN-α1	MigDC	Slfn5	2.65546	0.79	0.141	1.28213e-42	3.31784e-39
IFN-α1	MigDC	Rnf213	2.41376	0.83	0.14	1.5737e-42	3.7591e-39
IFN-α1	MigDC	Ifitm3	2.84268	0.73	0.095	3.66971e-42	8.13968e-39
IFN-α1	MigDC	Ifi204	2.17473	0.59	0.016	7.33674e-42	1.51885e-38
IFN-α1	MigDC	Stat1	2.30382	0.93	0.33	3.27231e-40	6.35095e-37
IFN-α1	MigDC	Isg20	1.50951	0.5	0.003	7.52685e-39	1.37489e-35
IFN-α1	MigDC	Parp14	2.24917	0.86	0.234	1.59285e-38	2.74793e-35
IFN-α1	MigDC	Ifi203	2.0484	0.73	0.1	1.51116e-37	2.4698e-34
IFN-α1	MigDC	Irgm1	1.48385	0.61	0.061	2.87737e-34	4.46755e-31
IFN-α1	MigDC	Dhx58	1.25885	0.49	0.016	5.3068e-34	7.84725e-31
IFN-α1	MigDC	Trim30d	1.78508	0.62	0.069	1.93876e-33	2.73656e-30
IFN-α1	MigDC	Herc6	2.08527	0.85	0.259	2.51166e-33	3.39107e-30
IFN-α1	MigDC	Sp110	1.73342	0.81	0.247	3.32708e-32	4.30482e-29
IFN-α1	MigDC	Ifi211	1.54208	0.53	0.047	1.11663e-31	1.38699e-28
IFN-α1	MigDC	Mndal	2.05893	0.69	0.147	4.47703e-31	5.34712e-28
IFN-α1	MigDC	Sp100	1.78446	0.79	0.214	6.68501e-31	7.68851e-28
IFN-α1	MigDC	Ifi47	1.71973	0.64	0.085	7.13454e-31	7.91246e-28
IFN-α1	MigDC	Cxcl10	2.32282	0.5	0.025	1.51995e-30	1.60096e-27
IFN-α1	MigDC	Rtp4	1.42902	0.45	0.015	1.54667e-30	1.60096e-27
IFN-α1	MigDC	Zbp1	1.71338	0.64	0.083	4.79567e-30	4.80387e-27
IFN-α1	MigDC	Gbp2	2.14433	0.8	0.325	1.21681e-29	1.1808e-26
IFN-α1	MigDC	Usp18	1.59192	0.73	0.194	1.36727e-29	1.2866e-26
IFN-α1	MigDC	Parp9	1.50962	0.67	0.131	4.02814e-29	3.679e-26
IFN-α1	MigDC	Ddx60	1.28846	0.42	0.023	4.898e-28	4.34565e-25
IFN-α1	MigDC	Samhd1	1.51174	0.97	0.779	6.6419e-28	5.72919e-25
IFN-α1	MigDC	Ifih1	1.7254	0.67	0.114	1.13549e-27	9.52981e-25
IFN-α1	MigDC	Oasl1	1.44414	0.48	0.02	1.30573e-27	1.06702e-24
IFN-α1	MigDC	Cmpk2	1.39585	0.39	0.01	7.99764e-27	6.36797e-24
IFN-α1	MigDC	Phf11d	1.42009	0.43	0.018	2.64428e-26	2.05282e-23
IFN-α1	MigDC	Ifi209	1.62621	0.7	0.188	3.02969e-26	2.29466e-23
IFN-α1	MigDC	Phf11b	1.86881	0.75	0.243	4.43741e-26	3.28083e-23
IFN-α1	MigDC	Slfn8	1.24707	0.46	0.033	5.45465e-26	3.93914e-23
IFN-α1	MigDC	Eif2ak2	1.26904	0.5	0.052	8.14496e-25	5.7483e-22
IFN-α1	MigDC	Gbp3	1.53803	0.51	0.081	2.3176e-24	1.5993e-21
IFN-α1	MigDC	Nt5c3	1.027	0.41	0.049	1.73617e-23	1.17203e-20
IFN-α1	MigDC	Bst2	1.91276	0.78	0.386	6.02309e-23	3.97947e-20
IFN-α1	MigDC	Samd9l	1.42209	0.53	0.082	1.2028e-22	7.78136e-20
[truncated: 14,059 more rows]
