# Supplementary material for: Dictionary of immune responses to cytokines at single-cell resolution
Source: Nature. 2023 Dec 6;625(7994):377–84. doi: 10.1038/s41586-023-06816-9 (PMC10781646; doi:10.1038/s41586-023-06816-9)
Supplement: Cytokine-centric analysis: Gene programs in NMF analyses. — Listing of 30 genes with the top weights in each gene program for each cytokine as shown in Fig. 2c and Supplementary Fig. 1. NMF is performed on all main cell types for each cytokine independently. [file 41586_2023_6816_MOESM7_ESM.xlsx]

## Sheet: IFN-αβ
GP	Top genes
GP01	Bst2	Cd69	Isg15	Ms4a6b	Ms4a4b	Ppa1	Cxcl10	Btg1	Cd53	Ifi209	Tmsb10	Jaml	Ifi203	Zbp1	Psmb8	Phf11b	Psmb10	Nmi	Mndal	Eif1	Ptma	Slfn2	Isg20	Smchd1	H2-T22	B2m	Samhd1	H2-D1	H2-K1	Ubb
GP02	Mcpt4	Cma1	Tpsb2	Cpa3	Apoe	Srgn	Fcer1g	Ly6a	Serpinb1a	Ccl2	Hdc	Cd63	Mrgprb1	Fth1	Tph1	Rgs1	Itm2b	Gata2	H3f3b	Fcer1a	Id2	Neat1	Ubb	Ftl1	Cd81	Basp1	Xist	Cd55	H2-K1	H2-D1
GP03	Igkc	Cd74	Cd79a	H2-Ab1	Ighm	H2-Aa	Ly6d	H2-Eb1	Cd79b	Ms4a1	Ebf1	Ighd	Cd52	Mef2c	Iglc2	Fcmr	Ly6e	Fau	Ltb	Iglc3	H3f3a	Cd37	Shisa5	Coro1a	Ly86	H3f3b	Eef1a1	Ms4a4c	Cybb	Ptprcap
GP04	Eif3f	Eef2	Btf3	Atp5g2	Cox7a2l	Uqcrh	Pabpc1	Eif3e	Eif4a2	Npm1	Hnrnpa1	Ndufa6	Naca	Sumo2	Eif3h	Slc25a3	Gpi1	Tomm20	Pcbp2	Eef1a1	Pfdn5	Gdi2	Rtraf	Eef1g	Eif3k	Tubb5	Cox4i1	Nsa2	Psmb1	Sec61b
GP05	Calr	Hsp90b1	Hspa5	Manf	Pdia6	Spcs2	Pdia3	Sdf2l1	Sec61g	Hnrnpa3	Dnajc3	Fkbp2	Dnajb11	Selenok	Krtcap2	Sec61b	Canx	Ppib	Selenos	Tmed9	Cox7b	Serp1	Ptma	Ostc	Cdk2ap2	Ssr4	Gapdh	Selenof	Cox6c	Ndufa4
GP06	Psap	Ctsb	Apoe	Lyz2	C1qa	Lamp1	Ctsc	Ctss	Serinc3	Vcam1	C1qb	Ctsd	C1qc	Grn	Mpeg1	Csf1r	Sdc3	H2-K1	Cybb	Itm2b	C3	Ctsa	Mafb	Sirpa	Selenop	Cd81	Cd63	H2-D1	Ctsz	Cfp
GP07	S100a8	S100a9	Il1b	Tyrobp	Msrb1	Srgn	Ftl1	S100a6	S100a11	Fth1	Cd52	Csf3r	Retnlg	Fxyd5	Slpi	Taldo1	Fcer1g	Btg1	Txn1	Klf2	Fau	Hdc	Ifitm2	H3f3b	H2-D1	Lst1	Lcp1	H3f3a	Stk17b	Neat1
GP08	Klf2	Eef1a1	Fau	Rack1	Klf6	Naca	Eef1b2	Btg1	Ppia	Uqcrh	Ddx5	Ptma	Fth1	Eef2	Cox7a2l	Eif1	Tmsb10	H2afz	Ftl1	Btf3	Rbm39	Crip1	Npm1	H3f3a	Pabpc1	Pfdn5	Atp5e	Ppib	H3f3b	Ubb
GP09	Ccl5	Fau	Eef1a1	B2m	Pfdn5	H2-K1	Fth1	Cd52	Rack1	Npc2	Naca	Uqcrh	Ptma	Eif1	Ftl1	Ubb	Epsti1	Eif3f	Uba52	H2-D1	Eef1b2	Crip1	Cox4i1	Ppia	Pla2g16	Npm1	Psmb8	Cox7a2l	Atp5g2	Atp5e
GP10	Cd74	H2-Aa	H2-Eb1	H2-Ab1	Fau	Eef1a1	Rack1	Ftl1	Npm1	Naca	Eef1b2	Cd52	Ppia	Fth1	Eef2	B2m	Ubb	Pfdn5	H2-K1	H2-DMa	Ptma	Btf3	Tmsb10	Cox8a	Cyba	Uqcrh	Cox4i1	Sh3bgrl3	Eef1g	Sec61b
GP11	Lyz2	Fth1	Ftl1	Apoe	Vim	Gpx1	Eef1a1	Lyz1	Tyrobp	Fau	Aif1	Sec61b	Pla2g2d	Mif	Lgals3	Tmsb10	Eef1b2	Txn1	Rack1	Cox7a2l	Igkc	Vamp8	Rac2	Ppia	Gapdh	Cox4i1	Eif1	Pfn1	Gnas	Ehd1
GP12	Ly6a	Ifi27l2a	Ms4a4b	Iigp1	Samhd1	Eef1a1	Sell	Ly6e	Tmsb10	Fau	Gbp7	Trbc2	Ltb	Slfn1	Rapgef6	Ccnd2	Smchd1	Igtp	Rack1	Ms4a6b	Gbp2	Shisa5	H2-K1	Ly6c1	Phip	Eef1b2	Evl	Ifi203	Slfn5	Mbnl1
GP13	Ltb	S100a6	S100a4	Fcer1g	Emb	Ly6e	Il7r	Tmsb10	Cd7	Shisa5	Id2	Xist	Tmem176a	H2-K1	Tmem176b	Ncoa7	Cd82	H2-D1	Il18r1	Odc1	H3f3b	Klrb1b	S100a10	Ms4a4c	Klrb1f	Sh3bgrl3	Btg1	Bcl2	H2-Q7	Eef1a1
GP14	S100a10	Vim	Son	Arhgdib	Arhgap45	Itm2b	Mbnl1	Clic1	Sh3bgrl3	Atrx	Epsti1	Msn	Celf2	Psmb3	Gnai2	Anp32a	Ptprc	Selplg	Sept1	Eif3e	Atf7ip	Pycard	Akap13	Sp100	Gnb2	Supt4a	Tpr	Aes	Txnip	Ctsd
GP15	Serpinb6b	Epsti1	Txndc17	Txn1	Vim	Srgn	Gadd45b	Fscn1	Tagln2	Cst3	Ccl22	Itm2c	Crip1	Lsp1	Calm1	Tspo	Serpinb9	Psme2	Cd40	Basp1	Cd63	Cd74	Vcp	Marcksl1	Pla2g16	Bcl2a1b	Irf8	Zmynd15	Abracl	Tuba1a
GP16	Ifi27l2a	H3f3b	Fau	Ptma	Fth1	Ubb	Tmsb10	Ppia	B2m	Hnrnpf	H2-K1	Pfn1	Eif1	Eef1a1	Clec2d	Itm2b	Rbx1	H2afz	Coro1a	H2-D1	Selenow	Rack1	Dynll1	Gng5	Sh3bgrl3	Cdc42	Myl6	Oaz1	Ran	Ly6e
GP17	Ccl8	Ccl12	Cd209b	Selenop	Apoe	C1qb	Marco	Timd4	C1qa	C1qc	Itm2b	Fcer1g	Ftl1	Fth1	Cxcl9	Cd74	Cst3	Txn1	Ccl7	Tyrobp	Serpina3g	Aif1	Ctsb	Lgals3	Lyz2	Ccl2	H2-Aa	Ighm	B2m	Blvrb
GP18	Fus	Macf1	Srrm2	Ankrd11	Myh9	Stk17b	Ablim1	Ptprc	Hnrnpu	Ets1	Rbm39	Hnrnpa0	Acin1	Fubp1	Prrc2c	Ube2d3	Pnisr	Hnrnpa2b1	Arhgap30	Mbnl1	Ogt	Sfpq	Son	Jak1	Rsrp1	Pnn	Sf3b1	Ncl	Ddx5	Git2
GP19	S100a6	S100a4	Il7r	S100a10	Lgals1	Cxcr6	Cd3g	Ly6e	Capg	Tmem176a	Id2	Cd52	Trbc2	Ltb	S100a11	Tmsb10	Shisa5	Ptprcap	Lmo4	Xist	Fxyd5	Eef1a1	Cd3d	Maf	Tmem176b	Srgn	Itm2b	Fau	Sptssa	Emb
GP20	Nkg7	Ly6c2	Plac8	Cd3d	Cd8b1	Ms4a4b	Cd3g	Hcst	Trbc2	Cd8a	Ctsw	Tmsb10	Ptprcap	Arl4c	Ltb	H2-Q7	Xist	Cd52	Il2rb	Bcl2	Klk8	Eef1a1	Coro1a	Cd2	Rack1	Trdc	Cd3e	Fau	Skap1	Dnajc15
GP21	Fabp5	Tmem123	Marcks	Ccr7	Crip1	S100a4	Zfp36l1	Etv3	Marcksl1	Cd74	Lsp1	Calm1	Clic4	Cst3	Ftl1	Fscn1	Lamp1	Btg1	Il4i1	Npc2	Cxcl16	Nr4a3	Cd83	Ptms	Rnf19b	B2m	Syngr2	Samsn1	Pfn1	Srgn
GP22	Ftl1	Atp5j2	Smdt1	Cox8a	Atp5j	Myl6	Cox6c	Fth1	Sh3bgrl3	Ndufa4	Clta	Elob	Atp5e	Ndufa7	Uqcrb	Cox6b1	Cox7b	H3f3a	Ndufa13	Pfdn5	Tma7	Serf2	Oaz1	Cox5b	Ybx1	Uba52	Arpc1b	Chchd2	Eef1a1	Fau
GP23	Birc2	Xist	Marcks	Neat1	Cacnb3	Ccl5	Mxd1	H2-K1	Etv3	Tbc1d4	Apol7c	Fscn1	Adam23	Pfkfb3	Slco5a1	H2-M2	Tmcc3	Lrrk1	Clec2d	Tmem123	Phip	Arhgap31	Ankrd33b	Apobec3	Prpf38b	H2-Q7	Socs2	Bmp2k	Net1	Pcgf5
GP24	Cst3	Irf8	Psap	Naaa	Ppt1	H2-Ab1	Cd74	Id2	Cd52	H2-Eb1	Mpeg1	Cxcl9	H2-Aa	Atox1	Ly6e	Plbd1	Xcr1	Wdfy4	Aif1	Ifi205	Lsp1	Dnase1l3	Txn1	Eef1b2	Atpif1	Fuca1	Ptms	Cd8a	Npc2	Crip1
GP25	Lyz2	Plac8	Ly6c2	Fcer1g	Tyrobp	Ms4a4c	Ifitm3	Ms4a6c	Psap	Lgals3	S100a4	S100a6	Chil3	Cst3	Msrb1	Cybb	Prdx5	Cd52	Ifitm2	Ifitm6	Npc2	Ctsc	Ctss	Ifi27l2a	Crip1	Tmsb10	Ly6e	Lst1	Hp	Fcgr1
GP26	Lars2	Ptprc	Eef1a1	Laptm5	Pabpc1	B2m	Fau	Ddx5	Btg1	Rack1	H2-Q4	Uba52	H2-K1	Ptma	Celf2	Hnrnpa2b1	Mbnl1	Eef1b2	Zfp36l1	Xist	Rnf213	Ppia	Srsf5	BC005537	Stat1	Smchd1	Psap	Eif1	Actr2	Prrc2c
GP27	Ifit3	Isg15	Ifit1	Bst2	Slfn5	Isg20	Stat1	Trim30a	Rnf213	Mndal	Ifi203	Parp14	Samhd1	Ifi47	Phf11b	Irf7	Zbp1	Sp100	Herc6	Ifit3b	Rtp4	Epsti1	Slfn2	H2-T23	Psme1	Oasl2	Samd9l	Rsad2	Psmb8	Ifi209
GP28	Cd74	Cxcl9	H2-Ab1	H2-Eb1	H2-Aa	Ms4a4c	Ifitm3	Fcer1g	Bcl2a1b	Ms4a6c	Pnp	Cd52	Spi1	Ctsz	Traf1	Ccnd1	Ifi204	Irf7	Cxcl10	Atox1	Ms4a6b	Ly6e	Dnase1l3	Cst3	Wfdc17	Cyba	S100a4	Bcl2a1d	Gm2a	Ptms
GP29	Ncl	Set	Eif5a	Ptma	Eif3a	Npm1	Hnrnpa0	Anp32b	Prdx1	Eif4g2	Ppp1r14b	Srsf5	Cct2	St13	Ssb	Sfpq	G3bp1	Hnrnpf	Snrpd1	Ppia	Ddx21	Cox5a	Cct7	Hnrnpab	Snrpe	Hspd1	Hnrnpu	Ran	Mat2a	Eif5
GP30	Gzma	Nkg7	Ccl5	Fcer1g	Xcl1	Tyrobp	Klrk1	Gzmb	Ms4a4b	Ncr1	Ccl4	Cd52	Il2rb	Prf1	Klre1	Id2	Ctsw	H2-K1	Ccl3	H2-Q7	Klrd1	Pfn1	H2-D1	Ctla2a	Irf8	Gimap4	Shisa5	Txk	Hcst	Lgals1
GP31	Cd52	Trbc2	Tmsb10	Cd3g	Coro1a	Eef1a1	Cd3d	Fau	Ltb	H2-K1	Rack1	Limd2	Shisa5	Rac2	Eef1b2	H2-D1	Trac	Pfn1	Cfl1	Fxyd5	Ms4a6b	Ms4a4b	Trbc1	B2m	Ptprcap	Arhgdib	H2-Q7	Lat	Npc2	Lef1
GP32	Npm1	Mif	Eif4a1	Nme1	Eif2s2	Ptma	Serbp1	Ybx1	Rbm3	Atp5b	Eif5a	Psme1	Btf3	Cct5	Ncl	Slc25a5	Ranbp1	Atp5g1	Fbl	Ran	Cct3	C1qbp	Naca	Eef1d	Hspd1	Eef1a1	Ppia	Srsf2	Anp32b	Pabpc1
GP33	Cxcl10	Rsad2	Ifit2	Ifit1	Cmpk2	Slfn5	Ifi204	Gbp2	Ifih1	Usp18	Mx1	Gbp5	Isg15	Ifit3	Herc6	Parp14	Trim30a	Ifi47	Irgm1	Znfx1	Pnp	Oasl2	Tor1aip1	Nt5c3	Irf7	Sp100	Ifi209	Nampt	Fam26f	Daxx
GP34	Isg15	Ifitm3	Irf7	Tspo	Phf11b	Zbp1	Slfn5	Samhd1	Mndal	Isg20	Ifi35	Ifi203	Usp18	Pnp	Ifi47	Calm1	Ifi209	Slfn2	Tmsb10	Pkib	Sp110	Bst2	Prdx1	Rtraf	Uqcrh	Ifi204	Txn1	Eef1a1	Trim30a	Epsti1
GP35	Crip1	H2afz	Lgals1	Vim	Tubb5	Tagln2	Stmn1	Tuba1b	Hmgb1	Gapdh	Ran	Ptma	Ppia	S100a10	Tmsb10	Anxa2	Anp32b	Emp3	Coro1a	H2afv	Pclaf	Selenoh	Cfl1	Ranbp1	Ybx1	Rbm3	Pfn1	Taldo1	Ppp1ca	Hmgn2
GP36	Ly6a	Lgals3bp	Ifitm3	H2-Q7	Shisa5	Dynll1	Tapbp	Oasl2	Rnf213	Iigp1	Tmbim6	Parp14	Psme2	Lrp8	Arf4	Atp1b3	Ccnd1	Cd82	Kdr	Arhgap30	H2-T22	Minos1	H2-Q6	Rap1a	Msn	Sp100	Chd4	Atp6v1d	Iqgap1	Rbm3
GP37	S100a4	H2-M2	Apol7c	Tmem176b	Tmem176a	Lsp1	Tbc1d4	Cst3	Bcl2a1b	H2afz	Eno3	S100a6	H3f3a	Basp1	Crip1	Cd63	Brk1	Ctsh	Fscn1	Tyrobp	Anxa3	Mfge8	Tmem123	Zmynd15	Ctss	B2m	Zfp36l1	Ubb	Dap	H2-T23
GP38	S100a4	Gm2a	S100a6	H2-Ab1	Fcer1g	Cbfa2t3	Gpx1	Plbd1	Lsp1	Atox1	Lcp1	Cd74	Napsa	Tyrobp	Ms4a6c	Ciita	Syngr2	Tmem176b	Cd209a	H2-Aa	Tmem176a	H2-DMb1	Alox5ap	H2-DMa	H2-Eb1	Rgs2	Wfdc17	Gdi2	Ucp2	Arpc2
GP39	Ikzf2	Ifi27l2a	Tnfrsf4	Ltb	Trbc2	H2-K1	Srgn	Cd2	Cd3d	Cd3g	Xist	Trac	Tnfrsf18	Rgs1	Shisa5	Ptprcap	Capg	Ctla4	H2-D1	Maf	Cd52	Il2rb	Rac2	Ms4a4b	Ighm	Izumo1r	H2-Q7	Icos	Ubb	H3f3b
GP40	Ly6d	Tyrobp	Siglech	Irf8	Plac8	Bst2	Ly6c2	Ctsl	Psap	Tcf4	Ctsb	Rnase6	Mpeg1	Fcer1g	Ctsh	Ly6e	Lgals1	Grn	Cox6a2	Cd74	Pld4	Fth1	Xist	Cybb	Lair1	Dnajc7	Rac2	Cst3	Iglc3	Ctsz

## Sheet: IL-1αβ
GP	Top genes
GP01	Mcpt4	Cma1	Tpsb2	Cpa3	Apoe	Hdc	Srgn	Ly6a	Serpinb1a	Ccl2	Fcer1g	Cd63	Mrgprb1	Tph1	Rgs1	Gata2	Ifitm2	Fcer1a	Itm2b	Id2	Kit	Neat1	Cd81	Cd55	Basp1	H3f3b	Ftl1	Fth1	Cyp11a1	Ctsd
GP02	Hspa5	Manf	Hsp90b1	Calr	Pdia6	Spcs2	Cdk2ap2	Sec61b	Selenok	Srp9	Sec61g	Dad1	Selenos	Ostc	Ftl1	Pdia3	Ssr2	Tmed2	Krtcap2	Tmed9	Dnajb11	Dnajc3	Psma3	Sdf2l1	Ppib	Calm1	Srsf5	Arpc3	Morf4l1	Cope
GP03	Igfbp4	Satb1	Trac	Eef1a1	Ly6a	Ly6e	Cd3d	Tcf7	Fau	Rapgef6	Trbc2	H2-K1	Rack1	Cd53	Coro1a	Tmsb10	Myl12b	Cytip	Ifi27l2a	B2m	Btg1	H2-D1	Ptprc	Ablim1	Pfn1	Eef1b2	Ptpn18	Eif1	Cd3g	Cd52
GP04	Cst3	Cd74	H2-Ab1	H2-Eb1	H2-Aa	Psap	Irf8	Naaa	Ppt1	Plbd1	Cd52	Wdfy4	Ifi205	Id2	H2-DMa	Ly6e	H2-DMb1	Atox1	Mpeg1	Aif1	Napsa	Dnase1l3	Gm2a	Crip1	Atpif1	Lsp1	Xcr1	Ciita	Npc2	Cxcl9
GP05	Eef1a1	Fau	Npm1	Rack1	Eef1b2	Eif3f	Cox7a2l	Naca	Eef2	Uqcrh	Btf3	Pfdn5	Eif3e	Atp5g2	Eif3h	Eef1d	Eef1g	Pabpc1	Fth1	Atp5e	Nsa2	Tmsb10	Cox4i1	Cox7c	Sec61g	Eif3k	Sec61b	Eif1	Atp5l	Ndufa6
GP06	Tubb5	H2afz	Ptma	Tuba1b	Stmn1	Tmsb10	Hmgb1	Ppia	Tagln2	Ran	Hsp90b1	Anp32b	Cfl1	Hnrnpa3	Dek	Calr	Crip1	Pcbp2	Nap1l1	Srsf3	H2afv	Ywhae	Hnrnpa2b1	Nucks1	Ywhaz	Hdgf	Ube2s	Ybx1	Snrpe	Gapdh
GP07	Gzmc	Odc1	Ly6e	Cd82	Id2	Bcl2a1b	Srgn	Nfkb1	Zfp36l1	Calr	Btg1	Hsp90b1	Furin	Hspa5	Pxdc1	H2-K1	B2m	Gpx1	Rora	Cxcr6	Sdc4	Ptp4a2	Eef1a1	Pdia6	Gzmb	Laptm5	Lcp1	Manf	Tmem176b	Ltb
GP08	Xist	Ubb	Srrm2	Pfdn5	Son	Clic1	Ppia	Lars2	Gapdh	Eef1b2	Fau	Eif3k	Eef1a1	Uba52	Kcnq1ot1	Naca	Rack1	Itm2b	Psmb8	Eif3f	Atp5g2	Pnisr	Hmgb1	Cox7a2l	Ptma	H3f3b	Ppib	Bclaf1	Tma7	Prdx2
GP09	Ccl5	Epsti1	Cst3	Ccr7	Npc2	Vim	Txndc17	Zmynd15	Ubb	Serpinb6b	H2afz	Id2	Gadd45b	Cxcl16	Iscu	B2m	H2-Aa	H2-K1	Crip1	Cytip	H2-D1	Tspo	Txn1	Fscn1	Psme1	Gnb4	Ftl1	Pla2g16	Selplg	H2-T23
GP10	Ftl1	Dynll1	Calm2	Aif1	Cox5a	Clta	Ostf1	Vamp8	Fth1	Bri3	Rap1a	Uqcr11	Serf2	Arhgdib	Gng5	Arpc1b	Gngt2	Gabarap	Atpif1	Atp6v1g1	Cox6c	Txn1	Atp5j	Ucp2	Pomp	Smdt1	Atox1	H3f3a	Gapdh	Psmb8
GP11	Lyz2	Apoe	Fth1	Lyz1	Vim	Gpx1	Ftl1	Lgals3	Tyrobp	Pla2g2d	Cd63	Bcl2a1b	Ehd1	Ctsd	Ptpn1	H2afj	Cstb	Mif	Lgals1	Plek	Fabp5	Gapdh	Rac2	Gsr	Msrb1	Capg	Sec61b	Eef1a1	Ccl12	Fcer1g
GP12	Fabp5	Ccr7	Marcks	Tmem123	Nr4a3	Il4i1	Rgs1	Tbc1d4	Rel	Etv3	Fscn1	Cytip	Map4k4	Cd83	Zfp36l1	Pkib	Cd74	Samsn1	Syngr2	Basp1	Anxa2	Ifitm2	Cst3	St8sia4	S100a4	Clic4	Selplg	Cd86	Jak2	Birc2
GP13	Cd74	H2-Ab1	H2-Aa	H2-Eb1	S100a4	Fcer1g	Napsa	Ms4a6c	Cd209a	S100a6	Cd209d	Lsp1	Syngr2	Tyrobp	Tmem176b	Plac8	H2-DMa	Gpx1	Gm2a	Tmem176a	Cst3	Ifitm2	Tcf4	Plbd1	Ctss	Ctsh	Spi1	Vim	Lgals3	Ly86
GP14	Ccl17	Fabp5	Bcl2a1b	Bcl2a1d	Fth1	S100a6	Xbp1	Prkcd	Serpina3g	Jaml	Ptpn1	Fam49b	Atox1	AA467197	S100a4	Cst3	Cdkn1a	Mkrn1	Wfdc17	Vim	Irf5	Ifitm2	Picalm	Slfn2	Bcl2a1a	Il1b	Cytip	Cish	Ms4a6d	Kmo
GP15	Ncl	Npm1	Eif5a	Eif4a1	Nme1	Serbp1	Mif	Set	Ranbp1	Ran	Anp32b	Ppp1r14b	Ldha	C1qbp	Nhp2	Cct3	Ptma	Cnbp	Ddx21	Hspd1	Fbl	Atp5g1	Pa2g4	Eif2s2	Eef1g	Hnrnpf	Atp5b	Snu13	Eef1d	Cct5
GP16	Slfn5	Ifi27l2a	Isg15	Mndal	Ifi203	Samhd1	Stat1	Irf7	Sp100	Trim30a	H2-T23	Rnf213	Bst2	Ifi47	Zbp1	Ifi209	Ifit1	Plac8	Shisa5	Parp14	Ifit3	Rtp4	Psmb8	Phf11b	Ifitm3	Tapbp	Psme1	Isg20	Epsti1	Tspo
GP17	Nkg7	Ccl5	Ly6c2	Tmsb10	Ms4a4b	Eef1a1	Ctsw	Il2rb	Rack1	Cd3d	Emb	Bcl2	Hcst	Fau	Il7r	Eef1b2	Xist	Trdc	Klrd1	Arl4c	H2-K1	Eef1g	Txk	Sell	Cd52	B2m	Cd8b1	Ly6e	Klf2	Pfn1
GP18	Ccl5	H2-M2	Apol7c	Crip1	Tmem123	Lsp1	Tmem176b	Epsti1	S100a4	Tbc1d4	H2afz	Tmem176a	Fscn1	B2m	Anxa3	Cacnb3	H2-K1	Zmynd15	Birc2	Marcks	Basp1	H2-D1	Cxcl16	Zfp36l1	Etv3	Gadd45b	Ftl1	Relb	Mfge8	Samsn1
GP19	Ccl22	Cst3	Ccl17	Fscn1	Serpinb6b	Txn1	Serpinb9	Calm1	Apol7c	Crip1	Anxa2	Marcksl1	Lsp1	Bcl2a1b	B2m	Epsti1	Basp1	Clic4	Tagln2	Cd40	Marcks	Dock10	Cd63	Vim	Tmem123	Bcl2a1d	Psme2	Actn1	Ogfrl1	Itm2c
GP20	Psap	Lyz2	Laptm5	Cybb	Ctss	Lamp1	Ctsb	Npc2	Sirpa	Csf1r	Grn	Ctsc	Mpeg1	Zeb2	Ctsa	Serinc3	Ifngr1	Ptprc	Itm2b	Gm2a	Plbd1	Tmem176a	H2-K1	Lst1	Hexa	B2m	Sdc3	Rgs2	Iqgap1	Abcg1
GP21	Ubl5	Atp5e	Elob	Atp5j2	Ndufa13	Cox7c	Cox8a	Eif5a	Usmg5	Sec61g	Sem1	Rbx1	Ndufa4	Snrpf	Cox5b	H3f3b	Cox6c	Serf2	Atp5g1	Atp5l	Nedd8	Tmsb10	Tomm7	H2afj	Atp5h	Uqcrq	Fau	Ubb	Pfdn5	Fth1
GP22	Tnfrsf4	Tnfrsf18	Ikzf2	Ifi27l2a	Tnfrsf9	Cd2	Sdf4	Ctla4	Cd3d	H2-K1	Hif1a	Il2rb	Fth1	Cd3g	Izumo1r	Odc1	Trbc2	Gpx4	Btg1	Trac	Foxp3	Xist	Hopx	Ly6e	H2afz	H2-D1	Srgn	Zfp36l1	Itm2c	Wnk1
GP23	Igkc	Cd74	Cd79a	Ighm	H2-Ab1	H2-Aa	H2-Eb1	Ly6d	Cd79b	Ebf1	Iglc2	Mef2c	Ly6e	Ms4a1	Cd52	Ighd	Fau	H3f3a	Cd37	Fcmr	Iglc3	Eef1a1	Coro1a	Bank1	Napsa	Ptprcap	Arhgdib	Shisa5	Btg1	Stk17b
GP24	Lyz2	Ifitm3	Fcer1g	Plac8	Tyrobp	Tgfbi	Fabp5	Ms4a6d	Ifitm2	Ms4a6c	Srgn	Chil3	Ms4a4c	Ccl6	S100a4	Ifi27l2a	Lgals3	Ctss	Vim	Fcgr2b	Fcgr3	F13a1	Psap	S100a6	Gsr	Anxa2	Ccl9	Vcan	Prdx5	Ly6c2
GP25	Ifngr1	Emb	Txnip	Zfp36l2	Ets1	Ubb	Srgn	Eef1a1	Fth1	Eif3f	H3f3b	Ctla2a	Fau	Gimap3	Eef2	Arpc3	Tsc22d3	Gmfg	Vps37b	Celf2	Rack1	H2-K1	Sh3bgrl3	H2-D1	Gimap6	Slc25a3	Cytip	Gimap1	Serinc3	Cd53
GP26	Cd74	H2-Aa	H2-Eb1	H2-Ab1	H2-DMa	Cd52	Psap	Cyba	Fau	H2-K1	H2-DMb1	Eef1a1	Ftl1	B2m	H2-D1	Xist	Calr	Cst3	Sh3bgrl3	H2-DMb2	Fth1	Ncl	Btg1	Ubb	Rack1	Atpif1	Npm1	Ctss	Lcp1	Ppia
GP27	S100a9	S100a8	Retnlg	Fth1	Srgn	Ccl6	Cxcl2	S100a6	Wfdc17	Lcn2	Tyrobp	Ier3	Il1r2	S100a11	Cxcr2	Fcer1g	Ccr1	Wfdc21	Lrg1	Ifitm2	Il1b	Eif1	Cd9	Cd14	Mxd1	Cxcl3	Ifitm6	Lilr4b	Cd33	Mcl1
GP28	Srgn	Myl12a	H2-Q7	Actr3	Cfl1	Pfn1	Cnn2	Srsf3	Tmsb10	Calm1	Capzb	H3f3a	Eif4a1	Cdc42	Cyba	Eef1a1	H2-D1	H2-K1	Coro1a	Gapdh	Sub1	Psme1	Ppia	Arpc2	Psma7	Psme2	Rbm3	Ubb	Sumo2	Fau
GP29	S100a6	Lgals1	S100a4	Crip1	Vim	S100a10	S100a11	Emp3	Tspo	Ahnak	Clic1	Capg	Fxyd5	Itgb7	Itm2b	Cd52	Arhgdib	Sh3bgrl3	Calm1	Coro1a	Tagln2	Cyba	Ppib	Ccr2	Cdc42	Myl6	Ndufa4	S100a13	Lsp1	Prr13
GP30	S100a8	S100a9	Il1b	Tyrobp	Msrb1	Cd52	Taldo1	Lst1	Ftl1	Csf3r	S100a11	Cst3	Klf2	Txn1	Coro1a	S100a6	Fau	Fxyd5	Rgs2	Alox5ap	Fcer1g	Ifitm2	Ptprc	Neat1	Stk17b	H3f3a	Lsp1	Lcp1	Fth1	Ifitm1
GP31	Klf2	H3f3b	Btg1	Fau	Klf6	Ddx5	Eef1a1	Ubb	Ptma	Rbm39	Fth1	Tmsb10	Ier5	Ppia	Zfp36l1	Rack1	Eif1	H2-D1	Xist	H2-K1	Zfp36l2	B2m	Srsf5	Oaz1	Eef1b2	H3f3a	Cd52	Ltb	H2afz	Pnrc1
GP32	Fth1	Fau	Ftl1	Eef1a1	Ppia	Rack1	Ptma	Eef1b2	Eif1	H2-K1	Tmsb10	B2m	Cfl1	Lyz2	Serf2	H3f3b	Calm1	Cst3	Myl6	Itm2b	Pfn1	Ubb	Atp5h	H3f3a	Lars2	Naca	Cox4i1	Apoe	Atp5e	Ybx1
GP33	Ly6d	Siglech	Plac8	Irf8	Grn	Ly6a	Tyrobp	Psap	Bst2	Mpeg1	Ctsh	Tcf4	Ly6c2	Klk1	Ly6e	Fth1	Lgals1	Dnajc7	Bcl11a	Napsa	Pld4	Ctsb	Rnase6	Cox6a2	Selplg	Laptm5	Ctsl	Cybb	Fcer1g	Srgn
GP34	Ccl5	Gzma	Tyrobp	Nkg7	Fcer1g	Klrk1	Klre1	Il2rb	Ms4a4b	Klrd1	Ptprc	Ctla2a	Id2	Klrb1c	Cd52	H2-K1	H2-D1	Prf1	Shisa5	Ptprcap	Pfn1	Rac2	Jak1	Ctsw	Gimap4	Anxa2	S100a10	Ncr1	Bcl2	Sh3bgrl3
GP35	Trbc2	Cd3g	Ltb	Shisa5	Cd52	Cd3d	Ms4a4b	Rac2	Coro1a	Ms4a6b	Tmsb10	Ptprcap	Limd2	Arhgdib	Trbc1	Lck	Trac	Fxyd5	H2-K1	Thy1	Arhgap45	Cd3e	Ets1	Mbnl1	S100a10	Emp3	Ptprc	H2-D1	Rhoh	Bcl11b
GP36	Bst2	Tyrobp	Ctsl	Plac8	Irf8	Siglech	Ly6d	Atp1b1	Ctsb	Ly6c2	Rnase6	Ramp1	Cox6a2	Ighm	Tcf4	Ly6e	Itm2b	Psap	Gnas	Clec12a	Alox5ap	Runx2	Ctsh	Cst3	Smim5	Pld4	Upb1	Fcer1g	Lsp1	Mbnl1
GP37	Stk17b	Ankrd11	Rbm39	Prrc2c	Rapgef6	Clk1	Fus	Rbm25	Pnisr	Hnrnpa2b1	Ncl	Atrx	Mbnl1	Srrm2	Sfpq	Ptma	Cox7c	Uqcrh	Nsd3	Emb	Tra2a	Ddx5	Luc7l2	Myh9	Ube2d3	Son	Ptprc	Bclaf1	Il7r	Sept7
GP38	Ccl8	Selenop	Marco	Apoe	Cd209b	Ccl9	Ccl12	Mafb	C1qa	C1qb	Itm2b	Ccl7	Hmox1	C1qc	Timd4	Wfdc17	Fth1	Fcer1g	Ccl6	Dab2	Ctsb	Clec4n	Cd63	Lgmn	Ftl1	Cd209d	Ninj1	Sdc3	Psap	Ccl2
GP39	Ltb	Il7r	Ly6e	Emb	Tmem176a	Tmem176b	Fcer1g	Tmsb10	Shisa5	S100a10	Ncoa7	Cd7	Id2	S100a4	Cd82	Odc1	S100a6	Il18r1	Klrb1b	Zfp36l1	H2-K1	Bcl2	Klrb1f	Ccdc184	B2m	Itm2b	Ifi203	H2-D1	Celf2	Pxdc1
GP40	Xist	Neat1	Wnk1	H2-K1	Ddx5	Birc2	Atp2b1	Luc7l2	Dock10	Marcks	Eef1a1	Fau	Apobec3	Ddx17	Son	BC005537	Pabpc1	Prpf38b	Samhd1	Rbm39	Phip	Srrm2	Rsrp1	Hnrnpa2b1	Fus	Pfkfb3	H2-Q7	Clec2d	Krit1	Arhgap30

## Sheet: IFN-γ
GP	Top genes
GP01	S100a8	S100a9	Il1b	Tyrobp	Msrb1	Fth1	Srgn	S100a11	S100a6	Cd52	Ftl1	Csf3r	Slpi	Retnlg	Taldo1	Fau	Lcp1	Fxyd5	Fcer1g	Txn1	Stk17b	Btg1	Ifitm2	Hdc	Mmp9	Lst1	H2-D1	Coro1a	H3f3a	H3f3b
GP02	Cd74	H2-Aa	H2-Eb1	H2-Ab1	Fau	Fth1	Ftl1	Eef1a1	Cd52	Rack1	Atox1	B2m	H2afz	Cyba	Bcl2a1b	S100a4	H2-DMa	Tmem176a	Psap	Ptma	Ppia	Sh3bgrl3	H2-K1	Eif1	Tyrobp	Tmem176b	Naca	Fcer1g	Lyz2	Ctss
GP03	S100a4	S100a6	Il7r	Cxcr6	Ly6e	Cd3g	S100a10	Ltb	Id2	Capg	Tmem176a	Trbc2	Ptprcap	Emb	S100a11	Lmo4	Tmsb10	Cd3d	Shisa5	Lgals1	Xist	Cd52	Eef1a1	Fau	Maf	Tmem176b	Cd3e	Fxyd5	Thy1	Srgn
GP04	S100a4	Apol7c	Cst3	Crip1	H2-M2	Fscn1	Lsp1	Bcl2a1b	Basp1	Il4i1	Tmem123	B2m	Marcks	Ccl5	Tmem176b	Tmem176a	Ccl22	Cd63	Tbc1d4	H2-D1	Fau	Samsn1	H2-K1	Ctsh	Calm1	Marcksl1	S100a6	Anxa3	Btg1	Psme2
GP05	Mcpt4	Cma1	Tpsb2	Cpa3	Apoe	Srgn	Serpinb1a	Fcer1g	Hdc	Ccl2	Cd63	Ly6a	Mrgprb1	Fth1	Itm2b	Gata2	Tph1	Ftl1	H3f3b	Cd81	Rgs1	Ubb	Neat1	Fcer1a	Basp1	Xist	Kit	Tyrobp	Id2	H2-K1
GP06	Ms4a4b	Ets1	Tmsb10	Trbc2	Satb1	Trbc1	Lef1	Cd3g	Klf2	Coro1a	Trac	Cd52	Ablim1	Bcl11b	Gimap6	Lat	Ms4a6b	Sept1	Lck	Shisa5	Btg1	Limd2	Tcf7	Fyb	Pfn1	Ltb	Fxyd5	Cd3d	S1pr1	Emp3
GP07	Vim	Crip1	Lgals1	S100a6	Emp3	S100a10	Sh3bgrl3	Ahnak	S100a4	Myl6	Tspo	Calm1	Itgb7	S100a11	Klf2	Ppia	Arhgdib	Tmsb10	Tagln2	Pfn1	Anxa2	Cd52	Selplg	Clic1	Eef1a1	Cnn2	Coro1a	Fau	Ywhaq	Rack1
GP08	Gbp2	Wfdc17	S100a8	S100a9	Tnfaip2	Il1b	H2-D1	Isg15	Cd274	Ifitm1	Fgl2	Srgn	Fcgr4	Ifitm2	Ifitm3	Samhd1	Grina	Tyrobp	Oasl2	Ifi47	B2m	Fau	Fcer1g	Ftl1	Mxd1	Fth1	H3f3b	Stat1	Cd52	Klf2
GP09	Psap	Laptm5	Btg1	Pabpc1	Hsp90b1	Samhd1	Dazap2	Actr2	B2m	Gbp2	Klf6	BC005537	Ptma	Eef1a1	Fgl2	Gnb1	Cstb	Ptprc	Prdx1	Arf5	Naaa	Gbp4	Clic4	Mpeg1	Rack1	Cd44	Fam49b	Eif4g2	H2-K1	Crip1
GP10	Fth1	Ftl1	Eef1a1	Fau	Tmsb10	Serpina3g	Eif1	Lgals1	Vim	Atp5e	Gpx1	Txn1	Serf2	Ppia	Pfn1	Cox8a	Cstb	Cox5a	Tspo	Eef1b2	Txndc17	Gabarap	Sod2	Lyz2	Gnas	Rack1	Sec61b	Basp1	Sumo2	Ccl12
GP11	Cxcl9	Serpina3g	Zyx	Gbp2	Cxcl10	Fam26f	Pnp	Iigp1	Cd74	Samhd1	Slamf8	Ifi47	H2-Ab1	H2-Aa	Gbp5	Zbp1	Vdac2	Ifitm3	H2-Eb1	Bcl2a1b	Vim	Dnase1l3	Cd40	Irf8	Nampt	Stat1	Cd52	Ctsz	Ifi204	Ifi211
GP12	Lyz2	Apoe	Fth1	Ftl1	Lyz1	Eef1a1	Tyrobp	Vim	Gpx1	Fau	Pla2g2d	Cd63	Aif1	Tmsb10	Gapdh	Cox4i1	Itm2b	Eef1b2	Ctsd	Mif	Cyba	Rack1	Sec61b	B2m	Ppia	Ubb	Gngt2	Lgals3	Ctsz	Bst2
GP13	Lars2	Uba52	Fau	Eef1a1	Rack1	Eef1b2	Xist	Ppia	Ubb	H2-K1	Ptprc	Gapdh	Snrpg	Pfdn5	Fth1	Ubl5	H2-Q4	Cox8a	Eef1g	H3f3b	Ptma	Chchd2	Hmgb1	B2m	Son	Srrm2	Cd52	Laptm5	H2-D1	Ddx5
GP14	Cd74	H2-Ab1	H2-Aa	H2-Eb1	S100a4	Cst3	Gm2a	Lsp1	Fcer1g	H2-DMa	Syngr2	S100a6	Ms4a6c	Cd209d	Cbfa2t3	H2-DMb1	Plac8	Ctss	Napsa	Plbd1	Gpx1	Tyrobp	Bcl11a	Tcf4	Wfdc17	Fth1	Fau	Cd209a	H2-DMb2	H2-D1
GP15	Ptma	H2afz	Stat1	Xist	Serf2	Eef1a1	Samhd1	Fau	Zfp36l1	Il7r	Pcbp2	Rack1	Rtraf	Srrm2	Sumo2	Ppia	Pfdn5	Fth1	Cox7c	Eef1b2	Btf3	B2m	Cst3	Tmsb10	Tma7	Eef1d	Naca	Calm2	Ogt	Paip2
GP16	Cd74	Igkc	H2-Aa	H2-Ab1	H2-Eb1	Cd79a	Ighm	Ly6d	Cd79b	Fau	Iglc2	Ebf1	Cd52	Ms4a1	Mef2c	H3f3a	Ly6e	Ighd	Iglc3	Eef1a1	Cd37	Fcmr	Tmsb10	Ltb	Coro1a	Fth1	Shisa5	H2-K1	Btg1	Rack1
GP17	Ikzf2	Ifi27l2a	Trbc2	Ltb	Cd3d	Cd3g	Shisa5	H2-K1	Ptprcap	Trac	Cd2	Tnfrsf4	Ly6e	Cd52	Tnfrsf18	Xist	Izumo1r	H2-D1	Srgn	Rac2	Fau	S100a10	Cd3e	Capg	Tmsb10	Ctla4	Ighm	Btg1	B2m	Ms4a6b
GP18	Ltb	Emb	Ly6e	Il7r	Fcer1g	S100a4	Tmsb10	Id2	S100a6	Shisa5	H2-K1	Tmem176a	Cd7	Tmem176b	Ncoa7	Xist	H2-D1	Il18r1	Odc1	Cd82	Klrb1b	B2m	Btg1	Fau	Klrb1f	Bcl2	Eef1a1	S100a10	Zfp36l1	Oaz1
GP19	Ctsb	Psap	Lyz2	C1qa	Vcam1	Grn	Apoe	Serinc3	Sirpa	Ctsc	Csf1r	Ctss	Cybb	Lamp1	Selenop	C1qc	C1qb	Ctsd	Mpeg1	Cd81	Ctsa	Cfp	Hsp90b1	Zeb2	C3	Itm2b	Xist	Sdc3	Dnase1l3	H2-K1
GP20	Ccl8	Cd209b	Selenop	Apoe	Itm2b	Marco	Timd4	C1qb	Ftl1	C1qc	C1qa	Ccl12	Fth1	Fcer1g	Cst3	Cd63	Cd74	Ctsb	Psap	Tyrobp	B2m	Cd209d	Txn1	Clec4n	Aif1	H2-K1	Eef1a1	Ninj1	Lyz2	Ppia
GP21	Ccl5	Tyrobp	Gzma	Nkg7	Fcer1g	Klrk1	Ms4a4b	Xcl1	Cd52	Ncr1	Klre1	Klrd1	Il2rb	H2-K1	Id2	Tmsb10	Ctla2a	H2-D1	Klrb1c	Shisa5	Pfn1	Ctsw	Hcst	Fau	Ptprcap	Prf1	H2-Q7	Ctsd	H2afz	Eef1a1
GP22	Klf2	Klf6	H3f3b	Ddx5	Ier5	Btg1	Ubb	Rbm39	Tsc22d3	Rabac1	Rgs1	Zfp36l2	H3f3a	Clk1	Fth1	Gng5	Ptma	Eif1	Zfp36l1	Fau	Ppia	Ftl1	Hnrnpf	Pnrc1	Rgs2	Eef1a1	Hnrnpa0	Ddx24	Hist1h1c	Hmgb1
GP23	Tspo	Ddx5	Tma7	Cnn2	Arpc1b	Ubb	Eif2s2	Hmgb1	Hnrnpf	Itm2b	Myl12b	Calm2	Mcl1	Eif3e	Clec2d	Ube2b	Map1lc3b	Lbh	Ezr	Bclaf1	Srrm2	Rbx1	Apbb1ip	Limd2	Trmt112	Ube2d3	Rap1a	Hnrnpa0	Laptm5	Ptprc
GP24	Ptma	Tubb5	H2afz	Tuba1b	Stmn1	Hmgb1	Ran	Gapdh	Anp32b	Ppia	Dek	Ranbp1	Tagln2	Hnrnpa3	Dut	Cox5b	Pclaf	Nucks1	Ybx1	Prdx1	Snrpd1	Pdia6	Calm1	Tmsb10	Calr	Ndufa4	Crip1	H2afv	Hnrnpd	Sumo2
GP25	Eef1a1	Fau	Rack1	Tmsb10	Trbc2	H2-K1	Eef1b2	Cd52	B2m	H2-D1	Ppia	Coro1a	Ltb	Shisa5	Ubb	Naca	Cd3d	Fth1	Npm1	Ptma	Cd3g	Pfn1	H3f3a	Eif1	Ly6e	Arhgdib	Cox7a2l	Psmb8	Cfl1	Limd2
GP26	Stat1	Samhd1	Ifi47	Gbp4	Igtp	Gbp2	Ly6a	Ifi203	H2-T23	Gbp7	Psmb9	Irgm1	Mndal	Psme2	Bst2	Psmb10	Parp14	Zbp1	Psme1	Ifi27l2a	Psmb8	Tapbp	Tap1	Isg15	Rtp4	Sp100	Iigp1	Rnf213	Socs1	B2m
GP27	Calr	Hspa5	Manf	Elob	Psmb8	Cox6c	Capzb	Spcs2	Ubl5	Ndufa4	Hsp90b1	Prdx1	Cdk2ap2	Ndufa13	Ndufa7	Atp5j	Chchd2	Ppp1ca	Cox8a	Atp5h	Dynll1	Cox7b	Cox5b	Psme1	Myl12b	Atp5k	Edf1	Atp5l	Uqcr11	Uqcrb
GP28	Ccl5	Epsti1	Zmynd15	H2-M2	H2-K1	Fau	Ubb	B2m	Tmem123	Apol7c	H2afz	Crip1	Id2	Tbc1d4	Tmem176b	Mxd1	Cacnb3	Anxa3	H2-D1	Ftl1	Lsp1	Eif1	Fscn1	Fth1	Mfge8	Cxcl16	Marcks	Cd52	Birc2	H3f3b
GP29	Ncl	Eif4a1	Eif5a	Npm1	Set	Nme1	Ppp1r14b	Mif	Ptma	Serbp1	Ran	Hspa5	Ppia	Hspd1	Ranbp1	Fbl	Slc25a5	Atp5g1	Hnrnpa0	Snrpf	Anp32b	Snu13	Btf3	G3bp1	Cct8	Cnbp	Nhp2	Tomm20	Ddx21	Atp5b
GP30	Eif4g2	Actr3	Ucp2	Hnrnpa2b1	Tmem123	Chchd2	Arhgdia	Pcbp2	Wdr1	Cdc42	Tubb5	Ddx6	Ptp4a2	Uqcrh	Sec61b	Arpc2	Calm1	Ehd1	Ywhaz	Cfl1	Pcbp1	Hnrnpk	Pabpc1	Pfn1	Capzb	Fth1	Cltc	Mob1a	Arpc4	Arpc5
GP31	Tyrobp	Cd74	Ly6d	Bst2	Plac8	Siglech	Irf8	Ly6c2	Ctsl	Psap	Fth1	Tcf4	Ctsb	Ly6e	H2-Aa	H2-Ab1	Ctsh	Rnase6	Cox6a2	Mpeg1	Grn	Ly6a	Xist	Pld4	H2-K1	Lgals1	Fcer1g	H2-D1	Dnajc7	Fau
GP32	Npm1	Eef2	Eef1a1	Cox7a2l	Naca	Eef1g	Uqcrh	Btf3	Eef1b2	Rack1	Fau	Eif3f	Atp5g2	Eif3e	Pfdn5	Nsa2	Ndufa6	Eif3h	Cox6c	Atp5d	Pabpc1	Cox4i1	Uba52	Psmb1	Gpi1	Hint1	Rbm3	Atp5c1	Atp5l	Eef1d
GP33	Cxcl10	Hspa5	Btg1	Id2	Ddx5	Rsad2	Cd69	Iigp1	Ifit1	Rgs1	Akap13	Ube2v2	H2-K1	Srgn	Gbp7	Vim	Cd53	Srsf5	Chmp4b	Apobec3	Neat1	Fth1	Pim1	Cd274	Mcl1	B2m	Nfkbiz	Calr	Psmb4	Gbp5
GP34	Ptprc	Luc7l2	Mbnl1	Mycbp2	Fus	Son	Prpf38b	Prrc2c	Ddx5	Dock10	Akap13	Xist	Phip	Atrx	Hnrnpu	Pnisr	Srrm2	Rbm25	Sfpq	Prpf4b	Bptf	Rsrp1	Bclaf1	Ankrd12	Arglu1	Ncl	Ahnak	Nsd1	Macf1	Git2
GP35	Sub1	Atp5c1	Eif3f	Eif3h	Arpc3	Myl12b	Gpx4	Pgls	Ostf1	Fabp5	Clta	H3f3a	Gapdh	Clic1	Arf5	Fis1	Polr1d	Slc25a3	Snrpd2	Supt4a	Gabarap	Ubl5	Abracl	Ubb	Cox7a2l	Atp5g2	Eif4a2	Eif3m	Sumo2	Slc25a4
GP36	Marcks	Etv3	Tmem123	Cacnb3	Neat1	Socs2	H2-K1	Pfkfb3	Zfp36l1	Birc2	Xist	Ccr7	Tbc1d4	Fscn1	Bmp2k	Anxa3	Klf6	Ccdc88a	Slco5a1	Adam23	Apobec3	Rassf2	Lrrk1	Ankrd33b	Id2	Net1	H2-Q6	Synpo2	Map4k4	Rogdi
GP37	Nkg7	Ly6c2	Tmsb10	Ms4a4b	Ccl5	Cd3d	Cd8b1	Fau	Eef1a1	Cd52	Hcst	Cd3g	Ltb	Xist	Ctsw	Rack1	Eef1b2	H2-K1	Ms4a6b	Dnajc15	Rac2	Trbc2	H2-Q7	Epsti1	Pfn1	Arl4c	Thy1	Trdc	Bcl2	B2m
GP38	Srgn	Serpinb6b	Cst3	Txn1	Tagln2	Cd74	Vim	Txndc17	Epsti1	Tspo	Calm1	Ccl22	H2-Aa	Psme2	Crip1	Cd63	Abracl	Itm2c	S100a11	Psme1	H2-Eb1	Npc2	Fscn1	Tnfrsf4	Serpinb9	Sub1	Lsp1	Tuba1a	B2m	Gadd45b
GP39	Lyz2	Plac8	Ifitm3	Tyrobp	Ms4a6c	Cybb	Fcer1g	S100a4	Ly6c2	Lgals3	Ifi27l2a	Ms4a4c	Psap	Ccr2	Cst3	Lst1	Ifitm2	Ctss	Prdx5	S100a6	Ly6e	Tmsb10	Crip1	Gpx1	Alox5ap	Cd52	Coro1a	Napsa	Ms4a6b	Fxyd5
GP40	Cst3	Cd74	H2-Ab1	H2-Eb1	H2-Aa	Psap	Irf8	Naaa	Ppt1	Cd52	Plbd1	Id2	Fau	Xcr1	Eef1b2	Mpeg1	Tmsb10	Eef1a1	Wdfy4	Ly6e	Aif1	H2-DMa	Atox1	Lsp1	Crip1	H2-D1	H2-DMb1	Gm2a	Fuca1	Atpif1

## Sheet: IL-18
GP	Top genes
GP01	Npm1	Xcl1	Ncl	Eif5a	Serbp1	Ran	Ptma	Snu13	Tomm20	Eif4a1	Tomm5	Batf	Ranbp1	Naca	Snrpd1	Nme1	Hspd1	Ppia	Ppp1r14b	H3f3a	Mif	Cct2	Gadd45b	Srsf3	Hint1	Nop10	C1qbp	Eef1a1	Set	G3bp1
GP02	Ccl5	Epsti1	Npc2	Ubb	Txndc17	Crip1	B2m	Gadd45b	Zmynd15	H2afz	Ftl1	Psme1	Fau	Serpinb6b	Vim	H2-K1	H2-D1	Brk1	Lsp1	Cyba	Tmem123	Txn1	Psme2	Eif1	Tspo	Tubb5	Srgn	Cd74	Psmb8	Cxcl16
GP03	Lyz2	Apoe	Lyz1	Fth1	Vim	Ftl1	Gpx1	Pla2g2d	Tyrobp	Cd63	Eef1a1	Ehd1	Gapdh	Sec61b	Mif	Aif1	Lgals3	Gnas	Ctsd	Gpx4	Tmsb10	Ctsz	Txn1	Fau	Lamp1	Cyba	Chchd10	Aldoa	Cox4i1	Rac2
GP04	Cd74	H2-Aa	H2-Eb1	H2-Ab1	Fau	Ftl1	Fth1	Srgn	Eef1a1	H2-DMa	Cd52	B2m	H3f3a	Ubb	Cst3	Sub1	H2afz	Atox1	H2-K1	H2-DMb2	Naca	Ppia	Arpc2	Chchd2	Atp5l	Rack1	Ptma	Cfl1	Abracl	Cyba
GP05	Fabp5	Tmem123	S100a4	Marcks	Ccr7	Etv3	Zfp36l1	Tbc1d4	Tmem176a	Basp1	Lamp1	Fscn1	Lsp1	Syngr2	Socs2	Ftl1	Cst3	Cd63	Crip1	Calm1	Rel	Il4i1	Apol7c	Npc2	Samsn1	Cd74	Vim	Map4k4	H2afz	H2-D1
GP06	Mcpt4	Cma1	Tpsb2	Cpa3	Apoe	Srgn	Hdc	Serpinb1a	Fcer1g	Ccl2	Ly6a	Cd63	Mrgprb1	Gata2	Fth1	Tph1	Itm2b	Neat1	Rgs1	Cd81	Xist	Fcer1a	Kit	Basp1	H3f3b	Ftl1	Id2	Cd55	Ubb	Tyrobp
GP07	Klf2	Klf6	H3f3b	Zfp36l1	Ddx5	Stk17b	Ptma	Btg1	Eef1a1	Ubb	Btf3	Eif1	Srgn	Tra2a	Ier5	Cd69	Naca	Hnrnpa2b1	Fau	Morf4l1	Hnrnpa1	Clk1	Rgs2	Rbm39	Eif3f	Srsf5	Ftl1	Ndufb11	Pnrc1	AC160336.1
GP08	Samhd1	Xist	Zbtb20	Rapgef6	Eef1d	Bcl2	Arhgap45	Naca	Eif4a2	Btf3	Mcl1	Hnrnpf	Eef1a1	Eef2	Foxp1	Ddx5	Kcnq1ot1	Pfdn5	Atp5l	Mbnl1	Fau	Cox4i1	Clec2d	Ptma	Prrc2c	Arl6ip1	Eif5	Ncl	Fubp1	Srrm2
GP09	Trbc2	Tmsb10	Cd52	Eef1a1	Fau	Cd3g	Trbc1	Cd3d	Trac	Coro1a	Ms4a4b	H2-K1	Shisa5	H2-D1	Rack1	Rac2	Ptprc	Fxyd5	Btg1	Lef1	Satb1	Ltb	Arhgdib	Limd2	Eef1b2	Pfn1	Ms4a6b	Cfl1	Ptprcap	B2m
GP10	Eif3e	Eif3f	Hsp90b1	Cox5b	Atp5g2	Atp5c1	Ssr4	Npm1	Ppib	Cdk2ap2	Itm2b	Pdia3	Ubl5	Eef1g	Cox7a2l	Eef2	Btf3	S100a11	Cox6b1	Rbm3	Ndufa6	Eif3m	Slc25a3	Manf	Tpr	Sec61g	Hnrnpa1	Mrpl30	Ybx1	Gnb2
GP11	Tubb5	Stmn1	H2afz	Tuba1b	Ptma	Crip1	Tagln2	Ran	Hmgb1	Pclaf	Anp32b	Ppia	Ranbp1	Vim	Gapdh	Dek	Dut	Snrpd1	Lgals1	Tmsb10	Ube2s	Ybx1	Hnrnpa3	Prdx1	Selenoh	Nucks1	Set	Hmgn2	Calm1	Hnrnpab
GP12	Lyz2	Psap	Tmem176a	Sirpa	Ctss	S100a4	Tmem176b	Lst1	Cybb	Fcer1g	Zeb2	Ptprc	Cd74	Prkcd	H2-Ab1	Gm2a	Syngr2	Csf1r	H2-DMb1	Bcl2a1b	Ctsz	H2-Eb1	Xist	Laptm5	Cd52	Tyrobp	Fabp5	H2-Aa	Efhd2	Ms4a6c
GP13	Ly6d	Tyrobp	Bst2	Irf8	Siglech	Psap	Ctsl	Ly6c2	Cox6a2	Plac8	Rnase6	Cd74	Mpeg1	Ctsb	Ctsh	Ly6e	Pld4	Grn	Tcf4	Xist	Fth1	Lgals1	Atp1b1	Iglc3	Ighm	Lair1	Ly6a	H2-D1	Pltp	Fcer1g
GP14	Eef1a1	Ptma	Eif5a	Fau	Npm1	Eef1g	Ppia	Cd52	Tmsb10	Ltb	Eef1b2	Rack1	Mif	Nme1	Cyba	Psme1	B2m	Ncl	H2-K1	Ybx1	Atp5g1	Psmb8	Atp5e	Naca	Ran	Rbm3	Slc25a5	Prdx1	Eif4a1	Tubb5
GP15	Ccl5	H2-M2	Apol7c	Fau	S100a4	B2m	Tbc1d4	H2afz	Cst3	Crip1	H2-K1	Lsp1	Fth1	Tmem176b	Fscn1	Tmem123	H2-D1	Bcl2a1b	Mfge8	Cd52	Epsti1	Ftl1	Ctss	Ubb	Btg1	Basp1	Eif1	Cacnb3	Birc2	Anxa3
GP16	Nkg7	Cd3g	Cd8b1	Cd3d	Ms4a4b	Xist	Ms4a6b	Cd52	Tmsb10	Thy1	Trdc	Cd8a	Trbc2	Cd3e	Arhgdib	Cotl1	Ptprc	Ptprcap	Hcst	Dapl1	Ltb	Rac2	Lck	Saraf	Arl4c	Limd2	H2-Q7	Ctsw	Cd27	Fau
GP17	Apoe	Ccl8	Selenop	C1qa	Itm2b	C1qb	C1qc	Cd209b	Timd4	Ctsb	Marco	Lyz2	Psap	Cd63	Cst3	Ccl12	Ftl1	H2-D1	Fcer1g	Ctss	Lamp1	Fth1	B2m	H2-K1	Cd209d	Grn	Ctsc	Tyrobp	Ly6e	Folr2
GP18	Igkc	Cd74	Cd79a	H2-Ab1	H2-Aa	Ighm	H2-Eb1	Cd79b	Ly6d	Iglc2	Ebf1	Ighd	Cd52	Fau	Mef2c	Ms4a1	Iglc3	H3f3a	Ly6e	Cd37	Fcmr	Eef1a1	Ltb	Coro1a	Shisa5	Xist	Btg1	Arhgdib	Bank1	Tmsb10
GP19	Lyz2	Ifitm3	Plac8	Tyrobp	S100a6	Ifi27l2a	Ms4a6c	Lgals3	Fcer1g	S100a4	Crip1	Ly6c2	Ms4a4c	Psap	Cst3	Ifitm2	Cybb	Ctss	Ccr2	Cd52	Fxyd5	Tmsb10	Gpx1	Npc2	Msrb1	Alox5ap	Cyba	Wfdc17	Ly6e	Prdx5
GP20	Pabpc1	Eif4g2	Pcbp2	Dazap2	Ywhaz	Lcp1	Laptm5	BC005537	Actr2	Ptp4a2	Irf2bp2	Ddx6	Psap	Kctd12	Sod1	B2m	Mob1a	Cltc	Zfp36l1	Ddx17	Arpc2	Eif3a	Marcks	Ddx3x	Tmem123	Csde1	Pum2	Iqgap1	Arpc5	Canx
GP21	Cxcl9	Serpina3g	Cst3	Cd74	H2-Ab1	H2-Eb1	H2-Aa	Bcl2a1b	Dnase1l3	Cd52	Psap	Pfkp	Zyx	Irf8	Ifi205	Lgals3	Bcl2a1d	Basp1	Samhd1	Srgn	Naaa	Cdkn1a	Txn1	Txndc17	Irf5	Slamf8	Fau	Eef1a1	Pkib	Slfn2
GP22	Plac8	Pkib	Rap1a	Iigp1	Jaml	Dnajc7	Ifi203	Csf2rb2	Pfn1	Irf7	Ndufa7	Cnp	Tcf4	H2-Q7	Bcl11a	H3f3a	Calr	Tap1	Ptpn1	Ly6a	Kdr	Reep5	Clec10a	Actr3	Tmsb10	Ndufa13	Rbm3	Ifi27l2a	Cox5b	Atp6v0b
GP23	S100a4	S100a6	Il7r	Lgals1	Cxcr6	Id2	Tmem176a	Cd3g	S100a10	Ltb	Ly6e	Cd52	Tmem176b	Capg	Ptprcap	Trbc2	S100a11	Maf	Gpx1	Emb	Cd3d	Fxyd5	Pxdc1	Xist	Icos	Srgn	Itm2b	Ramp1	Shisa5	Sec11c
GP24	S100a4	S100a6	Cd209a	Vim	Cd209d	Syngr2	Lsp1	Lgals3	Ms4a6c	Gm2a	Napsa	Wfdc17	Fcer1g	Ctss	Crip1	Tyrobp	Tcf4	Gpx1	Ifitm2	Cbfa2t3	S100a11	Cst3	Bcl11a	Tmem176b	Gnai2	Lgals1	H2afy	Fcgrt	Xist	Plbd1
GP25	Ikzf2	Ifi27l2a	Cd3d	Trbc2	Cd3g	Tnfrsf4	Ltb	S100a10	Ptprcap	Shisa5	Cd52	H2-K1	Trac	Ighm	Capg	Cd2	Tnfrsf18	Izumo1r	H2-D1	Srgn	Ctla4	Rac2	Ly6e	Xist	Rgs1	Rhoh	Maf	Cd3e	Icos	Btg1
GP26	Cst3	Cd74	H2-Ab1	H2-Eb1	H2-Aa	Psap	Irf8	Ppt1	Naaa	Plbd1	Cd52	Id2	Wdfy4	Xcr1	Mpeg1	Alox5ap	Lsp1	Ly6e	Atox1	H2-DMa	Gm2a	H2-DMb1	Aif1	Ckb	H2-D1	Atpif1	Man2b1	Crip1	Npc2	Tmsb10
GP27	S100a9	S100a8	Il1b	Fth1	Tyrobp	Srgn	Cd52	Msrb1	Csf3r	Ftl1	Fcer1g	S100a11	S100a6	Ifitm2	Lst1	Btg1	H2-D1	Hdc	Fau	Lcp1	Txn1	Ifitm1	Marcks	Eif1	Slpi	Retnlg	Neat1	B2m	Rnf149	H3f3a
GP28	Hspa5	Calr	Hsp90b1	Manf	Pdia6	Ncl	Pdia3	Spcs2	Canx	Fubp1	Hnrnpa3	Fus	Dnajb11	Sec61g	Ostc	H2-K1	Ppib	Lcp1	Vcp	Rrbp1	Kcnq1ot1	Eif3a	Sfpq	Rpn1	Srsf2	Hspd1	Chd4	Herpud1	Ftl1	Sdf2l1
GP29	Ftl1	Fth1	Lgals1	Aif1	Cox5a	Ucp2	Dynll1	Cox6c	H3f3a	Txn1	Blvrb	Uqcr11	Clta	Ybx1	Gngt2	Vamp8	Atox1	Eif1	Ppia	Calm1	Atp5j	Cfl1	Elob	S100a6	Cox8a	Tyrobp	Serf2	Ighm	Sh3bgrl3	Arhgdib
GP30	Klf2	Selplg	Emb	Vim	Hmgb1	Srsf5	Crlf3	Ets1	Ifngr1	Ubb	Hnrnpf	Paip2	Ptprc	S100a10	H2-D1	Tspo	Gpx4	H2afz	Fau	Eef1a1	Eef2	Akap13	Ms4a4b	Rack1	Slc25a3	Sp100	Ogt	Slfn2	Klf6	Cd7
GP31	Ltb	S100a4	Il7r	Ly6e	Emb	Fcer1g	S100a6	Tmsb10	Tmem176a	Id2	Shisa5	Xist	Ncoa7	Tmem176b	S100a10	Cd82	H2-K1	H2-D1	Odc1	Klrb1f	Btg1	Cd7	Il18r1	B2m	Sh3bgrl3	Ccdc184	Ms4a4c	Klrb1b	Sdc4	Zfp36l1
GP32	H3f3b	Eef1a1	Fau	Ptma	Hnrnpf	Ppia	Fth1	Rack1	Pfn1	Ubb	Ftl1	H2-K1	Eif1	H3f3a	Srsf3	Tmsb10	H2afz	Eef1b2	B2m	Btg1	Sh3bgrl3	Naca	Itm2b	Ddx5	Chchd2	Laptm5	Clec2d	Oaz1	Eif5a	Aes
GP33	Arpc3	Uba52	Chchd2	Clic1	Rbx1	Ubb	Snrpg	Hnrnpf	Arpc2	Uqcrb	Eif4a1	Ndufa13	Tpm3	Pfn1	H3f3b	Myl12a	Hspa5	Sub1	Cfl1	Srsf3	Calr	Psmb8	Trir	Atp5h	Ftl1	Park7	Krtcap2	Atp5b	Gabarap	Ndufb11
GP34	Stat1	Ly6a	Ifi47	Igtp	Samhd1	Gbp4	Gbp7	Gbp2	Ifi203	Ifi27l2a	Psmb9	H2-T23	Psmb8	Psme2	Tap1	Mndal	Psmb10	Iigp1	Parp14	Zbp1	Bst2	H2-K1	Psme1	B2m	H2-Q7	Socs1	Irgm1	Ms4a6b	H2-D1	Cd47
GP35	Xist	Neat1	Birc2	H2-K1	Marcks	Cacnb3	Etv3	Slco5a1	Ccl5	Adam23	Phip	Nfat5	Prpf38b	Ddx5	Ankrd33b	Apobec3	Mxd1	Wnk1	H2-Q4	Ccdc88a	Tbc1d4	H2-Q7	Bmp2k	Lrrk1	Atp2b1	Krit1	H2-Q6	Arhgap31	Atrx	H2-D1
GP36	Ncl	Lars2	Uba52	Sf3b1	Hnrnpu	Myh9	Hnrnpa3	Hnrnpa2b1	Atrx	Son	Ankrd11	Hmgb1	Sfpq	Prrc2c	Tln1	Set	Tpm3	Chd4	Macf1	Morf4l1	Ptprc	Ube2d3	Ppig	Anp32a	Dynll1	Cox7c	Ppia	Ywhah	Ddx5	Srrm2
GP37	Ccl22	Cst3	Apol7c	Serpinb6b	Serpinb9	Crip1	Fscn1	Cd40	Tagln2	Calm1	Vim	Bcl2a1b	Clic4	Anxa2	Lsp1	Txn1	Il4i1	Marcksl1	S100a4	Epsti1	Basp1	Bcl2a1d	Wnk1	Ccl17	Cd63	Psme2	S100a11	H2-D1	Arhgap31	Marcks
GP38	Eef1a1	Fau	Rack1	Eef1b2	Uqcrh	Naca	Cox7a2l	Npm1	Fth1	Eef2	Pfdn5	Uba52	Eif3f	Btf3	Ftl1	Atp5e	Tmsb10	Ppia	Eif1	Cox7c	Atp5g2	Eef1g	Eif3h	Cox4i1	Pabpc1	Ptma	Myl6	Cox8a	Snrpg	Psmb1
GP39	Ccl5	Gzma	Tyrobp	Nkg7	Fcer1g	Cd52	Klrk1	Ms4a4b	Ncr1	Lgals1	Xcl1	Klrd1	H2-K1	Klre1	H2-D1	Il2rb	Id2	Ptprcap	Prf1	Tmsb10	Klrb1c	Ctla2a	Sh3bgrl3	H2-Q7	Ptprc	Hcst	Ctsw	Shisa5	Pfn1	Ctsd
GP40	Cxcl10	Gbp2	Ifi47	Cxcl9	Isg15	Irgm1	Ifi204	Gbp5	Serpina3g	Gbp7	Pnp	Stat1	Fam26f	Igtp	Nampt	Samhd1	Cd274	Ptpn1	Mndal	Slfn5	Fabp5	Ifi203	Plac8	Tnfaip2	Iigp1	Ifitm3	Sod2	Fth1	Slfn2	Socs1

## Sheet: IL-33
GP	Top genes
GP01	Cd74	H2-Ab1	H2-Aa	H2-Eb1	Psap	Lyz2	Tmem176a	Fcer1g	Cd52	Ctss	Sirpa	H2-DMb1	H2-DMa	S100a4	Gm2a	Tmem176b	Cyba	Atox1	Bcl2a1b	Tyrobp	Fth1	Syngr2	Ptprc	Prkcd	Ctsz	Itgax	Zeb2	Lcp1	Gpx1	B2m
GP02	Ccl8	Selenop	Apoe	Cd209b	C1qb	Marco	C1qc	Itm2b	C1qa	Timd4	Ftl1	Cd74	Fcer1g	Fth1	Ccl12	Ctsb	Mafb	Hmox1	Cd63	Ccl7	Cst3	H2-Aa	Tyrobp	Lyz2	Psap	Aif1	Ninj1	Ms4a6c	H2-Ab1	Clec4n
GP03	Trbc1	Ms4a6b	Samhd1	S100a10	Vim	Ifi27l2a	Crip1	Ms4a4b	Mbnl1	Coro1a	Txnip	Ly6e	Emp3	Rhoa	Ltb	Xist	Cnn2	H2-K1	Psmb8	Rhoh	Rack1	Fau	Ankrd44	H2-D1	H2afz	Foxp1	H2-Q7	Shisa5	Rgs10	Atp5b
GP04	Pfn1	Park7	Tmsb10	Elob	Actr3	Myl6	Sem1	Cd52	Eef1a1	Psme1	Cfl1	Fau	Ptma	Arpc3	Edf1	Atp5j	Ppia	Arpc2	Atp5d	H3f3b	Btf3	Son	Rbm3	Ubb	Sumo2	Coro1a	Sub1	Sf3b1	Sh3bgrl3	Set
GP05	Lars2	Uba52	Eef1a1	Fau	Rack1	Gapdh	Eef1b2	Ubb	H3f3b	H2-Q4	Fth1	Laptm5	Xist	Btg1	Ppia	Pfdn5	Ptma	Sf3b1	H2-K1	Hmgb1	Ftl1	Eif1	Naca	Eef1g	Chchd2	Snrpg	Npm1	Myl6	Cox8a	Uqcrh
GP06	Sfpq	Xist	Ncl	Hspd1	Kcnq1ot1	Hnrnpu	Eif5	Ccnd2	Eef1g	Fus	Matr3	Cct8	Akap13	Eef1a1	Ptma	Eif4g1	Nsa2	Rab14	Ddx5	Acin1	Eef2	Fubp1	Eif4h	Ddx39b	Eif3a	Ptbp3	Eif4a1	Mybbp1a	Ago2	Cct7
GP07	Hspa5	Hsp90b1	Manf	Calr	Pdia6	Selenos	Srgn	Xbp1	Spcs2	Fabp5	Sdc4	Sec61g	Tmed2	Cd53	Dnajb11	Pdia3	Pim1	Srsf2	Ctsz	Ssr3	Cdkn1a	Serp1	Eif4a1	Ube2d3	Naaa	Rpn1	Arf1	Eif3a	Srsf5	Eif5a
GP08	Tubb5	H2afz	Stmn1	Tuba1b	Gapdh	Ptma	Crip1	Tagln2	Hmgb1	Ran	Calr	Anp32b	Vim	Dek	Hsp90b1	Pdia6	Ppia	Snrpd1	Pclaf	Ranbp1	Tmsb10	H2afv	Hnrnpa3	Sdf2l1	Lgals1	Fkbp2	Hmgn2	Dut	H2afy	Gpx1
GP09	Il7r	S100a4	S100a6	Fcer1g	Ltb	Emb	Ly6e	Id2	Tmem176a	Shisa5	Cd7	Tmem176b	Tmsb10	Xist	Ncoa7	Odc1	S100a10	Il18r1	Cd82	Klrb1b	Klrb1f	H2-K1	H2-D1	Bcl2	Btg1	Nrgn	Ms4a4c	Itm2b	Ifi203	Sdc4
GP10	Cst3	Cd74	H2-Ab1	H2-Eb1	H2-Aa	Psap	Irf8	Ppt1	Cd52	Naaa	Plbd1	Id2	Mpeg1	Wdfy4	Atox1	Xcr1	H2-DMa	Aif1	Ly6e	H2-DMb1	Lsp1	Atpif1	Fau	Eef1b2	Gm2a	Tmsb10	Lcp1	H2-D1	Eef1a1	Alox5ap
GP11	Calr	Ppia	Ptma	H2-K1	Ubb	H2-D1	B2m	H2-Q7	Ndufa13	Fth1	Hspa5	Fau	Eef1a1	H3f3b	Serf2	Cyba	Itm2b	Tmsb10	Rack1	Ly6e	Cox6c	Selenow	Hsp90b1	Cfl1	Sumo2	Sec61b	H3f3a	Aes	Psme2	Atp5f1
GP12	Ccl5	Apol7c	H2-M2	S100a4	Crip1	Tmem123	Lsp1	B2m	Tbc1d4	Tmem176b	Cst3	Epsti1	Fscn1	H2afz	Tmem176a	Fau	Basp1	H2-K1	H2-D1	Anxa3	Samsn1	Bcl2a1b	Ctss	Zmynd15	Cacnb3	Birc2	Marcks	Ftl1	Gadd45b	Cd63
GP13	Stat1	Slfn5	Ifi203	Mndal	Isg15	Irf7	Ifi27l2a	Samhd1	Ifi47	Trim30a	Ifi209	Sp100	Bst2	Zbp1	Rnf213	Ifit3	H2-T23	Phf11b	Parp14	Ifit1	Tspo	Slfn2	Rtp4	Epsti1	Isg20	Cxcl10	Samd9l	Psmb8	Pnp	Rsad2
GP14	Arpc1b	Arpc5	Myl12b	Son	Hnrnpk	Atrx	Atp6v0e	Gng5	Rsrp1	Hnrnpa0	Hmgb1	Atp5j	Ndufa4	Bptf	Ptprcap	Ets1	Ube2d3	Hnrnpa3	Irf2	Selplg	Cfl1	Pnn	Cotl1	Klf2	Cnbp	Pycard	Ripor2	Arhgap15	Rhoh	Psma7
GP15	Xist	Marcks	H2-K1	Birc2	Cacnb3	Neat1	Etv3	Ccl5	Mxd1	Arhgap31	Slco5a1	Adam23	Tbc1d4	Apobec3	Pfkfb3	Lrrk1	Ankrd33b	H2-Q7	Id2	H2-D1	Apol7c	Nfat5	Samhd1	Il15ra	Tmem123	Clec2d	Phip	H2-Q6	H3f3b	Ccdc88a
GP16	Ikzf2	Ifi27l2a	Ptprcap	Cd3d	Trac	Tnfrsf4	Cd3g	Srgn	Tnfrsf18	S100a10	H2-K1	Cd2	Shisa5	Trbc2	Ltb	Cd52	H2-D1	Icos	Capg	Rac2	Maf	Ctla4	Ighm	Fxyd5	Xist	Ly6e	Izumo1r	Cd3e	Gimap1	Rgs1
GP17	Ccl5	Gzma	Tyrobp	Nkg7	Fcer1g	Klrk1	Ms4a4b	Ncr1	Klrd1	Klre1	Cd52	Id2	Il2rb	Xcl1	H2-D1	H2-K1	Ctla2a	Prf1	Ctsw	Ptprcap	Ctsd	Klrb1c	H2afz	Lgals1	Ptprc	Shisa5	H2-Q7	Hcst	Anxa2	Tmsb10
GP18	Cd74	H2-Ab1	H2-Aa	H2-Eb1	S100a4	Cd209d	S100a6	Syngr2	Cd209a	Fcer1g	Lsp1	H2-DMa	Tcf4	Tyrobp	Cst3	Ms4a6c	Tmem176a	Gm2a	Tmem176b	Il4i1	Napsa	Bcl11a	Lgals3	H2-DMb1	Plac8	Wfdc17	S100a11	Ctss	Ifitm2	Cbfa2t3
GP19	Lyz2	Ifitm3	Plac8	Tyrobp	Fcer1g	S100a4	S100a6	Lgals3	Ms4a6c	Cst3	Cybb	Ifi27l2a	Ifitm2	Psap	Ccr2	Ctss	Gpx1	Ms4a4c	Ly6c2	Lst1	Cyba	Crip1	Fxyd5	Cd52	Coro1a	Ly6e	Prdx5	Alox5ap	Msrb1	Tmsb10
GP20	S100a8	S100a9	Il1b	Tyrobp	Fth1	S100a6	Srgn	Msrb1	Ftl1	S100a11	Csf3r	Fcer1g	Cd52	Ifitm2	Fxyd5	Retnlg	Fau	Txn1	Lcp1	Taldo1	Btg1	Lst1	Slpi	Neat1	H2-D1	Mcl1	H3f3a	Hp	Ccl6	Cxcr2
GP21	S100a4	S100a6	Il7r	Cd3g	Cxcr6	S100a10	Id2	Ly6e	Trbc2	Lgals1	S100a11	Tmem176a	Ltb	Ptprcap	Capg	Lmo4	Ramp1	Tmem176b	Shisa5	Cd3d	Thy1	Emb	Cd52	Xist	Icos	Fxyd5	Pxdc1	Itm2b	Cd3e	Maf
GP22	Pabpc1	Dazap2	Pcbp2	Ptma	Tubb5	Eef1a1	B2m	Eif4g2	Laptm5	Pcbp1	Tmem123	Lcp1	Rack1	Arpc5	Pfn1	Ptp4a2	Efhd2	Sod1	Fth1	BC005537	Marcks	Arpc2	Ywhaz	Tuba1b	Calm1	Hnrnpf	Cox4i1	Psap	Arhgdia	Fau
GP23	Lyz2	Apoe	Fth1	Ftl1	Tyrobp	Gpx1	Vim	Pla2g2d	Aif1	Lyz1	Eef1a1	Lgals3	Fau	Cd63	Gngt2	Mif	Txn1	Ctsd	Ctsz	Fcer1g	Fabp5	Cyba	Sec61b	Tmsb10	Gnas	Msrb1	Cox4i1	Gpx4	Cox5a	Eef1b2
GP24	Macf1	Msn	Dock10	Atrx	Mycbp2	Luc7l2	Son	Hnrnpa2b1	Rapgef6	Serbp1	Sf3b1	Mbnl1	Kcnq1ot1	Rbm25	Hnrnpa3	Wnk1	Tln1	Arglu1	Hnrnpd	Chd2	Ankrd11	Ndufa6	Ncl	Phip	Fus	Git2	Morf4l1	Samd9l	Prpf38b	Ankrd17
GP25	Fabp5	Cd74	Ccl22	H2-Aa	Marcks	Cst3	Bcl2a1b	Il4i1	H2-Eb1	Clic4	Tmem123	Marcksl1	Basp1	S100a4	Cd83	Etv3	H2-Ab1	Zfp36l1	Ccl17	Traf1	Lsp1	Btg1	Srgn	Bcl2a1d	Calm1	Cd44	Syngr2	Ftl1	Fscn1	Tmem176a
GP26	Tyrobp	Ly6d	Bst2	Siglech	Plac8	Irf8	Cd74	Ctsl	Psap	Ly6c2	Tcf4	Ctsh	Ctsb	Rnase6	Ly6e	Cox6a2	H2-Ab1	H2-Aa	Grn	Xist	Mpeg1	Fth1	Fcer1g	Ly6a	Pld4	Lgals1	Atp1b1	H2-D1	Lair1	Dnajc7
GP27	Cd74	Igkc	Cd79a	H2-Ab1	H2-Aa	H2-Eb1	Ighm	Cd79b	Ly6d	Iglc2	Ebf1	Mef2c	Cd52	Ms4a1	Iglc3	Ighd	Fcmr	Ly6e	Fau	H3f3a	Cd37	Coro1a	Ltb	Shisa5	Eef1a1	H2-DMb2	Ptprcap	Bank1	Klf2	H2-DMa
GP28	Crip1	Vim	Fth1	Fau	S100a6	Ppia	Myl6	Lgals1	Eef1a1	Calm1	Pfn1	Rack1	Ptma	Ftl1	Sh3bgrl3	Cfl1	H3f3a	Dynll1	Tmsb10	Eef1b2	Cd52	Emp3	Hnrnpf	Oaz1	Atp5h	S100a4	Msn	Eif1	Tagln2	Atp5e
GP29	Trbc2	Cd52	Tmsb10	Cd3g	Cd3d	Eef1a1	Trac	Fau	H2-K1	Coro1a	Fxyd5	Shisa5	Rack1	H2-D1	Ms4a4b	Eef1b2	Rac2	Npc2	Ltb	Lef1	Satb1	Lat	Arhgdib	Ptprcap	Limd2	Ptpn18	Igfbp4	Cd3e	Dapl1	Lck
GP30	Trbc2	Fau	Tmsb10	Ms4a4b	Eef1a1	Shisa5	Ltb	Ogt	Cd52	Fyb	Xist	B2m	Ets1	Lck	Mbnl1	Cd3e	Ptma	Zbtb20	Hnrnpf	Rack1	Ptprc	H2-D1	Cd3d	H3f3a	Limd2	Naca	H2-K1	Pabpc1	Skap1	Ppia
GP31	Nkg7	Ccl5	Ly6c2	Ms4a4b	Cd3d	Hcst	Tmsb10	Cd3g	Cd52	Fau	Cd8b1	H2-Q7	Eef1a1	Ctsw	H2-K1	Xist	Ltb	Rack1	Ms4a6b	Trbc2	Klrd1	H2-D1	B2m	Eef1b2	Dnajc15	Rac2	Epsti1	Trdc	Arl4c	Selplg
GP32	Zfp36l1	Prrc2c	Ptprc	Ncl	Chd4	Btg1	H2afz	Bptf	Eif2s2	Trip12	Ddx5	Pabpc1	Jak1	Wapl	Iqgap1	Laptm5	Ubb	Itga4	H3f3b	Zcchc7	Fau	Macf1	Eif4a2	Elob	Ppp1r12a	Ddx3x	Ddx17	Dynll1	Hnrnph1	Luc7l2
GP33	Fau	Eef1a1	Cd74	Rack1	Eif3e	Naca	Eef1b2	Ptma	Ftl1	Pfdn5	Uqcrh	Eef2	Atp5e	Ubb	Oaz1	Fth1	Ppia	H2-K1	Btf3	B2m	Tmsb10	Cox7a2l	H2-Aa	Eif1	Atp5l	Eef1g	Eif3f	Nsa2	Psmb1	H3f3a
GP34	Vcam1	Serinc3	Psap	Ctsd	Xist	Ctsa	Ctsc	Mpeg1	Ctsb	Hexb	Grn	Csf1r	C1qa	Hsp90b1	Sirpa	Iqgap1	H2-K1	Man2b1	Selenop	Lgals3bp	Ifngr1	Rsrp1	Laptm5	C3	Cybb	Gns	Dnase1l3	Cd4	Slc6a6	Unc93b1
GP35	Ncl	Eif5a	Npm1	Nme1	Eif4a1	Mif	Ptma	Serbp1	Ppp1r14b	Ppia	C1qbp	Slc25a5	Ranbp1	Set	Ybx1	Ran	Rbm3	G3bp1	Eef1g	Hspd1	Rack1	Anp32b	Atp5g1	Eef1a1	Nhp2	Fbl	Eef1b2	Ddx21	Snu13	Atp5e
GP36	Ccl5	Epsti1	Serpinb6b	Txndc17	Crip1	Vim	Txn1	Cst3	Fscn1	Gadd45b	Lsp1	B2m	Srgn	Npc2	Cd74	Psme2	H2-D1	Pla2g16	Psme1	H2-K1	Itm2c	Tspo	Tmem123	Ubb	Zmynd15	Calm1	Cyba	Tagln2	Cd63	Marcksl1
GP37	Klf2	Klf6	Zfp36l2	H3f3b	Rgs2	Ddx5	Ier5	Btg1	Pnrc1	Srsf5	Stk17b	Tsc22d3	Crip1	Cd47	Ubb	Eif1	H3f3a	Txnip	Rhob	Rgs1	Hnrnpf	Ptma	Clk1	Eef1a1	Neat1	Zfp36l1	Rbm39	Cd69	Emb	Ube2d3
GP38	Cox6b1	Dynll1	Clta	Psmb9	Atp6v1g1	Akr1a1	Oaz1	Ndufa13	Myl12b	Psmb8	Cox6c	Prdx1	Esd	Ndufa7	Atp6v1f	Arhgdib	Calm1	Psma2	Ndufb7	Tomm7	Sri	Clic1	Psmb1	Atp5c1	Ppp1ca	Ubl5	Calm2	Atp5j2	Scp2	Cox7b
GP39	Eef1a1	Fau	Npm1	Eef2	Rack1	Naca	Ftl1	Eef1b2	Cox7a2l	Atp5g2	Eif3f	Pfdn5	Fth1	Btf3	Eif3h	Uqcrh	Uba52	Sec61b	Ybx1	Eif1	Atp5e	Cox8a	Eef1g	Npc2	Gapdh	Cox4i1	Ppia	Slc25a3	Rbm3	Cox6c
GP40	Mcpt4	Cma1	Tpsb2	Cpa3	Apoe	Srgn	Hdc	Fcer1g	Serpinb1a	Ly6a	Cd63	Ccl2	Mrgprb1	Tph1	Fth1	Itm2b	Gata2	Ftl1	Rgs1	Neat1	Basp1	Cd81	Id2	Xist	H3f3b	Kit	Fcer1a	Ifitm2	Tyrobp	Cd55

## Sheet: IL-36α
GP	Top genes
GP01	Fau	Eef1a1	Rack1	Eef1b2	Fth1	Ptma	Naca	Ppia	Ftl1	H2afz	Tmsb10	Pfdn5	Eif1	B2m	Npm1	H2-K1	Ubb	Eef2	Cd52	Cox7a2l	H3f3a	Ccl5	Uba52	Sec61g	Btf3	Uqcrh	Eif3f	Atp5e	Cox7c	H3f3b
GP02	Cd74	H2-Ab1	H2-Eb1	H2-Aa	S100a4	S100a6	Fcer1g	H2-DMa	Tmem176a	Syngr2	Cd52	Ciita	Tyrobp	Gm2a	Cd209a	Tmem176b	Ctss	H2-DMb1	Wfdc17	Napsa	Atox1	Ms4a6c	H2-DMb2	Fth1	Lsp1	Spi1	Plbd1	Lcp1	Fau	Ifitm2
GP03	Fau	Eef1a1	Wnk1	Rack1	Hnrnpa2b1	Eef1b2	Pabpc1	Naca	Eef2	Ncl	Xist	Rbm39	Eif3f	Ptma	Npm1	Ppia	Cox7c	Eif3e	Btf3	Serbp1	Cox7a2l	Uqcrh	Nsa2	B2m	Fth1	Eef1g	Pfdn5	Atp5g2	Ndufa2	Eif1
GP04	Calr	Hspa5	Hsp90b1	Manf	Pdia6	Pdia3	Spcs2	Sdf2l1	Krtcap2	Sec61g	Selenos	Ptma	Hnrnpa3	Ppib	Ybx1	Cdk2ap2	Dnajc3	Canx	Pdia4	Ostc	Dnajb11	Ppia	Nktr	Rpn1	Selenok	Rrbp1	Herpud1	Gapdh	Serf2	Atp5e
GP05	Lyz2	Fth1	Ftl1	Apoe	Gpx1	Eef1a1	Vim	Lyz1	Tyrobp	Fau	Tmsb10	Gapdh	Eef1b2	Lgals3	Rack1	Ppia	Mif	Cox4i1	Sec61b	Lgals1	Pla2g2d	Gngt2	Aif1	Serf2	Pfn1	Eif1	Ehd1	Rac2	Txn1	Cox7a2l
GP06	H3f3b	Fth1	H3f3a	Eef1a1	Fau	Ftl1	Ppia	Pfn1	Sh3bgrl3	Eif1	Calm1	Ptp4a2	Capzb	Myl6	Arpc2	Gng5	Chchd2	Cox4i1	Atp5e	Rack1	Nedd8	Eef1b2	Serf2	Tpm3	Cfl1	Ube2d3	Ptma	Myl12a	Hnrnpf	Ubb
GP07	Uba52	Lars2	Snrpg	Gapdh	Cox7c	Dynll1	Arpc5	Arpc3	Ubb	Rabac1	Tma7	Pfdn5	Ndufa4	Eif3f	Eef1b2	Calm1	Chchd2	Eif3k	Eef1g	Uqcrh	Eif1	Rbm39	Krtcap2	Gpx4	Cox17	H2-Q4	Gstp1	Cox6b1	Rsrp1	Ier5
GP08	Ncl	Npm1	Mif	Serbp1	Eif4a1	Ptma	Nme1	Eif5a	Anp32b	C1qbp	Hspd1	Fbl	Eef1a1	Ran	Ppia	Rack1	Nhp2	Cct3	Cct5	Eef1g	Ppp1r14b	Ranbp1	Set	Eef1b2	Pa2g4	Eef1d	Naca	Atp5b	Phb2	Ybx1
GP09	Gzma	Ccl5	Tyrobp	Fcer1g	Nkg7	Klrk1	Cd52	Ncr1	Klre1	Id2	H2-K1	Ms4a4b	H2-D1	Prf1	Tmsb10	Klrb1c	Lgals1	Klrd1	S100a10	Shisa5	Pfn1	H2-Q7	Il2rb	Ptprc	Anxa2	Ptprcap	Ctla2a	Rac2	Fxyd5	Sh3bgrl3
GP10	Eef2	Cox7a2l	Naca	Npm1	Eif3h	Eif3f	Eif3e	Uqcrh	Atp5c1	Atp5g2	Rack1	Cox4i1	Eef1a1	Pfdn5	Nsa2	Ucp2	Npc2	Eef1b2	Rgs10	Btf3	Ndufa6	Fau	Rbm3	Atp5l	Polr1d	Atp5e	Sh3glb1	Sh3bgrl3	Sec61b	Cox8a
GP11	Tmsb10	Trbc2	Cd3g	Cd52	Cd3d	Coro1a	Eef1a1	Fau	H2-K1	Ms4a4b	Rac2	Arhgdib	Shisa5	Ltb	Ms4a6b	Rack1	Fxyd5	Trbc1	Limd2	H2-D1	Pfn1	Cfl1	Trac	Eef1b2	Thy1	Ptpn18	Ptprcap	Cd3e	B2m	H2-Q7
GP12	S100a9	S100a8	Srgn	Fth1	Il1b	Fcer1g	Ifitm3	Tyrobp	S100a11	Slfn4	Cxcr2	Ccr1	Ifitm2	S100a6	Btg1	Cxcl2	Isg15	Hdc	Marcks	Gbp2	Mxd1	Fgl2	B2m	Eif1	Rsad2	H2-D1	Il1rn	Cd9	Lilr4b	Tnfaip2
GP13	Apoe	Psap	Lyz2	Ctsb	Ctsd	C1qa	Lamp1	Ctss	Vcam1	Selenop	C1qc	C1qb	Ctsz	Cd63	Ctsc	Itm2b	H2-K1	Grn	Ctsa	Pla2g2d	H2-D1	C3	Sirpa	Cfp	Csf1r	Serinc3	Timp2	Sdc3	Dnase1l3	Tmem176a
GP14	Lyz2	Plac8	Ifitm3	Cybb	Tyrobp	Lst1	Psap	Ifi27l2a	Fcer1g	Cst3	S100a4	Ctss	Ms4a6c	Gpx1	Gngt2	Prdx5	Cyba	Cd52	Coro1a	Ly6e	H2-D1	Ccr2	Clec4a3	S100a6	Lgals3	Msrb1	Pld4	Ifitm2	Tgfbi	Napsa
GP15	Cd74	Cst3	H2-Ab1	H2-Eb1	H2-Aa	Psap	Irf8	Naaa	Cd52	Ppt1	Plbd1	Id2	Mpeg1	Atox1	Wdfy4	H2-DMa	Ly6e	H2-DMb1	Aif1	Xcr1	Atpif1	Gm2a	Fau	Lsp1	Ifi205	Tmsb10	Eef1b2	Cxcl9	H2-D1	Eef1a1
GP16	Klf2	Klf6	H3f3b	Btg1	Ddx5	Pnrc1	Ier5	Eif1	Ubb	Tsc22d3	Ftl1	Rgs2	Rbm39	Srsf5	Zfp36l2	Fth1	Neat1	Rabac1	Ptma	Zfp36l1	Cd69	Fau	Pim1	Stk17b	Dusp2	Tra2a	Rgs1	Eef1a1	H3f3a	Ppia
GP17	Ifi27l2a	Ikzf2	Cd2	Tnfrsf4	Trbc2	Tnfrsf18	H2-K1	Cd3d	Cd3g	Shisa5	Ltb	H2-D1	Izumo1r	Trac	Ly6e	Ptprcap	S100a10	Rhoh	Xist	Ctla4	Cd52	Mbnl1	Rac2	Trbc1	Capg	B2m	Coro1a	Ighm	Ets1	Ubb
GP18	Chd4	Ptprc	Myh9	Tpr	Ube2d3	Ncor1	Prrc2c	Macf1	Ddx5	Msn	Akap13	Fus	Ets1	Ogt	Snrnp70	Mbnl1	Jak1	Tln1	Kmt2e	Acin1	Hnrnpk	Bclaf1	Pnisr	Rbm25	Git2	Prpf38b	Ssh2	Srsf11	Atrx	Pabpc1
GP19	Ccl5	Nkg7	Ms4a4b	Ly6c2	Il2rb	Hcst	Ctla2a	Tmsb10	Xist	Ctsw	Emb	Xcl1	Cd7	H2-Q7	Eef1a1	Klrk1	H2-K1	Klrd1	Ltb	Mbnl1	Txk	Epsti1	Fau	Ly6e	H2-D1	Selplg	Gimap3	Bcl2	Ptprc	Cd52
GP20	Ly6a	Ifi27l2a	Ly6e	Bst2	Satb1	Igfbp4	H2-K1	Ms4a4b	Stat1	Gbp4	H2-D1	B2m	Shisa5	H2-Q7	Eif2s2	Gbp2	Ifi47	Trbc2	Psmb8	Igtp	Tmsb10	Psme2	Trac	Ppa1	Psme1	Ltb	Isg15	Zbp1	Gbp7	Ifi203
GP21	Crip1	Vim	Lgals1	H2afz	Tagln2	Tubb5	Stmn1	Tmsb10	Anxa2	Tuba1b	Gapdh	Ptma	Hmgb1	Ppia	Calm1	Tspo	Coro1a	Gnb2	Ranbp1	Srsf3	H3f3a	Pclaf	Gnai2	Emp3	Cfl1	Ran	H2afy	S100a6	Dek	Pfn1
GP22	Lyz2	Ifitm3	Fcer1g	Ifitm2	S100a6	Plac8	Chil3	Vim	Ms4a6d	Tyrobp	Ms4a6c	S100a4	Lgals3	Srgn	Tgfbi	Ms4a4c	S100a10	Il1b	Hp	Wfdc17	Crip1	F13a1	Tmsb10	Vcan	Ly6c2	Ftl1	Msr1	Psap	Ctsc	Fth1
GP23	Son	H2-Q7	Ncl	Kcnq1ot1	Celf2	Ddx5	H2-K1	Xist	H2-Q4	Ptprc	Ptbp3	Hnrnpa3	H2-D1	Eef1a1	Myh9	Stat1	AC149090.1	Rsrp1	Fus	Ddx17	Fau	Laptm5	Luc7l2	Prpf40a	Srrm2	Npm1	Atrx	Prrc2c	Mbnl1	Eef2
GP24	Psap	Pabpc1	Dazap2	Pcbp2	Ptma	Eif4g2	Calm1	Tubb5	Marcks	BC005537	Ywhaz	Ptp4a2	Eef1a1	B2m	Tmem123	Laptm5	Ddx6	Arhgdia	Mob1a	Efhd2	Cd44	Ptbp3	Uqcrh	Sod1	Chchd2	Pcbp1	Fth1	Clic4	Lcp1	Gpx1
GP25	Ccl8	Cd209b	Marco	Selenop	Apoe	Cd74	Fth1	Itm2b	C1qb	Ftl1	C1qa	C1qc	Timd4	Fcer1g	Hmox1	Wfdc17	Tyrobp	H2-Aa	Cst3	Ninj1	Lyz2	Aif1	Ctsb	Ccl12	Ly6e	B2m	Clec4n	Txn1	Ccl9	Cd209d
GP26	Srgn	Odc1	Gadd45b	Traf1	Cd82	Nfkb1	Furin	Btg1	Bcl2a1b	Pim1	Tnfrsf9	Tnfrsf18	Zfp36l1	Tpm3	Cd83	Batf	Slc25a3	Cyba	Rgs1	Tnfaip3	Fth1	Id2	Sub1	H2-Q7	Ccnd2	Il2rg	Syngr2	Icam1	Gzmc	Il2ra
GP27	Bst2	Plac8	Ramp1	Cd209d	Fth1	Atp1b1	Tyrobp	Fau	Ctsl	Tcf4	Ptma	Xist	Alox5ap	H2afy	Eef1a1	Mvb12a	Itm2b	Psap	Gnas	Cst3	Siglech	Hsp90b1	Ctsb	Klrd1	Psmb8	Tspan13	Rack1	Eef1b2	Oaz1	Upb1
GP28	Ccl5	Epsti1	Crip1	Apol7c	Cst3	Lsp1	Fscn1	Tmem123	H2-M2	B2m	Basp1	H2-K1	Cd63	Gadd45b	H2-D1	Psme1	S100a4	Vim	Serpinb6b	Tmem176b	Psme2	Tmem176a	Bcl2a1b	Zmynd15	Marcksl1	Anxa3	Tbc1d4	Cxcl16	Brk1	Psmb8
GP29	Fabp5	Cd74	H2-Aa	Cst3	Il4i1	Srgn	H2-Eb1	S100a4	Marcks	Anxa2	Tmem123	H2-Ab1	Vim	Calm1	Pfn1	Ifitm2	Clic4	Syngr2	Cfl1	Bcl2a1b	Lsp1	Cnn2	Myo1g	Bcl2a1d	Fscn1	Etv3	Basp1	Tagln2	S100a11	Ccl22
GP30	Cd74	Igkc	H2-Ab1	H2-Aa	H2-Eb1	Cd79a	Ighm	Cd79b	Ly6d	Ebf1	Iglc2	Cd52	Mef2c	Fau	Ly6e	Ms4a1	Ighd	Cd37	Iglc3	H3f3a	Coro1a	Fcmr	Tmsb10	Ltb	Eef1a1	Shisa5	Bank1	Arhgdib	H2-DMb2	Ptprcap
GP31	S100a6	S100a4	Il7r	Lgals1	Cxcr6	Cd3g	Ltb	Ly6e	Id2	S100a10	Cd52	Tmem176a	Trbc2	Capg	Tmsb10	Shisa5	Cd3d	Ptprcap	Maf	S100a11	Emb	Fau	Eef1a1	Tmem176b	Icos	Laptm5	Xist	Fxyd5	Lmo4	Itm2b
GP32	Snu13	Set	Eif4g2	Hnrnpf	G3bp1	Eif4a1	Eif5	Ncl	Srsf3	Vasp	Ran	Eif3a	Hnrnpa3	Hnrnpu	Tcp1	Eif2s2	Vcp	Sept7	Npm1	Pcbp1	Eef1g	Eif6	Anp32b	Hnrnpab	Cycs	Hnrnpk	Eif5a	Emg1	Gtpbp4	Hnrnpc
GP33	Ly6d	Cd74	H2-Ab1	H2-Aa	Ly6c2	Irf8	Tyrobp	Mpeg1	Ly6a	Siglech	H2-Eb1	Ctsh	Grn	Lgals1	Pld4	Plac8	Fcer1g	Ly6e	Bst2	Rnase6	Psap	Rac2	H2-K1	Dnajc7	Cyba	H2-Q7	Tcf4	Cd52	H2-D1	Klk1
GP34	Mcpt4	Cma1	Tpsb2	Cpa3	Apoe	Hdc	Serpinb1a	Srgn	Fcer1g	Cd63	Ccl2	Ly6a	Mrgprb1	Itm2b	Tph1	Gata2	Fth1	Cd81	Neat1	Fcer1a	Rgs1	Basp1	Ftl1	Id2	Kit	Xist	H3f3b	Tyrobp	Ubb	Ifitm2
GP35	S100a8	S100a9	Tyrobp	Retnlg	Il1b	S100a6	S100a11	Msrb1	Fth1	Srgn	Cd52	Csf3r	Ftl1	Lcp1	Slpi	Ifitm2	Taldo1	Mmp9	Hp	Fxyd5	Alox5ap	Fcer1g	Anxa2	Ifitm1	Txn1	Fau	Hdc	Cxcr2	Coro1a	Tpd52
GP36	Elob	Atp5g1	Ftl1	Atp5j	Atp5e	Ptma	Prdx1	Uqcrq	Atp5k	Ndufa4	Ppia	Cox7c	Eif5a	Mrpl52	Dynll1	Ubl5	Fth1	Cox5a	Ybx1	Pomp	Atp5j2	Atp5l	Cox6c	Cox5b	Nme1	Cox8a	Cox7b	Psmb8	Psma2	Cox7a2
GP37	S100a4	Ltb	Ly6e	Il7r	Fcer1g	S100a6	Emb	Tmsb10	Shisa5	Tmem176a	S100a10	Tmem176b	H2-K1	Id2	Xist	Cd7	Ncoa7	H2-D1	Itm2b	Il18r1	B2m	Cd82	Klrb1b	Klrb1f	Bcl2	Ifi203	Odc1	Ccdc184	Fxyd5	Ptprcap
GP38	Birc2	Xist	Marcks	Cacnb3	H2-K1	Tbc1d4	Etv3	Apol7c	Neat1	Ccl5	Slco5a1	Ankrd33b	Adam23	Lrrk1	H2-M2	Rgs1	Mxd1	Ccr7	Pfkfb3	Fscn1	Atp2b1	Bmp2k	Tmem123	Arhgap31	Anxa3	Apobec3	Zfp36l1	Nfat5	Samsn1	Phip
GP39	H2afz	Hmgb1	Ubb	H3f3a	Fth1	Chchd2	Myl12b	Cox8a	Prdx2	Cox4i1	Ptma	Slc25a3	Pfdn5	Son	Sh3bgrl3	Snrpe	Arl6ip1	Fau	Eif4a2	Btg1	Ppia	H3f3b	Gpx4	Mycbp2	Sumo2	Arpc3	Park7	Serf2	B2m	Eloc
GP40	Isg15	Slfn5	Samhd1	Irf7	Mndal	Ifitm3	Cxcl9	Stat1	Rnf213	Ifi47	Trim30a	Tspo	Cxcl10	Ifi203	Zbp1	Sp100	Pnp	Ifi204	Bst2	Ifi209	Oasl2	H2-T23	Gbp2	Parp14	Phf11b	Ifi27l2a	Herc6	Ms4a4c	Serpina3g	Xaf1

## Sheet: IL-2
GP	Top genes
GP01	Eef1a1	Fau	Lars2	Rack1	Fth1	Tma7	Uba52	Ftl1	Ppia	Eef1b2	Naca	Eef1g	Myl6	Calm1	Ubb	Laptm5	Cfl1	H2-K1	Uqcrh	Atp5h	Gapdh	Sh3bgrl3	Oaz1	Chchd2	Pfdn5	Ptma	Eif1	H3f3a	Aes	Shisa5
GP02	Pabpc1	Eif4g2	Wnk1	Hnrnpk	Ywhaz	Vim	Luc7l2	Cdc42	Ucp2	Hnrnpa3	Msn	Ube2d3	Serbp1	Cox6a1	Lars2	Celf2	Mbnl1	Actr3	Ptp4a2	Eif3a	Gdi2	Ankrd44	Ddx17	Txndc17	Capzb	Srsf2	Ccnd2	Calm1	Sp100	Ppp1r18
GP03	Lyz2	Fth1	Apoe	Ftl1	Lyz1	Vim	Gpx1	Eef1a1	Tyrobp	Aif1	Fau	Pla2g2d	Mif	Sec61b	Gpx4	Lgals3	Cox4i1	Eef1b2	Cd63	Cyba	Rac2	Cox7a2l	Rack1	Txn1	Gapdh	Ppia	B2m	Vamp8	Cox5a	Gngt2
GP04	Tyrobp	Ly6d	Bst2	Siglech	Plac8	Irf8	Cd74	Psap	Ctsl	Ly6c2	Tcf4	Ctsh	Rnase6	Ctsb	Cox6a2	Mpeg1	Ly6e	Grn	H2-Aa	H2-Ab1	Fcer1g	Pld4	Lgals1	Cst3	Fth1	Atp1b1	Lair1	Dnajc7	Ccr9	H2-K1
GP05	Cst3	Cd74	H2-Ab1	H2-Aa	H2-Eb1	Psap	Irf8	Naaa	Ppt1	Cd52	Plbd1	Mpeg1	Id2	H2-DMa	Ly6e	Xcr1	Wdfy4	Atox1	H2-DMb1	Fau	Aif1	Eef1b2	H2-D1	Gm2a	Eef1a1	Napsa	Tmsb10	Lsp1	H2-K1	Cyba
GP06	Npm1	Ptma	Ppia	Eif5a	Serbp1	Nme1	Ncl	Eef1a1	Atp5g1	Mif	Tmsb10	Atp5e	Eif4a1	Vim	Rack1	Fau	Uqcrq	Eef1g	Ranbp1	Hnrnpf	Eef1b2	Ppp1r14b	Tuba1b	Srrm2	Pebp1	Cct3	Cox6a1	Fbl	Cfl1	Anp32b
GP07	Uba52	Ubb	Ndufa7	Cox5b	Cox6b1	Sec61g	Tmem258	Gabarap	Sri	Chchd2	Dynll1	Ubl5	Elob	Uqcrb	Ube2l3	Nedd8	Atp5j2	Cox7b	Atp5h	Cox7c	Psma7	Cox7a2	Minos1	Psmb8	Tspo	Clta	Tma7	Cox8a	Txndc17	Gapdh
GP08	Cxcl9	Cxcl10	Serpina3g	Samhd1	Gbp5	Irgm1	Ifi47	Slfn5	Fam26f	Gbp2	Pnp	Slfn2	Cdkn1a	Lcp2	Stat1	Nampt	Clic4	Bcl2a1b	Irf8	Ptpn1	Ifi207	Gbp7	Iigp1	Ifi203	Sod2	Cd40	Zyx	Srgn	Mndal	Rnf19b
GP09	Ncl	Npm1	Gzmb	Ldha	Eif5a	Tomm20	Ran	Hspd1	Ccnd2	Ppp1r14b	Eif4a1	Eef1g	Ptma	Hspa5	Cycs	Serbp1	Nme1	Xcl1	Hnrnpab	Srm	Srsf3	Mif	Il2rb	Calr	Eef2	Cct2	Ybx1	Ranbp1	Eif3a	Cnbp
GP10	Lgals1	Tpm3	Atp5j	Calm1	Capzb	Cotl1	Ywhab	Atp5a1	Cct5	Prdx1	S100a10	Edf1	Srsf3	Eif3i	Ran	Ldha	Rbx1	Ncl	Nme1	Arpc5	Ndufb7	Atp5d	Eif5a	Eif3f	Uqcr11	Mrps14	Emp3	Timm13	Sh3bgrl3	Eif3a
GP11	Xist	Fau	Eef1a1	Rack1	Eef1b2	Ptma	Npm1	Fth1	Eif1	Pfdn5	Ppia	Eef2	Btg1	Cox7a2l	Atp5e	Ddx5	Cox7c	Ubb	B2m	Oaz1	Zfp36l1	Nsa2	Naca	Srrm2	Ankrd11	Eef1d	Ptprc	Ccl5	Slc25a3	H2-K1
GP12	Cd74	H2-Ab1	H2-Aa	H2-Eb1	Cd209d	S100a4	Tcf4	S100a6	Cst3	Cd209a	Syngr2	Fcer1g	Ms4a6c	Plac8	Lsp1	Il4i1	H2-DMa	Bcl11a	Vim	Cd209e	Ctss	Gm2a	Wfdc17	Tyrobp	Plbd1	Gpx1	Lgals3	Fth1	H2-DMb1	Fcgrt
GP13	Ccl8	Apoe	Cd209b	Selenop	Itm2b	Ftl1	Marco	C1qa	Cd74	C1qb	C1qc	Timd4	Fth1	Fcer1g	H2-Aa	Cst3	Lyz2	Tyrobp	Ccl12	Ly6e	Aif1	H2-Ab1	B2m	H2-Eb1	Ctsb	Psap	Eef1a1	Cd63	Ninj1	Cyba
GP14	Klf2	Klf6	H3f3b	Zfp36l2	Rgs2	Ier5	Pnrc1	Ubb	Ddx5	Btg1	Tsc22d3	Fth1	Neat1	Rgs1	Mcl1	Stk17b	Srsf5	Rbm39	Zfp36l1	Clk1	Ptma	Ftl1	Hist1h1c	Rhob	Eif1	Txnip	H3f3a	Morf4l1	Elob	Calm2
GP15	Tln1	Atrx	Fubp1	Ncl	Msn	Arglu1	Macf1	Fus	Ptprc	Csde1	Pdia3	Tpr	Sfpq	Hspa5	Prrc2c	Hnrnpu	Iqgap1	Set	Srrm1	Akap13	Rbm39	Dock2	Srrm2	Eif3a	Chd4	Myh9	Hnrnpa3	Canx	Dock10	Myl12b
GP16	S100a6	S100a4	Il7r	Cxcr6	Lgals1	Id2	Cd3g	Ly6e	Tmem176a	S100a10	Capg	Tmem176b	Ltb	S100a11	Trbc2	Ptprcap	Thy1	Maf	Cd3d	Icos	Cd52	Lmo4	Emb	Fxyd5	Pxdc1	Itm2b	Ramp1	Ahnak	Hcst	Itgb7
GP17	Cd74	Igkc	H2-Aa	H2-Ab1	H2-Eb1	Cd79a	Ighm	Cd79b	Ly6d	Iglc2	Ebf1	Cd52	Fau	Mef2c	Ly6e	Ighd	H3f3a	Ms4a1	Iglc3	Fcmr	Cd37	Eef1a1	Ltb	Coro1a	Btg1	H2-K1	Shisa5	Ptprcap	Tmsb10	H2-DMb2
GP18	Lyz2	Ifitm3	Plac8	Tyrobp	Fcer1g	Cybb	Ifi27l2a	Lgals3	S100a4	Psap	Cst3	Ms4a6c	S100a6	Ctss	Ly6c2	Ccr2	Ifitm2	Gpx1	Prdx5	Alox5ap	Ly6e	Apoe	Fn1	Ms4a4c	Ccl6	Fxyd5	Cyba	Lst1	Cd52	H2-D1
GP19	Hspa5	Calr	Hsp90b1	Manf	Pdia6	Spcs2	Pdia3	Dnajc3	Krtcap2	Dnajb11	Ostc	Hnrnpa3	Fkbp2	Sec61g	Sdf2l1	Lman2	H2-Q7	Selenok	Srp9	H2-D1	Herpud1	Ppib	Cdk2ap2	Selenos	Ssr2	Ssr4	Rpn1	Atp5g1	Sec61b	Creld2
GP20	S100a10	Ms4a4b	Klf2	Ifi203	Selplg	Tspo	Crip1	Cd7	Gmfg	Lsp1	Mndal	Emb	Ube2d3	Cd47	Hnrnpf	Foxp1	Epsti1	Slfn2	H2afz	Vim	Itgb7	Atp1b3	Gpx4	Tnrc6b	Msn	Evl	Jak1	Shisa5	Eef2	Tmsb10
GP21	Fus	H2-Q7	Xist	Son	Macf1	Cd74	Atp5g2	Clec2d	Kcnq1ot1	Ddx5	Eif4a2	Rbm25	Chd4	Fau	Ube2d3	Ptprc	Tubb5	H2-T23	Dynll1	Srrm2	Ncl	Arhgap30	Pabpc1	Lcp1	Pnisr	Cox8a	H2-Aa	Eef1a1	Prrc2c	H2-Eb1
GP22	Psap	Ctsb	Serinc3	Mpeg1	Sdc3	Grn	Laptm5	Irf2bp2	Ctsc	Zeb2	Hsp90b1	Cybb	Lamp1	Marcks	Kctd12	Pcbp2	Itm2c	Csf1r	Vcam1	Ctsa	Sirpa	H2-K1	Cltc	Selenop	Abcg1	Pabpc1	Dazap2	Ctsd	Mafb	Atp5a1
GP23	Ccl5	Gzma	Nkg7	Tyrobp	Fcer1g	Cd52	Klrk1	Ncr1	Klre1	Ms4a4b	H2-K1	Prf1	Klrb1c	Ptprcap	Klrd1	Id2	H2-D1	Il2rb	Xcl1	Lgals1	Pfn1	Ptprc	H2-Q7	Gzmb	Tmsb10	Ctsd	Ctsw	Anxa2	H2afz	Ctla2a
GP24	S100a9	S100a8	Il1b	Tyrobp	Msrb1	S100a11	Srgn	Fth1	S100a6	Cd52	Csf3r	Ftl1	Slpi	Ifitm2	Fau	Retnlg	Fxyd5	Fcer1g	Txn1	Taldo1	Mmp9	H2-D1	Lcp1	Btg1	Lst1	H3f3a	Alox5ap	Ifitm1	Hdc	Rnf149
GP25	Ccl22	Cst3	Tagln2	Crip1	Serpinb6b	Calm1	Fscn1	Anxa2	Serpinb9	Vim	Apol7c	Txn1	Cd40	Clic4	Bcl2a1b	Lsp1	Wnk1	Cd74	Marcksl1	Pfn1	Psme2	S100a11	Myl6	Basp1	Epsti1	Vcp	Bcl2a1d	Srgn	Cd63	Tspo
GP26	Fcer1g	S100a4	Ltb	Ly6e	S100a6	Emb	Il7r	Id2	Tmem176a	Tmsb10	Tmem176b	Odc1	Shisa5	Ncoa7	H2-K1	Cd82	H2-D1	Bcl2	B2m	Xist	Il18r1	Btg1	Itm2b	Cyba	Klrb1b	Cd7	Klrb1f	S100a10	Zfp36l1	Ptms
GP27	Mcpt4	Cma1	Tpsb2	Cpa3	Apoe	Srgn	Serpinb1a	Fcer1g	Ly6a	Cd63	Mrgprb1	Hdc	Ccl2	Itm2b	Gata2	Tph1	Fth1	Fcer1a	Id2	H3f3b	Cd81	Kit	Ftl1	Basp1	H2-K1	Xist	Tyrobp	Neat1	Cyp11a1	Ifitm2
GP28	Ikzf2	Ifi27l2a	Tnfrsf4	Izumo1r	Cd3d	Cd3g	H2-K1	Ptprcap	S100a10	Trbc2	Tnfrsf18	Cd2	Ltb	Trac	Shisa5	H2-D1	Rac2	Ctla4	Capg	Icos	Cd3e	Ly6e	Ighm	Rhoh	B2m	Cd52	Trbc1	Ets1	Pfn1	Srgn
GP29	Stat1	Igtp	Ifi47	Samhd1	Gbp7	Gbp4	Psme2	H2-T23	Ly6a	Psmb9	Gbp2	Ifi203	Psmb10	Psmb8	Tap1	Parp14	Bst2	Mndal	B2m	Zbp1	Psme1	Rtp4	Iigp1	Tapbp	Sp100	Ifi27l2a	Irgm1	Shisa5	Ccnd2	Socs1
GP30	Tubb5	Stmn1	Tuba1b	H2afz	Ptma	Dek	Hmgb1	Tagln2	Gapdh	Dut	Pclaf	Anp32b	Ran	Snrpd1	Crip1	Ppia	Nucks1	H2afv	Selenoh	H3f3a	Nap1l1	Sumo2	Xist	Nudc	Ranbp1	H2afy	Clic1	Ywhae	Rbm3	H2afx
GP31	Tmsb10	Myl6	Fth1	Eif1	Fau	H3f3b	Oaz1	Ppia	Elob	Atp5l	Pfn1	Dynll1	Ftl1	Crip1	Sec61b	Atp5e	Ptma	Eef1a1	Ywhaz	Sec61g	Eif4g2	Hnrnpa2b1	Cdc42	Serf2	Cfl1	Sem1	Cox8a	Chchd2	Hnrnpf	Psme2
GP32	Ccl5	H2-M2	Apol7c	Epsti1	B2m	H2afz	Crip1	Tmem123	Lsp1	Zmynd15	S100a4	H2-K1	Tmem176b	Fscn1	Cst3	Fau	Tbc1d4	H2-D1	Tmem176a	Basp1	Ftl1	Ctss	Anxa3	Cyba	Psme1	Mfge8	Ubb	Cd52	Cxcl16	Eif1
GP33	Fau	Eef1a1	Uqcrh	Tmsb10	Rack1	Atp5g2	Eef1b2	Crip1	Atp5e	Npm1	Naca	Btf3	Fth1	Ptma	Eif3f	Pabpc1	Ppia	Serf2	Pfdn5	Cd52	Ftl1	Eef2	Snrpf	Cox8a	Eif3h	Cox7c	Mrpl52	Sem1	Atp5h	Rtraf
GP34	Cd74	H2-Ab1	H2-Aa	H2-Eb1	S100a4	Cd52	Tyrobp	Fcer1g	S100a6	H2-DMa	Atox1	Psap	Gm2a	Cst3	Ctss	Syngr2	Lyz2	Tmem176b	Cyba	Bcl2a1b	Tmem176a	Fau	H2-DMb1	Ciita	Laptm5	Ctsz	B2m	Sirpa	H2-K1	Lcp1
GP35	Neat1	Xist	Cacnb3	Marcks	Birc2	H2-K1	Slco5a1	Etv3	Adam23	Arhgap31	Ddx5	Atp2b1	Mxd1	Pfkfb3	H2-M2	Tbc1d4	Bmp2k	Nfat5	Ankrd33b	Fscn1	H2-Q7	Pcgf5	Apobec3	Adcy6	H2-Q6	Wnk1	Ccl5	Apol7c	Clec2d	Ccdc88a
GP36	Fabp5	Cd74	Tmem123	Ftl1	H2-Aa	H2-Eb1	Npc2	Tmem176a	Marcks	H2afz	B2m	Lamp1	Etv3	Il4i1	H2-K1	Srgn	Zfp36l1	H2-D1	H3f3a	S100a4	Cyba	Fau	Tmem176b	Gadd45b	Btg1	Ccr7	Eef1a1	H2-Ab1	Lsp1	Tbc1d4
GP37	Trbc2	Tmsb10	Eef1a1	Cd52	Fau	Cd3g	H2-K1	Cd3d	H2-D1	Coro1a	Rack1	Ltb	Shisa5	Ms4a4b	Limd2	Trac	Satb1	Lef1	Fxyd5	Eef1b2	Ets1	Btg1	B2m	Npc2	Rac2	Trbc1	Pfn1	Arhgef1	Ms4a6b	Ptprcap
GP38	Cd3g	Cd3d	Nkg7	Cd52	Ms4a4b	Trbc2	Cd8b1	Thy1	Tmsb10	Trbc1	Ptprcap	Ms4a6b	H2-K1	Ly6c2	Ltb	Rac2	Limd2	Cd8a	Coro1a	Arl4c	H2-Q7	Ptprc	Cd3e	Cotl1	Shisa5	Pfn1	H2-D1	Lck	B2m	Fau
GP39	Vim	Il2rb	Crip1	Rgs1	Mbnl1	Xist	Fau	Eef1a1	Ltb	H2-K1	Lta	Pim1	Ppia	Pfn1	Morf4l1	S100a6	Il2ra	Cish	Ccnd2	Socs1	Lgals1	Btg1	Rexo2	Psmb8	Ptprc	Emp3	H3f3b	Cd52	Rack1	Vasp
GP40	Cox7a2l	Npm1	Eif3f	Eef2	Eif3m	Polr1d	Naca	Pfdn5	Ndufa6	Eif3h	Rgs10	Eef1a1	Atp5c1	Cox8a	Btf3	Rack1	Sh3glb1	Cox4i1	Sec61b	Npc2	Psmb1	Cox6c	Fau	Ucp2	Ubb	Rbm3	Eef1d	Eif3k	Sumo2	Snrpe

## Sheet: IL-4
GP	Top genes
GP01	Epsti1	Ccl5	Txndc17	Vim	Serpinb6b	Txn1	Tspo	Zmynd15	Pla2g16	Npc2	Srgn	Gadd45b	Psme2	Psme1	Ubb	H2-Aa	Itm2c	Crip1	Cd74	Irf8	Tagln2	Cst3	Fscn1	Psmb9	Tuba1a	Lsp1	Psmb8	B2m	Calm1	Mthfd2
GP02	Apoe	Lyz2	Psap	Ctsb	C1qa	Ctss	Grn	Vcam1	Ctsd	Ctsc	Lamp1	Selenop	Serinc3	Itm2b	C1qb	H2-K1	C1qc	Cd63	Dnase1l3	Sirpa	Cfp	Ctsz	Csf1r	Pla2g2d	Mpeg1	Cd81	H2-D1	Ctsa	C3	Tmem176a
GP03	Gzma	Ccl5	Tyrobp	Nkg7	Fcer1g	Klrk1	Ncr1	Cd52	Ms4a4b	Klrd1	Klre1	Il2rb	Klrb1c	Id2	H2-K1	Ptprcap	H2-D1	Ptprc	Prf1	H2-Q7	Ctla2a	Hcst	Ctsw	Xcl1	Txk	Ctsd	Cyba	Pfn1	Sh3bgrl3	Ptpn18
GP04	Il7r	S100a4	S100a6	Cxcr6	Cd3g	Ly6e	Id2	Ltb	Trbc2	Tmem176a	S100a10	Ptprcap	Cd52	Cd3d	Xist	S100a11	Shisa5	Lmo4	Capg	Tmem176b	Hcst	Icos	Thy1	Emb	Pxdc1	Cd3e	Maf	Itm2b	Fxyd5	Srgn
GP05	Myh9	Atrx	Ankrd11	Ptprc	Arpc1b	Fyb	Ankrd12	Ddx5	Git2	Dock10	Tln1	Prrc2c	Mbnl1	Myl12b	Sp100	Fus	Arhgef1	Srrm2	Macf1	Dock2	Ogt	Jak1	Bptf	Hmgb1	Luc7l3	Arhgap15	Lbh	Ets1	Arid4b	Zbtb20
GP06	Ncl	Npm1	Eif5a	Eif4a1	Nme1	Mif	Ran	Set	Ptma	Ppp1r14b	Fbl	C1qbp	Slc25a5	Anp32b	Serbp1	Ranbp1	Eif2s2	Hspd1	Cct3	Pa2g4	Snrpf	Cct5	Snu13	Gnl3	Ppia	Cycs	Ddx21	Srsf2	Rbm3	Snrpd1
GP07	Xist	Neat1	Birc2	H2-K1	Marcks	Cacnb3	Etv3	Slco5a1	Apobec3	Ccl5	Adam23	Ankrd33b	H2-Q7	Ddx5	Mxd1	Nfat5	H2-Q6	Prpf38b	Atp2b1	Phip	Tbc1d4	Ccdc88a	Pfkfb3	H2-Q4	Atrx	Mycbp2	Krit1	Bmp2k	Zfp36l1	Wnk1
GP08	Ikzf2	Ifi27l2a	Trbc2	Cd3g	Shisa5	Ltb	Cd3d	Ptprcap	H2-K1	Cd2	Trac	Cd52	Tnfrsf4	Ly6e	H2-D1	Izumo1r	Xist	S100a10	Ighm	Tnfrsf18	Rac2	Srgn	Rhoh	B2m	Icos	Ctla4	H2-Q7	Ms4a6b	Capg	Btg1
GP09	Ccl5	Apol7c	H2-M2	Cst3	Tbc1d4	S100a4	Crip1	B2m	Lsp1	Tmem176b	Tmem123	Fscn1	Epsti1	Fau	H2afz	H2-K1	Tmem176a	Zmynd15	Btg1	H2-D1	Basp1	Ctss	Mfge8	Bcl2a1b	Anxa3	Samsn1	Cacnb3	Marcks	Birc2	Cd52
GP10	Cd209d	Tcf4	Plac8	Bcl11a	Cd209a	Cst3	Ms4a6c	Bst2	Lsp1	Cd74	Fth1	Fcer1g	Syngr2	Cd7	Lgals3	H2-DMb1	H2-T23	Cbfa2t3	Klrd1	Xist	H2-DMa	H2-D1	Il4i1	Ctss	Ctnna1	Ly6e	H2afy	Lgals1	Ifitm2	Wfdc17
GP11	Lyz2	Fth1	Lyz1	Apoe	Ftl1	Vim	Gpx1	Eef1a1	Mif	Tyrobp	Sec61b	Chchd10	Fau	Cox7a2l	Pla2g2d	Ehd1	Aif1	Eef1b2	Gapdh	Cox4i1	Rac2	Cd63	Lgals3	Txn1	Gpx4	Rack1	Prg3	Rap1a	Ppia	B2m
GP12	Cd74	Igkc	H2-Ab1	H2-Aa	H2-Eb1	Cd79a	Ighm	Cd79b	Ly6d	Iglc2	Ebf1	Ms4a1	Cd52	Ighd	Mef2c	Fau	Ly6e	Iglc3	H3f3a	Cd37	H2-DMb2	Coro1a	H2-DMa	Fcer2a	Bank1	Klf2	Eef1a1	Fcmr	Ptprcap	Xist
GP13	Eef1a1	Naca	Fau	Eef1b2	Pfdn5	Eif3f	Gmfg	Uqcrh	Rack1	Atp5g2	Tmsb10	Cox7a2l	Btf3	Tnrc6b	Pabpc1	Eef2	Ppia	Ndufa6	Nsa2	Jak1	Ltb	Tpr	Gpx4	Hmgb1	Npm1	Supt4a	S100a10	Ndufa4	Gnas	Ncl
GP14	Il7r	Ltb	Fcer1g	Ly6e	Emb	S100a4	S100a6	Shisa5	Tmem176a	Id2	Tmem176b	Xist	Cd7	Tmsb10	Ncoa7	Cd82	H2-K1	Odc1	Il18r1	Klrb1b	H2-D1	S100a10	Klrb1f	Cyba	B2m	Bcl2	Btg1	Ms4a4c	Ifi203	Itm2b
GP15	S100a9	S100a8	Il1b	Tyrobp	Msrb1	Srgn	S100a6	S100a11	Fth1	Cd52	Csf3r	Ftl1	Slpi	Fcer1g	Retnlg	Ifitm2	Taldo1	Fau	Btg1	Lst1	Fxyd5	Lcp1	H2-D1	Txn1	Hdc	Ifitm1	Mmp9	Neat1	Ptprc	Rnf149
GP16	Cd74	Cst3	H2-Ab1	H2-Eb1	H2-Aa	Psap	Irf8	Ppt1	Cd52	Naaa	Plbd1	Id2	Mpeg1	Wdfy4	H2-DMa	Aif1	Atox1	Xcr1	H2-DMb1	Gm2a	Atpif1	Ly6e	Fau	Lsp1	Alox5ap	Eef1b2	Napsa	Psmb9	Lcp1	Man2b1
GP17	Trbc2	Cd52	Cd3g	Tmsb10	Cd3d	Coro1a	Ms4a4b	Ltb	Shisa5	Fau	Eef1a1	H2-K1	Trbc1	Trac	Limd2	H2-D1	Fxyd5	Rac2	Ptpn18	Lef1	Lck	Rack1	Ms4a6b	Arhgdib	Cd3e	Emp3	Btg1	Ptprcap	Lat	Klf2
GP18	Cox6c	Fth1	Elob	Fau	Tmsb10	Eef1a1	Atp5k	Atp5e	Atp5j	Pfn1	Ppia	Myl6	Ptma	H3f3a	Sh3bgrl3	Cox8a	Prdx1	Atp5j2	Calm1	Eef1b2	Ftl1	Cox7b	Sec61g	Uqcr10	Tma7	Cfl1	Bola2	Nsa2	Cox6b1	Cox7c
GP19	Mcpt4	Cma1	Tpsb2	Cpa3	Apoe	Srgn	Fcer1g	Serpinb1a	Hdc	Ccl2	Cd63	Ly6a	Mrgprb1	Fth1	Itm2b	Tph1	Gata2	Neat1	Cd81	Fcer1a	Kit	Xist	Rgs1	H3f3b	Ftl1	Basp1	Id2	Cd55	Tyrobp	Cyp11a1
GP20	H3f3b	Eef1a1	Ptma	Fau	Rack1	Hmgb1	Fth1	Ppia	Cfl1	Ubb	Mbnl1	Uba52	Cox6b1	Tmsb10	Eef1b2	H3f3a	Eif1	Lars2	Luc7l2	Ptprc	Xist	Btg1	Atp5e	Hnrnpf	Naca	Eif4g2	Gapdh	Eef2	Npm1	B2m
GP21	Ccl8	Cd209b	Selenop	Marco	Apoe	Timd4	Itm2b	Hmox1	Ftl1	Cd74	C1qb	Fth1	C1qc	C1qa	Ccl12	Fcer1g	Cd209d	Chchd10	Tyrobp	Cst3	Ninj1	Ccl7	Dab2	Snx2	H2-Aa	Tcf25	Lyz2	Igf1	Blvrb	Mafb
GP22	Cd74	Cst3	Fabp5	Tmem123	Apol7c	Marcks	Il4i1	Ccl22	Basp1	Fscn1	Lsp1	S100a4	Calm1	Marcksl1	Clic4	B2m	Crip1	Tmem176a	H2-K1	H2-D1	Zfp36l1	Ftl1	H2-Aa	Socs2	Tbc1d4	Cd63	Btg1	Gadd45b	Pfn1	Etv3
GP23	Fau	Eef1a1	H2-K1	Rack1	B2m	Ppia	Ptma	Fth1	Ftl1	Ubb	Eef1b2	Tmsb10	Eif1	Myl6	H2-D1	Pfn1	Serf2	Naca	Atp5e	H3f3b	Pfdn5	Laptm5	Cd74	Oaz1	Itm2b	Cst3	Psap	H2afz	Npm1	Atp5l
GP24	Vim	Crip1	S100a6	Lgals1	S100a4	Emp3	Ahnak	S100a10	Tspo	Myl6	Msn	Klf2	Calm1	Sh3bgrl3	Tagln2	Lsp1	Itgb7	Anxa2	Eef1a1	Coro1a	Ppia	Fau	Rack1	Vasp	Anxa6	Fxyd5	Clic1	Pfn1	Flna	Tmsb10
GP25	Eef1a1	Fau	Rack1	Npm1	Eef2	Naca	Pfdn5	Eif3f	Cox7a2l	Btf3	Eef1b2	Uqcrh	Eif3h	Eif3e	Uba52	Atp5g2	Ftl1	Cox7c	Atp5l	Eef1d	Cox8a	Slc25a3	Eef1g	Ubb	Cox4i1	Npc2	Eif1	Ptma	Pcbp2	Eif3m
GP26	Psap	Pabpc1	Pcbp2	Eif4g2	Dazap2	Sod1	BC005537	Laptm5	Ptp4a2	Hsp90b1	Efhd2	Ptma	Ywhaz	Mob1a	Eef1a1	Ddx6	Kctd12	Hnrnpa2b1	Hspa5	Cltc	Canx	Serp1	Wdr1	Eif3a	Ahnak	Ddx3x	Actr2	Calm1	Arpc2	Srsf5
GP27	Lyz2	Ifitm3	Plac8	Fcer1g	Tyrobp	Cybb	Psap	Lgals3	Ms4a6c	Ifi27l2a	Ccr2	S100a4	Cst3	Ctss	S100a6	Lst1	Ifitm2	Prdx5	Cd52	Cyba	Gpx1	Ly6e	Ly6c2	Alox5ap	Ms4a4c	Npc2	Coro1a	Lamp1	Ccl6	Ftl1
GP28	Stat1	Ifi27l2a	Ifi203	Mndal	Slfn5	Isg15	Samhd1	Ifi209	Bst2	Zbp1	Irf7	Ifit3	Slfn2	Sp100	Ifi47	H2-T23	Ifit1	Trim30a	Psmb8	Parp14	Rtp4	Cd47	Plac8	Shisa5	Tspo	Psmb10	Phf11b	Rnf213	Slfn8	Irgm1
GP29	Lars2	Srsf5	Srp14	Myl12a	Ubb	Chchd2	Edf1	Rbx1	Brk1	Psma2	Gapdh	Tma7	H3f3b	Oaz1	Hmgb1	Aes	Atp5d	Atp5b	Arpc1b	Nedd8	Atp5g3	Myl12b	Calm1	Atp6v1f	Psmb3	Arpc3	Psma3	Cdc42	Arpc2	Srsf3
GP30	Nkg7	Ms4a4b	Ly6c2	Ccl5	Hcst	Tmsb10	Cd52	Xist	Cd3d	H2-Q7	Cd3g	Ctsw	Cd8b1	H2-K1	Fau	Il2rb	B2m	Cd8a	Eef1a1	Ly6e	Trbc1	H2-D1	Ptprc	Epsti1	Il7r	Trdc	Ms4a6b	Ptprcap	Trbc2	Arl4c
GP31	Ftl1	Fth1	Fabp5	Lyz2	Aif1	Apoe	Tyrobp	Eef1a1	Fau	Lgals3	Cstb	C1qa	Serf2	Clta	Ppia	Cox8a	Lst1	Vim	Bri3	Gabarap	Cox4i1	Atox1	Cyba	Fam213b	Vamp8	Ubb	Txn1	C1qb	Capza2	Pla2g2d
GP32	Tubb5	H2afz	Stmn1	Tuba1b	Ptma	Dek	Pclaf	Nap1l1	Anp32b	H2afv	Hmgb1	Ppp1ca	Dut	Nucks1	Ran	Sfpq	Xist	Gapdh	Sumo2	Ybx1	Serbp1	Hmgn2	Nol7	Hnrnpu	Arpp19	H3f3a	Hdgf	Lsm5	Smc2	Ppia
GP33	Tyrobp	Bst2	Siglech	Irf8	Psap	Plac8	Ly6d	Cd74	Fth1	Ctsl	Ly6c2	Rnase6	Grn	Ctsb	Cst3	Xist	Tcf4	Cox6a2	Ly6e	Ighm	Rac2	Ctsh	Mpeg1	Ramp1	Cybb	Serinc3	Lsp1	H2-Aa	Atp1b1	Pld4
GP34	Ly6d	Cd74	H2-Ab1	Ly6a	Tyrobp	Siglech	Plac8	Irf8	H2-Aa	Bst2	Klk1	Ctsh	H2-Eb1	Ctsl	Ly6c2	H2-Q7	Tcf4	Ly6e	Cox6a2	H2-K1	Ccr9	Psap	Lgals1	H2-D1	Ctsb	Pld4	Xist	Cyba	Mpeg1	Fth1
GP35	Calr	Hsp90b1	Hspa5	Pdia6	Sdf2l1	Manf	Tmsb10	Sec61g	Spcs2	Crip1	Pdia3	Sec61b	Ptma	Ppia	Atp5h	Tmem258	Tagln2	Atp5g1	Fkbp2	Ppib	Sec11c	Snx3	Krtcap2	Cox6b1	Ostc	Ran	Pfn1	Calm1	Cox7a2	Cdk2ap2
GP36	Sfpq	Ncl	Hnrnpu	Dock10	Hspa5	Kcnq1ot1	Son	Eef1a1	Fus	Pabpc1	Fau	Tln1	Ubb	Eef1g	Sec61g	Set	Ptprc	Pnisr	Atrx	Ppia	Hnrnpa3	Ptma	Calr	Ddx5	Rack1	Npm1	Srrm1	Prrc2c	Nsa2	Fubp1
GP37	Klf2	Klf6	H3f3b	Btg1	Zfp36l1	Ier5	Eif1	Ptma	Rgs1	Pnrc1	Srsf5	Ddx5	Ubb	Rbm39	Zfp36l2	Rgs2	Fth1	Stk17b	Ftl1	Fau	H3f3a	Pim1	Clk1	H2afz	Eef1a1	Ppia	Tra2b	Tra2a	Neat1	Hint1
GP38	Btf3	Rbm3	Rhoa	Cdc42	Ybx1	Srsf3	Eif3f	Pabpc1	Atp5c1	Eif4a1	Clta	Morf4l1	Slc25a3	Cfl1	Eif1	Pfn1	Naca	Sec61b	Eef1a1	Psme1	Hnrnpa1	Cox5b	Sumo2	Gnb2	Uqcrh	Eef1b2	Atp5g2	Vasp	Arpc2	Tmsb10
GP39	Cd74	H2-Eb1	H2-Aa	H2-Ab1	S100a4	Cd52	S100a6	Syngr2	Tmem176a	Fcer1g	H2-DMa	Tyrobp	Atox1	Gm2a	Tmem176b	Ctss	Sh3bgrl3	Ciita	Plbd1	H2-DMb1	Cyba	Napsa	Gpx1	Fau	Fth1	Cst3	Lcp1	Fabp5	H2-DMb2	Ctsz
GP40	Bcl2	H2-DMa	Eef1a1	Il4ra	H2-K1	Trbc2	Fau	Eno1	Bcl11b	Rack1	Tmsb10	B2m	Cnp	Coro1a	Ms4a6b	Satb1	Npm1	Ptpn18	Pfn1	H2-D1	Ptprcap	Mbd2	Eef1b2	Igfbp4	Trac	Glipr2	Rac2	Ccnd2	Inpp4b	Foxn3

## Sheet: IL-7
GP	Top genes
GP01	S100a6	S100a4	Cxcr6	Ly6e	Il7r	Lgals1	Trbc2	Id2	Tmem176a	Cd3g	Tmem176b	Ltb	Capg	S100a10	Ptprcap	S100a11	Icos	Xist	Cd3d	Pxdc1	Lgals3	Lmo4	Maf	Lat	Shisa5	Thy1	Emb	Fxyd5	Skap1	Cd52
GP02	Cd74	H2-Ab1	H2-Aa	H2-Eb1	S100a4	Tyrobp	Fcer1g	Psap	Lyz2	Bcl2a1b	Cd52	Atox1	Cyba	Gm2a	Cst3	H2-DMa	H2-DMb1	Lst1	Tmem176a	S100a6	Sirpa	Syngr2	Tmem176b	Napsa	Fth1	Ctss	Gpx1	Rgs2	Bcl2a1d	Ifitm3
GP03	Arpc2	Eif4g2	Rap1a	Arpc5	Edf1	Pcbp1	Capza2	Rbx1	Grb2	Top1	Tma7	Actr3	Sub1	Sec61g	Myl6	Psma7	Ptp4a2	Arpc3	Dynll1	Gnb2	Myl12a	Ptpn1	Pomp	Cox7a2	Tbca	Eif1	Hnrnpa2b1	H3f3a	Eif4a1	Gabarap
GP04	Ccl22	Bcl2a1b	Serpinb9	Cd40	Cst3	Serpinb6b	Tagln2	Bcl2a1d	Fscn1	Anxa2	Crip1	Wnk1	Calm1	Clic4	Ccl17	Apol7c	Txn1	Basp1	Arhgap31	Bcl2a1a	Marcksl1	Marcks	Vim	S100a11	Vcp	Dock10	Lsp1	S100a4	Ctsz	Psme2
GP05	Cst3	Cd74	H2-Ab1	H2-Eb1	H2-Aa	Psap	Irf8	Naaa	Ppt1	Cd52	Plbd1	Mpeg1	Id2	Wdfy4	Atox1	Xcr1	Ly6e	H2-DMa	Aif1	H2-DMb1	Gm2a	Fau	Eef1b2	Eef1a1	Tmsb10	Lsp1	Napsa	H2-D1	Atpif1	Ckb
GP06	Atp5j2	H3f3b	Pfn1	H3f3a	Elob	Dynll1	Calm2	Ppia	Tmsb10	Rhoa	Calm1	Msn	Fau	Hnrnpf	Sumo2	Ftl1	Fth1	Psmb8	Hnrnpk	Eef1a1	Arpc3	Cox6c	Cfl1	Atp5e	Sem1	Myl6	Myl12b	Sh3bgrl3	Atox1	Serf2
GP07	Cd74	H2-Ab1	H2-Aa	H2-Eb1	S100a4	S100a6	Cd209d	Cd209a	Syngr2	H2-DMa	Cst3	Tcf4	Lsp1	Fcer1g	Bcl11a	Ctss	Ms4a6c	Gm2a	Vim	Wfdc17	Cbfa2t3	H2-DMb1	Lgals3	Tyrobp	Fth1	Napsa	Plbd1	Gpx1	Tmem176b	Xist
GP08	Calr	Hspa5	Hsp90b1	Manf	Pdia6	Spcs2	Pdia3	Sec61g	Krtcap2	Ppib	Sdf2l1	Selenok	Dnajb11	Cyba	Ostc	Dad1	Selenos	Fkbp2	Sec11c	Herpud1	Ssr2	Ndufa13	Psmb8	Psma3	Ssr4	Gapdh	Cox7b	Tmed10	Canx	Tmed9
GP09	Ccl5	Eif3e	Eif4a2	Fau	Ubb	Pcbp2	Cox7a2l	Fth1	H2afz	Ptma	Cox8a	Bcl2a1b	Btf3	Cd52	B2m	Pfdn5	Cox4i1	Itm2b	Naca	Uqcrh	Eif1	Eif3m	Ctss	Rtraf	Dap	Xist	Gpx4	Ndufa6	Eef1a1	Chchd2
GP10	Lcp1	Eef1a1	Cfl1	Fau	Ly6e	Rack1	Tma7	B2m	Gnai2	Tmsb10	Calm1	Cox5b	Dynll1	Myl12b	Pfn1	Pabpc1	Serf2	Sumo2	H2-K1	Ptma	Ptprc	Gapdh	Actr3	Atp5h	Ncl	Laptm5	Arhgdia	Ywhaz	Trir	Btg1
GP11	Stmn1	Tubb5	Tuba1b	Ptma	H2afz	Tagln2	Hmgb1	Crip1	Ppia	Pclaf	Ran	Dek	Anp32b	Dut	Gapdh	Nap1l1	Tmsb10	Hnrnpa3	Ranbp1	Vim	Lgals1	Nucks1	Calm1	Xist	Ybx1	Hmgn2	H2afv	Prdx1	H2afx	H3f3a
GP12	Ets1	Ptprc	Tcf7	Arhgap45	Macf1	Ankrd11	Fyb	Trbc2	Lck	Prrc2c	Atrx	Jak1	Satb1	Ube2d3	Ms4a4b	Kcnq1ot1	Luc7l2	Ogt	Tnrc6b	Akap13	Il7r	Myh9	Chd4	Hmgb1	Srrm2	Mbnl1	Zbtb20	Ablim1	Cd3g	Atp1b3
GP13	Lyz2	Fth1	Ftl1	Apoe	Gpx1	Vim	Eef1a1	Lyz1	Tyrobp	Fau	Aif1	Sec61b	Mif	Lgals3	Gapdh	Ppia	Gngt2	Tmsb10	Cox4i1	Eef1b2	Lgals1	Rack1	Cox5a	Rac2	Gnas	Msrb1	Pla2g2d	Txn1	Chchd10	Serf2
GP14	Xist	Neat1	Birc2	H2-K1	Marcks	Slco5a1	Cacnb3	Arhgap31	Nfat5	Etv3	Prpf38b	Ankrd33b	Son	Luc7l2	Mycbp2	Apobec3	Phip	Tbc1d4	Atp2b1	Ddx5	Adam23	Ccl5	Mxd1	H2-Q6	Lrrk1	Bmp2k	H2-Q4	Krit1	Pfkfb3	Ccdc88a
GP15	Fabp5	Marcks	Cd74	Tmem123	Cd44	Zfp36l1	Ftl1	Etv3	Btg1	Syngr2	Socs2	H2-Aa	Ccr7	Marcksl1	Lamp1	Npc2	Clic4	Calm1	Srgn	H2afz	Eef1a1	B2m	Klf6	Vim	Ccl17	Cnn2	Tmem176a	Cst3	S100a4	Ccl22
GP16	Ccl5	Epsti1	Cd74	Vim	Npc2	Txndc17	Gadd45b	Crip1	H2-Aa	Srgn	Serpinb6b	B2m	H2-K1	Ubb	Ftl1	H2-Eb1	Zmynd15	H2-D1	Txn1	Tspo	Cst3	Psme2	Lsp1	Tmem123	Psme1	Cxcl16	Fscn1	H2afz	Tubb5	H2-Q7
GP17	S100a8	S100a9	Il1b	Tyrobp	Msrb1	Srgn	S100a11	S100a6	Fth1	Csf3r	Ftl1	Cd52	Slpi	Fcer1g	Retnlg	Taldo1	Fxyd5	Ifitm2	Txn1	Lcp1	Fau	Hdc	Btg1	H2-D1	Ifitm1	Neat1	Lst1	Hp	Rnf149	Cxcr2
GP18	Cd74	Tyrobp	Ly6d	Bst2	Siglech	Irf8	Plac8	Psap	Ctsl	Ly6c2	Tcf4	H2-Aa	H2-Ab1	Ctsh	Ctsb	Rnase6	Xist	Ly6e	Cox6a2	Grn	Mpeg1	Fth1	Pld4	Lgals1	Fcer1g	Ly6a	H2-Eb1	Atp1b1	Cst3	Cybb
GP19	Ncl	Eif5a	Npm1	Mif	Nme1	Eif4a1	Ppp1r14b	Ran	Ptma	Ranbp1	Serbp1	Set	C1qbp	Slc25a5	Anp32b	Fbl	Hspd1	Nhp2	Cct8	Atp5g1	Snu13	Ddx21	Eif2s2	Ybx1	Pa2g4	Cct5	Ppia	Tomm20	Eef1g	Srsf2
GP20	Lyz2	Ifitm3	Plac8	Tyrobp	Fcer1g	S100a6	Lgals3	Cybb	Psap	S100a4	Ms4a6c	Ifitm2	Cst3	Ccr2	Gpx1	Ly6c2	Ctss	Ifi27l2a	Chil3	Msrb1	Alox5ap	Prdx5	Ccl6	Vim	Hp	Ly6e	Ftl1	Crip1	Fxyd5	Lst1
GP21	Crip1	Klf2	Fau	Eef1a1	Myl6	Rack1	Tmsb10	Ptp4a2	Eef2	Naca	Ppia	Emp3	Fth1	Eef1b2	Actr3	Sh3bgrl3	Arpc2	Trbc1	H3f3a	Atp5h	Ptma	Calm1	Hnrnpf	Cox7a2l	Pabpc1	Cd52	Eif1	Ighm	Ppp1ca	S100a10
GP22	Polr1d	Rbm3	Atp5g2	Atp5c1	Supt4a	Eef2	Npc2	Eif3h	Npm1	Myl12b	Sem1	Cox5b	Tmem234	Btf3	Eif3f	Eef1d	Rtraf	Eif3e	Selenow	Naca	Atp5d	Arf5	Edf1	Cox6c	Itm2b	Map1lc3b	H3f3a	Pold4	S100a11	Atp5l
GP23	Ltb	S100a4	S100a6	Ly6e	Fcer1g	Il7r	Emb	Tmsb10	Id2	Xist	Tmem176a	Shisa5	Tmem176b	H2-K1	Cd7	Ncoa7	Odc1	S100a10	H2-D1	Cd82	Bcl2	Il18r1	B2m	Klrb1f	Klrb1b	Itm2b	Ifi203	Ccdc184	H2-Q7	Sh3bgrl3
GP24	Mcpt4	Cma1	Tpsb2	Cpa3	Apoe	Srgn	Hdc	Serpinb1a	Fcer1g	Cd63	Ly6a	Ccl2	Mrgprb1	Tph1	Fth1	Gata2	Itm2b	Neat1	Fcer1a	Xist	Basp1	Rgs1	Ftl1	H3f3b	Cd81	Kit	Ubb	Id2	Tyrobp	Ifitm2
GP25	Apol7c	S100a4	H2-M2	Ccl5	Crip1	Lsp1	Fscn1	Tmem176b	Cst3	Tmem123	Epsti1	Cacnb3	H2-K1	H2-D1	Tbc1d4	Tmem176a	Eno3	Brk1	B2m	Basp1	H2afz	Zmynd15	Birc2	Il4i1	Anxa3	Clec2d	Gadd45b	H2-T23	Cxcl16	H2-Q7
GP26	Hspa5	Hsp90b1	Pabpc1	Eif3a	Canx	Ncl	Ccnd2	Lars2	Mat2a	Mbnl1	Eef1g	Ywhaz	Srsf2	Eif4g2	Fus	Cox5a	Hnrnpu	Tuba1b	Sfpq	Lcp1	Bcl2	Hspd1	Eif4g1	Manf	Fubp1	Dock10	Hnrnpa2b1	Ptprc	Hectd1	Tubb5
GP27	Klf2	Klf6	Zfp36l2	Btg1	Zfp36l1	Ier5	H3f3b	Rgs2	Stk17b	Pnrc1	Tra2a	Clk1	Ddx5	Srsf5	Txnip	Hnrnpa2b1	Neat1	Pabpc1	Rgs1	Smad7	Ddx3x	Msn	Nfkbiz	Eif1	Ptma	Cd69	Tsc22d3	Morf4l1	Arpc2	Eef1a1
GP28	Eef1a1	Fau	Rack1	Eef1b2	Eef2	Naca	Atp5e	Pfdn5	Npm1	Tmsb10	Btf3	Pabpc1	Cox7c	Uqcrh	Fth1	Ftl1	Eif3h	Ppia	Eef1g	Eif3e	Rbm3	Sumo2	Eif3f	Cox4i1	Nsa2	Ptma	Sec61g	Snrpf	B2m	Myl6
GP29	Vim	Iqgap1	Crip1	Tpm3	Tspo	Lgals1	Emp3	Ahnak	Ppia	Arhgdib	S100a6	S100a13	Arpc5	S100a10	Sh3bgrl3	Pfn1	Calm1	Arpc3	Coro1a	Tmsb10	Atp5b	H2afz	Cnn2	Arpc1b	Clic1	Srsf3	Tagln2	Ccnd3	Eef1a1	Ptprc
GP30	Isg15	Mndal	Bst2	Ifi27l2a	Ifi203	Stat1	Slfn5	Irf7	Ifit3	Ifi47	Zbp1	Ifi209	Trim30a	Phf11b	Samhd1	Sp100	Rnf213	Rtp4	H2-T23	Ms4a4c	Ifit1	Ly6a	Slfn2	Ifitm3	Tspo	Xaf1	Isg20	Usp18	Cxcl10	Plac8
GP31	Ikzf2	Ifi27l2a	Cd3g	Cd3d	Trbc2	H2-K1	Shisa5	Ltb	Tnfrsf4	Ptprcap	Izumo1r	S100a10	Trac	Xist	Cd2	H2-D1	Tnfrsf18	Ly6e	Rac2	Cd52	Capg	Srgn	Ubb	Ctla4	H2-Q7	Rhoh	Icos	Rgs1	Il2rb	Ighm
GP32	Gmfg	Cotl1	Eif3i	Slc25a3	Atp5g2	Gapdh	Anp32a	Lsm4	Eif3f	Arhgdib	Vasp	Myl12b	Gpi1	Eef1b2	Gnb2	Coro1a	Arpc4	Atp5o.1	Rack1	Tpm3	Eef1g	Aes	Atp5c1	Uqcrh	Pycard	Arpc1b	Eif3k	Ostf1	Abracl	Hnrnpa1
GP33	Cd3d	Cd3g	Nkg7	Ms4a4b	Trbc2	Cd8b1	Ltb	Cd52	Tmsb10	H2-K1	Ms4a6b	Thy1	H2-Q7	Coro1a	Shisa5	Ptprcap	Hcst	Cd8a	Fau	Ly6c2	Eef1a1	Arl4c	H2-D1	Cd3e	Xist	Limd2	Rac2	Ptpn18	B2m	Ly6e
GP34	Cd209b	Ccl8	Marco	Selenop	Timd4	Ftl1	Apoe	Fth1	Itm2b	C1qb	Cd74	Ccl12	C1qa	C1qc	Fcer1g	Hmox1	Tyrobp	Cst3	Ninj1	Ccl7	Ctsb	Psap	H2-Aa	Mafb	Aif1	Cd209d	Folr2	Lyz2	Cd63	B2m
GP35	Eef1a1	Fau	Ptma	Rack1	Eef1b2	Ppia	Fth1	Tmsb10	Atp5l	Eif1	B2m	H3f3a	Btg1	Npm1	Ftl1	Rbm3	Xist	Atp5g2	Naca	Ccl5	Oaz1	Serbp1	H2-K1	Cd52	Ybx1	Pfdn5	H3f3b	Myl6	Cox7a2l	Ubb
GP36	Psap	Ctsb	Apoe	Lyz2	Serinc3	C1qa	Ctsd	Lamp1	Ctsc	Ctss	Vcam1	Mpeg1	Grn	Sirpa	Sdc3	H2-K1	C1qc	C3	Itm2b	Csf1r	Ctsa	Selenop	Laptm5	Cd81	Ctsz	C1qb	Cfp	Pla2g2d	Cybb	Tmem176a
GP37	Uba52	Lars2	Fth1	Pfdn5	Fau	Ftl1	Cox7a2l	Tma7	Eef1a1	Rack1	Eif1	Snrpg	Psmb1	Eef1b2	H3f3b	Ppia	Tspo	Cox8a	Naca	Ubl5	Hmgb1	Atp5h	Eif3h	Ubb	Chchd2	Eef1g	Cox6c	Eif3f	Cox4i1	Eef1d
GP38	Ccl5	Gzma	Nkg7	Tyrobp	Fcer1g	Klrk1	Ms4a4b	Ncr1	Klre1	Klrd1	Il2rb	Id2	H2-K1	Cd52	H2-D1	H2-Q7	Lgals1	Klrb1c	Prf1	Xcl1	H2afz	Ctsd	Ptprcap	Ctla2a	Ctsw	Shisa5	Anxa2	Ptprc	Hcst	Tmsb10
GP39	Trbc2	Ltb	H2-K1	Igfbp4	Ms4a4b	Tmsb10	Bcl2	Eef1a1	H2-D1	Fau	Shisa5	Coro1a	Ifi27l2a	Cd3d	Ms4a6b	Trac	Ccnd2	Cd3g	B2m	Rack1	H2-Q7	Cd52	Fxyd5	Cytip	Ptpn18	Ptprcap	Limd2	Pfn1	Rac2	Ly6e
GP40	Cd74	Igkc	H2-Aa	Cd79a	H2-Ab1	H2-Eb1	Cd79b	Ly6d	Ighm	Iglc2	Ebf1	Ms4a1	Mef2c	Iglc3	Ly6e	Fcmr	Ighd	Cd52	Cd37	Fau	Ltb	Ptprcap	Shisa5	H3f3a	Ifi27l2a	Xist	Bank1	Coro1a	H2-DMb2	H2-DMa

## Sheet: IL-15
GP	Top genes
GP01	Epsti1	Ccl5	Crip1	Serpinb6b	Cst3	Fscn1	Txn1	Vim	Lsp1	Gadd45b	Txndc17	B2m	H2-K1	H2-D1	Psme2	Cd74	Tspo	Apol7c	Calm1	Ccl22	Basp1	Tmem123	Cd63	Zmynd15	Psme1	Pla2g16	Tagln2	Marcksl1	Psmb8	Srgn
GP02	Cst3	Cd74	H2-Ab1	H2-Eb1	H2-Aa	Psap	Cd52	Irf8	Naaa	Ppt1	Plbd1	Ly6e	Fau	Mpeg1	Wdfy4	H2-DMa	Atox1	Id2	H2-D1	Eef1b2	Cxcl9	Aif1	Xcr1	H2-DMb1	Tmsb10	Eef1a1	Dnase1l3	Gm2a	H2-K1	Napsa
GP03	Lyz2	Plac8	Ifitm3	Chil3	Tyrobp	Lgals3	Ly6c2	S100a4	Hp	Ms4a6c	S100a6	Fcer1g	Cxcl10	Cst3	Tmsb10	Ms4a4c	Fn1	Ifi27l2a	Ifitm2	Ccr2	Cybb	Psap	Ftl1	Msrb1	Prdx5	Ly6e	Ifitm6	F13a1	Cd52	Ctss
GP04	Cd74	Igkc	Cd79a	H2-Aa	H2-Ab1	H2-Eb1	Ighm	Ly6d	Cd79b	Cd52	Fau	Iglc2	Ebf1	Ly6e	H3f3a	Ms4a1	Mef2c	Iglc3	Ighd	Eef1a1	Cd37	Fcmr	Fth1	Tmsb10	Ltb	Coro1a	Shisa5	H2-K1	Sh3bgrl3	Ptprcap
GP05	Isg15	Slfn5	Irf7	Mndal	Ifi27l2a	Ifi203	Sp100	Phf11b	Rnf213	Bst2	Ifi209	Isg20	Trim30a	Tspo	Ifitm3	Zbp1	Sp110	Ms4a4c	Epsti1	Ifit3	Slfn2	Ifi35	H2-T23	Usp18	Ifit1	Shisa5	Xaf1	Samhd1	Plac8	Tmsb10
GP06	Lyz2	Apoe	Fth1	Lyz1	Ftl1	Vim	Gpx1	Eef1a1	Pla2g2d	Tyrobp	Sec61b	Fau	Tmsb10	Cd63	Eef1b2	Cox4i1	Mif	Gapdh	Ctsd	Rack1	Aif1	Il4i1	Ctsz	Lgals3	Gnas	Cox7a2l	Ppia	Ehd1	Chchd10	Bst2
GP07	Trbc2	Tmsb10	Eef1a1	Fau	Cd52	Cd3g	Cd3d	H2-K1	Rack1	H2-D1	Shisa5	Limd2	Trac	Btg1	B2m	Ptprc	Rac2	Ets1	Eef1b2	Satb1	Tcf7	Coro1a	Lef1	Ms4a4b	Cd3e	Ltb	Ppia	Pfn1	Xist	Trbc1
GP08	Ccl5	Gzma	Nkg7	Fcer1g	Tyrobp	Klrk1	Ms4a4b	Xcl1	Ncr1	Cd52	Il2rb	Prf1	H2-K1	Klre1	Id2	H2-D1	H2-Q7	Ctla2a	Klrd1	Klrb1c	Gzmb	Tmsb10	Pfn1	Lgals1	Ptprc	Txk	Ctsw	Shisa5	Ptprcap	Sh3bgrl3
GP09	Pabpc1	Dazap2	Laptm5	Pcbp2	Ptp4a2	Ptma	Eif4g2	Sod1	Celf2	Kctd12	BC005537	Zfp36l2	Mbnl1	Psap	Hnrnpa2b1	Gpx1	Gdi2	Zfp36l1	Ddx3x	Irf2bp2	Mob1a	Rgs2	Fth1	Ywhaz	B2m	Cltc	Arpc2	Actr3	Ubl3	Uqcrh
GP10	Neat1	Xist	Birc2	Prpf38b	Cacnb3	Marcks	H2-K1	Phip	Son	Etv3	Ddx5	Ankrd12	Mxd1	Luc7l2	Mycbp2	Adam23	Ankrd33b	Wnk1	Atp2b1	H2-Q7	Arhgap31	Apobec3	Slco5a1	Nfat5	Krit1	H2-Q4	Tbc1d4	Samhd1	Gnb4	AC149090.1
GP11	Lyz2	Psap	Cybb	Lst1	Fcer1g	Ctss	Sirpa	Tmem176b	Ptprc	Tmem176a	Ifitm3	Gm2a	Ms4a6c	Cd52	S100a4	Ifi27l2a	Zeb2	Atox1	Cyba	Prkcd	Tyrobp	Laptm5	Ctsz	Csf1r	Gngt2	Gpx1	Plac8	Pld4	Lamp1	H2-D1
GP12	S100a6	S100a4	Il7r	Cd3g	Cxcr6	Lgals1	Ly6e	Id2	Ltb	Tmem176a	Trbc2	Cd52	Ptprcap	Capg	S100a10	Cd3d	S100a11	Emb	Tmsb10	Tmem176b	Lmo4	Shisa5	Ramp1	Maf	Thy1	Laptm5	Icos	Lat	Fxyd5	Xist
GP13	S100a6	S100a4	Ltb	Ly6e	Fcer1g	Il7r	Tmsb10	Emb	Id2	Tmem176a	Tmem176b	Shisa5	H2-K1	Xist	Odc1	Ncoa7	H2-D1	S100a10	Cd82	Cd7	Sh3bgrl3	Klrb1f	Il18r1	B2m	Bcl2	Klrb1b	Zfp36l1	H3f3b	Itm2b	Ms4a4c
GP14	Klf2	Gmfg	Hmgb1	S100a10	Emb	Klf6	Arhgap45	Ddx5	Stk17b	Gpx4	Srgn	Nop53	Pnrc1	Ndufb11	Ets1	Ctsd	Btg1	Ankrd11	Cd7	H2afv	Selplg	Tnrc6b	Itm2b	Jak1	Supt4a	Ddx24	Tax1bp1	Chd4	Srsf5	Gimap6
GP15	Hspa5	Manf	Calr	Hsp90b1	Pdia6	Spcs2	Hnrnpa3	Ostc	Selenok	Selenos	Dnajb11	Dynll1	Cdk2ap2	Ssr2	Pdia3	Sec61b	Gapdh	Pomp	Myl12a	Cfl1	Srsf5	Calm1	Edf1	Dad1	Dnajc3	Chchd2	Gnai2	Arpc3	Sub1	Tmed2
GP16	S100a4	S100a6	Anxa2	S100a11	Cst3	Tyrobp	Vim	Cfl1	Cd52	Napsa	H3f3a	Emp3	Gnai2	Tpm3	Sh3bgrl3	Ahnak	Tagln2	Arpc3	Pfn1	Lsp1	Atox1	Arpc2	Arpc1b	Clic1	Cdc42	Gpx1	Lgals1	Ccnd1	Anxa5	Myl6
GP17	Ccl5	Fau	Fth1	Ptma	Ubb	Ftl1	Eef1a1	B2m	H2afz	H3f3b	Cox8a	Eif1	Atp5e	Rack1	Cd52	Ppia	Pfdn5	Eef1b2	Naca	H2-K1	Uqcrh	Chchd2	Laptm5	Btg1	Xist	Eif4a2	H3f3a	Cox7a2l	Cyba	Gpx4
GP18	Igfbp4	Ifi27l2a	Ms4a4b	Trbc2	Ltb	Ms4a6b	Tmsb10	Cd52	Ccnd2	Fau	Coro1a	Eef1a1	Ly6e	Arhgdib	Pfn1	Shisa5	Rack1	H2-K1	Cytip	Ptpn18	Cd3g	Eef1b2	Cd3d	H2-D1	Npm1	Skap1	Lat	Trac	Gimap1	Bcl2
GP19	Cxcl10	Gbp2	Il1b	Fth1	Srgn	Acod1	S100a9	S100a8	H2-D1	Rsad2	Gbp5	Ifit1	Mxd1	Slfn5	Fcer1g	Tyrobp	Ifitm3	Oasl2	Tnfaip2	Fgl2	B2m	Ifi47	Slfn4	Samhd1	Marcks	Isg15	Ifitm2	Plek	Hdc	Ifi204
GP20	Apoe	Selenop	C1qa	C1qb	Ccl8	C1qc	Itm2b	Ctsb	Marco	Psap	Cd209b	Timd4	Lyz2	Cd63	Ctss	Grn	H2-K1	H2-D1	Lamp1	Cst3	Vcam1	Ly6e	Ctsc	Mafb	Cd74	Sdc3	Ftl1	Timp2	Lgmn	B2m
GP21	Npm1	Ncl	Gzmb	Eif5a	Ptma	Serbp1	Nme1	Mif	Snu13	Eif4a1	Ran	Tomm20	Ppp1r14b	Ranbp1	Hspd1	Set	Naca	Btf3	Anp32b	Eef1b2	Slc25a5	Rbm3	Ppia	Ybx1	Rack1	Nop10	Hspa5	Eif1	C1qbp	Eef1g
GP22	Klf2	Crip1	Eef1a1	Fau	Rack1	H3f3b	Eef1b2	Ppia	Naca	Ptma	Eif1	Eef2	Tmsb10	Klf6	Myl6	Ubb	H2afz	H3f3a	Vim	Fth1	Hnrnpf	Rbm39	Emp3	Npm1	Zfp36l2	H2-K1	Ftl1	H2-D1	Cox7a2l	Mcl1
GP23	Ikzf2	Ifi27l2a	Tnfrsf4	H2-K1	Tnfrsf18	Cd2	Izumo1r	Ltb	Trbc2	S100a10	Cd3g	H2-D1	Ptprcap	Cd3d	Capg	Shisa5	Il2rb	Ly6e	Cd52	Xist	Ubb	Rgs1	Trac	Srgn	Mbnl1	Pfn1	Rac2	Coro1a	H2-Q7	Fau
GP24	Dock10	Ptprc	Myh9	Iqgap1	Fus	Ankrd11	Akap13	Msn	Hnrnpu	Mbnl1	Prrc2c	Pabpc1	Ncl	Pum2	Macf1	Ptbp3	Arpc5	Lcp1	Fubp1	Csde1	Tpr	Ddx17	Atrx	R3hdm1	Wnk1	Eif3a	Arglu1	Tsc22d4	Ubap2l	Jak1
GP25	Tubb5	H2afz	Tuba1b	Hmgb1	Ptma	Stmn1	Anp32b	Ranbp1	Eif4a1	Hnrnpf	Ran	Srsf3	Ppia	Sumo2	H3f3b	Eif5a	Hnrnpab	Dek	H3f3a	Cfl1	Gapdh	Pclaf	Dut	Set	Nap1l1	Pa2g4	Ncl	Slc25a5	Nucks1	Prdx1
GP26	Kcnq1ot1	Acin1	Sfpq	Xist	Matr3	Eef1g	Ncl	Foxp1	Ppia	Ddx39b	Akap9	Hnrnpu	Clk1	Son	Ddx5	Hspd1	Eif5	Eef1a1	Ptma	Eif4g1	Hspa5	Mybbp1a	Eif3c	Ncor1	Rcc2	Eif3a	Eef1d	Mat2a	Eif4a1	Ubb
GP27	Crip1	Ndufa4	Lgals1	S100a10	Vim	Calr	Emp3	Krtcap2	Manf	Ppib	Hsp90b1	Cox7a2	Snrpd2	Tagln2	Ndufb7	Cox7b	Atp5l	Sec61g	Uqcrb	Atp5k	Sec61b	Hint1	Calm1	Lsp1	Atp5e	Fxyd5	Ndufb11	Cox6c	Mdh1	Snrpf
GP28	Nkg7	Tmsb10	Cd8b1	Cd52	Cd3d	Ly6c2	Cd3g	Ms4a4b	Cd8a	Ptprcap	Hcst	Pfn1	Ms4a6b	Thy1	H2-K1	Coro1a	Trbc2	Cotl1	Ltb	Ctsw	H2-Q7	Eef1a1	Fau	Arl4c	B2m	Tubb5	Cd3e	Rack1	Rac2	Cfl1
GP29	Ly6d	Tyrobp	Siglech	Irf8	Plac8	Bst2	Ctsl	Ly6c2	Psap	Rnase6	Tcf4	Ly6e	Ctsb	Ctsh	Grn	Mpeg1	Cox6a2	Fth1	Pld4	Ly6a	Xist	Lgals1	Dnajc7	Fcer1g	Cybb	H2-D1	Ccr9	Iglc3	Lair1	Atp1b1
GP30	Mcpt4	Cma1	Tpsb2	Cpa3	Apoe	Srgn	Serpinb1a	Fcer1g	Cd63	Hdc	Ccl2	Ly6a	Mrgprb1	Fth1	Tph1	Itm2b	Gata2	Rgs1	H3f3b	Neat1	Cd81	Ftl1	Ubb	Basp1	Fcer1a	Id2	Xist	Ifitm2	Kit	Cyp11a1
GP31	H2-M2	Apol7c	S100a4	Tbc1d4	Fscn1	Tmem123	Crip1	Tmem176b	Lsp1	Tmem176a	H2-K1	Marcks	Basp1	Cacnb3	Ccl5	Birc2	H2-D1	Clec2d	Anxa3	B2m	Mfge8	H2afz	Samsn1	Lrrk1	Zmynd15	Il4i1	Cst3	Mxd1	Gadd45b	Eno3
GP32	Fabp5	Marcks	Etv3	Tmem123	Cd74	Ccr7	Ftl1	Srgn	Calm1	Clic4	Zfp36l1	Btg1	Traf1	Marcksl1	Npc2	Cd83	Lamp1	Cd44	Crip1	H2afz	Eef1a1	Basp1	Rnf19b	Syngr2	Klf6	B2m	Map4k4	Cst3	Il4i1	H2-Aa
GP33	Cd74	H2-Aa	H2-Ab1	H2-Eb1	Ftl1	Eef1a1	Fau	Fth1	H2-DMa	Rack1	H2-K1	B2m	H2-DMb1	Naca	Sh3bgrl3	Ptma	Ppia	Npm1	Ubb	Eef2	Eif1	Itm2b	Cd52	H2-DMb2	H2afz	Eef1g	Eef1b2	Sec61b	Calr	Ciita
GP34	Npm1	Eif3f	Eif3h	Cox7a2l	Eef2	Btf3	Eif3e	Atp5g2	Atp5c1	Naca	Rgs10	Pfdn5	Nsa2	Eif3m	Eef1d	Atp5d	Uqcrh	Npc2	Pold4	Eef1a1	Ndufa6	Tbca	Eif3k	Hnrnpa1	Rack1	Rtraf	Eef1b2	Polr1d	Rbm3	Eef1g
GP35	Stat1	Ifi47	Ly6a	Samhd1	Igtp	Gbp2	Gbp4	Gbp7	Psmb9	Psmb10	Socs1	Tap1	Parp14	Ifi203	Psmb8	Bst2	Psme2	H2-T23	Psme1	Zbp1	Irgm1	B2m	Ppa1	H2-K1	H2-D1	Tapbp	H2-Q7	Mndal	Tap2	Parp9
GP36	Ftl1	Fth1	Fau	Eef1a1	Ppia	Serf2	Dynll1	Pfn1	Cox8a	Aif1	Vamp8	H3f3a	Eif1	Cox5a	Myl6	Lgals1	Arpc1b	Ucp2	Ybx1	Calm1	Psmb8	Oaz1	Sh3bgrl3	Cox6c	Tyrobp	Txn1	Gabarap	Atp5l	Eef1b2	Sem1
GP37	Cd74	Cd209d	H2-Ab1	Cd209a	H2-Aa	H2-Eb1	Syngr2	S100a4	Tcf4	Fcer1g	Plac8	Il4i1	Ms4a6c	Gm2a	S100a6	Ctss	Tmem176a	Tmem176b	Bcl11a	Wfdc17	Ifitm2	Cst3	Xist	H2-D1	Srgn	H2-DMa	Spi1	Napsa	H2-DMb1	Lsp1
GP38	S100a8	S100a9	Il1b	Tyrobp	Msrb1	S100a11	S100a6	Fth1	Srgn	Ftl1	Csf3r	Retnlg	Cd52	Slpi	Ifitm2	Taldo1	Fau	Txn1	Fxyd5	Btg1	Fcer1g	Lcp1	H2-D1	Coro1a	Lst1	Stk17b	Hdc	Neat1	H3f3a	Ccl6
GP39	Uba52	Lars2	Eef1a1	Fau	Rack1	Eef1b2	Snrpg	Naca	Ppia	Calm1	Eef1g	Btf3	Fth1	Uqcrh	Npm1	Gapdh	Eif3f	Pfdn5	Eef2	Eif1	Cox7a2l	Pabpc1	Cox7c	Ubb	Ftl1	Myl6	Tma7	B2m	H3f3b	Cox8a
GP40	Cxcl9	Cxcl10	Serpina3g	Iigp1	Pnp	Fam26f	Ifi204	Clic4	Ccl12	Ifi205	Gbp2	Gbp5	Ifi47	Zyx	Sod2	Cd40	Slfn5	Ifit2	Isg15	Irf7	Plek	Fth1	Nampt	Irf8	Ifitm3	Txn1	Serpina3f	Ifi211	Rsad2	H3f3b

[truncated: 3 more sheets: IL-3, GM-CSF, TNF-α]
