# Supplementary material for: Dictionary of immune responses to cytokines at single-cell resolution
Source: Nature. 2023 Dec 6;625(7994):377–84. doi: 10.1038/s41586-023-06816-9 (PMC10781646; doi:10.1038/s41586-023-06816-9)
Supplement: Cell-type-centric analysis: Subcluster markers for each immune cell type. — Listing of top DEGs (log2FC > 0.25) between each subcluster and all other subclusters in each cell type (i.e., full listing of DEGs for panel e in Extended Data Figs. 5-8 and Supplementary Figs. 2-11). Shown for log2FC, percentage of cells expressing the gene in the subcluster vs. in all other subclusters, and two-sided Wilcoxon rank-sum test P-value and Bonferroni-adjusted P-value for the differential gene expression test. Each tab is a separate cell type. [file 41586_2023_6816_MOESM8_ESM.xlsx]

## Sheet: B cell
Subcluster	Gene	P_val	P_adj	Avg_log2FC	Pct_subcluster	Pct_others
S01	Klf2	2.1289e-105	6.61086e-101	0.531082	0.854	0.728
S01	Crip1	3.17006e-64	9.844e-60	0.365934	0.756	0.624
S01	Cxcr4	1.56763e-62	4.86796e-58	0.439647	0.232	0.122
S01	Ebf1	5.97046e-62	1.85401e-57	0.257462	0.948	0.9
S01	Tsc22d3	6.48802e-50	2.01472e-45	0.42953	0.419	0.296
S01	Cd55	3.74277e-45	1.16224e-40	0.311105	0.562	0.425
S01	Plekho1	3.61651e-44	1.12303e-39	0.354229	0.276	0.173
S01	Jund	5.82757e-41	1.80963e-36	0.309192	0.863	0.793
S01	Dusp2	2.33283e-39	7.24414e-35	0.413465	0.502	0.397
S01	Arhgap45	2.59111e-39	8.04616e-35	0.288503	0.533	0.411
S01	Clk1	4.48815e-39	1.39371e-34	0.319329	0.472	0.359
S01	Pold4	3.41364e-38	1.06004e-33	0.265689	0.643	0.523
S01	Acp5	8.70303e-36	2.70255e-31	0.328798	0.3	0.203
S01	Smim14	1.30112e-35	4.04036e-31	0.263197	0.641	0.534
S01	Fos	2.10301e-35	6.53046e-31	0.550891	0.273	0.186
S01	Ypel3	1.44176e-34	4.47708e-30	0.292338	0.412	0.304
S01	Ier5	3.27104e-34	1.01576e-29	0.272566	0.682	0.581
S01	S100a10	4.89665e-34	1.52056e-29	0.277583	0.594	0.487
S01	Rasgrp2	9.47121e-34	2.9411e-29	0.309999	0.402	0.298
S01	Junb	9.50589e-34	2.95187e-29	0.452161	0.472	0.377
S01	AC160336.1	1.14195e-30	3.5461e-26	0.264118	0.189	0.115
S01	Ccr7	1.02034e-25	3.16846e-21	0.333987	0.327	0.245
S01	Pgap1	1.78135e-25	5.53163e-21	0.273401	0.243	0.167
S01	Neat1	1.13109e-23	3.51238e-19	0.290263	0.373	0.29
S01	Rgs2	1.71576e-21	5.32795e-17	0.29819	0.233	0.166
S01	Klf6	5.08057e-21	1.57767e-16	0.297348	0.349	0.275
S01	Ier2	3.36852e-20	1.04603e-15	0.317301	0.366	0.295
S02	Lars2	0	0	1.0951	0.68	0.279
S02	Uba52	1.12367e-108	3.48932e-104	0.519196	0.733	0.552
S02	Neurl3	2.38344e-65	7.40129e-61	0.451625	0.395	0.247
S02	Fcer2a	4.94742e-54	1.53632e-49	0.334949	0.734	0.586
S02	Cd55	5.19682e-54	1.61377e-49	0.37476	0.58	0.426
S02	Gmfg	3.01358e-51	9.35808e-47	0.356721	0.667	0.532
S02	Hist1h1e	3.39429e-41	1.05403e-36	0.406149	0.32	0.213
S02	Vpreb3	5.11352e-40	1.5879e-35	0.329156	0.509	0.381
S02	Gimap1	3.09467e-33	9.60989e-29	0.253362	0.732	0.641
S02	Siglecg	2.68368e-32	8.33363e-28	0.262466	0.641	0.529
S02	Emp3	5.06822e-32	1.57384e-27	0.285938	0.51	0.393
S02	Acp5	6.00617e-32	1.8651e-27	0.330505	0.302	0.207
S02	Rasgrp2	1.58765e-25	4.93014e-21	0.275678	0.399	0.303
S02	Ypel3	3.86247e-24	1.19941e-19	0.264904	0.404	0.311
S02	Hist1h1c	3.68962e-23	1.14574e-18	0.295274	0.32	0.237
S02	Add3	3.25911e-22	1.01205e-17	0.27877	0.328	0.246
S03	Apoe	6.45573e-10	2.0047e-05	0.390498	0.309	0.279
S03	Arhgap45	1.07112e-09	3.32615e-05	0.335751	0.423	0.441
S03	Ccl5	6.25096e-05	1	0.33176	0.267	0.267
S04	Calr	2.93583e-162	9.11662e-158	0.799207	0.807	0.537
S04	Pdia6	5.87102e-144	1.82313e-139	0.771173	0.499	0.238
S04	Hsp90b1	1.02841e-132	3.19353e-128	0.762954	0.639	0.374
S04	Hsp90ab1	2.95108e-108	9.16398e-104	0.400454	0.957	0.858
S04	Ppia	9.00812e-108	2.79729e-103	0.35496	0.991	0.955
S04	Sdf2l1	6.64951e-106	2.06487e-101	0.617378	0.196	0.061
S04	Nme1	2.60324e-100	8.08385e-96	0.531307	0.648	0.39
S04	Manf	1.53027e-99	4.75195e-95	0.692074	0.488	0.266
S04	Hspa5	2.84705e-98	8.84094e-94	0.655894	0.651	0.417
S04	Ptma	4.98103e-86	1.54676e-81	0.313801	0.996	0.963
S04	Pdia3	2.62235e-67	8.14319e-63	0.52612	0.325	0.166
S04	Cfl1	1.29578e-64	4.02379e-60	0.350205	0.927	0.827
S04	Fkbp2	1.23343e-62	3.83016e-58	0.467161	0.251	0.117
S04	Pfn1	2.07182e-58	6.43361e-54	0.303855	0.979	0.936
S04	Canx	2.91958e-51	9.06617e-47	0.430565	0.351	0.2
S04	Eif5a	9.5439e-49	2.96367e-44	0.311623	0.764	0.582
S04	Xbp1	9.72857e-49	3.02101e-44	0.390666	0.211	0.1
S04	Mif	4.08705e-45	1.26915e-40	0.310991	0.551	0.366
S04	Ppp1r14b	5.03127e-45	1.56236e-40	0.365849	0.307	0.171
S04	Actg1	9.55649e-44	2.96758e-39	0.262541	0.974	0.934
S04	Dnajb11	1.84727e-40	5.73634e-36	0.377146	0.28	0.159
S04	Pdia4	5.7474e-40	1.78474e-35	0.352477	0.228	0.121
S04	Hnrnpa3	6.13069e-40	1.90376e-35	0.36498	0.674	0.515
S04	Atp5g1	2.93819e-39	9.12398e-35	0.341698	0.556	0.386
S04	Eif4a1	3.43052e-39	1.06528e-34	0.278856	0.644	0.466
S04	Mettl1	4.62986e-37	1.43771e-32	0.304496	0.152	0.071
S04	Calm1	2.74579e-36	8.52651e-32	0.298053	0.888	0.794
S04	Slc25a5	1.11917e-35	3.47536e-31	0.313877	0.648	0.478
S04	Ranbp1	2.77888e-35	8.62927e-31	0.298922	0.438	0.285
S04	C1qbp	3.69483e-34	1.14736e-29	0.29308	0.346	0.213
S04	Tuba1b	4.02118e-33	1.2487e-28	0.342577	0.398	0.262
S04	Mrpl23	2.11515e-31	6.56817e-27	0.315873	0.441	0.301
S04	Tubb5	3.67399e-31	1.14088e-26	0.351434	0.605	0.461
S04	Cox7b	1.70087e-30	5.28171e-26	0.320535	0.539	0.394
S04	Set	2.66385e-29	8.27206e-25	0.266584	0.652	0.492
S04	Lcp1	3.16479e-28	9.82762e-24	0.276081	0.818	0.698
S04	Chchd10	9.77375e-28	3.03504e-23	0.363285	0.526	0.397
S04	Prdx1	1.50397e-27	4.67029e-23	0.290633	0.562	0.416
S04	Impdh2	1.40283e-25	4.3562e-21	0.272458	0.288	0.184
S04	Fbl	6.81102e-24	2.11503e-19	0.26563	0.383	0.266
S04	Cotl1	2.63797e-22	8.1917e-18	0.270458	0.661	0.542
S04	Cd24a	7.26979e-22	2.25749e-17	0.281559	0.407	0.292
S04	Tubb4b	9.53541e-22	2.96103e-17	0.293279	0.384	0.274
S04	Gapdh	2.4634e-21	7.64959e-17	0.25229	0.715	0.608
S04	Atp5j	3.36388e-21	1.04459e-16	0.254201	0.577	0.451
S04	Pxdc1	6.96114e-21	2.16164e-16	0.270704	0.459	0.344
S04	S100a6	5.93449e-10	1.84284e-05	0.271487	0.152	0.105
S05	Ifi27l2a	4.3563e-268	1.35276e-263	1.1646	0.905	0.554
S05	Ly6a	6.59478e-141	2.04788e-136	0.861111	0.777	0.488
S05	Trim30a	3.31549e-117	1.02956e-112	0.720307	0.477	0.21
S05	Stat1	5.53471e-116	1.71869e-111	0.718881	0.599	0.308
S05	Ifi203	4.98785e-95	1.54888e-90	0.617012	0.787	0.544
S05	Ifi213	1.89279e-92	5.87768e-88	0.673047	0.32	0.126
S05	Shisa5	2.58292e-85	8.02075e-81	0.423973	0.968	0.894
S05	Slfn2	3.76322e-78	1.16859e-73	0.598599	0.672	0.425
S05	Irf7	1.27098e-76	3.94678e-72	0.530008	0.26	0.099
S05	Rtp4	3.20921e-76	9.96556e-72	0.57832	0.243	0.09
S05	Ifi209	5.14397e-71	1.59736e-66	0.555414	0.626	0.404
S05	Ifi206	1.41244e-69	4.38606e-65	0.631734	0.325	0.149
S05	Rnf213	3.41872e-67	1.06162e-62	0.543252	0.334	0.154
S05	Xaf1	4.46039e-66	1.38508e-61	0.508661	0.252	0.102
S05	Bst2	8.2573e-57	2.56414e-52	0.422769	0.41	0.219
S05	Ifi214	3.23944e-56	1.00594e-51	0.506397	0.303	0.145
S05	Ms4a4c	7.90659e-56	2.45523e-51	0.363937	0.728	0.51
S05	Mndal	1.92794e-50	5.98682e-46	0.429502	0.745	0.552
S05	Sp100	1.51963e-49	4.71889e-45	0.429552	0.731	0.548
S05	Trim12c	6.15209e-47	1.91041e-42	0.533396	0.351	0.197
S05	Slfn5	5.17657e-45	1.60748e-40	0.290283	0.281	0.139
S05	Slfn8	1.15941e-41	3.60031e-37	0.443241	0.265	0.135
S05	Ifi35	2.44159e-41	7.58188e-37	0.452592	0.333	0.189
S05	Ifi208	3.93541e-40	1.22206e-35	0.434578	0.232	0.113
S05	Parp14	4.95435e-40	1.53848e-35	0.383753	0.346	0.196
S05	Trim34a	3.5502e-34	1.10244e-29	0.436634	0.307	0.18
S05	Tor3a	7.88187e-34	2.44756e-29	0.409146	0.262	0.144
S05	Eif2ak2	1.12325e-30	3.48804e-26	0.34579	0.161	0.075
S05	Zbp1	1.233e-30	3.82883e-26	0.27343	0.233	0.123
S05	Trim30d	1.83595e-30	5.70116e-26	0.359419	0.167	0.08
S05	H2-T23	2.34223e-30	7.27334e-26	0.347498	0.645	0.505
S05	Mitd1	4.74468e-30	1.47337e-25	0.371483	0.211	0.11
S05	Irf9	2.78559e-29	8.6501e-25	0.396614	0.233	0.129
S05	Parp9	3.99766e-29	1.24139e-24	0.334845	0.191	0.097
S05	Oasl1	2.08211e-27	6.46557e-23	0.28819	0.135	0.061
S05	Samd9l	3.37872e-26	1.04919e-21	0.374023	0.469	0.332
S05	Pml	6.84311e-25	2.12499e-20	0.34356	0.342	0.222
S05	Trim30b	2.27902e-21	7.07703e-17	0.297844	0.177	0.098
S05	Cd47	3.06162e-21	9.50726e-17	0.296289	0.647	0.528
S05	Smchd1	7.22186e-20	2.2426e-15	0.264178	0.529	0.399
S05	Helz2	7.93491e-19	2.46403e-14	0.299348	0.301	0.202
S05	Ddx24	2.16616e-18	6.72656e-14	0.29077	0.451	0.339
S05	Lgals9	2.43162e-18	7.5509e-14	0.29301	0.202	0.122
S05	Tapbp	8.0951e-16	2.51377e-11	0.25221	0.44	0.332
S05	Zufsp	1.29391e-15	4.01796e-11	0.26164	0.318	0.226
S05	Ogfr	1.71824e-12	5.33564e-08	0.253907	0.199	0.133
S05	Mrpl30	8.41181e-12	2.61212e-07	0.252553	0.397	0.316
S06	Ifit3	0	0	2.27561	0.708	0.062
S06	Slfn5	0	0	1.95061	0.645	0.12
S06	Ifi27l2a	0	0	1.80776	0.957	0.562
S06	Bst2	0	0	1.64359	0.703	0.206
S06	Trim30a	0	0	1.55182	0.707	0.204
S06	Irf7	0	0	1.49585	0.507	0.088
S06	Isg15	0	0	1.49289	0.446	0.065
S06	Phf11b	0	0	1.44108	0.584	0.137
S06	Rtp4	0	0	1.37954	0.468	0.08
S06	Ifit3b	0	0	1.14823	0.264	0.023
S06	Tor3a	2.91864e-298	9.06325e-294	1.40241	0.543	0.129
S06	Ms4a4c	1.47128e-283	4.56878e-279	1.43339	0.916	0.505
S06	Zbp1	2.76658e-282	8.59106e-278	1.31872	0.497	0.109
S06	Usp18	9.0733e-279	2.81753e-274	1.10224	0.326	0.046
S06	Isg20	3.39223e-276	1.05339e-271	1.24198	0.402	0.073
S06	Ifi209	1.50341e-270	4.66853e-266	1.41738	0.849	0.396
S06	Ifit1	2.19734e-270	6.82339e-266	1.1132	0.266	0.031
S06	Ifi213	6.53565e-268	2.02951e-263	1.31047	0.506	0.12
S06	Oasl1	4.40053e-267	1.3665e-262	1.1025	0.33	0.05
S06	Ifit2	1.12461e-261	3.49225e-257	1.03802	0.278	0.035
S06	Xaf1	8.65479e-260	2.68757e-255	1.20336	0.444	0.094
S06	Rnf213	5.26425e-256	1.63471e-251	1.35975	0.545	0.146
S06	Ifitm3	3.83802e-255	1.19182e-250	1.45832	0.359	0.062
S06	Ifi203	1.47837e-239	4.59079e-235	1.31885	0.908	0.543
S06	Parp14	8.49074e-239	2.63663e-234	1.37203	0.596	0.184
S06	Ifi208	1.51641e-231	4.70891e-227	1.23316	0.442	0.103
S06	Oas3	1.97147e-229	6.12199e-225	0.943654	0.244	0.031
S06	Oasl2	4.20333e-228	1.30526e-223	1.05712	0.278	0.041
S06	Ifi47	2.61307e-226	8.11436e-222	1.27689	0.592	0.187
S06	Shisa5	2.30855e-218	7.16873e-214	0.89225	0.988	0.895
S06	Ifi214	1.83428e-208	5.69598e-204	1.26167	0.487	0.138
S06	Stat1	1.3071e-206	4.05894e-202	1.23073	0.734	0.308
S06	Ifi206	1.58756e-187	4.92985e-183	1.14447	0.485	0.144
S06	Rsad2	4.1816e-184	1.29851e-179	0.871239	0.195	0.024
S06	Trim30d	1.39393e-174	4.32857e-170	0.962832	0.328	0.072
S06	Mndal	9.01102e-163	2.79819e-158	1.07337	0.861	0.55
S06	Eif2ak2	4.39782e-161	1.36566e-156	0.953927	0.307	0.068
S06	Slfn8	7.52487e-161	2.3367e-156	1.07281	0.429	0.128
S06	Herc6	2.1093e-157	6.55001e-153	0.987993	0.304	0.069
S06	Irgm1	7.8672e-143	2.443e-138	0.962994	0.389	0.114
S06	Pkib	1.15049e-134	3.5726e-130	1.07066	0.503	0.193
S06	Ly6a	8.46203e-134	2.62771e-129	1.1028	0.789	0.496
S06	Mx1	3.10852e-128	9.65288e-124	0.683855	0.174	0.028
S06	Slfn2	1.1214e-127	3.48228e-123	1.0015	0.751	0.427
S06	Ifi35	2.57844e-127	8.00684e-123	0.938758	0.485	0.184
S06	Sp100	6.33249e-126	1.96643e-121	0.91477	0.831	0.547
S06	Trafd1	1.29458e-116	4.02007e-112	0.833979	0.275	0.071
S06	Dhx58	1.3659e-116	4.24154e-112	0.707269	0.192	0.037
S06	Ddx58	3.22161e-111	1.00041e-106	0.856496	0.344	0.11
S06	Ifit1bl1	1.39472e-108	4.33102e-104	0.664702	0.159	0.028
S06	Plac8	4.36456e-107	1.35533e-102	1.0681	0.692	0.404
S06	Cybb	7.31577e-107	2.27177e-102	0.960259	0.685	0.388
S06	Parp9	5.57475e-104	1.73113e-99	0.835083	0.305	0.093
S06	Trim30b	3.85725e-103	1.19779e-98	0.85392	0.301	0.092
S06	Pml	7.92113e-103	2.45975e-98	0.879222	0.499	0.216
S06	Trim30c	2.63386e-99	8.17894e-95	0.463003	0.111	0.014
S06	Samd9l	1.0269e-96	3.18885e-92	0.869965	0.625	0.326
S06	Daxx	1.18465e-95	3.6787e-91	0.74099	0.27	0.079
S06	Oas2	1.6954e-95	5.26472e-91	0.502953	0.115	0.016
S06	Lgals9	3.62388e-95	1.12532e-90	0.832634	0.334	0.116
S06	Samhd1	9.55739e-94	2.96786e-89	0.896751	0.759	0.499
S06	Zufsp	6.29578e-93	1.95503e-88	0.890445	0.483	0.218
S06	Lgals3bp	1.7103e-92	5.311e-88	0.594742	0.161	0.032
S06	Cmpk2	1.44856e-87	4.49822e-83	0.569772	0.141	0.026
S06	Epsti1	3.70551e-81	1.15067e-76	0.80172	0.535	0.272
S06	H2-T23	4.7883e-78	1.48691e-73	0.766112	0.739	0.503
S06	Sp110	1.32453e-77	4.11305e-73	0.81107	0.569	0.312
S06	Psme1	5.89169e-74	1.82955e-69	0.686873	0.796	0.58
S06	Smchd1	1.38638e-71	4.30512e-67	0.803975	0.629	0.396
S06	Stat2	4.29777e-69	1.33459e-64	0.710125	0.249	0.085
S06	Mitd1	3.81682e-68	1.18524e-63	0.748182	0.287	0.108
S06	Tapbp	4.52867e-65	1.40629e-60	0.731497	0.568	0.327
S06	Cd47	1.15423e-64	3.58422e-60	0.684889	0.733	0.527
S06	Ly86	1.57223e-63	4.88223e-59	0.66576	0.772	0.56
S06	Helz2	8.32698e-63	2.58578e-58	0.758693	0.411	0.198
S06	Igtp	8.54566e-62	2.65368e-57	0.620398	0.225	0.076
S06	Ube2l6	3.72484e-61	1.15667e-56	0.546123	0.159	0.044
S06	Phf11a	6.68303e-59	2.07528e-54	0.400206	0.097	0.019
S06	Selenow	2.74528e-58	8.52491e-54	0.648633	0.774	0.593
S06	Tspo	3.02878e-53	9.40526e-49	0.712646	0.592	0.383
S06	Nmi	5.878e-53	1.82529e-48	0.665298	0.308	0.138
S06	Trim12c	7.35578e-51	2.28419e-46	0.649678	0.393	0.199
S06	Gbp9	3.78505e-50	1.17537e-45	0.599186	0.221	0.084
S06	Ddx60	3.83618e-50	1.19125e-45	0.391978	0.096	0.021
S06	Usp25	4.95548e-48	1.53883e-43	0.615751	0.28	0.123
S06	H2-T24	7.28311e-48	2.26163e-43	0.436689	0.114	0.029
S06	Nmral1	9.48982e-48	2.94687e-43	0.402023	0.103	0.024
S06	Oas1a	1.64362e-47	5.10392e-43	0.339201	0.078	0.015
S06	B2m	3.66996e-47	1.13963e-42	0.394641	0.963	0.92
S06	Tmem184b	3.73747e-46	1.1606e-41	0.370676	0.1	0.024
S06	BC147527	5.84735e-46	1.81578e-41	0.419636	0.108	0.027
S06	Ifih1	5.9622e-46	1.85144e-41	0.320086	0.071	0.013
S06	BC051226	5.87735e-45	1.82509e-40	0.516043	0.146	0.046
S06	Tlr7	6.11542e-44	1.89902e-39	0.462571	0.14	0.043
S06	Phf11c	7.04065e-44	2.18633e-39	0.319056	0.081	0.017
S06	Psmb9	5.55417e-43	1.72474e-38	0.568854	0.593	0.402
S06	Dtx3l	1.68321e-41	5.22688e-37	0.527391	0.201	0.08
S06	Trim34a	4.97361e-41	1.54445e-36	0.554139	0.35	0.181
S06	Tpst1	6.34681e-41	1.97088e-36	0.516629	0.161	0.057
S06	Sdc3	1.28699e-40	3.9965e-36	0.32557	0.078	0.017
S06	Fam111a	1.31944e-37	4.09726e-33	0.576435	0.509	0.325
S06	Ogfr	1.55317e-37	4.82306e-33	0.530188	0.27	0.13
S06	Gbp4	9.30634e-37	2.8899e-32	0.515909	0.239	0.109
S06	Nlrc5	1.07364e-36	3.33398e-32	0.44791	0.163	0.061
S06	Gbp7	3.23283e-36	1.00389e-31	0.484456	0.182	0.072
S06	Hsh2d	1.50133e-35	4.66209e-31	0.404191	0.161	0.061
S06	Ly6e	3.7732e-35	1.17169e-30	0.313883	0.982	0.956
S06	Hmox2	1.49508e-34	4.64266e-30	0.514993	0.278	0.14
S06	H2-T22	1.26331e-33	3.92296e-29	0.556642	0.374	0.219
S06	Setdb2	1.39326e-33	4.3265e-29	0.384078	0.104	0.032
S06	Tap1	1.83608e-33	5.70157e-29	0.508217	0.447	0.277
S06	Adar	2.00159e-33	6.21553e-29	0.445653	0.218	0.098
S06	Irf9	3.08416e-33	9.57724e-29	0.502577	0.262	0.13
S06	Sp140	3.78487e-32	1.17531e-27	0.521088	0.354	0.204
S06	Fam46a	4.01697e-32	1.24739e-27	0.500856	0.223	0.103
S06	Ascc3	4.01958e-32	1.2482e-27	0.51981	0.231	0.11
S06	Nt5c3	1.28078e-31	3.97722e-27	0.465274	0.176	0.074
S06	Psme2	1.55666e-31	4.83391e-27	0.461818	0.534	0.36
S06	Tgtp2	6.98991e-31	2.17058e-26	0.263436	0.06	0.013
S06	Psmb8	2.28675e-30	7.10104e-26	0.398214	0.845	0.74
S06	Zc3hav1	2.02831e-27	6.2985e-23	0.465391	0.321	0.182
S06	Slc25a22	2.78853e-25	8.65923e-21	0.272543	0.074	0.022
S06	Clec2d	5.67678e-25	1.76281e-20	0.415555	0.593	0.444
S06	Mpeg1	1.41533e-24	4.39503e-20	0.271024	0.083	0.026
S06	Ogfrl1	2.07129e-24	6.43199e-20	0.332364	0.107	0.04
S06	Rnf114	2.47537e-24	7.68675e-20	0.432903	0.247	0.134
S06	Zcchc2	3.33535e-24	1.03573e-19	0.371657	0.143	0.062
S06	Cd86	3.38389e-24	1.0508e-19	0.415173	0.201	0.101
S06	Mov10	5.79375e-24	1.79913e-19	0.267588	0.076	0.024
S06	Slfn1	8.26007e-24	2.565e-19	0.269999	0.071	0.021
S06	Hmgn3	9.22595e-24	2.86494e-19	0.382806	0.11	0.042
S06	Taldo1	1.18716e-23	3.68649e-19	0.419068	0.588	0.449
S06	H2-K1	1.43403e-23	4.4531e-19	0.2531	0.983	0.963
S06	Nampt	2.39028e-23	7.42255e-19	0.394542	0.158	0.073
S06	Dnajc7	3.31374e-23	1.02901e-18	0.494461	0.459	0.321
S06	Parp10	4.16786e-22	1.29424e-17	0.256911	0.089	0.032
S06	Mvb12a	5.78062e-22	1.79506e-17	0.393552	0.222	0.12
S06	AC125149.3	6.50765e-22	2.02082e-17	0.356055	0.107	0.042
S06	Hck	2.67654e-21	8.31146e-17	0.418111	0.185	0.095
S06	Evi2a	4.34939e-21	1.35062e-16	0.366522	0.186	0.094
S06	Phip	5.04787e-21	1.56751e-16	0.455574	0.531	0.396
S06	Tor1aip1	8.03639e-21	2.49554e-16	0.440494	0.347	0.224
S06	Ms4a4b	1.35569e-20	4.20983e-16	0.489444	0.283	0.171
S06	Ddx24	2.34404e-20	7.27895e-16	0.398636	0.484	0.34
S06	Trim14	7.82964e-20	2.43134e-15	0.327949	0.109	0.046
S06	Cnot6l	8.15198e-20	2.53143e-15	0.419638	0.344	0.224
S06	Ccnd2	1.95787e-19	6.07976e-15	0.404083	0.244	0.141
S06	Ctss	5.67803e-19	1.7632e-14	0.356341	0.766	0.671
S06	Treml2	1.01337e-18	3.1468e-14	0.388308	0.265	0.161
S06	Cd69	1.33102e-18	4.1332e-14	0.472397	0.526	0.401
S06	Gdap10	2.57286e-18	7.98949e-14	0.342822	0.125	0.058
S06	Psmb10	2.83884e-18	8.81544e-14	0.370626	0.474	0.344
S06	Itm2b	6.84617e-18	2.12594e-13	0.328232	0.742	0.643
S06	Socs1	1.84187e-17	5.71955e-13	0.28934	0.121	0.055
S06	Jaml	2.12961e-17	6.61306e-13	0.273368	0.086	0.035
S06	Cnp	3.67549e-17	1.14135e-12	0.344305	0.461	0.337
S06	Zeb2	3.73552e-17	1.15999e-12	0.366781	0.223	0.13
S06	Snx2	5.34669e-17	1.66031e-12	0.340347	0.618	0.504
S06	Rabepk	1.01073e-16	3.13861e-12	0.293467	0.113	0.052
S06	Uba7	4.06423e-16	1.26206e-11	0.325519	0.156	0.083
S06	Asb13	5.50822e-16	1.71047e-11	0.336596	0.135	0.068
S06	Mrpl30	9.21974e-16	2.86301e-11	0.331481	0.437	0.315
S06	Serpina3g	1.10532e-15	3.43234e-11	0.40043	0.174	0.096
S06	Serpini1	3.15748e-15	9.80491e-11	0.312841	0.106	0.05
S06	Tcf4	8.23558e-15	2.55739e-10	0.397169	0.389	0.281
S06	Chmp4b	1.22264e-14	3.79667e-10	0.342045	0.274	0.179
S06	Vcpip1	1.33073e-14	4.13231e-10	0.280662	0.144	0.076
S06	Rfc3	5.78242e-14	1.79561e-09	0.312809	0.142	0.077
S06	Etnk1	5.83385e-14	1.81158e-09	0.344718	0.44	0.331
S06	Ppa1	6.35004e-14	1.97188e-09	0.271021	0.174	0.1
S06	Trim25	6.84665e-14	2.12609e-09	0.294031	0.16	0.09
S06	Morc3	9.81383e-14	3.04749e-09	0.375671	0.26	0.173
S06	Trim12a	1.5673e-13	4.86692e-09	0.365236	0.416	0.312
S06	Irf1	3.07408e-13	9.54593e-09	0.340457	0.219	0.137
S06	Ly6c2	4.31198e-13	1.339e-08	0.427662	0.12	0.063
S06	Evl	5.37708e-13	1.66975e-08	0.329479	0.399	0.295
S06	Hspe1	1.00494e-12	3.12063e-08	0.259454	0.688	0.593
S06	Pcgf5	1.07365e-12	3.33401e-08	0.309776	0.127	0.069
S06	Dpp4	1.61065e-12	5.00154e-08	0.277527	0.14	0.078
S06	Bbx	7.11754e-12	2.21021e-07	0.292894	0.181	0.111
S06	Tbc1d1	9.2013e-12	2.85728e-07	0.283557	0.354	0.255
S06	Casp4	1.58988e-11	4.93706e-07	0.268984	0.116	0.062
S06	Aida	1.77287e-11	5.5053e-07	0.334364	0.209	0.136
S06	Coro2a	4.01622e-11	1.24716e-06	0.255142	0.129	0.073
S06	Nsd3	4.82789e-11	1.4992e-06	0.311435	0.292	0.208
S06	Xrn2	5.74355e-11	1.78354e-06	0.320864	0.347	0.261
S06	Arf4	6.1762e-11	1.91789e-06	0.281185	0.328	0.239
S06	Pla2g16	1.07153e-10	3.32743e-06	0.276959	0.17	0.105
S06	Gramd3	1.28131e-10	3.97884e-06	0.261483	0.173	0.108
S06	March5	2.38496e-10	7.40603e-06	0.286701	0.174	0.11
S06	Lpxn	2.39018e-10	7.42223e-06	0.280695	0.222	0.149
S06	Ehd4	2.43524e-10	7.56214e-06	0.305912	0.146	0.088
S06	Sell	6.58203e-10	2.04392e-05	0.259269	0.515	0.42
S06	Lrrfip1	1.29006e-09	4.00603e-05	0.280924	0.236	0.164
S06	Tmem243	1.65662e-09	5.14429e-05	0.293524	0.439	0.355
S06	Trim56	2.51399e-09	7.80671e-05	0.276218	0.161	0.103
S06	Trim26	3.09125e-09	9.59927e-05	0.268779	0.262	0.189
S06	Dnaja1	4.7492e-09	0.000147477	0.29868	0.501	0.421
S06	Nup210	8.46271e-09	0.000262793	0.254229	0.195	0.132
S06	Tcof1	8.6031e-09	0.000267152	0.260231	0.274	0.2
S06	Tmbim6	1.53781e-08	0.000477535	0.26942	0.463	0.379
S06	Ms4a6b	1.54099e-08	0.000478523	0.277535	0.204	0.141
S06	Mycbp2	1.59878e-08	0.000496469	0.276393	0.428	0.346
S06	Dek	1.8283e-08	0.000567742	0.274415	0.359	0.278
S06	Camk2d	2.71131e-08	0.000841942	0.256324	0.484	0.408
S07	Srm	6.22513e-299	1.93309e-294	1.13488	0.393	0.057
S07	Ncl	1.81481e-287	5.63553e-283	1.80531	0.925	0.513
S07	Eif4a1	2.54454e-258	7.90156e-254	1.4581	0.891	0.466
S07	Mettl1	1.88761e-254	5.8616e-250	1.11194	0.387	0.064
S07	Hsp90ab1	1.99e-251	6.17956e-247	1.25683	0.984	0.865
S07	Ppp1r14b	4.17625e-249	1.29685e-244	1.38631	0.603	0.166
S07	Apex1	7.4703e-232	2.31975e-227	1.02038	0.382	0.068
S07	Nme1	5.20046e-226	1.6149e-221	1.40057	0.83	0.4
S07	Gnl3	7.24008e-223	2.24826e-218	1.27413	0.598	0.17
S07	C1qbp	5.30981e-220	1.64885e-215	1.25002	0.652	0.207
S07	Eif5a	4.76294e-207	1.47903e-202	1.34308	0.899	0.589
S07	Timm8a1	3.62215e-200	1.12479e-195	0.911242	0.337	0.06
S07	Ranbp1	2.32412e-199	7.21708e-195	1.34354	0.721	0.281
S07	Nhp2	2.44537e-196	7.59361e-192	1.1904	0.584	0.178
S07	Pa2g4	2.10703e-189	6.54296e-185	1.21085	0.529	0.153
S07	Nop58	7.24472e-188	2.2497e-183	1.09657	0.519	0.143
S07	Ddx21	7.59119e-182	2.35729e-177	1.17529	0.606	0.201
S07	Ptma	1.14627e-181	3.55951e-177	0.8114	0.994	0.966
S07	Mif	1.18919e-177	3.6928e-173	1.41785	0.763	0.369
S07	Npm1	2.51844e-171	7.8205e-167	1.16497	0.951	0.803
S07	Mrto4	7.7979e-160	2.42148e-155	0.890748	0.384	0.092
S07	Fbl	2.67562e-156	8.3086e-152	1.09392	0.654	0.26
S07	Nolc1	1.17123e-152	3.63702e-148	0.91197	0.385	0.095
S07	Marcksl1	4.66039e-149	1.44719e-144	1.21192	0.381	0.1
S07	Gar1	1.25337e-148	3.8921e-144	0.879454	0.371	0.091
S07	Bcl2a1b	4.46006e-148	1.38498e-143	1.45785	0.418	0.12
S07	Cct3	1.52469e-147	4.73461e-143	1.05678	0.658	0.269
S07	Set	5.21933e-145	1.62076e-140	1.07502	0.831	0.495
S07	Ppia	1.49376e-144	4.63856e-140	0.679349	0.996	0.958
S07	Ppan	3.54177e-144	1.09983e-139	0.847353	0.315	0.07
S07	Hspa8	1.91038e-139	5.93231e-135	0.967201	0.969	0.818
S07	Ran	3.96816e-139	1.23223e-134	1.10058	0.798	0.451
S07	Mdn1	1.26308e-124	3.92224e-120	0.788509	0.306	0.073
S07	Hspd1	3.25276e-122	1.01008e-117	1.07893	0.55	0.217
S07	Dctpp1	7.67639e-116	2.38375e-111	0.761262	0.291	0.071
S07	Il4i1	2.46053e-114	7.6407e-110	1.39835	0.483	0.188
S07	Anp32b	5.33807e-114	1.65763e-109	0.990205	0.798	0.485
S07	G3bp1	8.70235e-114	2.70234e-109	0.88429	0.675	0.309
S07	Nop16	2.90078e-113	9.0078e-109	0.637997	0.22	0.044
S07	Cd83	2.37846e-111	7.38583e-107	1.30089	0.578	0.26
S07	Slc25a5	3.57267e-111	1.10942e-106	0.936146	0.795	0.483
S07	Gpatch4	6.77601e-111	2.10415e-106	0.70381	0.276	0.066
S07	Hspa9	1.44925e-109	4.50037e-105	0.778635	0.438	0.144
S07	Bcl2a1d	8.97437e-109	2.78681e-104	0.815483	0.199	0.038
S07	Dkc1	2.47696e-108	7.69169e-104	0.842746	0.378	0.117
S07	Eif2s2	3.26711e-108	1.01453e-103	0.948319	0.721	0.377
S07	Timm10	1.17769e-107	3.65707e-103	0.704298	0.325	0.089
S07	St13	1.47836e-107	4.59076e-103	0.902115	0.537	0.214
S07	Ppa1	2.21447e-107	6.87659e-103	0.714155	0.33	0.092
S07	Zfp593	2.84989e-107	8.84975e-103	0.756087	0.306	0.082
S07	Eif2s1	1.2512e-105	3.88534e-101	0.82742	0.47	0.172
S07	Odc1	2.65738e-105	8.25195e-101	0.798456	0.309	0.085
S07	Srsf2	2.05751e-104	6.38918e-100	0.866885	0.669	0.314
S07	Serbp1	1.03761e-103	3.22208e-99	0.917815	0.847	0.611
S07	Atp5g1	2.76056e-103	8.57238e-99	0.895136	0.721	0.39
S07	Ldha	4.55216e-102	1.41358e-97	0.951133	0.577	0.26
S07	Rrs1	6.1234e-102	1.9015e-97	0.651569	0.269	0.067
S07	Pus7	2.91144e-100	9.04089e-96	0.507023	0.138	0.02
S07	Aprt	8.8669e-100	2.75344e-95	0.910606	0.496	0.197
S07	Rrp15	1.14654e-99	3.56034e-95	0.592285	0.264	0.065
S07	Snrpd1	1.28447e-99	3.98866e-95	0.835933	0.555	0.234
S07	Nsun2	1.47653e-97	4.58508e-93	0.778214	0.318	0.093
S07	Shmt1	2.78479e-97	8.6476e-93	0.309935	0.083	0.007
S07	Cct8	1.15939e-96	3.60026e-92	0.851253	0.651	0.319
S07	Hspa5	1.25529e-96	3.89805e-92	0.952145	0.753	0.43
S07	Bzw2	1.4842e-95	4.6089e-91	0.632209	0.225	0.052
S07	Hspe1	6.33684e-95	1.96778e-90	0.871227	0.844	0.585
S07	Alkbh1	3.186e-94	9.89347e-90	0.773701	0.415	0.147
S07	Atad3a	1.09237e-93	3.39214e-89	0.539806	0.201	0.043
S07	Mybbp1a	1.89312e-92	5.87872e-88	0.749127	0.368	0.122
S07	Gcsh	4.66063e-92	1.44727e-87	0.386675	0.119	0.016
S07	Rrp1b	3.38384e-91	1.05079e-86	0.4462	0.133	0.02
S07	Lap3	7.06728e-91	2.1946e-86	0.506718	0.17	0.032
S07	Ebna1bp2	1.31525e-90	4.08425e-86	0.798009	0.414	0.15
S07	Ybx1	1.96555e-90	6.10362e-86	0.82549	0.872	0.634
S07	Psme2	3.03208e-90	9.41552e-86	0.866784	0.683	0.353
S07	Rsl1d1	2.76782e-89	8.5949e-85	0.758535	0.44	0.166
S07	Rrp9	9.76356e-89	3.03188e-84	0.595146	0.231	0.057
S07	Mrpl12	1.13661e-88	3.5295e-84	0.763279	0.449	0.173
S07	Nop56	1.93198e-88	5.99939e-84	0.818992	0.466	0.185
S07	Nudc	1.14287e-87	3.54896e-83	0.774375	0.512	0.216
S07	Ahr	1.99874e-87	6.20668e-83	0.526023	0.129	0.02
S07	Shmt2	1.20406e-86	3.73896e-82	0.530324	0.191	0.042
S07	Wdr43	6.39529e-86	1.98593e-81	0.746765	0.379	0.132
S07	Hsp90aa1	3.15121e-85	9.78546e-81	0.863501	0.808	0.536
S07	Impdh2	1.64627e-84	5.11218e-80	0.712209	0.461	0.183
S07	Ccnd2	4.78416e-83	1.48563e-78	1.08943	0.367	0.135
S07	Znhit6	7.80083e-82	2.42239e-77	0.543033	0.21	0.051
S07	St6galnac4	2.02897e-81	6.30057e-77	0.600618	0.241	0.065
S07	Ybx3	1.14225e-80	3.54703e-76	0.679658	0.276	0.083
S07	Ddx39	1.60918e-80	4.99698e-76	0.754435	0.469	0.196
S07	Cdk4	4.19668e-80	1.3032e-75	0.673011	0.359	0.126
S07	Tomm40	7.99221e-80	2.48182e-75	0.701594	0.357	0.125
S07	Snrpd3	1.93574e-79	6.01105e-75	0.765449	0.539	0.246
S07	Gspt1	1.16448e-78	3.61605e-74	0.718554	0.39	0.147
S07	Myc	2.13137e-78	6.61855e-74	0.72947	0.242	0.068
S07	Lyar	6.63453e-78	2.06022e-73	0.668232	0.332	0.113
S07	Ruvbl1	1.64234e-77	5.09996e-73	0.616176	0.303	0.097
S07	Tma16	3.19618e-77	9.9251e-73	0.512236	0.186	0.043
S07	Eif1ax	4.88621e-76	1.51731e-71	0.692481	0.409	0.16
S07	Ifrd2	1.37097e-75	4.25726e-71	0.397486	0.128	0.023
S07	Polr2h	1.93517e-74	6.00928e-70	0.610357	0.277	0.086
S07	Snrpa1	5.91078e-74	1.83547e-69	0.665827	0.362	0.134
S07	Sssca1	3.75525e-73	1.16612e-68	0.600937	0.303	0.1
S07	Tkt	1.94768e-72	6.04814e-68	0.734306	0.513	0.236
S07	Npm3	2.80019e-72	8.69544e-68	0.692825	0.399	0.157
S07	Tuba1b	4.30966e-72	1.33828e-67	0.75187	0.547	0.264
S07	Cct5	7.8384e-72	2.43406e-67	0.757932	0.676	0.38
S07	Eif1	9.84467e-72	3.05706e-67	0.476981	0.989	0.941
S07	Erh	1.81548e-71	5.63759e-67	0.626833	0.325	0.114
S07	Srsf7	2.37838e-69	7.38557e-65	0.664935	0.458	0.195
S07	Kdm6b	3.12281e-69	9.69726e-65	0.629764	0.196	0.052
S07	Prmt1	3.2778e-69	1.01785e-64	0.681748	0.449	0.194
S07	Rpf2	4.20696e-69	1.30639e-64	0.516187	0.226	0.064
S07	Psma7	7.89598e-69	2.45194e-64	0.74796	0.7	0.426
S07	Gart	8.9066e-69	2.76577e-64	0.517589	0.226	0.065
S07	Cox5a	1.01974e-68	3.1666e-64	0.707151	0.7	0.411
S07	Snu13	1.15771e-68	3.59502e-64	0.763064	0.629	0.342
S07	Cd3eap	4.03595e-68	1.25328e-63	0.425521	0.133	0.026
S07	Timm9	1.2444e-67	3.86424e-63	0.58383	0.283	0.094
S07	Eif3b	1.44957e-67	4.50136e-63	0.604193	0.348	0.13
S07	Rilpl2	4.19418e-67	1.30242e-62	0.709043	0.195	0.053
S07	Ftsj3	5.21725e-67	1.62011e-62	0.541219	0.252	0.078
S07	Pdia6	1.33672e-66	4.15091e-62	0.741705	0.526	0.257
S07	Hnrnpab	3.34484e-66	1.03867e-61	0.713879	0.523	0.253
S07	Phb	5.04279e-66	1.56594e-61	0.538518	0.249	0.077
S07	Heatr1	8.53521e-66	2.65044e-61	0.470755	0.175	0.044
S07	Hdgf	1.83059e-65	5.68454e-61	0.70755	0.399	0.168
S07	Uqcc2	4.63802e-65	1.44024e-60	0.664883	0.4	0.165
S07	Chchd4	9.76606e-65	3.03265e-60	0.535348	0.197	0.054
S07	Nifk	1.93382e-64	6.0051e-60	0.572497	0.243	0.076
S07	Rexo2	4.91441e-64	1.52607e-59	0.573805	0.359	0.138
S07	Noc2l	4.91446e-64	1.52609e-59	0.545974	0.287	0.098
S07	Aimp2	1.1204e-63	3.47918e-59	0.432828	0.174	0.044
S07	Nop10	4.20531e-63	1.30588e-58	0.759632	0.668	0.401
S07	Pebp1	5.97442e-63	1.85524e-58	0.686	0.589	0.312
S07	Mir155hg	7.17149e-63	2.22696e-58	0.370139	0.072	0.009
S07	Lsm2	8.80951e-63	2.73562e-58	0.591298	0.344	0.132
S07	Calr	1.22874e-62	3.81561e-58	0.696356	0.802	0.559
S07	Ehd1	3.91507e-62	1.21575e-57	0.656836	0.361	0.147
S07	Polr2f	4.9713e-62	1.54374e-57	0.62449	0.445	0.199
S07	Grwd1	9.21277e-62	2.86084e-57	0.451751	0.157	0.038
S07	Cmss1	1.65852e-61	5.15019e-57	0.354248	0.133	0.028
S07	Banf1	3.5811e-61	1.11204e-56	0.679101	0.492	0.239
S07	Llph	3.63379e-61	1.1284e-56	0.661025	0.603	0.32
S07	Fam162a	1.17288e-60	3.64213e-56	0.57316	0.292	0.106
S07	Ndufaf4	1.27735e-60	3.96656e-56	0.561833	0.233	0.074
S07	Tsr1	2.58962e-60	8.04155e-56	0.4277	0.168	0.043
S07	Rbm3	3.70063e-60	1.14916e-55	0.614003	0.859	0.677
S07	Snrpf	4.21291e-60	1.30824e-55	0.680379	0.699	0.431
S07	Mrpl17	1.01327e-59	3.1465e-55	0.539565	0.294	0.107
S07	Pabpc4	1.19987e-59	3.72594e-55	0.473145	0.182	0.05
S07	Psme3	1.31217e-59	4.07468e-55	0.543085	0.247	0.082
S07	Trmt61a	6.18173e-59	1.91961e-54	0.371344	0.126	0.027
S07	Phgdh	7.59396e-59	2.35815e-54	0.627856	0.323	0.127
S07	Hnrnpf	6.62563e-58	2.05746e-53	0.543233	0.908	0.732
S07	Nip7	8.16906e-58	2.53674e-53	0.538412	0.289	0.106
S07	Utp20	1.3964e-57	4.33625e-53	0.409393	0.146	0.035
S07	Pus1	1.49584e-57	4.64502e-53	0.448597	0.174	0.047
S07	Atp1a1	1.63413e-57	5.07448e-53	0.5435	0.271	0.096
S07	Sumo2	1.76073e-57	5.46759e-53	0.626024	0.825	0.596
S07	Uqcrq	2.34197e-57	7.27252e-53	0.686327	0.591	0.33
S07	Eif1a	2.42625e-57	7.53425e-53	0.49515	0.245	0.082
S07	Eif3c	2.98095e-57	9.25674e-53	0.663751	0.586	0.322
S07	Srsf3	9.93622e-57	3.08549e-52	0.583261	0.808	0.554
S07	Mat2a	9.96578e-57	3.09467e-52	0.692413	0.485	0.238
S07	Mphosph10	2.31558e-56	7.19058e-52	0.568263	0.31	0.12
S07	Hspa4	2.88526e-56	8.95959e-52	0.572692	0.424	0.189
S07	Eif5b	3.26179e-56	1.01288e-51	0.627135	0.53	0.27
S07	Lsm7	1.02106e-55	3.17071e-51	0.537464	0.346	0.14
S07	Txn2	1.38506e-55	4.30102e-51	0.573827	0.44	0.201
S07	Naa50	2.53111e-55	7.85986e-51	0.553207	0.288	0.107
S07	Gtpbp4	6.20845e-55	1.92791e-50	0.602812	0.399	0.178
S07	Ipo4	3.46943e-54	1.07736e-49	0.316962	0.101	0.019
S07	Pgam1	7.60641e-54	2.36202e-49	0.568131	0.351	0.147
S07	Rcl1	9.30837e-54	2.89053e-49	0.395722	0.146	0.037
S07	Atp5b	1.65835e-53	5.14969e-49	0.603033	0.78	0.554
S07	Btf3	2.36114e-53	7.33204e-49	0.473684	0.93	0.8
S07	Eif3a	3.27905e-53	1.01824e-48	0.630527	0.605	0.339
S07	Psma4	3.44766e-53	1.0706e-48	0.598694	0.524	0.269
S07	Eprs	5.06094e-53	1.57157e-48	0.555259	0.33	0.134
S07	Mrps18b	5.84968e-53	1.8165e-48	0.449701	0.258	0.091
S07	Bop1	8.47693e-53	2.63234e-48	0.436937	0.193	0.059
S07	Map4k1	1.11558e-52	3.4642e-48	0.621051	0.377	0.167
S07	Syncrip	1.48101e-52	4.59897e-48	0.610726	0.397	0.18
S07	Eef1e1	1.77412e-52	5.50917e-48	0.469437	0.264	0.096
S07	Kdm2b	2.9747e-52	9.23735e-48	0.625882	0.228	0.079
S07	Slc19a1	4.27485e-52	1.32747e-47	0.271839	0.076	0.012
S07	Smyd5	5.81458e-52	1.8056e-47	0.392351	0.141	0.035
S07	Mpp6	7.15357e-52	2.2214e-47	0.468711	0.202	0.065
S07	Larp1	1.13843e-51	3.53517e-47	0.53409	0.285	0.11
S07	Bysl	1.81904e-51	5.64867e-47	0.363129	0.141	0.036
S07	Wdr4	1.9784e-51	6.14351e-47	0.29879	0.106	0.022
S07	Fasn	2.67902e-51	8.31917e-47	0.414026	0.15	0.04
S07	Ltv1	5.15145e-51	1.59968e-46	0.460232	0.211	0.069
S07	Eif3g	9.93122e-51	3.08394e-46	0.582454	0.497	0.253
S07	Cluh	1.15038e-50	3.57226e-46	0.314203	0.117	0.026
S07	Cycs	3.19637e-50	9.92568e-46	0.630842	0.421	0.204
S07	U2af1	1.4089e-49	4.37505e-45	0.584396	0.46	0.23
S07	Pdcd11	2.10822e-49	6.54667e-45	0.479451	0.224	0.077
S07	Sdad1	2.30218e-49	7.14897e-45	0.448889	0.219	0.074
S07	Eif4e	2.44255e-49	7.58484e-45	0.519781	0.291	0.116
S07	Slc29a1	2.55373e-49	7.93011e-45	0.300696	0.085	0.015
S07	Ctps	4.56491e-49	1.41754e-44	0.302724	0.098	0.02
S07	Prdx1	4.59404e-49	1.42659e-44	0.611489	0.665	0.422
S07	Mrpl23	5.62767e-49	1.74756e-44	0.637645	0.548	0.306
S07	Strap	1.05497e-48	3.27601e-44	0.517785	0.309	0.127
S07	Tcp1	1.72762e-48	5.36478e-44	0.580701	0.505	0.263
S07	Utp18	2.6018e-48	8.07938e-44	0.458489	0.226	0.079
S07	Ddx18	3.97531e-48	1.23445e-43	0.518729	0.399	0.184
S07	Pum3	4.03506e-48	1.25301e-43	0.444532	0.222	0.077
S07	Wdr75	1.64551e-47	5.10981e-43	0.405013	0.153	0.043
S07	Tomm5	1.77492e-47	5.51166e-43	0.586496	0.423	0.208
S07	Hnrnpu	2.27164e-47	7.05413e-43	0.592012	0.71	0.464
S07	Sdhaf1	4.34718e-47	1.34993e-42	0.517922	0.271	0.107
S07	Tbl3	9.821e-47	3.04971e-42	0.367744	0.144	0.039
S07	Hivep3	1.20439e-46	3.73998e-42	0.340977	0.087	0.017
S07	Pbdc1	1.67544e-46	5.20276e-42	0.49782	0.287	0.115
S07	Ccdc86	2.5458e-46	7.90547e-42	0.426812	0.191	0.062
S07	Wdr12	2.75221e-46	8.54643e-42	0.41156	0.189	0.061
S07	Iars	3.40311e-46	1.05677e-41	0.411119	0.157	0.046
S07	Prmt3	5.21005e-46	1.61788e-41	0.410941	0.195	0.064
S07	Rcc2	6.95981e-46	2.16123e-41	0.556434	0.408	0.195
S07	Cct2	7.46079e-46	2.3168e-41	0.596861	0.595	0.365
S07	Dnajc2	7.56754e-46	2.34995e-41	0.528773	0.379	0.175
S07	Fkbp2	9.93753e-46	3.0859e-41	0.494542	0.301	0.125
S07	Polr1b	1.19898e-45	3.7232e-41	0.280855	0.082	0.015
S07	Mrpl15	1.88806e-45	5.86299e-41	0.504242	0.333	0.146
S07	Cebpz	2.22561e-45	6.91118e-41	0.566841	0.412	0.201
S07	Cacybp	2.32299e-45	7.21357e-41	0.550332	0.431	0.215
S07	Canx	2.54752e-45	7.91082e-41	0.526941	0.424	0.208
S07	Bcar3	2.5631e-45	7.95918e-41	0.517183	0.235	0.088
S07	Ung	3.27244e-45	1.01619e-40	0.297932	0.1	0.022
S07	Atic	4.75112e-45	1.47537e-40	0.441227	0.228	0.083
S07	Alyref	5.79369e-45	1.79911e-40	0.47046	0.309	0.13
S07	Dis3	6.14778e-45	1.90907e-40	0.310695	0.109	0.026
S07	Wdr46	7.28407e-45	2.26192e-40	0.340372	0.145	0.041
S07	Cdv3	1.30077e-44	4.03927e-40	0.554468	0.42	0.206
S07	Pes1	1.37214e-44	4.26091e-40	0.441215	0.206	0.072
S07	Bola2	2.25533e-44	7.00347e-40	0.598027	0.542	0.309
S07	Ddx27	2.47798e-44	7.69486e-40	0.456543	0.264	0.104
S07	Abce1	3.21659e-44	9.98848e-40	0.449361	0.237	0.09
S07	Phb2	6.71257e-44	2.08445e-39	0.574208	0.548	0.313
S07	Ppat	1.0016e-43	3.11026e-39	0.348194	0.129	0.035
S07	Ipo5	1.48821e-43	4.62134e-39	0.402879	0.161	0.05
S07	Rbbp7	2.9585e-43	9.18704e-39	0.487916	0.331	0.147
S07	Eif4g1	3.35251e-43	1.04106e-38	0.547095	0.368	0.172
S07	Rars	3.74183e-43	1.16195e-38	0.420594	0.228	0.085
S07	Psmg1	5.26462e-43	1.63482e-38	0.301331	0.128	0.034
S07	Gars	8.38203e-43	2.60287e-38	0.399682	0.204	0.072
S07	Hint1	1.49142e-42	4.63132e-38	0.520193	0.757	0.521
S07	Psmb5	2.54304e-42	7.89689e-38	0.495359	0.513	0.276
S07	Ppid	2.57983e-42	8.01115e-38	0.430853	0.234	0.089
S07	Nol6	3.52931e-42	1.09596e-37	0.299742	0.115	0.029
S07	Hnrnpd	3.67137e-42	1.14007e-37	0.521814	0.615	0.367
S07	Nop14	4.51508e-42	1.40207e-37	0.442457	0.233	0.089
S07	Eif3j1	7.31603e-42	2.27185e-37	0.447196	0.274	0.113
S07	Eif3d	8.30462e-42	2.57883e-37	0.527195	0.421	0.213
S07	Telo2	1.31639e-41	4.08778e-37	0.334575	0.144	0.042
S07	Pabpc1	3.81982e-41	1.18617e-36	0.488934	0.829	0.628
S07	Ubtf	6.02967e-41	1.87239e-36	0.500166	0.412	0.206
S07	Dph5	7.32269e-41	2.27392e-36	0.435012	0.245	0.098
S07	Emc6	7.98296e-41	2.47895e-36	0.519777	0.382	0.187
S07	Timm50	9.90115e-41	3.0746e-36	0.404938	0.201	0.072
S07	Surf2	1.12625e-40	3.49734e-36	0.360878	0.164	0.053
S07	Rrp12	1.40704e-40	4.36927e-36	0.268739	0.079	0.016
S07	Aatf	1.55841e-40	4.83932e-36	0.396513	0.178	0.06
S07	Bax	1.86285e-40	5.7847e-36	0.511998	0.46	0.244
S07	Nle1	1.9765e-40	6.13763e-36	0.302639	0.101	0.024
S07	Gadd45b	3.69132e-40	1.14627e-35	0.633075	0.186	0.067
S07	Fam136a	6.93992e-40	2.15505e-35	0.380091	0.177	0.06
S07	Nol11	6.96287e-40	2.16218e-35	0.413043	0.219	0.083
S07	Pno1	1.26265e-39	3.92091e-35	0.347081	0.15	0.047
S07	Galk1	1.43884e-39	4.46803e-35	0.312063	0.133	0.038
S07	Nars	2.24119e-39	6.95956e-35	0.45722	0.267	0.112
S07	Tmem238	3.79585e-39	1.17873e-34	0.343819	0.143	0.044
S07	Agpat5	3.82139e-39	1.18665e-34	0.281347	0.102	0.025
S07	Nme2	5.06321e-39	1.57228e-34	0.262571	0.098	0.024
S07	Tagap	5.36626e-39	1.66638e-34	0.355144	0.157	0.051
S07	Mars	7.84724e-39	2.4368e-34	0.363885	0.163	0.054
S07	Lars	8.14991e-39	2.53079e-34	0.41471	0.196	0.072
S07	Hnrnpa3	9.72846e-39	3.02098e-34	0.500986	0.742	0.524
S07	Tcerg1	1.04443e-38	3.24326e-34	0.440202	0.205	0.077
S07	Mthfd1	1.12897e-38	3.50579e-34	0.292934	0.119	0.033
S07	Lsm12	1.13299e-38	3.51829e-34	0.501384	0.355	0.174
S07	Ifrd1	1.25427e-38	3.89488e-34	0.367873	0.159	0.052
S07	Cdca7	1.34429e-38	4.17443e-34	0.29175	0.097	0.023
S07	Irf8	2.84583e-38	8.83716e-34	0.600649	0.741	0.544
S07	Snrpe	3.44736e-38	1.07051e-33	0.487794	0.767	0.557
S07	Srsf6	4.4433e-38	1.37978e-33	0.478357	0.438	0.228
S07	Mrpl54	4.90264e-38	1.52242e-33	0.49215	0.382	0.192
S07	Metap2	5.54791e-38	1.72279e-33	0.435205	0.35	0.165
S07	Sigmar1	5.62606e-38	1.74706e-33	0.317453	0.106	0.027
S07	Ruvbl2	6.15467e-38	1.91121e-33	0.368887	0.171	0.059
S07	Mrps28	1.1101e-37	3.4472e-33	0.410328	0.206	0.078
S07	Aen	1.13543e-37	3.52585e-33	0.369462	0.164	0.055
S07	Snrpa	1.15707e-37	3.59305e-33	0.424375	0.259	0.109
S07	Pprc1	1.30362e-37	4.04813e-33	0.329619	0.117	0.033
S07	Nr2c2ap	1.31765e-37	4.0917e-33	0.401953	0.207	0.079
S07	Trmt6	1.36594e-37	4.24166e-33	0.365952	0.179	0.063
S07	Wdr83os	1.70068e-37	5.28112e-33	0.500375	0.412	0.215
S07	Etf1	1.76515e-37	5.48133e-33	0.47693	0.232	0.094
S07	Slc7a1	2.97079e-37	9.2252e-33	0.350391	0.148	0.048
S07	Nol10	3.43433e-37	1.06646e-32	0.27237	0.101	0.026
S07	Ndufa12	3.75898e-37	1.16728e-32	0.506869	0.396	0.206
S07	Hsp90b1	5.74707e-37	1.78464e-32	0.561046	0.619	0.396
S07	Elp5	1.23364e-36	3.83082e-32	0.331315	0.137	0.043
S07	Rbm8a	1.84981e-36	5.74422e-32	0.447297	0.462	0.248
S07	Tgif1	2.59686e-36	8.06404e-32	0.425882	0.189	0.071
S07	Psmb2	3.10105e-36	9.62969e-32	0.504978	0.465	0.26
S07	Trnau1ap	4.06587e-36	1.26258e-31	0.417137	0.286	0.128
S07	Snrpd2	5.04945e-36	1.568e-31	0.492458	0.661	0.453
S07	Cyba	6.22675e-36	1.93359e-31	0.513096	0.898	0.795
S07	Ptges3	8.86378e-36	2.75247e-31	0.477073	0.378	0.191
S07	Fnbp1	9.27819e-36	2.88116e-31	0.518529	0.317	0.152
S07	Atp5g3	1.03533e-35	3.21502e-31	0.49125	0.483	0.275
S07	Dcun1d5	1.24805e-35	3.87556e-31	0.452978	0.354	0.174
S07	Egr3	1.29075e-35	4.00815e-31	0.670724	0.289	0.136
S07	Ndufb6	1.98753e-35	6.17188e-31	0.403943	0.297	0.136
S07	Polr1c	2.09901e-35	6.51805e-31	0.341656	0.17	0.06
S07	Cct7	3.25418e-35	1.01052e-30	0.500469	0.48	0.273
S07	Rsl24d1	3.45459e-35	1.07275e-30	0.39084	0.252	0.108
S07	Snrpb	3.97303e-35	1.23375e-30	0.511584	0.619	0.399
S07	Esf1	4.13473e-35	1.28396e-30	0.408686	0.291	0.132
S07	Polr1a	5.33212e-35	1.65578e-30	0.303818	0.138	0.044
S07	Ndufab1	5.5392e-35	1.72009e-30	0.475535	0.403	0.209
S07	Mrpl20	8.48553e-35	2.63501e-30	0.427859	0.368	0.185
S07	Cox7b	8.86559e-35	2.75303e-30	0.480009	0.623	0.401
S07	Cdk6	1.0136e-34	3.14753e-30	0.412558	0.148	0.05
S07	Idi1	1.55644e-34	4.8332e-30	0.331645	0.103	0.028
S07	Umps	2.10139e-34	6.52545e-30	0.275911	0.114	0.033
S07	Sf3b3	2.32384e-34	7.21621e-30	0.453949	0.413	0.221
S07	Nasp	2.79364e-34	8.67509e-30	0.376907	0.258	0.112
S07	Atp5e	2.96969e-34	9.22178e-30	0.398358	0.891	0.785
S07	Tomm20	3.445e-34	1.06977e-29	0.504265	0.62	0.398
S07	Noc4l	3.50064e-34	1.08706e-29	0.291031	0.12	0.036
S07	Marcks	3.73989e-34	1.16135e-29	0.484352	0.262	0.118
S07	Nol8	3.82589e-34	1.18805e-29	0.37929	0.196	0.076
S07	Clns1a	4.37869e-34	1.35971e-29	0.366307	0.255	0.111
S07	Manf	4.93468e-34	1.53237e-29	0.540461	0.487	0.284
S07	Magoh	7.02218e-34	2.1806e-29	0.453689	0.429	0.229
S07	Grap	8.13297e-34	2.52553e-29	0.564936	0.573	0.365
S07	Mogs	8.61236e-34	2.67439e-29	0.327362	0.164	0.059
S07	Nop2	9.7977e-34	3.04248e-29	0.282784	0.108	0.031
S07	Tfrc	1.1054e-33	3.43261e-29	0.32111	0.1	0.027
S07	Hnrnpdl	1.3311e-33	4.13348e-29	0.482706	0.485	0.28
S07	Hnrnpc	1.41904e-33	4.40655e-29	0.48207	0.551	0.331
S07	Fubp1	1.76581e-33	5.48338e-29	0.484847	0.607	0.39
S07	Bcap29	1.83044e-33	5.68407e-29	0.353368	0.168	0.061
S07	Wdr18	2.17804e-33	6.76345e-29	0.331893	0.171	0.063
S07	Taf10	3.15768e-33	9.80553e-29	0.46772	0.621	0.4
S07	Sept11	3.55579e-33	1.10418e-28	0.437218	0.251	0.111
S07	Mak16	4.7719e-33	1.48182e-28	0.431452	0.289	0.136
S07	Cnbp	7.17193e-33	2.2271e-28	0.442678	0.715	0.485
S07	Eef1b2	9.42312e-33	2.92616e-28	0.309726	0.976	0.937
S07	Utp4	1.485e-32	4.61137e-28	0.289734	0.098	0.027
S07	Ubap2l	1.5728e-32	4.884e-28	0.465887	0.47	0.268
S07	Txnl4a	2.24634e-32	6.97557e-28	0.362492	0.24	0.104
S07	Cops6	3.1567e-32	9.8025e-28	0.397901	0.326	0.16
S07	Exosc1	3.89273e-32	1.20881e-27	0.35982	0.199	0.08
S07	Glrx3	4.38578e-32	1.36192e-27	0.417554	0.351	0.178
S07	Chchd1	5.26092e-32	1.63367e-27	0.396549	0.373	0.191
S07	Naa15	5.48022e-32	1.70177e-27	0.390044	0.285	0.133
S07	Tars	6.15419e-32	1.91106e-27	0.30788	0.141	0.048
S07	Stoml2	7.06858e-32	2.19501e-27	0.368373	0.229	0.098
S07	Brix1	1.09856e-31	3.41137e-27	0.375319	0.255	0.115
S07	Hnrnpa1	1.46102e-31	4.5369e-27	0.454384	0.691	0.48
S07	Cad	1.5246e-31	4.73434e-27	0.259198	0.098	0.027
S07	Prmt7	1.91975e-31	5.9614e-27	0.343445	0.164	0.061
S07	Mrpl36	2.23071e-31	6.92702e-27	0.397464	0.274	0.128
S07	Kcnq1ot1	2.33388e-31	7.24741e-27	0.502412	0.483	0.289
S07	Rangap1	3.58662e-31	1.11375e-26	0.348033	0.187	0.074
S07	Hirip3	1.01263e-30	3.14451e-26	0.266146	0.106	0.031
S07	Trmt1	1.55873e-30	4.84034e-26	0.381621	0.24	0.107
S07	Mrps17	1.66824e-30	5.18037e-26	0.389834	0.259	0.119
S07	Psmg2	2.58767e-30	8.03549e-26	0.30127	0.136	0.047
S07	Bhlhe40	3.04421e-30	9.45318e-26	0.34406	0.114	0.036
S07	Cfdp1	3.43331e-30	1.06615e-25	0.431104	0.317	0.161
S07	Pdap1	5.49033e-30	1.70491e-25	0.393564	0.278	0.133
S07	Irf4	6.0554e-30	1.88038e-25	0.50074	0.209	0.091
S07	Pfdn2	6.78753e-30	2.10773e-25	0.43511	0.436	0.247
S07	Smarcc1	9.37595e-30	2.91151e-25	0.35456	0.195	0.08
S07	Fkbp1a	9.53881e-30	2.96209e-25	0.379703	0.308	0.153
S07	Dnaja1	1.10668e-29	3.43658e-25	0.481877	0.625	0.415
S07	Yrdc	1.83683e-29	5.7039e-25	0.351548	0.202	0.085
S07	Gps1	1.96068e-29	6.0885e-25	0.373513	0.238	0.107
S07	Gnl2	2.37764e-29	7.38328e-25	0.340369	0.178	0.071
S07	Ndufs6	2.53729e-29	7.87904e-25	0.426002	0.432	0.245
S07	Mid1	2.67791e-29	8.31571e-25	0.281261	0.091	0.026
S07	Polr2k	3.09308e-29	9.60493e-25	0.39428	0.361	0.189
S07	Uqcr10	3.63984e-29	1.13028e-24	0.467073	0.504	0.306
S07	Nfkbid	4.3108e-29	1.33863e-24	0.864772	0.208	0.093
S07	Sar1a	4.81816e-29	1.49618e-24	0.375841	0.274	0.131
S07	Immt	6.03383e-29	1.87368e-24	0.364084	0.28	0.135
S07	Psmc5	7.66439e-29	2.38002e-24	0.396575	0.367	0.194
S07	Mthfd2	9.96866e-29	3.09557e-24	0.31843	0.114	0.037
S07	Ddx54	1.07734e-28	3.34548e-24	0.423476	0.364	0.195
S07	Pcbp1	1.09156e-28	3.38964e-24	0.44578	0.485	0.289
S07	Ssb	1.23047e-28	3.82099e-24	0.450449	0.56	0.355
S07	Psma6	1.24501e-28	3.86614e-24	0.413865	0.43	0.245
S07	Cetn3	1.59473e-28	4.95212e-24	0.410665	0.402	0.222
S07	Hsph1	1.59691e-28	4.95888e-24	0.33525	0.182	0.074
S07	Fkbp4	1.61318e-28	5.0094e-24	0.431914	0.324	0.169
S07	Ubl4a	2.44912e-28	7.60525e-24	0.304151	0.183	0.075
S07	Stip1	2.66626e-28	8.27955e-24	0.389254	0.237	0.109
S07	Pdcd5	3.13435e-28	9.73311e-24	0.44942	0.421	0.242
S07	Ctsz	3.19287e-28	9.91483e-24	0.449972	0.667	0.464
S07	Idh3a	3.55792e-28	1.10484e-23	0.3017	0.162	0.063
S07	Nab2	4.60482e-28	1.42993e-23	0.350466	0.119	0.041
S07	Gripap1	4.83806e-28	1.50236e-23	0.418069	0.337	0.179
S07	Grpel1	5.0119e-28	1.55634e-23	0.374676	0.321	0.164
S07	Ssrp1	5.2133e-28	1.61888e-23	0.438919	0.373	0.206
S07	Eif2b3	5.86926e-28	1.82258e-23	0.276867	0.109	0.035
S07	Lsm4	7.3009e-28	2.26715e-23	0.408406	0.616	0.401
S07	Bzw1	8.78359e-28	2.72757e-23	0.374493	0.395	0.215
S07	Xpot	1.0549e-27	3.27578e-23	0.284533	0.1	0.031
S07	Srsf9	1.2e-27	3.72635e-23	0.387794	0.372	0.202
S07	Abcf1	1.2311e-27	3.82294e-23	0.384494	0.315	0.161
S07	Usp36	1.29849e-27	4.03221e-23	0.299846	0.138	0.05
S07	Nob1	1.36649e-27	4.24338e-23	0.272041	0.138	0.05
S07	Caprin1	1.69708e-27	5.26995e-23	0.388835	0.352	0.189
S07	Slc25a19	2.31827e-27	7.19892e-23	0.324589	0.182	0.076
S07	Hsd17b12	2.52659e-27	7.84583e-23	0.328216	0.178	0.073
S07	Ddx56	2.70534e-27	8.40088e-23	0.262888	0.121	0.042
S07	Drap1	2.73113e-27	8.48097e-23	0.394994	0.432	0.246
S07	Slc25a39	3.37767e-27	1.04887e-22	0.302186	0.124	0.043
S07	Qtrt1	4.29557e-27	1.3339e-22	0.26776	0.091	0.027
S07	Rel	4.33647e-27	1.3466e-22	0.584762	0.434	0.263
S07	Exosc7	4.46403e-27	1.38621e-22	0.32945	0.236	0.109
S07	Psmb6	5.90308e-27	1.83308e-22	0.425979	0.494	0.301
S07	Pinx1	6.31409e-27	1.96071e-22	0.289195	0.138	0.051
S07	Wdr77	7.17056e-27	2.22667e-22	0.276755	0.123	0.043
S07	Utp14a	8.14599e-27	2.52957e-22	0.332993	0.238	0.111
S07	Gtf2f2	1.26616e-26	3.93182e-22	0.268494	0.13	0.047
S07	Plek	1.3402e-26	4.16171e-22	0.433576	0.249	0.122
S07	Cyc1	1.37804e-26	4.27924e-22	0.38073	0.328	0.174
S07	Pgk1	1.73401e-26	5.38462e-22	0.395089	0.337	0.18
S07	Polr3d	2.0612e-26	6.40065e-22	0.263091	0.12	0.042
S07	Phf5a	2.10105e-26	6.52439e-22	0.375602	0.346	0.187
S07	Eif3i	2.85738e-26	8.87302e-22	0.402422	0.627	0.43
S07	Pole3	3.06776e-26	9.52631e-22	0.317721	0.137	0.051
S07	Pkm	3.65976e-26	1.13646e-21	0.430018	0.48	0.296
S07	Pwp1	5.03931e-26	1.56486e-21	0.254018	0.119	0.042
S07	Ftl1	5.46701e-26	1.69767e-21	0.428744	0.942	0.881
S07	Nfkbie	8.42987e-26	2.61773e-21	0.41391	0.219	0.104
S07	Chchd2	9.95402e-26	3.09102e-21	0.381571	0.839	0.695
S07	Rpp14	1.05571e-25	3.27829e-21	0.256056	0.136	0.051
S07	Dot1l	1.29098e-25	4.00888e-21	0.253809	0.142	0.054
S07	Grb2	1.47472e-25	4.57943e-21	0.427211	0.665	0.466
S07	Isyna1	1.72677e-25	5.36213e-21	0.265722	0.142	0.054
S07	Larp4	2.09986e-25	6.52069e-21	0.322966	0.224	0.104
S07	Hprt	2.20305e-25	6.84114e-21	0.353566	0.323	0.171
S07	Elob	2.27884e-25	7.07648e-21	0.374976	0.718	0.516
S07	Mrpl21	2.54892e-25	7.91516e-21	0.316901	0.278	0.139
S07	Atp5j	2.56838e-25	7.97558e-21	0.384846	0.661	0.456
S07	Sms	2.6891e-25	8.35045e-21	0.412464	0.34	0.188
S07	Nufip1	2.77183e-25	8.60736e-21	0.279519	0.13	0.048
S07	Hmgn2	2.81541e-25	8.7427e-21	0.387914	0.328	0.178
S07	Rae1	3.38321e-25	1.05059e-20	0.31412	0.243	0.115
S07	Rrp1	3.58274e-25	1.11255e-20	0.375452	0.425	0.248
S07	Luc7l	3.6664e-25	1.13853e-20	0.31156	0.208	0.094
S07	Rrp7a	4.07889e-25	1.26662e-20	0.301863	0.164	0.068
S07	Prpf19	4.12629e-25	1.28134e-20	0.28605	0.198	0.088
S07	Cdc37	5.01121e-25	1.55613e-20	0.383419	0.415	0.242
S07	Cfl1	5.52577e-25	1.71592e-20	0.3043	0.936	0.835
S07	Cops7a	5.97864e-25	1.85655e-20	0.271183	0.138	0.053
S07	Fdps	9.88247e-25	3.0688e-20	0.272997	0.116	0.041
S07	Bcl7c	1.03066e-24	3.2005e-20	0.35981	0.294	0.154
S07	Bri3bp	1.16543e-24	3.61902e-20	0.315189	0.169	0.072
S07	Mbd3	1.58966e-24	4.93638e-20	0.314009	0.29	0.148
S07	Pfdn6	1.61518e-24	5.01563e-20	0.318	0.294	0.15
S07	Taf1d	1.72074e-24	5.34343e-20	0.413681	0.368	0.21
S07	Psmd2	1.82396e-24	5.66396e-20	0.314456	0.268	0.134
S07	Psmd7	1.88098e-24	5.84101e-20	0.352964	0.312	0.165
S07	Prpf31	2.02428e-24	6.286e-20	0.277747	0.209	0.095
S07	Gnl1	2.5235e-24	7.83621e-20	0.286742	0.157	0.065
S07	Bud23	3.03222e-24	9.41595e-20	0.306689	0.191	0.085
S07	Ppig	4.8659e-24	1.51101e-19	0.377095	0.413	0.242
S07	Pin1	5.85857e-24	1.81926e-19	0.302379	0.218	0.103
S07	Utp15	8.01441e-24	2.48872e-19	0.254812	0.12	0.044
S07	Zc3h15	9.03259e-24	2.80489e-19	0.402026	0.364	0.212
S07	Ak6	1.12354e-23	3.48892e-19	0.250796	0.118	0.043
S07	Higd1a	1.24274e-23	3.85909e-19	0.345647	0.314	0.17
S07	Twistnb	1.28588e-23	3.99303e-19	0.348757	0.279	0.145
S07	Lsm6	1.57561e-23	4.89274e-19	0.358956	0.451	0.272
S07	Denr	1.70741e-23	5.30203e-19	0.376012	0.346	0.194
S07	Glrx5	1.75388e-23	5.44633e-19	0.338963	0.233	0.114
S07	Psmd12	1.79157e-23	5.56336e-19	0.314323	0.286	0.148
S07	Ddx39b	2.21744e-23	6.88582e-19	0.373033	0.508	0.318
S07	Psme1	2.50426e-23	7.77646e-19	0.385942	0.748	0.585
S07	Lrrc59	3.00289e-23	9.32486e-19	0.255427	0.143	0.057
S07	Mif4gd	3.04885e-23	9.46759e-19	0.405209	0.534	0.343
S07	Dtymk	3.98628e-23	1.23786e-18	0.303304	0.207	0.096
S07	Mrpl3	4.18447e-23	1.2994e-18	0.293615	0.188	0.085
S07	U2af2	4.71087e-23	1.46287e-18	0.342453	0.308	0.166
S07	Srsf10	4.93744e-23	1.53322e-18	0.353531	0.412	0.242
S07	Litaf	4.93858e-23	1.53358e-18	0.27899	0.109	0.039
S07	Psmd11	6.01699e-23	1.86846e-18	0.338736	0.315	0.17
S07	Ola1	6.76557e-23	2.10091e-18	0.334079	0.258	0.132
S07	Mrpl19	6.88088e-23	2.13672e-18	0.326828	0.18	0.081
S07	Sfxn1	7.29825e-23	2.26633e-18	0.32262	0.156	0.066
S07	Pdia3	1.01602e-22	3.15506e-18	0.356941	0.324	0.179
S07	Chka	1.03343e-22	3.20911e-18	0.293541	0.143	0.058
S07	Rasgef1b	1.05933e-22	3.28953e-18	0.386852	0.183	0.085
S07	Eef1d	1.06421e-22	3.30468e-18	0.353346	0.79	0.621
S07	Nfkb1	1.06507e-22	3.30735e-18	0.441491	0.445	0.277
S07	Polr3h	1.0653e-22	3.30808e-18	0.261463	0.108	0.039
S07	Adsl	1.3853e-22	4.30179e-18	0.258705	0.126	0.049
S07	Pomp	1.4363e-22	4.46016e-18	0.373473	0.543	0.363
S07	Psma5	1.63885e-22	5.08911e-18	0.353479	0.389	0.229
S07	Nudt5	1.64696e-22	5.1143e-18	0.279795	0.173	0.077
S07	Abcf2	1.66507e-22	5.17053e-18	0.274196	0.13	0.051
S07	Usmg5	1.70729e-22	5.30164e-18	0.358392	0.384	0.223
S07	Ndufa4	1.74825e-22	5.42883e-18	0.381925	0.73	0.564
S07	Trim28	1.9211e-22	5.96559e-18	0.270091	0.206	0.097
S07	Eif2s3x	1.94589e-22	6.04258e-18	0.314179	0.24	0.12
S07	Pfn1	2.02157e-22	6.2776e-18	0.251411	0.972	0.939
S07	Mrps7	2.61211e-22	8.11138e-18	0.289456	0.241	0.12
S07	Fam129c	2.80719e-22	8.71716e-18	0.268694	0.107	0.038
S07	Bccip	2.98113e-22	9.25731e-18	0.300904	0.278	0.144
S07	Nfkbib	3.60106e-22	1.11824e-17	0.333343	0.204	0.098
S07	Rwdd1	3.70342e-22	1.15002e-17	0.334846	0.345	0.195
S07	Thumpd1	6.37147e-22	1.97853e-17	0.279818	0.152	0.065
S07	Exosc5	6.39283e-22	1.98517e-17	0.310141	0.272	0.142
S07	Timm13	7.1535e-22	2.22138e-17	0.365322	0.485	0.311
S07	Top1	7.36652e-22	2.28753e-17	0.370976	0.487	0.313
S07	Psmd1	7.75903e-22	2.40941e-17	0.28804	0.175	0.079
S07	Dph3	9.86311e-22	3.06279e-17	0.334884	0.304	0.164
S07	Ythdf2	1.0272e-21	3.18976e-17	0.287652	0.193	0.091
S07	Ndufa5	1.06467e-21	3.30611e-17	0.339127	0.358	0.205
S07	Mrpl42	1.14441e-21	3.55374e-17	0.30343	0.296	0.159
S07	Abracl	1.15491e-21	3.58633e-17	0.352959	0.544	0.363
S07	Aebp2	1.70476e-21	5.29378e-17	0.337368	0.183	0.085
S07	Mettl16	1.87322e-21	5.81691e-17	0.287227	0.164	0.073
S07	Psma2	1.91066e-21	5.93316e-17	0.361726	0.594	0.399
S07	Wdr61	1.99711e-21	6.20163e-17	0.258911	0.179	0.081
S07	Nampt	2.23447e-21	6.9387e-17	0.346377	0.163	0.073
S07	Hnrnpa2b1	2.6199e-21	8.13558e-17	0.338858	0.786	0.619
S07	Adss	3.05567e-21	9.48878e-17	0.304158	0.225	0.112
S07	Tsfm	3.5198e-21	1.093e-16	0.269665	0.169	0.075
S07	Romo1	4.75647e-21	1.47703e-16	0.324665	0.417	0.251
S07	Eif3l	4.81395e-21	1.49488e-16	0.301149	0.294	0.159
S07	Mydgf	5.4477e-21	1.69167e-16	0.307601	0.22	0.11
S07	Smarca5	6.05325e-21	1.87972e-16	0.374949	0.398	0.243
S07	Anapc15	6.72979e-21	2.0898e-16	0.263241	0.186	0.087
S07	Eef1g	7.16404e-21	2.22465e-16	0.31813	0.9	0.81
S07	Psmb4	7.44593e-21	2.31218e-16	0.337769	0.522	0.343
S07	Cks2	7.4821e-21	2.32342e-16	0.25904	0.111	0.042
S07	Ube2m	7.88639e-21	2.44896e-16	0.309088	0.292	0.159
S07	Ssbp1	8.69653e-21	2.70053e-16	0.335071	0.334	0.191
S07	Txnl1	9.28399e-21	2.88296e-16	0.306724	0.298	0.164
S07	Ppp4r2	1.05948e-20	3.29002e-16	0.349325	0.238	0.124
S07	Nol12	1.33762e-20	4.15371e-16	0.302942	0.241	0.124
S07	Ndufb2	1.4103e-20	4.37942e-16	0.313136	0.295	0.162
S07	Psmc4	1.69298e-20	5.2572e-16	0.298659	0.269	0.144
S07	Atp5a1	2.50008e-20	7.76349e-16	0.36981	0.62	0.45
S07	Cox5b	4.30724e-20	1.33753e-15	0.321856	0.638	0.448
S07	Dtx1	5.0168e-20	1.55787e-15	0.315387	0.169	0.078
S07	Paics	5.10996e-20	1.58679e-15	0.27892	0.184	0.088
S07	Hnrnpa0	5.65504e-20	1.75606e-15	0.354772	0.688	0.514
S07	Eif4a3	5.66326e-20	1.75861e-15	0.292207	0.368	0.215
S07	Pcna	7.30756e-20	2.26922e-15	0.298668	0.15	0.067
S07	Myo1e	9.33928e-20	2.90013e-15	0.361634	0.278	0.156
S07	Ndufs3	9.73274e-20	3.02231e-15	0.272777	0.341	0.195
S07	Ghitm	1.02033e-19	3.16844e-15	0.293021	0.297	0.166
S07	Chd4	1.06871e-19	3.31866e-15	0.383899	0.47	0.311
S07	Irf2bp2	1.07137e-19	3.32691e-15	0.359489	0.268	0.145
S07	Mrps14	1.09805e-19	3.40977e-15	0.325588	0.453	0.285
S07	Tm2d3	1.1112e-19	3.4506e-15	0.269739	0.168	0.077
S07	Kpnb1	1.31737e-19	4.09084e-15	0.305618	0.216	0.11
S07	Prdx3	1.47821e-19	4.59027e-15	0.2617	0.198	0.097
S07	Supt16	1.56401e-19	4.85671e-15	0.294846	0.281	0.155
S07	Dennd4a	1.66243e-19	5.16233e-15	0.467486	0.339	0.207
S07	Sbno1	1.7207e-19	5.3433e-15	0.34129	0.369	0.223
S07	Sept7	2.44898e-19	7.6048e-15	0.384845	0.457	0.294
S07	Mrfap1	2.51599e-19	7.81291e-15	0.358415	0.457	0.292
S07	Heg1	2.54815e-19	7.91276e-15	0.313231	0.156	0.072
S07	Polr1d	2.62406e-19	8.14848e-15	0.361927	0.593	0.411
S07	Imp4	2.90129e-19	9.00936e-15	0.287053	0.218	0.112
S07	Dad1	2.93351e-19	9.10943e-15	0.32783	0.701	0.528
S07	Ccdc115	3.1551e-19	9.79752e-15	0.269301	0.164	0.077
S07	Rftn1	3.46688e-19	1.07657e-14	0.342365	0.238	0.128
S07	Guk1	3.50889e-19	1.08962e-14	0.268085	0.231	0.12
S07	Eif6	4.91183e-19	1.52527e-14	0.306815	0.353	0.208
S07	Ilf3	4.98943e-19	1.54937e-14	0.285086	0.175	0.084
S07	Atp5f1	5.31466e-19	1.65036e-14	0.314836	0.666	0.477
S07	Eny2	6.3061e-19	1.95823e-14	0.267222	0.297	0.166
S07	Vapa	8.42756e-19	2.61701e-14	0.302511	0.4	0.242
S07	Ywhae	9.6588e-19	2.99935e-14	0.308443	0.45	0.281
S07	Nom1	1.02757e-18	3.19092e-14	0.264101	0.162	0.076
S07	Colgalt1	1.04161e-18	3.23452e-14	0.269176	0.192	0.095
S07	Rad23a	1.04262e-18	3.23764e-14	0.262702	0.235	0.124
S07	Rbm25	1.06856e-18	3.31819e-14	0.383101	0.64	0.46
S07	Med11	1.06971e-18	3.32177e-14	0.250419	0.138	0.061
S07	Mrps5	1.51612e-18	4.70801e-14	0.250942	0.172	0.082
S07	Knop1	1.9515e-18	6.05999e-14	0.275061	0.178	0.086
S07	D10Wsu102e	1.98871e-18	6.17554e-14	0.301796	0.246	0.135
S07	Trp53	2.36552e-18	7.34566e-14	0.307839	0.358	0.214
S07	Nedd8	2.50252e-18	7.77108e-14	0.318934	0.64	0.46
S07	Kras	2.55912e-18	7.94684e-14	0.324366	0.28	0.159
S07	Mia2	2.56545e-18	7.96648e-14	0.305862	0.242	0.131
S07	Snrpc	2.94694e-18	9.15112e-14	0.268541	0.343	0.2
S07	Tmed10	3.31314e-18	1.02883e-13	0.297293	0.397	0.242
S07	Eif5	3.32173e-18	1.0315e-13	0.324196	0.578	0.393
S07	Csnk2b	3.74313e-18	1.16236e-13	0.298493	0.333	0.195
S07	Ddit3	4.20346e-18	1.3053e-13	0.335304	0.178	0.089
S07	Ndufb7	4.46395e-18	1.38619e-13	0.322013	0.574	0.402
S07	Ndufc2	4.47221e-18	1.38876e-13	0.29938	0.38	0.231
S07	Gng5	4.67665e-18	1.45224e-13	0.30473	0.719	0.544
S07	Sod2	5.12209e-18	1.59056e-13	0.290449	0.225	0.119
S07	Tmed9	5.16187e-18	1.60292e-13	0.290882	0.457	0.287
S07	BC003965	5.17924e-18	1.60831e-13	0.250508	0.204	0.103
S07	Tmed5	5.33174e-18	1.65566e-13	0.293204	0.354	0.213
S07	Pfkp	7.84797e-18	2.43703e-13	0.256747	0.159	0.075
S07	Icam1	7.97935e-18	2.47783e-13	0.331459	0.166	0.081
S07	Rbx1	8.11071e-18	2.51862e-13	0.303073	0.676	0.513
S07	Ppie	9.9242e-18	3.08176e-13	0.274272	0.195	0.099
S07	Ndufaf8	1.09929e-17	3.41363e-13	0.269654	0.288	0.163
S07	Pdcd1lg2	1.46784e-17	4.55809e-13	0.251184	0.12	0.051
S07	Snhg12	1.63533e-17	5.0782e-13	0.283445	0.286	0.164
S07	Anp32e	1.64619e-17	5.1119e-13	0.276307	0.317	0.185
S07	Atp6v1f	1.67947e-17	5.21526e-13	0.323407	0.642	0.454
S07	Nucks1	3.28134e-17	1.01895e-12	0.28966	0.441	0.281
S07	Dnttip2	4.00719e-17	1.24435e-12	0.262074	0.258	0.144
S07	Tomm70a	4.10281e-17	1.27405e-12	0.261852	0.2	0.105
S07	Nfatc1	4.34794e-17	1.35017e-12	0.294872	0.217	0.116
S07	Psmc2	4.54349e-17	1.41089e-12	0.256864	0.259	0.144
S07	Nudt21	4.7277e-17	1.46809e-12	0.260637	0.281	0.16
S07	Atp5k	5.1671e-17	1.60454e-12	0.320077	0.515	0.347
S07	Psma3	5.52861e-17	1.7168e-12	0.327453	0.58	0.421
S07	Mdh2	5.59951e-17	1.73881e-12	0.305662	0.43	0.277
S07	Ube2i	5.6485e-17	1.75403e-12	0.283015	0.543	0.368
S07	Cct4	5.87196e-17	1.82342e-12	0.312939	0.43	0.278
S07	Dnaja2	6.23013e-17	1.93464e-12	0.276217	0.415	0.26
S07	Tcof1	6.53766e-17	2.03014e-12	0.293735	0.33	0.197
S07	Cox6c	6.59683e-17	2.04851e-12	0.288741	0.723	0.578
S07	Lyst	7.28489e-17	2.26218e-12	0.368736	0.198	0.106
S07	H2afz	7.56866e-17	2.3503e-12	0.290066	0.605	0.429
S07	Vps29	7.89501e-17	2.45164e-12	0.272574	0.271	0.154
S07	Ube2s	8.29543e-17	2.57598e-12	0.287763	0.387	0.24
S07	Lsg1	1.02922e-16	3.19604e-12	0.252647	0.179	0.09
S07	Ndufb4	1.03363e-16	3.20974e-12	0.320238	0.385	0.243
S07	Psmb3	1.12013e-16	3.47834e-12	0.294626	0.548	0.376
S07	H2afj	1.44367e-16	4.48304e-12	0.319211	0.592	0.425
S07	Adh5	1.45116e-16	4.5063e-12	0.282905	0.286	0.167
S07	Ift20	1.50545e-16	4.67488e-12	0.265072	0.258	0.145
S07	Rbm26	1.68548e-16	5.23391e-12	0.263248	0.241	0.133
S07	Ube2l3	2.98695e-16	9.27537e-12	0.279647	0.405	0.257
S07	Farsa	3.15824e-16	9.80728e-12	0.260111	0.189	0.099
S07	Samsn1	3.37332e-16	1.04752e-11	0.421174	0.251	0.146
S07	Edf1	3.625e-16	1.12567e-11	0.284435	0.596	0.43
S07	Slc1a5	6.03156e-16	1.87298e-11	0.28932	0.229	0.127
S07	Ewsr1	6.45838e-16	2.00552e-11	0.263042	0.382	0.239
S07	Emg1	6.71864e-16	2.08634e-11	0.275324	0.496	0.329
S07	Ptbp1	1.96588e-15	6.10464e-11	0.250946	0.249	0.142
S07	Sf3b6	2.01876e-15	6.26884e-11	0.283067	0.475	0.32
S07	Tubb4b	2.23614e-15	6.9439e-11	0.307249	0.424	0.28
S07	Mrpl52	2.88856e-15	8.96983e-11	0.264801	0.51	0.344
S07	Pim1	3.05666e-15	9.49183e-11	0.358744	0.127	0.06
S07	Atp5o.1	3.2585e-15	1.01186e-10	0.285823	0.549	0.384
S07	Nr4a1	3.71395e-15	1.15329e-10	0.358985	0.097	0.041
S07	Snrnp40	4.18334e-15	1.29905e-10	0.260209	0.251	0.145
S07	Ube2n	4.21156e-15	1.30782e-10	0.254211	0.306	0.185
S07	Dnajb11	4.24907e-15	1.31946e-10	0.268992	0.281	0.168
S07	Rnps1	4.28762e-15	1.33144e-10	0.251519	0.204	0.111
S07	Otud4	5.20367e-15	1.61589e-10	0.2574	0.145	0.071
S07	Srrm2	8.88978e-15	2.76054e-10	0.270817	0.711	0.554
S07	Vcp	9.23049e-15	2.86634e-10	0.251869	0.345	0.214
S07	Ostc	1.24786e-14	3.87497e-10	0.251447	0.379	0.242
S07	Herpud1	1.52641e-14	4.73995e-10	0.284214	0.294	0.181
S07	Swi5	2.1224e-14	6.5907e-10	0.267042	0.442	0.285
S07	Snrpg	2.56883e-14	7.97699e-10	0.270847	0.668	0.51
S07	Swap70	2.78428e-14	8.64604e-10	0.417892	0.672	0.54
S07	Jpt1	3.10728e-14	9.64904e-10	0.293991	0.614	0.456
S07	Uqcr11	3.69628e-14	1.1478e-09	0.256349	0.435	0.293
S07	Pdia4	3.76479e-14	1.16908e-09	0.273341	0.224	0.129
S07	U2surp	4.20296e-14	1.30515e-09	0.259226	0.334	0.209
S07	Hivep1	5.85776e-14	1.81901e-09	0.25231	0.126	0.061
S07	Atp5j2	6.67899e-14	2.07403e-09	0.268267	0.645	0.484
S07	Tnfaip3	1.50564e-13	4.67547e-09	0.276658	0.083	0.035
S07	Lsm3	1.67567e-13	5.20346e-09	0.264811	0.305	0.189
S07	Ezr	1.76941e-13	5.49454e-09	0.312942	0.633	0.479
S07	Fam133b	3.15701e-13	9.80345e-09	0.258385	0.249	0.149
S07	Tomm22	4.77199e-13	1.48184e-08	0.25015	0.506	0.354
S07	Dusp2	5.32763e-13	1.65439e-08	0.378958	0.551	0.413
S07	Ssr4	6.9551e-13	2.15977e-08	0.282485	0.531	0.387
S07	Syngr2	7.69104e-13	2.3883e-08	0.264434	0.3	0.189
S07	Pkig	2.29859e-12	7.13782e-08	0.285845	0.516	0.386
S07	Park7	2.43144e-12	7.55036e-08	0.271802	0.559	0.408
S07	Atp5g2	2.95885e-12	9.18813e-08	0.266243	0.781	0.658
S07	Gapdh	4.01835e-12	1.24782e-07	0.263491	0.749	0.615
S07	Bri3	1.10715e-11	3.43803e-07	0.253203	0.342	0.226
S07	Nfkbia	2.86244e-11	8.88873e-07	0.35596	0.492	0.366
S07	Arf1	3.5597e-11	1.10539e-06	0.251992	0.454	0.322
S07	Lrmp	1.9597e-10	6.08546e-06	0.254448	0.313	0.212
S07	Egr1	3.42786e-10	1.06445e-05	0.303481	0.188	0.116
S07	Sub1	2.29389e-09	7.1232e-05	0.276092	0.765	0.645
S07	Traf1	1.0384e-08	0.000322455	0.272286	0.159	0.097
S08	Serpina3g	0	0	2.3288	0.65	0.082
S08	Gbp7	0	0	1.7782	0.533	0.064
S08	Socs1	0	0	1.7315	0.485	0.045
S08	Serpina3f	0	0	0.941069	0.205	0.007
S08	Irgm1	2.88645e-226	8.96329e-222	1.58103	0.566	0.115
S08	Ifi47	3.76781e-221	1.17002e-216	1.68372	0.713	0.194
S08	Igtp	3.25125e-216	1.00961e-211	1.41049	0.443	0.073
S08	Gbp2	1.2568e-207	3.90273e-203	1.43083	0.309	0.036
S08	Stat1	1.85557e-205	5.7621e-201	1.6349	0.849	0.317
S08	Gbp4	8.36288e-203	2.59693e-198	1.5583	0.508	0.103
S08	Irf1	6.27718e-150	1.94925e-145	1.4759	0.501	0.129
S08	Samhd1	1.5738e-125	4.88711e-121	1.35207	0.871	0.502
S08	Zbp1	6.4207e-113	1.99382e-108	1.07894	0.452	0.122
S08	Pkib	7.26776e-103	2.25686e-98	1.18222	0.56	0.2
S08	Tap1	1.18099e-93	3.66732e-89	1.14458	0.643	0.275
S08	Iigp1	7.31821e-92	2.27252e-87	0.877306	0.126	0.013
S08	Psmb9	4.0046e-91	1.24355e-86	1.09714	0.749	0.402
S08	Gbp5	1.04864e-87	3.25635e-83	0.805246	0.224	0.042
S08	Ly6a	3.8523e-86	1.19625e-81	1.19773	0.82	0.503
S08	Gbp3	9.05995e-75	2.81339e-70	0.730406	0.21	0.042
S08	Irf8	1.62337e-71	5.04105e-67	1.04342	0.806	0.546
S08	Gimap4	5.89091e-60	1.8293e-55	0.973838	0.646	0.354
S08	Parp14	2.20051e-59	6.83323e-55	0.923809	0.474	0.2
S08	Ifi203	2.28971e-50	7.11024e-46	0.813154	0.788	0.558
S08	Irgm2	2.49872e-48	7.75929e-44	0.514027	0.126	0.024
S08	Serpinb1a	1.44069e-47	4.47378e-43	1.04412	0.697	0.477
S08	Tgtp2	2.43141e-46	7.55025e-42	0.370152	0.092	0.014
S08	Fam26f	3.91413e-42	1.21546e-37	0.699179	0.199	0.058
S08	Ffar2	9.57073e-42	2.972e-37	0.316245	0.061	0.007
S08	Pml	1.45329e-39	4.5129e-35	0.770755	0.458	0.226
S08	Stat3	6.02361e-39	1.87051e-34	0.787111	0.354	0.156
S08	B2m	1.14906e-35	3.56817e-31	0.452272	0.978	0.921
S08	Nlrc5	1.75271e-34	5.4427e-30	0.534905	0.196	0.063
S08	Parp9	1.82796e-33	5.67636e-29	0.566781	0.262	0.101
S08	Sertad2	5.96064e-33	1.85096e-28	0.580517	0.206	0.071
S08	Nrip1	6.06493e-33	1.88334e-28	0.598218	0.228	0.083
S08	Stat2	1.8502e-30	5.74544e-26	0.577154	0.235	0.09
S08	Wars	2.12238e-30	6.59062e-26	0.624981	0.165	0.053
S08	Rmi2	2.19437e-30	6.81419e-26	0.269348	0.061	0.009
S08	Ppa1	1.18132e-29	3.66836e-25	0.598062	0.246	0.099
S08	Mndal	9.65922e-29	2.99948e-24	0.594401	0.743	0.563
S08	Gbp9	1.22589e-26	3.80676e-22	0.542799	0.219	0.088
S08	H2-T23	1.06149e-25	3.29624e-21	0.564147	0.706	0.511
S08	Nampt	4.73018e-24	1.46886e-19	0.464408	0.192	0.074
S08	Jun	6.96516e-24	2.16289e-19	0.704897	0.537	0.355
S08	Psme2	8.21702e-23	2.55163e-18	0.590631	0.542	0.365
S08	Psmb8	2.40972e-22	7.4829e-18	0.416004	0.856	0.742
S08	Ifi27l2a	3.02288e-22	9.38696e-18	0.325553	0.788	0.579
S08	Cd274	4.98793e-20	1.5489e-15	0.445341	0.147	0.056
S08	Plac8	8.71417e-19	2.70601e-14	0.441957	0.596	0.416
S08	Psmb10	1.37829e-18	4.28001e-14	0.522616	0.517	0.346
S08	Ffar1	2.00795e-18	6.23528e-14	0.494247	0.26	0.131
S08	Trim30a	9.26602e-18	2.87738e-13	0.387932	0.393	0.229
S08	Pla2g16	3.65088e-17	1.13371e-12	0.447095	0.217	0.106
S08	Icam1	3.74945e-17	1.16432e-12	0.497904	0.181	0.082
S08	Mpeg1	3.9423e-17	1.2242e-12	0.321932	0.09	0.028
S08	Ppp1r16b	1.20737e-16	3.74924e-12	0.534654	0.3	0.17
S08	Trim12c	3.2505e-16	1.00938e-11	0.469688	0.348	0.206
S08	Pim2	3.9389e-16	1.22315e-11	0.326831	0.083	0.026
S08	Slfn2	4.13419e-16	1.28379e-11	0.40412	0.607	0.442
S08	Tapbpl	7.51101e-16	2.33239e-11	0.400139	0.18	0.083
S08	Gdap10	1.57374e-15	4.88693e-11	0.434941	0.142	0.06
S08	Dtx3l	2.3831e-15	7.40023e-11	0.361645	0.181	0.084
S08	Psme1	4.39515e-15	1.36483e-10	0.415498	0.716	0.589
S08	Gimap3	1.15154e-14	3.57588e-10	0.439809	0.452	0.301
S08	H2-K1	5.2007e-14	1.61497e-09	0.278661	0.984	0.963
S08	Tapbp	3.7737e-13	1.17185e-08	0.405593	0.479	0.337
S08	Ifi209	8.12498e-13	2.52305e-08	0.338714	0.575	0.419
S08	Shisa5	9.94323e-13	3.08767e-08	0.264176	0.966	0.898
S08	Ripk1	1.46997e-12	4.56469e-08	0.299505	0.111	0.046
S08	Rtp4	2.03119e-12	6.30746e-08	0.322014	0.196	0.101
S08	Socs3	2.68071e-12	8.32442e-08	0.266957	0.083	0.03
S08	Ms4a4c	5.00419e-12	1.55395e-07	0.255955	0.677	0.525
S08	Bcl3	8.53604e-12	2.6507e-07	0.3658	0.138	0.066
S08	Ctss	2.18358e-11	6.78066e-07	0.313442	0.759	0.674
S08	Clec2d	2.48926e-11	7.72989e-07	0.380496	0.587	0.448
S08	Tap2	4.9764e-11	1.54532e-06	0.446052	0.284	0.182
S08	Mcl1	9.28113e-11	2.88207e-06	0.31565	0.684	0.566
S08	Ifi213	1.26437e-10	3.92624e-06	0.304298	0.241	0.14
S08	Sp100	2.02642e-10	6.29266e-06	0.303504	0.702	0.559
S08	Ctsc	2.77829e-10	8.62742e-06	0.401272	0.373	0.257
S08	Slfn8	8.00755e-10	2.48659e-05	0.320131	0.239	0.143
S08	Tlr7	1.27888e-09	3.97129e-05	0.271716	0.104	0.048
S08	Irf9	1.30345e-09	4.04761e-05	0.39981	0.223	0.135
S08	Psma7	1.45417e-09	4.51564e-05	0.333678	0.562	0.436
S08	Trim56	1.72847e-09	5.36743e-05	0.281991	0.185	0.103
S08	Eif2ak2	2.40671e-09	7.47355e-05	0.26319	0.153	0.08
S08	Rnf114	2.41171e-09	7.48909e-05	0.32766	0.226	0.138
S08	Ifi208	3.68759e-09	0.000114511	0.346018	0.205	0.121
S08	Smagp	3.82105e-09	0.000118655	0.252603	0.136	0.07
S08	Casp4	6.06045e-09	0.000188195	0.308838	0.126	0.064
S08	Trim12a	7.29158e-09	0.000226425	0.3689	0.425	0.314
S08	Scfd1	7.44464e-09	0.000231178	0.337267	0.197	0.118
S08	Nmi	7.64541e-09	0.000237413	0.300521	0.235	0.146
S08	Sdcbp	2.16784e-08	0.000673181	0.3123	0.323	0.22
S08	Slamf7	2.20698e-08	0.000685332	0.319671	0.142	0.077
S08	Stoml1	3.40539e-08	0.00105748	0.254468	0.129	0.068
S08	Cd69	4.39189e-08	0.00136382	0.364077	0.512	0.405
S08	Gimap9	5.37485e-08	0.00166905	0.333663	0.348	0.252
S08	Oasl2	6.77289e-08	0.00210319	0.2593	0.108	0.054
S08	Cd86	1.03683e-07	0.00321966	0.300031	0.176	0.105
S08	Rnf213	1.06512e-07	0.00330751	0.252054	0.259	0.167
S08	Smchd1	2.66616e-07	0.00827924	0.289225	0.519	0.407
S08	H2-T22	1.07247e-06	0.0333033	0.308556	0.312	0.225
S08	Hadhb	1.21495e-06	0.0377278	0.292664	0.212	0.139
S08	Etnk1	1.38334e-06	0.0429567	0.290195	0.429	0.335
S08	Zufsp	1.957e-06	0.0607707	0.267476	0.323	0.232
S08	D17Wsu92e	2.71105e-06	0.0841862	0.251081	0.136	0.081
S08	Wfdc17	2.79801e-06	0.0868868	0.298505	0.081	0.041
S08	Sp110	3.6695e-06	0.113949	0.316328	0.408	0.325
S08	Ero1lb	4.53798e-06	0.140918	0.276068	0.176	0.113
S08	Treml2	4.76309e-06	0.147908	0.271343	0.239	0.165
S08	H2-Q4	1.0567e-05	0.328138	0.292858	0.307	0.232
S08	Gimap5	1.37666e-05	0.427495	0.303123	0.377	0.293
S08	Elk4	1.70121e-05	0.528278	0.254929	0.25	0.179
S08	Ifi206	1.77062e-05	0.549832	0.302236	0.232	0.163
S08	Ptpn1	1.9213e-05	0.596622	0.323981	0.341	0.268
S08	Rnase6	2.68398e-05	0.833455	0.273865	0.463	0.38
S08	Hspa1b	2.89589e-05	0.89926	0.274967	0.144	0.091
S08	Gls	3.22773e-05	1	0.255972	0.26	0.192
S08	Phip	3.29509e-05	1	0.278698	0.476	0.402
S08	Cxcr5	6.41902e-05	1	0.264671	0.25	0.184
S08	Tmem243	0.000116932	1	0.251226	0.427	0.357
S09	Ifitm3	0	0	3.53622	0.739	0.059
S09	Ifit3	0	0	3.3149	0.874	0.077
S09	Isg15	0	0	3.21319	0.842	0.064
S09	Slfn5	0	0	2.8434	0.856	0.129
S09	Bst2	0	0	2.64651	0.938	0.214
S09	Isg20	0	0	2.55888	0.737	0.072
S09	Phf11b	0	0	2.55405	0.844	0.142
S09	Zbp1	0	0	2.3238	0.769	0.112
S09	Usp18	0	0	2.21422	0.621	0.045
S09	Ifit2	0	0	2.18099	0.58	0.033
S09	Ifi47	0	0	2.16986	0.829	0.191
S09	Irf7	0	0	2.16151	0.728	0.094
S09	Ifit3b	0	0	2.05908	0.501	0.023
S09	Rnf213	0	0	1.96731	0.767	0.151
S09	Ifit1	0	0	1.89032	0.448	0.032
S09	Herc6	0	0	1.84173	0.555	0.068
S09	Rsad2	0	0	1.84046	0.445	0.022
S09	Rtp4	0	0	1.77816	0.621	0.087
S09	Mx1	0	0	1.69849	0.405	0.025
S09	Oasl2	0	0	1.59477	0.448	0.043
S09	Oasl1	0	0	1.57715	0.495	0.053
S09	Oas3	0	0	1.55962	0.443	0.031
S09	Xaf1	2.91117e-302	9.04004e-298	1.72604	0.606	0.1
S09	Phf11a	6.80554e-295	2.11332e-290	1.10375	0.259	0.016
S09	Trim30c	3.6593e-294	1.13632e-289	1.15123	0.24	0.013
S09	Tor3a	6.12183e-292	1.90101e-287	1.84588	0.687	0.137
S09	Trim30a	2.69739e-289	8.3762e-285	1.97292	0.82	0.215
S09	Ms4a4c	2.43996e-278	7.57681e-274	2.14559	0.989	0.515
S09	Ppa1	9.61778e-262	2.98661e-257	1.68527	0.538	0.09
S09	Pkib	3.69012e-247	1.14589e-242	1.8853	0.75	0.194
S09	Hmgn3	1.16104e-236	3.60539e-232	1.39746	0.338	0.037
S09	Ifi213	3.86218e-227	1.19932e-222	1.63669	0.606	0.128
S09	Eif2ak2	1.32774e-225	4.12303e-221	1.47063	0.452	0.071
S09	Trafd1	9.11202e-225	2.82956e-220	1.47221	0.456	0.072
S09	Parp14	1.52029e-219	4.72094e-215	1.83582	0.711	0.193
S09	Ifi35	9.38776e-216	2.91518e-211	1.68485	0.696	0.186
S09	Ifi27l2a	1.69146e-214	5.2525e-210	1.9205	0.968	0.573
S09	Irgm1	1.68781e-210	5.24117e-206	1.53611	0.561	0.116
S09	Oas2	1.93229e-207	6.00033e-203	0.91511	0.216	0.016
S09	Ifi209	7.11604e-203	2.20975e-198	1.70428	0.914	0.408
S09	Cxcl10	4.27557e-202	1.32769e-197	1.4773	0.218	0.017
S09	Ifi208	1.14784e-200	3.5644e-196	1.48985	0.537	0.111
S09	Plac8	1.02322e-197	3.17742e-193	1.95139	0.886	0.406
S09	Trim30d	7.88438e-188	2.44834e-183	1.34615	0.433	0.076
S09	Lgals3bp	8.84156e-185	2.74557e-180	1.01467	0.283	0.032
S09	Ifi203	1.14425e-183	3.55324e-179	1.67428	0.957	0.553
S09	Mndal	6.69575e-183	2.07923e-178	1.59744	0.957	0.557
S09	Ifi214	8.00289e-178	2.48514e-173	1.51999	0.585	0.146
S09	Ifit1bl1	9.00357e-178	2.79588e-173	1.12085	0.259	0.028
S09	Psme1	1.25998e-163	3.91263e-159	1.42184	0.938	0.582
S09	Gbp7	4.98142e-163	1.54688e-158	1.30257	0.388	0.069
S09	Cmpk2	2.37188e-161	7.36541e-157	0.999157	0.24	0.027
S09	Ube2l6	7.67194e-159	2.38237e-154	1.07781	0.3	0.043
S09	Parp9	1.51e-157	4.68902e-153	1.24179	0.452	0.095
S09	Nmi	4.05582e-156	1.25946e-151	1.43886	0.535	0.136
S09	Daxx	6.45609e-151	2.00481e-146	1.25138	0.405	0.08
S09	Cybb	8.33655e-149	2.58875e-144	1.51379	0.842	0.392
S09	Dhx58	1.65e-148	5.12375e-144	0.97573	0.28	0.039
S09	Rilpl1	2.24383e-148	6.96778e-144	0.453958	0.086	0.003
S09	Nmral1	1.4016e-143	4.35238e-139	0.858984	0.212	0.023
S09	Nt5c3	9.91503e-139	3.07891e-134	1.17558	0.366	0.071
S09	Socs1	4.7392e-134	1.47166e-129	1.17342	0.306	0.051
S09	Hspa8	6.72387e-133	2.08796e-128	1.43544	0.968	0.822
S09	Ifi206	2.08819e-132	6.48444e-128	1.27799	0.54	0.153
S09	Hsp90ab1	7.92879e-131	2.46213e-126	1.36172	0.979	0.867
S09	Epsti1	3.22381e-130	1.00109e-125	1.31994	0.704	0.274
S09	Oas1a	5.12123e-129	1.5903e-124	0.752542	0.158	0.014
S09	Samhd1	3.68764e-121	1.14512e-116	1.43305	0.863	0.503
S09	Slfn8	1.05938e-120	3.28968e-116	1.24885	0.488	0.135
S09	Pml	1.5583e-118	4.839e-114	1.29694	0.627	0.22
S09	Sp110	1.5012e-116	4.66167e-112	1.23942	0.73	0.315
S09	Selenow	5.41485e-114	1.68147e-109	1.15116	0.908	0.594
S09	Igtp	3.34551e-112	1.03888e-107	1.04471	0.351	0.076
S09	Stat1	3.97377e-111	1.23397e-106	1.24241	0.741	0.321
S09	Lgals9	3.69281e-109	1.14673e-104	1.12499	0.441	0.119
S09	Ccnd2	1.45369e-108	4.51415e-104	1.33082	0.467	0.137
S09	Ly86	1.05517e-107	3.27663e-103	1.23613	0.878	0.563
S09	Slfn2	2.61806e-107	8.12987e-103	1.19008	0.826	0.435
S09	Sp100	3.96042e-105	1.22983e-100	1.1702	0.882	0.554
S09	Rasa4	1.1205e-103	3.4795e-99	0.67442	0.169	0.02
S09	Ifih1	1.6846e-103	5.23119e-99	0.614459	0.133	0.013
S09	Zufsp	3.61921e-103	1.12387e-98	1.28181	0.595	0.223
S09	Carmil1	8.61457e-103	2.67508e-98	0.759691	0.201	0.029
S09	Olfr56	1.12607e-101	3.49677e-97	0.277796	0.056	0.002
S09	Psme2	1.48156e-100	4.60069e-96	1.23352	0.73	0.359
S09	Ddx58	2.50737e-99	7.78613e-95	1.15131	0.413	0.114
S09	Shisa5	8.73172e-95	2.71146e-90	0.801051	0.994	0.897
S09	Hspe1	4.55951e-92	1.41586e-87	1.2872	0.857	0.59
S09	Hspd1	2.72753e-91	8.46979e-87	1.2634	0.565	0.224
S09	Smchd1	9.09304e-91	2.82366e-86	1.22478	0.754	0.399
S09	Ranbp1	4.11711e-90	1.27849e-85	1.14717	0.655	0.293
S09	Dnaja1	1.99635e-89	6.19928e-85	1.25842	0.756	0.415
S09	Ly6a	2.40769e-88	7.4766e-84	1.20514	0.82	0.504
S09	Gbp9	4.85888e-87	1.50883e-82	0.956031	0.332	0.084
S09	Ptma	2.93527e-86	9.1149e-82	0.703371	0.996	0.966
S09	Gbp4	2.27992e-84	7.07983e-80	1.01595	0.379	0.108
S09	Srm	1.16348e-83	3.61297e-79	0.907661	0.289	0.067
S09	Ncl	2.97726e-83	9.24527e-79	1.30579	0.795	0.526
S09	B2m	3.31591e-81	1.02969e-76	0.691818	0.992	0.92
S09	Mif	7.52669e-80	2.33726e-75	1.3259	0.694	0.38
S09	Hck	8.49704e-80	2.63859e-75	0.936564	0.338	0.092
S09	Serpina3g	7.81993e-78	2.42832e-73	1.16249	0.336	0.093
S09	C1qbp	1.38255e-77	4.29323e-73	1.07057	0.544	0.22
S09	Mpeg1	3.29585e-77	1.02346e-72	0.625345	0.165	0.025
S09	Chmp4b	6.41818e-77	1.99304e-72	1.01353	0.48	0.175
S09	Helz2	6.13839e-74	1.90616e-69	1.03255	0.514	0.201
S09	Tapbp	8.71195e-74	2.70532e-69	1.02837	0.666	0.331
S09	Eif4a1	2.62812e-73	8.16111e-69	1.07852	0.76	0.48
S09	Cd86	6.83244e-73	2.12168e-68	0.914238	0.341	0.1
S09	Nampt	1.01316e-72	3.14616e-68	0.83059	0.283	0.071
S09	Mettl1	1.07397e-72	3.33501e-68	0.826213	0.291	0.075
S09	Phf11d	1.64656e-72	5.11306e-68	0.441271	0.09	0.008
S09	Nlrc5	3.53737e-71	1.09846e-66	0.819941	0.257	0.061
S09	Hspa5	4.47261e-71	1.38888e-66	1.041	0.752	0.437
S09	Psmb10	1.33607e-70	4.1489e-66	0.998283	0.672	0.341
S09	Stat2	1.37653e-70	4.27453e-66	0.88248	0.315	0.088
S09	Wdr43	1.62259e-70	5.03864e-66	0.911365	0.405	0.137
S09	St6galnac4	1.76605e-69	5.48411e-65	0.759463	0.27	0.067
S09	Eif5a	1.78919e-69	5.55598e-65	0.939784	0.841	0.598
S09	Jaml	2.61906e-69	8.13296e-65	0.746688	0.18	0.033
S09	BC147527	8.85606e-68	2.75007e-63	0.604463	0.163	0.028
S09	Psmb9	1.59462e-64	4.95177e-60	0.943467	0.719	0.403
S09	Dtx3l	2.56062e-64	7.95148e-60	0.764461	0.293	0.081
S09	Hsp90aa1	2.99506e-64	9.30057e-60	1.16393	0.779	0.543
S09	Ifi204	3.66591e-64	1.13837e-59	0.307987	0.058	0.004
S09	Ifi211	1.6838e-63	5.22871e-59	0.407197	0.058	0.004
S09	Ppp1r14b	1.38755e-62	4.30877e-58	0.910377	0.46	0.18
S09	Fbl	2.89856e-62	9.00089e-58	1.00691	0.572	0.271
S09	Ogfrl1	7.42527e-62	2.30577e-57	0.658535	0.189	0.039
S09	Cd69	6.69681e-61	2.07956e-56	1.12735	0.696	0.399
S09	Bbx	1.79351e-60	5.56939e-56	0.915865	0.334	0.108
S09	Mitd1	2.50983e-60	7.79377e-56	0.843044	0.343	0.112
S09	Samd9l	3.74348e-60	1.16246e-55	1.02586	0.632	0.335
S09	Psmb8	3.86013e-60	1.19869e-55	0.745751	0.925	0.74
S09	Larp1	5.79054e-60	1.79814e-55	0.824447	0.341	0.112
S09	Cited2	1.24653e-58	3.87084e-54	0.921423	0.285	0.084
S09	Sdc3	1.46147e-58	4.53831e-54	0.484363	0.118	0.017
S09	Ccrl2	2.02773e-58	6.29671e-54	0.328434	0.069	0.006
S09	Ogfr	4.68832e-57	1.45587e-52	0.846747	0.371	0.131
S09	Ddx60	2.06378e-56	6.40867e-52	0.575524	0.131	0.022
S09	Sp140	7.5746e-56	2.35214e-51	0.885448	0.473	0.204
S09	Znfx1	8.32158e-56	2.5841e-51	0.64582	0.197	0.045
S09	Cd47	1.77615e-55	5.51549e-51	0.844161	0.805	0.531
S09	Tspo	3.03578e-55	9.42701e-51	0.887461	0.672	0.386
S09	Npm1	1.74456e-52	5.41739e-48	0.786081	0.908	0.808
S09	Gnl3	2.06696e-52	6.41852e-48	0.9157	0.435	0.185
S09	Mrto4	3.9534e-52	1.22765e-47	0.724975	0.308	0.1
S09	Tlr3	4.05003e-52	1.25765e-47	0.319461	0.068	0.006
S09	Sgcb	1.01728e-50	3.15897e-46	0.429002	0.099	0.014
S09	Nme1	1.24306e-50	3.86008e-46	0.870739	0.672	0.414
S09	Casp4	6.14955e-50	1.90962e-45	0.651166	0.223	0.061
S09	Cct3	9.07201e-50	2.81713e-45	0.887714	0.55	0.281
S09	H2-T23	1.01536e-49	3.15301e-45	0.85518	0.762	0.51
S09	Rfc3	1.52622e-49	4.73936e-45	0.739163	0.251	0.075
S09	Arf4	8.56643e-49	2.66013e-44	0.841242	0.497	0.236
S09	Trim30b	3.73628e-48	1.16023e-43	0.737096	0.295	0.099
S09	March5	5.8688e-48	1.82244e-43	0.758574	0.31	0.108
S09	Cacybp	4.17447e-47	1.2963e-42	0.821444	0.471	0.219
S09	Slfn1	9.39532e-47	2.91753e-42	0.555937	0.118	0.021
S09	Tlr7	1.07605e-46	3.34147e-42	0.603874	0.182	0.045
S09	Usp25	1.37846e-45	4.28052e-41	0.749553	0.338	0.126
S09	Dnajc7	6.10026e-45	1.89432e-40	0.981789	0.578	0.321
S09	Asb13	1.21119e-44	3.76112e-40	0.624859	0.227	0.067
S09	Naa25	1.46569e-44	4.55141e-40	0.563982	0.163	0.039
S09	Nop58	1.96559e-44	6.10374e-40	0.820794	0.377	0.156
S09	Nhp2	1.97262e-44	6.12559e-40	0.782297	0.43	0.192
S09	Max	8.74481e-44	2.71553e-39	0.770983	0.347	0.138
S09	Csf1	3.55061e-43	1.10257e-38	0.354226	0.077	0.01
S09	Trim12c	9.94663e-43	3.08873e-38	0.752262	0.448	0.203
S09	Rrp9	2.34052e-42	7.26802e-38	0.593867	0.21	0.061
S09	Setdb2	2.65791e-42	8.2536e-38	0.537405	0.144	0.033
S09	Cnp	3.27684e-42	1.01756e-37	0.745031	0.6	0.336
S09	Hsh2d	3.94786e-42	1.22593e-37	0.57644	0.212	0.062
S09	Taldo1	6.32204e-42	1.96318e-37	0.759469	0.694	0.45
S09	Sidt1	7.65474e-42	2.37703e-37	0.483973	0.131	0.028
S09	Apex1	8.6322e-42	2.68056e-37	0.668545	0.244	0.079
S09	Gdap10	1.07374e-41	3.33428e-37	0.586296	0.203	0.058
S09	Srsf3	1.0784e-41	3.34875e-37	0.70985	0.786	0.561
S09	Eif2s2	1.12336e-41	3.48837e-37	0.841676	0.632	0.387
S09	Pa2g4	4.03385e-41	1.25263e-36	0.751197	0.385	0.166
S09	Slamf7	6.17719e-41	1.9182e-36	0.713674	0.233	0.074
S09	Nop56	1.10947e-40	3.44523e-36	0.76338	0.42	0.192
S09	Igkc	1.83666e-40	5.70339e-36	0.417546	0.974	0.972
S09	Ddx24	2.51357e-40	7.80538e-36	0.788492	0.591	0.341
S09	Nolc1	4.83058e-40	1.50004e-35	0.694046	0.287	0.105
S09	Timm10	6.559e-40	2.03677e-35	0.634176	0.272	0.096
S09	Ppia	9.72023e-40	3.01842e-35	0.459517	0.981	0.959
S09	Clec2d	1.02909e-39	3.19564e-35	0.77404	0.69	0.445
S09	Psma7	1.51131e-39	4.69306e-35	0.678786	0.685	0.433
S09	Srsf7	4.26623e-39	1.32479e-34	0.788956	0.428	0.202
S09	Gpatch4	1.02172e-38	3.17274e-34	0.630784	0.225	0.073
S09	Ppan	1.55496e-38	4.8286e-34	0.628187	0.235	0.078
S09	Serpina3f	7.50622e-38	2.33091e-33	0.361066	0.077	0.011
S09	Pus7	1.02057e-37	3.16918e-33	0.424686	0.114	0.024
S09	Tor1aip1	1.39647e-37	4.33646e-33	0.715999	0.456	0.225
S09	Zcchc2	2.44247e-37	7.58459e-33	0.527199	0.205	0.062
S09	Parp10	4.35609e-37	1.3527e-32	0.500865	0.135	0.032
S09	Timm8a1	4.45741e-37	1.38416e-32	0.566825	0.218	0.07
S09	Hk2	6.03308e-37	1.87345e-32	0.327415	0.071	0.01
S09	Pla2g16	6.677e-37	2.07341e-32	0.658014	0.278	0.104
S09	Iigp1	1.32519e-36	4.11512e-32	0.492765	0.086	0.015
S09	Mrpl30	1.36202e-36	4.22948e-32	0.707364	0.559	0.315
S09	Lap3	2.24049e-36	6.95739e-32	0.472346	0.144	0.036
S09	Ddx39b	2.7199e-36	8.44612e-32	0.676185	0.565	0.321
S09	Rcc2	4.05061e-36	1.25784e-31	0.677418	0.42	0.199
S09	Nudc	1.35377e-35	4.20387e-31	0.670567	0.452	0.225
S09	Cct8	3.57113e-35	1.10894e-30	0.745258	0.559	0.329
S09	Pgd	8.18465e-35	2.54158e-30	0.56232	0.214	0.071
S09	Tpst1	5.66657e-34	1.75964e-29	0.592663	0.189	0.06
S09	Tap1	7.86832e-34	2.44335e-29	0.704653	0.512	0.28
S09	Rpf2	9.9329e-34	3.08446e-29	0.55439	0.206	0.068
S09	Hspa1a	1.57217e-33	4.88207e-29	1.24496	0.216	0.075
S09	Snrpd1	2.08923e-33	6.48768e-29	0.686024	0.462	0.244
S09	Myc	3.47454e-33	1.07895e-28	0.607553	0.214	0.073
S09	Odc1	4.48155e-33	1.39165e-28	0.591232	0.248	0.092
S09	Noc2l	5.40676e-33	1.67896e-28	0.593476	0.266	0.103
S09	Mov10	9.17211e-33	2.84821e-28	0.396178	0.109	0.024
S09	Cct2	1.25857e-32	3.90824e-28	0.692519	0.602	0.369
S09	Mybbp1a	3.35657e-32	1.04231e-27	0.610004	0.306	0.129
S09	Cct5	4.39472e-32	1.36469e-27	0.70563	0.608	0.389
S09	Rrp15	5.2455e-32	1.62888e-27	0.547699	0.208	0.071
S09	Eif5b	5.44101e-32	1.6896e-27	0.647818	0.503	0.276
S09	Dkc1	6.5316e-32	2.02826e-27	0.672878	0.296	0.126
S09	Xrn2	7.20854e-32	2.23847e-27	0.698414	0.477	0.26
S09	H2-K1	7.42241e-32	2.30488e-27	0.422009	0.992	0.963
S09	Psma4	7.52607e-32	2.33707e-27	0.684512	0.492	0.275
S09	Slc25a22	7.89024e-32	2.45016e-27	0.366758	0.103	0.022
S09	Slfn9	1.56312e-31	4.85395e-27	0.253366	0.058	0.008
S09	Tgtp2	2.34366e-31	7.27777e-27	0.361265	0.079	0.014
S09	Tomm70a	2.64311e-31	8.20764e-27	0.565455	0.266	0.105
S09	Tmem184b	5.80549e-31	1.80278e-26	0.383211	0.111	0.026
S09	Ssbp1	6.33345e-31	1.96673e-26	0.642124	0.39	0.192
S09	Pno1	6.93598e-31	2.15383e-26	0.476959	0.161	0.048
S09	Tmbim6	7.86074e-31	2.441e-26	0.637928	0.612	0.376
S09	Dek	3.43142e-30	1.06556e-25	0.756608	0.488	0.277
S09	Mat2a	3.51113e-30	1.09031e-25	0.666044	0.454	0.244
S09	Rabepk	5.33578e-30	1.65692e-25	0.453595	0.167	0.052
S09	Mycbp2	8.30312e-30	2.57837e-25	0.678376	0.565	0.344
S09	G3bp1	1.16796e-29	3.62686e-25	0.693648	0.535	0.322
S09	Snu13	1.2319e-29	3.82542e-25	0.675576	0.57	0.351
S09	Irf8	1.79267e-29	5.56678e-25	0.710319	0.737	0.549
S09	Hspa9	2.04568e-29	6.35245e-25	0.6342	0.334	0.153
S09	Rnf114	2.057e-29	6.38761e-25	0.609609	0.308	0.135
S09	Ms4a4b	2.73753e-29	8.50086e-25	0.661019	0.362	0.172
S09	Zfp593	2.9771e-29	9.24479e-25	0.532293	0.233	0.089
S09	Hsph1	4.41116e-29	1.3698e-24	0.601877	0.208	0.076
S09	Ebna1bp2	5.0028e-29	1.55352e-24	0.636536	0.336	0.158
S09	Nars	5.50138e-29	1.70834e-24	0.577574	0.274	0.115
S09	Gbp2	5.81214e-29	1.80484e-24	0.506157	0.144	0.042
S09	Ctss	6.61446e-29	2.05399e-24	0.534867	0.839	0.672
S09	B4galt5	6.77084e-29	2.10255e-24	0.473718	0.148	0.044
S09	H2-T24	7.29641e-29	2.26575e-24	0.48501	0.12	0.031
S09	Snrpa1	7.55337e-29	2.34555e-24	0.571154	0.313	0.141
S09	Clic4	9.52851e-29	2.95889e-24	0.577615	0.218	0.081
S09	Papd7	9.90299e-29	3.07517e-24	0.368557	0.092	0.02
S09	Tmsb10	1.24006e-28	3.85075e-24	0.367795	0.996	0.978
S09	Rsl1d1	3.32853e-28	1.03361e-23	0.625443	0.36	0.174
S09	Tcof1	4.25449e-28	1.32115e-23	0.626932	0.388	0.198
S09	Gar1	4.29007e-28	1.3322e-23	0.537448	0.25	0.101
S09	BC051226	5.79551e-28	1.79968e-23	0.420907	0.158	0.049
S09	Pnpt1	6.39028e-28	1.98437e-23	0.386707	0.12	0.032
S09	Evi2a	6.61359e-28	2.05372e-23	0.597978	0.238	0.096
S09	Tnfsf10	1.18938e-27	3.6934e-23	0.265857	0.062	0.01
S09	Snrpd3	1.41698e-27	4.40014e-23	0.661594	0.452	0.255
S09	Vps37b	1.74747e-27	5.42641e-23	0.55957	0.244	0.099
S09	Grwd1	2.18578e-27	6.7875e-23	0.379374	0.141	0.041
S09	Adar	3.35047e-27	1.04042e-22	0.5552	0.248	0.101
S09	Irf1	4.01104e-27	1.24555e-22	0.61283	0.302	0.136
S09	Apobec1	5.69753e-27	1.76925e-22	0.428324	0.159	0.051
S09	Serbp1	1.12348e-26	3.48874e-22	0.596067	0.76	0.619
S09	Sell	1.17876e-26	3.66039e-22	0.618654	0.645	0.419
S09	Slc25a5	1.3156e-26	4.08533e-22	0.565991	0.689	0.493
S09	Phip	1.35264e-26	4.20034e-22	0.747943	0.589	0.398
S09	Eif2s1	1.42684e-26	4.43078e-22	0.62583	0.362	0.182
S09	Fam111a	3.30208e-26	1.0254e-21	0.672157	0.537	0.329
S09	Rmi2	4.74042e-26	1.47204e-21	0.253062	0.058	0.01
S09	H2-T22	1.1359e-25	3.5273e-21	0.644607	0.402	0.223
S09	Cct7	3.48789e-25	1.08309e-20	0.629494	0.473	0.278
S09	D10Wsu102e	3.65428e-25	1.13476e-20	0.60947	0.295	0.136
S09	Set	3.75367e-25	1.16563e-20	0.552893	0.704	0.506
S09	Ifrd2	4.25278e-25	1.32062e-20	0.32412	0.101	0.026
S09	Eef1e1	5.56333e-25	1.72758e-20	0.519909	0.24	0.1
S09	Ran	1.6835e-24	5.22778e-20	0.607096	0.647	0.463
S09	Ddx21	1.78173e-24	5.53281e-20	0.569176	0.402	0.216
S09	Ascc3	2.84597e-24	8.8376e-20	0.553568	0.257	0.113
S09	Ythdf2	3.03109e-24	9.41245e-20	0.487494	0.225	0.092
S09	Treml2	3.17282e-24	9.85257e-20	0.667684	0.323	0.163
S09	Cycs	3.18804e-24	9.89981e-20	0.618161	0.388	0.209
S09	AC125149.3	3.62985e-24	1.12718e-19	0.461343	0.137	0.043
S09	Tdrd7	4.00738e-24	1.24441e-19	0.303482	0.079	0.017
S09	Shmt2	4.15018e-24	1.28876e-19	0.473936	0.143	0.046
S09	Tma16	4.21174e-24	1.30787e-19	0.366402	0.146	0.047
S09	Ftsj3	6.43195e-24	1.99731e-19	0.486485	0.208	0.083
S09	Zc3hav1	1.20196e-23	3.73245e-19	0.545556	0.36	0.185
S09	Lyar	1.29027e-23	4.00667e-19	0.503248	0.266	0.12
S09	Baz1a	2.00835e-23	6.23653e-19	0.572451	0.482	0.284
S09	Nup210	2.61754e-23	8.12825e-19	0.530283	0.281	0.131
S09	Snx2	3.00237e-23	9.32326e-19	0.563099	0.689	0.505
S09	Stip1	4.18379e-23	1.29919e-18	0.544418	0.251	0.112
S09	Sdad1	4.53932e-23	1.40959e-18	0.44647	0.199	0.078
S09	Phgdh	5.98004e-23	1.85698e-18	0.596882	0.28	0.133
S09	Mid1	6.33501e-23	1.96721e-18	0.357452	0.099	0.027
S09	Fam46a	1.02663e-22	3.18799e-18	0.569691	0.242	0.106
S09	Rcl1	1.06558e-22	3.30896e-18	0.368347	0.128	0.04
S09	Svbp	3.85523e-22	1.19717e-17	0.499458	0.268	0.126
S09	Irf9	4.59838e-22	1.42793e-17	0.493346	0.283	0.133
S09	Fam60a	6.5657e-22	2.03885e-17	0.399598	0.173	0.065
S09	Nit2	7.76111e-22	2.41006e-17	0.33021	0.12	0.037
S09	Cd2ap	8.59917e-22	2.6703e-17	0.5991	0.345	0.187
S09	U2af1	9.26405e-22	2.87677e-17	0.545278	0.411	0.236
S09	St13	9.29181e-22	2.88539e-17	0.581984	0.396	0.226
S09	Psma5	1.00546e-21	3.12226e-17	0.515614	0.413	0.232
S09	Fkbp4	1.00744e-21	3.12842e-17	0.55729	0.33	0.173
S09	Il3ra	1.49844e-21	4.65309e-17	0.276682	0.073	0.017
S09	Vars	2.07641e-21	6.44789e-17	0.519329	0.467	0.278
S09	Fanca	2.13826e-21	6.63993e-17	0.263279	0.06	0.012
S09	Srsf2	2.52011e-21	7.8257e-17	0.613106	0.503	0.327
S09	Fam26f	2.67661e-21	8.31168e-17	0.514914	0.159	0.06
S09	Eif1a	2.74426e-21	8.52175e-17	0.463635	0.206	0.087
S09	Mthfd2	4.79846e-21	1.49007e-16	0.429449	0.12	0.038
S09	Nceh1	7.20903e-21	2.23862e-16	0.329764	0.099	0.028
S09	Nxpe2	7.76343e-21	2.41078e-16	0.372381	0.114	0.036
S09	Anp32b	9.03047e-21	2.80423e-16	0.570001	0.662	0.496
S09	Parp11	9.19345e-21	2.85484e-16	0.45309	0.178	0.071
S09	Aida	1.21962e-20	3.78727e-16	0.51019	0.28	0.136
S09	Cd3eap	1.25468e-20	3.89615e-16	0.360254	0.101	0.03
S09	Rrp7a	1.8122e-20	5.62743e-16	0.399098	0.176	0.07
S09	Aen	3.02865e-20	9.40488e-16	0.3972	0.156	0.058
S09	Mrps28	3.51856e-20	1.09262e-15	0.45088	0.195	0.082
S09	Ddx39	3.70998e-20	1.15206e-15	0.527501	0.37	0.205
S09	Cnot6l	4.59299e-20	1.42626e-15	0.517207	0.394	0.226
S09	Sf3b3	4.91478e-20	1.52619e-15	0.500363	0.394	0.225
S09	Rars	5.80862e-20	1.80375e-15	0.436971	0.206	0.089
S09	Yars	6.51372e-20	2.02271e-15	0.326316	0.101	0.03
S09	Hnrnpab	7.03198e-20	2.18364e-15	0.53344	0.433	0.262
S09	Csprs	7.67494e-20	2.3833e-15	0.284344	0.077	0.019
S09	Itpr1	8.65964e-20	2.68908e-15	0.488879	0.283	0.141
S09	Gypc	9.3764e-20	2.91165e-15	0.293583	0.081	0.021
S09	Atp5g1	9.63758e-20	2.99276e-15	0.515062	0.578	0.402
S09	Hmox2	1.22488e-19	3.80362e-15	0.506062	0.283	0.144
S09	Nop2	1.30242e-19	4.04441e-15	0.353975	0.105	0.032
S09	Dbnl	1.42244e-19	4.4171e-15	0.547403	0.467	0.291
S09	Eif3b	1.49498e-19	4.64236e-15	0.4625	0.278	0.137
S09	Mafk	1.55554e-19	4.83042e-15	0.346191	0.107	0.033
S09	Alkbh1	2.09665e-19	6.51072e-15	0.488837	0.304	0.156
S09	Cd274	2.73407e-19	8.4901e-15	0.463124	0.148	0.056
S09	Ptges3	2.825e-19	8.77246e-15	0.489988	0.355	0.196
S09	Trmt61a	3.36473e-19	1.04485e-14	0.288274	0.099	0.03
S09	Phf11c	4.14736e-19	1.28788e-14	0.283334	0.075	0.019
S09	Hspa1b	4.4981e-19	1.3968e-14	0.624742	0.203	0.089
S09	Morc3	4.82329e-19	1.49778e-14	0.497691	0.328	0.174
S09	Arhgap30	8.82537e-19	2.74054e-14	0.530905	0.589	0.415
S09	Pik3ap1	1.04259e-18	3.23756e-14	0.318479	0.101	0.031
S09	Gmppb	1.2933e-18	4.01608e-14	0.360768	0.129	0.046
S09	Naa20	1.42217e-18	4.41625e-14	0.446929	0.171	0.07
S09	Prmt1	1.57461e-18	4.88962e-14	0.52918	0.358	0.202
S09	Fam208b	2.45922e-18	7.63663e-14	0.45953	0.233	0.109
S09	Prmt3	2.68445e-18	8.33601e-14	0.437638	0.167	0.068
S09	Eif4a3	2.9176e-18	9.06003e-14	0.469245	0.377	0.218
S09	Tsr1	3.10429e-18	9.63976e-14	0.405048	0.129	0.047
S09	Rrs1	3.75684e-18	1.16661e-13	0.398266	0.176	0.074
S09	Ddx18	5.10072e-18	1.58393e-13	0.494214	0.343	0.191
S09	Mphosph10	5.34056e-18	1.6584e-13	0.407124	0.257	0.126
S09	Mia2	6.07372e-18	1.88607e-13	0.481512	0.265	0.133
S09	Polr2f	6.29279e-18	1.9541e-13	0.445234	0.368	0.207
S09	Timm9	1.00039e-17	3.10651e-13	0.445911	0.216	0.1
S09	Capza2	1.47708e-17	4.58679e-13	0.488303	0.478	0.309
S09	Nsd3	1.78516e-17	5.54347e-13	0.452387	0.362	0.208
S09	Pfdn2	2.20643e-17	6.85162e-13	0.470499	0.413	0.252
S09	Gramd3	2.27252e-17	7.05686e-13	0.46092	0.225	0.108
S09	Sub1	2.80979e-17	8.72525e-13	0.433719	0.771	0.647
S09	Trim14	3.48608e-17	1.08253e-12	0.348997	0.128	0.047
S09	Nifk	4.20851e-17	1.30687e-12	0.389968	0.186	0.082
S09	Nop16	6.88164e-17	2.13695e-12	0.325525	0.133	0.05
S09	Gtpbp4	7.28624e-17	2.2626e-12	0.461658	0.328	0.185
S09	Ssrp1	7.59008e-17	2.35695e-12	0.474282	0.358	0.21
S09	Ndufa12	8.87085e-17	2.75466e-12	0.463181	0.36	0.211
S09	Gvin1	1.1683e-16	3.62792e-12	0.256004	0.077	0.022
S09	Prmt7	1.38978e-16	4.31569e-12	0.348607	0.156	0.064
S09	Tapbpl	1.99663e-16	6.20013e-12	0.43126	0.184	0.083
S09	Coro2a	2.27171e-16	7.05435e-12	0.375542	0.171	0.073
S09	Pnpla2	2.55042e-16	7.91982e-12	0.358266	0.154	0.063
S09	Aimp2	2.84491e-16	8.8343e-12	0.349571	0.128	0.048
S09	Znhit6	3.16089e-16	9.81552e-12	0.330911	0.143	0.057
S09	Llph	3.65331e-16	1.13446e-11	0.472836	0.492	0.33
S09	Ltv1	4.4427e-16	1.37959e-11	0.392724	0.169	0.074
S09	Mvb12a	5.4216e-16	1.68357e-11	0.399634	0.244	0.123
S09	Dnaja2	6.24441e-16	1.93908e-11	0.492489	0.418	0.263
S09	Gbp5	6.31155e-16	1.95992e-11	0.331017	0.122	0.046
S09	Atad3a	6.49334e-16	2.01638e-11	0.318101	0.128	0.049
S09	Ubb	7.70278e-16	2.39194e-11	0.287764	0.985	0.952
S09	Psma2	8.19573e-16	2.54502e-11	0.469793	0.567	0.404
S09	Gem	8.91746e-16	2.76914e-11	0.471888	0.159	0.069
S09	Zeb2	9.88868e-16	3.07073e-11	0.568497	0.25	0.132
S09	Mrps18b	1.13915e-15	3.53739e-11	0.352563	0.205	0.096
S09	Casp8	1.45071e-15	4.50488e-11	0.452583	0.308	0.172
S09	Pum3	2.18821e-15	6.79504e-11	0.357989	0.18	0.081
S09	Ppid	2.25739e-15	7.00988e-11	0.377459	0.197	0.093
S09	Pcgf5	2.73402e-15	8.48994e-11	0.373891	0.159	0.069
S09	Mrpl54	3.93036e-15	1.22049e-10	0.4402	0.336	0.197
S09	Hnrnpd	4.2116e-15	1.30783e-10	0.413603	0.544	0.375
S09	Idh3a	4.75441e-15	1.47639e-10	0.350355	0.152	0.065
S09	Psma3	5.2866e-15	1.64165e-10	0.41596	0.593	0.424
S09	Cxcr5	6.13681e-15	1.90566e-10	0.446663	0.319	0.181
S09	Aprt	7.24853e-15	2.25089e-10	0.436051	0.345	0.208
S09	Etf1	8.28093e-15	2.57148e-10	0.384371	0.203	0.098
S09	Pus1	8.48889e-15	2.63606e-10	0.318277	0.129	0.052
S09	Rbm3	9.73208e-15	3.0221e-10	0.374217	0.805	0.682
S09	Tomm40	1.11132e-14	3.45099e-10	0.458366	0.248	0.133
S09	Laptm4a	1.12557e-14	3.49524e-10	0.429461	0.291	0.164
S09	Itm2b	1.1724e-14	3.64067e-10	0.473141	0.76	0.645
S09	Rbm8a	1.19091e-14	3.69814e-10	0.386779	0.409	0.254
S09	Ndufaf4	1.64149e-14	5.09732e-10	0.333842	0.174	0.079
S09	Atm	1.70152e-14	5.28374e-10	0.384134	0.143	0.061
S09	Pes1	2.4294e-14	7.54403e-10	0.352985	0.167	0.076
S09	Mak16	2.55676e-14	7.9395e-10	0.40832	0.259	0.14
S09	Acsl5	2.80352e-14	8.70576e-10	0.347216	0.176	0.082
S09	Eif3g	2.81668e-14	8.74663e-10	0.424132	0.409	0.261
S09	Ybx3	3.44287e-14	1.06911e-09	0.365605	0.188	0.09
S09	Ctsc	3.90189e-14	1.21165e-09	0.415964	0.403	0.256
S09	Etnk1	5.48256e-14	1.7025e-09	0.439167	0.493	0.333
S09	Fam3c	5.53918e-14	1.72008e-09	0.448637	0.281	0.159
S09	Serpini1	6.05146e-14	1.87916e-09	0.296295	0.126	0.051
S09	Bysl	6.43607e-14	1.99859e-09	0.266292	0.105	0.039
S09	Slc25a28	6.63847e-14	2.06145e-09	0.343705	0.15	0.066
S09	Utp14a	6.90885e-14	2.1454e-09	0.339322	0.223	0.114
S09	Fam136a	7.1885e-14	2.23224e-09	0.318448	0.146	0.064
S09	Dpp4	7.31503e-14	2.27154e-09	0.397061	0.169	0.079
S09	N4bp1	8.08001e-14	2.50909e-09	0.335526	0.139	0.059
S09	Eif3d	8.95927e-14	2.78212e-09	0.412631	0.358	0.219
S09	Tcp1	9.33761e-14	2.89961e-09	0.40913	0.42	0.271
S09	Mrpl12	1.66591e-13	5.17316e-09	0.406025	0.31	0.183
S09	Atic	1.7925e-13	5.56625e-09	0.341031	0.182	0.088
S09	Uqcc2	2.13268e-13	6.62262e-09	0.4316	0.296	0.173
S09	Sssca1	2.43804e-13	7.57086e-09	0.346207	0.21	0.108
S09	Ipo5	2.45176e-13	7.61345e-09	0.284187	0.128	0.053
S09	Tmem243	2.67765e-13	8.31491e-09	0.403695	0.508	0.355
S09	Grn	3.44223e-13	1.06891e-08	0.291861	0.124	0.051
S09	Ccdc86	3.60828e-13	1.12048e-08	0.339646	0.148	0.067
S09	Fam162a	3.71624e-13	1.154e-08	0.387973	0.216	0.112
S09	Nsun2	6.354e-13	1.97311e-08	0.337887	0.201	0.102
S09	Atp5b	7.6919e-13	2.38857e-08	0.370973	0.694	0.562
S09	Lsg1	9.54462e-13	2.96389e-08	0.331775	0.186	0.092
S09	Ruvbl1	9.64936e-13	2.99642e-08	0.366553	0.203	0.104
S09	Vps54	1.18907e-12	3.69241e-08	0.319241	0.114	0.047
S09	Ubr4	1.2497e-12	3.88068e-08	0.369117	0.178	0.088
S09	Uba7	1.31426e-12	4.08116e-08	0.382269	0.173	0.084
S09	Rbx1	1.38853e-12	4.31179e-08	0.35565	0.675	0.516
S09	Psmb3	1.38864e-12	4.31215e-08	0.385023	0.527	0.38
S09	Mdn1	1.39173e-12	4.32174e-08	0.314522	0.171	0.083
S09	Lpxn	1.59174e-12	4.94283e-08	0.406637	0.261	0.15
S09	Runx3	1.60903e-12	4.99654e-08	0.334088	0.225	0.12
S09	D17Wsu92e	1.78785e-12	5.55182e-08	0.367911	0.165	0.08
S09	Exosc1	2.31827e-12	7.19892e-08	0.283759	0.173	0.084
S09	Rsl24d1	2.68362e-12	8.33345e-08	0.304693	0.214	0.112
S09	St3gal6	2.78168e-12	8.63796e-08	0.329899	0.21	0.111
S09	Txnl4a	3.17065e-12	9.84582e-08	0.327253	0.206	0.108
S09	Plekha1	3.49131e-12	1.08416e-07	0.264994	0.111	0.045
S09	Irgm2	3.64631e-12	1.13229e-07	0.269536	0.075	0.025
S09	Gbp3	4.31929e-12	1.34127e-07	0.309876	0.111	0.046
S09	Ehd4	5.34969e-12	1.66124e-07	0.401848	0.176	0.089
S09	Bop1	5.78843e-12	1.79748e-07	0.269485	0.141	0.064
S09	Utp18	7.40297e-12	2.29884e-07	0.319976	0.171	0.084
S09	Nsmaf	8.13212e-12	2.52527e-07	0.304731	0.154	0.073
S09	Tars	8.87056e-12	2.75458e-07	0.297909	0.118	0.051
S09	Eif3a	9.6081e-12	2.9836e-07	0.423641	0.482	0.349
S09	Vcpip1	9.75625e-12	3.02961e-07	0.36254	0.159	0.078
S09	Gart	1.12654e-11	3.49825e-07	0.297836	0.15	0.071
S09	Cnbp	1.15159e-11	3.57603e-07	0.348824	0.651	0.492
S09	Naa50	1.19865e-11	3.72217e-07	0.304044	0.212	0.114
S09	Cebpz	1.59083e-11	4.94002e-07	0.382628	0.33	0.208
S09	Banf1	1.87145e-11	5.81141e-07	0.364451	0.381	0.248
S09	Trim25	2.11074e-11	6.55448e-07	0.308804	0.18	0.091
S09	Polr1a	2.50141e-11	7.76764e-07	0.279512	0.111	0.047
S09	Glrx3	2.81761e-11	8.74952e-07	0.3616	0.298	0.184
S09	Ccnl1	2.89475e-11	8.98907e-07	0.441146	0.383	0.26
S09	Mrps6	2.95482e-11	9.1756e-07	0.250356	0.077	0.028
S09	Nufip1	3.37309e-11	1.04745e-06	0.268793	0.116	0.051
S09	Ube2d3	3.60067e-11	1.11811e-06	0.293672	0.737	0.603
S09	Btf3	3.79507e-11	1.17848e-06	0.252874	0.865	0.805
S09	Esf1	4.21639e-11	1.30932e-06	0.337509	0.242	0.137
S09	Herc3	4.27826e-11	1.32853e-06	0.289786	0.103	0.043
S09	Tomm20	5.5588e-11	1.72617e-06	0.34865	0.544	0.405
S09	Ms4a1	5.63674e-11	1.75038e-06	0.267495	0.934	0.877
S09	Cdk6	5.8718e-11	1.82337e-06	0.26508	0.12	0.053
S09	Ppig	6.88222e-11	2.13714e-06	0.345076	0.377	0.247
S09	Fnbp4	8.27924e-11	2.57095e-06	0.341096	0.201	0.109
S09	Erap1	9.13399e-11	2.83638e-06	0.259142	0.131	0.061
S09	Ndufab1	9.82953e-11	3.05236e-06	0.353299	0.334	0.215
S09	Snrpe	1.04014e-10	3.22995e-06	0.340281	0.694	0.564
S09	Npm3	1.0932e-10	3.39472e-06	0.333687	0.274	0.166
S09	Pdcd10	1.16002e-10	3.6022e-06	0.315602	0.428	0.29
S09	Smg7	1.37017e-10	4.2548e-06	0.298653	0.152	0.076
S09	Tmed5	1.9148e-10	5.94603e-06	0.45204	0.33	0.217
S09	Cdk4	1.92677e-10	5.98319e-06	0.340344	0.233	0.135
S09	Ubald2	2.1369e-10	6.63571e-06	0.324796	0.218	0.123
S09	Ube2e1	2.23381e-10	6.93665e-06	0.345833	0.203	0.113
S09	Elf1	2.24029e-10	6.95677e-06	0.336428	0.473	0.34
S09	Keap1	2.52288e-10	7.8343e-06	0.306955	0.167	0.087
S09	Nop10	2.56197e-10	7.95568e-06	0.34128	0.553	0.41
S09	Tmem33	2.60448e-10	8.08768e-06	0.280464	0.137	0.066
S09	Snrpf	2.62653e-10	8.15618e-06	0.366718	0.565	0.441
S09	Trim12a	2.87627e-10	8.93168e-06	0.378314	0.447	0.314
S09	Zfp800	3.10915e-10	9.65484e-06	0.373081	0.186	0.101
S09	Cbfa2t3	3.2536e-10	1.01034e-05	0.334641	0.144	0.072
S09	Ranbp2	3.25425e-10	1.01054e-05	0.344212	0.302	0.187
S09	Tmem131	3.49786e-10	1.08619e-05	0.299725	0.128	0.06
S09	Tkt	4.06923e-10	1.26362e-05	0.381306	0.366	0.247
S09	Map3k8	5.27159e-10	1.63699e-05	0.348867	0.154	0.079
S09	Abce1	5.39194e-10	1.67436e-05	0.304903	0.176	0.095
S09	Pdia3	5.47283e-10	1.69948e-05	0.383583	0.289	0.183
S09	Cars	5.82016e-10	1.80733e-05	0.288077	0.081	0.032
S09	Psmb2	6.08399e-10	1.88926e-05	0.378141	0.381	0.267
S09	Trim56	6.41363e-10	1.99163e-05	0.36052	0.188	0.103
S09	Bcap29	7.31312e-10	2.27094e-05	0.250297	0.133	0.064
S09	Mrpl15	7.34294e-10	2.2802e-05	0.349925	0.251	0.153
S09	Lsm6	8.98227e-10	2.78927e-05	0.359584	0.4	0.277
S09	Hnrnpf	9.09844e-10	2.82534e-05	0.311693	0.805	0.74
S09	Nr2c2ap	9.75643e-10	3.02966e-05	0.34261	0.158	0.083
S09	Gars	1.06242e-09	3.29914e-05	0.319006	0.148	0.076
S09	Ywhae	1.11429e-09	3.46019e-05	0.363757	0.405	0.286
S09	Cd164	1.12164e-09	3.48302e-05	0.264629	0.233	0.136
S09	Brix1	1.16123e-09	3.60598e-05	0.321546	0.208	0.12
S09	Sdc4	1.49684e-09	4.64813e-05	0.31923	0.392	0.269
S09	Ddx54	1.55937e-09	4.84232e-05	0.325872	0.31	0.2
S09	Camk2d	1.60756e-09	4.99195e-05	0.289195	0.548	0.408
S09	D1Ertd622e	1.80476e-09	5.60431e-05	0.322729	0.165	0.089
S09	Alyref	1.94273e-09	6.03276e-05	0.283883	0.231	0.136
S09	Eif4g1	2.04083e-09	6.3374e-05	0.328472	0.281	0.179
S09	Trp53	2.32168e-09	7.2095e-05	0.372287	0.325	0.218
S09	Kansl2	2.44601e-09	7.5956e-05	0.261683	0.128	0.062
S09	Yrdc	2.63659e-09	8.1874e-05	0.265412	0.167	0.089
S09	Nob1	2.99363e-09	9.29613e-05	0.27076	0.113	0.053
S09	Hnrnpdl	3.07369e-09	9.54474e-05	0.342346	0.407	0.287
S09	Ubc	3.13547e-09	9.73658e-05	0.344253	0.752	0.635
S09	Ppp2r2a	3.37064e-09	0.000104668	0.272685	0.227	0.134
S09	Fcf1	3.39526e-09	0.000105433	0.326166	0.203	0.118
S09	Lsm12	3.61795e-09	0.000112348	0.305431	0.283	0.18
S09	Wars	4.1018e-09	0.000127373	0.269506	0.114	0.055
S09	Chordc1	4.26989e-09	0.000132593	0.337388	0.188	0.106
S09	Nip7	4.52913e-09	0.000140643	0.255262	0.199	0.113
S09	Eif3j1	4.69566e-09	0.000145814	0.290398	0.205	0.118
S09	Impdh2	4.81548e-09	0.000149535	0.363604	0.296	0.194
S09	Nol8	4.97603e-09	0.000154521	0.280467	0.152	0.08
S09	Eif1ad	5.62057e-09	0.000174535	0.295325	0.169	0.092
S09	Dnttip2	5.65539e-09	0.000175617	0.295064	0.242	0.147
S09	Tor1aip2	5.79666e-09	0.000180004	0.27667	0.105	0.049
S09	Psmc5	6.53183e-09	0.000202833	0.307454	0.308	0.2
S09	Arfgef1	6.83421e-09	0.000212223	0.363834	0.28	0.18
S09	Polr2h	7.28603e-09	0.000226253	0.293871	0.169	0.094
S09	Psmg4	7.34755e-09	0.000228164	0.359396	0.263	0.168
S09	Bid	7.66593e-09	0.00023805	0.269247	0.12	0.059
S09	Phb	7.86088e-09	0.000244104	0.283222	0.156	0.084
S09	Mpp6	9.13173e-09	0.000283568	0.272377	0.135	0.07
S09	Psmb5	9.53961e-09	0.000296233	0.308557	0.4	0.285
S09	Eif3c	1.08833e-08	0.000337958	0.364789	0.448	0.333
S09	Ruvbl2	1.17742e-08	0.000365624	0.289685	0.124	0.063
S09	Uvrag	1.31159e-08	0.000407288	0.302547	0.283	0.183
S09	Aars	1.38456e-08	0.000429947	0.254341	0.084	0.037
S09	Cep57	1.43101e-08	0.000444373	0.307934	0.15	0.081
S09	Rad23a	1.5025e-08	0.000466573	0.262671	0.214	0.127
S09	Mrpl23	1.51639e-08	0.000470886	0.31905	0.435	0.315
S09	Chchd4	1.585e-08	0.000492191	0.257014	0.12	0.06
S09	Psma6	1.585e-08	0.000492191	0.292688	0.364	0.251
S09	Sar1a	1.64189e-08	0.000509857	0.310998	0.221	0.136
S09	Iars	1.70046e-08	0.000528045	0.280184	0.105	0.05
S09	Ly6c2	1.99292e-08	0.000618862	0.364395	0.126	0.064
S09	Fxr1	2.00822e-08	0.000623611	0.276547	0.221	0.135
S09	Ddx27	2.32791e-08	0.000722886	0.267105	0.188	0.11
S09	Nmd3	3.02694e-08	0.000939956	0.259833	0.165	0.093
S09	Plek	3.19745e-08	0.000992905	0.28154	0.208	0.126
S09	Tbc1d1	3.19808e-08	0.000993101	0.30103	0.371	0.257
S09	Magoh	3.5003e-08	0.00108695	0.289072	0.347	0.236
S09	Cyth1	3.65497e-08	0.00113498	0.334998	0.242	0.153
S09	Psme2b	3.71395e-08	0.00115329	0.318114	0.174	0.101
S09	Slc38a2	4.3509e-08	0.00135108	0.304512	0.398	0.287
S09	Rbm17	4.47532e-08	0.00138972	0.310578	0.233	0.146
S09	Cct4	4.6589e-08	0.00144673	0.311577	0.392	0.283
S09	Gns	4.66601e-08	0.00144894	0.336897	0.235	0.149
S09	Srsf6	4.815e-08	0.0014952	0.316513	0.341	0.235
S09	Eif4e	4.90476e-08	0.00152308	0.275987	0.205	0.122
S09	Ahsa1	5.03813e-08	0.00156449	0.38467	0.289	0.197
S09	Pebp1	5.2015e-08	0.00161522	0.278087	0.441	0.322
S09	Vrk1	5.28307e-08	0.00164055	0.316887	0.173	0.101
S09	Gpr65	5.59045e-08	0.001736	0.271046	0.103	0.051
S09	Txn2	6.54075e-08	0.0020311	0.309947	0.31	0.211
S09	Cflar	6.5766e-08	0.00204223	0.321909	0.25	0.16
S09	Ghitm	7.02504e-08	0.00218148	0.2877	0.261	0.17
S09	Cebpb	7.20824e-08	0.00223837	0.252157	0.111	0.055
S09	Ube2l3	8.83324e-08	0.00274299	0.265916	0.37	0.262
S09	Unc93b1	1.07536e-07	0.00333933	0.288737	0.503	0.381
S09	Pcbp1	1.20547e-07	0.00374334	0.270628	0.405	0.296
S09	Polr1d	1.24127e-07	0.00385453	0.267267	0.542	0.417
S09	Strap	1.32991e-07	0.00412978	0.259873	0.216	0.134
S09	Bzw2	1.34375e-07	0.00417274	0.268153	0.114	0.059
S09	Zcchc11	1.37231e-07	0.00426142	0.303509	0.512	0.402
S09	Lars	1.40609e-07	0.00436634	0.25194	0.139	0.076
S09	Nfkbiz	1.44189e-07	0.0044775	0.255855	0.126	0.067
S09	Snhg12	1.48407e-07	0.00460849	0.305546	0.257	0.167
S09	Med28	1.56537e-07	0.00486095	0.288601	0.281	0.188
S09	Psmb6	1.62933e-07	0.00505957	0.29019	0.409	0.308
S09	Chtop	1.65911e-07	0.00515204	0.268099	0.229	0.145
S09	Rab5c	1.73001e-07	0.0053722	0.326698	0.28	0.189
S09	Ezr	1.843e-07	0.00572307	0.332432	0.591	0.484
S09	Cox5a	2.10879e-07	0.00654842	0.285508	0.537	0.423
S09	Atf4	2.12066e-07	0.00658529	0.26359	0.386	0.279
S09	Ppp1r15b	2.12107e-07	0.00658654	0.276906	0.129	0.071
S09	Rwdd1	2.12167e-07	0.00658842	0.315984	0.291	0.2
S09	Phf6	2.12692e-07	0.00660471	0.29705	0.131	0.072
S09	Xrn1	2.28955e-07	0.00710973	0.323167	0.173	0.103
S09	Smagp	2.34796e-07	0.00729113	0.284109	0.128	0.07
S09	Rnf139	2.70854e-07	0.00841082	0.255019	0.113	0.059
S09	Tap2	2.92825e-07	0.00909309	0.273669	0.274	0.182
S09	Fubp1	3.2106e-07	0.00996986	0.294239	0.518	0.398
S09	Eif6	3.72356e-07	0.0115628	0.289156	0.308	0.213
S09	Ssb	3.91154e-07	0.0121465	0.303567	0.465	0.363
S09	Nfkbie	3.99668e-07	0.0124109	0.27712	0.178	0.108
S09	Ffar1	4.05984e-07	0.012607	0.275283	0.21	0.133
S09	Ldha	4.16616e-07	0.0129372	0.299145	0.373	0.273
S09	Nop14	4.4038e-07	0.0136751	0.250561	0.161	0.094
S09	Ankfy1	4.53189e-07	0.0140729	0.264567	0.154	0.09
S09	Trim44	4.6524e-07	0.0144471	0.273953	0.188	0.115
S09	Trim26	5.52482e-07	0.0171562	0.258626	0.28	0.19
S09	Lyn	7.33285e-07	0.0227707	0.28889	0.402	0.301
S09	Larp4	7.71012e-07	0.0239422	0.28111	0.176	0.108
S09	Ube2n	7.75688e-07	0.0240874	0.254104	0.28	0.189
S09	Trmt1	7.77086e-07	0.0241309	0.257681	0.182	0.112
S09	Ndufaf8	8.55865e-07	0.0265772	0.261121	0.25	0.167
S09	Syncrip	1.02968e-06	0.0319746	0.252321	0.276	0.189
S09	Immt	1.06658e-06	0.0331207	0.291671	0.216	0.141
S09	Gls	1.19852e-06	0.0372177	0.280131	0.278	0.192
S09	Scfd1	1.26707e-06	0.0393465	0.265159	0.188	0.118
S09	Ankrd17	1.55007e-06	0.0481342	0.263897	0.293	0.202
S09	Psmb4	1.57911e-06	0.0490362	0.295417	0.448	0.349
S09	Tcf4	1.74524e-06	0.0541948	0.375575	0.373	0.285
S09	Dnajc2	1.87418e-06	0.0581989	0.297782	0.265	0.183
S09	Cdv3	1.97537e-06	0.0613411	0.286008	0.302	0.215
S09	Rae1	2.13958e-06	0.0664404	0.252931	0.189	0.12
S09	Atp1b3	2.22045e-06	0.0689516	0.306728	0.189	0.121
S09	Icam1	3.40792e-06	0.105826	0.259488	0.141	0.084
S09	Phyh	5.4265e-06	0.168509	0.276457	0.131	0.078
S09	Emc6	5.46465e-06	0.169694	0.251534	0.276	0.195
S09	Canx	8.05958e-06	0.250274	0.254879	0.302	0.216
S09	Nono	9.38103e-06	0.291309	0.269198	0.341	0.256
S09	Snrpb	1.04027e-05	0.323034	0.269798	0.499	0.407
S09	Stx16	1.09862e-05	0.341155	0.253937	0.195	0.129
S09	Cd40	3.87851e-05	1	0.272727	0.257	0.185
S09	Dhx15	4.70894e-05	1	0.256332	0.22	0.154
S09	Evl	0.000392012	1	0.279807	0.366	0.299
S10	Plac8	3.81457e-88	1.18454e-83	1.48695	0.848	0.412
S10	Pold4	6.29414e-50	1.95452e-45	0.875299	0.861	0.543
S10	Fcrl5	2.84281e-42	8.82778e-38	0.380858	0.12	0.018
S10	Bcl2a1b	2.47812e-36	7.69529e-32	0.524846	0.372	0.13
S10	Apoe	3.3955e-29	1.05441e-24	1.40212	0.519	0.279
S10	Cybb	4.28198e-29	1.32968e-24	0.56599	0.736	0.399
S10	Mxd4	1.79879e-28	5.58579e-24	0.520475	0.288	0.1
S10	Mzb1	1.11566e-23	3.46447e-19	0.656109	0.723	0.472
S10	Arhgap24	2.07385e-22	6.43994e-18	0.351872	0.204	0.067
S10	Eef1b2	5.85966e-21	1.8196e-16	0.378419	0.97	0.938
S10	Rack1	8.28846e-21	2.57381e-16	0.267587	0.984	0.991
S10	Hmgn3	2.46588e-17	7.65729e-13	0.268163	0.141	0.044
S10	Sp140	4.83307e-17	1.50081e-12	0.413532	0.413	0.208
S10	Rgs10	5.84994e-17	1.81658e-12	0.324014	0.158	0.053
S10	Cd72	2.75908e-16	8.56778e-12	0.461885	0.682	0.435
S10	Fcrla	1.47053e-15	4.56644e-11	0.461054	0.59	0.348
S10	Cd52	1.69498e-15	5.26342e-11	0.286379	0.997	0.992
S10	Tm6sf1	1.14468e-14	3.55456e-10	0.377965	0.315	0.153
S10	Asnsd1	1.18309e-13	3.67385e-09	0.352244	0.264	0.124
S10	Eef2	1.24405e-13	3.86313e-09	0.309636	0.932	0.824
S10	Hscb	2.22074e-13	6.89607e-09	0.284903	0.19	0.078
S10	Npm1	2.69315e-13	8.36305e-09	0.284887	0.935	0.808
S10	Scd2	3.20758e-13	9.9605e-09	0.290861	0.168	0.067
S10	Eif3h	1.67926e-12	5.2146e-08	0.367014	0.804	0.622
S10	Uqcrh	2.05124e-12	6.36973e-08	0.346428	0.924	0.777
S10	Dtx1	2.07657e-12	6.44836e-08	0.359107	0.188	0.081
S10	Naca	7.65592e-12	2.37739e-07	0.283759	0.965	0.918
S10	Gm2a	1.36817e-11	4.24856e-07	0.290608	0.386	0.213
S10	Kxd1	1.80317e-11	5.5994e-07	0.296566	0.332	0.176
S10	Eif3f	1.80407e-11	5.60217e-07	0.307632	0.899	0.765
S10	Npc2	2.19973e-11	6.83083e-07	0.307189	0.467	0.27
S10	Fcmr	2.29493e-11	7.12644e-07	0.324323	0.924	0.817
S10	Pfdn5	4.05876e-11	1.26037e-06	0.264772	0.918	0.814
S10	Adcy7	6.59733e-11	2.04867e-06	0.251128	0.323	0.17
S10	Iglc1	7.57677e-11	2.35282e-06	0.56461	0.522	0.344
S10	Cox7a2l	1.9425e-10	6.03204e-06	0.278337	0.848	0.646
S10	Erp29	4.54471e-10	1.41127e-05	0.33049	0.649	0.438
S10	Dnajc7	4.75147e-10	1.47547e-05	0.32493	0.508	0.325
S10	Lgmn	4.75588e-10	1.47684e-05	0.277421	0.264	0.136
S10	Mrpl52	4.77916e-10	1.48407e-05	0.344943	0.538	0.349
S10	Blk	1.26634e-09	3.93237e-05	0.281367	0.378	0.222
S10	Ptpn18	1.84646e-09	5.73382e-05	0.285138	0.829	0.652
S10	Cox4i1	3.35166e-09	0.000104079	0.257278	0.927	0.79
S10	Zbtb20	5.9907e-09	0.000186029	0.436817	0.326	0.192
S10	Mast4	6.31029e-09	0.000195953	0.261665	0.285	0.157
S10	Ucp2	1.25525e-08	0.000389792	0.328214	0.639	0.462
S10	Ftl1	1.99881e-08	0.000620689	0.272791	0.954	0.883
S10	Psap	1.92494e-07	0.00597753	0.325368	0.541	0.373
S10	Cd38	2.66335e-07	0.00827049	0.26714	0.448	0.298
S10	Snx5	5.48326e-07	0.0170272	0.265645	0.557	0.382
S10	Gdi2	7.11152e-07	0.0220834	0.282783	0.603	0.431
S10	Atp5c1	1.61781e-06	0.0502379	0.253023	0.625	0.442
S10	Gapdh	7.04141e-06	0.218657	0.262784	0.772	0.618
S11	St7	0	0	1.64363	0.484	0.007
S11	Nfil3	1.04695e-159	3.2511e-155	0.712236	0.172	0.002
S11	Samsn1	4.87366e-62	1.51342e-57	2.77464	0.812	0.149
S11	Rab35	1.41154e-44	4.38324e-40	1.53542	0.531	0.073
S11	Il4i1	5.52001e-42	1.71413e-37	2.39782	0.797	0.201
S11	Cltc	2.44772e-40	7.60091e-36	1.72971	0.844	0.213
S11	Tmem123	2.28737e-37	7.10297e-33	1.96603	0.891	0.299
S11	Dock10	6.47727e-36	2.01139e-31	2.18832	0.891	0.344
S11	Lifr	7.64324e-36	2.37346e-31	0.593089	0.125	0.005
S11	Xbp1	2.20875e-30	6.85884e-26	1.5803	0.547	0.113
S11	Mthfd2	6.13477e-28	1.90503e-23	1.06074	0.312	0.04
S11	Hspa5	9.23123e-28	2.86657e-23	1.57782	0.984	0.445
S11	Nars	2.51835e-27	7.82024e-23	1.36624	0.562	0.118
S11	Ncl	2.62038e-27	8.13708e-23	1.85295	0.938	0.533
S11	Eif4a1	8.23025e-27	2.55574e-22	1.65315	0.938	0.487
S11	Lap3	2.72764e-25	8.47016e-21	0.773286	0.297	0.039
S11	Cd83	5.51427e-25	1.71235e-20	1.60267	0.797	0.275
S11	Eif2s2	1.85887e-24	5.77235e-20	1.69203	0.875	0.393
S11	Ppp1r14b	1.90848e-24	5.92641e-20	1.35694	0.672	0.187
S11	Sypl	6.03555e-24	1.87422e-19	1.75657	0.75	0.274
S11	Rmi2	4.28431e-23	1.33041e-18	0.517398	0.141	0.011
S11	Pxk	1.13044e-22	3.51036e-18	1.48156	0.844	0.402
S11	Nme1	1.46222e-22	4.54062e-18	1.55562	0.859	0.421
S11	Tmed8	2.51843e-22	7.82049e-18	0.90034	0.297	0.043
S11	Slc1a4	3.85782e-22	1.19797e-17	0.26648	0.047	0.001
S11	Pkib	8.11462e-22	2.51983e-17	1.44657	0.672	0.21
S11	Cars	1.00935e-21	3.13433e-17	0.773557	0.25	0.033
S11	Arap2	1.35683e-21	4.21337e-17	1.23083	0.562	0.143
S11	Slc7a5	2.58912e-21	8.03999e-17	0.616182	0.094	0.005
S11	Xylt1	2.70911e-21	8.41259e-17	0.894765	0.391	0.072
S11	Hsp90ab1	2.27008e-20	7.04928e-16	1.08424	1	0.87
S11	Hyou1	3.00508e-20	9.33169e-16	0.735585	0.25	0.034
S11	Pa2g4	3.41056e-20	1.05908e-15	1.28147	0.609	0.172
S11	Shmt2	1.1185e-19	3.47327e-15	0.849457	0.297	0.048
S11	Gnl3	2.56146e-19	7.95411e-15	1.28495	0.625	0.191
S11	Mettl1	2.95914e-19	9.18901e-15	0.997544	0.391	0.08
S11	Set	3.57362e-19	1.10972e-14	1.24443	0.922	0.511
S11	Zfp593	4.61058e-19	1.43172e-14	1.00351	0.422	0.092
S11	Gars	7.25838e-19	2.25394e-14	0.986513	0.375	0.078
S11	Ranbp1	1.04314e-18	3.23927e-14	1.19163	0.766	0.303
S11	Ddx21	1.3869e-18	4.30674e-14	1.27886	0.656	0.22
S11	Srsf6	1.42424e-18	4.4227e-14	1.0121	0.719	0.237
S11	Iars	2.30099e-18	7.14526e-14	0.831295	0.297	0.051
S11	Prag1	2.61514e-18	8.12079e-14	0.94077	0.219	0.03
S11	Tars	2.9153e-18	9.05289e-14	0.8656	0.297	0.052
S11	Rrp9	3.06064e-18	9.50421e-14	0.7653	0.344	0.065
S11	Cct3	3.31108e-18	1.02819e-13	1.10882	0.781	0.287
S11	Srm	1.16626e-17	3.6216e-13	0.853424	0.359	0.073
S11	Fbl	1.40665e-17	4.36806e-13	1.17741	0.734	0.279
S11	Fasn	2.88144e-17	8.94774e-13	0.879571	0.266	0.045
S11	Npm1	4.64432e-17	1.4422e-12	1.22257	0.969	0.81
S11	Nedd9	4.87906e-17	1.51509e-12	1.1986	0.609	0.204
S11	Lars	2.11585e-16	6.57036e-12	1.07989	0.359	0.077
S11	Calr	2.25133e-16	6.99105e-12	1.30052	0.922	0.57
S11	Ppia	2.30486e-16	7.15727e-12	0.771761	1	0.959
S11	Mybbp1a	3.64542e-16	1.13201e-11	0.995533	0.484	0.133
S11	Pus7	8.38606e-16	2.60412e-11	0.744801	0.188	0.026
S11	Sdf2l1	1.28384e-15	3.98669e-11	1.03101	0.344	0.077
S11	Xpot	1.427e-15	4.43127e-11	0.65655	0.219	0.034
S11	Nop2	1.99047e-15	6.18099e-11	0.71641	0.219	0.034
S11	Eif1	2.38317e-15	7.40045e-11	0.79939	0.984	0.944
S11	Rbm3	4.27124e-15	1.32635e-10	1.04488	0.906	0.685
S11	Maff	6.64991e-15	2.065e-10	0.285338	0.062	0.003
S11	Cct8	6.85535e-15	2.12879e-10	1.03419	0.766	0.335
S11	Fkbp2	6.97944e-15	2.16732e-10	1.04156	0.453	0.133
S11	Manf	9.32772e-15	2.89654e-10	1.21597	0.703	0.293
S11	Bcar3	1.39993e-14	4.3472e-10	0.831265	0.391	0.095
S11	Snx29	2.68315e-14	8.33199e-10	1.56819	0.516	0.169
S11	Cycs	3.16579e-14	9.83073e-10	1.14367	0.578	0.214
S11	Rcl1	4.63154e-14	1.43823e-09	0.674585	0.234	0.042
S11	Vmp1	7.4607e-14	2.31677e-09	0.888078	0.438	0.123
S11	Sdc4	9.28127e-14	2.88211e-09	1.13541	0.656	0.271
S11	Mrto4	1.02872e-13	3.19449e-09	0.946437	0.391	0.106
S11	Socs1	1.16727e-13	3.62473e-09	0.816028	0.281	0.059
S11	Ubtf	1.2797e-13	3.97386e-09	1.04326	0.594	0.215
S11	Thap12	1.40121e-13	4.35118e-09	0.630762	0.25	0.048
S11	Pdia4	1.48915e-13	4.62426e-09	0.964215	0.453	0.133
S11	Hsp90b1	1.54334e-13	4.79253e-09	1.21555	0.797	0.406
S11	H2-Ab1	1.93865e-13	6.02007e-09	0.582807	1	0.996
S11	Ppa1	2.33281e-13	7.24406e-09	0.79935	0.391	0.103
S11	Cfl1	3.3955e-13	1.05441e-08	0.732367	0.984	0.84
S11	Hsp90aa1	5.75714e-13	1.78776e-08	0.918483	0.922	0.549
S11	Wdfy2	6.9235e-13	2.14996e-08	0.558965	0.188	0.03
S11	Mif	8.94216e-13	2.77681e-08	1.00088	0.781	0.388
S11	Gadd45g	9.50451e-13	2.95144e-08	1.19531	0.312	0.079
S11	Ran	1.01227e-12	3.14339e-08	0.924649	0.859	0.468
S11	Nop58	1.11316e-12	3.45669e-08	0.854211	0.5	0.162
S11	Rrp12	1.28571e-12	3.99251e-08	0.471615	0.141	0.019
S11	H2-DMb2	1.32827e-12	4.12467e-08	0.928022	0.969	0.73
S11	Eif5a	1.49735e-12	4.64972e-08	1.11283	0.875	0.604
S11	Gar1	1.59206e-12	4.94381e-08	0.933768	0.375	0.105
S11	Cd3eap	1.81947e-12	5.65e-08	0.612204	0.188	0.031
S11	Slc7a1	2.58575e-12	8.02953e-08	0.736023	0.25	0.052
S11	H2-DMb1	3.11596e-12	9.676e-08	1.086	0.688	0.304
S11	Srsf2	4.1621e-12	1.29246e-07	1.06806	0.719	0.331
S11	Canx	4.37768e-12	1.3594e-07	0.924155	0.594	0.218
S11	Ssrp1	4.87958e-12	1.51526e-07	0.919396	0.578	0.213
S11	Yars	5.01658e-12	1.5578e-07	0.487166	0.188	0.032
S11	Snrpa	6.85759e-12	2.12949e-07	0.78208	0.406	0.116
S11	Rpf2	8.47049e-12	2.63034e-07	0.734171	0.297	0.072
S11	St13	1.00731e-11	3.128e-07	0.863853	0.609	0.23
S11	Hspa8	1.1443e-11	3.55338e-07	0.773966	0.969	0.826
S11	Anp32b	1.14978e-11	3.57042e-07	1.00757	0.812	0.5
S11	Hnrnpdl	1.15851e-11	3.59753e-07	0.975075	0.672	0.289
S11	Atp5g1	2.55225e-11	7.92549e-07	0.930384	0.766	0.406
S11	H2-DMa	2.59027e-11	8.04358e-07	0.789481	0.922	0.687
S11	Ak2	2.72315e-11	8.4562e-07	0.839154	0.484	0.166
S11	Cyp51	2.85625e-11	8.8695e-07	0.609838	0.156	0.025
S11	Tma16	2.91962e-11	9.06631e-07	0.605587	0.234	0.05
S11	Cdv3	3.84039e-11	1.19256e-06	0.85489	0.578	0.216
S11	C1qbp	4.94849e-11	1.53666e-06	0.885733	0.578	0.229
S11	Syngr2	5.93985e-11	1.8445e-06	1.04249	0.516	0.193
S11	Slc15a3	8.42303e-11	2.6156e-06	0.620336	0.156	0.026
S11	Dctpp1	8.98215e-11	2.78923e-06	0.68687	0.312	0.082
S11	Wdr59	9.72233e-11	3.01907e-06	0.314433	0.094	0.01
S11	Cct5	9.73358e-11	3.02257e-06	0.921665	0.75	0.394
S11	Noc3l	9.95371e-11	3.09093e-06	0.458381	0.188	0.035
S11	Stap1	1.21929e-10	3.78627e-06	1.08909	0.828	0.56
S11	Erh	1.31033e-10	4.06898e-06	0.679445	0.406	0.124
S11	Jund	1.44794e-10	4.4963e-06	0.797378	0.969	0.808
S11	Nop14	1.48503e-10	4.61148e-06	0.832582	0.344	0.096
S11	Hnrnpab	1.6577e-10	5.14765e-06	0.845	0.641	0.266
S11	Pum3	1.71151e-10	5.31476e-06	0.701314	0.312	0.084
S11	Nup62	1.71712e-10	5.33216e-06	0.614576	0.234	0.052
S11	Rsl1d1	1.72184e-10	5.34682e-06	0.810155	0.5	0.179
S11	Timm9	1.90554e-10	5.91728e-06	0.628252	0.359	0.103
S11	Yrdc	2.08162e-10	6.46407e-06	0.752813	0.328	0.091
S11	Mdn1	2.68309e-10	8.3318e-06	0.762127	0.312	0.085
S11	Pfn1	6.60124e-10	2.04988e-05	0.570669	1	0.941
S11	Gapvd1	6.63371e-10	2.05996e-05	0.784879	0.391	0.123
S11	Txnrd3	6.70712e-10	2.08276e-05	0.339087	0.078	0.008
[truncated: 806 more rows]

## Sheet: CD4+ T cell
Subcluster	Gene	P_val	P_adj	Avg_log2FC	Pct_subcluster	Pct_others
S01	Il7r	2.63621e-82	8.18623e-78	0.552481	0.692	0.476
S01	Klf2	2.59655e-66	8.06307e-62	0.51979	0.841	0.694
S01	Klf6	4.7661e-63	1.48002e-58	0.626812	0.399	0.23
S01	S1pr1	2.94227e-56	9.13665e-52	0.407158	0.617	0.425
S01	Tsc22d3	3.74624e-56	1.16332e-51	0.45488	0.469	0.291
S01	Crlf3	6.39386e-49	1.98549e-44	0.415799	0.596	0.423
S01	Actn1	2.05512e-41	6.38178e-37	0.361392	0.513	0.348
S01	Foxp1	3.84945e-40	1.19537e-35	0.322068	0.731	0.58
S01	Jun	1.62583e-39	5.0487e-35	0.488171	0.408	0.266
S01	Zfp36l2	1.78108e-39	5.53077e-35	0.348343	0.528	0.363
S01	Selenop	1.68198e-35	5.22304e-31	0.331621	0.347	0.215
S01	Tcf7	6.67618e-35	2.07315e-30	0.27538	0.757	0.614
S01	Lef1	5.4599e-31	1.69546e-26	0.269113	0.799	0.681
S01	Themis	9.67361e-30	3.00394e-25	0.267991	0.349	0.227
S01	AC160336.1	1.20718e-29	3.74867e-25	0.284852	0.366	0.24
S01	Txk	2.29067e-29	7.11322e-25	0.31187	0.531	0.397
S01	Arhgap15	8.04447e-29	2.49805e-24	0.257581	0.688	0.54
S01	Btg2	8.57493e-29	2.66277e-24	0.329373	0.544	0.412
S01	Pdcd4	4.37505e-28	1.35858e-23	0.271492	0.538	0.4
S01	Atp1b3	1.58162e-24	4.9114e-20	0.251673	0.682	0.548
S01	Fos	4.95898e-24	1.53991e-19	0.378057	0.142	0.075
S01	Clk1	5.96953e-23	1.85372e-18	0.259363	0.485	0.359
S01	Slamf6	1.22797e-22	3.81323e-18	0.267238	0.346	0.24
S01	Ppp1r15a	9.14883e-22	2.84099e-17	0.284784	0.206	0.127
S01	Hspa1a	6.41464e-12	1.99194e-07	0.35992	0.14	0.092
S01	Junb	3.48875e-11	1.08336e-06	0.309749	0.439	0.361
S02	Lars2	0	0	1.46558	0.75	0.221
S02	Uba52	1.68524e-104	5.23318e-100	0.593251	0.845	0.685
S02	Rnaset2a	4.36585e-58	1.35573e-53	0.471172	0.24	0.105
S02	Rnaset2b	2.51327e-28	7.80445e-24	0.323112	0.185	0.098
S02	Wdr89	6.8629e-24	2.13114e-19	0.330533	0.425	0.315
S02	Rasgrp2	1.92006e-15	5.96237e-11	0.276839	0.471	0.382
S02	Flna	4.99453e-11	1.55095e-06	0.257799	0.361	0.293
S03	Smc4	6.88173e-24	2.13698e-19	0.505395	0.529	0.465
S03	Cd28	1.30223e-16	4.04382e-12	0.383438	0.487	0.441
S03	Rgs10	1.12018e-10	3.47851e-06	0.313938	0.589	0.608
S03	Ift80	2.56624e-07	0.00796894	0.297905	0.153	0.115
S03	Mxd4	1.03778e-05	0.322261	0.303102	0.195	0.163
S03	Chchd10	2.73767e-05	0.850129	0.277887	0.157	0.126
S03	Igkc	2.85419e-05	0.886311	0.270118	0.157	0.128
S03	Smc6	0.000482903	1	0.257158	0.396	0.399
S04	Crip1	1.10452e-59	3.42988e-55	0.557847	0.846	0.675
S04	Igfbp4	3.21532e-53	9.98455e-49	0.473274	0.77	0.563
S04	Dtx1	2.49873e-31	7.75932e-27	0.364623	0.189	0.088
S04	Tagln2	9.74169e-28	3.02509e-23	0.392019	0.568	0.42
S04	Rasgrp2	2.67355e-26	8.30217e-22	0.330616	0.534	0.378
S04	Emp3	1.2975e-24	4.02912e-20	0.303004	0.816	0.691
S04	Cotl1	8.24474e-22	2.56024e-17	0.27995	0.78	0.671
S04	Vasp	7.75703e-20	2.40879e-15	0.288832	0.588	0.46
S04	Vim	1.66528e-19	5.17119e-15	0.31808	0.589	0.457
S04	Ppp1r14b	1.91685e-18	5.95238e-14	0.280414	0.485	0.37
S04	Dapl1	1.00221e-12	3.11217e-08	0.308933	0.513	0.419
S05	Ifit1	0	0	1.74172	0.567	0.08
S05	Isg15	4.44931e-301	1.38164e-296	1.51712	0.59	0.111
S05	Ifit3	1.80528e-281	5.60592e-277	1.2817	0.436	0.058
S05	Ifi27l2a	4.48062e-213	1.39137e-208	1.59545	0.943	0.647
S05	Rtp4	3.46764e-170	1.07681e-165	1.07773	0.484	0.122
S05	Slfn5	2.75652e-162	8.55982e-158	1.22497	0.567	0.176
S05	Bst2	7.51124e-141	2.33246e-136	1.19338	0.681	0.299
S05	Isg20	7.68509e-125	2.38645e-120	0.773605	0.343	0.078
S05	Irf7	3.77083e-121	1.17096e-116	0.848686	0.389	0.103
S05	Ifi203	1.05084e-117	3.26317e-113	1.00513	0.823	0.508
S05	Ifi206	1.08031e-117	3.35469e-113	0.975987	0.546	0.2
S05	Xaf1	1.14097e-115	3.54307e-111	0.948638	0.382	0.107
S05	Ifit3b	9.00208e-115	2.79541e-110	0.612652	0.183	0.024
S05	Usp18	2.62559e-111	8.15324e-107	0.832222	0.302	0.069
S05	Slfn1	2.77139e-108	8.60601e-104	1.0346	0.656	0.322
S05	Trim30a	1.79537e-101	5.57515e-97	0.970732	0.501	0.193
S05	Rnf213	8.61748e-100	2.67599e-95	0.933147	0.442	0.153
S05	Slfn8	7.24148e-93	2.2487e-88	0.834726	0.452	0.165
S05	Oasl2	3.00311e-91	9.32556e-87	0.597132	0.205	0.038
S05	Ifi213	3.18497e-88	9.89029e-84	0.831604	0.396	0.135
S05	Zbp1	7.06181e-86	2.1929e-81	0.872693	0.46	0.177
S05	Trim12c	9.04384e-79	2.80838e-74	0.855014	0.402	0.151
S05	Ifi214	2.20957e-78	6.86137e-74	0.801762	0.352	0.119
S05	Stat1	5.76554e-78	1.79037e-73	0.827032	0.739	0.445
S05	Ly6a	7.43731e-77	2.30951e-72	0.918237	0.649	0.361
S05	Ifi208	5.20125e-75	1.61514e-70	0.836505	0.47	0.201
S05	Mndal	1.20897e-74	3.75422e-70	0.79128	0.736	0.459
S05	Phf11c	1.71267e-73	5.31835e-69	0.584776	0.227	0.056
S05	Ifi209	9.19494e-70	2.85531e-65	0.77991	0.54	0.265
S05	Ms4a4b	3.21979e-69	9.99843e-65	0.623779	0.98	0.891
S05	Oas3	7.65681e-66	2.37767e-61	0.502877	0.182	0.041
S05	Trim12a	6.98825e-63	2.17006e-58	0.782042	0.589	0.328
S05	Parp14	7.44771e-62	2.31274e-57	0.751211	0.432	0.192
S05	Samd9l	1.62015e-61	5.03106e-57	0.818138	0.443	0.203
S05	Trim30d	4.40104e-61	1.36666e-56	0.468329	0.162	0.035
S05	Daxx	3.18123e-58	9.87866e-54	0.643526	0.317	0.118
S05	Ddx60	4.33956e-56	1.34756e-51	0.570156	0.24	0.074
S05	Ifit1bl1	1.91459e-54	5.94539e-50	0.569839	0.214	0.063
S05	Herc6	2.39382e-53	7.43352e-49	0.609442	0.285	0.103
S05	Parp9	7.62478e-51	2.36772e-46	0.589696	0.303	0.116
S05	Phf11b	7.85314e-50	2.43863e-45	0.582675	0.314	0.125
S05	Slfn2	8.39665e-50	2.60741e-45	0.590429	0.798	0.606
S05	Irgm1	9.78809e-50	3.0395e-45	0.605478	0.32	0.129
S05	Igtp	1.73435e-49	5.38568e-45	0.614661	0.431	0.203
S05	Sp100	2.21168e-49	6.86793e-45	0.678145	0.785	0.595
S05	H2-T23	6.48857e-49	2.01489e-44	0.603051	0.742	0.523
S05	Ifi47	1.06098e-48	3.29467e-44	0.63711	0.633	0.392
S05	Ly6e	1.51452e-45	4.70305e-41	0.54516	0.916	0.782
S05	Trim25	1.01243e-44	3.14391e-40	0.501599	0.214	0.071
S05	Epsti1	2.16557e-44	6.72475e-40	0.70143	0.526	0.309
S05	Lgals3bp	2.26031e-43	7.01895e-39	0.547614	0.235	0.085
S05	Rsad2	3.58466e-43	1.11314e-38	0.297569	0.126	0.029
S05	Helz2	5.09734e-43	1.58288e-38	0.518819	0.242	0.09
S05	Oasl1	1.71643e-42	5.33003e-38	0.302535	0.103	0.021
S05	Ddx58	1.09099e-39	3.38786e-35	0.562813	0.313	0.141
S05	Trim34a	6.51784e-39	2.02399e-34	0.507652	0.23	0.087
S05	Ifi35	9.67975e-39	3.00585e-34	0.600259	0.377	0.192
S05	Gbp7	6.34813e-38	1.97128e-33	0.518805	0.371	0.184
S05	H2-T22	1.06025e-36	3.2924e-32	0.573473	0.583	0.378
S05	Psmb8	9.5183e-36	2.95572e-31	0.395081	0.916	0.801
S05	Pml	1.02823e-34	3.19298e-30	0.460221	0.195	0.071
S05	Oas2	1.30181e-33	4.0425e-29	0.278753	0.095	0.022
S05	Eif2ak2	9.06956e-33	2.81637e-28	0.38149	0.152	0.049
S05	Ifi44	1.32336e-32	4.10944e-28	0.327677	0.07	0.013
S05	Ms4a6b	2.25581e-32	7.00497e-28	0.454602	0.896	0.793
S05	Dhx58	7.21046e-32	2.23906e-27	0.303025	0.116	0.032
S05	Dtx3l	3.39105e-31	1.05302e-26	0.53282	0.271	0.127
S05	Gbp9	8.02874e-31	2.49316e-26	0.461924	0.221	0.093
S05	Ccnd2	6.02862e-30	1.87207e-25	0.507429	0.756	0.607
S05	Smchd1	7.04942e-29	2.18906e-24	0.535023	0.554	0.381
S05	Hsh2d	1.24695e-28	3.87216e-24	0.328214	0.122	0.038
S05	Psme1	2.38606e-28	7.40942e-24	0.390198	0.867	0.712
S05	Tapbp	1.74511e-26	5.41909e-22	0.470911	0.563	0.383
S05	Irf9	1.95501e-26	6.07088e-22	0.498534	0.295	0.154
S05	Gbp4	1.82483e-25	5.66664e-21	0.4223	0.362	0.204
S05	Samhd1	4.95417e-25	1.53842e-20	0.378031	0.643	0.467
S05	Adar	6.66262e-25	2.06894e-20	0.419851	0.221	0.103
S05	BC051226	3.01275e-22	9.35551e-18	0.290015	0.148	0.059
S05	Stat2	5.09301e-22	1.58153e-17	0.355093	0.138	0.053
S05	Shisa5	6.70024e-21	2.08062e-16	0.268498	0.977	0.956
S05	Mitd1	1.37649e-20	4.2744e-16	0.448797	0.317	0.187
S05	Rnf114	5.6495e-20	1.75434e-15	0.422304	0.302	0.174
S05	Ifih1	1.71033e-19	5.31109e-15	0.26763	0.117	0.044
S05	Psme2	1.33971e-18	4.1602e-14	0.324948	0.71	0.581
S05	Iigp1	6.53131e-18	2.02817e-13	0.277031	0.171	0.079
S05	Tor1aip1	7.49515e-16	2.32747e-11	0.337049	0.295	0.179
S05	Ncoa7	2.74224e-15	8.51546e-11	0.326452	0.17	0.085
S05	Psmb10	3.06325e-15	9.5123e-11	0.321771	0.563	0.425
S05	Psmb9	1.25201e-14	3.88787e-10	0.329513	0.614	0.5
S05	Ifit2	2.50507e-14	7.77901e-10	0.296156	0.139	0.067
S05	Chmp4b	1.53814e-13	4.77639e-09	0.337306	0.42	0.301
S05	Trim56	2.62263e-13	8.14405e-09	0.305243	0.244	0.146
S05	Ascc3	2.40528e-12	7.46912e-08	0.274468	0.231	0.14
S05	Asb13	2.55273e-12	7.927e-08	0.284728	0.17	0.093
S05	Treml2	3.01241e-12	9.35443e-08	0.301318	0.24	0.148
S05	Ddx24	4.55348e-12	1.41399e-07	0.322211	0.489	0.378
S05	Nlrc5	6.08546e-12	1.88972e-07	0.304493	0.219	0.131
S05	Casp8	7.04877e-12	2.18886e-07	0.314568	0.393	0.281
S05	Ly6c1	1.15519e-11	3.5872e-07	0.451128	0.333	0.234
S05	Tspo	1.83955e-11	5.71235e-07	0.293353	0.729	0.625
S05	Usp25	2.04848e-10	6.36113e-06	0.306359	0.254	0.167
S05	Sp110	2.99961e-10	9.3147e-06	0.297704	0.413	0.312
S05	Parp11	4.4301e-10	1.37568e-05	0.26171	0.176	0.104
S05	Etnk1	1.14569e-09	3.5577e-05	0.290725	0.359	0.265
S05	Mrpl30	1.20658e-09	3.74678e-05	0.278404	0.545	0.444
S05	Lgals9	1.28161e-09	3.97979e-05	0.279659	0.25	0.168
S05	Tap1	8.23166e-09	0.000255618	0.267513	0.422	0.329
S05	Zufsp	3.68133e-07	0.0114316	0.266256	0.247	0.177
S05	Zcchc11	6.17463e-07	0.0191741	0.256727	0.352	0.273
S06	Igtp	3.32955e-224	1.03393e-219	1.71443	0.759	0.193
S06	Iigp1	3.86949e-215	1.20159e-210	1.46194	0.473	0.066
S06	Gbp2	2.22914e-176	6.92215e-172	1.43632	0.562	0.119
S06	Stat1	8.62358e-170	2.67788e-165	1.53716	0.919	0.445
S06	Gbp4	1.17887e-143	3.66075e-139	1.39551	0.651	0.194
S06	Gbp7	7.18788e-133	2.23205e-128	1.24578	0.611	0.177
S06	Ifi47	1.58371e-126	4.91788e-122	1.30382	0.824	0.39
S06	Irgm1	4.74503e-97	1.47347e-92	0.977939	0.462	0.128
S06	Tgtp1	8.70238e-96	2.70235e-91	0.61332	0.189	0.023
S06	Gbp8	9.7384e-86	3.02407e-81	0.886114	0.41	0.11
S06	Gbp6	1.93325e-80	6.00333e-76	0.562234	0.176	0.024
S06	Gbp5	3.15846e-80	9.80797e-76	0.59103	0.207	0.032
S06	Ly6a	3.49368e-79	1.08489e-74	1.19697	0.724	0.366
S06	Irf1	5.53722e-69	1.71947e-64	1.01246	0.511	0.2
S06	Parp9	3.24771e-60	1.00851e-55	0.695386	0.375	0.118
S06	Zbp1	5.28434e-59	1.64095e-54	0.782971	0.481	0.185
S06	Tap1	8.48554e-59	2.63502e-54	0.868498	0.647	0.321
S06	Psmb9	1.45773e-57	4.52668e-53	0.8307	0.781	0.495
S06	Parp14	2.37398e-57	7.37194e-53	0.828524	0.493	0.197
S06	Samhd1	5.55964e-56	1.72643e-51	0.873441	0.769	0.466
S06	Socs1	8.46213e-56	2.62775e-51	0.745887	0.379	0.127
S06	Gbp3	1.14234e-55	3.54732e-51	0.436275	0.136	0.02
S06	Psmb8	4.47405e-47	1.38933e-42	0.613958	0.949	0.803
S06	Rtp4	9.29407e-47	2.88609e-42	0.650781	0.383	0.139
S06	Irgm2	7.26337e-39	2.2555e-34	0.503904	0.168	0.041
S06	Psmb10	1.89142e-38	5.87341e-34	0.700749	0.684	0.423
S06	Dtx3l	6.08247e-38	1.88879e-33	0.61114	0.335	0.128
S06	Cd274	4.98726e-34	1.54869e-29	0.425214	0.16	0.041
S06	Gbp9	7.35164e-34	2.28291e-29	0.558792	0.266	0.095
S06	Psme1	6.22707e-31	1.93369e-26	0.543781	0.87	0.717
S06	Ppa1	6.80158e-31	2.1121e-26	0.53457	0.377	0.172
S06	H2-T23	1.74897e-30	5.43106e-26	0.617355	0.738	0.53
S06	B2m	1.27559e-29	3.96108e-25	0.356444	0.998	0.981
S06	Ly6e	3.4562e-29	1.07325e-24	0.48619	0.915	0.786
S06	Psme2	8.29195e-29	2.5749e-24	0.610257	0.779	0.581
S06	Fam26f	6.76363e-27	2.10031e-22	0.471453	0.266	0.106
S06	Irf8	3.46053e-26	1.0746e-21	0.398322	0.156	0.047
S06	Bst2	7.05045e-24	2.18938e-19	0.337878	0.542	0.318
S06	Nampt	5.03418e-22	1.56326e-17	0.332015	0.174	0.061
S06	Nlrc5	1.05245e-21	3.26816e-17	0.482933	0.284	0.131
S06	Tapbpl	5.19422e-21	1.61296e-16	0.418016	0.28	0.128
S06	Gimap4	2.34254e-20	7.27429e-16	0.546138	0.694	0.534
S06	Ifi213	4.05064e-20	1.25784e-15	0.471972	0.302	0.148
S06	Icam1	7.54423e-20	2.34271e-15	0.307713	0.144	0.048
S06	Xaf1	2.40597e-19	7.47126e-15	0.364957	0.266	0.121
S06	Tap2	2.42062e-17	7.51676e-13	0.443739	0.467	0.284
S06	Ifi27l2a	3.76031e-17	1.16769e-12	0.251959	0.834	0.662
S06	Ifi203	9.12612e-16	2.83393e-11	0.361778	0.712	0.524
S06	Stat3	1.90767e-15	5.9239e-11	0.473894	0.347	0.203
S06	Tgtp2	2.1108e-15	6.55467e-11	0.291605	0.103	0.034
S06	Ly6c1	3.32668e-15	1.03303e-10	0.550033	0.379	0.235
S06	Tapbp	3.5873e-15	1.11396e-10	0.419774	0.568	0.389
S06	Notch1	1.92764e-14	5.9859e-10	0.336096	0.252	0.127
S06	Pla2g16	3.87892e-13	1.20452e-08	0.360996	0.351	0.209
S06	H2-Q4	5.11638e-12	1.58879e-07	0.421372	0.462	0.316
S06	Slfn1	5.15959e-12	1.60221e-07	0.324098	0.507	0.341
S06	Tmbim6	9.06328e-12	2.81442e-07	0.314372	0.615	0.46
S06	Bcl3	2.23279e-11	6.93348e-07	0.255517	0.114	0.046
S06	Pml	1.04316e-10	3.23932e-06	0.293301	0.158	0.077
S06	Idnk	3.37085e-10	1.04675e-05	0.313986	0.452	0.314
S06	Apobec3	1.88683e-09	5.85916e-05	0.374227	0.379	0.259
S06	Socs3	2.05997e-09	6.39683e-05	0.33387	0.154	0.078
S06	H2-T22	2.82135e-09	8.76113e-05	0.30177	0.533	0.387
S06	Irf9	1.03072e-08	0.000320071	0.254745	0.264	0.16
S06	Tmem173	1.06344e-08	0.00033023	0.267107	0.268	0.165
S06	Sp110	7.3114e-08	0.00227041	0.270192	0.44	0.314
S06	Gimap9	7.79537e-08	0.0024207	0.289451	0.462	0.333
S06	Trim12c	1.92738e-07	0.00598508	0.284149	0.26	0.167
S06	Kbtbd11	4.76452e-07	0.0147953	0.282652	0.391	0.283
S06	Ifi206	8.14744e-07	0.0253003	0.268444	0.323	0.223
S06	Uba52	3.27093e-06	0.101572	0.295816	0.789	0.714
S07	Tnfrsf9	8.89267e-158	2.76144e-153	0.832614	0.22	0.014
S07	Hivep3	5.35128e-119	1.66173e-114	1.1503	0.255	0.028
S07	Tnfrsf4	1.29549e-115	4.02288e-111	1.0101	0.315	0.043
S07	Ptma	5.92776e-103	1.84075e-98	1.01393	1	0.976
S07	Cd82	9.65427e-103	2.99794e-98	1.49428	0.622	0.197
S07	Gadd45b	1.18262e-99	3.67239e-95	1.05518	0.277	0.039
S07	Mir155hg	2.3617e-80	7.3338e-76	0.432578	0.095	0.005
S07	Eif5a	8.32299e-79	2.58454e-74	1.23296	0.935	0.682
S07	Pdcd1lg2	7.99186e-76	2.48171e-71	0.310135	0.079	0.003
S07	Nr4a3	8.06654e-75	2.5049e-70	0.715553	0.122	0.01
S07	Nfkb2	2.3661e-74	7.34746e-70	0.702199	0.269	0.047
S07	Hsp90ab1	3.47093e-69	1.07783e-64	0.912942	0.997	0.924
S07	Lad1	5.29541e-69	1.64438e-64	0.29301	0.076	0.003
S07	Icam1	9.99714e-65	3.10441e-60	0.986927	0.245	0.046
S07	Ncl	5.4892e-64	1.70456e-59	1.47703	0.84	0.588
S07	Nfkb1	9.89863e-61	3.07382e-56	1.12361	0.62	0.259
S07	Relb	2.61957e-60	8.13455e-56	0.718824	0.323	0.077
S07	Nfkbia	3.61687e-59	1.12315e-54	1.35283	0.63	0.288
S07	Odc1	2.34817e-58	7.29178e-54	0.815071	0.299	0.07
S07	Marcksl1	2.63277e-51	8.17555e-47	0.548283	0.16	0.025
S07	Bcl2a1b	5.13524e-51	1.59465e-46	0.911164	0.288	0.073
S07	Batf	1.42792e-49	4.43412e-45	0.849192	0.315	0.087
S07	Tagap	1.50962e-48	4.68783e-44	0.814697	0.234	0.053
S07	Ran	1.70053e-48	5.28067e-44	0.900619	0.842	0.561
S07	Eif4a1	8.32023e-47	2.58368e-42	0.775335	0.918	0.71
S07	Set	4.00876e-46	1.24484e-41	0.925265	0.848	0.589
S07	Npm1	1.70716e-45	5.30125e-41	0.716914	0.989	0.945
S07	Pou2f2	1.92744e-43	5.98529e-39	0.789992	0.283	0.077
S07	Kdm2b	4.49111e-41	1.39462e-36	0.57778	0.223	0.053
S07	Nme1	1.11838e-40	3.47292e-36	0.963951	0.788	0.524
S07	Sdhaf1	1.94622e-38	6.0436e-34	0.724541	0.364	0.127
S07	Id3	1.99455e-38	6.19369e-34	1.21032	0.448	0.186
S07	Pa2g4	4.45178e-38	1.38241e-33	0.816163	0.492	0.219
S07	Hspa5	6.96492e-38	2.16282e-33	0.869248	0.674	0.363
S07	Dusp2	1.12249e-37	3.48568e-33	0.904328	0.543	0.253
S07	Ranbp1	1.51049e-37	4.69054e-33	0.880634	0.647	0.358
S07	Gnl3	4.13935e-37	1.28539e-32	0.824279	0.457	0.194
S07	Nfkbid	5.3157e-37	1.65069e-32	0.854154	0.196	0.047
S07	Egr3	5.57132e-37	1.73006e-32	0.624956	0.128	0.022
S07	G3bp1	1.02772e-36	3.19139e-32	0.752446	0.72	0.423
S07	Shmt1	1.2378e-36	3.84375e-32	0.309734	0.095	0.012
S07	Srm	2.24201e-36	6.96212e-32	0.688808	0.34	0.118
S07	Cct3	3.3369e-36	1.03621e-31	0.773383	0.641	0.347
S07	Dnmt3a	4.52139e-36	1.40403e-31	0.569479	0.277	0.083
S07	Nhp2	1.90739e-35	5.92303e-31	0.802066	0.511	0.239
S07	Nab2	2.96237e-35	9.19904e-31	0.654086	0.231	0.064
S07	Kdm6b	2.87833e-34	8.93807e-30	0.776965	0.296	0.1
S07	Hspa8	9.80727e-34	3.04545e-29	0.705784	0.967	0.92
S07	C1qbp	3.56043e-33	1.10562e-28	0.832084	0.576	0.303
S07	Mettl1	3.85893e-33	1.19831e-28	0.60709	0.302	0.102
S07	Ybx1	3.99085e-33	1.23928e-28	0.747995	0.88	0.7
S07	Bcl3	4.94742e-33	1.53632e-28	0.445346	0.185	0.044
S07	Foxp4	1.46706e-32	4.55567e-28	0.437076	0.204	0.053
S07	Mapkapk2	2.30346e-32	7.15292e-28	0.464773	0.253	0.075
S07	Phgdh	4.20309e-32	1.30519e-27	0.826871	0.446	0.203
S07	Nolc1	6.50425e-32	2.01976e-27	0.618252	0.337	0.123
S07	Calr	7.17336e-32	2.22754e-27	0.787372	0.785	0.517
S07	Nop58	8.40857e-32	2.61111e-27	0.734193	0.481	0.222
S07	Nr4a1	1.099e-31	3.41272e-27	0.707831	0.117	0.021
S07	Ppp1r14b	3.77247e-31	1.17146e-26	0.751744	0.649	0.376
S07	Ehd1	4.76655e-31	1.48016e-26	0.428517	0.144	0.031
S07	Hsp90aa1	5.25718e-31	1.63251e-26	0.838191	0.753	0.513
S07	Mrto4	8.22473e-30	2.55403e-25	0.584309	0.38	0.154
S07	Atp5g1	4.50099e-29	1.39769e-24	0.719742	0.774	0.547
S07	Grap	6.26638e-29	1.9459e-24	0.855571	0.562	0.313
S07	Anp32b	8.50534e-29	2.64116e-24	0.635636	0.793	0.558
S07	Shmt2	1.10242e-28	3.42334e-24	0.466235	0.201	0.057
S07	Eif2s2	1.1257e-28	3.49562e-24	0.726709	0.766	0.523
S07	Mif	1.30468e-28	4.05142e-24	1.02627	0.758	0.549
S07	Eif1	2.54053e-27	7.8891e-23	0.48664	0.986	0.953
S07	Ppa1	4.33689e-27	1.34673e-22	0.585099	0.397	0.174
S07	Stip1	5.34107e-27	1.65856e-22	0.533011	0.353	0.143
S07	Tnfrsf18	9.5019e-27	2.95062e-22	0.785455	0.399	0.182
S07	Nop56	1.45446e-26	4.51653e-22	0.676935	0.489	0.249
S07	Myb	1.56914e-26	4.87266e-22	0.41664	0.111	0.022
S07	Slc19a1	2.25448e-26	7.00084e-22	0.34144	0.133	0.03
S07	Gramd1b	2.2712e-26	7.05274e-22	0.418103	0.152	0.038
S07	Ddx21	4.9263e-26	1.52976e-21	0.709223	0.5	0.251
S07	Cd200	1.9686e-25	6.11309e-21	0.38932	0.13	0.03
S07	Nars	2.3888e-25	7.41794e-21	0.629352	0.367	0.162
S07	Apex1	3.09713e-25	9.61752e-21	0.543333	0.272	0.101
S07	Rab8b	7.75852e-25	2.40925e-20	0.514121	0.234	0.079
S07	Zmiz2	1.72175e-24	5.34656e-20	0.504007	0.288	0.111
S07	Phb	1.94431e-24	6.03766e-20	0.474658	0.296	0.115
S07	Zfp593	2.08159e-24	6.46397e-20	0.479677	0.302	0.118
S07	Mdn1	2.29141e-24	7.11551e-20	0.527561	0.28	0.106
S07	Rilpl2	2.61064e-24	8.10681e-20	0.419554	0.149	0.039
S07	Eif5b	3.17866e-24	9.87069e-20	0.586774	0.565	0.306
S07	Eif3c	3.87694e-24	1.20391e-19	0.672032	0.582	0.344
S07	Traf1	5.64687e-24	1.75352e-19	0.723706	0.389	0.182
S07	Tuba1b	6.82452e-24	2.11922e-19	0.697593	0.606	0.36
S07	Tma16	6.90462e-24	2.14409e-19	0.387499	0.177	0.052
S07	Lta	7.53286e-24	2.33918e-19	0.413674	0.177	0.052
S07	Slc7a1	9.64313e-24	2.99448e-19	0.426742	0.215	0.07
S07	Slc3a2	1.02118e-23	3.17108e-19	0.648513	0.443	0.224
S07	Cd5	2.35764e-23	7.32118e-19	0.694632	0.609	0.368
S07	Cyba	3.43917e-23	1.06796e-18	0.68433	0.834	0.689
S07	Cd3eap	4.39956e-23	1.3662e-18	0.458158	0.209	0.07
S07	Elp5	4.89457e-23	1.51991e-18	0.386456	0.171	0.051
S07	Fbl	5.21638e-23	1.61984e-18	0.595484	0.647	0.403
S07	Lap3	5.73013e-23	1.77938e-18	0.432206	0.185	0.058
S07	Srsf7	8.29223e-23	2.57499e-18	0.588095	0.454	0.229
S07	Cish	8.52496e-23	2.64725e-18	0.287412	0.114	0.026
S07	Hspa9	1.06459e-22	3.30587e-18	0.524087	0.405	0.191
S07	Nip7	1.10241e-22	3.42331e-18	0.438648	0.332	0.138
S07	Slc25a5	2.73155e-22	8.48228e-18	0.628561	0.799	0.63
S07	Tgfb1	3.16516e-22	9.82878e-18	0.564788	0.413	0.202
S07	Stx6	4.04144e-22	1.25499e-17	0.484641	0.261	0.1
S07	Psme2	6.58834e-22	2.04588e-17	0.604119	0.783	0.583
S07	Nsun2	7.24937e-22	2.25115e-17	0.480709	0.321	0.136
S07	Serbp1	8.66548e-22	2.69089e-17	0.618389	0.867	0.746
S07	Eif3b	9.10545e-22	2.82752e-17	0.485478	0.37	0.167
S07	Trmt61a	9.92686e-22	3.08259e-17	0.28818	0.144	0.039
S07	Hspe1	1.10784e-21	3.44016e-17	0.591292	0.84	0.691
S07	Cd83	1.19913e-21	3.72367e-17	0.421918	0.084	0.016
S07	Sms	1.5723e-21	4.88247e-17	0.572571	0.413	0.205
S07	Rcc2	1.89379e-21	5.8808e-17	0.60841	0.44	0.224
S07	Vars	3.93355e-21	1.22149e-16	0.44024	0.277	0.11
S07	Pgam1	4.92913e-21	1.53064e-16	0.528592	0.326	0.145
S07	Hspd1	7.68809e-21	2.38738e-16	0.713934	0.486	0.275
S07	Cd274	7.87187e-21	2.44445e-16	0.379705	0.149	0.043
S07	Chd4	1.15873e-20	3.59821e-16	0.628715	0.649	0.4
S07	Ddx39	1.19451e-20	3.70932e-16	0.523572	0.402	0.194
S07	Rcl1	1.24179e-20	3.85613e-16	0.362668	0.174	0.055
S07	Rel	1.79168e-20	5.5637e-16	0.734827	0.22	0.085
S07	Nfkbib	1.91178e-20	5.93666e-16	0.431608	0.245	0.094
S07	Cks2	2.53715e-20	7.87861e-16	0.356743	0.101	0.023
S07	Srsf2	2.83687e-20	8.80932e-16	0.577848	0.63	0.394
S07	Dkc1	2.93582e-20	9.1166e-16	0.502105	0.405	0.201
S07	Sept11	4.26765e-20	1.32523e-15	0.437107	0.193	0.067
S07	Heatr1	4.95978e-20	1.54016e-15	0.339313	0.166	0.052
S07	Tnfaip3	7.54628e-20	2.34335e-15	0.437928	0.166	0.053
S07	Nop16	8.24715e-20	2.56099e-15	0.361781	0.179	0.059
S07	Ptpn6	8.36388e-20	2.59724e-15	0.762501	0.457	0.258
S07	Psma6	8.98459e-20	2.78999e-15	0.552132	0.535	0.31
S07	Aimp2	1.13654e-19	3.5293e-15	0.400647	0.207	0.074
S07	St13	1.46766e-19	4.55754e-15	0.534833	0.446	0.236
S07	Ier5	1.91829e-19	5.95686e-15	0.62395	0.511	0.301
S07	Rrad	2.69205e-19	8.35962e-15	0.425527	0.182	0.063
S07	Aen	2.76037e-19	8.57178e-15	0.388165	0.196	0.07
S07	Ifrd2	3.83025e-19	1.18941e-14	0.303487	0.139	0.04
S07	Aebp2	3.96517e-19	1.23131e-14	0.560186	0.41	0.213
S07	Cycs	4.59774e-19	1.42773e-14	0.531529	0.492	0.273
S07	Cdca7	4.94276e-19	1.53488e-14	0.263803	0.082	0.017
S07	Nifk	5.04942e-19	1.568e-14	0.432113	0.277	0.118
S07	Erh	6.18125e-19	1.91946e-14	0.489417	0.348	0.168
S07	Fam162a	8.81577e-19	2.73756e-14	0.515266	0.345	0.167
S07	Trp53	1.10231e-18	3.42299e-14	0.476003	0.543	0.311
S07	Timm8a1	1.11895e-18	3.47469e-14	0.402951	0.277	0.117
S07	Nfkbie	1.28639e-18	3.99464e-14	0.323257	0.147	0.045
S07	Hsph1	1.30959e-18	4.06668e-14	0.430782	0.201	0.074
S07	Mrps6	1.33863e-18	4.15685e-14	0.372165	0.226	0.086
S07	Zc3h12a	1.52058e-18	4.72187e-14	0.304774	0.109	0.028
S07	Birc3	2.03733e-18	6.32652e-14	0.401541	0.245	0.099
S07	Rrp15	2.34806e-18	7.29143e-14	0.349587	0.245	0.097
S07	Orai1	3.0361e-18	9.42801e-14	0.607891	0.364	0.188
S07	Ppan	3.33539e-18	1.03574e-13	0.421339	0.245	0.099
S07	Gspt1	3.75849e-18	1.16712e-13	0.442752	0.421	0.215
S07	Cct8	4.93425e-18	1.53223e-13	0.548824	0.639	0.445
S07	Hnrnpab	5.03329e-18	1.56299e-13	0.559702	0.533	0.319
S07	Phb2	5.38568e-18	1.67242e-13	0.512351	0.592	0.364
S07	Sept7	6.52887e-18	2.02741e-13	0.599336	0.668	0.469
S07	Mybbp1a	7.37054e-18	2.28877e-13	0.442198	0.307	0.14
S07	Lsm12	7.89297e-18	2.451e-13	0.491799	0.408	0.215
S07	Tomm40	8.36492e-18	2.59756e-13	0.491303	0.312	0.147
S07	Kras	8.84739e-18	2.74738e-13	0.540122	0.372	0.188
S07	Psma7	9.45381e-18	2.93569e-13	0.543655	0.764	0.572
S07	Gar1	9.80828e-18	3.04576e-13	0.476561	0.323	0.152
S07	Chchd4	9.90563e-18	3.07599e-13	0.287926	0.16	0.053
S07	Edf1	1.4899e-17	4.62657e-13	0.453503	0.745	0.518
S07	Pus7	2.46511e-17	7.6549e-13	0.262	0.106	0.028
S07	Cdv3	2.90919e-17	9.0339e-13	0.439566	0.345	0.167
S07	Chchd10	3.21145e-17	9.97251e-13	0.50466	0.277	0.126
S07	Tgif1	3.31939e-17	1.03077e-12	0.288396	0.095	0.024
S07	Impdh2	4.73463e-17	1.47025e-12	0.534195	0.432	0.241
S07	Eif1ax	7.39056e-17	2.29499e-12	0.502954	0.418	0.232
S07	Grwd1	7.49725e-17	2.32812e-12	0.290428	0.147	0.048
S07	Snrpd1	9.55989e-17	2.96863e-12	0.533113	0.465	0.273
S07	Snu13	1.13393e-16	3.5212e-12	0.534844	0.606	0.398
S07	Srsf3	1.2844e-16	3.98846e-12	0.492271	0.802	0.613
S07	Ptprc	1.65183e-16	5.12943e-12	0.464588	0.954	0.908
S07	Snrpa1	1.78647e-16	5.54752e-12	0.419078	0.345	0.171
S07	Lmna	1.80011e-16	5.58989e-12	0.256329	0.065	0.013
S07	Pno1	1.8953e-16	5.88549e-12	0.361597	0.174	0.063
S07	Slc29a1	2.03257e-16	6.31174e-12	0.276765	0.147	0.048
S07	Uqcrq	2.03528e-16	6.32017e-12	0.505306	0.682	0.48
S07	Cars	2.06583e-16	6.41502e-12	0.36154	0.144	0.048
S07	Pdcd11	3.2724e-16	1.01618e-11	0.317223	0.231	0.095
S07	Wdr75	3.5424e-16	1.10002e-11	0.312046	0.168	0.06
S07	Pwp1	3.56463e-16	1.10692e-11	0.316422	0.174	0.063
S07	Hdgf	4.05595e-16	1.25949e-11	0.488269	0.446	0.253
S07	Polr1c	4.82614e-16	1.49866e-11	0.353623	0.215	0.087
S07	Rangrf	5.31347e-16	1.64999e-11	0.256346	0.106	0.029
S07	Rara	5.60418e-16	1.74027e-11	0.39133	0.22	0.091
S07	Rrp1b	7.67229e-16	2.38248e-11	0.331237	0.171	0.063
S07	Polr2f	8.1326e-16	2.52542e-11	0.41515	0.495	0.28
S07	Npm3	8.92727e-16	2.77218e-11	0.515958	0.543	0.353
S07	Psme3	9.18781e-16	2.85309e-11	0.334302	0.226	0.093
S07	Tsr1	1.24162e-15	3.85562e-11	0.342823	0.168	0.062
S07	Smyd5	1.30901e-15	4.06486e-11	0.28597	0.117	0.035
S07	Chchd2	1.34184e-15	4.16681e-11	0.409242	0.872	0.748
S07	Eprs	1.62648e-15	5.05071e-11	0.472399	0.351	0.182
S07	Zfp36l1	3.23663e-15	1.00507e-10	0.603073	0.592	0.397
S07	Lrmp	4.74746e-15	1.47423e-10	0.383644	0.188	0.075
S07	H2afz	5.28857e-15	1.64226e-10	0.506439	0.753	0.597
S07	Cfdp1	6.68383e-15	2.07553e-10	0.371207	0.378	0.198
S07	Cd6	6.8427e-15	2.12487e-10	0.476075	0.5	0.299
S07	Lars	6.84994e-15	2.12711e-10	0.368471	0.231	0.101
S07	Noc2l	7.65962e-15	2.37854e-10	0.349961	0.269	0.124
S07	Cct5	8.96987e-15	2.78541e-10	0.510524	0.696	0.506
S07	Ppia	9.1907e-15	2.85399e-10	0.270309	1	0.99
S07	Atad3a	1.0428e-14	3.23822e-10	0.30057	0.16	0.059
S07	Syncrip	1.08183e-14	3.35941e-10	0.464978	0.421	0.24
S07	Dad1	1.1075e-14	3.43914e-10	0.448388	0.804	0.649
S07	Rnf19a	1.17216e-14	3.6399e-10	0.32222	0.177	0.068
S07	Cacybp	1.22027e-14	3.78931e-10	0.465512	0.438	0.253
S07	Sdad1	1.23555e-14	3.83676e-10	0.287665	0.193	0.077
S07	Cd69	1.24537e-14	3.86724e-10	0.8778	0.429	0.271
S07	Pebp1	1.35792e-14	4.21674e-10	0.427865	0.614	0.408
S07	Ebna1bp2	1.39806e-14	4.3414e-10	0.483396	0.364	0.196
S07	Mrpl12	1.43845e-14	4.46683e-10	0.479745	0.378	0.214
S07	Hnrnpu	1.6346e-14	5.07591e-10	0.524107	0.715	0.546
S07	Ftsj3	1.84764e-14	5.73747e-10	0.387192	0.234	0.105
S07	Aatf	2.01615e-14	6.26076e-10	0.327974	0.201	0.083
S07	Psmd11	2.03659e-14	6.32421e-10	0.366047	0.391	0.206
S07	Mat2a	2.11961e-14	6.58204e-10	0.49081	0.473	0.284
S07	Creb1	2.89637e-14	8.9941e-10	0.353086	0.356	0.185
S07	Eif4g1	3.10982e-14	9.65692e-10	0.418672	0.402	0.224
S07	Ndufaf4	3.23543e-14	1.0047e-09	0.348125	0.261	0.123
S07	Gnl1	3.33709e-14	1.03627e-09	0.337083	0.223	0.098
S07	Vasp	3.78474e-14	1.17527e-09	0.423332	0.677	0.471
S07	Rrp9	4.32007e-14	1.34151e-09	0.321549	0.223	0.097
S07	Mrpl15	5.63255e-14	1.74908e-09	0.38453	0.391	0.213
S07	Iars	6.23554e-14	1.93632e-09	0.3209	0.171	0.067
S07	Ddx1	7.05568e-14	2.191e-09	0.278246	0.158	0.059
S07	Dctpp1	7.18083e-14	2.22986e-09	0.36857	0.196	0.083
S07	Utp20	1.17549e-13	3.65024e-09	0.257494	0.133	0.046
S07	Prmt1	1.38666e-13	4.30601e-09	0.474909	0.443	0.267
S07	Txnl4a	1.45338e-13	4.51317e-09	0.363415	0.266	0.127
S07	Mapk11	1.46475e-13	4.5485e-09	0.253637	0.109	0.034
S07	Polr2h	1.61141e-13	5.00392e-09	0.340311	0.296	0.146
S07	Tcp1	1.739e-13	5.40013e-09	0.348725	0.497	0.294
S07	Tomm5	1.81053e-13	5.62225e-09	0.424069	0.451	0.268
S07	Pfn1	2.24038e-13	6.95705e-09	0.278136	0.995	0.977
S07	Txn2	2.47214e-13	7.67673e-09	0.442617	0.454	0.274
S07	Tank	2.58594e-13	8.03012e-09	0.386617	0.239	0.113
S07	Cdc37	2.87592e-13	8.93058e-09	0.499457	0.592	0.412
S07	Dcun1d5	3.35939e-13	1.04319e-08	0.391051	0.367	0.203
S07	Ccdc86	3.52777e-13	1.09548e-08	0.324068	0.16	0.063
S07	Eif3a	3.65518e-13	1.13504e-08	0.38458	0.606	0.405
S07	Psme1	4.19286e-13	1.30201e-08	0.362299	0.84	0.72
S07	Mrpl20	4.69735e-13	1.45867e-08	0.369052	0.41	0.227
S07	Snrpd2	5.59819e-13	1.7384e-08	0.435056	0.679	0.501
S07	Ikbke	6.31333e-13	1.96048e-08	0.392006	0.304	0.158
S07	Tars	6.35691e-13	1.97401e-08	0.305861	0.163	0.065
S07	Phf5a	6.35842e-13	1.97448e-08	0.428168	0.38	0.217
S07	Tm2d3	6.60606e-13	2.05138e-08	0.294584	0.231	0.105
S07	Psmc5	9.84232e-13	3.05633e-08	0.394936	0.424	0.246
S07	Psma5	1.02592e-12	3.18578e-08	0.406694	0.448	0.272
S07	Rsl24d1	1.29117e-12	4.00947e-08	0.327035	0.272	0.135
S07	Irf2bp2	1.74466e-12	5.4177e-08	0.456731	0.337	0.185
S07	Rbm8a	1.84698e-12	5.73543e-08	0.377034	0.5	0.313
S07	Itm2a	1.91668e-12	5.95188e-08	1.13584	0.28	0.158
S07	Imp4	2.00137e-12	6.21486e-08	0.286834	0.288	0.143
S07	Psmb2	2.10842e-12	6.54727e-08	0.392185	0.476	0.295
S07	Timm10	2.35903e-12	7.32551e-08	0.278416	0.231	0.107
S07	Utp18	2.36096e-12	7.33148e-08	0.330326	0.231	0.109
S07	Ipo5	2.5191e-12	7.82257e-08	0.259083	0.179	0.075
S07	Clic4	2.68929e-12	8.35104e-08	0.285456	0.13	0.048
S07	Nol8	3.65153e-12	1.13391e-07	0.362248	0.22	0.103
S07	Atp5g3	3.97725e-12	1.23506e-07	0.364142	0.603	0.408
S07	Sumo2	4.08146e-12	1.26741e-07	0.363548	0.823	0.687
S07	Jarid2	4.18178e-12	1.29857e-07	0.479092	0.25	0.124
S07	Galk1	4.25029e-12	1.31984e-07	0.290852	0.144	0.056
S07	Eml4	4.37401e-12	1.35826e-07	0.320109	0.223	0.103
S07	Ndufab1	4.50488e-12	1.3989e-07	0.401289	0.451	0.276
S07	Wdr12	4.50739e-12	1.39968e-07	0.315356	0.215	0.099
S07	Lsm2	4.56769e-12	1.41841e-07	0.298097	0.359	0.192
S07	Gtpbp4	5.16971e-12	1.60535e-07	0.381827	0.405	0.236
S07	Tnfrsf25	5.21297e-12	1.61878e-07	0.308163	0.209	0.096
S07	Wdr83os	5.55574e-12	1.72522e-07	0.415845	0.492	0.311
S07	Cebpz	6.3147e-12	1.9609e-07	0.379439	0.38	0.22
S07	Bop1	7.63313e-12	2.37032e-07	0.274484	0.185	0.081
S07	Rrp1	8.18095e-12	2.54043e-07	0.382639	0.473	0.294
S07	Atp5b	1.0216e-11	3.17237e-07	0.390458	0.848	0.695
S07	Ifrd1	1.033e-11	3.20777e-07	0.314646	0.198	0.09
S07	Denr	1.32398e-11	4.11136e-07	0.272221	0.41	0.233
S07	Rpf2	1.3361e-11	4.14899e-07	0.346865	0.207	0.097
S07	Pomp	1.34825e-11	4.18671e-07	0.394465	0.649	0.459
S07	Ddx27	1.63119e-11	5.06534e-07	0.321347	0.261	0.132
S07	Sar1a	1.71452e-11	5.3241e-07	0.307689	0.302	0.159
S07	Cox7b	1.77847e-11	5.52268e-07	0.38973	0.712	0.556
S07	Txnl1	2.11565e-11	6.56972e-07	0.327289	0.359	0.206
S07	Ruvbl1	2.6797e-11	8.32128e-07	0.306156	0.223	0.107
S07	Hspa4	2.74272e-11	8.51696e-07	0.408563	0.348	0.202
S07	Pes1	2.92787e-11	9.09191e-07	0.262006	0.168	0.072
S07	Tubb4b	2.94895e-11	9.15736e-07	0.372745	0.435	0.266
S07	Mrps18b	3.14766e-11	9.77444e-07	0.258215	0.228	0.11
S07	Tubb5	3.21314e-11	9.97775e-07	0.427146	0.793	0.646
S07	Alkbh1	3.24537e-11	1.00778e-06	0.392467	0.334	0.187
S07	Atp1a1	3.45318e-11	1.07232e-06	0.341038	0.413	0.248
S07	Ndufb6	3.7598e-11	1.16753e-06	0.302114	0.367	0.208
S07	Ssb	3.82642e-11	1.18822e-06	0.376545	0.609	0.44
S07	Cops6	3.91314e-11	1.21515e-06	0.329676	0.367	0.213
S07	Etf1	3.99174e-11	1.23956e-06	0.361653	0.272	0.143
S07	Bzw1	4.01173e-11	1.24576e-06	0.423402	0.462	0.291
S07	Plgrkt	4.32292e-11	1.3424e-06	0.435066	0.402	0.243
S07	Pdap1	4.37765e-11	1.35939e-06	0.385031	0.326	0.185
S07	B4galnt1	4.4484e-11	1.38136e-06	0.479283	0.527	0.374
S07	Tnip1	5.54934e-11	1.72324e-06	0.320815	0.22	0.107
S07	Mea1	5.94245e-11	1.84531e-06	0.274256	0.209	0.099
S07	Twistnb	6.03277e-11	1.87336e-06	0.352243	0.348	0.199
S07	Snrpf	6.51758e-11	2.0239e-06	0.392234	0.78	0.634
S07	Ubxn2a	7.05805e-11	2.19174e-06	0.290973	0.166	0.072
S07	Larp4	7.09755e-11	2.204e-06	0.346851	0.204	0.097
S07	Ywhae	7.21219e-11	2.2396e-06	0.31426	0.478	0.291
S07	Wdr43	8.30766e-11	2.57978e-06	0.344575	0.312	0.173
S07	Pdrg1	8.31366e-11	2.58164e-06	0.379078	0.323	0.186
S07	Eif2s1	8.88634e-11	2.75948e-06	0.366576	0.416	0.251
S07	Lyar	8.99166e-11	2.79218e-06	0.324597	0.272	0.145
S07	Snrpa	9.93852e-11	3.08621e-06	0.2826	0.226	0.111
S07	Csrp1	1.34315e-10	4.17087e-06	0.329226	0.201	0.097
S07	Rrs1	1.44103e-10	4.47483e-06	0.315004	0.188	0.088
S07	Bcl10	1.45855e-10	4.52924e-06	0.339755	0.293	0.162
S07	Pdia6	1.51879e-10	4.71628e-06	0.332617	0.321	0.178
S07	Timm9	1.56277e-10	4.85287e-06	0.319927	0.25	0.13
S07	Fabp5	1.65583e-10	5.14186e-06	0.288041	0.149	0.063
S07	Atp5d	1.65672e-10	5.1446e-06	0.375557	0.726	0.564
S07	Il2rg	1.72656e-10	5.36148e-06	0.415415	0.636	0.468
S07	Ldha	1.73372e-10	5.38371e-06	0.435674	0.723	0.587
S07	Abcf1	1.73376e-10	5.38386e-06	0.321859	0.34	0.195
S07	Cd160	1.75196e-10	5.44036e-06	0.303945	0.049	0.011
S07	Cox5a	1.91692e-10	5.95262e-06	0.320348	0.696	0.506
S07	Isyna1	1.93931e-10	6.02213e-06	0.277177	0.196	0.092
S07	Rwdd1	1.96032e-10	6.08738e-06	0.351544	0.44	0.282
S07	Polr2e	2.08512e-10	6.47492e-06	0.400775	0.399	0.249
S07	Hnrnpa1	2.11952e-10	6.58176e-06	0.364257	0.72	0.546
S07	Uqcc2	2.2478e-10	6.98009e-06	0.398028	0.397	0.246
S07	Bag1	2.2822e-10	7.0869e-06	0.289953	0.413	0.245
S07	Nop10	2.31444e-10	7.18702e-06	0.448889	0.712	0.578
S07	Slc38a1	2.37251e-10	7.36734e-06	0.342159	0.389	0.231
S07	Prdx1	2.57274e-10	7.98914e-06	0.390104	0.701	0.557
S07	Psma4	2.64784e-10	8.22233e-06	0.365508	0.546	0.372
S07	Pum3	2.81842e-10	8.75205e-06	0.276818	0.212	0.103
S07	Pgk1	2.95734e-10	9.18342e-06	0.413231	0.462	0.307
S07	Tufm	3.33073e-10	1.03429e-05	0.280113	0.174	0.08
S07	Gps1	3.65684e-10	1.13556e-05	0.291796	0.242	0.124
S07	Canx	3.98427e-10	1.23723e-05	0.391734	0.337	0.201
S07	Fcf1	4.08724e-10	1.26921e-05	0.277674	0.239	0.125
S07	Anp32e	4.15444e-10	1.29008e-05	0.309421	0.329	0.19
S07	Atf4	4.51328e-10	1.40151e-05	0.293533	0.386	0.225
S07	Eef1g	4.61861e-10	1.43422e-05	0.300688	0.929	0.898
S07	Ccdc124	4.87598e-10	1.51414e-05	0.283678	0.272	0.145
S07	Hmgn1	4.8989e-10	1.52126e-05	0.368873	0.568	0.399
S07	Higd1a	5.80081e-10	1.80133e-05	0.341716	0.402	0.252
S07	Timm13	6.03314e-10	1.87347e-05	0.372815	0.543	0.387
S07	Usmg5	6.47096e-10	2.00943e-05	0.370809	0.533	0.365
S07	Mrpl36	6.88153e-10	2.13692e-05	0.34629	0.291	0.164
S07	Ptges3	7.75056e-10	2.40678e-05	0.359777	0.359	0.218
S07	Larp7	8.44935e-10	2.62378e-05	0.279004	0.196	0.095
S07	Bcl7c	8.53553e-10	2.65054e-05	0.258092	0.226	0.114
S07	Nr4a2	8.71925e-10	2.70759e-05	0.30309	0.024	0.003
S07	Fubp1	1.07759e-09	3.34623e-05	0.342114	0.696	0.507
S07	Alyref	1.08692e-09	3.37523e-05	0.3259	0.296	0.165
S07	Metap2	1.11184e-09	3.4526e-05	0.323245	0.359	0.216
S07	Eef1e1	1.11759e-09	3.47045e-05	0.346264	0.255	0.138
S07	Ndfip1	1.16108e-09	3.60549e-05	0.352516	0.285	0.162
S07	Timm8b	1.20104e-09	3.72959e-05	0.274585	0.28	0.153
S07	Tomm70a	1.2067e-09	3.74717e-05	0.28122	0.258	0.139
S07	Tkt	1.23561e-09	3.83694e-05	0.352134	0.405	0.254
S07	Ikzf2	1.26852e-09	3.93912e-05	0.258236	0.098	0.036
S07	Psmc4	1.70272e-09	5.28745e-05	0.301799	0.323	0.186
S07	Aamp	1.74583e-09	5.42133e-05	0.317239	0.364	0.216
S07	Sox4	1.86244e-09	5.78344e-05	0.434297	0.13	0.056
S07	Magoh	2.10319e-09	6.53104e-05	0.386015	0.435	0.29
S07	Taf10	2.1603e-09	6.70838e-05	0.322072	0.671	0.501
S07	Tapbpl	2.25667e-09	7.00763e-05	0.251388	0.25	0.131
S07	Bcl2l11	2.29917e-09	7.13961e-05	0.354689	0.152	0.07
S07	Larp1	2.43207e-09	7.5523e-05	0.328998	0.283	0.161
S07	Junb	2.47889e-09	7.69769e-05	0.390385	0.527	0.375
S07	Nufip1	2.98176e-09	9.25926e-05	0.255114	0.133	0.057
S07	Egr1	3.00287e-09	9.32481e-05	0.43921	0.13	0.056
S07	Psmb5	4.01022e-09	0.000124529	0.316247	0.522	0.363
S07	Prmt7	4.06371e-09	0.000126191	0.252469	0.147	0.067
S07	Gpr174	4.14873e-09	0.00012883	0.351572	0.236	0.127
S07	Ltv1	4.55948e-09	0.000141585	0.255434	0.177	0.086
S07	Hnrnpd	4.57657e-09	0.000142116	0.316235	0.579	0.415
S07	Hnrnpdl	4.66338e-09	0.000144812	0.313923	0.47	0.308
S07	Psmb6	4.81887e-09	0.00014964	0.31655	0.554	0.387
S07	Eif3j1	5.06e-09	0.000157128	0.308129	0.293	0.169
S07	Glrx3	5.13852e-09	0.000159566	0.313508	0.397	0.247
S07	Sf1	5.15751e-09	0.000160156	0.290298	0.364	0.221
S07	Baz1a	5.52443e-09	0.00017155	0.263135	0.239	0.128
S07	Rgcc	5.71854e-09	0.000177578	0.453186	0.351	0.221
S07	Srgn	5.96499e-09	0.000185231	1.00604	0.59	0.478
S07	U2af1	6.20071e-09	0.000192551	0.366825	0.459	0.305
S07	Znhit6	6.34838e-09	0.000197136	0.270595	0.168	0.081
S07	Aprt	6.38871e-09	0.000198389	0.359459	0.481	0.331
S07	Jpt1	6.79665e-09	0.000211056	0.340271	0.693	0.525
S07	Glrx5	7.48578e-09	0.000232456	0.297801	0.351	0.214
S07	Stat6	7.98061e-09	0.000247822	0.325797	0.212	0.11
S07	Nedd8	9.0989e-09	0.000282548	0.305897	0.677	0.509
S07	Herpud1	9.45547e-09	0.000293621	0.340506	0.264	0.15
S07	Eif3g	9.84472e-09	0.000305708	0.355942	0.459	0.306
S07	Ppid	9.91226e-09	0.000307805	0.258036	0.236	0.127
S07	Erbin	1.04968e-08	0.000325959	0.296587	0.247	0.135
S07	Rock2	1.16159e-08	0.000360708	0.339232	0.236	0.13
S07	Rsl1d1	1.183e-08	0.000367358	0.414464	0.364	0.235
S07	Stap1	1.39044e-08	0.000431774	0.381665	0.302	0.184
S07	Sssca1	1.39479e-08	0.000433123	0.301901	0.22	0.119
S07	Naa50	1.52734e-08	0.000474284	0.279977	0.212	0.113
S07	Rbm3	1.55244e-08	0.00048208	0.294535	0.872	0.758
S07	Ddx54	1.58928e-08	0.000493519	0.293675	0.274	0.158
S07	Eif1a	1.62585e-08	0.000504877	0.268927	0.174	0.087
S07	Kpnb1	1.92317e-08	0.000597203	0.277978	0.266	0.15
S07	Hnrnpa3	2.15752e-08	0.000669975	0.353203	0.747	0.648
S07	Dhx15	2.28434e-08	0.000709357	0.266465	0.348	0.211
S07	Gars	2.2965e-08	0.000713133	0.291851	0.204	0.108
S07	Nap1l1	2.32567e-08	0.000722191	0.337218	0.424	0.279
S07	Vapa	2.42984e-08	0.000754539	0.312406	0.446	0.293
S07	Gpatch4	2.63409e-08	0.000817964	0.264591	0.255	0.144
S07	Ndufa5	2.68595e-08	0.000834069	0.319647	0.446	0.298
S07	Bola2	2.85531e-08	0.000886658	0.358194	0.614	0.477
S07	Ndufc2	2.98602e-08	0.000927248	0.271097	0.47	0.314
S07	Banf1	3.25232e-08	0.00100994	0.309893	0.473	0.321
S07	Mpp6	3.44074e-08	0.00106845	0.285868	0.196	0.104
S07	Uchl3	3.60629e-08	0.00111986	0.310935	0.318	0.196
S07	Thumpd3	3.61046e-08	0.00112116	0.273833	0.22	0.119
S07	Hnrnpc	3.84553e-08	0.00119415	0.301783	0.576	0.412
S07	Jak2	3.97581e-08	0.00123461	0.260388	0.147	0.07
S07	Taf1d	4.03343e-08	0.0012525	0.294013	0.446	0.291
S07	Hnrnpa0	5.61414e-08	0.00174336	0.384799	0.726	0.608
S07	Nudc	5.78739e-08	0.00179716	0.311511	0.397	0.263
S07	Mrps7	6.25582e-08	0.00194262	0.263006	0.207	0.112
S07	H2-Q4	6.59553e-08	0.00204811	0.289534	0.467	0.317
S07	Chchd1	6.80673e-08	0.00211369	0.296927	0.408	0.268
S07	Wdr46	7.85668e-08	0.00243973	0.268826	0.19	0.101
S07	Tbl1x	7.87833e-08	0.00244646	0.294804	0.288	0.173
S07	Rap1a	8.44262e-08	0.00262169	0.300671	0.568	0.402
S07	Prkcsh	8.80894e-08	0.00273544	0.285814	0.234	0.13
S07	Cox5b	8.96762e-08	0.00278471	0.2989	0.658	0.512
S07	Eif6	9.44933e-08	0.0029343	0.308134	0.405	0.271
S07	Papola	9.76294e-08	0.00303169	0.26144	0.397	0.253
S07	Aldoa	1.01639e-07	0.00315618	0.276969	0.647	0.493
S07	Snx3	1.0819e-07	0.00335961	0.31312	0.451	0.307
S07	Nucks1	1.34782e-07	0.00418538	0.279307	0.484	0.33
S07	Top1	1.5869e-07	0.0049278	0.372543	0.524	0.384
S07	Ctdnep1	1.69763e-07	0.00527165	0.272363	0.228	0.13
S07	Ago2	1.71177e-07	0.00531557	0.292359	0.378	0.242
S07	Gpr183	1.73209e-07	0.00537865	0.455082	0.334	0.224
S07	Snrpb	1.75359e-07	0.00544542	0.302394	0.639	0.497
S07	Ltb	1.75984e-07	0.00546482	0.373849	0.916	0.909
S07	Med11	1.87101e-07	0.00581006	0.289831	0.149	0.075
S07	Ndufa11	2.03095e-07	0.0063067	0.316689	0.462	0.321
S07	Ndufv2	2.13579e-07	0.00663227	0.266015	0.402	0.269
S07	Eif2s3x	2.22855e-07	0.00692032	0.254214	0.247	0.143
S07	Lcp1	2.79292e-07	0.00867286	0.290272	0.758	0.607
S07	Atp5o.1	2.8847e-07	0.00895787	0.285423	0.666	0.507
S07	Emc6	2.90951e-07	0.00903489	0.261883	0.342	0.216
S07	Llph	2.99984e-07	0.0093154	0.299669	0.538	0.387
S07	Ubxn4	3.14392e-07	0.00976281	0.29695	0.334	0.211
S07	Lasp1	3.54464e-07	0.0110072	0.272052	0.258	0.154
S07	Dnaja1	4.02642e-07	0.0125032	0.284509	0.728	0.586
S07	Sh2d2a	4.63774e-07	0.0144016	0.335374	0.266	0.165
S07	Rrbp1	5.15829e-07	0.016018	0.27945	0.239	0.141
S07	Dnajc2	5.60007e-07	0.0173899	0.25006	0.342	0.216
S07	Bcor	5.87334e-07	0.0182385	0.272042	0.217	0.126
S07	Ccnd2	5.8969e-07	0.0183116	0.40722	0.739	0.614
S07	Sf3b3	5.91021e-07	0.018353	0.253243	0.399	0.264
S07	Fkbp4	6.33726e-07	0.0196791	0.270107	0.342	0.223
S07	Kcnq1ot1	8.14492e-07	0.0252924	0.324212	0.473	0.336
S07	Cd8a	8.60512e-07	0.0267215	0.317913	0.114	0.054
S07	Sub1	1.15056e-06	0.0357285	0.282981	0.791	0.692
S07	Srsf6	1.16091e-06	0.0360498	0.258828	0.432	0.297
S07	Tmem147	1.33653e-06	0.0415032	0.253649	0.207	0.12
S07	Purb	1.35408e-06	0.0420482	0.269932	0.44	0.302
S07	Ube2i	1.38482e-06	0.043003	0.256596	0.573	0.424
S07	Jund	1.51994e-06	0.0471988	0.339822	0.829	0.726
S07	Pole4	1.56635e-06	0.04864	0.283211	0.38	0.262
S07	Bzw2	2.03671e-06	0.063246	0.279346	0.413	0.28
S07	Rexo2	2.19164e-06	0.0680569	0.256531	0.429	0.307
S07	Eif3i	2.20438e-06	0.0684527	0.287811	0.666	0.54
S07	Sfpq	2.59061e-06	0.0804463	0.286992	0.522	0.385
S07	Cct7	2.75572e-06	0.0855735	0.265047	0.538	0.396
S07	Uqcr10	3.67299e-06	0.114057	0.259084	0.587	0.441
S07	Cct2	3.80453e-06	0.118142	0.321663	0.595	0.47
S07	Dnajc1	4.0938e-06	0.127125	0.274343	0.22	0.135
S07	Mphosph10	4.87771e-06	0.151467	0.264985	0.242	0.151
S07	Sbno1	4.96884e-06	0.154297	0.271612	0.389	0.267
S07	Polr1d	5.97744e-06	0.185617	0.28103	0.636	0.5
S07	Psma2	8.73312e-06	0.27119	0.254935	0.655	0.527
S07	Lsm7	9.48052e-06	0.294399	0.278633	0.321	0.217
S07	Ndufb7	1.2667e-05	0.393348	0.251491	0.584	0.452
S07	Btg1	1.67068e-05	0.518798	0.278813	0.929	0.885
S07	Icos	1.77221e-05	0.550324	0.287617	0.147	0.082
S07	Ndufa12	1.9728e-05	0.612615	0.328163	0.351	0.257
S07	Srsf10	2.37512e-05	0.737546	0.251523	0.334	0.233
S07	Itk	2.43946e-05	0.757526	0.277273	0.511	0.389
S07	Uqcr11	2.5714e-05	0.798497	0.253888	0.462	0.346
S07	Nfatc1	5.57509e-05	1	0.373967	0.163	0.101
S07	Cd8b1	5.73231e-05	1	0.282827	0.182	0.113
S07	Zap70	6.89551e-05	1	0.255274	0.361	0.26
S07	Cnbp	7.12802e-05	1	0.250126	0.677	0.585
S07	Snrpd3	9.87525e-05	1	0.250162	0.562	0.463
S07	Ccl4	0.000250379	1	0.389763	0.022	0.006
S07	Nrip1	0.000695175	1	0.34881	0.288	0.209
S07	Izumo1r	0.0016447	1	0.252178	0.231	0.167
S07	Nkg7	0.00378281	1	0.254236	0.111	0.071
S07	AC160336.1	0.00919526	1	0.474332	0.321	0.269
S08	Isg15	0	0	3.6827	0.968	0.125
S08	Ifit3	0	0	3.58554	0.951	0.063
S08	Isg20	0	0	3.16757	0.898	0.076
S08	Ifitm3	0	0	3.12779	0.601	0.027
S08	Ifit1	0	0	2.89196	0.873	0.097
S08	Phf11b	0	0	2.67794	0.855	0.119
S08	Rsad2	0	0	2.63092	0.696	0.017
S08	Iigp1	0	0	2.45327	0.689	0.069
S08	Usp18	0	0	2.34144	0.749	0.068
S08	Ifit3b	0	0	2.08614	0.562	0.021
S08	Oasl2	0	0	2.01557	0.608	0.035
S08	Oas3	0	0	1.74395	0.558	0.037
S08	Mx1	0	0	1.49419	0.336	0.011
S08	Cmpk2	0	0	1.48898	0.385	0.015
S08	Oas2	8.29429e-300	2.57563e-295	1.27483	0.382	0.017
S08	Slfn5	4.11846e-298	1.27891e-293	3.12469	0.954	0.186
S08	Ifih1	7.77763e-269	2.41519e-264	1.6349	0.488	0.037
S08	Irf7	3.5442e-255	1.10058e-250	2.17351	0.746	0.108
S08	Trim30c	9.11686e-244	2.83106e-239	0.712451	0.155	0.002
S08	Herc6	2.80336e-240	8.70529e-236	2.0806	0.703	0.1
S08	Dhx58	1.41985e-239	4.40906e-235	1.36415	0.406	0.028
S08	Phf11a	1.43648e-231	4.46071e-227	1.12686	0.279	0.012
S08	Rnf213	6.84515e-230	2.12562e-225	2.25596	0.823	0.157
S08	Zbp1	1.52571e-227	4.73778e-223	2.2514	0.859	0.18
S08	Bst2	2.35213e-221	7.30408e-217	2.97847	0.968	0.311
S08	Oasl1	2.19244e-219	6.80818e-215	1.28382	0.325	0.018
S08	Gbp2	2.61505e-219	8.12053e-215	2.16224	0.739	0.123
S08	Ddx60	1.68299e-213	5.2262e-209	1.77773	0.583	0.073
S08	Eif2ak2	3.01938e-210	9.37609e-206	1.58196	0.47	0.045
S08	Gbp7	2.40213e-189	7.45934e-185	2.22465	0.799	0.181
S08	Tor3a	4.16953e-183	1.29476e-178	1.46438	0.392	0.036
S08	Phf11c	4.69608e-171	1.45827e-166	1.52105	0.473	0.058
S08	Oas1a	6.49998e-171	2.01844e-166	1.05998	0.258	0.015
S08	Ifi209	8.15202e-167	2.53145e-162	2.11026	0.88	0.27
S08	Parp14	1.66962e-165	5.18467e-161	2.05298	0.784	0.195
S08	Rtp4	1.06591e-163	3.30996e-159	1.79553	0.682	0.136
S08	Trafd1	2.70096e-162	8.38728e-158	1.45602	0.442	0.052
S08	Trim30a	2.07955e-156	6.45763e-152	2.01045	0.777	0.201
S08	Ifit2	6.9087e-155	2.14536e-150	1.56711	0.463	0.061
S08	Ifi44	7.76247e-154	2.41048e-149	1.11515	0.219	0.012
S08	Ifi204	3.94704e-150	1.22567e-145	0.732496	0.127	0.003
S08	Cxcl10	7.094e-150	2.2029e-145	1.39677	0.24	0.015
S08	Mndal	4.98133e-148	1.54685e-143	2.07393	0.961	0.467
S08	Igtp	1.80512e-147	5.60544e-143	1.84174	0.777	0.205
S08	Samhd1	3.53604e-147	1.09805e-142	2.46845	0.943	0.468
S08	Parp12	1.3874e-145	4.30831e-141	0.841369	0.233	0.014
S08	Xaf1	4.98408e-145	1.54771e-140	1.6073	0.608	0.115
S08	Ifi27l2a	9.49303e-144	2.94787e-139	2.49775	0.979	0.662
S08	Ifi203	4.67117e-143	1.45054e-138	2.12205	0.961	0.521
S08	Ppa1	1.60775e-142	4.99255e-138	1.89386	0.693	0.167
S08	Daxx	1.85748e-141	5.76804e-137	1.75461	0.597	0.12
S08	Ly6a	8.0601e-141	2.5029e-136	2.50173	0.908	0.369
S08	Epsti1	5.19483e-135	1.61315e-130	1.84268	0.852	0.311
S08	Ifi214	2.32153e-131	7.20906e-127	1.48214	0.601	0.124
S08	Ifi35	5.65045e-125	1.75464e-120	1.63153	0.71	0.192
S08	Ifi206	1.72134e-119	5.34528e-115	1.78126	0.724	0.213
S08	Ifi208	4.52188e-119	1.40418e-114	1.7177	0.717	0.208
S08	Ifit1bl1	8.48241e-114	2.63404e-109	1.40966	0.413	0.065
S08	Parp9	2.38791e-112	7.41517e-108	1.50618	0.548	0.119
S08	Ly6e	3.02536e-111	9.39464e-107	1.42322	0.986	0.787
S08	Stat1	4.08733e-111	1.26924e-106	1.7854	0.912	0.455
S08	Samd9l	1.15881e-110	3.59844e-106	1.71542	0.7	0.208
S08	Psmb10	1.26521e-109	3.92886e-105	1.7576	0.88	0.423
S08	Gbp9	1.20951e-108	3.75589e-104	1.45628	0.477	0.092
S08	Helz2	7.27851e-104	2.2602e-99	1.32592	0.47	0.091
S08	Ms4a4b	3.06016e-103	9.5027e-99	1.33116	0.993	0.896
S08	Stat2	4.97055e-102	1.54351e-97	1.16114	0.353	0.052
S08	Pml	8.33131e-102	2.58712e-97	1.23237	0.413	0.071
S08	Smchd1	2.6077e-100	8.0977e-96	1.73776	0.837	0.382
S08	Ifi47	2.6209e-100	8.13869e-96	1.62851	0.859	0.398
S08	Psmb8	2.76602e-100	8.58931e-96	1.3625	0.982	0.806
S08	Ms4a4c	2.24064e-99	6.95787e-95	1.71552	0.424	0.079
S08	Clic4	1.90345e-98	5.91079e-94	1.03286	0.318	0.043
S08	Ifi213	1.18724e-96	3.68674e-92	1.45777	0.565	0.144
S08	Ccrl2	1.64343e-95	5.10335e-91	0.404368	0.085	0.002
S08	Sdc3	3.24691e-93	1.00826e-88	0.715175	0.173	0.013
S08	Gbp4	5.40314e-92	1.67784e-87	1.63587	0.647	0.204
S08	Sp100	1.76239e-89	5.47275e-85	1.31598	0.936	0.6
S08	Tapbp	2.29447e-88	7.12502e-84	1.51603	0.82	0.385
S08	H2-T23	2.98785e-87	9.27817e-83	1.42097	0.912	0.529
S08	Jaml	4.81493e-84	1.49518e-79	1.3168	0.314	0.05
S08	Shisa5	5.90569e-82	1.83389e-77	0.934138	1	0.957
S08	Slfn1	3.34664e-81	1.03923e-76	1.52204	0.76	0.337
S08	Ncoa7	1.52202e-80	4.72633e-76	1.15609	0.403	0.083
S08	Trim30d	1.16525e-79	3.61845e-75	0.945624	0.272	0.039
S08	Zufsp	2.02853e-78	6.29919e-74	1.42006	0.562	0.171
S08	Lgals3bp	2.52502e-78	7.84093e-74	1.19106	0.406	0.088
S08	H2-T22	3.53274e-78	1.09702e-73	1.42931	0.792	0.383
S08	Slfn8	1.00163e-77	3.11036e-73	1.36701	0.572	0.176
S08	Gbp6	9.3749e-77	2.91119e-72	0.725182	0.219	0.026
S08	Socs1	1.3357e-76	4.14776e-72	1.38343	0.491	0.129
S08	Nampt	3.73437e-74	1.15963e-69	1.02711	0.325	0.059
S08	Gbp3	2.5754e-71	7.99738e-67	0.768833	0.191	0.021
S08	Lgals9	8.94746e-70	2.77846e-65	1.29904	0.527	0.164
S08	Ube2l6	1.25486e-69	3.89671e-65	0.709174	0.138	0.011
S08	Ddx58	6.91616e-69	2.14767e-64	1.18244	0.502	0.145
S08	Psme1	5.8181e-68	1.80669e-63	1.16132	0.936	0.719
S08	Ccnd2	2.43042e-67	7.5472e-63	1.30642	0.901	0.611
S08	Tspo	6.9167e-65	2.14784e-60	1.12416	0.908	0.625
S08	Ly6c1	1.63923e-63	5.09029e-59	1.81601	0.601	0.231
S08	Psmb9	2.66732e-62	8.28284e-58	1.25187	0.827	0.5
S08	Znfx1	4.13352e-62	1.28358e-57	0.93582	0.29	0.054
S08	Mov10	5.06365e-61	1.57242e-56	0.886218	0.272	0.049
S08	Dtx3l	5.19012e-61	1.61169e-56	1.22915	0.449	0.13
S08	B2m	2.05539e-59	6.38259e-55	0.73099	1	0.981
S08	Gbp5	7.12984e-59	2.21403e-54	0.845994	0.226	0.036
S08	H2-K1	1.08536e-56	3.37036e-52	0.656821	1	0.995
S08	Sp140	1.99707e-56	6.20151e-52	0.98606	0.339	0.081
S08	Asb13	4.04285e-55	1.25543e-50	0.985027	0.36	0.091
S08	Irgm1	6.0375e-55	1.87482e-50	1.06005	0.445	0.135
S08	Parp10	9.39535e-55	2.91754e-50	0.942663	0.293	0.062
S08	Usp25	9.57432e-55	2.97311e-50	1.06773	0.495	0.165
S08	Gbp8	1.61112e-54	5.00303e-50	1.07815	0.41	0.117
S08	Chmp4b	1.24316e-53	3.8604e-49	1.23026	0.65	0.3
S08	Ms4a6b	1.41463e-53	4.39284e-49	0.915478	0.933	0.798
S08	Selenow	6.94625e-53	2.15702e-48	1.01918	0.94	0.76
S08	Sp110	8.35799e-52	2.59541e-47	1.17846	0.647	0.311
S08	Ctss	2.26459e-51	7.03222e-47	1.17703	0.721	0.397
S08	Hsh2d	2.48646e-51	7.7212e-47	0.805472	0.223	0.039
S08	Psme2	2.54825e-51	7.91307e-47	1.06838	0.852	0.583
S08	Phf11d	4.3514e-51	1.35124e-46	0.456713	0.11	0.01
S08	Nmi	7.48918e-49	2.32561e-44	1.10717	0.541	0.217
S08	BC147527	2.92284e-48	9.07629e-44	1.01674	0.29	0.068
S08	Apobec3	6.85431e-48	2.12847e-43	1.08481	0.587	0.256
S08	Irgm2	1.60044e-46	4.96986e-42	0.695226	0.223	0.042
S08	Cd86	7.50925e-46	2.33185e-41	0.682682	0.187	0.031
S08	Slfn2	4.36892e-44	1.35668e-39	0.973782	0.859	0.614
S08	Cd274	1.30981e-43	4.06736e-39	0.85297	0.216	0.042
S08	Treml2	4.23506e-43	1.31511e-38	1.03256	0.424	0.147
S08	Trim34a	5.07064e-42	1.57459e-37	0.829549	0.329	0.092
S08	Slco3a1	1.79875e-40	5.58564e-36	0.938857	0.36	0.113
S08	H2-D1	2.5107e-40	7.79649e-36	0.553369	0.996	0.98
S08	Dusp28	1.83235e-38	5.68999e-34	0.534607	0.134	0.019
S08	Gadd45g	3.78169e-38	1.17433e-33	0.555981	0.12	0.016
S08	Tap1	4.44686e-38	1.38088e-33	0.961552	0.64	0.328
S08	Casp8	1.44303e-37	4.48105e-33	0.955962	0.58	0.281
S08	Phip	1.48803e-37	4.62078e-33	1.18069	0.604	0.32
S08	Tgtp1	1.71146e-37	5.3146e-33	0.57705	0.159	0.027
S08	Tor1aip1	8.20038e-37	2.54646e-32	0.99193	0.449	0.181
S08	Cd69	1.87153e-35	5.81165e-31	1.13289	0.569	0.268
S08	Trim12a	9.4575e-35	2.93684e-30	0.993039	0.629	0.341
S08	Fam26f	1.21795e-34	3.78211e-30	0.916602	0.332	0.108
S08	Cd47	2.21101e-34	6.86584e-30	0.862395	0.852	0.638
S08	Gzma	2.93567e-34	9.11614e-30	0.614468	0.124	0.018
S08	Itpr1	8.30119e-34	2.57777e-29	0.739608	0.272	0.077
S08	Ogfr	3.28444e-32	1.01992e-27	0.788869	0.364	0.134
S08	Rbl1	3.90158e-32	1.21156e-27	0.618981	0.184	0.04
S08	Fam111a	3.61254e-31	1.1218e-26	0.782913	0.265	0.079
S08	Tlr7	3.8802e-31	1.20492e-26	0.352098	0.081	0.009
S08	Pcgf5	3.99307e-31	1.23997e-26	0.951783	0.438	0.192
S08	Tap2	6.45298e-31	2.00385e-26	0.919582	0.555	0.285
S08	Atp8a2	1.43249e-30	4.44832e-26	0.338644	0.078	0.008
S08	Pla2g16	2.73458e-30	8.49169e-26	0.95492	0.459	0.209
S08	Tgtp2	3.40505e-30	1.05737e-25	0.552602	0.163	0.034
S08	Trim25	4.02702e-30	1.25051e-25	0.66166	0.261	0.077
S08	Tdrd7	3.57755e-29	1.11094e-24	0.282738	0.064	0.006
S08	Uba7	6.00713e-29	1.8654e-24	0.695023	0.269	0.083
S08	Etnk1	9.7732e-29	3.03487e-24	0.935717	0.516	0.266
S08	Itm2b	3.04153e-28	9.44485e-24	0.691795	0.926	0.836
S08	Trim12c	4.29821e-28	1.33472e-23	0.803052	0.399	0.165
S08	Psma2	6.25503e-28	1.94238e-23	0.802923	0.731	0.526
S08	Rfc3	8.47828e-28	2.63276e-23	0.529974	0.134	0.026
S08	Mycbp2	5.02687e-27	1.56099e-22	0.856135	0.686	0.454
S08	Atg13	6.18558e-27	1.92081e-22	0.491599	0.159	0.035
S08	Tmbim6	7.05667e-27	2.19131e-22	0.845978	0.696	0.461
S08	Nlrc5	2.17499e-26	6.75399e-22	0.773576	0.339	0.132
S08	Irf1	2.59727e-26	8.06529e-22	0.839529	0.445	0.209
S08	Ascc3	1.20643e-25	3.74633e-21	0.813308	0.346	0.141
S08	Zcchc11	2.84394e-25	8.83127e-21	0.832897	0.516	0.272
S08	Rbm43	6.11348e-24	1.89842e-19	0.551935	0.191	0.053
S08	Setdb2	1.43362e-23	4.45183e-19	0.410264	0.12	0.024
S08	Tor1aip2	1.89326e-23	5.87914e-19	0.561343	0.216	0.065
S08	Arf4	8.54024e-23	2.652e-18	0.827588	0.431	0.217
S08	H2-Q4	1.11654e-21	3.46718e-17	0.749376	0.544	0.317
S08	Mrpl30	1.83025e-21	5.68348e-17	0.674837	0.654	0.446
S08	Tmsb10	2.18119e-21	6.77325e-17	0.318513	1	1
S08	Gvin1	2.80648e-21	8.71498e-17	0.311213	0.067	0.009
S08	Tnfsf10	4.43711e-21	1.37786e-16	0.467528	0.134	0.032
S08	BC051226	5.20577e-21	1.61655e-16	0.63192	0.198	0.062
S08	Rnf114	9.95017e-21	3.08983e-16	0.712538	0.378	0.179
S08	B4galt5	1.54721e-20	4.80455e-16	0.434458	0.117	0.025
S08	Sell	2.61736e-20	8.1277e-16	0.830985	0.615	0.424
S08	Psme2b	3.04493e-20	9.45543e-16	0.720609	0.283	0.114
S08	N4bp1	5.20597e-20	1.61661e-15	0.534994	0.201	0.064
S08	Ndrg3	6.42993e-20	1.99668e-15	0.731046	0.396	0.196
S08	Capza2	6.43907e-20	1.99952e-15	0.774276	0.53	0.329
S08	Trim21	6.81965e-20	2.1177e-15	0.515616	0.173	0.051
S08	Hspa5	7.03763e-20	2.18539e-15	0.840068	0.558	0.369
S08	Fchsd2	3.38536e-19	1.05126e-14	0.735574	0.322	0.144
S08	Grina	6.98804e-19	2.17e-14	0.575643	0.219	0.077
S08	Max	8.04912e-19	2.49949e-14	0.769324	0.36	0.176
S08	Gdap10	1.45031e-18	4.50365e-14	0.424859	0.124	0.03
S08	Parp11	1.53988e-18	4.7818e-14	0.599443	0.265	0.105
S08	Keap1	2.34666e-18	7.28709e-14	0.662016	0.283	0.119
S08	Pnpt1	2.41631e-18	7.50337e-14	0.411325	0.141	0.038
S08	Il18bp	3.67559e-18	1.14138e-13	0.307041	0.067	0.01
S08	Luzp1	7.36888e-18	2.28826e-13	0.2502	0.06	0.009
S08	Cnp	1.16273e-17	3.61064e-13	0.713189	0.488	0.298
S08	Aida	1.26086e-17	3.91535e-13	0.555903	0.191	0.065
S08	Vars	1.30552e-17	4.05403e-13	0.682414	0.265	0.112
S08	P2ry14	1.95211e-17	6.06189e-13	0.261516	0.06	0.009
S08	Zcchc2	2.07641e-17	6.44788e-13	0.486965	0.152	0.045
S08	Cebpb	3.77624e-17	1.17263e-12	0.552538	0.177	0.057
S08	Phc2	8.36157e-17	2.59652e-12	0.596009	0.261	0.111
S08	Tbrg1	2.48663e-16	7.72173e-12	0.706469	0.459	0.281
S08	Bbx	2.88225e-16	8.95025e-12	0.711493	0.265	0.116
S08	Papd7	5.00799e-16	1.55513e-11	0.409746	0.12	0.032
S08	Irf2	5.55767e-16	1.72582e-11	0.705815	0.473	0.29
S08	Lgals8	9.19122e-16	2.85415e-11	0.506483	0.184	0.066
S08	Adar	1.06606e-15	3.31042e-11	0.574134	0.254	0.108
S08	St6galnac4	1.35453e-15	4.20622e-11	0.431838	0.124	0.034
S08	Sh3bp2	1.8438e-15	5.72556e-11	0.251767	0.067	0.012
S08	Morc3	1.92431e-15	5.97557e-11	0.568855	0.314	0.152
S08	Cmtr1	2.879e-15	8.94017e-11	0.257169	0.071	0.013
S08	Tmem192	3.7518e-15	1.16505e-10	0.540656	0.208	0.082
S08	Tmem184b	4.50949e-15	1.40033e-10	0.363836	0.113	0.03
S08	Cd2	4.95414e-15	1.53841e-10	0.535611	0.816	0.677
S08	Apobec1	8.57132e-15	2.66165e-10	0.318146	0.081	0.017
S08	H2-T24	1.33985e-14	4.16063e-10	0.358747	0.117	0.032
S08	Armc3	1.45321e-14	4.51264e-10	0.416198	0.12	0.034
S08	Inpp1	1.91489e-14	5.94631e-10	0.567347	0.279	0.13
S08	Aldoa	7.59044e-14	2.35706e-09	0.599705	0.643	0.494
S08	Oas1c	1.14459e-13	3.55431e-09	0.331122	0.102	0.027
S08	Mitd1	2.41141e-13	7.48815e-09	0.590797	0.35	0.193
S08	Tbc1d1	5.00452e-13	1.55405e-08	0.645794	0.42	0.256
S08	Phgdh	1.02377e-12	3.1791e-08	0.640545	0.367	0.207
S08	Trim14	1.07899e-12	3.35058e-08	0.365723	0.134	0.044
S08	H2-Q7	2.10661e-12	6.54166e-08	0.49603	0.894	0.832
S08	Trim56	2.71964e-12	8.4453e-08	0.631219	0.286	0.15
S08	Insl6	2.81039e-12	8.7271e-08	0.390928	0.138	0.047
S08	Rgs1	3.55999e-12	1.10548e-07	0.687663	0.17	0.066
S08	D17Wsu92e	6.05711e-12	1.88091e-07	0.460664	0.219	0.098
S08	Atp8b4	2.15227e-11	6.68344e-07	0.410605	0.145	0.054
S08	Pdia3	2.38883e-11	7.41805e-07	0.637866	0.403	0.257
S08	Nsd3	2.77583e-11	8.61979e-07	0.614357	0.505	0.369
S08	Atp10a	3.70593e-11	1.1508e-06	0.328197	0.095	0.028
S08	Dpp4	4.03233e-11	1.25216e-06	0.472997	0.159	0.064
S08	Atm	4.10959e-11	1.27615e-06	0.460838	0.194	0.086
S08	Map2k1	4.24768e-11	1.31903e-06	0.427244	0.17	0.07
S08	Ddx24	4.54237e-11	1.41054e-06	0.597655	0.516	0.383
S08	Pgd	6.69111e-11	2.07779e-06	0.53293	0.184	0.081
S08	Acadl	7.6091e-11	2.36285e-06	0.594165	0.247	0.127
S08	Prrc2c	8.94539e-11	2.77781e-06	0.587901	0.671	0.562
S08	Tpst2	1.03265e-10	3.2067e-06	0.486395	0.297	0.164
S08	Dbnl	1.99493e-10	6.19486e-06	0.544934	0.399	0.262
S08	Irf9	3.35066e-10	1.04048e-05	0.488586	0.29	0.162
S08	Art2b	3.7435e-10	1.16247e-05	0.41301	0.152	0.061
S08	Cmc1	3.84509e-10	1.19401e-05	0.584984	0.332	0.2
S08	Gng12	4.4066e-10	1.36838e-05	0.353038	0.113	0.039
S08	Isoc1	4.55612e-10	1.41481e-05	0.360574	0.131	0.05
S08	Slc25a22	5.71481e-10	1.77462e-05	0.281045	0.095	0.03
S08	Nt5c3	7.1671e-10	2.2256e-05	0.545772	0.251	0.133
S08	Ikzf2	7.6081e-10	2.36254e-05	0.652142	0.106	0.036
S08	Ppp6r1	9.75852e-10	3.03031e-05	0.508483	0.3	0.174
S08	Ubb	1.33739e-09	4.153e-05	0.301143	0.979	0.97
S08	Gtpbp2	1.77374e-09	5.508e-05	0.537675	0.297	0.174
S08	Taldo1	2.25914e-09	7.0153e-05	0.531684	0.58	0.47
S08	Gpr171	3.25023e-09	0.000100929	0.483382	0.205	0.102
S08	Lpp	3.27091e-09	0.000101572	0.481449	0.208	0.104
S08	Reep3	3.60308e-09	0.000111887	0.394645	0.152	0.065
S08	Larp1	3.60414e-09	0.000111919	0.465183	0.286	0.162
S08	Svbp	6.29737e-09	0.000195552	0.542952	0.254	0.144
S08	Celf2	9.17142e-09	0.0002848	0.420049	0.537	0.404
S08	Psma7	1.00899e-08	0.000313323	0.463675	0.682	0.576
S08	Evl	1.10135e-08	0.000342001	0.492815	0.597	0.488
S08	Med28	1.63605e-08	0.000508044	0.549223	0.371	0.254
S08	Clec2d	1.72905e-08	0.000536922	0.455213	0.657	0.567
S08	Xrn1	1.86217e-08	0.000578259	0.495212	0.254	0.144
S08	Washc4	2.26331e-08	0.000702825	0.363409	0.191	0.094
S08	Pttg1	2.39357e-08	0.000743277	0.487567	0.254	0.146
S08	Gramd3	2.82835e-08	0.000878286	0.488217	0.3	0.187
S08	Tnfsf8	3.19224e-08	0.000991285	0.44651	0.212	0.112
S08	Trim26	3.58686e-08	0.00111383	0.462155	0.276	0.164
S08	Nub1	3.67082e-08	0.0011399	0.400393	0.233	0.128
S08	Rnaset2b	3.67454e-08	0.00114105	0.438229	0.212	0.113
S08	Sla	3.85901e-08	0.00119834	0.41361	0.216	0.115
S08	Ttc39b	5.10113e-08	0.00158405	0.420802	0.152	0.071
S08	Wipf1	5.18211e-08	0.0016092	0.476293	0.35	0.232
S08	Rabepk	6.16804e-08	0.00191536	0.343434	0.131	0.056
S08	Cntrl	6.2731e-08	0.00194799	0.45064	0.293	0.181
S08	Sh3glb1	6.32656e-08	0.00196459	0.512121	0.406	0.297
S08	Cnot6l	7.21168e-08	0.00223944	0.467821	0.417	0.297
S08	Mvb12a	1.33863e-07	0.00415684	0.432633	0.208	0.114
S08	Vcpip1	1.35113e-07	0.00419567	0.381599	0.166	0.081
S08	Xrn2	1.75883e-07	0.00546169	0.489143	0.375	0.263
S08	Fnbp4	2.13711e-07	0.00663636	0.372909	0.198	0.105
S08	Stat3	2.16477e-07	0.00672226	0.383769	0.325	0.207
S08	Mbnl1	2.17148e-07	0.0067431	0.352086	0.827	0.782
S08	Tbk1	2.3645e-07	0.00734248	0.314036	0.141	0.065
S08	Arl6ip1	2.94417e-07	0.00914253	0.387056	0.601	0.5
S08	Nup210	2.9509e-07	0.00916342	0.400134	0.367	0.254
S08	Gpr65	3.29439e-07	0.0102301	0.398095	0.198	0.108
S08	Il2rg	3.32684e-07	0.0103308	0.430308	0.572	0.472
S08	Cd164	3.39933e-07	0.0105559	0.39004	0.304	0.195
S08	Grn	3.65985e-07	0.0113649	0.302673	0.074	0.025
S08	Tcof1	3.69916e-07	0.011487	0.411454	0.353	0.239
S08	Rab5c	3.99284e-07	0.012399	0.429698	0.332	0.222
S08	Nacc2	4.41574e-07	0.0137122	0.277736	0.095	0.038
S08	Plgrkt	4.62891e-07	0.0143742	0.473701	0.353	0.246
S08	Ghitm	5.86564e-07	0.0182146	0.449264	0.297	0.195
S08	Pnp	6.25086e-07	0.0194108	0.371683	0.159	0.08
S08	H2-M3	7.48145e-07	0.0232321	0.374708	0.201	0.112
S08	Vps54	7.59215e-07	0.0235759	0.311745	0.117	0.051
S08	Card11	1.04435e-06	0.0324301	0.381043	0.216	0.126
S08	Vps37b	1.12338e-06	0.0348844	0.447859	0.346	0.244
S08	Tapbpl	1.1614e-06	0.0360649	0.393013	0.226	0.133
S08	Emb	1.2176e-06	0.0378102	0.393138	0.618	0.537
S08	Idnk	1.55871e-06	0.0484027	0.478921	0.41	0.318
S08	Zc3hav1	1.7024e-06	0.0528647	0.458004	0.378	0.275
S08	Ankfy1	2.0818e-06	0.0646462	0.377673	0.145	0.073
S08	Psma5	2.09264e-06	0.0649829	0.387336	0.378	0.276
S08	Irf8	2.43769e-06	0.0756975	0.294742	0.113	0.051
S08	Pim1	2.69642e-06	0.0837319	0.414576	0.187	0.104
S08	Snx2	2.74264e-06	0.0851672	0.398178	0.226	0.135
S08	Arfgef1	3.19105e-06	0.0990916	0.363492	0.258	0.163
S08	Jak2	3.21983e-06	0.0999853	0.408649	0.141	0.071
S08	Cep57l1	3.39471e-06	0.105416	0.298699	0.102	0.045
S08	Tuba1b	3.87304e-06	0.120269	0.394788	0.466	0.366
S08	Gpr18	4.28036e-06	0.132918	0.412355	0.276	0.183
S08	H2-Q6	4.56135e-06	0.141644	0.425162	0.293	0.199
S08	Stk24	4.90963e-06	0.152459	0.446437	0.357	0.257
S08	Ubald2	4.9123e-06	0.152542	0.438787	0.223	0.138
S08	Bcl3	5.6841e-06	0.176508	0.273392	0.106	0.048
S08	Erap1	6.79442e-06	0.210987	0.386092	0.205	0.122
S08	Anxa6	7.22605e-06	0.224391	0.415622	0.428	0.335
S08	Fam208b	7.8976e-06	0.245244	0.379759	0.254	0.164
S08	Lars2	8.05516e-06	0.250137	0.45553	0.428	0.326
S08	Tmem243	1.33971e-05	0.416019	0.3563	0.24	0.154
S08	Psma4	1.55826e-05	0.483887	0.431111	0.456	0.376
S08	Man2a1	2.45846e-05	0.763425	0.346714	0.148	0.082
S08	Ltb	2.48481e-05	0.771609	0.29772	0.912	0.909
S08	Slc25a28	2.7933e-05	0.867404	0.281906	0.106	0.051
S08	Mrgbp	3.14561e-05	0.976806	0.284954	0.148	0.081
S08	Wdr44	3.55458e-05	1	0.282964	0.131	0.069
S08	Plac8	3.85081e-05	1	0.380668	0.095	0.045
S08	Msh3	4.17579e-05	1	0.37806	0.134	0.073
S08	Marc2	4.34572e-05	1	0.352065	0.41	0.322
S08	Trp53inp1	5.39507e-05	1	0.43037	0.205	0.129
S08	Naa20	6.91805e-05	1	0.354216	0.145	0.082
S08	AI837181	7.0399e-05	1	0.309473	0.177	0.106
S08	Laptm4a	7.96268e-05	1	0.408045	0.237	0.16
S08	Socs3	7.96681e-05	1	0.376516	0.141	0.08
S08	Nsg2	7.98276e-05	1	0.382975	0.375	0.296
S08	Notch1	0.00010585	1	0.402074	0.201	0.131
S08	Rbck1	0.000125148	1	0.300258	0.297	0.212
S08	Cflar	0.0001311	1	0.273047	0.364	0.272
S08	Slirp	0.000142361	1	0.305088	0.173	0.107
S08	Akr1b3	0.000144932	1	0.361666	0.428	0.354
S08	Hk1	0.000161923	1	0.332755	0.145	0.085
S08	Mgat1	0.000161963	1	0.290279	0.131	0.073
S08	Mxd1	0.000189755	1	0.348954	0.092	0.046
S08	Leprotl1	0.000195769	1	0.260457	0.58	0.496
S08	Ywhaz	0.000196843	1	0.330145	0.488	0.419
S08	Dnaja1	0.000213259	1	0.26706	0.654	0.589
S08	Ppm1k	0.000246177	1	0.258301	0.102	0.054
S08	Sidt1	0.000287037	1	0.33246	0.131	0.075
S08	Mthfd2	0.000290282	1	0.277618	0.226	0.152
S08	Stk39	0.000293096	1	0.266879	0.081	0.04
S08	Fam102a	0.000315943	1	0.349355	0.322	0.25
S08	Map7	0.0003194	1	0.30925	0.095	0.05
S08	Rnaset2a	0.000357024	1	0.359307	0.194	0.131
S08	Zfp1	0.000376425	1	0.271183	0.148	0.09
S08	Azi2	0.000401542	1	0.316153	0.187	0.124
S08	Mcl1	0.000437535	1	0.310821	0.544	0.481
S08	L3mbtl3	0.000459992	1	0.295055	0.131	0.077
S08	Atp8a1	0.000557809	1	0.252943	0.134	0.08
S08	Rnpepl1	0.000572604	1	0.282289	0.17	0.11
S08	Mbnl2	0.000602668	1	0.269773	0.184	0.121
S08	Pdcd10	0.000630871	1	0.331051	0.399	0.332
S08	March5	0.000663712	1	0.298043	0.184	0.122
S08	Birc2	0.000667335	1	0.296124	0.237	0.168
S08	Msn	0.000670728	1	0.307314	0.707	0.664
S08	Ezr	0.000671348	1	0.302451	0.502	0.44
S08	Nfkbia	0.000782803	1	0.326664	0.375	0.299
S08	Sh3gl1	0.000811384	1	0.290095	0.198	0.136
S08	Evi2a	0.000840847	1	0.261518	0.095	0.052
S08	Herc3	0.000897054	1	0.269112	0.145	0.09
S08	Tmed5	0.000962977	1	0.335127	0.283	0.217
S08	Lsp1	0.00100753	1	0.253432	0.572	0.52
S08	Myd88	0.00100975	1	0.26434	0.127	0.077
S08	Ddit3	0.00102981	1	0.409556	0.173	0.116
S08	Arid5a	0.00109977	1	0.3272	0.208	0.147
S08	Senp1	0.00136759	1	0.310674	0.138	0.087
S08	Wnk1	0.00141992	1	0.278504	0.484	0.423
S08	Srsf3	0.0014974	1	0.289483	0.657	0.619
S08	Peli1	0.00155189	1	0.269023	0.551	0.504
S08	Ly6c2	0.00158053	1	0.286367	0.106	0.061
S08	Tmem173	0.00164645	1	0.275735	0.23	0.169
S08	Rnf139	0.00185173	1	0.251198	0.102	0.06
S08	Ubc	0.0019	1	0.351041	0.558	0.521
S08	Wdr89	0.00238174	1	0.326594	0.389	0.336
S08	Dnajc13	0.00250473	1	0.253234	0.113	0.069
S08	Chmp5	0.00257179	1	0.322532	0.223	0.165
S08	Zfp36l1	0.00267088	1	0.266038	0.47	0.402
S08	Fam241a	0.0029561	1	0.258061	0.088	0.051
S08	Ralgps2	0.00309253	1	0.283524	0.173	0.12
S08	AU020206	0.00310042	1	0.261641	0.11	0.067
S08	Psmb6	0.00333787	1	0.276357	0.445	0.391
S08	Cd2ap	0.00348438	1	0.313547	0.219	0.164
S08	Ddx39b	0.0036146	1	0.274639	0.477	0.425
S08	Mllt3	0.00368608	1	0.307198	0.276	0.217
S08	Ankrd17	0.00417378	1	0.340893	0.314	0.252
S08	Pmepa1	0.00444435	1	0.272874	0.088	0.052
S08	Ube2l3	0.00455389	1	0.261664	0.364	0.31
S08	Elf1	0.00461263	1	0.276388	0.442	0.4
S08	Itm2c	0.00534809	1	0.313133	0.279	0.228
S08	Tdrp	0.00683025	1	0.268455	0.18	0.132
S08	Cycs	0.00683172	1	0.302216	0.329	0.279
S08	Pdlim2	0.00717349	1	0.262514	0.201	0.149
S08	Wdr43	0.00768944	1	0.306125	0.23	0.177
S08	Pitpnc1	0.00769965	1	0.265379	0.272	0.219
S08	Relb	0.00821668	1	0.278413	0.127	0.085
S08	Aurkaip1	0.00946393	1	0.257174	0.353	0.311
S08	Tmem50a	0.00981173	1	0.284907	0.558	0.536
S09	Socs3	1.75777e-160	5.45839e-156	1.67235	0.534	0.071
S09	Bcl3	5.12166e-113	1.59043e-108	1.18824	0.353	0.042
S09	Gadd45g	2.60948e-87	8.10322e-83	0.853146	0.185	0.014
S09	Ndrg3	9.78731e-83	3.03925e-78	1.44173	0.647	0.191
S09	Igfbp4	8.15133e-75	2.53123e-70	1.77886	0.904	0.584
S09	Mxd1	4.40359e-69	1.36745e-64	0.995828	0.277	0.041
S09	Ly6a	1.4393e-50	4.46947e-46	1.49554	0.751	0.375
S09	Arid5b	1.97372e-45	6.12898e-41	1.11643	0.478	0.156
S09	Etv6	2.44299e-42	7.58623e-38	0.634887	0.169	0.025
S09	Sbno2	7.2307e-40	2.24535e-35	0.92847	0.345	0.094
S09	Socs1	1.32561e-37	4.11643e-33	0.863554	0.41	0.133
S09	Ifngr1	9.77132e-36	3.03429e-31	0.946342	0.426	0.149
S09	Arid5a	8.4032e-32	2.60945e-27	0.889396	0.398	0.142
S09	Ly6e	7.01215e-30	2.17748e-25	0.645494	0.96	0.788
S09	Rapgef6	1.36528e-29	4.23961e-25	0.874913	0.851	0.596
S09	Junb	1.97688e-29	6.1388e-25	1.04267	0.667	0.373
S09	Neb	3.59359e-28	1.11592e-23	0.336746	0.068	0.006
S09	Apobec3	1.19422e-26	3.70841e-22	0.91158	0.534	0.258
S09	Satb1	1.74272e-26	5.41168e-22	0.764443	0.88	0.741
S09	Frmd4b	1.80705e-26	5.61143e-22	0.267764	0.068	0.007
S09	Myl12b	1.70142e-25	5.28343e-21	0.700825	0.867	0.718
S09	Mapkapk2	3.51351e-24	1.09105e-19	0.660967	0.253	0.077
S09	Stat3	2.66871e-23	8.28715e-19	0.772421	0.45	0.204
S09	Tcf7	6.67556e-22	2.07296e-17	0.680989	0.851	0.644
S09	Tha1	1.01214e-21	3.143e-17	0.385443	0.104	0.018
S09	Ssh2	3.17296e-19	9.853e-15	0.782396	0.566	0.333
S09	Elovl6	6.86079e-19	2.13048e-14	0.428254	0.104	0.02
S09	Chmp4b	5.90558e-17	1.83386e-12	0.635957	0.534	0.304
S09	Eif1	1.18772e-16	3.68822e-12	0.429843	0.98	0.953
S09	Myd88	9.44251e-16	2.93218e-11	0.545395	0.209	0.075
S09	Gbp2	3.01231e-15	9.35414e-11	0.573211	0.313	0.136
S09	Fam102a	1.76806e-14	5.49037e-10	0.678995	0.442	0.247
S09	Batf	1.86886e-14	5.80338e-10	0.541992	0.233	0.092
S09	Cd53	2.07889e-14	6.45559e-10	0.575158	0.795	0.637
S09	Trib2	6.21026e-14	1.92847e-09	0.571939	0.39	0.201
S09	Flot1	9.31095e-14	2.89133e-09	0.433376	0.141	0.043
S09	Tsc22d3	1.18575e-13	3.68212e-09	0.624277	0.538	0.33
S09	Il21r	1.34881e-13	4.18845e-09	0.696811	0.434	0.255
S09	Sgk1	6.91883e-13	2.1485e-08	0.574774	0.201	0.079
S09	Zfp36l2	9.44629e-13	2.93335e-08	0.623956	0.59	0.399
S09	Pja1	1.54552e-12	4.79931e-08	0.494197	0.205	0.081
S09	Pgs1	2.25538e-12	7.00364e-08	0.5338	0.297	0.145
S09	Serinc3	4.64672e-12	1.44294e-07	0.579731	0.365	0.199
S09	Map3k8	5.84811e-12	1.81601e-07	0.268181	0.072	0.015
S09	Cdkn2d	6.63523e-12	2.06044e-07	0.646304	0.442	0.268
S09	Zfp281	1.0436e-11	3.2407e-07	0.54334	0.297	0.145
S09	Gramd3	1.30929e-11	4.06572e-07	0.559214	0.349	0.186
S09	Crem	1.37782e-11	4.27855e-07	0.277522	0.1	0.027
S09	Cytip	2.24255e-11	6.96379e-07	0.505428	0.755	0.63
S09	Crybg1	1.95917e-10	6.08381e-06	0.463717	0.173	0.07
S09	Jund	2.60134e-10	8.07793e-06	0.477232	0.831	0.727
S09	Skap2	3.25106e-10	1.00955e-05	0.303345	0.116	0.038
S09	Mcl1	8.66086e-10	2.68946e-05	0.477195	0.643	0.478
S09	Fosl2	2.75101e-09	8.54272e-05	0.2684	0.068	0.017
S09	Cars	3.07216e-09	9.53997e-05	0.303749	0.133	0.049
S09	Vars	3.25889e-09	0.000101198	0.423073	0.233	0.113
S09	Dirc2	5.09902e-09	0.00015834	0.317841	0.141	0.055
S09	Sorl1	6.2707e-09	0.000194724	0.385389	0.141	0.055
S09	Nfkbia	8.54777e-09	0.000265434	0.606994	0.434	0.297
S09	Syt11	1.21815e-08	0.000378272	0.285156	0.096	0.031
S09	Zbp1	1.32891e-08	0.000412666	0.444001	0.337	0.196
S09	Mrpl52	1.54974e-08	0.00048124	0.396308	0.631	0.462
S09	Il7r	2.92902e-08	0.000909549	0.54887	0.643	0.526
S09	Lamp2	3.79096e-08	0.00117721	0.342447	0.145	0.06
S09	Pim1	3.83252e-08	0.00119011	0.456767	0.209	0.104
S09	Btg1	3.86386e-08	0.00119984	0.410668	0.888	0.887
S09	Fas	8.67363e-08	0.00269342	0.315081	0.169	0.077
S09	D1Ertd622e	9.6237e-08	0.00298845	0.352822	0.124	0.05
S09	Lars	1.26904e-07	0.00394076	0.411587	0.205	0.103
S09	Samsn1	1.97464e-07	0.00613186	0.389275	0.173	0.081
S09	Mcm4	2.59367e-07	0.00805411	0.292364	0.137	0.058
S09	Gimap5	3.51149e-07	0.0109042	0.429583	0.382	0.245
S09	Fam241a	4.69615e-07	0.0145829	0.322504	0.12	0.05
S09	Picalm	1.24048e-06	0.0385205	0.475628	0.281	0.17
S09	Zcchc11	1.87428e-06	0.058202	0.416594	0.41	0.276
S09	Cblb	2.49787e-06	0.0775663	0.437498	0.233	0.133
S09	Ube2s	2.69572e-06	0.0837101	0.405612	0.43	0.303
S09	Eif2s2	2.80919e-06	0.0872338	0.427567	0.651	0.529
S09	Gpr65	3.12181e-06	0.0969416	0.324401	0.201	0.108
S09	Cebpb	3.56637e-06	0.110747	0.395227	0.129	0.059
S09	Soat1	3.91365e-06	0.121531	0.331217	0.124	0.057
S09	Gpr171	6.73749e-06	0.209219	0.445223	0.189	0.102
S09	Sema4d	7.51427e-06	0.233341	0.314666	0.277	0.17
S09	Cst7	7.68952e-06	0.238783	0.327481	0.108	0.048
S09	Gpr18	7.92153e-06	0.245987	0.407603	0.289	0.183
S09	Hdac4	8.91589e-06	0.276865	0.309618	0.157	0.079
S09	Stam2	9.36885e-06	0.290931	0.255417	0.108	0.048
S09	Bcl2l11	1.19378e-05	0.370706	0.282956	0.145	0.071
S09	Notch1	1.36083e-05	0.422579	0.364213	0.221	0.131
S09	Trac	1.42981e-05	0.443998	0.278322	0.924	0.862
S09	Kif1b	1.81385e-05	0.563254	0.413002	0.213	0.126
S09	Treml2	1.97113e-05	0.612093	0.283717	0.253	0.153
S09	Arl5a	2.07259e-05	0.643601	0.253315	0.108	0.049
S09	Klhdc2	2.26817e-05	0.704336	0.373966	0.265	0.168
S09	Ppp1r16b	2.38904e-05	0.74187	0.362274	0.173	0.095
S09	Runx3	3.63594e-05	1	0.323773	0.233	0.143
S09	Ddit3	3.79822e-05	1	0.441647	0.197	0.116
S09	Ssbp4	4.28811e-05	1	0.316252	0.378	0.269
S09	Rgs1	4.80449e-05	1	0.295771	0.133	0.068
S09	Birc3	5.17475e-05	1	0.356196	0.181	0.102
S09	Ddit4	5.35227e-05	1	0.357574	0.241	0.151
S09	Zfp36	5.65573e-05	1	0.416826	0.297	0.204
S09	Tnfrsf18	9.12221e-05	1	0.361788	0.277	0.188
S09	Ppp1r12a	9.78147e-05	1	0.332349	0.365	0.263
S09	Hif1a	9.81773e-05	1	0.412842	0.197	0.12
S09	Pik3ip1	0.000100349	1	0.352838	0.41	0.305
S09	Lrp10	0.000106008	1	0.340282	0.281	0.188
S09	Ptpn1	0.000122409	1	0.366492	0.394	0.301
S09	Sys1	0.000147994	1	0.342695	0.373	0.273
S09	Psme1	0.000153844	1	0.26057	0.803	0.723
S09	Dad1	0.000200562	1	0.322532	0.711	0.653
S09	Nup210	0.000213295	1	0.264741	0.357	0.255
S09	Ankrd11	0.000227521	1	0.283033	0.639	0.532
S09	Morf4l2	0.000231667	1	0.266057	0.161	0.093
S09	Trim30a	0.000237309	1	0.284154	0.309	0.215
S09	Sra1	0.000248561	1	0.280688	0.313	0.223
S09	Gpx4	0.000290114	1	0.353771	0.57	0.483
S09	Mfsd6	0.00032707	1	0.344234	0.112	0.06
S09	Lpp	0.000413133	1	0.301293	0.173	0.105
S09	Txnip	0.000427666	1	0.302648	0.594	0.507
S09	Mthfd2	0.000445153	1	0.298622	0.229	0.152
S09	Tcp11l2	0.000468345	1	0.265655	0.237	0.156
S09	Ldha	0.000526658	1	0.295282	0.651	0.591
S09	Ifi27	0.000564052	1	0.321112	0.41	0.315
S09	Ppp1r9b	0.000677428	1	0.375937	0.153	0.093
S09	H2afz	0.000710874	1	0.308997	0.671	0.601
S09	Gramd4	0.000846157	1	0.274353	0.169	0.105
S09	Wbp11	0.000865153	1	0.263427	0.241	0.162
S09	Eif1a	0.000905512	1	0.260903	0.149	0.089
S09	Vps28	0.000977474	1	0.29407	0.462	0.382
S09	Vps37b	0.00131606	1	0.288694	0.329	0.245
S09	Rpain	0.00146693	1	0.250434	0.108	0.061
S09	Atp1b1	0.00147681	1	0.320395	0.317	0.238
S09	Jmjd1c	0.00154291	1	0.279433	0.269	0.191
S09	Ier2	0.00175907	1	0.319254	0.353	0.277
S09	Arap2	0.00179643	1	0.304526	0.225	0.156
S09	Sat1	0.00181933	1	0.252884	0.39	0.306
S09	Snhg12	0.00191255	1	0.277314	0.321	0.248
S09	Ppa1	0.00195944	1	0.385672	0.245	0.181
S09	Odc1	0.0022109	1	0.254793	0.129	0.078
S09	Cd69	0.00252016	1	0.360282	0.349	0.275
S09	Il6st	0.00277383	1	0.276165	0.289	0.214
S09	Mrpl4	0.00323374	1	0.280224	0.181	0.122
S09	Grk6	0.00408711	1	0.327104	0.378	0.312
S09	Crlf2	0.00512786	1	0.253048	0.217	0.152
S09	Il4ra	0.00528095	1	0.326219	0.293	0.224
S09	Prkar1a	0.00585888	1	0.254912	0.402	0.331
S09	Tgfbr2	0.00611276	1	0.252621	0.325	0.258
S09	Stat4	0.0061161	1	0.268086	0.149	0.098
S09	Gtf2a2	0.0064995	1	0.267542	0.277	0.21
S09	Sdf4	0.00659017	1	0.267325	0.458	0.374
S09	Rbm27	0.00819584	1	0.263394	0.165	0.114
S09	Ddx6	0.00875097	1	0.253474	0.398	0.332
S09	Cd82	0.00885925	1	0.262651	0.277	0.211
S09	Irf8	0.00905291	1	0.270163	0.088	0.051
S10	Bcl2	2.33826e-103	7.26099e-99	2.03093	0.957	0.387
S10	Lta	1.31061e-91	4.06983e-87	1.27107	0.39	0.05
S10	Cdk6	1.03586e-69	3.21665e-65	0.892327	0.289	0.035
S10	Srm	5.07274e-69	1.57524e-64	1.04858	0.551	0.118
S10	Socs1	4.93847e-62	1.53354e-57	1.19632	0.551	0.132
S10	Cish	3.2297e-49	1.00292e-44	0.609498	0.209	0.026
S10	Mthfd2	1.42427e-45	4.42279e-41	1.01002	0.519	0.147
S10	Rexo2	1.44999e-42	4.50266e-38	1.12697	0.738	0.304
S10	Phgdh	1.83565e-39	5.70024e-35	1.10503	0.583	0.205
S10	Eif2s2	5.83368e-39	1.81153e-34	1.12217	0.909	0.525
S10	Eif5a	5.50213e-38	1.70858e-33	0.96855	0.952	0.686
S10	Yars	2.39937e-36	7.45076e-32	0.59233	0.235	0.042
S10	Ppp1r14b	2.80437e-36	8.70841e-32	1.06797	0.754	0.379
S10	Nars	3.84012e-36	1.19247e-31	0.89864	0.513	0.163
S10	Igfbp4	3.86236e-35	1.19938e-30	1.16215	0.898	0.586
S10	Pim1	1.56697e-31	4.86592e-27	0.83523	0.369	0.101
S10	Bysl	3.4888e-29	1.08338e-24	0.542658	0.257	0.056
S10	Cars	7.25649e-29	2.25336e-24	0.697194	0.23	0.048
S10	Eno1	7.33115e-28	2.27654e-23	0.911825	0.759	0.424
S10	Nme1	1.65494e-27	5.13908e-23	0.82559	0.84	0.528
S10	Jaml	6.63574e-27	2.0606e-22	0.57719	0.241	0.054
S10	Mettl1	6.90711e-27	2.14486e-22	0.75365	0.353	0.105
S10	Psat1	2.59176e-26	8.0482e-22	0.464161	0.176	0.032
S10	Nop56	6.07565e-26	1.88667e-21	0.809549	0.599	0.252
S10	Il4ra	2.62396e-24	8.14817e-20	0.947543	0.529	0.22
S10	Pa2g4	2.99067e-24	9.28691e-20	0.760438	0.54	0.223
S10	Glipr2	3.30016e-24	1.0248e-19	0.612759	0.321	0.094
S10	Mbd2	9.60368e-24	2.98223e-19	0.8004	0.701	0.352
S10	Jund	5.06788e-23	1.57373e-18	0.789831	0.925	0.726
S10	Ranbp1	1.75473e-22	5.44897e-18	0.764146	0.684	0.363
S10	Herpud1	2.30236e-22	7.1495e-18	0.719723	0.412	0.15
S10	Aldh18a1	3.8656e-22	1.20039e-17	0.475296	0.198	0.045
S10	Lap3	1.344e-21	4.17354e-17	0.493892	0.23	0.059
S10	H2-DMa	2.54825e-21	7.91309e-17	0.961676	0.31	0.102
S10	Myc	5.52021e-21	1.71419e-16	0.584616	0.267	0.077
S10	Il2ra	1.06133e-20	3.29575e-16	0.435734	0.112	0.018
S10	Ccnd2	1.36011e-20	4.22354e-16	0.699893	0.893	0.614
S10	Ncl	1.70668e-20	5.29976e-16	0.854011	0.824	0.593
S10	Mars	2.04564e-20	6.35232e-16	0.552827	0.251	0.071
S10	Gnl3	3.28474e-20	1.02001e-15	0.630272	0.487	0.199
S10	Mrto4	3.68056e-20	1.14292e-15	0.589764	0.417	0.157
S10	Npm1	2.1216e-19	6.5882e-15	0.500614	0.979	0.946
S10	Eef1e1	7.63144e-19	2.36979e-14	0.58069	0.374	0.138
S10	Shmt2	1.06393e-17	3.30381e-13	0.513229	0.214	0.059
S10	Gar1	1.5115e-17	4.69367e-13	0.533408	0.396	0.154
S10	Timm8a1	2.19735e-17	6.82343e-13	0.543272	0.332	0.119
S10	Eif1a	2.24979e-17	6.98628e-13	0.495513	0.273	0.087
S10	Slc7a5	4.33698e-17	1.34676e-12	0.306979	0.091	0.014
S10	Ran	6.3591e-17	1.97469e-12	0.633368	0.834	0.567
S10	Cct3	6.55199e-17	2.03459e-12	0.59043	0.674	0.351
S10	Alkbh1	8.34546e-17	2.59152e-12	0.675719	0.433	0.188
S10	Ptma	1.62271e-16	5.039e-12	0.365856	0.989	0.977
S10	Pfn1	1.71208e-16	5.31651e-12	0.401253	0.995	0.978
S10	Eif1	2.31651e-16	7.19346e-12	0.440255	0.989	0.953
S10	Eif4ebp1	3.08077e-16	9.5667e-12	0.381298	0.128	0.027
S10	Eif4a1	3.51796e-16	1.09243e-11	0.59454	0.904	0.714
S10	Anp32b	1.67216e-15	5.19255e-11	0.630917	0.813	0.562
S10	Atp5g1	6.71782e-15	2.08609e-10	0.595813	0.818	0.551
S10	Apex1	7.81329e-15	2.42626e-10	0.491386	0.283	0.104
S10	Ifi35	7.83387e-15	2.43265e-10	0.576474	0.439	0.202
S10	Casp8	8.88728e-15	2.75977e-10	0.620106	0.556	0.285
S10	Slc16a1	2.03029e-14	6.30465e-10	0.306613	0.123	0.027
S10	Ppan	2.81983e-14	8.75642e-10	0.438787	0.278	0.101
S10	Prmt1	3.28168e-14	1.01906e-09	0.560166	0.529	0.268
S10	Atf4	8.02345e-14	2.49152e-09	0.488404	0.476	0.227
S10	Ebna1bp2	1.05484e-13	3.27559e-09	0.526764	0.428	0.198
S10	C1qbp	1.07286e-13	3.33154e-09	0.615116	0.572	0.308
S10	Rasgrp1	1.22113e-13	3.79199e-09	0.583693	0.524	0.271
S10	Surf2	1.50448e-13	4.67186e-09	0.437024	0.251	0.089
S10	Gadd45g	1.64423e-13	5.10583e-09	0.275252	0.091	0.017
S10	Inpp4b	3.09573e-13	9.61316e-09	0.610293	0.636	0.381
S10	Xbp1	3.10726e-13	9.64897e-09	0.474159	0.209	0.069
S10	Mat2a	3.13401e-13	9.73203e-09	0.531875	0.545	0.286
S10	Osm	3.13877e-13	9.74682e-09	0.317439	0.123	0.029
S10	Hnrnpf	3.16552e-13	9.82989e-09	0.430873	0.973	0.866
S10	Gars	4.0909e-13	1.27035e-08	0.49879	0.278	0.109
S10	Cfl1	4.83376e-13	1.50103e-08	0.370478	0.984	0.922
S10	Cdca7	4.84699e-13	1.50514e-08	0.294808	0.091	0.018
S10	Ccdc86	8.86045e-13	2.75144e-08	0.402252	0.198	0.064
S10	Grwd1	1.15106e-12	3.57438e-08	0.361388	0.166	0.049
S10	Hsp90ab1	1.21669e-12	3.77818e-08	0.422368	1	0.926
S10	Slc7a1	1.56464e-12	4.85868e-08	0.40389	0.214	0.073
S10	Capg	1.96033e-12	6.08742e-08	0.540271	0.299	0.125
S10	Rpf2	2.03802e-12	6.32867e-08	0.377068	0.262	0.098
S10	Lars	3.80215e-12	1.18068e-07	0.399547	0.267	0.102
S10	Gpatch4	4.02379e-12	1.24951e-07	0.41279	0.337	0.145
S10	Pcbp1	4.08731e-12	1.26923e-07	0.506884	0.636	0.368
S10	Emc6	4.15413e-12	1.28998e-07	0.507536	0.439	0.216
S10	Mybbp1a	6.88962e-12	2.13943e-07	0.444234	0.332	0.143
S10	Cycs	1.12349e-11	3.48877e-07	0.522347	0.508	0.276
S10	Ppa1	1.34615e-11	4.18021e-07	0.452849	0.38	0.179
S10	Srsf2	1.59543e-11	4.95429e-07	0.540935	0.647	0.398
S10	Slc3a2	1.67235e-11	5.19315e-07	0.503044	0.449	0.228
S10	Foxn3	2.30263e-11	7.15034e-07	0.59646	0.551	0.328
S10	Chchd1	2.58532e-11	8.02821e-07	0.490848	0.508	0.269
S10	Aen	2.594e-11	8.05515e-07	0.378336	0.203	0.072
S10	Ifrd2	2.67306e-11	8.30065e-07	0.335641	0.144	0.042
S10	H2afz	3.15176e-11	9.78715e-07	0.572599	0.791	0.599
S10	Timm9	3.17384e-11	9.85572e-07	0.421145	0.31	0.131
S10	Sh3bp5	3.53166e-11	1.09669e-06	0.432233	0.267	0.11
S10	Cct8	4.31433e-11	1.33973e-06	0.472624	0.717	0.447
S10	Rrp8	4.37996e-11	1.36011e-06	0.317837	0.176	0.058
S10	Aars	4.6279e-11	1.4371e-06	0.299042	0.15	0.045
S10	Iars	4.8021e-11	1.4912e-06	0.328922	0.198	0.069
S10	Mphosph10	4.98335e-11	1.54748e-06	0.43095	0.337	0.151
S10	Pus1	5.19313e-11	1.61262e-06	0.325658	0.203	0.072
S10	Cd3eap	5.54325e-11	1.72135e-06	0.371774	0.203	0.073
S10	Rrp1b	6.32482e-11	1.96405e-06	0.394473	0.187	0.065
S10	Hspd1	7.21532e-11	2.24057e-06	0.492855	0.508	0.279
S10	Nop14	7.8577e-11	2.44005e-06	0.335858	0.273	0.111
S10	Sars	1.00693e-10	3.12683e-06	0.583701	0.487	0.272
S10	Agpat3	1.09626e-10	3.40423e-06	0.47088	0.321	0.146
S10	Set	1.83412e-10	5.6955e-06	0.470656	0.802	0.595
S10	Snhg12	1.9374e-10	6.0162e-06	0.44664	0.465	0.245
S10	Znhit6	2.22895e-10	6.92155e-06	0.289297	0.219	0.082
S10	Nop58	2.64202e-10	8.20427e-06	0.440653	0.439	0.228
S10	Noc2l	2.6496e-10	8.22782e-06	0.423325	0.289	0.126
S10	Serbp1	2.81606e-10	8.74471e-06	0.442763	0.914	0.747
S10	Mrps34	3.92e-10	1.21728e-05	0.412848	0.406	0.207
S10	Uchl3	4.0798e-10	1.2669e-05	0.425353	0.396	0.197
S10	Ifrd1	7.02331e-10	2.18095e-05	0.349303	0.23	0.092
S10	Ndufaf4	8.23655e-10	2.5577e-05	0.453061	0.278	0.125
S10	Hspa9	8.70918e-10	2.70446e-05	0.406614	0.39	0.195
S10	Gtpbp4	8.88313e-10	2.75848e-05	0.479317	0.449	0.238
S10	Ecm1	9.77707e-10	3.03607e-05	0.331458	0.139	0.044
S10	D16Ertd472e	9.87086e-10	3.0652e-05	0.35021	0.273	0.117
S10	Snrpd1	1.76586e-09	5.48354e-05	0.379442	0.508	0.276
S10	Wdr83os	1.80428e-09	5.60283e-05	0.409596	0.54	0.314
S10	Nhp2	1.9154e-09	5.94789e-05	0.410944	0.455	0.245
S10	Rrp15	2.27915e-09	7.07743e-05	0.339796	0.241	0.1
S10	Sgf29	2.37222e-09	7.36645e-05	0.320041	0.203	0.079
S10	Prpf31	2.613e-09	8.11415e-05	0.340568	0.257	0.112
S10	Pprc1	3.05262e-09	9.4793e-05	0.269103	0.15	0.05
S10	Mrps18b	3.08005e-09	9.56446e-05	0.347211	0.257	0.112
S10	Mettl16	3.583e-09	0.000111263	0.264233	0.225	0.09
S10	Phb	3.8567e-09	0.000119762	0.428319	0.262	0.119
S10	Phc3	5.35432e-09	0.000166268	0.393677	0.31	0.15
S10	Uqcc2	7.54006e-09	0.000234142	0.420841	0.439	0.248
S10	Hnrnpab	7.61272e-09	0.000236398	0.386235	0.551	0.323
S10	Ltb	7.83591e-09	0.000243328	0.453107	0.957	0.908
S10	Mrpl12	7.8369e-09	0.000243359	0.403457	0.406	0.216
S10	Polr2f	8.546e-09	0.000265379	0.386088	0.492	0.284
S10	Eprs	1.123e-08	0.000348726	0.40418	0.364	0.185
S10	Arl4c	1.4084e-08	0.00043735	0.430712	0.733	0.535
S10	Dapk3	1.41194e-08	0.00043845	0.345515	0.235	0.102
S10	Sco2	1.42802e-08	0.000443444	0.271075	0.187	0.073
S10	Pno1	1.44553e-08	0.000448879	0.331427	0.171	0.065
S10	Dph5	1.64879e-08	0.000511998	0.382788	0.422	0.231
S10	Ssb	1.84189e-08	0.000571961	0.428643	0.642	0.442
S10	Nudc	2.1809e-08	0.000677234	0.401904	0.465	0.265
S10	Lsm2	2.21347e-08	0.000687349	0.424835	0.369	0.195
S10	Prmt7	2.22934e-08	0.000692277	0.264167	0.176	0.068
S10	Ppp3cc	2.3124e-08	0.000718068	0.303421	0.15	0.054
S10	Npm3	2.40697e-08	0.000747437	0.384949	0.588	0.356
S10	Heatr3	2.57856e-08	0.000800721	0.25646	0.134	0.045
S10	Nsun2	2.66665e-08	0.000828074	0.324003	0.294	0.14
S10	Mdn1	2.85316e-08	0.000885993	0.367278	0.246	0.11
S10	Timm13	3.09711e-08	0.000961744	0.404291	0.62	0.389
S10	Dkc1	3.26446e-08	0.00101371	0.389352	0.39	0.205
S10	Larp1	3.32082e-08	0.00103122	0.324959	0.332	0.162
S10	Slc38a2	3.50303e-08	0.00108779	0.471057	0.529	0.32
S10	Ddx39	3.80278e-08	0.00118088	0.356568	0.374	0.199
S10	Ftsj3	4.44813e-08	0.00138128	0.322638	0.241	0.107
S10	Psph	4.72636e-08	0.00146768	0.292771	0.23	0.101
S10	Gtpbp6	5.11867e-08	0.0015895	0.313219	0.15	0.055
S10	Tsr1	5.2749e-08	0.00163801	0.296905	0.166	0.064
S10	Tasp1	5.72858e-08	0.0017789	0.378755	0.16	0.062
S10	Kmt5a	6.58521e-08	0.00204491	0.290598	0.209	0.09
S10	Ddit3	6.97492e-08	0.00216592	0.416603	0.246	0.115
S10	Hspe1	7.16798e-08	0.00222587	0.399561	0.834	0.694
S10	Hspbp1	8.01956e-08	0.00249031	0.262936	0.182	0.073
S10	Fabp5	8.27793e-08	0.00257055	0.318956	0.166	0.065
S10	Wdr43	9.11922e-08	0.00283179	0.303244	0.342	0.175
S10	Tsfm	9.94949e-08	0.00308962	0.268081	0.198	0.083
S10	Smyd5	9.96811e-08	0.0030954	0.250156	0.112	0.037
S10	Tomm40	1.03501e-07	0.00321402	0.312208	0.299	0.15
S10	Cdk4	1.18332e-07	0.00367456	0.346659	0.332	0.173
S10	Erh	1.20639e-07	0.00374619	0.331377	0.332	0.172
S10	Elob	1.25825e-07	0.00390725	0.371695	0.829	0.665
S10	Dnajc2	1.44171e-07	0.00447695	0.43973	0.385	0.217
S10	Bri3bp	1.46574e-07	0.00455157	0.373336	0.166	0.066
S10	Vars	1.54037e-07	0.00478331	0.382792	0.241	0.114
S10	Snrpd3	1.56344e-07	0.00485495	0.336701	0.69	0.462
S10	Eif2s1	1.61571e-07	0.00501727	0.358517	0.444	0.254
S10	Eif3a	1.73595e-07	0.00539064	0.394327	0.636	0.408
S10	Wdr82	1.93005e-07	0.00599338	0.266113	0.23	0.104
S10	Msmo1	1.96889e-07	0.00611399	0.26469	0.15	0.057
S10	U2af1	1.99385e-07	0.00619151	0.389866	0.503	0.307
S10	Tnfrsf4	2.30075e-07	0.00714453	0.312762	0.139	0.052
S10	Cndp2	2.30971e-07	0.00717234	0.294215	0.166	0.067
S10	Tmed2	2.39493e-07	0.00743698	0.373711	0.578	0.373
S10	Pop5	2.41883e-07	0.00751121	0.470654	0.513	0.334
S10	Lsm12	2.6785e-07	0.00831754	0.363681	0.396	0.218
S10	Uqcrq	2.77739e-07	0.00862461	0.367506	0.69	0.483
S10	Ltv1	3.20391e-07	0.00994911	0.339441	0.198	0.087
S10	Fkbp4	3.22555e-07	0.0100163	0.387241	0.39	0.224
S10	Rcc2	3.27808e-07	0.0101794	0.291729	0.412	0.229
S10	Nabp1	3.49336e-07	0.0108479	0.327429	0.251	0.122
S10	Flt3l	4.01913e-07	0.0124806	0.348825	0.251	0.124
S10	Cenpx	4.04502e-07	0.012561	0.327624	0.449	0.261
S10	Ddx10	4.44081e-07	0.0137901	0.255047	0.251	0.119
S10	Tnfrsf18	4.45804e-07	0.0138435	0.279939	0.348	0.187
S10	Ddx21	4.70931e-07	0.0146238	0.39329	0.428	0.257
S10	Banf1	5.5392e-07	0.0172009	0.418595	0.503	0.323
S10	Mov10	5.59666e-07	0.0173793	0.291651	0.139	0.054
S10	Cox7b	5.7267e-07	0.0177831	0.346137	0.743	0.558
S10	Abcf1	5.77381e-07	0.0179294	0.346166	0.358	0.197
S10	Treml2	5.94701e-07	0.0184672	0.321123	0.299	0.153
S10	Dcaf13	6.00329e-07	0.018642	0.284354	0.257	0.124
S10	Eif1ax	6.45398e-07	0.0200416	0.291045	0.422	0.235
S10	Prdx1	6.46835e-07	0.0200862	0.386112	0.738	0.559
S10	Sept9	7.31631e-07	0.0227193	0.342738	0.396	0.23
S10	Rrp9	7.97736e-07	0.0247721	0.327946	0.214	0.099
S10	Sarnp	8.27279e-07	0.0256895	0.285404	0.428	0.247
S10	Sdad1	8.46291e-07	0.0262799	0.28239	0.182	0.08
S10	Hsp90aa1	9.07641e-07	0.028185	0.388602	0.711	0.518
S10	Lyar	9.15857e-07	0.0284401	0.351313	0.283	0.147
S10	Atp1a1	9.30272e-07	0.0288877	0.326525	0.422	0.251
S10	Ndufc2	9.79916e-07	0.0304293	0.321514	0.513	0.316
S10	Nifk	1.06045e-06	0.0329303	0.284624	0.246	0.121
S10	Edf1	1.0839e-06	0.0336584	0.336603	0.733	0.523
S10	Thumpd3	1.13397e-06	0.0352133	0.287183	0.246	0.121
S10	Tubb4b	1.16456e-06	0.036163	0.308036	0.455	0.269
S10	Rsl1d1	1.179e-06	0.0366113	0.396528	0.396	0.237
S10	Ccdc124	1.24909e-06	0.038788	0.330235	0.283	0.147
S10	Eif3j1	1.28273e-06	0.0398326	0.354077	0.316	0.17
S10	Ccdc115	1.28446e-06	0.0398864	0.2678	0.23	0.11
S10	Ipo5	1.29612e-06	0.0402483	0.28663	0.176	0.077
S10	Slc25a5	1.31855e-06	0.0409449	0.315822	0.802	0.633
S10	Tuba4a	1.35721e-06	0.0421455	0.367972	0.471	0.299
S10	Ftl1	1.48127e-06	0.0459979	0.296457	0.963	0.901
S10	Imp4	1.7268e-06	0.0536223	0.262963	0.283	0.146
S10	Sssca1	1.74556e-06	0.0542049	0.250684	0.246	0.12
S10	G3bp1	1.76611e-06	0.0548431	0.354122	0.626	0.43
S10	Ndufb4	2.1346e-06	0.0662857	0.332421	0.529	0.335
S10	Sfxn1	2.16893e-06	0.0673518	0.261283	0.246	0.122
S10	Snu13	2.22772e-06	0.0691773	0.399317	0.578	0.402
S10	Fbl	2.40618e-06	0.0747192	0.406098	0.583	0.409
S10	Psmb6	2.67811e-06	0.0831635	0.323855	0.61	0.389
S10	Mrpl33	2.90209e-06	0.0901186	0.370204	0.594	0.408
S10	Lsm7	2.98487e-06	0.0926892	0.309592	0.374	0.218
S10	Snrpf	3.31334e-06	0.102889	0.323083	0.765	0.637
S10	Magoh	3.37198e-06	0.10471	0.364951	0.471	0.292
S10	Mydgf	3.50796e-06	0.108933	0.257069	0.267	0.139
S10	Cnbp	3.53861e-06	0.109884	0.30196	0.775	0.585
S10	Cyfip2	3.65088e-06	0.113371	0.333195	0.326	0.183
S10	Tnf	4.04362e-06	0.125567	0.267094	0.08	0.026
S10	Ndufa12	4.08622e-06	0.126889	0.323925	0.428	0.257
S10	Kpnb1	4.09446e-06	0.127145	0.311734	0.283	0.152
S10	Cacybp	4.1271e-06	0.128159	0.289024	0.428	0.257
S10	Calm1	4.41051e-06	0.13696	0.29045	0.947	0.854
S10	Tmem64	4.46958e-06	0.138794	0.29556	0.182	0.084
S10	Eif4h	4.92561e-06	0.152955	0.260303	0.406	0.239
S10	Ass1	5.00148e-06	0.155311	0.2512	0.417	0.244
S10	Rbm17	5.28661e-06	0.164165	0.320364	0.299	0.163
S10	Cct2	5.34102e-06	0.165855	0.384302	0.652	0.471
S10	Ddx18	5.49984e-06	0.170786	0.311777	0.428	0.255
S10	Eif6	5.60644e-06	0.174097	0.312669	0.455	0.273
S10	Csnk2b	5.62903e-06	0.174798	0.293501	0.444	0.272
S10	Adh5	5.67008e-06	0.176073	0.324956	0.444	0.276
S10	Clns1a	5.78636e-06	0.179684	0.287093	0.278	0.15
S10	Phb2	6.05925e-06	0.188158	0.28295	0.572	0.369
S10	Psmb10	6.2111e-06	0.192873	0.307927	0.61	0.432
S10	Snrpb	6.38545e-06	0.198287	0.328341	0.69	0.498
S10	Hcfc1r1	6.39483e-06	0.198579	0.255279	0.219	0.11
S10	Rgs1	6.51428e-06	0.202288	0.286619	0.155	0.068
S10	Mrpl23	6.68445e-06	0.207572	0.32893	0.583	0.392
S10	Eif3g	6.80331e-06	0.211263	0.327778	0.497	0.308
S10	Timm8b	6.98184e-06	0.216807	0.258427	0.289	0.155
S10	Tnfsf8	7.15419e-06	0.222159	0.343659	0.225	0.113
S10	Mrpl51	7.45705e-06	0.231564	0.255817	0.337	0.191
S10	Cct7	7.96252e-06	0.24726	0.310882	0.588	0.398
S10	Gpr146	8.2121e-06	0.25501	0.326378	0.187	0.09
S10	H2-Ke6	8.54622e-06	0.265386	0.275879	0.332	0.186
S10	Tomm5	8.67236e-06	0.269303	0.351712	0.428	0.272
S10	Mak16	1.03787e-05	0.322291	0.262123	0.278	0.149
S10	Psmb5	1.12887e-05	0.350549	0.289236	0.556	0.366
S10	Sys1	1.15154e-05	0.357589	0.359415	0.433	0.273
S10	Commd7	1.20228e-05	0.373344	0.309529	0.321	0.184
S10	Larp1b	1.21742e-05	0.378047	0.263742	0.134	0.057
S10	Atp5d	1.21792e-05	0.378202	0.325649	0.77	0.566
S10	Mrps15	1.30759e-05	0.406046	0.359066	0.31	0.18
S10	Atic	1.42206e-05	0.441594	0.254627	0.273	0.147
S10	Nfkbiz	1.46663e-05	0.455432	0.263702	0.155	0.07
S10	Cytip	1.59632e-05	0.495705	0.425136	0.775	0.631
S10	Exosc1	1.60401e-05	0.498094	0.251018	0.209	0.105
S10	Emc7	1.60803e-05	0.499342	0.262466	0.299	0.168
S10	Tpm3	1.61362e-05	0.501078	0.346652	0.818	0.638
S10	Arid5a	1.63198e-05	0.506779	0.285148	0.267	0.147
S10	Cnp	1.75386e-05	0.544627	0.458225	0.46	0.301
S10	Impdh2	1.90314e-05	0.590983	0.258148	0.406	0.245
S10	Chrac1	1.96341e-05	0.609699	0.268862	0.369	0.219
S10	Hnrnpu	2.2206e-05	0.689563	0.336568	0.733	0.549
S10	Pfdn2	2.28397e-05	0.70924	0.310545	0.476	0.315
S10	Cox5a	2.31931e-05	0.720216	0.291931	0.695	0.51
S10	Farsb	2.49921e-05	0.776079	0.306928	0.198	0.101
S10	Aprt	2.69682e-05	0.837442	0.289406	0.508	0.334
S10	Eif4g1	2.78589e-05	0.865101	0.253894	0.38	0.228
S10	Rcn1	2.89488e-05	0.898948	0.251532	0.118	0.05
S10	Tuba1b	2.94172e-05	0.913491	0.255327	0.545	0.366
S10	Mbd3	3.21528e-05	0.998441	0.346427	0.337	0.203
S10	Lsm6	3.42605e-05	1	0.253039	0.428	0.267
S10	Ints11	3.86923e-05	1	0.258361	0.171	0.083
S10	Txnl4a	3.87339e-05	1	0.266591	0.241	0.13
S10	Ankrd49	3.88095e-05	1	0.253499	0.166	0.08
S10	Acsl5	3.94035e-05	1	0.261506	0.214	0.113
S10	Eif4a3	4.19765e-05	1	0.273914	0.385	0.238
S10	Arpp19	4.59643e-05	1	0.287372	0.631	0.46
S10	Syncrip	4.61917e-05	1	0.314387	0.396	0.244
S10	Nolc1	4.63205e-05	1	0.267305	0.235	0.129
S10	Sft2d2	5.35431e-05	1	0.261081	0.144	0.068
S10	Snx2	5.48877e-05	1	0.25031	0.246	0.136
S10	Snrpe	5.50294e-05	1	0.262076	0.861	0.69
S10	Utp14a	5.54409e-05	1	0.266402	0.267	0.152
S10	Nip7	5.58553e-05	1	0.269866	0.257	0.143
S10	Tex261	6.84005e-05	1	0.256358	0.273	0.158
S10	H13	6.95707e-05	1	0.342204	0.348	0.225
S10	Cyth1	7.07757e-05	1	0.281277	0.342	0.206
S10	Nmi	7.52157e-05	1	0.289116	0.353	0.223
S10	Exosc2	7.5712e-05	1	0.262339	0.139	0.065
S10	Spcs1	9.03457e-05	1	0.327043	0.428	0.286
S10	Smarca4	9.34882e-05	1	0.264152	0.246	0.139
S10	Ssr4	9.34999e-05	1	0.277683	0.658	0.469
S10	Mrpl20	9.41484e-05	1	0.259504	0.364	0.231
S10	Pglyrp2	9.90614e-05	1	0.255496	0.283	0.166
S10	Tomm20	0.000103445	1	0.285587	0.781	0.616
S10	Atxn2l	0.000116923	1	0.25745	0.321	0.195
S10	Spcs2	0.000121845	1	0.301682	0.695	0.534
S10	Tcof1	0.000122464	1	0.255475	0.38	0.24
S10	Polr1d	0.000129092	1	0.33144	0.652	0.502
S10	Timm10	0.000132973	1	0.251548	0.203	0.11
S10	Llph	0.000135908	1	0.306956	0.529	0.39
S10	Acap1	0.000137796	1	0.299627	0.38	0.246
S10	Sap18	0.000162597	1	0.255742	0.369	0.234
S10	Twf2	0.000165928	1	0.278375	0.342	0.216
S10	Ndufb10	0.000169631	1	0.254017	0.583	0.42
S10	Etv3	0.000184854	1	0.276254	0.209	0.117
S10	Hnrnpa0	0.000187544	1	0.302018	0.727	0.61
S10	Denr	0.000198295	1	0.274747	0.364	0.237
S10	Pak1ip1	0.000203652	1	0.258202	0.305	0.189
S10	Strap	0.000211483	1	0.25369	0.294	0.178
S10	Mif	0.000212073	1	0.28897	0.701	0.554
S10	Rtcb	0.000214667	1	0.267986	0.337	0.214
S10	Ndufb7	0.000222795	1	0.283619	0.604	0.454
S10	Tbca	0.000242094	1	0.279096	0.684	0.528
S10	Tmem208	0.000256005	1	0.275658	0.326	0.205
S10	Psma6	0.000281739	1	0.310563	0.46	0.316
S10	Ncoa7	0.000282779	1	0.312324	0.171	0.091
S10	Snrpc	0.000298305	1	0.264802	0.39	0.252
S10	Coa3	0.000299348	1	0.260702	0.374	0.24
S10	Smim4	0.00030589	1	0.250943	0.305	0.191
S10	Ube2m	0.000307557	1	0.252485	0.342	0.217
S10	Nsmce1	0.000333146	1	0.375757	0.406	0.279
S10	Sec11c	0.000337543	1	0.271923	0.38	0.25
S10	Taf10	0.000361432	1	0.254072	0.652	0.504
S10	Rnf138	0.000434907	1	0.259831	0.23	0.138
S10	Eif3c	0.000447935	1	0.262441	0.492	0.35
S10	Psme2	0.000580916	1	0.254483	0.727	0.588
S10	Vasp	0.000641592	1	0.257375	0.636	0.475
S10	Uqcr10	0.000662702	1	0.253619	0.583	0.444
S10	Lsm4	0.000750318	1	0.278443	0.658	0.511
S10	Atp5b	0.000896055	1	0.266524	0.802	0.699
S10	Mrpl30	0.0010669	1	0.265191	0.594	0.449
S10	Sf3b5	0.0011299	1	0.268454	0.465	0.341
S10	Ier2	0.00144642	1	0.273715	0.396	0.276
S10	Ndufa5	0.00147865	1	0.288226	0.412	0.302
S10	Exosc7	0.00208029	1	0.278159	0.273	0.18
S10	Lpp	0.00216157	1	0.256868	0.176	0.105
S10	Akirin1	0.00268603	1	0.259667	0.219	0.138

## Sheet: CD8+ T cell
Subcluster	Gene	P_val	P_adj	Avg_log2FC	Pct_subcluster	Pct_others
S01	Cd8b1	9.57093e-83	2.97206e-78	0.405214	0.958	0.854
S01	Npc2	9.71963e-57	3.01824e-52	0.374526	0.827	0.808
S01	Lef1	1.16617e-52	3.62132e-48	0.46447	0.668	0.612
S01	Rgcc	4.35651e-48	1.35283e-43	0.503004	0.426	0.304
S01	Ccr9	3.02253e-36	9.38588e-32	0.441079	0.278	0.175
S01	Smc4	3.25182e-29	1.00979e-24	0.426451	0.56	0.511
S01	Ccr7	1.67841e-27	5.21195e-23	0.370019	0.544	0.499
S01	Saraf	2.23227e-27	6.93187e-23	0.300934	0.715	0.714
S01	Ypel3	5.11452e-27	1.58821e-22	0.37209	0.438	0.37
S01	Rhoh	7.74894e-26	2.40628e-21	0.310198	0.685	0.697
S01	Actn1	9.19529e-25	2.85541e-20	0.396827	0.389	0.325
S01	Arhgap45	6.43405e-22	1.99797e-17	0.291996	0.679	0.688
S01	Acp5	5.94176e-18	1.8451e-13	0.308644	0.484	0.45
S01	Rflnb	7.67378e-18	2.38294e-13	0.347958	0.248	0.187
S01	Dapl1	8.47303e-18	2.63113e-13	0.295492	0.576	0.502
S01	Itgae	1.33674e-17	4.15097e-13	0.294853	0.151	0.096
S01	S1pr1	1.34949e-16	4.19057e-12	0.316467	0.477	0.448
S01	Atp1b3	2.60531e-16	8.09028e-12	0.272182	0.613	0.627
S01	Pik3ip1	3.11233e-16	9.66471e-12	0.328914	0.356	0.31
S01	Slc12a7	4.63329e-15	1.43878e-10	0.279422	0.202	0.148
S01	Bcl11b	4.64139e-15	1.44129e-10	0.305555	0.571	0.576
S01	Grap2	5.16444e-15	1.60371e-10	0.289496	0.512	0.504
S01	Tsc22d3	8.17172e-13	2.53756e-08	0.343896	0.362	0.326
S01	Ramp1	6.73444e-12	2.09125e-07	0.274035	0.28	0.236
S01	Fam78a	1.94591e-11	6.04264e-07	0.327687	0.369	0.344
S01	Fam189b	3.84751e-10	1.19477e-05	0.254781	0.48	0.476
S01	Tspan32	1.06086e-09	3.29427e-05	0.278408	0.257	0.218
S01	Tdrp	9.57291e-09	0.000297268	0.265	0.225	0.19
S01	Cmah	5.55742e-07	0.0172575	0.281343	0.341	0.331
S02	Dapl1	4.53925e-102	1.40957e-97	0.694891	0.699	0.472
S02	Igfbp4	4.52008e-76	1.40362e-71	0.438025	0.539	0.315
S02	Cd8b1	6.32554e-65	1.96427e-60	0.314641	0.982	0.854
S02	Ramp1	1.41195e-44	4.38452e-40	0.302699	0.37	0.214
S02	Emp3	7.494e-43	2.32711e-38	0.300459	0.817	0.691
S02	Ccr9	7.16662e-33	2.22545e-28	0.281143	0.299	0.175
S03	Ly6c2	0	0	1.27655	0.975	0.44
S03	Ctla2a	0	0	1.08436	0.731	0.197
S03	Gzmm	1.15618e-302	3.5903e-298	0.877166	0.303	0.03
S03	Ccl5	5.66996e-291	1.76069e-286	0.950595	0.888	0.413
S03	Cxcr3	6.06682e-266	1.88393e-261	0.809413	0.559	0.14
S03	Il2rb	7.65236e-204	2.37629e-199	0.759448	0.756	0.304
S03	Itm2a	1.24852e-179	3.87704e-175	0.629519	0.375	0.089
S03	S100a6	4.59876e-165	1.42805e-160	0.779977	0.48	0.157
S03	Samd3	4.08914e-161	1.2698e-156	0.457302	0.29	0.058
S03	Bcl2	1.17533e-128	3.64974e-124	0.699237	0.866	0.547
S03	Ms4a4c	4.41195e-123	1.37004e-118	0.591985	0.722	0.356
S03	Nkg7	1.41935e-120	4.4075e-116	0.546668	0.981	0.841
S03	Ifitm10	1.60574e-108	4.98631e-104	0.36998	0.246	0.06
S03	H2afz	8.3697e-108	2.59904e-103	0.563837	0.939	0.765
S03	Hopx	8.41226e-99	2.61226e-94	0.492234	0.466	0.189
S03	Eomes	2.96824e-95	9.21727e-91	0.401091	0.354	0.122
S03	Ppm1j	1.26667e-90	3.93338e-86	0.282895	0.164	0.033
S03	Itgb1	9.18016e-88	2.85072e-83	0.457202	0.367	0.138
S03	Lgals1	2.1515e-86	6.68106e-82	0.595798	0.65	0.36
S03	Ifngr1	1.80394e-85	5.60178e-81	0.488529	0.624	0.314
S03	Ahnak	9.4123e-82	2.9228e-77	0.461299	0.485	0.218
S03	Crip1	2.30011e-79	7.14254e-75	0.439391	0.969	0.816
S03	Pglyrp1	2.80994e-79	8.7257e-75	0.397743	0.363	0.141
S03	G0s2	7.5196e-79	2.33506e-74	0.362716	0.23	0.068
S03	Ccr5	2.21142e-77	6.86712e-73	0.278059	0.178	0.044
S03	Il18r1	2.96535e-76	9.20831e-72	0.371194	0.398	0.163
S03	Il18rap	3.22297e-75	1.00083e-70	0.281071	0.206	0.058
S03	Ctsw	3.78676e-74	1.1759e-69	0.466104	0.833	0.568
S03	St3gal6	7.00649e-74	2.17573e-69	0.364172	0.331	0.126
S03	Bbc3	2.09577e-72	6.50799e-68	0.318051	0.243	0.078
S03	Cd44	4.85203e-70	1.5067e-65	0.307455	0.264	0.091
S03	Fcgrt	1.03207e-68	3.20488e-64	0.294599	0.178	0.048
S03	Crybg1	3.15976e-65	9.81201e-61	0.276008	0.212	0.067
S03	Gpr183	1.02774e-64	3.19145e-60	0.35737	0.39	0.174
S03	Gramd3	2.45143e-60	7.61242e-56	0.397715	0.576	0.311
S03	Zyx	1.25087e-54	3.88434e-50	0.348171	0.533	0.283
S03	Klra3	2.44355e-52	7.58797e-48	0.313663	0.08	0.014
S03	Peak1	3.86448e-49	1.20004e-44	0.285543	0.356	0.166
S03	Rnf138	4.15849e-49	1.29134e-44	0.311715	0.417	0.21
S03	Txndc5	2.73692e-47	8.49895e-43	0.252067	0.211	0.08
S03	Sidt1	2.09845e-45	6.51632e-41	0.307887	0.452	0.239
S03	Gimap4	2.97535e-45	9.23935e-41	0.354166	0.794	0.548
S03	Tm6sf1	1.70791e-42	5.30358e-38	0.271958	0.354	0.174
S03	Cst7	9.53117e-42	2.95972e-37	0.308296	0.561	0.331
S03	Hcst	1.38919e-40	4.31385e-36	0.298482	0.946	0.834
S03	Stat4	1.03685e-36	3.21974e-32	0.256974	0.387	0.206
S03	Il7r	8.20699e-35	2.54852e-30	0.303682	0.79	0.571
S03	Ctsd	3.38665e-33	1.05166e-28	0.278171	0.724	0.489
S03	Ptpn6	5.96805e-33	1.85326e-28	0.285667	0.59	0.373
S03	Xist	3.26747e-31	1.01465e-26	0.271073	0.939	0.817
S03	Klk8	1.0166e-29	3.15685e-25	0.267298	0.768	0.553
S03	Txk	3.24694e-29	1.00827e-24	0.278862	0.731	0.523
S03	Npm3	8.14939e-29	2.53063e-24	0.282048	0.695	0.476
S03	Ostf1	1.49363e-28	4.63817e-24	0.262358	0.774	0.569
S03	Gapdh	6.34211e-28	1.96941e-23	0.269111	0.922	0.797
S03	Park7	7.9163e-27	2.45825e-22	0.256233	0.852	0.67
S04	Stat1	1.38071e-222	4.28751e-218	1.13412	0.851	0.483
S04	Igtp	3.38284e-161	1.05047e-156	0.97145	0.552	0.221
S04	Ifi27l2a	1.43498e-114	4.45605e-110	0.888453	0.795	0.545
S04	Gbp2	1.74022e-101	5.40392e-97	0.778233	0.409	0.165
S04	Iigp1	1.24902e-87	3.87859e-83	0.54161	0.202	0.051
S04	Ifi47	1.27056e-87	3.94548e-83	0.696929	0.726	0.494
S04	Irgm1	2.06858e-84	6.42357e-80	0.602663	0.368	0.152
S04	Gbp4	2.41609e-83	7.50268e-79	0.730757	0.466	0.232
S04	Zbp1	4.79294e-82	1.48835e-77	0.53758	0.453	0.209
S04	Rtp4	4.81279e-82	1.49452e-77	0.576832	0.4	0.174
S04	Gbp7	1.12107e-72	3.48126e-68	0.689079	0.463	0.241
S04	Psmb9	3.4687e-70	1.07714e-65	0.545224	0.761	0.562
S04	Samhd1	3.24796e-64	1.00859e-59	0.523535	0.667	0.451
S04	H2-T23	3.59413e-58	1.11609e-53	0.467309	0.786	0.611
S04	Parp14	7.66971e-58	2.38168e-53	0.521064	0.425	0.223
S04	Slfn1	6.7376e-55	2.09223e-50	0.468587	0.506	0.297
S04	Ly6a	5.12856e-54	1.59257e-49	0.621195	0.342	0.165
S04	Ifi206	2.66132e-53	8.2642e-49	0.479835	0.486	0.282
S04	Psmb8	3.1965e-51	9.9261e-47	0.356074	0.959	0.898
S04	Gbp8	2.53161e-44	7.86141e-40	0.439597	0.29	0.14
S04	Bst2	1.38418e-43	4.2983e-39	0.324803	0.631	0.441
S04	Ifit1	1.04426e-41	3.24274e-37	0.29928	0.243	0.106
S04	Xaf1	5.51857e-41	1.71368e-36	0.376826	0.294	0.147
S04	Parp9	1.09008e-39	3.38503e-35	0.364747	0.299	0.152
S04	Ifi213	5.60806e-39	1.74147e-34	0.391752	0.343	0.187
S04	Irf1	1.94772e-36	6.04827e-32	0.49754	0.418	0.26
S04	Dtx3l	3.65908e-36	1.13626e-31	0.353282	0.309	0.165
S04	Gbp9	3.39287e-35	1.05359e-30	0.346101	0.286	0.149
S04	Mndal	1.25551e-34	3.89873e-30	0.315711	0.696	0.546
S04	Tap1	6.39786e-33	1.98673e-28	0.382108	0.537	0.384
S04	Rnf213	2.39162e-32	7.4267e-28	0.358373	0.393	0.242
S04	Ifi203	3.93909e-31	1.22321e-26	0.312672	0.749	0.613
S04	Ltb	1.63566e-29	5.0792e-25	0.276658	0.965	0.924
S04	Psme1	6.48459e-28	2.01366e-23	0.273612	0.927	0.859
S04	Slfn2	2.9964e-25	9.30472e-21	0.341575	0.679	0.558
S04	Tapbp	4.12285e-25	1.28027e-20	0.298327	0.626	0.478
S04	Dapl1	1.18965e-24	3.69422e-20	0.42682	0.645	0.504
S04	Ssbp2	1.54859e-24	4.80882e-20	0.316797	0.309	0.19
S04	H2-T22	1.25499e-23	3.89713e-19	0.295856	0.585	0.448
S04	Cd8a	3.3965e-22	1.05471e-17	0.254361	0.862	0.771
S04	Ifi214	5.21365e-22	1.61899e-17	0.271482	0.316	0.199
S04	Rgcc	1.46487e-21	4.54887e-17	0.316878	0.457	0.318
S04	Samd9l	4.13432e-21	1.28383e-16	0.313775	0.403	0.283
S04	Psmb10	1.23093e-19	3.8224e-15	0.305565	0.693	0.592
S04	H2-DMa	3.79306e-19	1.17786e-14	0.27848	0.264	0.164
S04	Slfn8	6.89777e-19	2.14197e-14	0.255019	0.313	0.205
S04	Rapgef6	3.13593e-18	9.73799e-14	0.2736	0.76	0.665
S04	Trim12c	3.57265e-18	1.10942e-13	0.282933	0.335	0.229
S04	Psme2	9.75163e-18	3.02817e-13	0.275146	0.8	0.729
S04	Tapbpl	1.18116e-16	3.66787e-12	0.282797	0.363	0.261
S04	Irf9	6.57988e-16	2.04325e-11	0.253141	0.263	0.172
S04	Ifi208	8.05371e-16	2.50092e-11	0.270109	0.361	0.259
S04	Igfbp4	1.80431e-14	5.60292e-10	0.297791	0.462	0.349
S04	Tap2	4.13536e-14	1.28415e-09	0.262873	0.414	0.315
S05	Ccl5	0	0	3.57486	0.984	0.434
S05	Ctla2a	0	0	2.06554	0.836	0.221
S05	Klrk1	0	0	2.01051	0.485	0.046
S05	Klra7	0	0	1.96621	0.515	0.035
S05	Fcer1g	0	0	1.93794	0.471	0.045
S05	Xcl1	0	0	1.91636	0.67	0.111
S05	Klre1	0	0	1.77524	0.519	0.042
S05	Ikzf2	0	0	1.63337	0.568	0.097
S05	Anxa2	0	0	1.45901	0.558	0.096
S05	Klrc2	0	0	1.24029	0.373	0.025
S05	Klra6	0	0	1.07419	0.321	0.024
S05	Klra1	1.36253e-306	4.23105e-302	1.28162	0.272	0.015
S05	Klrb1c	2.55736e-277	7.94138e-273	0.858333	0.208	0.008
S05	Il2rb	4.03852e-245	1.25408e-240	1.54114	0.816	0.327
S05	Rbpms	3.00737e-177	9.33878e-173	0.513402	0.159	0.009
S05	Klrc1	4.58021e-175	1.42229e-170	0.8866	0.238	0.026
S05	Cd160	5.99557e-147	1.8618e-142	1.00757	0.464	0.131
S05	S100a6	6.78398e-146	2.10663e-141	1.34524	0.532	0.172
S05	Samd3	2.43349e-136	7.55671e-132	0.767326	0.326	0.069
S05	Cxcr3	7.99763e-132	2.4835e-127	0.955529	0.508	0.17
S05	Ly6c2	4.58651e-128	1.42425e-123	1.06523	0.868	0.482
S05	Cd7	2.4298e-125	7.54525e-121	1.16223	0.542	0.206
S05	Klra9	2.62117e-121	8.13952e-117	0.471605	0.101	0.005
S05	Pglyrp1	4.10057e-120	1.27335e-115	0.888857	0.455	0.147
S05	Arl4d	1.19003e-117	3.6954e-113	0.52268	0.166	0.019
S05	Ahnak	1.99762e-115	6.20321e-111	1.02969	0.567	0.227
S05	Spry2	3.56627e-108	1.10743e-103	0.318947	0.091	0.004
S05	Qrfp	4.08131e-107	1.26737e-102	0.468922	0.16	0.02
S05	Gem	2.74598e-105	8.5271e-101	0.533655	0.173	0.024
S05	Serpina3g	1.10546e-103	3.43279e-99	0.567722	0.177	0.025
S05	Ifngr1	6.59961e-102	2.04938e-97	0.912579	0.653	0.33
S05	H2afz	1.26587e-100	3.9309e-96	0.809338	0.934	0.776
S05	Il18rap	2.18623e-97	6.78891e-93	0.656984	0.266	0.062
S05	Pdgfb	7.30468e-97	2.26832e-92	0.382445	0.116	0.011
S05	Lrrk1	2.45664e-88	7.62861e-84	0.460493	0.177	0.03
S05	Efhd2	4.74644e-84	1.47391e-79	0.808789	0.435	0.168
S05	Osbpl3	4.98869e-83	1.54914e-78	0.385052	0.127	0.016
S05	Klrd1	2.59909e-81	8.07095e-77	0.908155	0.768	0.532
S05	Myo6	9.18494e-81	2.8522e-76	0.395776	0.131	0.018
S05	Rgs1	4.64245e-76	1.44162e-71	0.865443	0.331	0.11
S05	Nkg7	4.63234e-75	1.43848e-70	0.640848	0.959	0.852
S05	Itga1	1.89518e-74	5.8851e-70	0.281912	0.076	0.005
S05	Cd44	6.85609e-74	2.12902e-69	0.618277	0.307	0.098
S05	Bmp7	1.50022e-73	4.65862e-69	0.263906	0.079	0.006
S05	Ncr1	2.41413e-67	7.49659e-63	0.445292	0.063	0.004
S05	Gimap4	1.04466e-66	3.24397e-62	0.757455	0.789	0.564
S05	Tyrobp	1.07546e-66	3.33963e-62	1.20274	0.232	0.065
S05	Myo1f	4.3768e-66	1.35913e-61	0.569786	0.247	0.073
S05	Hcst	2.14427e-65	6.65862e-61	0.596991	0.925	0.842
S05	Kcnj8	1.1039e-63	3.42794e-59	0.286967	0.088	0.01
S05	Fasl	5.52379e-60	1.7153e-55	0.259931	0.092	0.011
S05	Itgb1	7.78724e-59	2.41817e-54	0.648332	0.367	0.152
S05	Gimap6	6.36604e-58	1.97685e-53	0.665074	0.799	0.64
S05	Bcl2	2.47437e-57	7.68365e-53	0.758402	0.776	0.575
S05	Mirt1	2.61371e-56	8.11637e-52	0.482992	0.225	0.067
S05	Gimap7	5.26718e-56	1.63562e-51	0.708845	0.449	0.221
S05	Il18r1	1.13823e-53	3.53454e-49	0.679336	0.387	0.178
S05	Tcrg-C2	6.33843e-53	1.96827e-48	0.284768	0.084	0.011
S05	Calm2	8.67347e-52	2.69337e-47	0.639641	0.704	0.505
S05	Hopx	1.04649e-51	3.24967e-47	0.598613	0.427	0.21
S05	Gas7	4.04279e-51	1.25541e-46	0.270592	0.089	0.013
S05	Ifitm10	7.41091e-51	2.30131e-46	0.500116	0.225	0.073
S05	Zyx	1.0168e-50	3.15748e-46	0.639136	0.532	0.299
S05	Itga4	3.17632e-49	9.86341e-45	0.891145	0.454	0.248
S05	Dennd4a	1.03168e-46	3.20368e-42	0.626774	0.292	0.12
S05	Ifngas1	1.52153e-46	4.72481e-42	0.407069	0.164	0.045
S05	Neurl3	1.89438e-46	5.8826e-42	0.638382	0.426	0.22
S05	Pim1	6.64879e-45	2.06465e-40	0.597615	0.278	0.112
S05	Stard10	1.3714e-44	4.25862e-40	0.266537	0.101	0.019
S05	Ms4a4b	1.60358e-44	4.97961e-40	0.399239	0.983	0.958
S05	Rhob	2.21056e-44	6.86445e-40	0.331349	0.128	0.03
S05	Tbx21	3.65733e-44	1.13571e-39	0.370515	0.149	0.039
S05	Gimap3	2.33819e-43	7.26078e-39	0.574856	0.774	0.613
S05	Prr13	2.5034e-43	7.7738e-39	0.572443	0.408	0.209
S05	Btg1	1.12111e-42	3.48139e-38	0.518174	0.942	0.885
S05	Slamf7	5.93141e-40	1.84188e-35	0.377995	0.198	0.068
S05	Stat4	1.5512e-39	4.81695e-35	0.582663	0.404	0.216
S05	Ctsw	6.68987e-39	2.0774e-34	0.562827	0.752	0.591
S05	Txk	1.4341e-37	4.45332e-33	0.591554	0.715	0.537
S05	Eomes	3.40749e-37	1.05813e-32	0.498458	0.305	0.141
S05	Adgre5	1.07701e-36	3.34445e-32	0.55475	0.445	0.25
S05	Hmgb2	9.37898e-36	2.91246e-31	0.591713	0.609	0.428
S05	Ctsd	1.0196e-35	3.16615e-31	0.586326	0.671	0.508
S05	Xist	1.32146e-35	4.10351e-31	0.402455	0.955	0.823
S05	Mfsd10	1.9996e-35	6.20936e-31	0.460648	0.226	0.092
S05	Ppm1j	3.24299e-35	1.00705e-30	0.306753	0.142	0.043
S05	Chsy1	4.10411e-35	1.27445e-30	0.382463	0.186	0.067
S05	Sh2d1a	1.091e-33	3.38788e-29	0.544806	0.433	0.252
S05	Ccr5	1.96353e-33	6.09734e-29	0.381202	0.16	0.054
S05	Sidt1	2.00837e-33	6.23659e-29	0.527854	0.429	0.254
S05	Crip1	5.77201e-32	1.79238e-27	0.392805	0.921	0.829
S05	Klf6	1.51325e-31	4.69911e-27	0.707636	0.503	0.333
S05	Plek	9.76103e-31	3.03109e-26	0.320974	0.128	0.039
S05	Psen2	3.06766e-30	9.52601e-26	0.376939	0.208	0.086
S05	Klf2	3.8283e-30	1.1888e-25	0.47756	0.898	0.812
S05	S100a10	5.44686e-30	1.69141e-25	0.430476	0.838	0.76
S05	Gpr183	6.34512e-30	1.97035e-25	0.462602	0.351	0.19
S05	Ccl4	6.67086e-30	2.0715e-25	0.618295	0.106	0.029
S05	Cldnd1	1.84872e-29	5.74083e-25	0.406521	0.225	0.099
S05	St3gal6	5.33217e-29	1.6558e-24	0.432924	0.285	0.143
S05	Adora2a	1.07857e-28	3.3493e-24	0.301149	0.133	0.043
S05	Zfp36l2	3.04689e-28	9.4615e-24	0.559561	0.608	0.451
S05	Peak1	3.29015e-28	1.02169e-23	0.443582	0.329	0.18
S05	Sytl2	1.99422e-27	6.19266e-23	0.334051	0.136	0.046
S05	Rgs2	6.1035e-27	1.89532e-22	0.38559	0.181	0.073
S05	Klhdc2	2.11953e-26	6.58177e-22	0.485659	0.313	0.173
S05	Btg2	8.22387e-26	2.55376e-21	0.57201	0.586	0.439
S05	Klra3	1.88667e-25	5.85867e-21	0.289205	0.076	0.018
S05	Dusp5	2.56447e-25	7.96345e-21	0.320045	0.105	0.032
S05	Ubash3b	2.57697e-25	8.00228e-21	0.338958	0.173	0.071
S05	Itm2a	3.65977e-25	1.13647e-20	0.364582	0.243	0.117
S05	Serpinb6b	7.82355e-25	2.42945e-20	0.36948	0.195	0.085
S05	Bcl2l11	1.00178e-24	3.11083e-20	0.374457	0.219	0.102
S05	Junb	2.99475e-24	9.29959e-20	0.670305	0.551	0.412
S05	AU020206	3.24505e-24	1.00769e-19	0.402235	0.225	0.109
S05	Ptpn22	9.54802e-24	2.96495e-19	0.491142	0.53	0.384
S05	Jak1	1.9945e-23	6.19351e-19	0.401366	0.819	0.743
S05	Acot7	3.46606e-23	1.07632e-18	0.265364	0.127	0.046
S05	Serinc3	4.12937e-23	1.28229e-18	0.466484	0.373	0.229
S05	Srgn	7.96697e-23	2.47398e-18	0.356587	0.772	0.664
S05	Apobec3	2.08086e-22	6.4617e-18	0.447049	0.604	0.461
S05	Cdc42ep3	3.56062e-22	1.10568e-17	0.381534	0.248	0.128
S05	Pla2g16	6.45051e-22	2.00308e-17	0.413887	0.435	0.289
S05	Ptpn18	1.25067e-21	3.88372e-17	0.274734	0.96	0.938
S05	Gramd3	1.47099e-21	4.56788e-17	0.442804	0.476	0.335
S05	Cst7	7.44844e-21	2.31296e-16	0.457163	0.49	0.351
S05	Ptprc	9.80662e-21	3.04525e-16	0.296667	0.96	0.952
S05	Il10rb	1.14876e-20	3.56724e-16	0.421213	0.313	0.187
S05	Fosb	3.07581e-20	9.55131e-16	0.26663	0.096	0.031
S05	Fos	3.24001e-20	1.00612e-15	0.558445	0.217	0.11
S05	Mbnl1	4.23939e-20	1.31646e-15	0.319371	0.925	0.888
S05	Tm6sf1	4.96889e-20	1.54299e-15	0.408865	0.314	0.189
S05	S100a11	5.20597e-20	1.61661e-15	0.428601	0.582	0.446
S05	Mapre2	1.57055e-19	4.87704e-15	0.281978	0.146	0.063
S05	St8sia4	3.02819e-19	9.40344e-15	0.368138	0.287	0.164
S05	Cd28	3.18594e-19	9.89329e-15	0.4349	0.432	0.297
S05	Jun	5.28977e-19	1.64263e-14	0.554504	0.441	0.302
S05	Pde7a	9.02495e-19	2.80252e-14	0.430857	0.417	0.286
S05	Atp2b1	1.69492e-18	5.26322e-14	0.3948	0.413	0.278
S05	Fcho2	3.46447e-18	1.07582e-13	0.313272	0.175	0.083
S05	Dok2	4.5939e-18	1.42655e-13	0.37522	0.256	0.147
S05	Txndc5	3.03449e-17	9.42299e-13	0.329216	0.18	0.091
S05	Sub1	3.41223e-17	1.0596e-12	0.318467	0.847	0.785
S05	Dusp1	3.60438e-17	1.11927e-12	0.319762	0.131	0.056
S05	Traf1	5.51862e-17	1.7137e-12	0.501709	0.462	0.345
S05	Gimap5	6.3169e-17	1.96159e-12	0.410985	0.524	0.402
S05	Ttc39b	6.42626e-17	1.99555e-12	0.331201	0.198	0.103
S05	Rnf138	8.0371e-17	2.49576e-12	0.40062	0.344	0.228
S05	Zfhx2	8.5814e-17	2.66478e-12	0.272803	0.147	0.068
S05	Mylip	1.04116e-16	3.23312e-12	0.344671	0.233	0.131
S05	Crybg1	1.95131e-16	6.0594e-12	0.288218	0.163	0.08
S05	Klf3	3.19766e-16	9.92969e-12	0.425125	0.418	0.294
S05	Tnfrsf18	3.66829e-16	1.13911e-11	0.353446	0.338	0.22
S05	Cd37	5.3034e-16	1.64687e-11	0.350819	0.635	0.528
S05	Ccr2	8.56278e-16	2.659e-11	0.274568	0.092	0.035
S05	Prex1	1.01924e-15	3.16503e-11	0.34358	0.348	0.227
S05	Pdcd4	1.09075e-15	3.38712e-11	0.35687	0.642	0.531
S05	Lrmp	1.26442e-15	3.92642e-11	0.314798	0.235	0.136
S05	Ptpn4	2.20564e-15	6.84916e-11	0.295496	0.145	0.07
S05	Jund	2.46709e-15	7.66105e-11	0.378758	0.807	0.734
S05	Rnf130	2.70137e-15	8.38857e-11	0.265291	0.159	0.079
S05	Ppp1r12a	4.38484e-15	1.36162e-10	0.379768	0.472	0.36
S05	Pbxip1	5.30485e-15	1.64731e-10	0.362172	0.3	0.194
S05	S100a4	6.99603e-15	2.17248e-10	0.260691	0.179	0.093
S05	Clec2i	8.27279e-15	2.56895e-10	0.340435	0.279	0.175
S05	Neat1	1.02871e-14	3.19446e-10	0.396313	0.335	0.225
S05	Ubc	1.16263e-14	3.61032e-10	0.353954	0.704	0.615
S05	Rgs3	1.89973e-14	5.89922e-10	0.291394	0.23	0.135
S05	Fam204a	2.06367e-14	6.40832e-10	0.298	0.215	0.122
S05	Usp48	2.84793e-14	8.84367e-10	0.28321	0.235	0.139
S05	Ms4a4c	3.01438e-14	9.36056e-10	0.344241	0.519	0.395
S05	Tpm1	3.29011e-14	1.02168e-09	0.264453	0.179	0.095
S05	Tspo	3.52441e-14	1.09444e-09	0.288206	0.748	0.659
S05	Fgf13	3.74733e-14	1.16366e-09	0.266579	0.172	0.091
S05	Cxcr4	7.41254e-14	2.30182e-09	0.296756	0.162	0.085
S05	H3f3b	1.02088e-13	3.17014e-09	0.29843	0.953	0.925
S05	Reep5	1.44076e-13	4.47398e-09	0.35173	0.462	0.347
S05	Smap1	7.00627e-13	2.17566e-08	0.339381	0.322	0.218
S05	Gzmm	8.03878e-13	2.49628e-08	0.287254	0.128	0.062
S05	Ywhaq	1.07416e-12	3.3356e-08	0.34168	0.545	0.458
S05	Sipa1	1.80379e-12	5.60129e-08	0.340454	0.364	0.26
S05	Gnas	1.85668e-12	5.76553e-08	0.267766	0.828	0.76
S05	Cers4	2.12121e-12	6.58698e-08	0.274383	0.179	0.099
S05	Selplg	2.19602e-12	6.81929e-08	0.280389	0.789	0.729
S05	Arap2	3.65637e-12	1.13541e-07	0.308361	0.277	0.184
S05	Cd9	4.87379e-12	1.51346e-07	0.266279	0.16	0.088
S05	Gpr174	7.0029e-12	2.17461e-07	0.298382	0.282	0.187
S05	Trdc	7.23764e-12	2.24751e-07	0.474419	0.072	0.028
S05	Emb	1.44103e-11	4.47482e-07	0.376463	0.701	0.635
S05	Id2	1.5843e-11	4.91974e-07	0.484966	0.351	0.255
S05	Bin2	2.14458e-11	6.65957e-07	0.298493	0.565	0.472
S05	Fyn	2.21517e-11	6.87877e-07	0.328907	0.485	0.383
S05	Ugcg	4.2829e-11	1.32997e-06	0.331063	0.468	0.375
S05	Sorl1	5.39669e-11	1.67583e-06	0.288781	0.279	0.19
S05	Dap	6.47026e-11	2.00921e-06	0.28238	0.301	0.21
S05	Trim12a	7.41646e-11	2.30303e-06	0.31326	0.524	0.425
S05	Ppp3cc	7.57e-11	2.35071e-06	0.269973	0.197	0.12
S05	Kbtbd11	9.79918e-11	3.04294e-06	0.27243	0.383	0.283
S05	Gpr132	1.03067e-10	3.20053e-06	0.279696	0.226	0.146
S05	Lamtor4	1.11484e-10	3.4619e-06	0.278389	0.426	0.328
S05	Armc7	1.22396e-10	3.80077e-06	0.262501	0.206	0.128
S05	Clcn3	1.34381e-10	4.17293e-06	0.266517	0.246	0.161
S05	Lax1	1.68077e-10	5.2193e-06	0.292777	0.211	0.133
S05	Itgb2	1.84581e-10	5.73181e-06	0.305725	0.418	0.327
S05	Ikzf3	1.9163e-10	5.95068e-06	0.289937	0.234	0.152
S05	Cd69	2.59997e-10	8.0737e-06	0.382432	0.507	0.416
S05	Il7r	2.65189e-10	8.23492e-06	0.388729	0.668	0.595
S05	Arhgef3	4.23954e-10	1.3165e-05	0.269581	0.247	0.164
S05	Nabp1	7.55936e-10	2.34741e-05	0.28753	0.234	0.154
S05	Cd82	2.20173e-09	6.83702e-05	0.267759	0.392	0.294
S05	Slc38a1	2.64201e-09	8.20424e-05	0.278758	0.445	0.354
S05	Tln1	5.60116e-09	0.000173933	0.28747	0.564	0.488
S05	Tmem243	6.88801e-09	0.000213893	0.262961	0.301	0.221
S05	Klhl6	8.24915e-09	0.000256161	0.268662	0.366	0.276
S05	Rabgap1l	1.20644e-08	0.000374635	0.257035	0.314	0.231
S05	Crtam	1.83336e-08	0.000569314	0.256957	0.168	0.105
S05	Ier5	1.88858e-08	0.000586459	0.297699	0.464	0.383
S05	Hipk1	1.89214e-08	0.000587565	0.317928	0.317	0.238
S05	Gabarapl2	3.37017e-08	0.00104654	0.250736	0.424	0.338
S05	Sept11	3.87707e-08	0.00120395	0.257941	0.203	0.136
S05	Hsd11b1	4.3597e-08	0.00135382	0.289662	0.417	0.342
S05	Tcf12	5.03195e-08	0.00156257	0.25477	0.384	0.306
S05	Itgal	5.25615e-08	0.00163219	0.290333	0.42	0.337
S05	Tnfaip8	6.17572e-08	0.00191775	0.255553	0.488	0.397
S05	Atp11b	8.99677e-08	0.00279377	0.265363	0.524	0.455
S05	Lgals1	1.24565e-07	0.00386812	0.30624	0.472	0.392
S05	Capns1	2.47136e-07	0.00767431	0.250314	0.38	0.304
S05	H2-Q6	2.71896e-07	0.00844319	0.279897	0.505	0.433
S05	Cyfip2	5.80824e-07	0.0180363	0.261498	0.312	0.24
S05	Wipf1	1.67214e-06	0.0519248	0.2577	0.398	0.331
S05	Tpm4	1.82492e-06	0.0566693	0.259366	0.345	0.277
S05	Ier2	9.26289e-06	0.28764	0.253331	0.393	0.335
S06	Ifit3	0	0	1.65979	0.707	0.103
S06	Ifit1	4.05245e-289	1.25841e-284	1.6653	0.629	0.097
S06	Isg15	4.13854e-286	1.28514e-281	1.6092	0.756	0.145
S06	Usp18	1.04532e-188	3.24604e-184	1.03597	0.494	0.084
S06	Rtp4	3.58136e-156	1.11212e-151	1.06017	0.654	0.178
S06	Isg20	4.9526e-150	1.53793e-145	0.939955	0.455	0.088
S06	Oas3	2.56846e-147	7.97583e-143	0.932322	0.453	0.09
S06	Slfn5	7.08916e-141	2.2014e-136	1.23595	0.543	0.136
S06	Bst2	1.08699e-130	3.37542e-126	1.2923	0.861	0.444
S06	Ifit3b	8.51261e-128	2.64342e-123	0.628257	0.24	0.028
S06	Zbp1	1.27332e-126	3.95405e-122	1.04242	0.666	0.217
S06	Irf7	1.47881e-120	4.59216e-116	0.877407	0.525	0.139
S06	Rnf213	2.35739e-111	7.32041e-107	1.06011	0.664	0.24
S06	Oasl2	3.92293e-110	1.21819e-105	0.675753	0.301	0.051
S06	Rsad2	6.26977e-107	1.94695e-102	0.592463	0.23	0.031
S06	Xaf1	2.86034e-103	8.88223e-99	0.854315	0.508	0.147
S06	Ifi203	5.05898e-98	1.57096e-93	0.980128	0.92	0.615
S06	Trim30a	1.7714e-95	5.50072e-91	0.980904	0.674	0.28
S06	Herc6	1.29782e-88	4.03013e-84	0.814194	0.479	0.147
S06	Phf11b	9.42442e-87	2.92657e-82	0.775734	0.496	0.16
S06	Ifi206	2.42356e-83	7.52587e-79	0.912014	0.674	0.289
S06	Eif2ak2	1.54941e-79	4.81139e-75	0.609988	0.33	0.08
S06	Mx1	2.34813e-77	7.29164e-73	0.507596	0.209	0.035
S06	Ddx60	1.63251e-75	5.06943e-71	0.705688	0.334	0.085
S06	Trim30d	4.66306e-73	1.44802e-68	0.579631	0.295	0.07
S06	Slfn1	1.02453e-71	3.18149e-67	0.848116	0.666	0.305
S06	Ifi209	2.69555e-70	8.37048e-66	0.878649	0.674	0.322
S06	Parp9	3.11384e-68	9.66939e-64	0.72386	0.451	0.155
S06	Ifi208	3.57205e-68	1.10923e-63	0.822145	0.594	0.254
S06	Mndal	3.48763e-67	1.08301e-62	0.878437	0.848	0.55
S06	Ly6c2	2.67541e-66	8.30794e-62	1.20641	0.773	0.497
S06	Slfn8	2.95591e-66	9.17899e-62	0.745554	0.52	0.203
S06	Plac8	4.13726e-62	1.28474e-57	1.06545	0.682	0.391
S06	Ifi35	7.52631e-62	2.33715e-57	0.738799	0.602	0.274
S06	Lgals3bp	3.98643e-61	1.2379e-56	0.701466	0.473	0.182
S06	Ifi27l2a	1.32906e-58	4.12712e-54	1.24159	0.783	0.566
S06	Dhx58	1.63984e-56	5.0922e-52	0.404817	0.201	0.042
S06	Ifi214	1.16516e-55	3.61817e-51	0.681319	0.492	0.199
S06	Cmpk2	3.07911e-54	9.56155e-50	0.365721	0.158	0.028
S06	Jaml	6.69598e-54	2.0793e-49	0.796728	0.557	0.263
S06	Parp14	3.71028e-53	1.15215e-48	0.722419	0.521	0.235
S06	Ms4a4c	4.73221e-53	1.46949e-48	0.875435	0.686	0.39
S06	Ddx58	1.00219e-52	3.1121e-48	0.615676	0.455	0.178
S06	Phf11c	4.45878e-52	1.38458e-47	0.578205	0.309	0.097
S06	Epsti1	1.78439e-51	5.54106e-47	0.636996	0.914	0.723
S06	Ly6e	4.71829e-51	1.46517e-46	0.56991	0.973	0.849
S06	Ifi213	1.53963e-48	4.78102e-44	0.681629	0.457	0.194
S06	Oasl1	1.6173e-48	5.02219e-44	0.418675	0.16	0.032
S06	Sp100	7.24052e-48	2.2484e-43	0.645269	0.904	0.68
S06	Ms4a4b	1.8012e-46	5.59327e-42	0.544245	0.996	0.958
S06	Trim12c	1.72887e-45	5.36866e-41	0.617126	0.502	0.228
S06	Stat1	1.98013e-44	6.1489e-40	0.646343	0.797	0.516
S06	Ccnd2	1.04528e-43	3.24592e-39	0.624771	0.918	0.716
S06	Gbp7	1.95944e-41	6.08465e-37	0.539748	0.533	0.255
S06	Samd9l	1.85407e-40	5.75744e-36	0.691568	0.557	0.285
S06	H2-T23	4.09343e-40	1.27113e-35	0.62109	0.834	0.623
S06	Ifi47	6.31275e-40	1.9603e-35	0.62829	0.77	0.51
S06	Oas1a	7.0968e-40	2.20377e-35	0.28338	0.125	0.024
S06	Trim12a	3.4658e-38	1.07623e-33	0.661728	0.68	0.419
S06	Helz2	5.01609e-37	1.55765e-32	0.491235	0.301	0.111
S06	Trafd1	2.33857e-36	7.26197e-32	0.452841	0.24	0.078
S06	Gbp9	2.72547e-36	8.46339e-32	0.511586	0.371	0.156
S06	Samhd1	2.75856e-36	8.56617e-32	0.605374	0.721	0.465
S06	Ifih1	8.54453e-36	2.65333e-31	0.333922	0.166	0.043
S06	Igtp	3.14376e-35	9.76232e-31	0.545808	0.502	0.251
S06	Ly6a	8.09205e-35	2.51282e-30	0.603966	0.393	0.176
S06	Psmb8	5.02208e-34	1.55951e-29	0.407924	0.971	0.902
S06	Pml	2.20163e-33	6.83673e-29	0.468832	0.277	0.104
S06	Daxx	3.36243e-32	1.04414e-27	0.485902	0.33	0.14
S06	Dtx3l	6.3385e-31	1.9683e-26	0.550737	0.373	0.174
S06	Trim25	1.66332e-30	5.1651e-26	0.402606	0.268	0.103
S06	Shisa5	7.54405e-29	2.34266e-24	0.345671	0.996	0.971
S06	Ifit1bl1	2.25747e-27	7.01013e-23	0.433728	0.271	0.113
S06	Smchd1	1.61201e-26	5.00579e-22	0.569432	0.639	0.426
S06	Irgm1	1.80618e-26	5.60872e-22	0.437104	0.361	0.17
S06	H2-T22	7.79452e-26	2.42043e-21	0.575028	0.664	0.455
S06	Stat2	1.25733e-25	3.90438e-21	0.348268	0.18	0.061
S06	Trim34a	5.81688e-25	1.80631e-20	0.384923	0.256	0.106
S06	Slco3a1	2.56648e-23	7.96968e-19	0.451862	0.361	0.183
S06	Psmb10	6.77034e-23	2.10239e-18	0.422032	0.781	0.596
S06	Mov10	1.0861e-22	3.37267e-18	0.327874	0.176	0.063
S06	Ddx24	5.48982e-22	1.70475e-17	0.460696	0.684	0.469
S06	Adar	8.52161e-22	2.64622e-17	0.363945	0.285	0.132
S06	Tor3a	1.98353e-21	6.15947e-17	0.322125	0.186	0.071
S06	Slfn2	1.54556e-20	4.79942e-16	0.432363	0.75	0.564
S06	Etnk1	2.84601e-20	8.83771e-16	0.462308	0.504	0.312
S06	Ms4a6b	3.50483e-20	1.08835e-15	0.385064	0.928	0.853
S06	Asb13	3.69134e-20	1.14627e-15	0.350082	0.254	0.116
S06	Ccl5	4.64834e-20	1.44345e-15	0.541342	0.639	0.468
S06	Sp110	5.91642e-20	1.83723e-15	0.425079	0.639	0.433
S06	Mitd1	8.43064e-20	2.61797e-15	0.44591	0.418	0.24
S06	BC147527	1.82291e-19	5.66069e-15	0.328958	0.225	0.098
S06	Lgals9	2.5411e-19	7.89088e-15	0.37749	0.367	0.199
S06	Il2rb	5.5483e-19	1.72291e-14	0.477137	0.545	0.355
S06	Rnf114	7.21695e-19	2.24108e-14	0.351641	0.381	0.211
S06	Gbp4	1.09563e-18	3.40227e-14	0.358836	0.439	0.252
S06	Apobec3	2.25535e-18	7.00353e-14	0.411203	0.646	0.463
S06	Ifit2	2.76335e-18	8.58104e-14	0.254208	0.145	0.052
S06	Zufsp	2.11823e-17	6.57775e-13	0.381738	0.361	0.203
S06	Ctla2a	6.31698e-17	1.96161e-12	0.390565	0.434	0.259
S06	Chmp4b	6.45957e-17	2.00589e-12	0.378572	0.561	0.38
S06	Gbp2	3.03647e-16	9.42914e-12	0.310976	0.342	0.189
S06	Tapbp	1.2136e-15	3.76859e-11	0.407574	0.648	0.489
S06	Nkg7	1.35348e-15	4.20297e-11	0.342169	0.91	0.857
S06	Psme1	5.13755e-15	1.59536e-10	0.279363	0.938	0.864
S06	Cd47	9.96124e-15	3.09326e-10	0.310613	0.826	0.69
S06	Tspo	2.93467e-14	9.11303e-10	0.319686	0.811	0.658
S06	Mrpl30	4.51477e-14	1.40197e-09	0.341967	0.701	0.543
S06	Usp25	1.41854e-13	4.405e-09	0.329819	0.338	0.199
S06	Ppa1	5.29488e-13	1.64422e-08	0.331147	0.402	0.253
S06	Ogfr	3.1873e-12	9.89754e-08	0.265866	0.287	0.165
S06	Tor1aip1	3.83267e-12	1.19016e-07	0.286285	0.338	0.205
S06	S100a6	3.98045e-12	1.23605e-07	0.377427	0.32	0.194
S06	Cxcr3	4.41777e-12	1.37185e-07	0.304569	0.312	0.19
S06	Herc3	5.32138e-12	1.65245e-07	0.273016	0.219	0.116
S06	Treml2	7.78814e-12	2.41845e-07	0.281073	0.328	0.198
S06	Irf9	1.68118e-11	5.22056e-07	0.296984	0.299	0.177
S06	Psme2	8.87212e-11	2.75506e-06	0.28501	0.844	0.732
S06	Ascc3	1.26783e-10	3.93699e-06	0.318522	0.271	0.161
S06	Zcchc11	6.53517e-10	2.02937e-05	0.267752	0.535	0.393
S06	Cnot6l	7.17387e-10	2.2277e-05	0.262672	0.527	0.379
S06	Nmi	2.19923e-09	6.82926e-05	0.279078	0.412	0.286
S06	Hopx	2.64485e-09	8.21306e-05	0.262888	0.334	0.221
S06	Ctss	3.14258e-09	9.75866e-05	0.268639	0.551	0.417
S06	Selenow	3.62874e-09	0.000112683	0.264012	0.869	0.798
S06	Plgrkt	4.30593e-09	0.000133712	0.25052	0.447	0.317
S06	Pim1	1.06488e-07	0.00330676	0.254725	0.201	0.121
S06	Hspa5	1.99278e-07	0.00618818	0.27033	0.584	0.451
S06	Cxcl10	1.86853e-05	0.580236	0.433158	0.061	0.028
S07	Eif5a	7.40772e-76	2.30032e-71	0.824553	0.978	0.821
S07	Ptma	2.42437e-65	7.52838e-61	0.582883	1	0.982
S07	Srm	1.05236e-55	3.2679e-51	0.728114	0.565	0.217
S07	Hsp90ab1	1.07214e-49	3.32932e-45	0.502583	1	0.974
S07	Ncl	1.00183e-46	3.11097e-42	0.65663	0.959	0.758
S07	Eif4a1	2.57682e-43	8.0018e-39	0.570867	0.959	0.832
S07	Set	5.3552e-42	1.66295e-37	0.680779	0.93	0.715
S07	Nme1	1.40022e-39	4.3481e-35	0.674293	0.884	0.669
S07	Ranbp1	3.19841e-39	9.93204e-35	0.668561	0.797	0.488
S07	Phgdh	5.19669e-39	1.61373e-34	0.759049	0.638	0.335
S07	Pa2g4	2.50068e-38	7.76537e-34	0.710204	0.665	0.363
S07	Anp32b	2.90806e-37	9.03041e-33	0.649588	0.886	0.678
S07	Npm1	4.20844e-37	1.30685e-32	0.410744	1	0.979
S07	Nars	3.85807e-35	1.19805e-30	0.606283	0.473	0.207
S07	Mettl1	9.36118e-34	2.90693e-29	0.629146	0.454	0.204
S07	Ppp1r14b	2.91176e-33	9.04187e-29	0.645638	0.827	0.564
S07	Eif2s2	1.19054e-32	3.69697e-28	0.642616	0.841	0.611
S07	C1qbp	6.85755e-32	2.12948e-27	0.566924	0.749	0.452
S07	Atp5g1	9.17332e-32	2.84859e-27	0.571103	0.9	0.691
S07	Ran	1.59429e-31	4.95076e-27	0.525963	0.911	0.73
S07	Nop56	1.28342e-30	3.98542e-26	0.60325	0.643	0.367
S07	Nolc1	2.96841e-30	9.2178e-26	0.557883	0.459	0.208
S07	Hivep3	2.17083e-29	6.74109e-25	0.45169	0.146	0.033
S07	Gnl3	2.58784e-28	8.03601e-24	0.64539	0.589	0.328
S07	Timm10	4.77226e-27	1.48193e-22	0.464455	0.43	0.198
S07	Fbl	5.69326e-27	1.76793e-22	0.545327	0.778	0.536
S07	Gtpbp4	1.07085e-26	3.3253e-22	0.528511	0.589	0.326
S07	Hspd1	8.56738e-26	2.66043e-21	0.577986	0.681	0.417
S07	Shmt2	3.42601e-25	1.06388e-20	0.561509	0.338	0.147
S07	Nop58	9.57577e-25	2.97356e-20	0.578356	0.592	0.336
S07	Mrto4	3.34471e-24	1.03863e-19	0.469594	0.497	0.254
S07	Tuba1b	2.04984e-23	6.36537e-19	0.514262	0.746	0.494
S07	Cct3	2.27017e-23	7.04955e-19	0.509656	0.732	0.49
S07	Rexo2	1.99935e-22	6.2086e-18	0.563965	0.651	0.428
S07	Iars	3.41553e-22	1.06062e-17	0.362843	0.246	0.093
S07	Nhp2	2.04323e-21	6.34483e-17	0.46643	0.676	0.427
S07	Timm8a1	3.03552e-21	9.42621e-17	0.431033	0.403	0.199
S07	Mthfd2	5.14256e-21	1.59692e-16	0.489691	0.311	0.138
S07	Cdk6	5.61341e-21	1.74313e-16	0.493605	0.243	0.095
S07	Ebna1bp2	1.11698e-20	3.46854e-16	0.434417	0.524	0.3
S07	Larp4	1.51343e-20	4.69965e-16	0.406385	0.332	0.15
S07	Larp1	2.29102e-20	7.11429e-16	0.471128	0.481	0.261
S07	Ybx1	2.34116e-20	7.27e-16	0.403463	0.916	0.773
S07	Apex1	3.2634e-20	1.01338e-15	0.416273	0.365	0.175
S07	Eif4ebp1	3.77933e-20	1.1736e-15	0.316791	0.178	0.058
S07	Mif	5.41836e-20	1.68256e-15	0.505396	0.889	0.753
S07	Serbp1	6.19729e-20	1.92444e-15	0.40121	0.935	0.836
S07	Rsl1d1	1.09422e-19	3.39789e-15	0.437857	0.578	0.348
S07	Gar1	1.42045e-19	4.41093e-15	0.457241	0.462	0.253
S07	Slc25a5	2.6945e-19	8.36724e-15	0.421314	0.908	0.752
S07	G3bp1	1.78343e-18	5.53807e-14	0.468603	0.738	0.53
S07	Mdn1	3.81969e-18	1.18613e-13	0.414689	0.335	0.163
S07	Igfbp4	5.22942e-18	1.62389e-13	0.60836	0.576	0.356
S07	Grwd1	6.10241e-18	1.89498e-13	0.323111	0.227	0.091
S07	Cdca7	6.30931e-18	1.95923e-13	0.258726	0.135	0.041
S07	Hsp90aa1	7.10572e-18	2.20654e-13	0.401057	0.835	0.631
S07	Tomm5	1.04966e-17	3.25951e-13	0.428539	0.632	0.414
S07	Eef1e1	2.00906e-17	6.23872e-13	0.376353	0.386	0.201
S07	Timm9	3.31867e-17	1.03055e-12	0.409267	0.389	0.206
S07	Rcc2	3.32696e-17	1.03312e-12	0.482498	0.484	0.294
S07	Ddx21	5.97439e-17	1.85523e-12	0.3972	0.597	0.372
S07	Ftsj3	6.87656e-17	2.13538e-12	0.358278	0.351	0.177
S07	Pfn1	8.83608e-17	2.74387e-12	0.250958	1	0.99
S07	Ruvbl1	2.25944e-16	7.01625e-12	0.340182	0.324	0.16
S07	Nifk	4.20434e-16	1.30557e-11	0.37212	0.362	0.187
S07	Id3	4.3014e-16	1.33571e-11	0.795607	0.446	0.267
S07	Psat1	4.50806e-16	1.39989e-11	0.289942	0.165	0.06
S07	Tma16	4.66393e-16	1.44829e-11	0.296047	0.23	0.098
S07	Dkc1	5.25649e-16	1.6323e-11	0.411333	0.508	0.305
S07	Eprs	6.07185e-16	1.88549e-11	0.451723	0.441	0.26
S07	Mat2a	7.87873e-16	2.44658e-11	0.447655	0.559	0.365
S07	Rrp15	8.89433e-16	2.76196e-11	0.377142	0.338	0.174
S07	Fam162a	1.41524e-15	4.39474e-11	0.40953	0.424	0.247
S07	Ifrd2	2.80576e-15	8.71272e-11	0.264928	0.195	0.078
S07	Psma7	6.24799e-15	1.94019e-10	0.360935	0.87	0.715
S07	Eif1	1.02084e-14	3.17002e-10	0.306606	0.992	0.978
S07	Lap3	1.05085e-14	3.2632e-10	0.343296	0.254	0.119
S07	Nsun2	1.35921e-14	4.22075e-10	0.337561	0.395	0.217
S07	Cars	1.36926e-14	4.25197e-10	0.266591	0.154	0.056
S07	Ppa1	1.66172e-14	5.16014e-10	0.289867	0.443	0.254
S07	Rrp9	1.73655e-14	5.39252e-10	0.325394	0.305	0.155
S07	Nudc	1.78889e-14	5.55503e-10	0.36319	0.605	0.39
S07	Eif3c	4.69836e-14	1.45898e-09	0.365562	0.665	0.467
S07	Cycs	4.96664e-14	1.54229e-09	0.396496	0.589	0.394
S07	Rbbp7	7.07744e-14	2.19776e-09	0.364287	0.495	0.304
S07	Hspa5	7.3416e-14	2.27979e-09	0.420218	0.649	0.45
S07	Abce1	7.83851e-14	2.43409e-09	0.3133	0.341	0.18
S07	Ddx18	1.2106e-13	3.75927e-09	0.341545	0.535	0.34
S07	Uqcc2	1.46072e-13	4.53597e-09	0.396202	0.559	0.361
S07	Psme2	1.5548e-13	4.82813e-09	0.357477	0.843	0.734
S07	Srsf2	1.92049e-13	5.96369e-09	0.351077	0.705	0.502
S07	Ppan	2.65903e-13	8.25709e-09	0.31485	0.316	0.165
S07	Uchl3	2.82775e-13	8.781e-09	0.353704	0.416	0.247
S07	Hnrnpab	2.83695e-13	8.80959e-09	0.365452	0.616	0.428
S07	Ctps	3.10248e-13	9.63413e-09	0.251549	0.154	0.06
S07	Cfl1	3.22094e-13	1.0002e-08	0.266775	0.978	0.954
S07	Utp14a	4.45042e-13	1.38199e-08	0.33746	0.365	0.206
S07	Rrs1	6.13324e-13	1.90455e-08	0.321814	0.295	0.153
S07	Ccnd2	6.35695e-13	1.97402e-08	0.355006	0.873	0.721
S07	Fabp5	6.68675e-13	2.07644e-08	0.264304	0.176	0.073
S07	Syncrip	7.22696e-13	2.24419e-08	0.375863	0.519	0.335
S07	Calr	9.45797e-13	2.93698e-08	0.424433	0.781	0.615
S07	Cd8a	1.32406e-12	4.11161e-08	0.381469	0.886	0.779
S07	Ak2	1.48329e-12	4.60606e-08	0.378295	0.368	0.211
S07	Cct2	2.50751e-12	7.78656e-08	0.358198	0.754	0.593
S07	Cd3eap	4.35432e-12	1.35215e-07	0.26541	0.232	0.112
S07	Mrpl12	4.81111e-12	1.49399e-07	0.357037	0.492	0.322
S07	Dnajc2	4.99089e-12	1.54982e-07	0.296139	0.473	0.288
S07	Eif2s1	5.97639e-12	1.85585e-07	0.348447	0.519	0.352
S07	Hnrnpf	6.89895e-12	2.14233e-07	0.281263	0.957	0.89
S07	Psmd7	7.00074e-12	2.17394e-07	0.334851	0.486	0.311
S07	Hdgf	7.62274e-12	2.36709e-07	0.360342	0.497	0.327
S07	Wdr43	7.88887e-12	2.44973e-07	0.339485	0.443	0.278
S07	Lars	9.42566e-12	2.92695e-07	0.298816	0.27	0.14
S07	Snrpf	1.35622e-11	4.21147e-07	0.28401	0.873	0.738
S07	Rpf2	1.53163e-11	4.75618e-07	0.299398	0.284	0.153
S07	Nip7	2.20632e-11	6.85127e-07	0.328184	0.37	0.218
S07	Ehd1	2.70992e-11	8.41511e-07	0.32526	0.259	0.136
S07	Cd82	2.78348e-11	8.64353e-07	0.411538	0.454	0.296
S07	Sms	2.90817e-11	9.03075e-07	0.331647	0.489	0.316
S07	Snu13	3.70643e-11	1.15096e-06	0.325217	0.722	0.534
S07	Ddit3	3.78029e-11	1.17389e-06	0.3167	0.232	0.118
S07	Atad3a	3.7964e-11	1.1789e-06	0.290841	0.211	0.104
S07	Tomm40	4.15539e-11	1.29037e-06	0.313882	0.37	0.223
S07	Lsm2	4.39529e-11	1.36487e-06	0.285371	0.419	0.257
S07	Alkbh1	4.73288e-11	1.4697e-06	0.295973	0.435	0.27
S07	Nfkb2	4.96574e-11	1.54201e-06	0.287711	0.165	0.073
S07	Hspa9	5.13198e-11	1.59363e-06	0.330374	0.459	0.298
S07	Gars	5.20953e-11	1.61772e-06	0.304194	0.305	0.171
S07	Polr2f	5.66228e-11	1.75831e-06	0.318178	0.559	0.385
S07	Nol12	6.39709e-11	1.98649e-06	0.263057	0.335	0.188
S07	Prmt1	6.78049e-11	2.10554e-06	0.345474	0.535	0.365
S07	Mrps28	7.62834e-11	2.36883e-06	0.254872	0.303	0.167
S07	Cnbp	7.93159e-11	2.463e-06	0.330113	0.824	0.661
S07	Tuba4a	8.0721e-11	2.50663e-06	0.318664	0.492	0.323
S07	Sept7	8.10912e-11	2.51813e-06	0.362693	0.678	0.527
S07	Nab2	8.3521e-11	2.59358e-06	0.290611	0.151	0.065
S07	Ifrd1	9.11432e-11	2.83027e-06	0.287988	0.227	0.116
S07	Eif1a	1.05105e-10	3.26383e-06	0.282694	0.281	0.153
S07	Eif3g	1.10768e-10	3.43967e-06	0.320861	0.6	0.419
S07	Srsf7	1.16112e-10	3.60563e-06	0.320182	0.489	0.317
S07	Stip1	1.26533e-10	3.92923e-06	0.312712	0.368	0.221
S07	St13	1.41159e-10	4.3834e-06	0.303344	0.468	0.306
S07	Tcp1	1.63032e-10	5.06264e-06	0.3547	0.603	0.427
S07	Hnrnpdl	1.76411e-10	5.47808e-06	0.323897	0.53	0.356
S07	Aimp2	1.87326e-10	5.81703e-06	0.275068	0.246	0.13
S07	Ung	1.88698e-10	5.85964e-06	0.263641	0.165	0.075
S07	Npm3	2.15833e-10	6.70227e-06	0.320117	0.678	0.499
S07	Nop14	2.21417e-10	6.87565e-06	0.281048	0.292	0.165
S07	Dnmt3a	2.37477e-10	7.37437e-06	0.278735	0.2	0.099
S07	Phb2	2.38565e-10	7.40815e-06	0.327076	0.63	0.479
S07	Prpf31	2.44721e-10	7.59933e-06	0.251201	0.278	0.152
S07	Ldha	2.49349e-10	7.74305e-06	0.328972	0.765	0.639
S07	Bzw2	2.72794e-10	8.47108e-06	0.321523	0.451	0.295
S07	Rangap1	2.9577e-10	9.18455e-06	0.284021	0.322	0.185
S07	Il2rg	3.01306e-10	9.35645e-06	0.321388	0.727	0.564
S07	Nol11	3.17144e-10	9.84827e-06	0.25921	0.265	0.144
S07	Ndufaf4	3.37495e-10	1.04802e-05	0.316627	0.322	0.188
S07	Slc29a1	3.44215e-10	1.06889e-05	0.267329	0.173	0.081
S07	Fkbp4	3.61557e-10	1.12274e-05	0.278591	0.495	0.319
S07	Esf1	3.95368e-10	1.22773e-05	0.288663	0.403	0.248
S07	Il4ra	4.00307e-10	1.24307e-05	0.357411	0.349	0.217
S07	Relb	5.11555e-10	1.58853e-05	0.313209	0.222	0.116
S07	Dctpp1	5.35418e-10	1.66263e-05	0.289046	0.278	0.155
S07	Pgk1	5.96464e-10	1.8522e-05	0.280426	0.586	0.41
S07	Zfp593	6.02203e-10	1.87002e-05	0.304384	0.338	0.205
S07	Pcbp1	6.19449e-10	1.92357e-05	0.316787	0.619	0.439
S07	Rars	6.56703e-10	2.03926e-05	0.258413	0.286	0.162
S07	Cebpz	6.61616e-10	2.05452e-05	0.320497	0.451	0.299
S07	Psma4	6.67288e-10	2.07213e-05	0.335579	0.63	0.47
S07	Denr	7.14083e-10	2.21744e-05	0.25956	0.486	0.318
S07	Snhg12	8.18202e-10	2.54076e-05	0.320834	0.481	0.328
S07	Nop16	1.09502e-09	3.40035e-05	0.272127	0.214	0.111
S07	Tars	1.27442e-09	3.95747e-05	0.261651	0.197	0.1
S07	Slc7a1	1.36744e-09	4.2463e-05	0.311573	0.2	0.103
S07	Usmg5	1.38591e-09	4.30367e-05	0.314213	0.614	0.436
S07	Prdx1	1.39777e-09	4.3405e-05	0.300489	0.768	0.66
S07	Fubp1	1.47086e-09	4.56746e-05	0.314723	0.741	0.578
S07	Nop10	1.47381e-09	4.57662e-05	0.305161	0.832	0.687
S07	Egr3	1.72729e-09	5.36375e-05	0.274575	0.076	0.025
S07	Cct5	2.40538e-09	7.46944e-05	0.302743	0.751	0.611
S07	Tomm20	2.45909e-09	7.63621e-05	0.278463	0.859	0.733
S07	Uqcrq	2.87806e-09	8.93723e-05	0.315645	0.727	0.603
S07	Odc1	3.02192e-09	9.38395e-05	0.301583	0.27	0.153
S07	Chchd1	3.06524e-09	9.5185e-05	0.27436	0.522	0.361
S07	Pgam1	3.29924e-09	0.000102451	0.267213	0.451	0.299
S07	Snrpd1	3.50665e-09	0.000108892	0.284922	0.554	0.394
S07	Strap	3.68713e-09	0.000114497	0.252034	0.386	0.238
S07	Psmb5	4.58339e-09	0.000142328	0.262151	0.659	0.485
S07	Kdm6b	4.67947e-09	0.000145311	0.302991	0.195	0.101
S07	Phb	5.01182e-09	0.000155632	0.256633	0.327	0.198
S07	Slc3a2	5.36834e-09	0.000166703	0.343299	0.486	0.336
S07	Mrpl20	5.48838e-09	0.000170431	0.276315	0.486	0.339
S07	Eif5b	5.63396e-09	0.000174951	0.263336	0.586	0.416
S07	Mtdh	5.73003e-09	0.000177935	0.258475	0.603	0.431
S07	Pole4	6.09954e-09	0.000189409	0.267232	0.489	0.331
S07	Lsm12	6.3909e-09	0.000198456	0.268007	0.435	0.287
S07	Nap1l4	8.90845e-09	0.000276634	0.26887	0.449	0.305
S07	Banf1	9.09614e-09	0.000282463	0.298768	0.586	0.439
S07	Pebp1	9.32379e-09	0.000289532	0.303285	0.665	0.528
S07	Sod2	1.02951e-08	0.000319694	0.282978	0.359	0.228
S07	Mak16	1.15189e-08	0.000357697	0.289202	0.351	0.221
S07	Mrpl23	1.17587e-08	0.000365143	0.274175	0.708	0.532
S07	Rrp1	1.20997e-08	0.000375732	0.28958	0.514	0.366
S07	Magoh	1.26507e-08	0.000392843	0.273236	0.524	0.373
S07	Eif3b	1.32295e-08	0.000410814	0.295876	0.389	0.257
S07	Llph	1.5662e-08	0.000486353	0.305766	0.649	0.495
S07	Ddx39	1.78766e-08	0.000555122	0.252577	0.435	0.285
S07	Inpp4b	1.84675e-08	0.00057347	0.290167	0.481	0.33
S07	Cct8	1.99822e-08	0.000620507	0.274041	0.711	0.566
S07	Cct7	2.1969e-08	0.000682202	0.258223	0.67	0.521
S07	Polr2h	2.68824e-08	0.000834778	0.25726	0.343	0.216
S07	Nfkb1	2.8905e-08	0.000897586	0.353518	0.451	0.31
S07	Bax	2.93835e-08	0.000912445	0.269605	0.584	0.414
S07	Erh	2.97502e-08	0.000923833	0.274575	0.384	0.252
S07	Znhit6	4.08373e-08	0.00126812	0.261118	0.211	0.117
S07	Mybbp1a	4.33631e-08	0.00134655	0.298281	0.368	0.241
S07	Wdr83os	4.37381e-08	0.0013582	0.295894	0.535	0.386
S07	Sars	4.73415e-08	0.0014701	0.335578	0.462	0.33
S07	Utp18	5.64703e-08	0.00175357	0.265371	0.262	0.159
S07	Hnrnpu	5.81937e-08	0.00180709	0.253494	0.795	0.631
S07	Gspt1	6.23119e-08	0.00193497	0.265442	0.43	0.287
S07	Eif1ax	6.38234e-08	0.00198191	0.301362	0.432	0.302
S07	Ndufa12	7.19591e-08	0.00223455	0.265101	0.516	0.364
S07	Exosc5	1.11714e-07	0.00346906	0.29518	0.376	0.25
S07	Snrpb	1.20687e-07	0.00374769	0.252611	0.738	0.613
S07	Mbd2	1.30796e-07	0.0040616	0.291006	0.586	0.442
S07	Snrpd3	1.6038e-07	0.00498027	0.265018	0.711	0.571
S07	Eif3j1	1.7031e-07	0.00528864	0.257819	0.346	0.227
S07	Pop5	1.73414e-07	0.00538502	0.26653	0.522	0.376
S07	Kcnq1ot1	2.64863e-07	0.0082248	0.313337	0.627	0.495
S07	Orai1	3.46778e-07	0.0107685	0.292806	0.286	0.18
S07	Slc38a1	3.97722e-07	0.0123505	0.289172	0.486	0.356
S07	Psma6	6.86272e-07	0.0213108	0.270534	0.524	0.385
S07	Atic	8.18124e-07	0.0254052	0.258241	0.346	0.236
S07	Mdh2	8.72461e-07	0.0270925	0.271212	0.619	0.497
S07	Jund	1.17871e-06	0.0366026	0.27127	0.843	0.736
S07	Eno1	1.22393e-06	0.0380066	0.294964	0.592	0.483
S07	Lsm7	1.61151e-06	0.0500423	0.288967	0.441	0.322
S07	Aprt	2.02049e-06	0.0627424	0.266682	0.589	0.466
S07	Hnrnpd	2.04499e-06	0.0635029	0.250878	0.616	0.481
S07	Dusp2	2.1778e-06	0.0676272	0.298464	0.465	0.342
S07	Csnk2b	2.68243e-06	0.0832975	0.254327	0.492	0.373
S07	Rilpl2	2.7625e-06	0.0857839	0.307526	0.154	0.085
S07	Trp53	3.03879e-06	0.0943637	0.252806	0.581	0.453
S07	Atf4	3.55416e-06	0.110367	0.266482	0.397	0.28
S07	Tufm	4.88178e-06	0.151594	0.25182	0.208	0.128
S07	H2-DMa	4.98062e-06	0.154663	0.49093	0.262	0.174
S07	Cyba	5.10285e-06	0.158459	0.255279	0.873	0.804
S07	Cd5	5.3891e-05	1	0.303093	0.359	0.27
S07	Bcl2a1b	0.000185699	1	0.347454	0.176	0.116
S07	Egr1	0.000314727	1	0.289901	0.097	0.055
S07	Plac8	0.000501041	1	0.253332	0.492	0.403
S08	Tnfrsf9	9.33471e-229	2.89871e-224	1.07739	0.334	0.021
S08	Gzmb	8.82297e-218	2.7398e-213	2.54935	0.295	0.017
S08	Srm	1.34863e-184	4.18789e-180	1.43752	0.837	0.209
S08	Ncl	2.42418e-180	7.52781e-176	2.16537	0.997	0.758
S08	Ppa1	7.03891e-177	2.18579e-172	1.56711	0.864	0.24
S08	Ptma	1.90836e-175	5.92604e-171	1.41256	1	0.982
S08	Lad1	1.01665e-171	3.157e-167	0.440712	0.151	0.004
S08	Eif5a	5.76943e-171	1.79158e-166	1.83181	0.991	0.821
S08	Npm1	2.3862e-165	7.40986e-161	1.33294	1	0.979
S08	Hsp90ab1	2.81358e-162	8.73701e-158	1.3811	1	0.974
S08	Utf1	1.39227e-157	4.32342e-153	0.37644	0.117	0.002
S08	Ran	2.48692e-151	7.72263e-147	1.53989	0.997	0.728
S08	Ybx3	2.73131e-146	8.48154e-142	1.17345	0.566	0.107
S08	Hsp90aa1	1.40547e-145	4.36441e-141	1.78464	0.97	0.627
S08	Ranbp1	3.87845e-145	1.20437e-140	1.54543	0.949	0.484
S08	Nme1	2.41528e-143	7.50018e-139	1.47221	0.991	0.667
S08	Mif	1.02258e-139	3.17543e-135	1.51834	0.988	0.75
S08	Odc1	6.8876e-137	2.13881e-132	1.15675	0.639	0.14
S08	Eif4a1	1.37663e-132	4.27486e-128	1.27863	0.997	0.831
S08	Hspd1	2.85691e-132	8.87157e-128	1.58348	0.91	0.41
S08	Hspa8	5.4134e-132	1.68102e-127	1.51201	0.997	0.963
S08	Pa2g4	1.96009e-131	6.08667e-127	1.40962	0.898	0.356
S08	Fabp5	3.1473e-129	9.77332e-125	0.85888	0.428	0.065
S08	Set	4.32402e-127	1.34274e-122	1.33528	0.988	0.713
S08	Shmt1	6.08977e-126	1.89106e-121	0.55878	0.289	0.03
S08	Tmem97	8.18235e-126	2.54086e-121	0.391083	0.232	0.019
S08	Dctpp1	4.50869e-123	1.40008e-118	0.999703	0.623	0.144
S08	Ybx1	1.37906e-117	4.2824e-113	1.30008	0.991	0.771
S08	Mrto4	3.02954e-114	9.40763e-110	1.15817	0.777	0.246
S08	Nolc1	4.81036e-113	1.49376e-108	1.09435	0.711	0.2
S08	Nhp2	1.34584e-111	4.17922e-107	1.26884	0.913	0.42
S08	Galk1	7.93692e-111	2.46465e-106	0.860857	0.542	0.116
S08	Serbp1	9.16784e-110	2.84689e-105	1.11187	0.994	0.834
S08	Slc25a5	6.92895e-108	2.15165e-103	1.12302	0.991	0.749
S08	Cdca7	7.60731e-108	2.3623e-103	0.556936	0.292	0.036
S08	Mthfd1	2.34959e-104	7.29617e-100	0.630134	0.416	0.072
S08	Prmt1	5.1603e-103	1.60243e-98	1.10835	0.867	0.354
S08	Atp5g1	6.29381e-103	1.95442e-98	1.14343	0.973	0.689
S08	Ppp1r14b	1.1939e-102	3.7074e-98	1.28381	0.937	0.562
S08	Nop58	2.65172e-102	8.2344e-98	1.18106	0.834	0.329
S08	Hspe1	6.64722e-102	2.06416e-97	1.01759	0.991	0.871
S08	C1qbp	1.214e-101	3.76984e-97	1.18791	0.913	0.447
S08	Gcsh	1.73797e-101	5.39691e-97	0.642601	0.407	0.071
S08	Nop16	1.63486e-100	5.07672e-96	0.744307	0.491	0.102
S08	Cct3	3.21602e-98	9.98669e-94	1.1422	0.931	0.484
S08	Anp32b	7.46717e-98	2.31878e-93	1.09921	0.973	0.676
S08	Psat1	1.70669e-96	5.2998e-92	0.603366	0.343	0.054
S08	Snrpd1	2.82154e-96	8.76173e-92	1.09347	0.867	0.384
S08	Smyd2	2.84028e-96	8.81992e-92	0.529209	0.325	0.049
S08	Cycs	3.27729e-96	1.0177e-91	1.18287	0.883	0.385
S08	Chchd4	3.1379e-94	9.74412e-90	0.672302	0.422	0.08
S08	Timm8a1	6.83813e-93	2.12344e-88	0.919209	0.66	0.191
S08	Slc19a1	2.68287e-91	8.3311e-87	0.503063	0.307	0.046
S08	Nudc	1.89204e-90	5.87534e-86	1.0307	0.873	0.382
S08	Dkc1	5.72152e-90	1.7767e-85	0.978698	0.795	0.296
S08	Gnl3	1.17205e-89	3.63956e-85	1.07001	0.81	0.321
S08	Nop56	4.03365e-89	1.25257e-84	1.11501	0.837	0.362
S08	Lap3	5.43753e-89	1.68852e-84	0.685331	0.491	0.112
S08	Fbl	1.93501e-87	6.00878e-83	1.05085	0.943	0.532
S08	Umps	3.26048e-87	1.01248e-82	0.584052	0.404	0.079
S08	Rsl1d1	1.64646e-86	5.11275e-82	1.0146	0.825	0.341
S08	Rangrf	1.67932e-86	5.21478e-82	0.511871	0.331	0.055
S08	Nefh	1.96137e-86	6.09065e-82	0.482843	0.268	0.037
S08	Mpp6	7.82609e-86	2.43023e-81	0.614689	0.44	0.092
S08	Ldha	3.51088e-85	1.09024e-80	1.19543	0.946	0.633
S08	Zfp593	3.81208e-85	1.18377e-80	0.858669	0.648	0.195
S08	Eprs	1.02857e-84	3.194e-80	0.890482	0.741	0.25
S08	Pus7	1.2625e-84	3.92045e-80	0.55326	0.349	0.062
S08	Atad3a	1.28689e-84	3.99619e-80	0.635541	0.446	0.096
S08	Snrpa1	6.56212e-84	2.03774e-79	0.905349	0.696	0.232
S08	Mybbp1a	1.87299e-83	5.8162e-79	0.937159	0.69	0.231
S08	Ddx39	5.39427e-83	1.67508e-78	0.93991	0.75	0.275
S08	Apex1	2.50815e-82	7.78857e-78	0.829271	0.59	0.168
S08	Ddx21	3.8446e-82	1.19386e-77	1.09686	0.825	0.366
S08	Erh	3.72187e-81	1.15575e-76	0.913579	0.699	0.242
S08	St13	7.35907e-81	2.28521e-76	0.956875	0.789	0.295
S08	Tmem238	1.12265e-80	3.48617e-76	0.617792	0.38	0.076
S08	Hirip3	6.03016e-80	1.87254e-75	0.455386	0.328	0.057
S08	Ifng	7.71615e-80	2.3961e-75	1.10212	0.139	0.011
S08	Mrpl12	1.01994e-79	3.16723e-75	0.932208	0.786	0.312
S08	Npm3	1.1703e-79	3.63413e-75	1.02429	0.904	0.492
S08	Cct8	1.84037e-79	5.71491e-75	1.02802	0.922	0.56
S08	Psma7	7.67537e-79	2.38343e-74	0.919312	0.979	0.712
S08	Slc29a1	1.233e-78	3.82885e-74	0.597126	0.373	0.075
S08	Thop1	2.3693e-78	7.35739e-74	0.316376	0.205	0.024
S08	Phgdh	4.51579e-78	1.40229e-73	1.03468	0.792	0.331
S08	Hnrnpab	1.25427e-77	3.89488e-73	1.02061	0.87	0.42
S08	Rrp1b	4.96982e-77	1.54328e-72	0.674259	0.437	0.101
S08	Hspa4	6.64548e-77	2.06362e-72	0.894884	0.714	0.256
S08	Pgam1	2.32701e-76	7.22607e-72	0.954471	0.744	0.289
S08	Nsun2	5.06823e-76	1.57384e-71	0.785619	0.654	0.209
S08	Tomm5	1.23427e-75	3.83279e-71	1.02814	0.84	0.408
S08	Ung	2.69078e-75	8.35567e-71	0.534279	0.352	0.069
S08	Snu13	6.78821e-75	2.10794e-70	1.02295	0.889	0.529
S08	St6galnac4	7.43718e-75	2.30947e-70	0.586124	0.404	0.089
S08	Hdgf	1.03771e-74	3.2224e-70	0.935955	0.771	0.319
S08	Irf8	1.26176e-74	3.91815e-70	0.814737	0.34	0.067
S08	Impdh2	1.49051e-74	4.62849e-70	0.962285	0.819	0.363
S08	Tpi1	4.82473e-74	1.49822e-69	0.806005	0.548	0.158
S08	Ftsj3	9.76778e-74	3.03319e-69	0.792949	0.575	0.17
S08	Cacybp	1.38991e-73	4.3161e-69	0.96288	0.813	0.361
S08	Tomm40	1.62306e-73	5.04009e-69	0.849183	0.642	0.214
S08	Shmt2	1.80744e-73	5.61264e-69	0.604707	0.53	0.141
S08	Hspa9	3.49564e-73	1.0855e-68	0.854546	0.762	0.288
S08	Ppia	8.25875e-73	2.56459e-68	0.514983	1	0.996
S08	G3bp1	8.29827e-73	2.57686e-68	1.00832	0.91	0.525
S08	Mettl1	1.08594e-72	3.37216e-68	0.780769	0.627	0.199
S08	Lyar	2.25283e-72	6.99572e-68	0.879477	0.611	0.199
S08	Nifk	4.2352e-72	1.31516e-67	0.705653	0.593	0.18
S08	Uqcrq	7.70743e-72	2.39339e-67	0.932751	0.934	0.597
S08	Pno1	8.66605e-72	2.69107e-67	0.531275	0.407	0.09
S08	Rrp9	1.44359e-71	4.48278e-67	0.62228	0.536	0.147
S08	Wdr12	1.8473e-71	5.73641e-67	0.683163	0.485	0.126
S08	Ppid	2.24675e-71	6.97684e-67	0.702958	0.611	0.187
S08	Sssca1	1.66279e-70	5.16347e-66	0.746295	0.59	0.184
S08	Phb	2.74627e-70	8.52799e-66	0.734862	0.605	0.188
S08	Pdcd1lg2	4.97939e-70	1.54625e-65	0.304464	0.145	0.013
S08	Noc2l	6.41322e-70	1.9915e-65	0.723824	0.617	0.194
S08	Ndufaf4	2.5211e-69	7.82877e-65	0.775954	0.584	0.179
S08	Fam162a	4.5574e-69	1.41521e-64	0.809694	0.675	0.239
S08	Gars	4.88675e-69	1.51748e-64	0.62788	0.557	0.163
S08	Ruvbl1	6.17943e-69	1.9189e-64	0.708441	0.53	0.154
S08	Hspa5	4.45274e-68	1.38271e-63	1.15441	0.84	0.445
S08	Rrs1	5.22646e-68	1.62297e-63	0.646397	0.518	0.146
S08	Uqcc2	1.25698e-67	3.90331e-63	0.902609	0.78	0.354
S08	Stip1	1.41746e-67	4.40164e-63	0.810964	0.63	0.213
S08	Cct5	7.67984e-67	2.38482e-62	0.908816	0.928	0.606
S08	Tars	1.13283e-66	3.51777e-62	0.530412	0.401	0.093
S08	Gar1	1.35513e-66	4.20808e-62	0.76638	0.687	0.246
S08	Dctd	1.73926e-66	5.40093e-62	0.3716	0.208	0.029
S08	Ppan	2.59627e-66	8.06219e-62	0.738135	0.527	0.158
S08	Srsf2	7.0973e-66	2.20393e-61	0.983406	0.873	0.497
S08	Rrp15	1.74595e-64	5.42169e-60	0.657938	0.548	0.167
S08	Eif2s2	4.0842e-64	1.26827e-59	0.944993	0.934	0.609
S08	Ipo5	4.18924e-64	1.30088e-59	0.555745	0.428	0.108
S08	Srsf7	7.15402e-64	2.22154e-59	0.902519	0.723	0.31
S08	Eif1	1.39075e-63	4.31871e-59	0.684375	1	0.978
S08	Prdx1	3.9409e-63	1.22377e-58	0.854791	0.952	0.654
S08	Eif3b	4.04423e-63	1.25585e-58	0.787597	0.681	0.247
S08	Tkt	5.50917e-63	1.71076e-58	0.885575	0.792	0.357
S08	Ebna1bp2	5.55004e-63	1.72345e-58	0.878161	0.705	0.294
S08	Snrpf	5.72242e-63	1.77698e-58	0.769624	0.973	0.735
S08	Eif1ax	9.03799e-63	2.80657e-58	0.85691	0.717	0.293
S08	Cd3eap	1.06391e-62	3.30375e-58	0.588209	0.419	0.106
S08	Kars	1.44689e-62	4.49303e-58	0.584488	0.449	0.12
S08	Tuba1b	1.83289e-62	5.69167e-58	0.976703	0.88	0.49
S08	Pdap1	3.64706e-62	1.13252e-57	0.760464	0.672	0.246
S08	Uchl3	4.25037e-62	1.31987e-57	0.757304	0.651	0.24
S08	Eif5b	1.34913e-61	4.18945e-57	0.87386	0.864	0.407
S08	Ifrd2	3.12789e-61	9.71305e-57	0.445651	0.337	0.074
S08	Nop10	6.50401e-61	2.01969e-56	0.860068	0.949	0.684
S08	Psma5	1.63082e-60	5.06419e-56	0.758781	0.825	0.373
S08	Nars	3.03655e-60	9.42939e-56	0.696367	0.605	0.203
S08	Uck2	3.15073e-60	9.78395e-56	0.505698	0.355	0.083
S08	Rars	4.14745e-60	1.28791e-55	0.596602	0.521	0.155
S08	Psme2	3.54292e-59	1.10018e-54	0.854688	0.961	0.73
S08	Slamf7	7.82294e-59	2.42926e-54	0.541646	0.316	0.07
S08	Tma16	1.39446e-58	4.33021e-54	0.509819	0.377	0.093
S08	Rcc2	1.93177e-58	5.99872e-54	0.793897	0.708	0.287
S08	Naa50	2.63851e-58	8.19337e-54	0.600336	0.497	0.148
S08	Nap1l1	6.33905e-58	1.96847e-53	0.845565	0.798	0.389
S08	Ndufab1	7.4229e-58	2.30503e-53	0.782933	0.786	0.364
S08	Glrx3	8.00267e-58	2.48507e-53	0.763619	0.78	0.344
S08	Srsf3	8.41376e-58	2.61272e-53	0.880811	0.964	0.698
S08	Ruvbl2	1.39489e-57	4.33157e-53	0.550214	0.41	0.108
S08	Rbm3	2.16047e-57	6.7089e-53	0.735218	0.985	0.842
S08	Eif2s1	2.95494e-57	9.17598e-53	0.763318	0.765	0.344
S08	Tcp1	7.89533e-57	2.45174e-52	0.825768	0.822	0.42
S08	Pgk1	1.14033e-56	3.54106e-52	0.776875	0.834	0.402
S08	Atp5b	1.96685e-56	6.10767e-52	0.734838	0.976	0.797
S08	U2af1	2.41033e-56	7.48481e-52	0.781469	0.783	0.374
S08	Chchd2	2.6131e-56	8.11446e-52	0.720717	0.979	0.852
S08	Pdia6	4.67309e-56	1.45114e-51	0.762793	0.605	0.221
S08	Pabpc4	1.09025e-55	3.38555e-51	0.502565	0.373	0.095
S08	Mir155hg	1.89561e-55	5.88643e-51	0.348827	0.12	0.012
S08	Phb2	1.95428e-55	6.06861e-51	0.883121	0.858	0.472
S08	Fkbp4	2.99802e-55	9.30977e-51	0.781816	0.729	0.312
S08	Ccdc86	3.47593e-55	1.07938e-50	0.486034	0.389	0.101
S08	Psme3	3.69699e-55	1.14803e-50	0.634967	0.47	0.142
S08	Eef1e1	3.9585e-55	1.22923e-50	0.666958	0.566	0.196
S08	Ndufa12	4.96232e-55	1.54095e-50	0.765565	0.774	0.356
S08	Nop2	5.02774e-55	1.56126e-50	0.435882	0.304	0.067
S08	Hsph1	7.05925e-55	2.19211e-50	0.601508	0.47	0.141
S08	Cks1b	1.90775e-54	5.92414e-50	0.304311	0.205	0.033
S08	Mat2a	3.62436e-54	1.12547e-49	0.85527	0.759	0.359
S08	Cox5a	3.8898e-54	1.2079e-49	0.788602	0.907	0.646
S08	Timm10	4.47367e-54	1.38921e-49	0.599723	0.569	0.194
S08	Bysl	9.73396e-54	3.02269e-49	0.496273	0.377	0.098
S08	Iars	1.67988e-53	5.21653e-49	0.469998	0.358	0.089
S08	Eif1a	1.83722e-53	5.70511e-49	0.613268	0.473	0.147
S08	Polr2f	1.88525e-53	5.85427e-49	0.799623	0.765	0.378
S08	Ptges3	3.60833e-53	1.12049e-48	0.773343	0.702	0.306
S08	Cdv3	4.16601e-53	1.29367e-48	0.78687	0.63	0.254
S08	Larp1	4.50337e-53	1.39843e-48	0.692922	0.663	0.255
S08	Cdk6	4.76464e-53	1.47956e-48	0.524788	0.361	0.092
S08	Polr2l	7.27876e-53	2.26027e-48	0.531936	0.428	0.123
S08	Pdcd5	1.46472e-52	4.5484e-48	0.796033	0.804	0.417
S08	Stoml2	1.50985e-52	4.68852e-48	0.561075	0.506	0.162
S08	Rpf2	2.02377e-52	6.28441e-48	0.557214	0.473	0.147
S08	Tfdp1	2.46631e-52	7.65862e-48	0.36798	0.283	0.061
S08	Cct7	2.8803e-52	8.94419e-48	0.847967	0.87	0.514
S08	Acot7	3.48054e-52	1.08081e-47	0.367581	0.238	0.046
S08	Etf1	5.23027e-52	1.62416e-47	0.615634	0.545	0.189
S08	Wdr43	6.16088e-52	1.91314e-47	0.6945	0.675	0.271
S08	Cluh	2.80424e-51	8.708e-47	0.397419	0.25	0.05
S08	Bop1	3.91425e-51	1.21549e-46	0.47583	0.419	0.118
S08	Hnrnpd	5.66435e-51	1.75895e-46	0.794971	0.861	0.473
S08	Syncrip	6.14178e-51	1.90721e-46	0.747532	0.732	0.328
S08	Cks2	2.53245e-50	7.86401e-46	0.505024	0.262	0.056
S08	Eif3j1	7.02687e-50	2.18205e-45	0.652718	0.587	0.22
S08	Eif3c	7.28136e-50	2.26108e-45	0.813492	0.828	0.462
S08	Psmb2	1.19794e-49	3.71996e-45	0.731708	0.822	0.425
S08	Mrps6	1.21151e-49	3.7621e-45	0.532091	0.37	0.103
S08	Aimp2	1.53787e-49	4.77556e-45	0.506724	0.422	0.125
S08	Rcl1	2.27974e-49	7.07926e-45	0.466951	0.37	0.1
S08	Heatr1	2.65863e-49	8.25583e-45	0.408167	0.349	0.09
S08	Cmss1	3.26668e-49	1.0144e-44	0.412214	0.307	0.074
S08	Rcc1	3.34401e-49	1.03842e-44	0.303144	0.199	0.034
S08	Tuba4a	3.79366e-49	1.17805e-44	0.77566	0.702	0.316
S08	Rbm8a	4.37254e-49	1.3578e-44	0.750689	0.798	0.399
S08	Hnrnpdl	4.75714e-49	1.47724e-44	0.746268	0.756	0.349
S08	Sub1	4.82926e-49	1.49963e-44	0.697046	0.976	0.783
S08	Pole3	5.01913e-49	1.55859e-44	0.415176	0.346	0.089
S08	Mrpl20	5.91015e-49	1.83528e-44	0.739176	0.729	0.331
S08	Ppat	7.10464e-49	2.2062e-44	0.477998	0.373	0.102
S08	Sept11	7.87504e-49	2.44544e-44	0.524355	0.434	0.131
S08	Magoh	9.96114e-49	3.09323e-44	0.727736	0.78	0.365
S08	Gapdh	1.35843e-48	4.21833e-44	0.764548	0.955	0.809
S08	Hivep3	1.95777e-48	6.07947e-44	0.568324	0.187	0.032
S08	Wdr18	2.20462e-48	6.846e-44	0.511933	0.413	0.122
S08	Agpat5	2.26756e-48	7.04146e-44	0.486145	0.386	0.109
S08	Mars	2.43561e-48	7.56328e-44	0.437413	0.349	0.092
S08	Strap	3.46761e-48	1.0768e-43	0.623232	0.599	0.231
S08	Cd320	1.02682e-47	3.1886e-43	0.305319	0.22	0.042
S08	Cdk4	1.62825e-47	5.05619e-43	0.702568	0.675	0.292
S08	Aen	1.64647e-47	5.11278e-43	0.4328	0.389	0.109
S08	Banf1	1.76249e-47	5.47305e-43	0.752284	0.819	0.431
S08	Calr	2.65135e-47	8.23324e-43	0.915674	0.883	0.612
S08	Timm50	2.73997e-47	8.50842e-43	0.464436	0.422	0.126
S08	Cd160	4.40145e-47	1.36678e-42	0.738822	0.449	0.147
S08	Smyd5	4.98566e-47	1.5482e-42	0.377631	0.247	0.053
S08	Pcbp1	5.16023e-47	1.60241e-42	0.746266	0.813	0.433
S08	Pla2g12a	7.12418e-47	2.21227e-42	0.390445	0.256	0.056
S08	Pebp1	1.11211e-46	3.45344e-42	0.730789	0.864	0.522
S08	Eif4e	1.3213e-46	4.10304e-42	0.603122	0.542	0.195
S08	Gspt1	2.90665e-46	9.02601e-42	0.699844	0.651	0.28
S08	Bzw2	3.01399e-46	9.35935e-42	0.625824	0.687	0.287
S08	Fkbp2	4.48195e-46	1.39178e-41	0.523344	0.434	0.136
S08	Mthfd2	6.81396e-46	2.11594e-41	0.523829	0.431	0.135
S08	Rexo2	8.68719e-46	2.69763e-41	0.806886	0.795	0.424
S08	Nip7	8.79437e-46	2.73091e-41	0.612919	0.557	0.212
S08	Timm13	9.39609e-46	2.91777e-41	0.710056	0.858	0.49
S08	Psma4	1.1772e-45	3.65557e-41	0.736577	0.828	0.464
S08	Psma6	1.31009e-45	4.06822e-41	0.746945	0.774	0.377
S08	Lilr4b	1.3279e-45	4.12353e-41	0.263605	0.081	0.007
S08	Sar1a	1.35165e-45	4.19728e-41	0.60108	0.593	0.227
S08	Aprt	1.60951e-45	4.99802e-41	0.779036	0.825	0.458
S08	Rbbp7	1.69347e-45	5.25873e-41	0.654593	0.696	0.298
S08	Tcerg1	2.01937e-45	6.27075e-41	0.544826	0.422	0.132
S08	Mdn1	2.65503e-45	8.24467e-41	0.541827	0.473	0.159
S08	Rbmxl1	2.79082e-45	8.66635e-41	0.491734	0.482	0.16
S08	Snrpd2	3.54652e-45	1.1013e-40	0.673355	0.925	0.655
S08	Bzw1	3.90859e-45	1.21373e-40	0.690823	0.72	0.337
S08	Psmb5	4.15162e-45	1.2892e-40	0.694625	0.855	0.479
S08	Eif3g	5.4389e-45	1.68894e-40	0.706177	0.789	0.413
S08	Nasp	5.69685e-45	1.76904e-40	0.609988	0.536	0.2
S08	Pwp1	8.61337e-45	2.67471e-40	0.376451	0.322	0.084
S08	Txnl4a	1.10948e-44	3.44527e-40	0.545872	0.518	0.184
S08	Cct2	1.87378e-44	5.81865e-40	0.694213	0.898	0.589
S08	Mrps7	1.9739e-44	6.12955e-40	0.498215	0.485	0.162
S08	Nudt5	3.14865e-44	9.77752e-40	0.493997	0.446	0.145
S08	Btf3	4.09042e-44	1.2702e-39	0.495308	0.997	0.946
S08	Pdcd11	4.2602e-44	1.32292e-39	0.509603	0.458	0.151
S08	Utp20	4.99498e-44	1.55109e-39	0.347817	0.307	0.078
S08	Eef1g	5.35923e-44	1.6642e-39	0.499139	0.991	0.949
S08	Utp18	1.33108e-43	4.1334e-39	0.46932	0.467	0.152
S08	Cnbp	1.79031e-43	5.55946e-39	0.674486	0.949	0.658
S08	Mtap	1.79225e-43	5.56548e-39	0.456534	0.437	0.14
S08	Smarcc1	2.47596e-43	7.68859e-39	0.482369	0.44	0.143
S08	Psmd1	2.52612e-43	7.84435e-39	0.455182	0.395	0.121
S08	Nop14	2.81328e-43	8.73608e-39	0.514514	0.47	0.159
S08	Eif2b3	3.2564e-43	1.01121e-38	0.385306	0.277	0.068
S08	Hat1	5.22207e-43	1.62161e-38	0.433992	0.389	0.116
S08	Mrpl15	8.41894e-43	2.61433e-38	0.63603	0.654	0.28
S08	Cad	1.94258e-42	6.03231e-38	0.397505	0.292	0.074
S08	Fasn	1.96782e-42	6.11067e-38	0.396358	0.346	0.098
S08	Pum3	2.11709e-42	6.57419e-38	0.553338	0.482	0.171
S08	Tomm70a	2.13434e-42	6.62776e-38	0.558173	0.476	0.169
S08	Alyref	2.34447e-42	7.28029e-38	0.594788	0.548	0.214
S08	Wdr46	2.37883e-42	7.38698e-38	0.406622	0.413	0.127
S08	Bcl7c	2.76773e-42	8.59464e-38	0.449047	0.428	0.136
S08	Gps1	3.60831e-42	1.12049e-37	0.48811	0.452	0.153
S08	Psmb6	5.23396e-42	1.6253e-37	0.656431	0.855	0.477
S08	Gadd45b	5.56072e-42	1.72677e-37	0.654311	0.229	0.052
S08	Polr1b	1.35935e-41	4.2212e-37	0.287609	0.208	0.042
S08	Clns1a	1.848e-41	5.7386e-37	0.473048	0.548	0.199
S08	Abce1	2.36911e-41	7.35681e-37	0.462383	0.5	0.175
S08	Bax	2.38633e-41	7.41028e-37	0.694351	0.762	0.408
S08	Lsm2	2.94513e-41	9.14553e-37	0.605622	0.608	0.251
S08	Timm9	3.07036e-41	9.53437e-37	0.566728	0.536	0.202
S08	Znhit6	3.40968e-41	1.05881e-36	0.437104	0.37	0.112
S08	Gtpbp4	4.4176e-41	1.3718e-36	0.659977	0.699	0.323
S08	Wdr75	4.77581e-41	1.48303e-36	0.387911	0.328	0.092
S08	Eif3a	5.00314e-41	1.55362e-36	0.775538	0.858	0.554
S08	Anp32e	5.46861e-41	1.69817e-36	0.564894	0.611	0.248
S08	Psmc5	8.6351e-41	2.68146e-36	0.581267	0.702	0.321
S08	Il2ra	1.00097e-40	3.1083e-36	0.354436	0.105	0.013
S08	Llph	1.38206e-40	4.2917e-36	0.666721	0.837	0.489
S08	Fam136a	1.43034e-40	4.44164e-36	0.450743	0.328	0.094
S08	Ctps	1.86752e-40	5.79921e-36	0.336173	0.244	0.057
S08	Wdr61	2.04291e-40	6.34383e-36	0.439188	0.431	0.141
S08	Ddx1	2.15971e-40	6.70656e-36	0.34722	0.313	0.085
S08	Hnrnpu	2.3762e-40	7.37881e-36	0.729619	0.922	0.627
S08	Eef1akmt4	2.57258e-40	7.98862e-36	0.274943	0.187	0.036
S08	Bcap29	2.63676e-40	8.18793e-36	0.466788	0.467	0.163
S08	Polr3d	2.7627e-40	8.579e-36	0.324183	0.28	0.071
S08	Snrpb	4.05355e-40	1.25875e-35	0.66653	0.901	0.608
S08	Canx	6.07453e-40	1.88632e-35	0.665737	0.642	0.296
S08	Mydgf	8.50115e-40	2.63986e-35	0.548332	0.53	0.203
S08	Mrpl17	9.10058e-40	2.826e-35	0.52047	0.497	0.185
S08	Vars	1.03506e-39	3.21417e-35	0.505556	0.569	0.224
S08	Aatf	1.05515e-39	3.27656e-35	0.421977	0.407	0.13
S08	Lsm6	1.1878e-39	3.68849e-35	0.599191	0.759	0.368
S08	Ltv1	1.67557e-39	5.20314e-35	0.43821	0.419	0.137
S08	Rpn1	1.85266e-39	5.75305e-35	0.553223	0.446	0.157
S08	Ddx27	2.9204e-39	9.06872e-35	0.521673	0.503	0.19
S08	Eif4g1	2.92959e-39	9.09726e-35	0.594156	0.657	0.293
S08	Dnajc2	3.05513e-39	9.48711e-35	0.618684	0.633	0.284
S08	Kmt5a	3.8017e-39	1.18054e-34	0.425499	0.404	0.13
S08	Snrpe	3.91441e-39	1.21554e-34	0.582038	0.955	0.783
S08	Lsm12	4.7153e-39	1.46424e-34	0.566884	0.651	0.28
S08	Snrpa	5.52098e-39	1.71443e-34	0.461795	0.464	0.163
S08	Psmd7	5.79387e-39	1.79917e-34	0.601934	0.672	0.306
S08	Ddx56	6.39998e-39	1.98739e-34	0.340896	0.286	0.076
S08	Atp5g3	1.53871e-38	4.77817e-34	0.653738	0.846	0.492
S08	Nat10	1.69841e-38	5.27408e-34	0.343137	0.268	0.069
S08	Cinp	3.14971e-38	9.7808e-34	0.32717	0.241	0.058
S08	Rsl24d1	4.57647e-38	1.42113e-33	0.525844	0.512	0.199
S08	Wdr36	5.87224e-38	1.82351e-33	0.315715	0.247	0.06
S08	Eif6	9.17634e-38	2.84953e-33	0.607841	0.729	0.363
S08	Lars	9.95286e-38	3.09066e-33	0.426394	0.41	0.135
S08	Abcf2	1.37869e-37	4.28124e-33	0.417315	0.343	0.105
S08	Tfrc	1.74076e-37	5.40557e-33	0.339406	0.181	0.037
S08	Kpna3	1.7568e-37	5.45538e-33	0.308223	0.235	0.056
S08	Ipo4	1.78812e-37	5.55264e-33	0.296749	0.238	0.057
S08	Lta	1.8258e-37	5.66967e-33	0.522915	0.187	0.039
S08	Abhd11	1.95114e-37	6.05888e-33	0.329798	0.343	0.102
S08	Smco4	3.05906e-37	9.4993e-33	0.346246	0.307	0.088
S08	Tomm20	3.12009e-37	9.68882e-33	0.606514	0.952	0.73
S08	Gadd45g	3.1349e-37	9.73482e-33	0.489506	0.178	0.036
S08	Nle1	3.3355e-37	1.03577e-32	0.336725	0.268	0.07
S08	Gsto1	3.47197e-37	1.07815e-32	0.314844	0.247	0.062
S08	Magohb	3.48336e-37	1.08169e-32	0.350535	0.292	0.082
S08	Pusl1	3.76434e-37	1.16894e-32	0.297697	0.244	0.06
S08	Siva1	4.74245e-37	1.47267e-32	0.398731	0.38	0.122
S08	Eny2	5.2814e-37	1.64003e-32	0.571875	0.693	0.313
S08	Abcf1	9.10853e-37	2.82847e-32	0.513942	0.623	0.263
S08	Carm1	1.02025e-36	3.16819e-32	0.269379	0.229	0.054
S08	Pin1	1.22553e-36	3.80563e-32	0.497788	0.506	0.195
S08	Gart	1.25838e-36	3.90765e-32	0.497274	0.488	0.183
S08	Pes1	1.57423e-36	4.88847e-32	0.40879	0.367	0.118
S08	Naf1	1.62535e-36	5.04721e-32	0.283254	0.184	0.038
S08	Pkm	1.73338e-36	5.38268e-32	0.688905	0.846	0.531
S08	Prmt7	1.77492e-36	5.51167e-32	0.372776	0.346	0.106
S08	Pitrm1	1.80654e-36	5.60985e-32	0.333845	0.25	0.064
S08	Mrpl19	1.92619e-36	5.9814e-32	0.471832	0.443	0.158
S08	Txn2	2.6897e-36	8.35233e-32	0.613917	0.747	0.394
S08	Tmem147	3.87124e-36	1.20214e-31	0.434283	0.476	0.176
S08	Ssb	4.99753e-36	1.55188e-31	0.629365	0.877	0.549
S08	Mecr	5.47863e-36	1.70128e-31	0.25902	0.184	0.038
S08	Ubl4a	7.44147e-36	2.3108e-31	0.453747	0.446	0.163
S08	Pold2	7.53117e-36	2.33866e-31	0.330759	0.31	0.09
S08	Bud23	9.97868e-36	3.09868e-31	0.415415	0.386	0.13
S08	Larp4	1.03427e-35	3.21171e-31	0.431696	0.422	0.148
S08	Bcl2a1b	1.172e-35	3.63941e-31	0.680842	0.334	0.11
S08	Prmt5	1.34479e-35	4.17599e-31	0.371061	0.343	0.106
S08	Hnrnpa3	1.51375e-35	4.70065e-31	0.684314	0.916	0.698
S08	Ola1	1.62698e-35	5.05225e-31	0.531122	0.599	0.262
S08	Mrps28	1.89203e-35	5.87531e-31	0.437576	0.449	0.163
S08	Bccip	1.98129e-35	6.1525e-31	0.525488	0.569	0.24
S08	Sdf2l1	2.37525e-35	7.37587e-31	0.410311	0.277	0.078
S08	Polr1a	2.37547e-35	7.37655e-31	0.358137	0.289	0.083
S08	Uchl5	3.02432e-35	9.39142e-31	0.405022	0.401	0.137
S08	Pinx1	5.66394e-35	1.75882e-30	0.349557	0.298	0.087
S08	Dph3	6.21404e-35	1.92965e-30	0.494634	0.548	0.223
S08	Ndufa5	6.60502e-35	2.05106e-30	0.609916	0.726	0.39
S08	Noc4l	6.88348e-35	2.13753e-30	0.354133	0.262	0.071
S08	Ddx18	6.90253e-35	2.14344e-30	0.616269	0.684	0.336
S08	Cdc37	9.3051e-35	2.88951e-30	0.64628	0.816	0.477
S08	Ssrp1	1.02142e-34	3.1718e-30	0.556669	0.657	0.313
S08	Tsr1	1.4149e-34	4.3937e-30	0.397394	0.337	0.107
S08	Mrpl54	1.52319e-34	4.72995e-30	0.575846	0.654	0.299
S08	Mrpl23	1.71263e-34	5.31824e-30	0.596291	0.846	0.528
S08	Pfdn2	2.25124e-34	6.99079e-30	0.589217	0.75	0.396
S08	Polr2h	2.46522e-34	7.65525e-30	0.476398	0.518	0.211
S08	Trmt61a	2.6362e-34	8.18618e-30	0.326961	0.262	0.071
S08	Xcl1	2.71764e-34	8.4391e-30	1.84233	0.383	0.146
S08	Adsl	3.50885e-34	1.0896e-29	0.377789	0.361	0.117
S08	Rnf126	4.24445e-34	1.31803e-29	0.360714	0.361	0.118
S08	Pycrl	7.42606e-34	2.30601e-29	0.293904	0.253	0.067
S08	Psma3	8.16384e-34	2.53512e-29	0.582284	0.892	0.603
S08	Yars	8.53354e-34	2.64992e-29	0.275212	0.241	0.062
S08	Txnl1	1.54799e-33	4.80698e-29	0.50312	0.599	0.258
S08	Ahsa1	1.835e-33	5.69821e-29	0.525385	0.611	0.28
S08	Ak6	2.34457e-33	7.2806e-29	0.353602	0.28	0.081
S08	Mcm5	2.85925e-33	8.87883e-29	0.322378	0.235	0.062
S08	Mrps18b	3.00079e-33	9.31836e-29	0.392525	0.473	0.178
S08	Mphosph10	3.07875e-33	9.56045e-29	0.495188	0.536	0.221
S08	Epop	3.07894e-33	9.56102e-29	0.253319	0.172	0.036
S08	Ppif	3.33759e-33	1.03642e-28	0.31789	0.301	0.091
S08	Glrx5	3.96686e-33	1.23183e-28	0.569008	0.608	0.276
S08	Lrrc59	6.52842e-33	2.02727e-28	0.383394	0.322	0.102
S08	Comtd1	7.069e-33	2.19514e-28	0.381576	0.271	0.079
S08	Higd1a	7.08005e-33	2.19857e-28	0.596998	0.693	0.35
S08	Ufm1	8.88422e-33	2.75882e-28	0.436822	0.458	0.175
S08	Cd83	9.544e-33	2.9637e-28	0.414382	0.133	0.024
S08	Psmg3	1.23103e-32	3.82273e-28	0.333227	0.316	0.098
S08	Gnl2	1.33666e-32	4.15072e-28	0.381162	0.355	0.118
S08	Metap2	1.35163e-32	4.19721e-28	0.512143	0.654	0.303
S08	Taf10	1.63773e-32	5.08564e-28	0.590634	0.883	0.607
S08	Cct4	1.69123e-32	5.25176e-28	0.588636	0.825	0.49
S08	Snd1	1.77797e-32	5.52114e-28	0.362538	0.319	0.1
S08	Cd200	1.89451e-32	5.88301e-28	0.369106	0.111	0.017
S08	Farsb	1.89909e-32	5.89723e-28	0.406964	0.419	0.152
S08	Mcm2	2.27234e-32	7.0563e-28	0.363643	0.265	0.077
S08	Las1l	2.47751e-32	7.69341e-28	0.366096	0.401	0.141
S08	Nup43	3.01723e-32	9.36941e-28	0.30444	0.241	0.065
S08	Mrpl36	3.15287e-32	9.79062e-28	0.536414	0.566	0.255
S08	Naa25	3.26557e-32	1.01406e-27	0.282769	0.271	0.077
S08	Pfdn6	3.34545e-32	1.03886e-27	0.473199	0.59	0.26
S08	Crls1	3.66143e-32	1.13698e-27	0.286708	0.19	0.044
S08	Sumo2	3.7934e-32	1.17797e-27	0.551905	0.952	0.79
S08	Relb	4.27286e-32	1.32685e-27	0.375683	0.34	0.113
S08	Usmg5	5.86566e-32	1.82146e-27	0.589062	0.774	0.431
S08	Atp5d	6.99228e-32	2.17131e-27	0.564201	0.907	0.695
S08	Dis3	7.90932e-32	2.45608e-27	0.274918	0.184	0.042
S08	Lsm7	1.01316e-31	3.14618e-27	0.555612	0.642	0.316
S08	Dtymk	1.24678e-31	3.87161e-27	0.446772	0.452	0.176
S08	Usp14	1.28582e-31	3.99285e-27	0.316102	0.337	0.109
S08	Caprin1	1.64373e-31	5.10426e-27	0.484083	0.623	0.282
S08	Hint1	1.70983e-31	5.30953e-27	0.575241	0.925	0.741
S08	Eif3l	1.99302e-31	6.18892e-27	0.504442	0.627	0.295
S08	Zmynd19	2.2849e-31	7.0953e-27	0.280549	0.163	0.035
S08	Cdk2ap1	2.30664e-31	7.16282e-27	0.383501	0.337	0.113
S08	Cox7b	3.09762e-31	9.61904e-27	0.545407	0.928	0.682
S08	Psmg2	3.64873e-31	1.13304e-26	0.336027	0.319	0.103
S08	Ndufa4	3.87461e-31	1.20318e-26	0.5489	0.958	0.803
S08	Psmd2	3.98349e-31	1.23699e-26	0.466302	0.542	0.234
S08	Klhdc4	4.67843e-31	1.45279e-26	0.333969	0.283	0.087
S08	Utp14a	5.11198e-31	1.58742e-26	0.466618	0.491	0.202
S08	Brix1	5.28488e-31	1.64111e-26	0.465724	0.503	0.208
S08	Ctu2	6.87087e-31	2.13361e-26	0.297028	0.316	0.1
S08	Mcm6	6.91654e-31	2.14779e-26	0.424183	0.361	0.128
S08	Psmd12	7.98719e-31	2.48026e-26	0.465754	0.53	0.232
S08	Cebpz	8.83615e-31	2.74389e-26	0.517374	0.617	0.294
S08	Grwd1	1.09863e-30	3.41156e-26	0.288795	0.292	0.089
S08	Psmd11	1.30031e-30	4.03786e-26	0.458291	0.566	0.251
S08	Hnrnpc	1.57167e-30	4.8805e-26	0.563631	0.822	0.5
S08	Edf1	1.63011e-30	5.06197e-26	0.554266	0.898	0.626
S08	Phf5a	2.14121e-30	6.6491e-26	0.496836	0.645	0.305
S08	Tubb4b	2.31407e-30	7.18589e-26	0.610827	0.69	0.366
S08	Aasdhppt	2.43888e-30	7.57347e-26	0.298999	0.316	0.101
S08	Cyc1	4.12328e-30	1.2804e-25	0.521844	0.666	0.325
S08	Mthfd1l	4.61705e-30	1.43373e-25	0.312816	0.259	0.076
S08	Ipo7	4.83715e-30	1.50208e-25	0.39696	0.316	0.105
S08	Pelp1	5.10139e-30	1.58413e-25	0.287832	0.214	0.056
S08	Prpf19	5.12132e-30	1.59032e-25	0.410611	0.41	0.156
S08	Fkbp1a	5.35697e-30	1.6635e-25	0.537367	0.723	0.379
S08	Gpatch4	6.00042e-30	1.86331e-25	0.386603	0.506	0.206
S08	Yrdc	6.51238e-30	2.02229e-25	0.422641	0.38	0.14
S08	Ndufb4	8.25735e-30	2.56416e-25	0.518868	0.756	0.425
S08	Isy1	9.29981e-30	2.88787e-25	0.395431	0.425	0.162
S08	Timm17a	9.36437e-30	2.90792e-25	0.468216	0.512	0.22
S08	Eif3d	9.85348e-30	3.0598e-25	0.535506	0.708	0.373
S08	Nol11	1.00759e-29	3.12888e-25	0.390347	0.383	0.14
S08	Nol6	1.08089e-29	3.35649e-25	0.282232	0.238	0.067
S08	Sdhaf1	1.52998e-29	4.75103e-25	0.400235	0.358	0.127
S08	Psmd6	1.83598e-29	5.70127e-25	0.453622	0.557	0.252
S08	Ndufaf2	2.31472e-29	7.18789e-25	0.293265	0.244	0.07
S08	Ndufb6	2.48046e-29	7.70258e-25	0.485696	0.602	0.283
S08	Dad1	2.52758e-29	7.84889e-25	0.553614	0.919	0.752
S08	Xpot	2.70659e-29	8.40478e-25	0.264849	0.211	0.056
S08	Hnrnpa2b1	2.91481e-29	9.05137e-25	0.523289	0.943	0.75
S08	Slc7a1	3.03907e-29	9.43722e-25	0.345043	0.304	0.1
S08	Pomp	3.64265e-29	1.13115e-24	0.59123	0.864	0.586
S08	Nudcd2	5.45049e-29	1.69254e-24	0.392096	0.392	0.148
S08	Mcm3	6.06693e-29	1.88396e-24	0.405721	0.289	0.094
S08	Naa20	6.52029e-29	2.02475e-24	0.374587	0.373	0.137
S08	Bcl3	6.63071e-29	2.05903e-24	0.305826	0.19	0.048
S08	Kpnb1	6.95956e-29	2.16115e-24	0.438799	0.482	0.201
S08	Fubp1	7.43577e-29	2.30903e-24	0.609994	0.861	0.575
S08	Bcl2l1	7.72278e-29	2.39815e-24	0.323779	0.166	0.038
S08	Rangap1	7.74923e-29	2.40637e-24	0.357663	0.464	0.181
S08	Rbm17	1.00333e-28	3.11565e-24	0.418962	0.488	0.203
S08	Pou2f2	1.06213e-28	3.29822e-24	0.664111	0.38	0.15
S08	Ndufc2	1.22842e-28	3.81461e-24	0.533084	0.741	0.403
S08	Id3	1.25455e-28	3.89576e-24	0.856939	0.542	0.265
S08	Top1	1.2685e-28	3.93908e-24	0.556139	0.762	0.438
S08	Sfxn1	1.49377e-28	4.6386e-24	0.435113	0.446	0.183
S08	Mrps24	1.58528e-28	4.92276e-24	0.548048	0.747	0.417
S08	Sf3a3	1.76793e-28	5.48995e-24	0.339221	0.44	0.17
S08	Cfdp1	2.12936e-28	6.61229e-24	0.473927	0.545	0.251
S08	Emc6	2.19275e-28	6.80915e-24	0.517377	0.59	0.289
S08	Bola3	2.36582e-28	7.34659e-24	0.388891	0.5	0.21
S08	Chchd1	2.94544e-28	9.14649e-24	0.515656	0.675	0.356
S08	Kdm6b	3.10337e-28	9.6369e-24	0.447522	0.292	0.098
S08	Hnrnpa0	3.51386e-28	1.09116e-23	0.516379	0.904	0.678
S08	Pfn1	4.14137e-28	1.28602e-23	0.389718	1	0.99
S08	Hsp90b1	4.15284e-28	1.28958e-23	0.663959	0.732	0.43
S08	Nudt19	5.33943e-28	1.65805e-23	0.345647	0.358	0.131
S08	Slirp	6.80722e-28	2.11385e-23	0.317918	0.398	0.149
S08	Dynll2	6.94281e-28	2.15595e-23	0.334162	0.286	0.093
S08	Esf1	8.78649e-28	2.72847e-23	0.424319	0.548	0.243
S08	Grpel1	1.02613e-27	3.18645e-23	0.457845	0.599	0.285
S08	Naa15	1.78998e-27	5.55843e-23	0.421918	0.542	0.238
S08	Wdr77	1.96787e-27	6.11081e-23	0.302773	0.292	0.096
S08	Srsf9	2.22942e-27	6.92303e-23	0.404167	0.491	0.21
S08	Mak16	2.71367e-27	8.42677e-23	0.43694	0.497	0.216
S08	Pprc1	2.87271e-27	8.92062e-23	0.287669	0.247	0.074
S08	Sigmar1	3.73773e-27	1.16068e-22	0.299854	0.265	0.083
S08	Smn1	5.59669e-27	1.73794e-22	0.365983	0.322	0.115
S08	Bst2	6.30754e-27	1.95868e-22	0.617109	0.777	0.455
S08	Ddx10	8.28696e-27	2.57335e-22	0.430185	0.416	0.169
S08	Lrpprc	8.4879e-27	2.63575e-22	0.281025	0.292	0.096
S08	Slc35b2	9.32462e-27	2.89558e-22	0.251149	0.205	0.056
S08	Mrps5	9.42514e-27	2.92679e-22	0.32033	0.428	0.167
S08	Ndufb7	1.15836e-26	3.59706e-22	0.500553	0.883	0.595
S08	Slc16a1	1.1663e-26	3.62171e-22	0.302057	0.232	0.069
S08	Idh3a	1.64611e-26	5.11166e-22	0.365917	0.383	0.149
S08	Thyn1	1.70262e-26	5.28716e-22	0.348867	0.328	0.118
S08	Ube2e1	1.90949e-26	5.92955e-22	0.338936	0.431	0.172
S08	Srsf6	2.1111e-26	6.55561e-22	0.502778	0.675	0.365
S08	Mrpl16	2.15328e-26	6.68659e-22	0.361715	0.328	0.12
S08	Mrpl21	2.37801e-26	7.38445e-22	0.48784	0.587	0.286
S08	Cdc34	2.50386e-26	7.77522e-22	0.326266	0.361	0.134
S08	Elob	2.57762e-26	8.00428e-22	0.458085	0.94	0.746
S08	Sdad1	2.62501e-26	8.15146e-22	0.315411	0.34	0.123
S08	Isyna1	2.65464e-26	8.24344e-22	0.327548	0.349	0.128
S08	Psmg1	3.01165e-26	9.35207e-22	0.317554	0.316	0.111
S08	Sf3b4	3.54015e-26	1.09932e-21	0.346481	0.367	0.138
S08	Hsd17b12	3.97315e-26	1.23378e-21	0.324396	0.334	0.121
S08	Polr2e	5.99744e-26	1.86239e-21	0.506989	0.648	0.348
S08	Mrpl42	6.21667e-26	1.93046e-21	0.476729	0.584	0.287
S08	Slc25a39	6.41248e-26	1.99127e-21	0.305026	0.253	0.08
S08	Pfdn4	6.65746e-26	2.06734e-21	0.366985	0.383	0.15
S08	Gtf2f1	9.49796e-26	2.9494e-21	0.367698	0.343	0.128
S08	Hnrnpf	1.0082e-25	3.13075e-21	0.434811	0.985	0.89
S08	Hprt	1.01626e-25	3.1558e-21	0.487945	0.617	0.313
S08	Cyb5b	1.05483e-25	3.27556e-21	0.310056	0.38	0.144
S08	Mtch2	1.2503e-25	3.88255e-21	0.307414	0.464	0.189
S08	Gpn1	1.29009e-25	4.00612e-21	0.258188	0.28	0.092
S08	Eloc	1.41986e-25	4.40909e-21	0.460106	0.639	0.32
S08	Elac2	1.49237e-25	4.63426e-21	0.252478	0.193	0.053
S08	Atp5o.1	1.56488e-25	4.85941e-21	0.471295	0.873	0.616
S08	Cndp2	1.59468e-25	4.95197e-21	0.277254	0.28	0.093
S08	Alkbh1	1.6837e-25	5.22838e-21	0.456495	0.56	0.266
S08	Sdhb	1.72108e-25	5.34447e-21	0.450214	0.642	0.328
S08	Myc	1.99502e-25	6.19514e-21	0.435067	0.352	0.137
S08	Npepl1	2.15899e-25	6.70432e-21	0.36641	0.361	0.139
S08	Rnps1	2.22431e-25	6.90714e-21	0.390241	0.446	0.187
S08	Rwdd1	2.51291e-25	7.80333e-21	0.548685	0.657	0.363
S08	Bsg	2.58517e-25	8.02774e-21	0.471618	0.708	0.377
S08	Trnt1	2.80684e-25	8.71609e-21	0.33667	0.325	0.119
S08	Psma2	2.98904e-25	9.28185e-21	0.51449	0.892	0.638
S08	Ndufb2	3.7863e-25	1.17576e-20	0.434756	0.627	0.305
S08	Sod2	3.98818e-25	1.23845e-20	0.36795	0.512	0.223
S08	Psme1	4.29454e-25	1.33358e-20	0.45772	0.955	0.865
S08	Trim28	4.38469e-25	1.36158e-20	0.339276	0.404	0.16
S08	Pfkl	4.56813e-25	1.41854e-20	0.255444	0.28	0.093
S08	Cd82	4.69485e-25	1.45789e-20	0.69877	0.557	0.293
S08	Smarca5	4.7018e-25	1.46005e-20	0.458676	0.636	0.313
S08	Atp5f1	5.59303e-25	1.7368e-20	0.507911	0.898	0.688
S08	Ssr4	5.98048e-25	1.85712e-20	0.470886	0.889	0.632
S08	Lcp1	6.38064e-25	1.98138e-20	0.473956	0.955	0.749
S08	Eif4a3	6.41347e-25	1.99157e-20	0.374674	0.63	0.301
S08	Dcun1d5	7.03153e-25	2.1835e-20	0.442451	0.587	0.278
S08	Qdpr	7.27547e-25	2.25925e-20	0.315741	0.416	0.169
S08	Uqcr10	8.53489e-25	2.65034e-20	0.525907	0.846	0.561
S08	Cox7c	9.47596e-25	2.94257e-20	0.437694	0.961	0.818
S08	Hnrnpa1	9.94001e-25	3.08667e-20	0.554095	0.87	0.639
S08	Psmd14	1.02136e-24	3.17164e-20	0.413302	0.503	0.23
S08	Snrpd3	1.05348e-24	3.27139e-20	0.507345	0.852	0.567
S08	Myb	1.09233e-24	3.39201e-20	0.536876	0.214	0.066
S08	Ube2l3	1.1028e-24	3.42452e-20	0.447275	0.738	0.418
S08	Pbdc1	1.13313e-24	3.51872e-20	0.363025	0.413	0.17
S08	Pus1	1.34643e-24	4.18108e-20	0.305827	0.331	0.123
S08	Vdac2	1.48987e-24	4.6265e-20	0.501159	0.768	0.46
S08	Tipin	1.83346e-24	5.69345e-20	0.286606	0.259	0.086
S08	Trap1	1.83732e-24	5.70544e-20	0.290876	0.301	0.106
S08	Denr	1.9594e-24	6.08452e-20	0.455374	0.608	0.315
S08	Larp1b	1.97603e-24	6.13616e-20	0.269842	0.238	0.075
S08	Nfkbib	2.09391e-24	6.50221e-20	0.300596	0.322	0.118
S08	Mapkapk2	2.91439e-24	9.05004e-20	0.298763	0.274	0.093
S08	Slc3a2	3.16138e-24	9.81703e-20	0.478514	0.648	0.331
S08	Ddb1	4.47517e-24	1.38967e-19	0.347754	0.407	0.167
S08	Tbx21	4.70908e-24	1.46231e-19	0.270088	0.166	0.044
S08	BC003965	5.1002e-24	1.58376e-19	0.323398	0.443	0.187
S08	Prpf31	5.74956e-24	1.78541e-19	0.322056	0.38	0.149
S08	Guk1	5.85146e-24	1.81705e-19	0.402179	0.494	0.222
S08	Surf2	6.43329e-24	1.99773e-19	0.340387	0.358	0.141
S08	Rrp1	6.89345e-24	2.14062e-19	0.475317	0.666	0.362
S08	Mrpl55	7.40268e-24	2.29875e-19	0.255507	0.328	0.119
S08	Immt	8.2379e-24	2.55812e-19	0.372851	0.503	0.226
S08	Wars	8.32728e-24	2.58587e-19	0.279162	0.238	0.077
S08	Diexf	9.30746e-24	2.89025e-19	0.264522	0.202	0.059
S08	Utp11	9.86915e-24	3.06467e-19	0.403509	0.47	0.21
S08	Psmd3	1.06362e-23	3.30287e-19	0.350591	0.407	0.168
S08	Romo1	1.14744e-23	3.56314e-19	0.458405	0.741	0.417
S08	Elp5	1.22472e-23	3.80313e-19	0.250116	0.232	0.073
S08	Parl	1.25347e-23	3.8924e-19	0.34882	0.389	0.159
S08	Gmps	1.48628e-23	4.61534e-19	0.347656	0.389	0.159
S08	Wdr83os	2.38418e-23	7.40358e-19	0.470635	0.696	0.381
S08	Ccr5	2.51058e-23	7.79611e-19	0.358264	0.193	0.057
S08	Mettl16	2.65141e-23	8.23344e-19	0.303353	0.322	0.121
S08	Mrps18a	3.4028e-23	1.05667e-18	0.285013	0.404	0.162
S08	Txn1	3.61263e-23	1.12183e-18	0.671036	0.75	0.496
S08	Nadk	3.90753e-23	1.21341e-18	0.29376	0.274	0.096
S08	Exosc5	5.8533e-23	1.81763e-18	0.360694	0.527	0.246
S08	Imp4	5.96296e-23	1.85168e-18	0.373634	0.452	0.202
S08	Zranb2	6.67984e-23	2.07429e-18	0.373373	0.527	0.247
S08	Tuba1c	8.32035e-23	2.58372e-18	0.302007	0.262	0.09
S08	P4hb	8.76599e-23	2.7221e-18	0.282971	0.355	0.139
S08	Cops7a	9.4792e-23	2.94358e-18	0.263411	0.247	0.083
S08	Hypk	1.02594e-22	3.18585e-18	0.362336	0.527	0.247
S08	Bag1	1.19093e-22	3.69819e-18	0.411657	0.596	0.308
S08	Eomes	1.26503e-22	3.92829e-18	0.634961	0.349	0.147
S08	Ubap2	1.29567e-22	4.02344e-18	0.277849	0.268	0.093
S08	Uqcrb	1.5437e-22	4.79366e-18	0.450475	0.834	0.553
S08	Thumpd1	1.62548e-22	5.04761e-18	0.391446	0.373	0.156
S08	Crtam	1.65552e-22	5.14087e-18	0.46845	0.277	0.104
S08	Atp5j	1.9827e-22	6.15686e-18	0.477007	0.913	0.682
S08	Zmat2	2.0685e-22	6.42331e-18	0.369663	0.542	0.26
S08	Sms	3.07342e-22	9.5439e-18	0.450783	0.599	0.313
S08	Mrpl35	3.20013e-22	9.93735e-18	0.319565	0.437	0.188
S08	Tmed5	3.22876e-22	1.00263e-17	0.398204	0.599	0.307
S08	Cltb	3.37644e-22	1.04849e-17	0.318495	0.301	0.112
S08	Morf4l2	4.06489e-22	1.26227e-17	0.283387	0.31	0.117
S08	Eif1ad	4.28014e-22	1.32911e-17	0.314157	0.38	0.155
S08	Ssr1	4.34329e-22	1.34872e-17	0.349696	0.395	0.167
S08	Clpp	4.8166e-22	1.4957e-17	0.256649	0.349	0.137
S08	Twistnb	4.88875e-22	1.5181e-17	0.394436	0.533	0.254
S08	Dnajc19	5.01317e-22	1.55674e-17	0.348016	0.539	0.255
S08	Cox5b	5.01751e-22	1.55809e-17	0.431618	0.91	0.678
S08	Vdac1	5.18238e-22	1.60928e-17	0.359436	0.47	0.213
S08	Tagap	6.40727e-22	1.98965e-17	0.410016	0.226	0.077
S08	Atp2a2	8.20883e-22	2.54909e-17	0.303933	0.256	0.089
S08	Ndufaf8	8.3947e-22	2.6068e-17	0.362779	0.557	0.268
S08	Dnajb11	9.34892e-22	2.90312e-17	0.338284	0.464	0.21
S08	Ube2s	9.37618e-22	2.91158e-17	0.50813	0.672	0.369
S08	Timm44	9.7214e-22	3.01879e-17	0.280398	0.313	0.12
S08	Dnaja2	1.03688e-21	3.21981e-17	0.435	0.726	0.411
S08	Lsm3	1.09918e-21	3.41328e-17	0.332854	0.551	0.264
S08	Prdx3	1.18101e-21	3.66738e-17	0.341157	0.449	0.201
S08	Hmgn1	1.23646e-21	3.83959e-17	0.51365	0.765	0.484
S08	Mdh2	1.35288e-21	4.20108e-17	0.499753	0.777	0.492
S08	Pcna	1.62771e-21	5.05453e-17	0.260993	0.316	0.12
S08	Cops6	2.13819e-21	6.63973e-17	0.423488	0.572	0.295
S08	Kcnq1ot1	2.68705e-21	8.34408e-17	0.543359	0.777	0.49
S08	Mrpl51	3.17616e-21	9.86294e-17	0.388563	0.557	0.275
S08	Mogs	3.24705e-21	1.00831e-16	0.272151	0.358	0.144
S08	Ak2	3.28022e-21	1.01861e-16	0.34701	0.455	0.208
S08	Cnih4	3.35092e-21	1.04056e-16	0.346356	0.307	0.121
S08	Trmt6	3.51077e-21	1.0902e-16	0.272235	0.31	0.119
S08	Ccdc124	4.32146e-21	1.34194e-16	0.32436	0.437	0.197
S08	Prps1	5.04604e-21	1.56695e-16	0.286367	0.277	0.103
S08	Gnl1	5.46999e-21	1.6986e-16	0.285951	0.277	0.103
S08	Adh5	5.92592e-21	1.84017e-16	0.429437	0.627	0.343
S08	Txndc17	5.98763e-21	1.85934e-16	0.41026	0.642	0.348
S08	Ctsz	6.42696e-21	1.99577e-16	0.363883	0.404	0.177
S08	Eif4h	6.67732e-21	2.07351e-16	0.375564	0.627	0.329
S08	Polr3k	6.91667e-21	2.14783e-16	0.274039	0.325	0.128
S08	Thap12	7.19343e-21	2.23378e-16	0.286355	0.28	0.105
S08	Sar1b	7.74524e-21	2.40513e-16	0.284138	0.41	0.174
S08	Serp1	9.45458e-21	2.93593e-16	0.377936	0.488	0.229
S08	Atp1a1	1.06973e-20	3.32183e-16	0.404256	0.633	0.332
S08	Ythdf2	1.19355e-20	3.70633e-16	0.337894	0.34	0.14
S08	Atic	1.53141e-20	4.75547e-16	0.378006	0.482	0.231
S08	Cand1	1.72147e-20	5.34567e-16	0.265896	0.283	0.106
S08	Pop7	1.89363e-20	5.88029e-16	0.265629	0.358	0.147
S08	Mbd3	2.57605e-20	7.99942e-16	0.316096	0.563	0.275
S08	Pam16	2.68532e-20	8.33872e-16	0.345914	0.437	0.203
S08	Ubap2l	2.76132e-20	8.57473e-16	0.408415	0.69	0.377
S08	Cbx5	2.87951e-20	8.94175e-16	0.251538	0.268	0.099
S08	Tcof1	3.00104e-20	9.31914e-16	0.403092	0.56	0.294
S08	Psma1	3.29072e-20	1.02187e-15	0.409053	0.663	0.371
S08	Dynll1	3.41879e-20	1.06164e-15	0.492322	0.88	0.691
S08	Nubp1	3.75127e-20	1.16488e-15	0.343746	0.446	0.206
S08	Lsg1	4.08781e-20	1.26939e-15	0.288025	0.328	0.132
S08	Rilpl2	4.11377e-20	1.27745e-15	0.27559	0.235	0.083
S08	Dnlz	4.48636e-20	1.39315e-15	0.283206	0.268	0.101
S08	Hdac2	4.63765e-20	1.44013e-15	0.288739	0.361	0.152
S08	Slc1a5	5.09773e-20	1.583e-15	0.417297	0.389	0.173
S08	Jpt1	5.68326e-20	1.76482e-15	0.443823	0.886	0.694
S08	Farsa	6.50003e-20	2.01845e-15	0.263394	0.38	0.161
S08	Polr2k	7.86566e-20	2.44252e-15	0.359816	0.557	0.282
S08	Paics	7.87055e-20	2.44404e-15	0.374062	0.407	0.181
S08	Hpf1	8.92395e-20	2.77116e-15	0.346518	0.422	0.191
S08	Eif2s3x	9.47677e-20	2.94282e-15	0.372233	0.443	0.207
S08	Acsl5	9.89772e-20	3.07354e-15	0.271395	0.358	0.152
S08	Mtx2	1.00908e-19	3.13348e-15	0.277763	0.262	0.098
S08	Mrpl41	1.07773e-19	3.34666e-15	0.301749	0.434	0.2
S08	Nus1	1.11445e-19	3.4607e-15	0.260259	0.265	0.1
S08	Camta1	1.13213e-19	3.51561e-15	0.254156	0.223	0.077
S08	Psmc2	1.13407e-19	3.52164e-15	0.366283	0.473	0.231
S08	Sf3b5	1.21479e-19	3.77229e-15	0.393608	0.765	0.456
S08	Dut	1.24538e-19	3.86726e-15	0.408834	0.443	0.212
S08	Adss	1.31824e-19	4.09353e-15	0.346446	0.509	0.25
S08	Pole4	1.32865e-19	4.12587e-15	0.37817	0.605	0.328
S08	Psmb7	1.37343e-19	4.26493e-15	0.312981	0.515	0.254
S08	Nucks1	1.40932e-19	4.37635e-15	0.421927	0.729	0.426
S08	Ndufs6	1.51299e-19	4.6983e-15	0.427276	0.723	0.428
S08	Cox16	1.74793e-19	5.42784e-15	0.259158	0.262	0.098
S08	Smarca4	1.94422e-19	6.03737e-15	0.314648	0.419	0.191
S08	Prelid3b	2.20953e-19	6.86125e-15	0.278394	0.283	0.111
S08	Nmd3	2.60645e-19	8.0938e-15	0.258977	0.334	0.137
S08	Psmd13	2.82132e-19	8.76106e-15	0.371008	0.566	0.292
S08	Aimp1	3.06643e-19	9.52219e-15	0.42233	0.681	0.414
S08	Ywhab	3.12961e-19	9.71837e-15	0.435249	0.759	0.472
S08	Atp5e	3.17241e-19	9.8513e-15	0.359278	0.976	0.924
S08	Hnrnpm	3.53008e-19	1.0962e-14	0.395108	0.702	0.399
S08	Psmg4	3.59598e-19	1.11666e-14	0.371972	0.53	0.27
S08	Lman2	3.97292e-19	1.23371e-14	0.331856	0.596	0.305
S08	Rbx1	4.33618e-19	1.34652e-14	0.404656	0.88	0.676
S08	Ssr2	4.77321e-19	1.48222e-14	0.32798	0.548	0.278
S08	Krtcap2	4.89831e-19	1.52107e-14	0.401337	0.886	0.62
S08	Ube2n	5.25254e-19	1.63107e-14	0.404826	0.551	0.287
S08	Nfkb1	5.38351e-19	1.67174e-14	0.569546	0.566	0.307
S08	Uqcr11	5.65521e-19	1.75611e-14	0.455726	0.759	0.492
S08	Batf	6.37038e-19	1.97819e-14	0.520775	0.295	0.126
S08	Exosc8	6.50808e-19	2.02095e-14	0.360478	0.536	0.273
S08	Tufm	7.26782e-19	2.25688e-14	0.271884	0.307	0.125
S08	Acbd6	7.26786e-19	2.25689e-14	0.326602	0.494	0.244
S08	Exosc4	9.41176e-19	2.92263e-14	0.31113	0.47	0.223
S08	Polr1d	9.41453e-19	2.92349e-14	0.454614	0.846	0.599
S08	Actl6a	1.0523e-18	3.26772e-14	0.304843	0.452	0.212
S08	Mrpl2	1.15402e-18	3.58359e-14	0.267141	0.301	0.123
S08	Psmc4	1.19941e-18	3.72452e-14	0.331747	0.491	0.243
S08	Ndufb8	1.51176e-18	4.69448e-14	0.405276	0.623	0.355
S08	Manf	1.67445e-18	5.19968e-14	0.50345	0.62	0.37
S08	Eif3i	1.99539e-18	6.19628e-14	0.400468	0.895	0.66
S08	Vcp	2.0515e-18	6.37051e-14	0.388355	0.648	0.36
S08	Ddost	2.05467e-18	6.38036e-14	0.307416	0.518	0.255
S08	Copb2	2.63043e-18	8.16829e-14	0.30198	0.425	0.198
S08	Bola2	2.64564e-18	8.21552e-14	0.40841	0.877	0.665
S08	Eif4e2	2.7032e-18	8.39425e-14	0.329504	0.515	0.257
S08	Il2rb	3.04184e-18	9.44582e-14	0.739847	0.572	0.357
S08	Sfpq	3.0874e-18	9.58729e-14	0.370773	0.726	0.44
S08	Cetn3	3.41777e-18	1.06132e-13	0.368998	0.572	0.309
S08	Isg15	4.28404e-18	1.33032e-13	0.341896	0.367	0.17
S08	Srrm1	4.40585e-18	1.36815e-13	0.349579	0.663	0.367
S08	Drg1	5.10299e-18	1.58463e-13	0.273785	0.377	0.169
S08	Nedd8	5.33328e-18	1.65614e-13	0.43347	0.864	0.622
S08	Agfg1	6.57533e-18	2.04184e-13	0.350207	0.449	0.217
S08	Mrps14	7.00978e-18	2.17675e-13	0.388185	0.777	0.473
S08	Ivns1abp	7.69526e-18	2.38961e-13	0.267395	0.34	0.147
S08	Polr2c	7.80608e-18	2.42402e-13	0.276312	0.458	0.213
S08	Rbm27	8.65017e-18	2.68614e-13	0.271808	0.343	0.15
S08	Tpm3	9.41965e-18	2.92508e-13	0.396047	0.91	0.713
S08	Ube2a	1.22486e-17	3.80354e-13	0.261608	0.422	0.195
S08	Pak1ip1	1.25802e-17	3.90653e-13	0.316942	0.488	0.242
S08	Ost4	1.49788e-17	4.65138e-13	0.393675	0.711	0.436
S08	Fcf1	1.64584e-17	5.11082e-13	0.338597	0.41	0.194
S08	Dnttip2	1.78128e-17	5.53141e-13	0.338444	0.467	0.229
S08	Sarnp	1.87238e-17	5.81429e-13	0.34053	0.566	0.301
S08	Kdm2b	1.9121e-17	5.93764e-13	0.334189	0.205	0.074
S08	Mcts1	1.98112e-17	6.15198e-13	0.313152	0.512	0.265
S08	Smu1	2.07489e-17	6.44314e-13	0.313543	0.392	0.179
S08	Hmgb1	2.65747e-17	8.25224e-13	0.372769	0.904	0.738
S08	Klrc1	2.7676e-17	8.59424e-13	0.368845	0.136	0.04
S08	U2af2	2.87665e-17	8.93287e-13	0.288979	0.512	0.256
S08	Ube2m	3.07129e-17	9.53728e-13	0.352756	0.566	0.302
S08	Knop1	3.23367e-17	1.00415e-12	0.295297	0.307	0.131
S08	Ubtf	3.31065e-17	1.02806e-12	0.367263	0.551	0.299
S08	Ewsr1	3.35134e-17	1.04069e-12	0.40727	0.666	0.377
S08	Elavl1	3.52485e-17	1.09457e-12	0.305925	0.479	0.239
S08	Kti12	3.54619e-17	1.1012e-12	0.25405	0.292	0.121
S08	Vapa	3.62245e-17	1.12488e-12	0.339813	0.639	0.353
S08	Eef1d	3.96927e-17	1.23258e-12	0.332145	0.973	0.88
S08	Mrps36	4.41366e-17	1.37058e-12	0.333227	0.509	0.256
S08	Sap18	4.88985e-17	1.51845e-12	0.317478	0.542	0.28
S08	Zfp106	4.95519e-17	1.53874e-12	0.259453	0.328	0.143
S08	Gnpnat1	5.11468e-17	1.58826e-12	0.257918	0.271	0.11
S08	Rif1	5.33509e-17	1.6567e-12	0.302809	0.488	0.245
S08	Srsf10	6.06449e-17	1.88321e-12	0.30491	0.533	0.274
S08	Ddx46	6.47038e-17	2.00925e-12	0.337111	0.524	0.273
S08	Ndufv2	7.69035e-17	2.38808e-12	0.329531	0.608	0.338
S08	Ostc	7.78969e-17	2.41893e-12	0.379776	0.699	0.416
S08	Ywhae	8.2879e-17	2.57364e-12	0.388522	0.69	0.405
S08	Rbm25	8.46593e-17	2.62893e-12	0.412337	0.852	0.61
S08	Dot1l	1.07621e-16	3.34197e-12	0.259939	0.226	0.086
S08	Clptm1l	1.1367e-16	3.5298e-12	0.319004	0.386	0.182
S08	Vmp1	1.15469e-16	3.58566e-12	0.320179	0.367	0.171
S08	Minos1	1.26355e-16	3.92369e-12	0.376925	0.777	0.488
S08	Skp1a	1.3211e-16	4.10242e-12	0.310553	0.476	0.241
S08	Rad23b	1.37278e-16	4.26289e-12	0.292837	0.395	0.184
S08	Ssbp1	1.39827e-16	4.34206e-12	0.333136	0.536	0.285
S08	Trnau1ap	1.41765e-16	4.40223e-12	0.25334	0.37	0.168
S08	Eif2a	1.68295e-16	5.22605e-12	0.25939	0.389	0.181
S08	Ppig	1.69247e-16	5.25562e-12	0.382623	0.63	0.362
S08	Map2k3	1.78492e-16	5.54271e-12	0.259739	0.187	0.065
S08	Pdia3	1.82036e-16	5.65277e-12	0.364501	0.542	0.299
S08	Pim1	2.24522e-16	6.97208e-12	0.444319	0.277	0.12
S08	Sec13	2.30404e-16	7.15473e-12	0.265866	0.361	0.164
S08	Mrpl43	2.30643e-16	7.16217e-12	0.293523	0.512	0.265
S08	Eno1	2.31459e-16	7.1875e-12	0.458854	0.72	0.48
S08	Prrc2a	2.41008e-16	7.48404e-12	0.263769	0.485	0.242
S08	Atp5k	2.61107e-16	8.10817e-12	0.358243	0.807	0.547
S08	Arpp19	2.68342e-16	8.33284e-12	0.367026	0.795	0.544
S08	Mrps12	2.73059e-16	8.4793e-12	0.293577	0.446	0.221
S08	Rae1	3.00096e-16	9.31889e-12	0.295726	0.446	0.218
S08	Utp4	3.11207e-16	9.66392e-12	0.250898	0.202	0.075
S08	Utp3	3.25622e-16	1.01115e-11	0.342109	0.482	0.253
S08	Agpat3	3.846e-16	1.1943e-11	0.266728	0.428	0.206
S08	Mea1	3.91505e-16	1.21574e-11	0.272121	0.298	0.129
S08	Cox6a1	3.9409e-16	1.22377e-11	0.38396	0.795	0.523
S08	Gls	3.9705e-16	1.23296e-11	0.316884	0.56	0.296
S08	Mrpl57	4.6471e-16	1.44307e-11	0.34313	0.614	0.35
S08	Tmpo	5.72814e-16	1.77876e-11	0.25832	0.434	0.212
S08	Tcea1	5.75786e-16	1.78799e-11	0.266568	0.434	0.213
S08	Arf1	5.80485e-16	1.80258e-11	0.361217	0.723	0.445
S08	Mrps30	5.90216e-16	1.8328e-11	0.257607	0.289	0.124
S08	Sae1	7.28243e-16	2.26141e-11	0.257922	0.422	0.203
S08	Sf3b6	7.76497e-16	2.41126e-11	0.374328	0.744	0.464
S08	Samm50	8.22896e-16	2.55534e-11	0.282445	0.497	0.251
S08	Prpf40a	9.59778e-16	2.9804e-11	0.375883	0.575	0.327
S08	Eif3m	9.89829e-16	3.07371e-11	0.355082	0.91	0.71
S08	M6pr	1.01059e-15	3.13819e-11	0.250111	0.367	0.17
S08	Srp19	1.04702e-15	3.25131e-11	0.298645	0.575	0.306
S08	Hopx	1.07112e-15	3.32615e-11	0.437477	0.419	0.22
S08	Tmed2	1.26768e-15	3.93653e-11	0.374981	0.72	0.464
S08	Polr2j	1.32923e-15	4.12766e-11	0.337027	0.617	0.358
S08	Ddx54	1.36389e-15	4.23529e-11	0.252716	0.44	0.215
S08	Aldoa	1.42633e-15	4.42919e-11	0.394553	0.84	0.592
S08	Gadd45gip1	1.43068e-15	4.44268e-11	0.329797	0.575	0.325
S08	Zfp706	1.52298e-15	4.72932e-11	0.363323	0.687	0.405
S08	Vdac3	1.56237e-15	4.85161e-11	0.262172	0.5	0.259
S08	Eif5	1.86222e-15	5.78276e-11	0.378627	0.777	0.529
S08	Pop5	1.86331e-15	5.78615e-11	0.359073	0.654	0.372
S08	Tardbp	2.22581e-15	6.9118e-11	0.256615	0.518	0.264
S08	Atp5j2	2.36402e-15	7.34099e-11	0.34048	0.94	0.764
S08	Arhgdia	2.50402e-15	7.77574e-11	0.397632	0.81	0.546
S08	Gtf2h5	2.57687e-15	8.00195e-11	0.307573	0.608	0.337
S08	Dhx15	2.64089e-15	8.20076e-11	0.336776	0.491	0.262
S08	Tm2d3	3.02684e-15	9.39926e-11	0.254561	0.286	0.125
S08	Srp72	3.57553e-15	1.11031e-10	0.267476	0.47	0.241
S08	Ppm1g	3.58474e-15	1.11317e-10	0.316716	0.59	0.332
S08	Tgfb1	3.59397e-15	1.11603e-10	0.314511	0.443	0.228
S08	Ndufs3	3.76347e-15	1.16867e-10	0.251865	0.605	0.323
S08	Psmb3	4.07556e-15	1.26558e-10	0.377398	0.864	0.651
S08	Serpina3g	4.09187e-15	1.27065e-10	0.293626	0.117	0.034
S08	U2surp	4.11035e-15	1.27639e-10	0.297991	0.554	0.299
S08	Rbm26	4.39134e-15	1.36364e-10	0.257283	0.352	0.164
S08	H2afj	4.40495e-15	1.36787e-10	0.34685	0.913	0.739
S08	Taf1d	4.96775e-15	1.54264e-10	0.400839	0.663	0.409
S08	Ddx24	5.21549e-15	1.61956e-10	0.350821	0.741	0.471
S08	Tmed10	7.32104e-15	2.2734e-10	0.34407	0.611	0.35
S08	Alg5	7.35615e-15	2.28431e-10	0.251277	0.413	0.205
S08	Dazap1	7.43564e-15	2.30899e-10	0.277284	0.47	0.247
S08	Atf4	8.0819e-15	2.50967e-10	0.317469	0.506	0.277
S08	Atp5a1	9.99783e-15	3.10463e-10	0.343215	0.886	0.673
S08	Ppie	1.3055e-14	4.05397e-10	0.260518	0.389	0.188
S08	Mrfap1	1.35568e-14	4.20981e-10	0.342588	0.69	0.415
S08	Zc3h15	1.64161e-14	5.0977e-10	0.39058	0.545	0.312
S08	Baz1a	1.71415e-14	5.32296e-10	0.318751	0.401	0.203
S08	Sars	1.7151e-14	5.3259e-10	0.355971	0.584	0.326
S08	Naa10	2.02415e-14	6.28558e-10	0.271852	0.494	0.257
S08	Rbm28	3.38504e-14	1.05116e-09	0.286748	0.325	0.157
S08	Uba1	4.49809e-14	1.39679e-09	0.255492	0.449	0.231
S08	Cops8	4.87874e-14	1.515e-09	0.2715	0.364	0.178
S08	Dnajc21	5.53096e-14	1.71753e-09	0.27772	0.322	0.152
S08	Papola	8.20704e-14	2.54853e-09	0.271421	0.56	0.317
S08	Mrpl52	1.14305e-13	3.5495e-09	0.34839	0.801	0.578
S08	Khdrbs1	1.16072e-13	3.60438e-09	0.278982	0.63	0.366
S08	Ndufc1	1.17819e-13	3.65864e-09	0.274975	0.627	0.369
S08	Timm10b	1.22273e-13	3.79694e-09	0.266043	0.53	0.286
S08	Ube2i	1.31188e-13	4.07379e-09	0.352944	0.801	0.551
S08	Tomm22	1.43804e-13	4.46554e-09	0.317211	0.783	0.516
S08	Sem1	1.45049e-13	4.5042e-09	0.338681	0.916	0.727
S08	Ly6c2	1.92343e-13	5.97282e-09	0.744585	0.639	0.507
S08	Pdrg1	2.10713e-13	6.54328e-09	0.275843	0.482	0.265
S08	Jund	2.51439e-13	7.80793e-09	0.436809	0.892	0.735
S08	Trdc	2.75843e-13	8.56574e-09	0.705962	0.099	0.029
S08	Psmc3	2.95899e-13	9.18854e-09	0.281115	0.554	0.315
S08	Oaz1	3.07086e-13	9.53593e-09	0.265412	0.982	0.94
S08	Med21	6.4149e-13	1.99202e-08	0.256718	0.434	0.224
S08	Snx3	9.1432e-13	2.83924e-08	0.27877	0.617	0.357
S08	Znrd1	9.2265e-13	2.86511e-08	0.253457	0.482	0.257
S08	Gng5	1.30217e-12	4.04363e-08	0.311073	0.91	0.757
S08	Dusp2	1.32439e-12	4.11263e-08	0.396594	0.566	0.339
S08	Ppp1r11	1.46039e-12	4.53494e-08	0.258373	0.533	0.298
S08	Imp3	2.08463e-12	6.47339e-08	0.325091	0.654	0.413
S08	Ddx39b	2.10152e-12	6.52584e-08	0.317856	0.744	0.49
S08	Drap1	2.56547e-12	7.96655e-08	0.322623	0.648	0.408
S08	Stat5a	2.66759e-12	8.28366e-08	0.253944	0.229	0.101
S08	Psmb4	2.80203e-12	8.70114e-08	0.304769	0.78	0.521
S08	Bcas2	2.80865e-12	8.72171e-08	0.278436	0.617	0.37
S08	Dnajc8	2.97219e-12	9.22954e-08	0.256157	0.678	0.4
S08	Itm2a	3.25938e-12	1.01213e-07	0.691161	0.25	0.123
S08	Cox7a2	4.38921e-12	1.36298e-07	0.310087	0.858	0.668
S08	Exosc3	5.27903e-12	1.6393e-07	0.258286	0.407	0.214
S08	Sept7	5.94745e-12	1.84686e-07	0.413009	0.756	0.525
S08	Raly	6.23565e-12	1.93636e-07	0.294342	0.702	0.455
S08	Ndufa11	6.83527e-12	2.12256e-07	0.275563	0.651	0.398
S08	Tma7	1.20636e-11	3.74611e-07	0.287088	0.946	0.777
S08	Tmed9	1.54424e-11	4.79534e-07	0.312092	0.774	0.537
S08	Otulin	1.63213e-11	5.06826e-07	0.276479	0.422	0.233
S08	Tmem167	1.89509e-11	5.88481e-07	0.266183	0.672	0.415
S08	Selenow	2.20503e-11	6.84728e-07	0.279468	0.916	0.797
S08	Eif4g2	3.88917e-11	1.2077e-06	0.328416	0.798	0.543
S08	Trp53	4.62236e-11	1.43538e-06	0.268094	0.705	0.45
S08	Efhd2	4.84837e-11	1.50556e-06	0.255235	0.343	0.183
S08	H3f3b	4.93614e-11	1.53282e-06	0.281663	0.985	0.925
S08	Smc1a	4.98323e-11	1.54744e-06	0.2634	0.569	0.341
S08	Ndufs7	6.29436e-11	1.95459e-06	0.264131	0.62	0.39
S08	Ly6a	6.62172e-11	2.05624e-06	0.946271	0.316	0.183
S08	Ndufb9	8.7191e-11	2.70754e-06	0.285823	0.771	0.528
S08	Mtdh	9.21456e-11	2.8614e-06	0.293252	0.654	0.43
S08	Mrpl30	9.86602e-11	3.06369e-06	0.303083	0.771	0.543
S08	Cox6c	1.17428e-10	3.64649e-06	0.290121	0.934	0.813
S08	Chd4	1.4077e-10	4.37134e-06	0.263861	0.735	0.488
S08	Ms4a4c	1.5649e-10	4.85949e-06	0.309827	0.599	0.398
S08	Arglu1	4.06859e-10	1.26342e-05	0.260937	0.636	0.408
S08	Eif4b	5.09548e-10	1.5823e-05	0.252667	0.687	0.431
S08	Gzma	6.57711e-10	2.04239e-05	0.542649	0.105	0.038
S08	Hnrnpk	7.46968e-10	2.31956e-05	0.264575	0.825	0.59
S08	Sf3b3	7.57287e-10	2.3516e-05	0.258395	0.572	0.35
S08	Emg1	8.99325e-10	2.79267e-05	0.3195	0.81	0.607
S08	Hif1a	1.02661e-09	3.18793e-05	0.271164	0.274	0.141
S08	Slc25a3	1.23945e-09	3.84888e-05	0.262866	0.913	0.769
S08	Sec61g	1.63949e-09	5.09112e-05	0.269561	0.913	0.716
S08	Acin1	1.67364e-09	5.19716e-05	0.253645	0.645	0.42
S08	Dnaja1	5.06578e-09	0.000157308	0.295471	0.858	0.714
S08	Atp6v1f	2.70651e-08	0.000840451	0.266294	0.801	0.611
S08	Ccnd2	4.15273e-08	0.00128955	0.34741	0.84	0.723
S08	Srsf11	4.30575e-08	0.00133706	0.250983	0.702	0.492
S08	Ptpn6	8.4696e-08	0.00263007	0.282749	0.572	0.396
S08	Pabpc1	1.32052e-07	0.00410063	0.253089	0.973	0.893
S08	Cox6b1	1.6364e-07	0.00508153	0.250624	0.883	0.713
S08	Vasp	3.36419e-07	0.0104468	0.251724	0.804	0.637
S08	Nfkbia	6.30694e-07	0.0195849	0.347547	0.491	0.326
S08	Nfatc1	2.07244e-06	0.0643555	0.259932	0.256	0.146
S08	Cyba	3.16992e-06	0.0984356	0.326022	0.861	0.805
S08	Ccl3	1.88202e-05	0.584424	0.276185	0.03	0.008
S08	Ccl4	0.00401102	1	0.992283	0.063	0.034
S09	Isg15	0	0	3.58889	0.981	0.155
S09	Ifit3	0	0	3.02147	0.962	0.112
S09	Isg20	0	0	2.86864	0.942	0.085
S09	Slfn5	0	0	2.8566	0.931	0.136
S09	Ifit1	0	0	2.69764	0.877	0.104
S09	Usp18	0	0	2.31305	0.85	0.085
S09	Rsad2	0	0	2.28072	0.715	0.023
S09	Oasl2	0	0	1.82473	0.681	0.048
S09	Ifit3b	0	0	1.63661	0.554	0.025
S09	Mx1	0	0	1.57184	0.554	0.03
S09	Trim30c	0	0	1.55907	0.523	0.029
S09	Oasl1	1.34404e-295	4.17365e-291	1.24335	0.469	0.027
S09	Ifih1	9.55536e-277	2.96722e-272	1.35734	0.512	0.037
S09	Phf11a	5.2602e-261	1.63345e-256	0.970341	0.358	0.017
S09	Phf11b	3.15316e-254	9.79151e-250	2.32633	0.881	0.158
S09	Irf7	2.80611e-247	8.7138e-243	2.03742	0.846	0.14
S09	Cmpk2	2.30251e-232	7.14999e-228	1.23764	0.396	0.025
S09	Ifit2	9.0001e-223	2.7948e-218	1.41435	0.5	0.045
S09	Dhx58	7.10253e-222	2.20555e-217	1.2239	0.469	0.039
S09	Zbp1	4.06792e-210	1.26321e-205	2.26603	0.915	0.222
S09	Eif2ak2	6.23869e-205	1.9373e-200	1.6167	0.612	0.079
S09	Herc6	3.80772e-203	1.18241e-198	1.95914	0.788	0.147
S09	Cxcl10	7.3963e-201	2.29677e-196	1.8304	0.338	0.021
S09	Oas2	1.13207e-180	3.51542e-176	0.76852	0.265	0.014
S09	Iigp1	3.76183e-178	1.16816e-173	1.67386	0.504	0.059
S09	Bst2	2.59463e-176	8.05711e-172	2.68253	0.992	0.451
S09	Ifitm3	1.66925e-175	5.18351e-171	1.86543	0.346	0.026
S09	Rnf213	1.55958e-170	4.84296e-166	1.94568	0.9	0.245
S09	Oas3	7.757e-160	2.40878e-155	1.46232	0.6	0.095
S09	Tor3a	8.04795e-160	2.49913e-155	1.26818	0.504	0.065
S09	Gbp7	2.66855e-155	8.28666e-151	1.88672	0.881	0.253
S09	Ifi209	9.16719e-154	2.84669e-149	2.04412	0.919	0.324
S09	Trafd1	1.18993e-149	3.6951e-145	1.31569	0.519	0.075
S09	Trim30a	1.70199e-147	5.2852e-143	1.8283	0.885	0.285
S09	Gbp2	3.58343e-147	1.11276e-142	1.80132	0.762	0.182
S09	Ppa1	3.01625e-144	9.36637e-140	2.04079	0.827	0.246
S09	Ddx60	1.45758e-142	4.52621e-138	1.42087	0.546	0.086
S09	Oas1a	3.8146e-142	1.18455e-137	0.825573	0.288	0.022
S09	Parp14	2.66411e-137	8.27286e-133	1.80554	0.815	0.234
S09	Xaf1	3.84397e-136	1.19367e-131	1.4945	0.688	0.152
S09	Rtp4	5.36556e-134	1.66617e-129	1.62078	0.746	0.188
S09	Daxx	2.48458e-133	7.71536e-129	1.51038	0.646	0.137
S09	Ly6a	1.00297e-129	3.11453e-125	2.25513	0.708	0.174
S09	Ifi204	6.69147e-128	2.0779e-123	0.556919	0.146	0.005
S09	Ifi203	4.75506e-127	1.47659e-122	1.95494	0.988	0.621
S09	Samhd1	6.85331e-124	2.12816e-119	2.21798	0.95	0.466
S09	Clic4	9.1673e-124	2.84672e-119	1.08237	0.438	0.063
S09	Igtp	2.069e-123	6.42486e-119	1.71905	0.808	0.249
S09	Parp12	3.17066e-120	9.84586e-116	0.758384	0.277	0.025
S09	Ifit1bl1	9.02232e-119	2.8017e-114	1.39219	0.558	0.109
S09	Mndal	9.25787e-117	2.87485e-112	1.82693	0.958	0.554
S09	Ifi214	6.03776e-116	1.8749e-111	1.55557	0.719	0.2
S09	Ddx58	8.1858e-116	2.54194e-111	1.39723	0.692	0.179
S09	Ifi35	4.9228e-113	1.52868e-108	1.61098	0.808	0.277
S09	Ube2l6	2.38977e-112	7.42096e-108	0.605756	0.177	0.01
S09	Gbp9	7.52712e-112	2.3374e-107	1.41391	0.646	0.154
S09	Phf11c	1.98459e-109	6.16275e-105	1.12557	0.515	0.097
S09	Ifi44	4.62788e-109	1.4371e-104	0.691059	0.15	0.007
S09	Slfn8	1.32486e-108	4.11408e-104	1.46527	0.715	0.206
S09	Pml	1.55129e-102	4.81723e-98	1.12486	0.512	0.102
S09	Slfn1	1.67371e-102	5.19738e-98	1.61583	0.815	0.311
S09	Cd86	2.07665e-98	6.44863e-94	1.13891	0.419	0.071
S09	Parp9	1.59369e-97	4.9489e-93	1.32799	0.612	0.159
S09	Ifi208	1.21784e-96	3.78175e-92	1.443	0.754	0.259
S09	Jaml	1.17408e-93	3.64587e-89	1.56514	0.742	0.265
S09	Socs1	2.30679e-91	7.16328e-87	1.33099	0.642	0.181
S09	Ifi27l2a	4.03612e-89	1.25334e-84	2.17495	0.915	0.568
S09	Atp8a2	2.27311e-86	7.05869e-82	0.652376	0.235	0.025
S09	Gbp4	2.49132e-86	7.7363e-82	1.39011	0.731	0.249
S09	Psmb8	7.82431e-84	2.42968e-79	1.07423	0.992	0.903
S09	Smchd1	1.8575e-83	5.76808e-79	1.60789	0.854	0.426
S09	Plac8	3.49999e-83	1.08685e-78	2.05223	0.819	0.395
S09	Lgals3bp	7.38962e-83	2.2947e-78	1.21433	0.623	0.186
S09	Gadd45g	1.9084e-82	5.92616e-78	0.733946	0.273	0.035
S09	Stat1	9.35059e-82	2.90364e-77	1.39374	0.942	0.519
S09	Ifi206	1.95263e-80	6.06352e-76	1.41459	0.742	0.297
S09	Psmb10	3.88446e-80	1.20624e-75	1.37788	0.923	0.597
S09	H2-T23	7.86432e-80	2.44211e-75	1.3468	0.946	0.625
S09	Ly6e	8.42969e-79	2.61767e-74	1.12202	0.988	0.851
S09	Ccnd2	9.00103e-78	2.79509e-73	1.26256	0.958	0.721
S09	Zufsp	1.51568e-75	4.70666e-71	1.32033	0.619	0.2
S09	Samd9l	9.19585e-73	2.85559e-68	1.38418	0.727	0.287
S09	Tapbp	1.55808e-72	4.83831e-68	1.28242	0.881	0.487
S09	Ifi47	2.35036e-69	7.29858e-65	1.28861	0.877	0.514
S09	Trim30d	1.44956e-68	4.50133e-64	0.864654	0.365	0.074
S09	Ms4a4b	1.58879e-68	4.93367e-64	0.920382	1	0.959
S09	Irgm1	7.4137e-67	2.30218e-62	1.09207	0.554	0.17
S09	Stat2	1.44177e-65	4.47712e-61	0.868824	0.323	0.06
S09	Ifi213	1.54928e-63	4.81098e-59	1.13025	0.588	0.197
S09	Ms4a4c	7.30392e-63	2.26809e-58	1.5513	0.765	0.395
S09	Dtx3l	4.51517e-62	1.40209e-57	1.04016	0.55	0.174
S09	Gzma	6.87421e-62	2.13465e-57	1.17363	0.238	0.035
S09	Nmi	1.0813e-60	3.35777e-56	1.17947	0.677	0.283
S09	Ncoa7	2.44082e-60	7.57947e-56	0.93707	0.381	0.088
S09	Psme1	3.531e-60	1.09648e-55	0.953284	0.977	0.865
S09	Shisa5	3.63798e-59	1.1297e-54	0.767413	1	0.971
S09	Sp100	8.84655e-59	2.74712e-54	1.08532	0.919	0.685
S09	Helz2	1.7342e-57	5.38523e-53	0.948877	0.423	0.112
S09	Slfn2	1.19849e-56	3.72167e-52	1.12344	0.881	0.566
S09	Mov10	3.80659e-56	1.18206e-51	0.750391	0.308	0.063
S09	Selenow	2.5586e-53	7.94523e-49	0.945675	0.95	0.797
S09	H2-K1	2.83146e-53	8.79254e-49	0.594862	1	0.997
S09	Ccrl2	2.39252e-52	7.42949e-48	0.295567	0.088	0.005
S09	Epsti1	5.68184e-51	1.76438e-46	0.978078	0.931	0.727
S09	H2-T22	1.52552e-50	4.73721e-46	1.11299	0.785	0.457
S09	Ascc3	6.97235e-49	2.16512e-44	0.893359	0.485	0.158
S09	Gbp6	1.66561e-48	5.17221e-44	0.605201	0.212	0.035
S09	Ctss	1.8449e-48	5.72898e-44	1.03533	0.773	0.415
S09	Casp8	9.26063e-48	2.8757e-43	1.07203	0.662	0.316
S09	Znfx1	1.08034e-47	3.35477e-43	0.721563	0.296	0.066
S09	Lgals9	1.12839e-47	3.504e-43	0.920657	0.538	0.199
S09	Gdap10	3.22295e-47	1.00082e-42	0.521119	0.204	0.033
S09	Naa20	4.15835e-44	1.29129e-39	0.876423	0.423	0.137
S09	Tspo	1.37458e-43	4.26848e-39	0.95385	0.9	0.66
S09	Cd274	6.75305e-43	2.09702e-38	0.594227	0.25	0.052
S09	Sdc3	3.64224e-42	1.13102e-37	0.36248	0.127	0.015
S09	Chmp4b	1.15581e-40	3.58914e-36	0.961528	0.692	0.381
S09	B2m	3.85065e-40	1.19574e-35	0.549829	1	0.996
S09	Gbp8	1.31207e-39	4.07437e-35	0.875602	0.438	0.152
S09	Apobec3	1.37409e-39	4.26697e-35	0.910078	0.769	0.464
S09	Ms4a6b	1.97297e-39	6.12667e-35	0.754585	0.962	0.854
S09	Cd69	4.16041e-39	1.29193e-34	1.00595	0.742	0.415
S09	Psmb9	2.92911e-38	9.09578e-34	0.922343	0.819	0.581
S09	Sp110	8.8781e-38	2.75692e-33	0.909907	0.735	0.435
S09	Tmbim6	1.17676e-37	3.65419e-33	0.855775	0.808	0.526
S09	Slco3a1	4.05062e-37	1.25784e-32	0.880618	0.473	0.185
S09	BC147527	5.10673e-37	1.58579e-32	0.638331	0.338	0.099
S09	Eomes	6.81838e-37	2.11731e-32	0.964002	0.412	0.147
S09	H2-D1	7.29548e-36	2.26547e-31	0.516257	0.992	0.991
S09	Etnk1	4.60126e-35	1.42883e-30	0.876643	0.631	0.313
S09	Trim12c	1.5615e-34	4.84892e-30	0.859084	0.531	0.235
S09	Fam26f	6.93663e-34	2.15403e-29	0.998967	0.419	0.159
S09	Usp25	1.37211e-33	4.26082e-29	0.906478	0.469	0.199
S09	Hspa5	1.91376e-33	5.94281e-29	0.965162	0.719	0.451
S09	B4galt5	8.91919e-33	2.76968e-28	0.560203	0.223	0.052
S09	Pla2g16	1.76693e-32	5.48684e-28	0.905764	0.577	0.293
S09	Parp11	2.88182e-32	8.9489e-28	0.621046	0.304	0.091
S09	Uba7	1.76806e-31	5.49037e-27	0.641904	0.335	0.108
S09	Treml2	3.62479e-31	1.12561e-26	0.729068	0.465	0.198
S09	Gbp3	4.35247e-31	1.35157e-26	0.494601	0.212	0.05
S09	Irgm2	6.78254e-31	2.10618e-26	0.573885	0.219	0.053
S09	Cd47	7.56016e-31	2.34766e-26	0.726625	0.888	0.692
S09	Max	4.45173e-30	1.3824e-25	0.733436	0.477	0.211
S09	Gbp5	5.87351e-30	1.8239e-25	0.625736	0.212	0.051
S09	Asb13	2.50012e-29	7.76361e-25	0.6407	0.342	0.117
S09	Phip	3.49734e-29	1.08603e-24	0.850641	0.627	0.338
S09	Psme2	1.11967e-28	3.47691e-24	0.68119	0.896	0.734
S09	Zfp365	2.98272e-28	9.26223e-24	0.271948	0.092	0.012
S09	Art2b	9.03197e-28	2.8047e-23	0.685738	0.346	0.125
S09	Tgtp2	2.38705e-27	7.41252e-23	0.503402	0.208	0.053
S09	BC051226	9.01873e-27	2.80059e-22	0.506035	0.235	0.066
S09	Tor1aip1	3.8311e-26	1.18967e-21	0.743469	0.45	0.205
S09	Tap1	1.07599e-25	3.34128e-21	0.754251	0.658	0.397
S09	Tmem184b	2.11931e-25	6.5811e-21	0.391182	0.162	0.036
S09	Nampt	2.58387e-25	8.02368e-21	0.566801	0.246	0.075
S09	Phc2	1.22964e-24	3.8184e-20	0.60763	0.381	0.156
S09	Trim21	3.82752e-24	1.18856e-19	0.504054	0.212	0.059
S09	Trim25	1.82459e-23	5.66591e-19	0.577651	0.296	0.107
S09	Zcchc2	4.17766e-23	1.29729e-18	0.540805	0.235	0.074
S09	Slc25a22	8.40044e-23	2.60859e-18	0.384887	0.162	0.039
S09	Tor1aip2	6.16843e-22	1.91548e-17	0.491475	0.246	0.08
S09	Rnf114	7.66308e-22	2.37962e-17	0.689555	0.442	0.213
S09	Pcgf5	1.87384e-21	5.81883e-17	0.69791	0.423	0.204
S09	Pgd	2.93737e-21	9.12141e-17	0.548331	0.296	0.113
S09	H2-T24	3.44909e-21	1.07104e-16	0.344713	0.115	0.023
S09	Tnfsf10	5.20341e-21	1.61581e-16	0.449649	0.219	0.069
S09	Il18bp	7.24972e-21	2.25126e-16	0.253279	0.081	0.012
S09	Setdb2	1.25352e-20	3.89255e-16	0.347561	0.135	0.03
S09	Ddx24	1.88528e-20	5.85436e-16	0.671073	0.681	0.475
S09	Mrpl30	2.97015e-20	9.2232e-16	0.661037	0.75	0.546
S09	Tlr7	3.05633e-20	9.49082e-16	0.300539	0.096	0.017
S09	Ttc39b	4.55618e-20	1.41483e-15	0.560552	0.281	0.106
S09	Psma2	7.82966e-20	2.43134e-15	0.634671	0.804	0.643
S09	Atp8b4	9.02231e-20	2.8017e-15	0.574942	0.4	0.185
S09	Adar	1.66798e-19	5.17957e-15	0.500411	0.323	0.135
S09	Trim34a	1.95228e-19	6.06241e-15	0.508096	0.285	0.109
S09	Atp10a	2.71805e-19	8.44037e-15	0.366745	0.123	0.028
S09	Rbl1	4.40273e-19	1.36718e-14	0.461989	0.177	0.052
S09	Itm2b	4.77909e-19	1.48405e-14	0.58329	0.938	0.855
S09	Parp10	9.17575e-19	2.84935e-14	0.51067	0.223	0.076
S09	Aida	2.5288e-18	7.85268e-14	0.483675	0.258	0.097
S09	Tbrg1	4.1635e-18	1.29289e-13	0.638964	0.6	0.389
S09	Hk1	1.02402e-17	3.1799e-13	0.494774	0.281	0.115
S09	Vars	1.914e-17	5.94356e-13	0.563239	0.435	0.23
S09	Ap1s3	2.48178e-17	7.70668e-13	0.293581	0.123	0.03
S09	Fam111a	2.91228e-17	9.04351e-13	0.583674	0.358	0.168
S09	Pnpt1	9.96223e-17	3.09357e-12	0.357901	0.169	0.052
S09	Sp140	1.04089e-16	3.23229e-12	0.569994	0.323	0.145
S09	Notch1	1.12829e-16	3.50369e-12	0.530357	0.373	0.182
S09	Mitd1	1.1673e-16	3.6248e-12	0.63485	0.442	0.244
S09	Ms4a6d	2.27841e-16	7.07514e-12	0.365697	0.142	0.039
S09	Arf4	5.35924e-16	1.6642e-11	0.669794	0.465	0.277
S09	Zcchc11	8.91363e-16	2.76795e-11	0.601742	0.596	0.395
S09	Nlrc5	2.42188e-15	7.52066e-11	0.542382	0.377	0.192
S09	Hsh2d	3.28181e-15	1.0191e-10	0.376836	0.177	0.059
S09	H2-Q4	4.35525e-15	1.35244e-10	0.635496	0.585	0.399
S09	H2-Q7	6.06442e-15	1.88318e-10	0.411558	0.981	0.939
S09	Trim56	8.01866e-15	2.49004e-10	0.470434	0.365	0.179
S09	Desi2	1.18749e-14	3.68751e-10	0.514387	0.292	0.134
S09	Gpr18	1.84061e-14	5.71565e-10	0.504161	0.431	0.242
S09	Tgtp1	2.31116e-14	7.17684e-10	0.293433	0.131	0.038
S09	Ogfr	2.4697e-14	7.66916e-10	0.528757	0.331	0.167
S09	St6galnac4	2.77944e-14	8.63098e-10	0.409403	0.235	0.096
S09	Dbnl	3.63887e-14	1.12998e-09	0.545119	0.565	0.371
S09	Plscr3	3.64308e-14	1.13129e-09	0.414918	0.154	0.05
S09	Gzmb	3.69632e-14	1.14782e-09	0.77403	0.1	0.024
S09	Pdlim2	5.72698e-14	1.7784e-09	0.502797	0.369	0.196
S09	Cebpb	6.68675e-14	2.07644e-09	0.434904	0.219	0.089
S09	Fam208b	1.51667e-13	4.70972e-09	0.529584	0.388	0.213
S09	Cnp	2.32225e-13	7.21127e-09	0.589564	0.546	0.369
S09	Tbc1d1	2.79689e-13	8.68519e-09	0.466369	0.473	0.287
S09	Cnot6l	3.21696e-13	9.98962e-09	0.549383	0.562	0.382
S09	Nup210	6.17075e-13	1.9162e-08	0.541206	0.5	0.324
S09	Rabepk	8.06418e-13	2.50417e-08	0.309391	0.208	0.082
S09	Dusp28	1.143e-12	3.54937e-08	0.301391	0.119	0.035
S09	Phgdh	1.18644e-12	3.68425e-08	0.588748	0.515	0.342
S09	Psme2b	1.47312e-12	4.57447e-08	0.398368	0.246	0.108
S09	Cd53	1.68945e-12	5.24624e-08	0.528921	0.8	0.687
S09	Tap2	2.50159e-12	7.7682e-08	0.540919	0.5	0.323
S09	Fnbp4	2.54113e-12	7.89097e-08	0.420842	0.308	0.154
S09	Map2k1	2.80511e-12	8.71072e-08	0.422365	0.204	0.085
S09	Srsf7	2.90693e-12	9.02689e-08	0.459682	0.5	0.319
S09	Psma7	3.21511e-12	9.98389e-08	0.411463	0.846	0.717
S09	Tmem243	4.63854e-12	1.4404e-07	0.474502	0.385	0.223
S09	Tapbpl	4.66235e-12	1.4478e-07	0.441124	0.442	0.269
S09	Tmem192	4.99683e-12	1.55167e-07	0.424414	0.242	0.111
S09	Myd88	5.566e-12	1.72841e-07	0.403896	0.223	0.098
S09	Aldoa	6.22986e-12	1.93456e-07	0.430633	0.773	0.596
S09	Gmppb	6.40708e-12	1.98959e-07	0.320477	0.169	0.064
S09	Pdia3	7.5065e-12	2.33099e-07	0.562587	0.462	0.303
S09	Cycs	1.01432e-11	3.14977e-07	0.540417	0.554	0.397
S09	Gng2	1.03305e-11	3.20792e-07	0.599688	0.377	0.223
S09	Eif2s2	1.09444e-11	3.39858e-07	0.584184	0.731	0.617
S09	Il2rg	1.81228e-11	5.62766e-07	0.461076	0.712	0.566
S09	Morc3	2.10835e-11	6.54705e-07	0.484447	0.342	0.186
S09	Tcof1	2.41107e-11	7.4871e-07	0.416936	0.473	0.298
S09	Clec2d	3.77655e-11	1.17273e-06	0.460799	0.765	0.614
S09	Papd7	4.73007e-11	1.46883e-06	0.282897	0.127	0.043
S09	Snx2	4.97045e-11	1.54347e-06	0.470484	0.292	0.154
S09	Capza2	7.93838e-11	2.4651e-06	0.500477	0.531	0.394
S09	Sell	8.2081e-11	2.54886e-06	0.489923	0.746	0.603
S09	Etv6	1.05403e-10	3.27307e-06	0.251028	0.1	0.03
S09	Mgat1	1.33227e-10	4.13709e-06	0.340293	0.235	0.109
S09	Grina	1.40129e-10	4.35143e-06	0.377926	0.2	0.088
S09	Ptma	1.41377e-10	4.39019e-06	0.27242	0.988	0.982
S09	Eif5a	1.60875e-10	4.99565e-06	0.380742	0.873	0.826
S09	Itpr1	1.97327e-10	6.12759e-06	0.418181	0.2	0.09
S09	Fam241a	2.01202e-10	6.24793e-06	0.481656	0.404	0.248
S09	Wdr43	2.95391e-10	9.17278e-06	0.471434	0.431	0.28
S09	Jun	3.24937e-10	1.00903e-05	0.596069	0.462	0.309
S09	Irf9	3.25098e-10	1.00953e-05	0.443198	0.323	0.18
S09	Ezr	4.46303e-10	1.38591e-05	0.423847	0.673	0.525
S09	Mycbp2	4.77347e-10	1.4823e-05	0.588713	0.654	0.53
S09	Emb	5.49816e-10	1.70734e-05	0.446453	0.742	0.637
S09	Ankfy1	5.89632e-10	1.83098e-05	0.31568	0.215	0.099
S09	Mbnl2	6.60669e-10	2.05158e-05	0.451065	0.296	0.163
S09	Psma4	6.60691e-10	2.05164e-05	0.438632	0.627	0.472
S09	Ppp6r1	1.03812e-09	3.22369e-05	0.47067	0.373	0.232
S09	Med28	1.48503e-09	4.61148e-05	0.474664	0.454	0.312
S09	Bbx	1.62805e-09	5.05557e-05	0.452726	0.269	0.143
S09	Herc3	1.74319e-09	5.41312e-05	0.338604	0.238	0.119
S09	Lgals8	1.76653e-09	5.48561e-05	0.325046	0.192	0.087
S09	Cd2	1.89481e-09	5.88395e-05	0.383205	0.838	0.742
S09	Vps54	4.472e-09	0.000138869	0.354605	0.162	0.069
S09	N4bp1	5.07027e-09	0.000157447	0.315973	0.192	0.09
S09	Trim12a	5.42392e-09	0.000168429	0.449019	0.565	0.429
S09	Prkcq	6.71638e-09	0.000208564	0.384381	0.588	0.442
S09	Fchsd2	7.49709e-09	0.000232807	0.445358	0.331	0.195
S09	Vps37b	8.9222e-09	0.000277061	0.385319	0.396	0.252
S09	Vcpip1	9.33529e-09	0.000289889	0.292354	0.212	0.103
S09	Hspa8	1.00703e-08	0.000312713	0.391825	0.969	0.964
S09	Rgs1	1.19595e-08	0.000371378	0.602055	0.235	0.124
S09	Slamf7	1.21378e-08	0.000376914	0.324939	0.169	0.075
S09	H2-M3	1.51455e-08	0.000470313	0.337451	0.285	0.159
S09	Isoc1	1.74136e-08	0.000540744	0.315337	0.15	0.064
S09	Mbnl1	1.8229e-08	0.000566064	0.294871	0.938	0.89
S09	Psma3	2.2333e-08	0.000693508	0.357754	0.719	0.61
S09	H2-Q6	2.28815e-08	0.00071054	0.412627	0.562	0.435
S09	Taldo1	2.4772e-08	0.000769244	0.417682	0.627	0.521
S09	Pim1	3.0221e-08	0.000938454	0.389635	0.231	0.122
S09	Mthfd2	3.0792e-08	0.000956184	0.359562	0.258	0.141
S09	Gpr65	3.3705e-08	0.00104664	0.360405	0.288	0.166
S09	Ly6c2	4.52229e-08	0.00140431	0.751857	0.627	0.508
S09	Msn	4.66004e-08	0.00144708	0.370601	0.792	0.738
S09	Evi2a	5.02692e-08	0.00156101	0.272083	0.158	0.071
S09	Prrc2c	5.49725e-08	0.00170706	0.355833	0.781	0.656
S09	Xrn1	6.99617e-08	0.00217252	0.344271	0.312	0.187
S09	Srsf3	7.6193e-08	0.00236602	0.370177	0.808	0.705
S09	Ubald2	7.79255e-08	0.00241982	0.420524	0.362	0.239
S09	Actr2	8.34281e-08	0.00259069	0.356534	0.604	0.461
S09	Dnaja1	8.50751e-08	0.00264184	0.417885	0.812	0.717
S09	Cacybp	9.05012e-08	0.00281034	0.445536	0.488	0.373
S09	Irf1	9.73983e-08	0.00302451	0.464485	0.404	0.277
S09	Yars	1.06997e-07	0.00332257	0.323851	0.146	0.066
S09	Zc3hav1	1.14082e-07	0.0035426	0.375402	0.469	0.336
S09	Ghitm	1.2238e-07	0.00380026	0.412916	0.4	0.265
[truncated: 1,276 more rows]

## Sheet: γδ T cell
Subcluster	Gene	P_val	P_adj	Avg_log2FC	Pct_subcluster	Pct_others
S01	Lmo4	2.7881e-75	8.6579e-71	0.422361	0.899	0.839
S01	Il7r	8.04414e-72	2.49795e-67	0.286383	0.987	0.97
S01	Cox7a2l	1.16896e-40	3.62996e-36	0.263206	0.863	0.833
S01	Il18r1	4.72796e-33	1.46817e-28	0.290463	0.794	0.76
S01	Ypel3	6.05546e-33	1.8804e-28	0.34989	0.529	0.464
S01	Icos	1.00001e-27	3.10534e-23	0.275305	0.777	0.737
S01	Cd28	5.53122e-27	1.71761e-22	0.393196	0.241	0.162
S01	Tspan32	1.73653e-19	5.39246e-15	0.317284	0.286	0.221
S01	Satb1	2.52703e-17	7.84719e-13	0.268096	0.514	0.488
S01	Tnrc6b	5.58439e-16	1.73412e-11	0.282433	0.492	0.471
S01	Zfp36l2	2.00648e-15	6.23072e-11	0.252398	0.596	0.572
S01	Fyb	6.58328e-15	2.04431e-10	0.283312	0.47	0.446
S01	Tcf7	5.1674e-14	1.60463e-09	0.254833	0.562	0.563
S01	Sdc1	1.28602e-13	3.99346e-09	0.270681	0.448	0.425
S01	Zbtb20	7.68568e-13	2.38663e-08	0.282178	0.364	0.32
S01	Cd27	8.83976e-12	2.74501e-07	0.277678	0.364	0.333
S01	Klf4	2.9076e-05	0.902896	0.266021	0.295	0.277
S02	S100a4	3.97742e-131	1.23511e-126	0.427363	0.999	0.976
S02	S100a10	1.10922e-93	3.44446e-89	0.340649	0.999	0.964
S02	S100a6	2.88607e-62	8.96211e-58	0.286407	0.997	0.977
S02	Ckb	1.7109e-56	5.31285e-52	0.394749	0.743	0.546
S02	S100a11	1.34744e-53	4.1842e-49	0.282388	0.987	0.933
S02	Actn2	1.45942e-47	4.53192e-43	0.359195	0.706	0.514
S02	Capg	9.85907e-46	3.06154e-41	0.275079	0.979	0.892
S02	Jaml	5.89235e-45	1.82975e-40	0.30207	0.834	0.684
S02	Serpinb1a	6.68995e-44	2.07743e-39	0.315131	0.765	0.59
S02	Cd7	2.03161e-42	6.30876e-38	0.424533	0.634	0.472
S02	Selenop	2.78985e-42	8.66332e-38	0.297985	0.838	0.675
S02	Ucp2	6.29115e-36	1.95359e-31	0.258475	0.943	0.852
S02	Sdc1	4.6495e-35	1.44381e-30	0.290323	0.567	0.401
S02	Emp3	8.916e-35	2.76869e-30	0.253259	0.931	0.818
S02	Lgals3	4.99695e-34	1.5517e-29	0.288717	0.784	0.627
S02	Uba52	1.0946e-27	3.39907e-23	0.314755	0.852	0.766
S02	Ctla2a	1.10005e-18	3.416e-14	0.279189	0.341	0.242
S03	Junb	8.05212e-179	2.50042e-174	0.905203	0.974	0.83
S03	Fos	4.6813e-130	1.45368e-125	1.04301	0.823	0.541
S03	Zfp36	7.804e-121	2.42338e-116	0.853055	0.82	0.573
S03	Dusp5	3.45372e-113	1.07248e-108	0.712564	0.47	0.2
S03	Dusp1	3.64341e-111	1.13139e-106	0.832921	0.757	0.473
S03	Tnfaip3	2.33958e-105	7.2651e-101	0.661182	0.526	0.245
S03	Btg2	3.68665e-100	1.14482e-95	0.679599	0.917	0.752
S03	Jund	6.29037e-90	1.95335e-85	0.519669	0.975	0.897
S03	Ier2	3.33822e-89	1.03662e-84	0.747646	0.764	0.528
S03	Nr4a1	1.75213e-85	5.44088e-81	0.566665	0.319	0.12
S03	Egr1	7.61681e-80	2.36525e-75	0.807233	0.369	0.162
S03	Zfp36l1	7.77209e-80	2.41347e-75	0.545627	0.924	0.779
S03	Jun	2.81091e-78	8.72872e-74	0.759842	0.788	0.571
S03	Icos	7.43991e-72	2.31031e-67	0.494905	0.909	0.722
S03	H3f3b	9.65671e-67	2.9987e-62	0.507746	0.989	0.962
S03	Fosb	1.1023e-66	3.42297e-62	0.746078	0.597	0.367
S03	Btg1	1.156e-59	3.58972e-55	0.373154	0.981	0.915
S03	Zfp36l2	4.92234e-59	1.52853e-54	0.501004	0.757	0.55
S03	Emb	5.02749e-58	1.56119e-53	0.413657	0.963	0.873
S03	Coq10b	5.53706e-51	1.71942e-46	0.388202	0.429	0.235
S03	Nfkbiz	7.64391e-51	2.37366e-46	0.421362	0.321	0.156
S03	Sik1	1.19637e-49	3.71509e-45	0.359824	0.289	0.133
S03	Stk17b	1.68379e-47	5.22867e-43	0.372235	0.865	0.72
S03	Pim1	2.78929e-47	8.66158e-43	0.424567	0.553	0.348
S03	Klf4	2.30628e-46	7.1617e-42	0.508612	0.441	0.256
S03	Fosl2	6.87373e-45	2.1345e-40	0.350623	0.285	0.137
S03	Neurl3	1.51835e-41	4.71495e-37	0.479919	0.319	0.169
S03	Gpr183	2.45919e-40	7.63651e-36	0.3885	0.729	0.548
S03	Nabp1	1.32565e-38	4.11654e-34	0.421547	0.458	0.288
S03	Klf6	1.5244e-38	4.73372e-34	0.397127	0.735	0.557
S03	Furin	6.0864e-37	1.89001e-32	0.34198	0.606	0.416
S03	Ubc	1.93789e-36	6.01771e-32	0.352681	0.938	0.865
S03	Cd69	3.21531e-36	9.98452e-32	0.41684	0.524	0.35
S03	Sytl3	4.34306e-35	1.34865e-30	0.279621	0.237	0.116
S03	Ppp1r15a	7.30163e-35	2.26737e-30	0.377189	0.415	0.253
S03	Rgcc	4.99574e-34	1.55133e-29	0.379363	0.779	0.611
S03	Hist1h1c	1.78177e-33	5.53293e-29	0.412098	0.449	0.29
S03	Slc38a1	3.05816e-33	9.49651e-29	0.332058	0.781	0.619
S03	AC160336.1	4.2942e-33	1.33348e-28	0.513572	0.402	0.251
S03	Nfkbia	3.73843e-32	1.1609e-27	0.406321	0.624	0.465
S03	Selenop	2.70952e-29	8.41387e-25	0.261022	0.849	0.682
S03	Tob2	3.4954e-29	1.08543e-24	0.35893	0.361	0.225
S03	Hk2	2.99609e-28	9.30376e-24	0.333939	0.328	0.196
S03	Itpkb	5.21623e-28	1.61979e-23	0.329503	0.517	0.359
S03	Gadd45b	1.11208e-27	3.45333e-23	0.412447	0.355	0.222
S03	Phlda1	1.13556e-27	3.52626e-23	0.256134	0.181	0.087
S03	Neat1	1.43136e-27	4.44481e-23	0.30886	0.687	0.521
S03	Kdm6b	9.66816e-27	3.00226e-22	0.270545	0.319	0.192
S03	Apoe	1.07745e-25	3.34582e-21	0.434797	0.3	0.182
S03	Rgs2	5.99516e-25	1.86168e-20	0.377044	0.36	0.23
S03	Dgat1	8.05438e-25	2.50113e-20	0.254404	0.199	0.104
S03	Lyz1	3.09032e-24	9.59636e-20	0.331397	0.145	0.068
S03	Ccr2	2.50334e-23	7.77363e-19	0.26832	0.836	0.704
S03	Gclc	2.54651e-22	7.90768e-18	0.25474	0.638	0.473
S03	Ckb	1.22755e-21	3.81193e-17	0.250058	0.727	0.558
S03	Lyz2	9.6213e-21	2.9877e-16	0.562686	0.356	0.247
S03	Tnf	1.91596e-19	5.94963e-15	0.297042	0.297	0.192
S03	Cebpb	1.93597e-18	6.01176e-14	0.305379	0.385	0.27
S03	Dtx1	2.66835e-18	8.28604e-14	0.279293	0.45	0.331
S03	Klf2	4.15252e-17	1.28948e-12	0.307717	0.592	0.462
S04	Calr	9.04995e-109	2.81028e-104	0.645782	0.975	0.788
S04	Sdf2l1	8.72638e-98	2.7098e-93	0.72816	0.591	0.274
S04	Hsp90b1	3.32115e-88	1.03132e-83	0.688749	0.946	0.754
S04	Pdia6	3.42456e-87	1.06343e-82	0.636211	0.8	0.485
S04	Manf	1.02522e-77	3.18361e-73	0.585573	0.868	0.586
S04	Ppp1r14b	6.70765e-74	2.08293e-69	0.478543	0.946	0.746
S04	Cfl1	2.58335e-72	8.02208e-68	0.36772	0.995	0.963
S04	Nme1	3.53013e-70	1.09621e-65	0.475304	0.914	0.657
S04	Rexo2	4.70905e-69	1.4623e-64	0.536118	0.916	0.691
S04	Lgals1	6.06885e-67	1.88456e-62	0.500711	0.992	0.947
S04	Fkbp2	8.15924e-65	2.53369e-60	0.497516	0.631	0.346
S04	Atp5g1	4.82951e-59	1.49971e-54	0.415979	0.924	0.706
S04	Hspa5	5.88747e-57	1.82824e-52	0.483982	0.904	0.703
S04	Pdia4	1.40426e-54	4.36063e-50	0.468843	0.626	0.354
S04	Hsp90ab1	6.49881e-53	2.01807e-48	0.290836	0.998	0.965
S04	Eif5a	1.14544e-52	3.55692e-48	0.309991	0.967	0.848
S04	Capg	1.04814e-51	3.2548e-47	0.359802	0.98	0.9
S04	Pfn1	3.45068e-51	1.07154e-46	0.305362	0.997	0.976
S04	Eno1	2.43799e-50	7.57069e-46	0.438577	0.754	0.482
S04	Lgals3	8.30534e-49	2.57906e-44	0.558823	0.835	0.636
S04	Ptma	3.32755e-47	1.03331e-42	0.264341	0.999	0.985
S04	Sec11c	2.23965e-46	6.95479e-42	0.4259	0.923	0.751
S04	Tuba1b	3.7792e-46	1.17355e-41	0.455659	0.65	0.404
S04	Actg1	3.31306e-44	1.02881e-39	0.311535	0.995	0.976
S04	Calm1	5.16809e-41	1.60485e-36	0.310914	0.99	0.939
S04	Ranbp1	6.39585e-41	1.9861e-36	0.345941	0.755	0.498
S04	Gapdh	3.90325e-40	1.21208e-35	0.356538	0.947	0.852
S04	Ran	2.21863e-38	6.8895e-34	0.293287	0.872	0.671
S04	Mif	1.06905e-37	3.31972e-33	0.314466	0.888	0.658
S04	Creld2	6.19519e-35	1.92379e-30	0.30898	0.279	0.13
S04	S100a4	9.68613e-35	3.00783e-30	0.325525	0.999	0.978
S04	Cdk2ap2	6.3563e-34	1.97382e-29	0.362434	0.914	0.77
S04	Dnajb11	7.53315e-34	2.33927e-29	0.302762	0.572	0.339
S04	Pdia3	1.89538e-33	5.88573e-29	0.362824	0.799	0.576
S04	Canx	1.03437e-31	3.21204e-27	0.314055	0.718	0.489
S04	Xbp1	1.94004e-31	6.02442e-27	0.299394	0.432	0.24
S04	Ppib	1.69814e-30	5.27323e-26	0.266535	0.958	0.861
S04	Prdx1	1.85007e-30	5.74503e-26	0.289723	0.895	0.712
S04	Dtx1	7.85173e-30	2.4382e-25	0.331441	0.532	0.326
S04	Krtcap2	1.03016e-29	3.19895e-25	0.307626	0.906	0.755
S04	Slc25a5	1.32453e-29	4.11305e-25	0.298286	0.907	0.737
S04	Ltb4r1	2.247e-28	6.97761e-24	0.349178	0.659	0.462
S04	Cox5a	3.87049e-28	1.2019e-23	0.280104	0.899	0.743
S04	Phgdh	2.29301e-27	7.1205e-23	0.251937	0.423	0.24
S04	Cox7b	2.5218e-27	7.83095e-23	0.293222	0.879	0.71
S04	Rpn1	1.17524e-26	3.64948e-22	0.26385	0.458	0.271
S04	Ckb	1.31393e-26	4.08015e-22	0.279485	0.762	0.562
S04	Hmgb1	1.44569e-25	4.4893e-21	0.258468	0.934	0.825
S04	Fam83a	1.77634e-25	5.51608e-21	0.290215	0.471	0.287
S04	Atp5b	5.60376e-25	1.74014e-20	0.25262	0.911	0.775
S04	Spcs2	2.58166e-24	8.01684e-20	0.26453	0.927	0.801
S04	Tubb5	2.73879e-24	8.50476e-20	0.320218	0.82	0.658
S04	Uqcrq	1.67387e-23	5.19787e-19	0.259419	0.853	0.655
S04	Atp5g3	1.69767e-22	5.27179e-18	0.270507	0.792	0.595
S04	Dynll1	3.54145e-22	1.09973e-17	0.272267	0.85	0.672
S04	Pxdc1	1.23537e-21	3.83619e-17	0.270611	0.917	0.78
S04	Ramp1	6.91603e-21	2.14764e-16	0.254924	0.946	0.824
S04	Ostc	1.91721e-20	5.95352e-16	0.262003	0.682	0.489
S04	Anxa2	1.32901e-18	4.12697e-14	0.264661	0.534	0.364
S04	Trbc2	5.36284e-18	1.66532e-13	0.266538	0.975	0.94
S04	Tuba4a	7.26909e-18	2.25727e-13	0.256975	0.566	0.409
S04	Uba52	1.23307e-17	3.82907e-13	0.318535	0.892	0.769
S04	Trac	9.82867e-14	3.0521e-09	0.267802	0.808	0.691
S05	Trdc	0	0	3.16506	0.928	0.079
S05	Cd163l1	1.38978e-257	4.31568e-253	2.06842	0.353	0.042
S05	Crip1	1.4913e-253	4.63092e-249	1.56505	0.991	0.875
S05	Klf2	1.01071e-178	3.13857e-174	1.74055	0.829	0.453
S05	Sox13	9.37218e-178	2.91034e-173	0.813499	0.271	0.035
S05	Ccr10	1.51121e-172	4.69276e-168	1.32469	0.377	0.075
S05	S100a6	1.04865e-150	3.25637e-146	0.827082	0.999	0.98
S05	Vim	2.76418e-130	8.58361e-126	1.07622	0.928	0.783
S05	Fxyd5	7.83401e-130	2.4327e-125	0.79197	0.987	0.939
S05	Ifngr1	1.02438e-125	3.181e-121	1.08968	0.862	0.611
S05	Cd247	4.32197e-122	1.3421e-117	1.12978	0.57	0.245
S05	S100a10	4.86554e-118	1.51089e-113	0.659377	0.999	0.969
S05	Lrrc75b	2.09923e-103	6.51873e-99	0.264282	0.076	0.003
S05	Trdv4	6.55558e-102	2.0357e-97	0.547144	0.092	0.005
S05	H2-D1	1.30375e-96	4.04854e-92	0.532013	0.995	0.988
S05	S100a4	1.15757e-80	3.5946e-76	0.600632	0.999	0.979
S05	Txnip	2.18371e-79	6.78106e-75	0.849096	0.818	0.612
S05	Tsc22d3	1.62442e-72	5.04432e-68	0.892335	0.46	0.203
S05	Ifi203	8.32618e-66	2.58553e-61	0.705514	0.758	0.536
S05	Fam169b	3.51079e-64	1.0902e-59	0.445747	0.134	0.024
S05	Ahnak	2.29952e-63	7.1407e-59	0.69924	0.887	0.755
S05	Cryba4	4.52872e-63	1.4063e-58	0.649369	0.191	0.047
S05	Cdc25b	1.81125e-60	5.62448e-56	0.519976	0.171	0.04
S05	Itm2b	6.01613e-59	1.86819e-54	0.460327	0.988	0.968
S05	Arhgdib	1.52516e-57	4.73609e-53	0.496541	0.97	0.919
S05	Emp3	3.62753e-53	1.12646e-48	0.546843	0.912	0.833
S05	Lgals1	1.16374e-52	3.61375e-48	0.602552	0.983	0.949
S05	Klf6	5.53867e-52	1.71992e-47	0.906233	0.736	0.57
S05	Rasgrp2	6.67782e-52	2.07366e-47	0.686867	0.406	0.2
S05	Ly6a	1.04805e-50	3.25452e-46	0.48056	0.642	0.38
S05	Anxa2	1.22753e-50	3.81184e-46	0.789141	0.568	0.367
S05	Syne2	5.74451e-50	1.78384e-45	0.65269	0.262	0.098
S05	Abi3bp	1.20457e-49	3.74054e-45	0.755027	0.368	0.17
S05	H2-K1	2.18581e-48	6.7876e-44	0.358584	0.999	0.99
S05	Nav2	3.54202e-47	1.0999e-42	0.744476	0.374	0.183
S05	Auts2	6.18675e-47	1.92117e-42	0.458557	0.113	0.023
S05	Cd47	2.68204e-46	8.32853e-42	0.600118	0.812	0.701
S05	Tcrg-C1	1.59272e-45	4.94587e-41	0.800941	0.622	0.437
S05	Fam213a	3.32597e-44	1.03281e-39	0.434115	0.17	0.049
S05	Slfn2	1.26759e-43	3.93624e-39	0.651312	0.736	0.572
S05	Klrk1	2.13341e-42	6.62487e-38	0.753796	0.477	0.281
S05	Cd55	3.9043e-42	1.2124e-37	0.319412	0.105	0.022
S05	Blk	1.3591e-40	4.2204e-36	0.638893	0.681	0.513
S05	Gmfg	1.41926e-40	4.40722e-36	0.502246	0.855	0.771
S05	Cyp2s1	2.13207e-40	6.62073e-36	0.309976	0.096	0.019
S05	Plec	5.40065e-40	1.67707e-35	0.700095	0.557	0.381
S05	Cd79b	1.45113e-39	4.50621e-35	0.599249	0.312	0.146
S05	Selplg	8.48084e-39	2.63356e-34	0.512694	0.874	0.805
S05	H2-Q7	5.17819e-38	1.60798e-33	0.52209	0.783	0.66
S05	Tcrg-C4	8.89259e-38	2.76142e-33	0.525163	0.375	0.185
S05	Foxp1	7.5396e-37	2.34127e-32	0.625857	0.539	0.366
S05	Itgb7	7.87049e-35	2.44402e-30	0.438718	0.889	0.8
S05	Ms4a4b	9.42162e-35	2.9257e-30	0.48911	0.416	0.237
S05	Card19	1.35208e-32	4.19862e-28	0.517552	0.341	0.184
S05	Tcrg-C2	2.92577e-32	9.08538e-28	0.534815	0.466	0.274
S05	Uhrf2	2.0256e-31	6.29011e-27	0.602798	0.485	0.32
S05	Il17ra	1.29887e-29	4.03337e-25	0.565264	0.339	0.189
S05	Sh3bgrl3	1.06052e-28	3.29324e-24	0.329881	0.975	0.965
S05	Klhl6	1.65925e-27	5.15248e-23	0.590811	0.394	0.254
S05	Tasp1	3.50413e-27	1.08814e-22	0.472454	0.237	0.114
S05	Cd48	6.66102e-27	2.06845e-22	0.561532	0.627	0.518
S05	S1pr1	3.39592e-25	1.05454e-20	0.575312	0.401	0.26
S05	Grap	5.22027e-25	1.62105e-20	0.477688	0.403	0.258
S05	Hmgb2	1.2265e-24	3.80864e-20	0.452203	0.743	0.644
S05	Hspa1b	1.22765e-24	3.81222e-20	0.693139	0.275	0.146
S05	Samhd1	1.3642e-24	4.23626e-20	0.369712	0.734	0.626
S05	Glipr2	2.515e-24	7.80983e-20	0.484436	0.381	0.241
S05	Tns4	3.10916e-24	9.65486e-20	0.268371	0.087	0.024
S05	Basp1	5.56551e-23	1.72826e-18	0.382112	0.178	0.078
S05	Mgst3	3.56181e-22	1.10605e-17	0.250515	0.087	0.025
S05	Dap	4.75054e-22	1.47519e-17	0.452424	0.609	0.499
S05	Rapgef6	5.00883e-21	1.55539e-16	0.470415	0.689	0.608
S05	Plxnd1	6.06927e-21	1.88469e-16	0.442877	0.364	0.237
S05	Tm6sf1	7.47384e-21	2.32085e-16	0.355761	0.19	0.09
S05	Cd9	1.31487e-20	4.08308e-16	0.477841	0.277	0.161
S05	Prss12	1.50036e-20	4.65907e-16	0.415334	0.2	0.099
S05	Cnrip1	5.12989e-20	1.59299e-15	0.264186	0.095	0.031
S05	Rabac1	6.60634e-20	2.05147e-15	0.346799	0.838	0.802
S05	L1cam	1.54093e-19	4.78506e-15	0.379898	0.159	0.072
S05	Ar	2.87036e-19	8.91334e-15	0.436412	0.314	0.192
S05	Tcf7	3.12006e-19	9.68872e-15	0.45212	0.644	0.557
S05	Sgk1	3.81885e-19	1.18587e-14	0.291534	0.108	0.04
S05	Adgre5	1.44906e-18	4.49978e-14	0.437058	0.348	0.226
S05	Cd3g	2.51615e-18	7.81339e-14	0.251812	0.98	0.964
S05	Lsp1	3.51954e-18	1.09292e-13	0.299725	0.887	0.844
S05	Trgv2	3.98023e-18	1.23598e-13	0.387994	0.233	0.128
S05	Slain2	6.81554e-18	2.11643e-13	0.419958	0.32	0.208
S05	S100a13	6.8496e-18	2.12701e-13	0.373369	0.721	0.673
S05	Ass1	1.02642e-17	3.18735e-13	0.377791	0.27	0.161
S05	Anxa1	1.31824e-17	4.09354e-13	0.418262	0.256	0.15
S05	Stk24	1.77449e-17	5.51033e-13	0.389548	0.688	0.614
S05	Sgms1	2.80565e-17	8.7124e-13	0.412904	0.227	0.129
S05	Ccr9	6.26923e-17	1.94679e-12	0.269473	0.062	0.017
S05	Jaml	6.47241e-17	2.00988e-12	0.343531	0.797	0.705
S05	St6gal1	7.53778e-17	2.34071e-12	0.436425	0.236	0.138
S05	Tsc22d1	8.73347e-17	2.71201e-12	0.340398	0.112	0.046
S05	Id3	1.19089e-15	3.69809e-11	0.302566	0.091	0.034
S05	S100a11	2.04344e-15	6.3455e-11	0.289217	0.96	0.942
S05	Kcnn4	2.98152e-15	9.25851e-11	0.425527	0.308	0.207
S05	Tsc22d4	3.68381e-15	1.14393e-10	0.368075	0.669	0.606
S05	Srebf2	4.70615e-15	1.4614e-10	0.402174	0.286	0.188
S05	Arhgap45	4.8846e-15	1.51682e-10	0.321212	0.702	0.634
S05	Bcl2	6.34637e-15	1.97074e-10	0.414496	0.316	0.211
S05	Il17re	1.14804e-14	3.56501e-10	0.393401	0.468	0.367
S05	Nfic	1.29585e-14	4.02399e-10	0.436452	0.252	0.159
S05	Pde5a	1.73199e-14	5.37834e-10	0.423404	0.249	0.155
S05	Rasa3	1.90788e-14	5.92454e-10	0.374193	0.202	0.115
S05	Stk38	1.94798e-14	6.04906e-10	0.414309	0.369	0.272
S05	Ripor2	7.9969e-14	2.48328e-09	0.41922	0.444	0.352
S05	H2-T23	1.2596e-13	3.91142e-09	0.293073	0.694	0.636
S05	Kif21b	1.92965e-13	5.99215e-09	0.386991	0.303	0.206
S05	Cst7	2.0808e-13	6.46151e-09	0.375975	0.332	0.235
S05	Arl6ip5	2.2458e-13	6.97388e-09	0.439944	0.465	0.381
S05	Jag1	2.72799e-13	8.47122e-09	0.311708	0.129	0.063
S05	Cd7	3.38292e-13	1.0505e-08	0.36465	0.584	0.496
S05	Fam78a	5.55466e-13	1.72489e-08	0.332482	0.199	0.118
S05	Ypel3	6.50544e-13	2.02014e-08	0.350995	0.568	0.476
S05	Plp2	7.64349e-13	2.37353e-08	0.375619	0.365	0.277
S05	S1pr4	9.04382e-13	2.80838e-08	0.41416	0.357	0.269
S05	Ptprc	1.57316e-12	4.88513e-08	0.291689	0.885	0.866
S05	Lrrfip2	1.76364e-12	5.47662e-08	0.373898	0.183	0.107
S05	Atp2b1	2.06153e-12	6.40167e-08	0.310465	0.762	0.728
S05	Pdlim1	2.53327e-12	7.86656e-08	0.359694	0.328	0.242
S05	Spn	2.76518e-12	8.58671e-08	0.404725	0.502	0.425
S05	Cdk2ap2	2.80805e-12	8.71983e-08	0.326013	0.789	0.785
S05	Lmna	3.6924e-12	1.1466e-07	0.415596	0.277	0.186
S05	Esyt2	4.11248e-12	1.27705e-07	0.432312	0.403	0.319
S05	Fam117a	1.08586e-11	3.37191e-07	0.341363	0.227	0.145
S05	Mndal	1.22029e-11	3.78937e-07	0.260711	0.555	0.468
S05	Cd69	1.44796e-11	4.49636e-07	0.471059	0.464	0.367
S05	Rhob	3.19816e-11	9.93123e-07	0.381694	0.15	0.084
S05	Bmp7	3.30328e-11	1.02577e-06	0.260468	0.148	0.081
S05	Il18r1	6.41401e-11	1.99174e-06	0.263919	0.806	0.766
S05	Ighm	8.18663e-11	2.54219e-06	0.451253	0.296	0.213
S05	Hspa1a	1.44806e-10	4.49667e-06	0.620431	0.196	0.12
S05	Osbpl3	1.48406e-10	4.60845e-06	0.360255	0.41	0.327
S05	Hlf	1.59836e-10	4.96337e-06	0.32897	0.266	0.185
S05	Atp2b4	1.59992e-10	4.96822e-06	0.259294	0.14	0.077
S05	Anxa5	2.046e-10	6.35344e-06	0.322025	0.41	0.331
S05	Syne1	2.36334e-10	7.33887e-06	0.423106	0.27	0.192
S05	Stim1	2.46141e-10	7.64342e-06	0.370109	0.398	0.325
S05	Tgfbr2	2.69501e-10	8.36883e-06	0.377358	0.336	0.26
S05	Npc2	2.85273e-10	8.85857e-06	0.250971	0.718	0.685
S05	Glud1	2.85551e-10	8.86722e-06	0.339834	0.404	0.328
S05	Rhoh	5.38446e-10	1.67204e-05	0.383511	0.414	0.343
S05	Faah	6.56817e-10	2.03961e-05	0.329177	0.465	0.404
S05	Ppp3ca	6.64044e-10	2.06206e-05	0.361078	0.452	0.382
S05	Gprin3	1.02782e-09	3.1917e-05	0.292598	0.206	0.133
S05	Hip1r	1.18259e-09	3.6723e-05	0.25286	0.157	0.093
S05	Tprgl	1.26157e-09	3.91756e-05	0.313911	0.522	0.465
S05	Tmem50a	1.77088e-09	5.49913e-05	0.270252	0.731	0.713
S05	Serpinb6a	2.07203e-09	6.43426e-05	0.311614	0.379	0.302
S05	Pik3ip1	2.22733e-09	6.91653e-05	0.316399	0.207	0.136
S05	Pdcd4	2.41754e-09	7.50717e-05	0.357446	0.528	0.475
S05	Atp1b3	2.88495e-09	8.95864e-05	0.331945	0.564	0.525
S05	Lfng	3.02739e-09	9.40096e-05	0.335906	0.303	0.228
S05	Madd	5.89615e-09	0.000183093	0.353658	0.295	0.225
S05	Hsp90b1	6.2538e-09	0.000194199	0.329341	0.785	0.773
S05	H2-Q6	6.51453e-09	0.000202296	0.340992	0.332	0.256
S05	H2-Q4	7.19334e-09	0.000223375	0.302648	0.419	0.348
S05	Cast	9.27346e-09	0.000287969	0.304023	0.505	0.451
S05	St3gal6	1.36365e-08	0.000423453	0.288448	0.639	0.615
S05	Kbtbd11	1.98741e-08	0.00061715	0.268835	0.414	0.346
S05	Mrps5	6.31309e-08	0.0019604	0.368304	0.394	0.339
S05	Tmem243	6.63532e-08	0.00206047	0.265829	0.282	0.212
S05	Thra	6.79769e-08	0.00211089	0.263434	0.195	0.132
S05	Iqgap1	7.31104e-08	0.0022703	0.291071	0.64	0.617
S05	Ablim1	8.75562e-08	0.00271888	0.285667	0.576	0.541
S05	Pim1	9.2301e-08	0.00286622	0.338863	0.44	0.372
S05	Add1	9.24588e-08	0.00287112	0.312744	0.29	0.223
S05	Rsrp1	1.35354e-07	0.00420313	0.261461	0.619	0.587
S05	Fam69a	1.40352e-07	0.00435834	0.26467	0.204	0.144
S05	Clcn3	1.7606e-07	0.0054672	0.308487	0.42	0.367
S05	Ybx3	2.25921e-07	0.00701551	0.250807	0.183	0.125
S05	Cdc42se1	3.11587e-07	0.00967571	0.285699	0.436	0.386
S05	Sh3kbp1	3.58535e-07	0.0111336	0.298876	0.427	0.374
S05	Sla2	3.93562e-07	0.0122213	0.255956	0.224	0.164
S05	Ctsa	4.00459e-07	0.0124354	0.292769	0.262	0.202
S05	Zyx	4.13789e-07	0.0128494	0.267391	0.406	0.348
S05	Tnfaip8l2	6.28801e-07	0.0195261	0.293518	0.389	0.338
S05	Tecpr1	7.52442e-07	0.0233656	0.282278	0.516	0.477
S05	Rgs10	9.07435e-07	0.0281786	0.32576	0.451	0.41
S05	Zbtb20	9.23221e-07	0.0286688	0.361683	0.382	0.329
S05	P2ry10	1.05304e-06	0.0327	0.269982	0.217	0.159
S05	Fam129a	1.48321e-06	0.046058	0.269608	0.484	0.438
S05	Ostf1	1.70705e-06	0.0530091	0.268877	0.544	0.524
S05	Ankrd12	2.0402e-06	0.0633542	0.270615	0.527	0.482
S05	Arhgap31	2.30826e-06	0.0716785	0.311213	0.278	0.222
S05	Sh3bp5	2.433e-06	0.075552	0.251943	0.206	0.152
S05	Rala	2.58941e-06	0.0804088	0.275229	0.329	0.28
S05	Slc12a7	2.64769e-06	0.0822188	0.252408	0.221	0.166
S05	Pik3cd	2.7038e-06	0.0839612	0.27675	0.386	0.341
S05	Itgb3	2.79022e-06	0.0866446	0.258085	0.245	0.188
S05	Lysmd2	3.81208e-06	0.118376	0.276364	0.325	0.274
S05	AB124611	5.13041e-06	0.159315	0.259711	0.267	0.214
S05	Irf2bpl	5.97816e-06	0.18564	0.279028	0.311	0.259
S05	Lipa	7.78067e-06	0.241613	0.254805	0.233	0.18
S05	Cytip	9.99736e-06	0.310448	0.271681	0.53	0.503
S05	Rcbtb2	1.38081e-05	0.428784	0.291116	0.238	0.188
S05	Kcnk1	1.45286e-05	0.451156	0.30454	0.294	0.245
S05	Aqp3	1.81103e-05	0.562381	0.278321	0.285	0.236
S05	Bin2	2.16516e-05	0.672347	0.317044	0.395	0.364
S05	Samsn1	2.39665e-05	0.744233	0.258112	0.281	0.229
S05	Rgs2	3.18918e-05	0.990337	0.275333	0.299	0.244
S05	Sdf2l1	4.71998e-05	1	0.375703	0.34	0.304
S05	Jakmip1	5.16186e-05	1	0.260797	0.308	0.263
S05	Hnrnpll	5.17911e-05	1	0.257054	0.184	0.141
S06	Ifit1	6.50048e-278	2.01859e-273	1.62016	0.54	0.067
S06	Ifit3	5.8394e-273	1.81331e-268	1.1811	0.434	0.04
S06	Isg15	3.36075e-259	1.04361e-254	1.46717	0.628	0.1
S06	Rtp4	2.47243e-255	7.67763e-251	1.4256	0.685	0.128
S06	Rnf213	1.37753e-175	4.27764e-171	1.5681	0.691	0.196
S06	Bst2	3.57313e-166	1.10956e-161	1.84363	0.855	0.391
S06	Irf7	6.2913e-149	1.95364e-144	1.1004	0.538	0.125
S06	Ifi213	7.48335e-129	2.3238e-124	1.04683	0.46	0.102
S06	Zbp1	2.8221e-123	8.76346e-119	1.10872	0.611	0.189
S06	Ifi203	4.23094e-118	1.31383e-113	1.36663	0.9	0.536
S06	Isg20	2.24254e-117	6.96375e-113	1.02865	0.481	0.122
S06	Oas3	5.4989e-110	1.70757e-105	1.01634	0.404	0.091
S06	Slfn5	2.1861e-109	6.78849e-105	1.26593	0.615	0.213
S06	Trim30a	2.12886e-105	6.61074e-101	1.1342	0.626	0.231
S06	Xaf1	1.15271e-102	3.5795e-98	0.963319	0.466	0.126
S06	Mndal	1.98304e-98	6.15793e-94	1.19686	0.83	0.458
S06	Stat1	3.00262e-98	9.32402e-94	1.16008	0.84	0.443
S06	Ifit3b	1.74e-95	5.40321e-91	0.568634	0.191	0.023
S06	Cmpk2	7.0288e-94	2.18265e-89	0.665539	0.243	0.038
S06	Oasl2	2.32549e-90	7.22134e-86	0.921756	0.381	0.094
S06	Rsad2	5.75686e-88	1.78768e-83	0.653649	0.223	0.033
S06	Ms4a6b	1.34505e-87	4.17679e-83	1.21102	0.768	0.424
S06	H2-T23	5.58211e-85	1.73341e-80	0.994335	0.894	0.628
S06	Ifi206	4.26851e-80	1.3255e-75	1.00135	0.481	0.164
S06	Lgals3bp	4.78146e-80	1.48479e-75	1.08191	0.672	0.32
S06	Usp18	5.67293e-75	1.76162e-70	0.568855	0.213	0.036
S06	Phf11b	8.07164e-75	2.50649e-70	0.704735	0.379	0.105
S06	Shisa5	1.03985e-71	3.22904e-67	0.636006	1	0.976
S06	Slfn1	1.88971e-70	5.86813e-66	0.940035	0.428	0.143
S06	Herc6	9.92935e-69	3.08336e-64	0.879761	0.445	0.154
S06	Ifi209	3.99486e-68	1.24052e-63	0.94191	0.555	0.234
S06	Samhd1	7.04052e-68	2.18629e-63	0.923194	0.885	0.622
S06	Dhx58	1.00802e-66	3.1302e-62	0.47233	0.183	0.03
S06	Sp100	2.02237e-65	6.28006e-61	0.909963	0.794	0.508
S06	Epsti1	7.78409e-65	2.41719e-60	0.878272	0.655	0.337
S06	Ifi208	1.89174e-64	5.87441e-60	0.826782	0.436	0.154
S06	Parp9	1.03457e-62	3.21265e-58	0.779124	0.453	0.168
S06	Parp14	2.08011e-56	6.45938e-52	0.828379	0.511	0.219
S06	Eif2ak2	3.15075e-55	9.78403e-51	0.729516	0.315	0.096
S06	Ddx60	2.57149e-53	7.98525e-49	0.660841	0.272	0.075
S06	Slfn8	2.22672e-51	6.91463e-47	0.795244	0.494	0.223
S06	Irgm1	9.78755e-51	3.03933e-46	0.74796	0.455	0.186
S06	Tapbp	2.14733e-50	6.6681e-46	0.779737	0.798	0.575
S06	B2m	7.03397e-48	2.18426e-43	0.450362	0.998	0.992
S06	Igtp	9.96411e-44	3.09415e-39	0.663812	0.609	0.321
S06	Ifi47	2.4651e-43	7.65487e-39	0.796259	0.664	0.398
S06	Psmb8	2.34102e-42	7.26958e-38	0.53503	0.951	0.886
S06	Ms4a4b	1.0073e-41	3.12798e-37	0.899023	0.491	0.238
S06	Gbp7	1.42186e-41	4.4153e-37	0.757891	0.496	0.243
S06	Oas1a	2.5152e-41	7.81046e-37	0.36032	0.126	0.023
S06	Ifi35	1.49867e-39	4.65383e-35	0.730129	0.506	0.266
S06	Samd9l	2.34588e-38	7.28466e-34	0.758785	0.506	0.264
S06	Slfn2	4.99824e-38	1.5521e-33	0.637882	0.802	0.574
S06	Ly6a	1.36021e-37	4.22386e-33	0.804361	0.651	0.387
S06	Trim30d	1.87378e-37	5.81866e-33	0.438533	0.189	0.051
S06	Helz2	1.80513e-36	5.60546e-32	0.566922	0.291	0.107
S06	Ddx58	3.18394e-35	9.8871e-31	0.591164	0.383	0.171
S06	Ifi27l2a	6.14232e-35	1.90738e-30	1.08749	0.411	0.202
S06	Stat2	1.08689e-33	3.37513e-29	0.505625	0.23	0.076
S06	Ccnd2	2.00147e-32	6.21515e-28	0.563473	0.93	0.847
S06	Gbp9	5.55377e-32	1.72461e-27	0.64744	0.315	0.132
S06	Phf11c	4.16637e-31	1.29378e-26	0.333145	0.128	0.029
S06	Psme1	2.09871e-30	6.51713e-26	0.544879	0.887	0.772
S06	Ifih1	4.10472e-30	1.27464e-25	0.314535	0.138	0.034
S06	Parp12	8.03936e-30	2.49646e-25	0.348382	0.145	0.037
S06	Pml	1.58516e-29	4.92239e-25	0.510233	0.262	0.101
S06	Dtx3l	1.65009e-29	5.12403e-25	0.577508	0.385	0.188
S06	Irf9	2.30132e-29	7.14629e-25	0.541453	0.338	0.152
S06	Tap1	4.76976e-29	1.48115e-24	0.579464	0.557	0.339
S06	Ly6e	2.4872e-27	7.72349e-23	0.318617	0.998	0.989
S06	H2-D1	7.20093e-27	2.23611e-22	0.330487	0.996	0.988
S06	Trim34a	7.91057e-27	2.45647e-22	0.457418	0.228	0.085
S06	H2-K1	9.10386e-25	2.82702e-20	0.349135	0.996	0.99
S06	Trim12c	2.81076e-24	8.72825e-20	0.57782	0.374	0.196
S06	Gbp2	1.20452e-23	3.74038e-19	0.482193	0.372	0.19
S06	Ddx24	3.5889e-23	1.11446e-18	0.539482	0.681	0.533
S06	Sp110	1.37698e-22	4.27593e-18	0.635135	0.515	0.335
S06	Selenow	3.54988e-22	1.10234e-17	0.416887	0.904	0.844
S06	Trim25	8.07199e-22	2.5066e-17	0.434542	0.221	0.092
S06	Ube2l6	1.34009e-21	4.16137e-17	0.326191	0.106	0.028
S06	Psmb9	6.10315e-21	1.89521e-16	0.480989	0.566	0.383
S06	Gbp6	7.18174e-21	2.23014e-16	0.378822	0.194	0.075
S06	Ifi214	2.08358e-20	6.47015e-16	0.272179	0.109	0.03
S06	H2-T22	4.95839e-20	1.53973e-15	0.523954	0.466	0.294
S06	Gbp4	6.73582e-20	2.09167e-15	0.436018	0.462	0.277
S06	Psmb10	1.23056e-19	3.82125e-15	0.476158	0.677	0.535
S06	Tgtp2	4.7354e-19	1.47048e-14	0.351064	0.187	0.075
S06	Tspo	6.57371e-18	2.04134e-13	0.320419	0.938	0.903
S06	Mitd1	9.45418e-18	2.93581e-13	0.488559	0.377	0.228
S06	Tor3a	1.32417e-16	4.11194e-12	0.330177	0.187	0.081
S06	Cd47	1.70267e-16	5.28729e-12	0.417722	0.791	0.705
S06	Ctss	6.01326e-16	1.8673e-11	0.448204	0.54	0.388
S06	Trim12a	1.21291e-15	3.76646e-11	0.474898	0.436	0.286
S06	Uba7	2.49816e-15	7.75753e-11	0.406145	0.251	0.131
S06	Nlrc5	1.81819e-14	5.64602e-10	0.361483	0.253	0.132
S06	Zufsp	2.44456e-14	7.5911e-10	0.481114	0.349	0.215
S06	Psme2	2.47931e-14	7.69899e-10	0.324575	0.787	0.669
S06	Adar	3.09854e-14	9.62189e-10	0.333486	0.245	0.127
S06	Daxx	1.16943e-13	3.63143e-09	0.31877	0.238	0.125
S06	Tmbim6	3.72131e-13	1.15558e-08	0.38134	0.783	0.698
S06	Mov10	7.75449e-13	2.408e-08	0.263126	0.132	0.054
S06	Irgm2	9.0056e-13	2.79651e-08	0.357724	0.219	0.114
S06	Trafd1	3.31756e-12	1.0302e-07	0.293931	0.172	0.082
S06	Parp10	1.28953e-11	4.00436e-07	0.32744	0.211	0.112
S06	Jaml	6.61747e-11	2.05492e-06	0.335141	0.781	0.708
S06	Plgrkt	7.9014e-11	2.45362e-06	0.327348	0.517	0.396
S06	Keap1	9.10348e-11	2.8269e-06	0.336137	0.257	0.153
S06	Arl6ip1	1.83237e-10	5.69005e-06	0.33458	0.768	0.696
S06	Chmp4b	2.53377e-10	7.8681e-06	0.346666	0.553	0.446
S06	Card11	3.37753e-10	1.04883e-05	0.326589	0.33	0.217
S06	Cnp	4.48277e-10	1.39204e-05	0.34367	0.481	0.369
S06	H2-Q7	1.56212e-09	4.85086e-05	0.296043	0.764	0.664
S06	Irf1	1.65494e-09	5.13908e-05	0.3993	0.355	0.244
S06	Slco3a1	1.72077e-09	5.34351e-05	0.419643	0.479	0.372
S06	Lgals9	2.88713e-09	8.96541e-05	0.316227	0.272	0.171
S06	Gbp8	8.84557e-09	0.000274682	0.374076	0.33	0.228
S06	BC147527	1.31874e-08	0.000409509	0.279416	0.232	0.142
S06	Trim56	1.46875e-08	0.00045609	0.319915	0.279	0.181
S06	Ogfr	1.78639e-08	0.000554727	0.295757	0.291	0.198
S06	Cd69	1.98887e-08	0.000617604	0.457149	0.479	0.37
S06	Snx2	3.34572e-08	0.00103895	0.340404	0.477	0.373
S06	Psme2b	3.78101e-08	0.00117412	0.265906	0.181	0.104
S06	Grn	4.01758e-08	0.00124758	0.277309	0.174	0.099
S06	Rnf114	4.62033e-08	0.00143475	0.324804	0.357	0.262
S06	Smchd1	1.48669e-07	0.00461662	0.362858	0.464	0.38
S06	Atp8b4	6.21662e-07	0.0193045	0.299348	0.287	0.204
S06	Apobec3	6.30299e-07	0.0195727	0.289855	0.638	0.555
S06	Usp25	1.43872e-06	0.0446765	0.389835	0.355	0.281
S06	Pttg1	3.02295e-06	0.0938716	0.286619	0.317	0.238
S06	Arhgap26	8.78696e-06	0.272862	0.250859	0.185	0.12
S06	Zcchc11	1.11716e-05	0.346911	0.292717	0.447	0.376
S06	Fchsd2	3.7888e-05	1	0.261157	0.434	0.362
S06	Pla2g16	7.69087e-05	1	0.271869	0.447	0.383
S06	Etnk1	7.87002e-05	1	0.260824	0.347	0.275
S06	Ascc3	0.000108114	1	0.267335	0.27	0.208
S07	Ppa1	2.75417e-178	8.55252e-174	1.46877	0.864	0.256
S07	Cxcl10	4.83115e-171	1.50022e-166	3.16319	0.556	0.102
S07	Lta	2.00765e-156	6.23437e-152	2.05788	0.646	0.15
S07	Igtp	1.22251e-152	3.79625e-148	1.72381	0.864	0.314
S07	Ifi47	3.55951e-138	1.10533e-133	1.62099	0.896	0.392
S07	Hspa8	2.10429e-133	6.53446e-129	1.42193	1	0.979
S07	Eif5a	2.29047e-132	7.1126e-128	1.2639	0.995	0.855
S07	Gbp4	4.91001e-130	1.5247e-125	1.71091	0.771	0.268
S07	Hsp90ab1	1.81853e-129	5.64707e-125	1.13146	1	0.967
S07	Srm	3.33867e-122	1.03676e-117	1.05801	0.643	0.168
S07	Serpina3g	6.28705e-122	1.95232e-117	1.65166	0.518	0.117
S07	Manf	2.89103e-120	8.97751e-116	1.53332	0.97	0.602
S07	Calr	1.30812e-117	4.0621e-113	1.29858	0.992	0.801
S07	Hspa5	3.05298e-117	9.48042e-113	1.4866	0.984	0.714
S07	Tgtp1	1.99059e-116	6.18139e-112	0.590591	0.311	0.04
S07	Gbp2	2.42202e-111	7.52111e-107	1.77737	0.624	0.183
S07	Psme2	3.22265e-111	1.00073e-106	1.30541	0.965	0.664
S07	Ncl	2.28479e-109	7.09497e-105	1.35204	0.973	0.778
S07	Gbp6	1.92039e-108	5.96339e-104	0.767031	0.392	0.069
S07	Eif4a1	1.70057e-107	5.28079e-103	1.16279	0.995	0.795
S07	Ptma	7.85034e-102	2.43777e-97	0.8242	1	0.986
S07	Pa2g4	1.09818e-101	3.41016e-97	1.23115	0.796	0.33
S07	Hsp90b1	9.60761e-101	2.98345e-96	1.37009	0.989	0.765
S07	Pdia6	1.75705e-100	5.45615e-96	1.29643	0.929	0.502
S07	Sdf2l1	1.08148e-98	3.35832e-94	1.20222	0.768	0.289
S07	Socs1	4.89325e-98	1.5195e-93	1.442	0.801	0.335
S07	Npm1	2.7101e-96	8.41567e-92	1.06252	0.989	0.946
S07	Ranbp1	2.41215e-93	7.49046e-89	1.08952	0.905	0.51
S07	Hsp90aa1	4.64112e-93	1.44121e-88	1.24354	0.946	0.673
S07	Cycs	3.56747e-92	1.10781e-87	1.14345	0.798	0.343
S07	Ran	7.20694e-91	2.23797e-86	1.03912	0.946	0.682
S07	Nme1	7.03521e-90	2.18465e-85	1.05184	0.937	0.674
S07	Stat1	8.83118e-89	2.74235e-84	1.25672	0.858	0.446
S07	Ppp1r14b	9.53056e-88	2.95953e-83	1.04945	0.951	0.76
S07	Iigp1	1.20815e-85	3.75167e-81	1.05884	0.27	0.042
S07	Gnl3	3.75032e-79	1.16459e-74	0.994529	0.736	0.292
S07	Nop56	5.16513e-79	1.60393e-74	0.994472	0.717	0.274
S07	Irgm1	1.51473e-78	4.70371e-74	0.911398	0.58	0.184
S07	Psmb10	1.91921e-78	5.95973e-74	1.0905	0.877	0.529
S07	Mif	1.79501e-77	5.57405e-73	1.00486	0.937	0.672
S07	Hspd1	2.65942e-76	8.25829e-72	1.12553	0.823	0.428
S07	Odc1	4.55707e-76	1.41511e-71	1.19291	0.858	0.453
S07	Mrto4	7.28149e-76	2.26112e-71	0.873163	0.602	0.207
S07	Serpina3f	6.92181e-75	2.14943e-70	0.559086	0.199	0.026
S07	Srsf2	1.71273e-74	5.31853e-70	0.959868	0.883	0.509
S07	Ddx21	7.75025e-72	2.40669e-67	1.05368	0.804	0.421
S07	Ehd1	8.95478e-72	2.78073e-67	0.885198	0.51	0.159
S07	Nop58	2.09035e-71	6.49116e-67	0.998463	0.676	0.276
S07	Hbegf	2.19839e-71	6.82665e-67	0.742158	0.327	0.07
S07	Il2rb	4.93196e-71	1.53152e-66	1.02433	0.605	0.218
S07	Atp5g1	3.48328e-70	1.08166e-65	0.871485	0.924	0.721
S07	Gbp5	7.6581e-69	2.37807e-64	0.493772	0.253	0.044
S07	Pdia3	1.92781e-68	5.98642e-64	0.997252	0.916	0.587
S07	Bst2	2.71079e-67	8.41782e-63	0.757159	0.82	0.397
S07	Xbp1	2.11414e-66	6.56504e-62	0.929474	0.638	0.246
S07	Creld2	3.69371e-65	1.14701e-60	0.780653	0.455	0.134
S07	Psme1	3.76322e-65	1.16859e-60	0.836412	0.97	0.771
S07	Mettl1	3.97806e-65	1.23531e-60	0.716069	0.482	0.146
S07	Dnajb11	4.52974e-65	1.40662e-60	0.900488	0.752	0.348
S07	Irf8	3.52157e-64	1.09355e-59	0.774443	0.357	0.089
S07	Lif	1.79268e-63	5.56681e-59	0.416548	0.134	0.014
S07	Gbp3	3.83273e-63	1.19018e-58	0.458335	0.21	0.034
S07	Zbp1	4.43758e-63	1.378e-58	0.806289	0.564	0.195
S07	Gzmb	1.09439e-61	3.3984e-57	1.09941	0.226	0.04
S07	Pfn1	3.67704e-61	1.14183e-56	0.577219	0.997	0.977
S07	Cct3	1.55988e-60	4.84388e-56	0.919947	0.801	0.469
S07	Serbp1	1.91717e-60	5.9534e-56	0.808896	0.962	0.841
S07	Ly6a	2.01005e-60	6.2418e-56	1.90739	0.728	0.387
S07	Timm8a1	2.04933e-60	6.36378e-56	0.645381	0.488	0.154
S07	Nop16	2.07937e-60	6.45708e-56	0.584366	0.42	0.118
S07	Cacybp	8.56328e-60	2.65916e-55	0.865544	0.738	0.37
S07	Apex1	1.90445e-59	5.91388e-55	0.629427	0.471	0.147
S07	Hspe1	7.52276e-59	2.33604e-54	0.878751	0.967	0.792
S07	Nhp2	8.43683e-59	2.61989e-54	0.827898	0.766	0.361
S07	Ifrd2	1.31953e-57	4.09753e-53	0.490346	0.292	0.066
S07	G3bp1	2.46181e-56	7.64467e-52	0.824108	0.894	0.54
S07	Cish	4.61284e-56	1.43242e-51	0.839878	0.488	0.17
S07	Hspa9	5.31632e-55	1.65088e-50	0.763056	0.668	0.294
S07	Tap1	6.53206e-55	2.0284e-50	0.91998	0.681	0.337
S07	C1qbp	9.88512e-55	3.06963e-50	0.83496	0.738	0.383
S07	Dkc1	2.0225e-54	6.28046e-50	0.784871	0.597	0.247
S07	Set	4.49246e-54	1.39504e-49	0.75845	0.946	0.733
S07	Isg15	1.00252e-53	3.11314e-49	0.678795	0.392	0.114
S07	Larp1	1.65245e-53	5.13134e-49	0.700441	0.599	0.233
S07	Psmb8	3.38923e-53	1.05246e-48	0.707457	0.986	0.885
S07	Cdk6	3.48844e-53	1.08327e-48	0.756801	0.414	0.133
S07	Tuba1b	5.85504e-53	1.81816e-48	0.83456	0.787	0.416
S07	Eif1a	8.57792e-53	2.6637e-48	0.679477	0.518	0.184
S07	Shmt1	1.14343e-52	3.55071e-48	0.290941	0.142	0.019
S07	Rrp9	1.58614e-52	4.92545e-48	0.577124	0.417	0.128
S07	Canx	4.8169e-52	1.49579e-47	0.804337	0.861	0.5
S07	Mybbp1a	1.06731e-51	3.31431e-47	0.729177	0.578	0.23
S07	Ccdc86	1.55957e-51	4.84295e-47	0.522888	0.403	0.121
S07	Hyou1	3.38987e-51	1.05266e-46	0.5019	0.338	0.09
S07	Tubb4b	4.19744e-51	1.30343e-46	0.827014	0.736	0.376
S07	Ebna1bp2	4.78974e-51	1.48736e-46	0.770648	0.64	0.281
S07	Sec11c	1.66516e-50	5.17082e-46	0.737784	0.946	0.762
S07	Actg1	2.08007e-50	6.45924e-46	0.710887	1	0.977
S07	Cd274	3.01414e-50	9.35982e-46	0.540865	0.316	0.082
S07	Nampt	3.10424e-50	9.63959e-46	0.517059	0.286	0.07
S07	Cxcl9	1.9894e-49	6.17767e-45	1.01098	0.169	0.029
S07	St6galnac4	2.49386e-49	7.74418e-45	0.408807	0.286	0.07
S07	Rrp1b	3.13744e-49	9.74271e-45	0.530438	0.373	0.111
S07	Fbl	3.89859e-49	1.21063e-44	0.813819	0.793	0.466
S07	Lap3	5.23055e-49	1.62424e-44	0.494889	0.357	0.102
S07	Nsun2	1.98946e-48	6.17786e-44	0.657795	0.559	0.217
S07	Cct5	9.83836e-48	3.0551e-43	0.699567	0.861	0.564
S07	Il12rb1	1.83241e-47	5.69018e-43	0.72965	0.548	0.219
S07	Irf1	2.55854e-47	7.94504e-43	0.867649	0.55	0.238
S07	Rrs1	3.86547e-47	1.20034e-42	0.596566	0.384	0.121
S07	Cct8	8.44519e-47	2.62248e-42	0.746001	0.847	0.52
S07	Mat2a	1.36045e-46	4.2246e-42	0.784616	0.766	0.413
S07	Tmem97	1.95932e-46	6.08428e-42	0.314435	0.155	0.025
S07	Rrp15	2.08205e-46	6.46538e-42	0.556952	0.477	0.169
S07	Psma2	3.09432e-46	9.6088e-42	0.693454	0.877	0.639
S07	Acot7	3.56295e-46	1.1064e-41	0.480872	0.357	0.106
S07	Snrpd1	7.33523e-46	2.27781e-41	0.731617	0.766	0.43
S07	Phgdh	8.59865e-46	2.67014e-41	0.774019	0.567	0.247
S07	Slc25a5	1.03816e-45	3.2238e-41	0.662877	0.94	0.748
S07	Shmt2	1.69475e-45	5.26271e-41	0.471458	0.365	0.111
S07	Wdr46	1.86365e-45	5.78718e-41	0.459207	0.362	0.109
S07	Rtp4	2.08755e-45	6.48247e-41	0.586041	0.428	0.143
S07	Eif2s2	2.21738e-45	6.88561e-41	0.77016	0.866	0.58
S07	Rexo2	5.2142e-45	1.61917e-40	0.817497	0.918	0.706
S07	B2m	3.8518e-43	1.1961e-38	0.544829	1	0.992
S07	Pus7	4.21864e-43	1.31002e-38	0.389754	0.223	0.051
S07	Psma5	5.00778e-43	1.55507e-38	0.662272	0.749	0.397
S07	Hnrnpa3	5.16307e-43	1.60329e-38	0.689831	0.937	0.737
S07	Fkbp2	5.71966e-43	1.77613e-38	0.678087	0.722	0.362
S07	Tgtp2	7.44856e-43	2.313e-38	0.457489	0.275	0.073
S07	Ddx39	9.48836e-43	2.94642e-38	0.625703	0.613	0.269
S07	Snu13	1.29325e-42	4.01594e-38	0.708364	0.839	0.551
S07	Furin	1.74489e-42	5.41841e-38	0.916058	0.755	0.431
S07	Ppia	9.40006e-42	2.919e-37	0.384235	1	0.996
S07	Wdr43	1.28804e-41	3.99974e-37	0.667929	0.531	0.224
S07	Psma7	1.30284e-41	4.04572e-37	0.681472	0.899	0.665
S07	Bysl	2.38036e-41	7.39175e-37	0.462137	0.302	0.088
S07	Hnrnpd	1.50097e-40	4.66097e-36	0.652617	0.809	0.486
S07	Lyar	1.55459e-40	4.82746e-36	0.548386	0.48	0.186
S07	Tcp1	3.14322e-40	9.76065e-36	0.723758	0.768	0.443
S07	Gar1	3.43152e-40	1.06559e-35	0.606328	0.51	0.211
S07	Tuba4a	4.02756e-40	1.25068e-35	0.724238	0.755	0.413
S07	Eef1e1	8.09681e-40	2.5143e-35	0.606704	0.463	0.181
S07	Rbm3	2.7488e-39	8.53585e-35	0.555591	0.984	0.863
S07	Rpn1	3.05968e-39	9.50124e-35	0.671374	0.597	0.279
S07	Nolc1	3.09267e-39	9.60367e-35	0.594331	0.529	0.225
S07	Ltv1	3.96985e-39	1.23276e-34	0.506331	0.381	0.131
S07	Npm3	1.17118e-38	3.63687e-34	0.725115	0.698	0.38
S07	Slc35b1	1.59346e-38	4.94816e-34	0.473185	0.395	0.138
S07	Pim2	2.87824e-38	8.93779e-34	0.469141	0.253	0.069
S07	Ffar2	6.777e-38	2.10446e-33	0.568464	0.275	0.081
S07	Gbp8	1.00145e-37	3.1098e-33	0.620844	0.518	0.222
S07	Phb	1.63156e-37	5.06648e-33	0.590759	0.477	0.195
S07	Prmt1	1.99822e-37	6.20506e-33	0.6684	0.649	0.345
S07	Tapbpl	2.59899e-37	8.07065e-33	0.574	0.436	0.168
S07	Eif3a	2.78919e-37	8.66128e-33	0.644074	0.875	0.602
S07	Gbp7	3.46684e-37	1.07656e-32	0.770561	0.526	0.244
S07	Impdh2	4.30974e-37	1.3383e-32	0.628537	0.643	0.316
S07	Gadd45g	4.84173e-37	1.5035e-32	0.581355	0.221	0.056
S07	Atp5b	8.21134e-37	2.54987e-32	0.579179	0.946	0.783
S07	Mydgf	8.64652e-37	2.685e-32	0.575706	0.624	0.289
S07	Irgm2	4.22519e-36	1.31205e-31	0.454328	0.338	0.111
S07	Ptges3	6.99318e-36	2.17159e-31	0.619955	0.801	0.467
S07	Atad3a	7.8228e-36	2.42921e-31	0.464059	0.294	0.092
S07	Slc29a1	8.67068e-36	2.69251e-31	0.436223	0.335	0.111
S07	Degs1	9.60024e-36	2.98116e-31	0.708738	0.48	0.207
S07	Kars	1.29696e-35	4.02743e-31	0.458548	0.439	0.166
S07	Gpatch4	1.62737e-35	5.05347e-31	0.482107	0.447	0.173
S07	Cysltr1	1.77174e-35	5.50178e-31	0.688179	0.643	0.336
S07	Rsl1d1	2.45572e-35	7.62575e-31	0.624477	0.662	0.347
S07	Cox5a	3.01893e-35	9.37469e-31	0.556845	0.954	0.752
S07	Ipo4	3.96319e-35	1.23069e-30	0.393843	0.243	0.067
S07	Pdia4	5.38392e-35	1.67187e-30	0.791637	0.668	0.372
S07	Psma4	7.12808e-35	2.21348e-30	0.605574	0.787	0.488
S07	Tomm40	7.74166e-35	2.40402e-30	0.536001	0.523	0.233
S07	Timm10	1.04506e-34	3.24521e-30	0.503894	0.463	0.189
S07	Eif3b	1.25447e-34	3.89551e-30	0.615121	0.589	0.285
S07	Parp9	1.26205e-34	3.91906e-30	0.50624	0.436	0.172
S07	Rars	1.66873e-34	5.18191e-30	0.483416	0.452	0.181
S07	Tars	1.82343e-34	5.66229e-30	0.453554	0.338	0.115
S07	Nars	2.43995e-34	7.57678e-30	0.535934	0.54	0.243
S07	St13	2.44699e-34	7.59863e-30	0.61793	0.736	0.402
S07	Hnrnpf	2.49871e-34	7.75924e-30	0.49803	0.981	0.882
S07	Srsf7	2.94196e-34	9.13567e-30	0.634833	0.651	0.345
S07	Pno1	2.94619e-34	9.14881e-30	0.415946	0.338	0.115
S07	Tnfsf11	4.27885e-34	1.32871e-29	0.362491	0.191	0.046
S07	Noc2l	5.90936e-34	1.83503e-29	0.496161	0.471	0.194
S07	Zfp593	7.02107e-34	2.18025e-29	0.505824	0.433	0.174
S07	Eef1g	8.09407e-34	2.51345e-29	0.506738	0.981	0.886
S07	Mthfd1	8.35041e-34	2.59305e-29	0.400171	0.264	0.079
S07	Selenos	1.2055e-33	3.74345e-29	0.61219	0.703	0.389
S07	Ndufaf4	1.66828e-33	5.18052e-29	0.552938	0.425	0.171
S07	Eif1ax	2.32144e-33	7.20876e-29	0.568287	0.673	0.354
S07	Isg20	2.48672e-33	7.72201e-29	0.364586	0.362	0.13
S07	Smyd5	3.21875e-33	9.99518e-29	0.319924	0.218	0.058
S07	Llph	3.49537e-33	1.08542e-28	0.602211	0.828	0.55
S07	Ftsj3	4.44091e-33	1.37904e-28	0.455808	0.436	0.173
S07	Anp32b	6.30764e-33	1.95871e-28	0.594829	0.924	0.723
S07	Mrpl12	8.4946e-33	2.63783e-28	0.56734	0.678	0.364
S07	Trmt61a	9.76018e-33	3.03083e-28	0.331288	0.223	0.061
S07	Nop2	1.17714e-32	3.65536e-28	0.351087	0.232	0.065
S07	Psmb9	1.18458e-32	3.67849e-28	0.613012	0.681	0.38
S07	Sar1a	2.44746e-32	7.60009e-28	0.55546	0.578	0.283
S07	Eno1	2.47557e-32	7.68737e-28	0.759237	0.768	0.5
S07	Bax	2.58112e-32	8.01514e-28	0.602174	0.771	0.473
S07	Eif2s1	3.07052e-32	9.53488e-28	0.61161	0.616	0.318
S07	Ybx1	5.24927e-32	1.63006e-27	0.521201	0.951	0.826
S07	Ybx3	5.37012e-32	1.66758e-27	0.459085	0.341	0.121
S07	Nlrc5	6.74323e-32	2.09397e-27	0.41171	0.36	0.13
S07	Tap2	6.83297e-32	2.12184e-27	0.588504	0.673	0.368
S07	Ifi35	6.96893e-32	2.16406e-27	0.502936	0.561	0.266
S07	Nip7	7.11714e-32	2.21008e-27	0.46744	0.474	0.199
S07	Grwd1	8.27363e-32	2.56921e-27	0.34998	0.278	0.088
S07	Cfl1	9.27899e-32	2.8814e-27	0.41101	1	0.965
S07	Uck2	1.44297e-31	4.48086e-27	0.368577	0.251	0.076
S07	Ipo5	1.96918e-31	6.1149e-27	0.402376	0.365	0.134
S07	Pcca	2.32008e-31	7.20454e-27	0.568724	0.24	0.074
S07	Cct2	7.23205e-31	2.24577e-26	0.589523	0.812	0.56
S07	Umps	8.16689e-31	2.53607e-26	0.380154	0.275	0.089
S07	Erh	1.81546e-30	5.63756e-26	0.536294	0.564	0.273
S07	Abce1	2.22398e-30	6.90612e-26	0.476544	0.425	0.177
S07	Atic	4.31186e-30	1.33896e-25	0.49354	0.447	0.193
S07	Syncrip	6.83011e-30	2.12096e-25	0.575439	0.668	0.363
S07	Ldha	8.12884e-30	2.52425e-25	0.56676	0.896	0.696
S07	F2r	8.89026e-30	2.76069e-25	0.70304	0.774	0.514
S07	U2af1	1.49631e-29	4.64648e-25	0.536415	0.703	0.391
S07	Rsl24d1	1.61494e-29	5.01487e-25	0.479118	0.469	0.201
S07	Mrps28	2.02983e-29	6.30323e-25	0.462721	0.414	0.171
S07	Lman2	2.17721e-29	6.7609e-25	0.589206	0.719	0.416
S07	Gspt1	2.2186e-29	6.88942e-25	0.533936	0.591	0.302
S07	Uchl3	2.46607e-29	7.65788e-25	0.484699	0.466	0.208
S07	Eif6	4.4715e-29	1.38854e-24	0.521967	0.695	0.383
S07	Parp14	5.3409e-29	1.65851e-24	0.604277	0.485	0.223
S07	Herpud1	5.36291e-29	1.66534e-24	0.611938	0.597	0.315
S07	Ppid	6.17708e-29	1.91817e-24	0.441506	0.417	0.174
S07	Adam8	6.44163e-29	2.00032e-24	0.602719	0.45	0.203
S07	Baz1a	9.60721e-29	2.98333e-24	0.516883	0.458	0.202
S07	Pomp	1.04132e-28	3.23363e-24	0.549068	0.902	0.688
S07	Mdn1	1.27376e-28	3.9554e-24	0.450178	0.398	0.164
S07	Snrpa1	1.37494e-28	4.26959e-24	0.537866	0.504	0.24
S07	Srgap3	1.96174e-28	6.09178e-24	0.355529	0.199	0.056
S07	Got1	2.22425e-28	6.90695e-24	0.355135	0.253	0.082
S07	Atp5g3	2.28594e-28	7.09854e-24	0.54086	0.847	0.607
S07	Eif4g1	2.42045e-28	7.51624e-24	0.481152	0.703	0.387
S07	Snrpf	2.4601e-28	7.63934e-24	0.510283	0.902	0.713
S07	Chchd2	2.46932e-28	7.66799e-24	0.389088	0.989	0.927
S07	Stip1	3.05859e-28	9.49784e-24	0.525437	0.523	0.257
S07	Morf4l2	3.10123e-28	9.63024e-24	0.534753	0.48	0.223
S07	Mrpl17	3.85971e-28	1.19856e-23	0.430775	0.48	0.212
S07	Lrrc59	5.33133e-28	1.65554e-23	0.368516	0.384	0.152
S07	Psmb5	8.20178e-28	2.5469e-23	0.565486	0.798	0.54
S07	Pcbp1	8.52979e-28	2.64876e-23	0.585954	0.766	0.513
S07	Nifk	9.54132e-28	2.96287e-23	0.437344	0.428	0.184
S07	Psme3	9.87998e-28	3.06803e-23	0.42729	0.428	0.181
S07	Noc4l	1.12867e-27	3.50485e-23	0.371019	0.259	0.086
S07	Hnrnpa1	1.77478e-27	5.51124e-23	0.561646	0.817	0.56
S07	Fabp5	1.96831e-27	6.1122e-23	0.439847	0.365	0.147
S07	Dtx3l	2.18396e-27	6.78185e-23	0.457278	0.433	0.188
S07	Mrpl20	2.77098e-27	8.60474e-23	0.521961	0.67	0.381
S07	Hnrnpab	3.03251e-27	9.41684e-23	0.560861	0.755	0.466
S07	Aprt	3.19263e-27	9.91406e-23	0.529173	0.815	0.523
S07	Psmc5	3.72864e-27	1.15786e-22	0.519788	0.673	0.376
S07	Wdr18	4.86637e-27	1.51115e-22	0.403712	0.368	0.148
S07	Tapbp	6.69744e-27	2.07976e-22	0.568638	0.823	0.576
S07	Pprc1	9.49992e-27	2.95001e-22	0.349158	0.229	0.072
S07	Fgl2	1.05581e-26	3.2786e-22	0.500819	0.267	0.095
S07	Sub1	1.25664e-26	3.90224e-22	0.450784	0.981	0.886
S07	Gtpbp4	1.5027e-26	4.66635e-22	0.555319	0.58	0.308
S07	Erap1	1.589e-26	4.93432e-22	0.462678	0.51	0.244
S07	Nudc	1.92532e-26	5.97869e-22	0.583876	0.67	0.409
S07	Dad1	2.72112e-26	8.4499e-22	0.453707	0.932	0.754
S07	Tmed5	3.59227e-26	1.11551e-21	0.50005	0.665	0.375
S07	Uqcrq	4.56644e-26	1.41802e-21	0.48715	0.883	0.668
S07	Ubl4a	4.81961e-26	1.49663e-21	0.403971	0.439	0.193
S07	Gdap10	4.84165e-26	1.50348e-21	0.267561	0.144	0.035
S07	Fdps	5.02488e-26	1.56038e-21	0.417778	0.245	0.082
S07	Heatr1	9.76981e-26	3.03382e-21	0.328022	0.256	0.087
S07	Polr2h	1.42928e-25	4.43834e-21	0.415693	0.48	0.223
S07	Prdx1	1.90183e-25	5.90575e-21	0.472493	0.91	0.725
S07	Tomm5	1.96607e-25	6.10525e-21	0.581775	0.733	0.475
S07	Bcl3	2.00805e-25	6.23558e-21	0.380428	0.183	0.053
S07	Gimap3	3.26097e-25	1.01263e-20	0.736623	0.45	0.226
S07	Pgk1	3.55018e-25	1.10244e-20	0.504416	0.777	0.515
S07	Larp4	4.90191e-25	1.52219e-20	0.437011	0.403	0.177
S07	Cdca7	5.38554e-25	1.67237e-20	0.284304	0.139	0.034
S07	Srsf3	5.51584e-25	1.71283e-20	0.469939	0.924	0.752
S07	Fubp1	6.1034e-25	1.89529e-20	0.563917	0.809	0.545
S07	Stat3	6.57664e-25	2.04225e-20	0.559452	0.55	0.293
S07	Ccrl2	1.04981e-24	3.25999e-20	0.317675	0.147	0.037
S07	Psmg4	1.42311e-24	4.41917e-20	0.458576	0.512	0.255
S07	Alkbh1	1.48115e-24	4.59941e-20	0.487423	0.441	0.208
S07	Uqcc2	1.51828e-24	4.71472e-20	0.48374	0.717	0.431
S07	Tmed10	1.54373e-24	4.79374e-20	0.535019	0.757	0.498
S07	Bop1	1.58005e-24	4.90653e-20	0.34054	0.338	0.134
S07	Ndufab1	1.6534e-24	5.13429e-20	0.527641	0.678	0.407
S07	Dbnl	1.86611e-24	5.79484e-20	0.461441	0.668	0.389
S07	Prpf31	1.99317e-24	6.18939e-20	0.41122	0.444	0.204
S07	Pon2	2.073e-24	6.43729e-20	0.517607	0.684	0.409
S07	Rcl1	2.0967e-24	6.51088e-20	0.34793	0.262	0.094
S07	Fasn	2.21025e-24	6.8635e-20	0.304045	0.272	0.098
S07	Osm	2.38288e-24	7.39956e-20	0.368857	0.172	0.049
S07	Ssb	2.66846e-24	8.28636e-20	0.469124	0.823	0.578
S07	Alyref	3.46317e-24	1.07542e-19	0.475434	0.529	0.267
S07	Timm17a	3.92245e-24	1.21804e-19	0.432258	0.485	0.235
S07	Cdv3	4.05031e-24	1.25774e-19	0.548063	0.602	0.331
S07	Timm9	4.1749e-24	1.29643e-19	0.414627	0.409	0.182
S07	Ssr4	4.75884e-24	1.47776e-19	0.452068	0.896	0.709
S07	Aars	5.11191e-24	1.5874e-19	0.260008	0.196	0.06
S07	Mphosph10	5.11295e-24	1.58772e-19	0.404856	0.433	0.196
S07	Wars	7.71558e-24	2.39592e-19	0.379372	0.302	0.117
S07	Strap	8.54379e-24	2.6531e-19	0.436281	0.559	0.292
S07	Fkbp4	9.49483e-24	2.94843e-19	0.535908	0.583	0.323
S07	Tmed9	9.63753e-24	2.99274e-19	0.523677	0.845	0.608
S07	Galk1	1.20734e-23	3.74917e-19	0.35431	0.272	0.102
S07	Timm50	1.36423e-23	4.23635e-19	0.328531	0.351	0.146
S07	Mars	1.52827e-23	4.74573e-19	0.294254	0.24	0.082
S07	Tpm3	1.57921e-23	4.90393e-19	0.455648	0.926	0.782
S07	Lsm6	2.46437e-23	7.6526e-19	0.449703	0.706	0.408
S07	Eif5b	2.63353e-23	8.17792e-19	0.461208	0.741	0.442
S07	Emc6	3.0569e-23	9.49259e-19	0.495184	0.61	0.347
S07	Edf1	3.4132e-23	1.0599e-18	0.488377	0.883	0.732
S07	Dnajc3	3.54418e-23	1.10057e-18	0.534213	0.793	0.545
S07	Ydjc	4.42666e-23	1.37461e-18	0.278366	0.243	0.085
S07	Psmb2	5.4547e-23	1.69385e-18	0.487312	0.752	0.507
S07	Banf1	5.76153e-23	1.78913e-18	0.479162	0.719	0.448
S07	Utp20	5.91985e-23	1.83829e-18	0.314125	0.229	0.079
S07	Psmd7	6.3302e-23	1.96572e-18	0.39624	0.608	0.322
S07	Surf4	6.40438e-23	1.98875e-18	0.478795	0.629	0.359
S07	Txn1	6.63782e-23	2.06124e-18	0.513162	0.856	0.649
S07	Sigmar1	7.06881e-23	2.19508e-18	0.355393	0.27	0.101
S07	Gbp9	7.87302e-23	2.44481e-18	0.381127	0.324	0.133
S07	Atp2a2	8.45526e-23	2.62561e-18	0.418977	0.401	0.182
S07	Snrpe	1.14996e-22	3.57098e-18	0.419086	0.935	0.76
S07	Gmppb	1.17131e-22	3.63728e-18	0.307625	0.229	0.079
S07	Srsf6	1.27559e-22	3.96108e-18	0.485962	0.654	0.375
S07	Hnrnpu	1.32878e-22	4.12625e-18	0.485931	0.88	0.678
S07	Aimp2	1.45506e-22	4.51838e-18	0.351177	0.289	0.112
S07	Mrps18b	1.57771e-22	4.89928e-18	0.40413	0.351	0.152
S07	Bud23	2.01718e-22	6.26394e-18	0.315542	0.371	0.159
S07	Cct7	2.08649e-22	6.47918e-18	0.539104	0.714	0.484
S07	Lsm2	2.46791e-22	7.66361e-18	0.382039	0.518	0.263
S07	Tmem147	2.64958e-22	8.22774e-18	0.488418	0.54	0.289
S07	Cyba	3.01286e-22	9.35583e-18	0.443581	0.978	0.913
S07	Hsph1	3.29655e-22	1.02368e-17	0.37799	0.368	0.162
S07	Hspa4	3.69737e-22	1.14814e-17	0.456081	0.619	0.35
S07	Acsl5	3.91843e-22	1.21679e-17	0.399866	0.392	0.178
S07	Il2ra	4.13817e-22	1.28503e-17	0.586667	0.692	0.446
S07	Eif4e	4.74132e-22	1.47232e-17	0.414351	0.469	0.234
S07	Hdgf	4.76742e-22	1.48043e-17	0.515905	0.659	0.4
S07	Cnbp	6.2738e-22	1.9482e-17	0.438254	0.905	0.731
S07	Nle1	7.56573e-22	2.34939e-17	0.251393	0.177	0.054
S07	Psmb6	9.05965e-22	2.81329e-17	0.444481	0.738	0.497
S07	Pinx1	1.2869e-21	3.99621e-17	0.250201	0.264	0.098
S07	Prelid3b	1.37495e-21	4.26962e-17	0.354986	0.354	0.155
S07	Pum3	1.37792e-21	4.27884e-17	0.364993	0.357	0.157
S07	Sec61g	1.39671e-21	4.33719e-17	0.488596	0.937	0.776
S07	Atp5d	1.40618e-21	4.3666e-17	0.421651	0.902	0.732
S07	Etf1	1.55697e-21	4.83486e-17	0.411135	0.439	0.214
S07	Idi1	1.80313e-21	5.59926e-17	0.358865	0.147	0.042
S07	Aatf	1.93643e-21	6.01321e-17	0.314022	0.332	0.139
S07	Rbm8a	1.98478e-21	6.16335e-17	0.462077	0.703	0.444
S07	Bzw1	2.0182e-21	6.26712e-17	0.438291	0.676	0.405
S07	Tmed2	2.38813e-21	7.41585e-17	0.46149	0.864	0.632
S07	Chchd4	2.54043e-21	7.8888e-17	0.325847	0.253	0.096
S07	Ppan	2.72462e-21	8.46075e-17	0.377117	0.33	0.143
S07	Ltb4r1	2.73881e-21	8.50482e-17	0.686522	0.681	0.475
S07	Lgals3bp	2.76475e-21	8.58539e-17	0.453024	0.591	0.327
S07	Rilpl2	2.9791e-21	9.251e-17	0.424354	0.433	0.21
S07	Gars	3.45918e-21	1.07418e-16	0.338119	0.357	0.157
S07	Txn2	3.74124e-21	1.16177e-16	0.481389	0.654	0.408
S07	Pabpc4	4.27948e-21	1.32891e-16	0.289924	0.248	0.092
S07	Mak16	4.35196e-21	1.35141e-16	0.439186	0.428	0.214
S07	Fam162a	5.24793e-21	1.62964e-16	0.449479	0.488	0.258
S07	Ncoa7	5.6323e-21	1.749e-16	0.633777	0.343	0.16
S07	Naga	5.76637e-21	1.79063e-16	0.37728	0.281	0.114
S07	Gart	6.79193e-21	2.1091e-16	0.394439	0.373	0.17
S07	Cluh	7.1449e-21	2.21871e-16	0.272973	0.213	0.074
S07	Ccnd2	7.38299e-21	2.29264e-16	0.480958	0.951	0.847
S07	Krtcap2	8.86608e-21	2.75318e-16	0.428617	0.924	0.765
S07	Hnrnpc	1.02981e-20	3.19785e-16	0.435909	0.812	0.559
S07	Eprs	1.15179e-20	3.57666e-16	0.465642	0.624	0.363
S07	Ruvbl1	1.92656e-20	5.98254e-16	0.380504	0.395	0.185
S07	Ube2s	2.0293e-20	6.30158e-16	0.505486	0.698	0.446
S07	Sco2	2.53974e-20	7.88664e-16	0.284335	0.272	0.106
S07	Icam1	2.71479e-20	8.43025e-16	0.575957	0.371	0.18
S07	Hdlbp	2.76353e-20	8.58158e-16	0.427131	0.477	0.244
S07	Gpr18	3.01045e-20	9.34836e-16	0.284213	0.207	0.072
S07	Psma3	5.0784e-20	1.577e-15	0.433735	0.85	0.627
S07	Gcsh	5.3095e-20	1.64876e-15	0.303258	0.213	0.076
S07	Higd1a	6.04212e-20	1.87626e-15	0.425627	0.646	0.392
S07	Serp1	6.39383e-20	1.98547e-15	0.403567	0.619	0.347
S07	Kdm2b	6.48831e-20	2.01481e-15	0.43997	0.332	0.15
S07	Nus1	6.50914e-20	2.02128e-15	0.31376	0.327	0.14
S07	Tex2	8.16452e-20	2.53533e-15	0.353772	0.262	0.104
S07	Batf	8.89121e-20	2.76099e-15	0.472227	0.392	0.192
S07	Tbcb	1.2979e-19	4.03036e-15	0.460993	0.613	0.371
S07	Avpi1	1.35186e-19	4.19793e-15	0.599566	0.583	0.35
S07	Psmd12	1.39936e-19	4.34543e-15	0.373782	0.504	0.269
S07	Tkt	1.40365e-19	4.35875e-15	0.403506	0.605	0.358
S07	Abcf2	1.59909e-19	4.96564e-15	0.309549	0.319	0.137
S07	Nmi	1.61874e-19	5.02666e-15	0.382121	0.485	0.252
S07	Utp14a	1.98262e-19	6.15664e-15	0.349962	0.354	0.162
S07	Rbmxl1	2.03363e-19	6.31503e-15	0.310235	0.368	0.165
S07	Brix1	2.53007e-19	7.85663e-15	0.355054	0.392	0.187
S07	Hsd17b12	2.56048e-19	7.95105e-15	0.309719	0.332	0.147
S07	Dctpp1	3.16008e-19	9.813e-15	0.386747	0.452	0.234
S07	Gadd45b	3.20821e-19	9.96245e-15	0.510471	0.441	0.233
S07	Ostc	3.40198e-19	1.05642e-14	0.457031	0.747	0.5
S07	Arhgdia	3.49057e-19	1.08393e-14	0.430199	0.861	0.679
S07	Atp1a1	4.61581e-19	1.43335e-14	0.470537	0.635	0.389
S07	Eif3c	4.62629e-19	1.4366e-14	0.428087	0.804	0.546
S07	Chchd1	4.82267e-19	1.49758e-14	0.408629	0.621	0.372
S07	Mpp6	4.97673e-19	1.54542e-14	0.314702	0.283	0.119
S07	Ctps	5.48781e-19	1.70413e-14	0.250995	0.158	0.05
S07	Snrpa	5.62661e-19	1.74723e-14	0.407233	0.409	0.204
S07	Mrpl55	8.19087e-19	2.54351e-14	0.325582	0.349	0.159
S07	Uqcrb	9.04444e-19	2.80857e-14	0.399493	0.875	0.676
S07	Nol6	9.84514e-19	3.05721e-14	0.250361	0.232	0.088
S07	Timm13	1.01465e-18	3.1508e-14	0.4225	0.828	0.629
S07	Atp5f1	1.07252e-18	3.33049e-14	0.401606	0.899	0.714
S07	Tmem238	1.10735e-18	3.43866e-14	0.292043	0.264	0.107
S07	Cinp	1.49922e-18	4.65551e-14	0.263064	0.199	0.071
S07	Hnrnpa2b1	1.60977e-18	4.9988e-14	0.394976	0.932	0.803
S07	Smyd2	1.68269e-18	5.22527e-14	0.409391	0.469	0.248
S07	Gimap5	1.73158e-18	5.37709e-14	0.387221	0.327	0.151
S07	Hmgn3	2.00836e-18	6.23657e-14	0.506537	0.27	0.116
S07	Tma16	2.28079e-18	7.08254e-14	0.300873	0.245	0.097
S07	Mrpl54	2.54558e-18	7.9048e-14	0.368656	0.605	0.349
S07	Slfn1	2.60797e-18	8.09853e-14	0.323376	0.332	0.149
S07	Mrps7	2.99634e-18	9.30455e-14	0.330791	0.39	0.188
S07	Caprin1	3.11862e-18	9.68424e-14	0.399295	0.61	0.363
S07	Ahsa1	3.32486e-18	1.03247e-13	0.415989	0.512	0.29
S07	Ppp1r11	3.38923e-18	1.05246e-13	0.394808	0.826	0.612
S07	Spcs2	3.48705e-18	1.08283e-13	0.397649	0.918	0.81
S07	Btf3	3.52475e-18	1.09454e-13	0.304793	0.986	0.931
S07	Cdc37	4.04651e-18	1.25656e-13	0.409191	0.798	0.571
S07	Cox7b	5.92429e-18	1.83967e-13	0.374971	0.905	0.721
S07	Dynll1	7.39511e-18	2.2964e-13	0.514504	0.856	0.685
S07	Taf10	8.21141e-18	2.54989e-13	0.416893	0.82	0.61
S07	Ddx18	8.22862e-18	2.55523e-13	0.384171	0.575	0.327
S07	Metap2	8.61548e-18	2.67536e-13	0.453006	0.635	0.39
S07	Dnajc2	9.66201e-18	3.00034e-13	0.39312	0.572	0.324
S07	Asb2	1.04706e-17	3.25144e-13	0.283549	0.104	0.026
S07	Mrpl36	1.05754e-17	3.28399e-13	0.385356	0.534	0.296
S07	Hnrnpdl	1.25094e-17	3.88456e-13	0.428946	0.556	0.325
S07	Sumo2	1.39473e-17	4.33106e-13	0.365254	0.943	0.83
S07	Sssca1	1.48944e-17	4.62515e-13	0.304603	0.381	0.182
S07	Pgam1	1.5732e-17	4.88524e-13	0.435993	0.575	0.351
S07	Cox7a2	1.92659e-17	5.98265e-13	0.37123	0.894	0.715
S07	Mrpl23	2.31746e-17	7.1964e-13	0.447175	0.744	0.505
S07	Mrpl21	2.31962e-17	7.20312e-13	0.344413	0.48	0.259
S07	Rpf2	2.42731e-17	7.53751e-13	0.304212	0.302	0.137
S07	Cdk4	2.6571e-17	8.25111e-13	0.379731	0.61	0.353
S07	Pusl1	2.77742e-17	8.62472e-13	0.257258	0.172	0.059
S07	Nop14	2.77883e-17	8.6291e-13	0.335067	0.351	0.166
S07	Hint1	4.21443e-17	1.30871e-12	0.329906	0.929	0.804
S07	Akt1	4.60479e-17	1.42992e-12	0.373541	0.463	0.247
S07	Tfg	4.91126e-17	1.52509e-12	0.273617	0.327	0.147
S07	Txnl4a	5.60775e-17	1.74138e-12	0.334203	0.477	0.254
S07	Nop10	5.70814e-17	1.77255e-12	0.393652	0.861	0.684
S07	Phb2	5.9319e-17	1.84203e-12	0.411669	0.689	0.446
S07	Sp110	6.04231e-17	1.87632e-12	0.367432	0.583	0.335
S07	Aen	7.40151e-17	2.29839e-12	0.333754	0.316	0.148
S07	Pelp1	7.45258e-17	2.31425e-12	0.264491	0.196	0.074
S07	Ube2l3	7.78519e-17	2.41754e-12	0.391348	0.749	0.516
S07	Cyc1	8.11136e-17	2.51882e-12	0.350135	0.583	0.346
S07	Atf4	8.96723e-17	2.78459e-12	0.3568	0.556	0.31
S07	Ppat	1.13439e-16	3.52262e-12	0.277801	0.204	0.079
S07	Eloc	1.17939e-16	3.66236e-12	0.41793	0.629	0.38
S07	P4hb	1.34882e-16	4.18849e-12	0.382873	0.444	0.24
S07	Glrx3	1.43125e-16	4.44447e-12	0.381229	0.61	0.368
S07	Stoml2	1.57415e-16	4.8882e-12	0.312138	0.403	0.202
S07	Kmt5a	1.72558e-16	5.35843e-12	0.390775	0.343	0.171
S07	Mapkapk2	1.78926e-16	5.5562e-12	0.366673	0.379	0.189
S07	Snrpb	1.79398e-16	5.57085e-12	0.374387	0.856	0.657
S07	Ddx10	1.86922e-16	5.80449e-12	0.339785	0.373	0.188
S07	Polr2c	2.0901e-16	6.49039e-12	0.326751	0.46	0.249
S07	Tomm70a	2.43675e-16	7.56683e-12	0.335424	0.379	0.191
S07	Utp18	2.54011e-16	7.8878e-12	0.282251	0.313	0.145
S07	Gimap4	2.5676e-16	7.97318e-12	0.319628	0.221	0.09
S07	Snrpd3	2.72983e-16	8.47695e-12	0.378413	0.782	0.554
S07	Serpinb9	2.7918e-16	8.66937e-12	0.25275	0.188	0.07
S07	Ube2i	3.19416e-16	9.91883e-12	0.388159	0.812	0.584
S07	Aldoa	3.33135e-16	1.03448e-11	0.35771	0.905	0.765
S07	Farsb	3.37291e-16	1.04739e-11	0.291718	0.3	0.138
S07	Psmd13	3.73127e-16	1.15867e-11	0.357184	0.55	0.326
S07	Bzw2	4.13069e-16	1.2827e-11	0.454476	0.599	0.382
S07	Bcl2l1	4.39768e-16	1.36561e-11	0.290004	0.3	0.138
S07	Ctu2	4.86472e-16	1.51064e-11	0.264157	0.27	0.117
S07	Smap2	5.01532e-16	1.55741e-11	0.424329	0.706	0.487
S07	Sdad1	5.14018e-16	1.59618e-11	0.252404	0.256	0.109
S07	Sf3b4	5.42407e-16	1.68434e-11	0.32516	0.338	0.162
S07	Bcl2	6.13413e-16	1.90483e-11	0.496418	0.395	0.212
S07	Sp140	6.25257e-16	1.94161e-11	0.252327	0.215	0.086
S07	Rgs1	6.43701e-16	1.99889e-11	0.827201	0.474	0.283
S07	Tubb5	6.93891e-16	2.15474e-11	0.44624	0.845	0.668
S07	Ppp1r14c	7.03096e-16	2.18332e-11	0.27588	0.21	0.085
S07	Phf5a	8.19577e-16	2.54503e-11	0.35267	0.55	0.334
S07	Calm1	8.8188e-16	2.7385e-11	0.311693	0.981	0.943
S07	Slc35a4	9.10602e-16	2.82769e-11	0.259039	0.302	0.138
S07	Dtx1	9.20293e-16	2.85779e-11	0.465497	0.542	0.34
S07	Mtap	9.8056e-16	3.04493e-11	0.277515	0.354	0.172
S07	Etv6	1.06401e-15	3.30409e-11	0.269212	0.262	0.113
S07	Tnf	1.06877e-15	3.31886e-11	0.311366	0.395	0.2
S07	Esf1	1.11843e-15	3.47306e-11	0.322933	0.452	0.245
S07	Psmb4	1.37801e-15	4.27914e-11	0.371156	0.763	0.559
S07	Cmtm6	1.45991e-15	4.53345e-11	0.378865	0.599	0.362
S07	Cyb5b	1.4704e-15	4.56603e-11	0.28776	0.368	0.184
S07	Hars	1.48931e-15	4.62475e-11	0.265326	0.283	0.127
S07	Agpat5	1.56538e-15	4.86098e-11	0.29743	0.471	0.251
S07	Oasl2	1.66053e-15	5.15643e-11	0.356398	0.237	0.102
S07	Polr2l	1.79214e-15	5.56514e-11	0.315548	0.371	0.188
S07	Ndufb6	2.01572e-15	6.25943e-11	0.3833	0.545	0.32
S07	Yrdc	2.10193e-15	6.52714e-11	0.303985	0.327	0.16
S07	Rwdd1	2.1136e-15	6.56337e-11	0.352883	0.738	0.488
S07	Pitrm1	2.13907e-15	6.64245e-11	0.26418	0.213	0.087
S07	Ddost	2.4848e-15	7.71604e-11	0.363001	0.599	0.366
S07	Dnaja2	2.69443e-15	8.36701e-11	0.362774	0.673	0.437
S07	U2af2	3.07881e-15	9.56063e-11	0.295955	0.504	0.277
S07	Rnf213	4.22137e-15	1.31086e-10	0.319941	0.401	0.212
S07	Cebpz	4.28292e-15	1.32998e-10	0.365354	0.545	0.327
S07	Psmb7	4.37375e-15	1.35818e-10	0.339337	0.553	0.323
S07	Eif3g	4.55769e-15	1.4153e-10	0.397311	0.638	0.419
S07	Bsg	4.63829e-15	1.44033e-10	0.374058	0.744	0.536
S07	Pdap1	4.9214e-15	1.52824e-10	0.316298	0.58	0.335
S07	Ltb	5.05868e-15	1.57087e-10	0.451783	0.975	0.959
S07	Naa15	5.30094e-15	1.6461e-10	0.350105	0.477	0.271
S07	Eif3j1	5.77385e-15	1.79295e-10	0.332745	0.447	0.25
S07	Ssr2	6.85927e-15	2.13001e-10	0.352015	0.553	0.327
S07	Eif3d	7.58132e-15	2.35423e-10	0.389217	0.591	0.375
S07	Cd82	7.87479e-15	2.44536e-10	0.541302	0.812	0.665
S07	Cers2	8.05493e-15	2.5013e-10	0.274977	0.496	0.272
S07	Stt3b	8.57696e-15	2.6634e-10	0.306408	0.398	0.208
S07	Tsr1	8.65738e-15	2.68838e-10	0.274494	0.243	0.107
S07	Psmb3	9.03187e-15	2.80467e-10	0.33651	0.875	0.673
S07	Pou2f2	9.93524e-15	3.08519e-10	0.376468	0.343	0.176
S07	Naa50	1.02227e-14	3.17444e-10	0.272717	0.409	0.212
S07	Vdac2	1.03447e-14	3.21235e-10	0.405333	0.728	0.502
S07	Gtf2f2	1.27183e-14	3.94941e-10	0.25979	0.229	0.098
S07	Cysltr2	1.62815e-14	5.0559e-10	0.270381	0.172	0.067
S07	Polr2f	1.73209e-14	5.37865e-10	0.380558	0.684	0.476
S07	Tmem176b	1.7439e-14	5.41532e-10	0.438841	0.954	0.866
S07	Mrpl15	1.77305e-14	5.50587e-10	0.366547	0.477	0.284
S07	H2-T23	2.03901e-14	6.33174e-10	0.420645	0.828	0.633
S07	Pfkp	2.19336e-14	6.81104e-10	0.373099	0.583	0.361
S07	Mrps34	2.23868e-14	6.95176e-10	0.2621	0.48	0.26
S07	Pus1	2.33434e-14	7.24882e-10	0.305411	0.259	0.118
S07	Mogs	2.4294e-14	7.54401e-10	0.305868	0.471	0.26
S07	Pfdn6	2.53416e-14	7.86934e-10	0.299379	0.529	0.303
S07	Snrpd2	2.53936e-14	7.88549e-10	0.344048	0.842	0.664
S07	Tmem248	2.54616e-14	7.90659e-10	0.255283	0.278	0.129
S07	Gpr65	2.76047e-14	8.57209e-10	0.300633	0.46	0.259
S07	Mthfd2	2.85422e-14	8.86322e-10	0.346217	0.283	0.137
S07	Magoh	2.85761e-14	8.87373e-10	0.384201	0.627	0.419
S07	Pdcd5	2.9164e-14	9.05629e-10	0.327316	0.703	0.459
S07	Lsm12	3.05133e-14	9.47529e-10	0.333997	0.515	0.305
S07	Emc7	3.78408e-14	1.17507e-09	0.289029	0.507	0.283
S07	Nap1l1	4.05417e-14	1.25894e-09	0.376499	0.654	0.44
S07	Ccdc124	4.31059e-14	1.33857e-09	0.330468	0.501	0.288
S07	Ndufb7	5.6442e-14	1.75269e-09	0.337593	0.866	0.697
S07	Usmg5	6.08386e-14	1.88922e-09	0.359541	0.738	0.499
S07	Spcs3	6.47786e-14	2.01157e-09	0.298109	0.387	0.207
S07	Grpel1	6.68672e-14	2.07643e-09	0.343669	0.515	0.311
S07	Eif2s3x	8.16401e-14	2.53517e-09	0.288445	0.48	0.269
S07	Ufm1	8.68945e-14	2.69833e-09	0.314832	0.441	0.248
S07	Spcs1	9.10071e-14	2.82604e-09	0.35331	0.692	0.471
S07	Ormdl2	9.34444e-14	2.90173e-09	0.298817	0.425	0.234
S07	Imp4	9.43789e-14	2.93075e-09	0.278309	0.42	0.225
S07	Psmc4	1.20484e-13	3.74138e-09	0.299118	0.477	0.273
S07	Pfdn2	1.22238e-13	3.79585e-09	0.371688	0.657	0.427
S07	Ywhag	1.6126e-13	5.00761e-09	0.27654	0.338	0.169
S07	Kpnb1	1.69123e-13	5.25179e-09	0.321693	0.46	0.266
S07	Mettl16	1.7807e-13	5.5296e-09	0.251859	0.297	0.144
S07	Eif3l	1.89163e-13	5.87409e-09	0.323514	0.49	0.29
S07	Snx6	2.1332e-13	6.62423e-09	0.35902	0.499	0.301
S07	Rnf126	2.13505e-13	6.62996e-09	0.252081	0.278	0.132
S07	Dnajb9	2.2477e-13	6.97978e-09	0.275074	0.237	0.108
S07	Jpt1	2.26374e-13	7.0296e-09	0.35582	0.817	0.628
S07	Mapkapk3	2.27792e-13	7.07362e-09	0.253378	0.286	0.139
S07	Cct4	2.39739e-13	7.44461e-09	0.389142	0.681	0.483
S07	Cetn3	2.45097e-13	7.61101e-09	0.311655	0.608	0.381
S07	Ogfr	2.80592e-13	8.71322e-09	0.250623	0.376	0.196
S07	Dnajc19	2.99883e-13	9.31226e-09	0.28987	0.523	0.3
S07	Bccip	3.06335e-13	9.51262e-09	0.32763	0.485	0.287
S07	Gtf3c6	3.2095e-13	9.96645e-09	0.311025	0.477	0.275
S07	Slc16a6	3.88432e-13	1.2062e-08	0.276603	0.313	0.157
S07	H2-K1	4.77705e-13	1.48342e-08	0.318127	0.995	0.99
S07	Srsf10	5.59753e-13	1.7382e-08	0.324697	0.537	0.323
S07	Elavl1	5.68445e-13	1.76519e-08	0.293768	0.488	0.28
S07	Kras	6.47632e-13	2.01109e-08	0.260074	0.335	0.174
S07	Nans	6.61853e-13	2.05525e-08	0.264967	0.36	0.19
S07	Gadd45gip1	7.37724e-13	2.29085e-08	0.3006	0.537	0.327
S07	Stt3a	7.93144e-13	2.46295e-08	0.25818	0.403	0.214
S07	Trp53	7.95321e-13	2.46971e-08	0.359355	0.621	0.416
S07	Ndufaf8	8.16253e-13	2.53471e-08	0.307284	0.567	0.353
S07	Ubxn4	9.31615e-13	2.89294e-08	0.372626	0.613	0.413
S07	Hprt	9.51186e-13	2.95372e-08	0.345033	0.619	0.402
S07	Farsa	1.13885e-12	3.53648e-08	0.254086	0.332	0.173
S07	Sfxn1	1.19858e-12	3.72195e-08	0.285688	0.354	0.186
S07	Mrps6	1.29705e-12	4.02774e-08	0.250687	0.262	0.125
S07	Magt1	1.30582e-12	4.05495e-08	0.347919	0.381	0.216
S07	Cfdp1	1.34439e-12	4.17472e-08	0.31903	0.55	0.348
S07	Smarca4	1.39997e-12	4.34732e-08	0.272079	0.52	0.306
S07	Capza2	1.40249e-12	4.35516e-08	0.333349	0.692	0.476
S07	Sms	1.44086e-12	4.47432e-08	0.324007	0.493	0.292
S07	Sarnp	1.70118e-12	5.28268e-08	0.330863	0.589	0.385
S07	Rcc2	1.89467e-12	5.88353e-08	0.323826	0.553	0.355
S07	Rnps1	2.03356e-12	6.31481e-08	0.277382	0.376	0.202
S07	Psmd6	2.19401e-12	6.81305e-08	0.286848	0.507	0.304
S07	Anp32e	2.38542e-12	7.40743e-08	0.273027	0.493	0.295
S07	Ola1	2.40682e-12	7.47389e-08	0.296964	0.504	0.303
S07	Ndufb2	2.43738e-12	7.5688e-08	0.311319	0.553	0.352
S07	Mrpl51	2.57984e-12	8.01118e-08	0.315684	0.54	0.332
S07	Rangap1	2.79966e-12	8.6938e-08	0.2745	0.379	0.209
S07	Csf2	3.09917e-12	9.62386e-08	0.263992	0.177	0.075
S07	Mafg	3.17549e-12	9.86086e-08	0.268002	0.349	0.186
S07	Nasp	3.68605e-12	1.14463e-07	0.272904	0.335	0.181
S07	M6pr	4.01276e-12	1.24608e-07	0.278625	0.469	0.273
S07	H13	4.25037e-12	1.31987e-07	0.310593	0.605	0.38
S07	Rbx1	4.35143e-12	1.35125e-07	0.310371	0.869	0.73
S07	Sem1	4.84471e-12	1.50443e-07	0.279967	0.937	0.83
S07	Txnl1	4.91697e-12	1.52687e-07	0.257705	0.529	0.317
S07	Lcp1	5.09175e-12	1.58114e-07	0.251358	0.967	0.853
S07	Arpp19	5.58449e-12	1.73415e-07	0.294387	0.785	0.582
S07	Tnfaip8	6.10649e-12	1.89625e-07	0.353529	0.741	0.549
S07	Pitpna	6.32541e-12	1.96423e-07	0.310992	0.747	0.522
S07	Mrps24	6.49397e-12	2.01657e-07	0.279643	0.689	0.47
S07	Hypk	6.93668e-12	2.15405e-07	0.256381	0.496	0.293
S07	Bola2	7.30565e-12	2.26862e-07	0.306857	0.785	0.569
S07	Pdcd11	7.92177e-12	2.45995e-07	0.277433	0.294	0.152
S07	Lsm7	8.07076e-12	2.50621e-07	0.316634	0.589	0.377
S07	Reep3	8.39576e-12	2.60713e-07	0.282758	0.338	0.18
S07	Vmp1	8.85652e-12	2.75022e-07	0.30203	0.455	0.268
S07	Gapdh	9.76549e-12	3.03248e-07	0.282563	0.951	0.858
S07	Samhd1	1.00696e-11	3.12691e-07	0.40271	0.787	0.628
S07	Rasa2	1.08319e-11	3.36364e-07	0.348546	0.463	0.281
S07	Psmd2	1.12385e-11	3.48991e-07	0.254002	0.49	0.289
S07	Ddx39b	1.53334e-11	4.76149e-07	0.313161	0.668	0.451
S07	Nol12	1.68747e-11	5.24009e-07	0.259441	0.354	0.194
S07	Tomm20	1.69366e-11	5.25931e-07	0.358411	0.834	0.664
S07	Nfkbie	1.69771e-11	5.27191e-07	0.273043	0.232	0.113
S07	Selenok	1.74316e-11	5.41303e-07	0.335202	0.798	0.65
S07	Sf3b6	1.8203e-11	5.65258e-07	0.295558	0.749	0.537
S07	Psma6	1.9133e-11	5.94137e-07	0.300008	0.594	0.388
S07	Tmem167	2.23042e-11	6.92611e-07	0.294465	0.703	0.484
S07	Mrps18a	2.28957e-11	7.10979e-07	0.257827	0.322	0.174
S07	Rnf19b	2.32415e-11	7.21717e-07	0.27395	0.401	0.23
S07	Ap2m1	2.44026e-11	7.57773e-07	0.27608	0.488	0.297
S07	Ube2n	2.47354e-11	7.68107e-07	0.315499	0.559	0.364
S07	Mrps17	2.60527e-11	8.09013e-07	0.272739	0.447	0.263
S07	Mrps15	2.78903e-11	8.66078e-07	0.297452	0.482	0.291
S07	Polr1a	2.98711e-11	9.27588e-07	0.277726	0.207	0.097
S07	Nfkb1	3.32326e-11	1.03197e-06	0.390192	0.629	0.442
S07	Ndufa5	3.46457e-11	1.07585e-06	0.287636	0.67	0.455
S07	Eny2	3.6561e-11	1.13533e-06	0.308088	0.548	0.355
S07	Lars	3.76523e-11	1.16922e-06	0.264207	0.316	0.169
S07	Psma1	3.98062e-11	1.2361e-06	0.297056	0.654	0.428
S07	Nol8	4.00806e-11	1.24462e-06	0.251695	0.292	0.153
S07	Dcun1d5	4.59511e-11	1.42692e-06	0.291577	0.531	0.336
S07	Mcm3	4.63695e-11	1.43991e-06	0.25236	0.185	0.084
S07	Snx3	4.84489e-11	1.50448e-06	0.339575	0.654	0.454
S07	Rala	5.44841e-11	1.69189e-06	0.271949	0.463	0.277
S07	Cxcr6	5.52496e-11	1.71567e-06	0.28223	0.992	0.954
S07	Dnlz	5.71458e-11	1.77455e-06	0.262398	0.297	0.158
S07	Tpi1	6.83207e-11	2.12156e-06	0.270053	0.338	0.187
S07	Ccdc115	7.05522e-11	2.19086e-06	0.272487	0.376	0.216
S07	Idh3a	7.38187e-11	2.29229e-06	0.269575	0.417	0.241
S07	Chordc1	7.54045e-11	2.34153e-06	0.274602	0.395	0.229
S07	Ywhae	7.56426e-11	2.34893e-06	0.309513	0.678	0.475
S07	Ube2m	7.63328e-11	2.37036e-06	0.274989	0.621	0.408
S07	Utp11	7.70788e-11	2.39353e-06	0.27481	0.537	0.332
S07	Kcnq1ot1	7.72756e-11	2.39964e-06	0.422182	0.676	0.49
S07	Ndufa12	9.45739e-11	2.9368e-06	0.308923	0.67	0.476
S07	Cox5b	9.72616e-11	3.02026e-06	0.291106	0.839	0.69
S07	Eif4e2	1.11583e-10	3.46498e-06	0.250794	0.436	0.261
S07	Pole4	1.18785e-10	3.68863e-06	0.331636	0.583	0.396
S07	Sec61b	1.41506e-10	4.39418e-06	0.288824	0.943	0.817
S07	Psmd14	1.50715e-10	4.68014e-06	0.271521	0.45	0.27
S07	Ndufb4	1.63822e-10	5.08715e-06	0.279494	0.668	0.446
S07	Gimap9	1.65162e-10	5.12879e-06	0.254567	0.324	0.18
S07	Mbd3	1.79509e-10	5.5743e-06	0.271265	0.526	0.325
S07	Txndc9	1.90715e-10	5.92228e-06	0.25649	0.458	0.275
S07	Tpp2	2.30594e-10	7.16064e-06	0.257263	0.463	0.282
S07	Hnrnpk	2.53518e-10	7.8725e-06	0.280837	0.839	0.653
S07	Nktr	2.67926e-10	8.3199e-06	0.305599	0.73	0.522
S07	Dnaja1	3.53538e-10	1.09784e-05	0.288733	0.937	0.804
S07	Bcl2a1b	3.84907e-10	1.19525e-05	0.394511	0.689	0.545
S07	Sf3b3	4.59952e-10	1.42829e-05	0.286135	0.501	0.318
S07	Ak2	5.0168e-10	1.55787e-05	0.301763	0.499	0.326
S07	Eif3m	5.11604e-10	1.58868e-05	0.276329	0.798	0.633
S07	Gls	5.60151e-10	1.73944e-05	0.256305	0.572	0.372
S07	Ctsz	7.77492e-10	2.41435e-05	0.260281	0.406	0.244
S07	Ifi27	8.30429e-10	2.57873e-05	0.254581	0.643	0.436
S07	Cox6a1	9.95427e-10	3.0911e-05	0.271553	0.847	0.669
S07	Tmem176a	1.03385e-09	3.21042e-05	0.293058	0.967	0.924
S07	Ewsr1	1.08335e-09	3.36411e-05	0.287086	0.589	0.395
S07	Rbbp7	1.42523e-09	4.42576e-05	0.317094	0.501	0.332
S07	Casp8	1.46854e-09	4.56027e-05	0.266839	0.463	0.289
S07	Pebp1	1.72715e-09	5.36333e-05	0.289968	0.831	0.65
S07	Sod2	2.12542e-09	6.60007e-05	0.251452	0.531	0.344
S07	Arf1	2.19059e-09	6.80244e-05	0.278322	0.719	0.536
S07	Gpx1	2.25481e-09	7.00187e-05	0.309558	0.924	0.811
S07	Nucks1	2.26186e-09	7.02375e-05	0.27521	0.7	0.5
S07	Hnrnpm	2.39896e-09	7.44949e-05	0.272911	0.67	0.479
S07	Uqcr10	2.41739e-09	7.50672e-05	0.281682	0.85	0.683
S07	Polr1d	4.61654e-09	0.000143357	0.295249	0.793	0.64
S07	Ddb1	4.83453e-09	0.000150127	0.280926	0.425	0.264
S07	Smchd1	6.65072e-09	0.000206525	0.259708	0.561	0.377
S07	Uqcr11	7.80161e-09	0.000242263	0.262032	0.785	0.605
S07	Nfkbia	8.48979e-09	0.000263633	0.347384	0.646	0.481
S07	Nr3c1	9.78272e-09	0.000303783	0.256011	0.545	0.362
S07	Myl12a	1.0938e-08	0.000339657	0.266208	0.869	0.686
S07	Vps37b	1.54135e-08	0.000478637	0.258163	0.401	0.252
S07	Snf8	1.92236e-08	0.000596952	0.253879	0.501	0.331
S07	Sept11	2.38888e-08	0.000741818	0.289529	0.629	0.452
S07	Vasp	2.42829e-08	0.000754057	0.273493	0.749	0.564
S07	Ssrp1	2.69335e-08	0.000836365	0.264134	0.616	0.438
S07	Ier5	5.31077e-08	0.00164915	0.279745	0.703	0.531
S07	Smox	7.462e-08	0.00231717	0.294027	0.51	0.355
S07	Arhgef3	8.07774e-08	0.00250838	0.282102	0.294	0.178
S07	Ptbp1	8.30132e-08	0.00257781	0.261809	0.401	0.258
S07	Dock10	1.28059e-07	0.00397661	0.282602	0.711	0.547
S07	Eif5	1.34953e-07	0.0041907	0.25166	0.752	0.572
S07	Mpc1	1.53968e-07	0.00478116	0.250575	0.676	0.495
S07	Lat	1.81006e-07	0.00562079	0.291443	0.883	0.795
S07	Pxdc1	2.06397e-06	0.0640925	0.265136	0.891	0.791
S07	Phip	3.34445e-06	0.103855	0.307948	0.526	0.389
S07	Cd72	7.3785e-06	0.229124	0.275861	0.371	0.255
S07	H2-Q7	1.07687e-05	0.334402	0.253029	0.809	0.664
S07	Vim	1.53587e-05	0.476934	0.55854	0.837	0.792
S07	Gzmc	3.45007e-05	1	0.281482	0.065	0.028
S08	Igtp	4.59789e-212	1.42778e-207	2.12877	0.945	0.312
S08	Gbp4	5.74124e-187	1.78283e-182	1.96306	0.876	0.265
S08	Gbp2	2.91919e-177	9.06495e-173	1.87969	0.74	0.179
S08	Stat1	8.32512e-167	2.5852e-162	1.8958	0.957	0.444
S08	Ifi47	4.09775e-155	1.27247e-150	1.75504	0.928	0.392
S08	Tgtp1	2.62327e-131	8.14604e-127	0.837046	0.329	0.04
S08	Gbp6	2.61201e-126	8.11108e-122	0.997907	0.419	0.069
S08	Irgm1	3.80596e-126	1.18186e-121	1.30848	0.671	0.182
S08	Cd274	6.33295e-116	1.96657e-111	1.00469	0.431	0.078
S08	Irf1	6.65112e-101	2.06537e-96	1.28211	0.691	0.233
S08	Gbp8	8.80492e-96	2.73419e-91	1.13367	0.656	0.218
S08	Gbp7	1.63526e-92	5.07797e-88	1.19881	0.685	0.239
S08	Irf8	1.31386e-86	4.07992e-82	0.910443	0.405	0.088
S08	Serpina3f	6.79559e-85	2.11023e-80	0.705011	0.214	0.026
S08	Psmb9	1.86159e-82	5.7808e-78	1.14654	0.786	0.377
S08	Tap1	3.22629e-81	1.00186e-76	1.02721	0.777	0.334
S08	Irgm2	2.62544e-80	8.15278e-76	0.875693	0.436	0.108
S08	Samhd1	3.12331e-78	9.69883e-74	1.22375	0.916	0.624
S08	Psmb8	8.04104e-78	2.49699e-73	0.879404	0.988	0.885
S08	Psmb10	1.38405e-71	4.2979e-67	1.04261	0.89	0.53
S08	Tgtp2	2.08265e-71	6.46726e-67	0.785543	0.332	0.071
S08	Gbp3	2.04001e-66	6.33484e-62	0.568278	0.217	0.034
S08	Iigp1	2.4859e-65	7.71948e-61	1.02443	0.246	0.043
S08	Zbp1	3.2214e-55	1.00034e-50	0.794635	0.538	0.196
S08	Ly6a	3.90851e-55	1.21371e-50	1.62594	0.725	0.388
S08	Rtp4	1.78238e-54	5.53484e-50	0.730116	0.451	0.143
S08	Nlrc5	5.39493e-52	1.67529e-47	0.704021	0.41	0.128
S08	Tap2	7.09234e-49	2.20238e-44	0.821721	0.708	0.367
S08	Serpina3g	9.99718e-49	3.10442e-44	1.04829	0.382	0.122
S08	Gbp5	1.32797e-47	4.12374e-43	0.540772	0.22	0.046
S08	B2m	1.83274e-47	5.69121e-43	0.526572	1	0.992
S08	Ifi203	1.5774e-46	4.89831e-42	0.904754	0.832	0.543
S08	Psme2	4.48835e-43	1.39377e-38	0.734719	0.887	0.667
S08	Parp14	1.0977e-42	3.4087e-38	0.744771	0.52	0.223
S08	Ifngr1	6.06279e-42	1.88268e-37	0.865122	0.853	0.622
S08	H2-T23	2.14938e-40	6.67447e-36	0.782921	0.879	0.632
S08	Cxcl10	2.44362e-39	7.58818e-35	0.986133	0.338	0.11
S08	Tapbpl	1.94602e-36	6.04297e-32	0.629983	0.425	0.169
S08	Socs1	5.31848e-36	1.65155e-31	0.813267	0.636	0.342
S08	Parp9	3.89552e-34	1.20968e-29	0.664682	0.422	0.173
S08	Psme1	4.83991e-31	1.50294e-26	0.579442	0.925	0.773
S08	Dtx3l	1.30847e-29	4.06321e-25	0.614734	0.425	0.189
S08	Gbp9	7.45661e-28	2.3155e-23	0.571171	0.338	0.133
S08	Bst2	7.91045e-27	2.45643e-22	0.348328	0.685	0.402
S08	Tapbp	3.13981e-24	9.75004e-20	0.517406	0.809	0.577
S08	Ppa1	9.82665e-23	3.05147e-18	0.536969	0.5	0.27
S08	Il12rb1	4.71382e-22	1.46378e-17	0.574802	0.428	0.223
S08	Pla2g16	1.80389e-21	5.60161e-17	0.509093	0.607	0.378
S08	Stat3	4.42969e-21	1.37555e-16	0.515431	0.52	0.294
S08	Ms4a6b	5.92577e-21	1.84013e-16	0.618594	0.65	0.432
S08	Lgals3bp	8.9345e-21	2.77443e-16	0.536312	0.546	0.329
S08	Xaf1	6.32927e-19	1.96543e-14	0.39384	0.306	0.136
S08	H2-Q4	2.62008e-18	8.13613e-14	0.496465	0.552	0.346
S08	H2-K1	2.81484e-18	8.74092e-14	0.329203	1	0.99
S08	Itgb7	4.27998e-18	1.32906e-13	0.452284	0.916	0.803
S08	Tmem140	1.77676e-17	5.51738e-13	0.313337	0.147	0.046
S08	Nampt	3.69028e-17	1.14594e-12	0.356014	0.197	0.074
S08	Stat2	8.44484e-16	2.62238e-11	0.323311	0.199	0.079
S08	Plgrkt	1.16687e-15	3.62349e-11	0.480798	0.578	0.395
S08	Psma2	1.72991e-15	5.3719e-11	0.432805	0.809	0.642
S08	Slfn1	3.46486e-15	1.07594e-10	0.386924	0.303	0.15
S08	Irf9	2.67792e-14	8.31575e-10	0.406099	0.303	0.156
S08	Sp110	7.02315e-14	2.1809e-09	0.352726	0.535	0.337
S08	Irf2	1.39809e-13	4.34148e-09	0.471798	0.512	0.346
S08	Idnk	2.58004e-13	8.01181e-09	0.389144	0.595	0.413
S08	Rab19	2.68e-13	8.32221e-09	0.365969	0.344	0.188
S08	Ifi27	2.9373e-13	9.12121e-09	0.493123	0.604	0.438
S08	Ifi35	3.89418e-13	1.20926e-08	0.323664	0.448	0.271
S08	Pim2	6.58886e-13	2.04604e-08	0.356313	0.173	0.072
S08	Fam26f	6.98531e-13	2.16915e-08	0.30314	0.173	0.071
S08	Kbtbd2	1.17453e-12	3.64726e-08	0.324587	0.263	0.13
S08	Tnfrsf26	1.38397e-12	4.29765e-08	0.276626	0.153	0.06
S08	Dbnl	1.39368e-12	4.32778e-08	0.409746	0.552	0.394
S08	Mndal	1.43178e-12	4.44611e-08	0.429002	0.63	0.469
S08	H2-D1	6.21002e-12	1.9284e-07	0.26855	0.997	0.988
S08	Cxcl9	7.56996e-12	2.3507e-07	0.335073	0.098	0.031
S08	Tmbim6	8.13264e-12	2.52543e-07	0.35091	0.821	0.698
S08	Gimap4	2.48692e-11	7.72264e-07	0.378507	0.197	0.091
S08	Gimap9	3.69451e-11	1.14726e-06	0.356103	0.318	0.181
S08	Psma7	3.86412e-11	1.19993e-06	0.362155	0.786	0.67
S08	Hspa5	7.29661e-11	2.26582e-06	0.440325	0.818	0.721
S08	H2-T22	9.19942e-10	2.8567e-05	0.333419	0.445	0.297
S08	Uba7	1.33782e-09	4.15433e-05	0.278571	0.246	0.132
S08	Tmem65	1.77506e-09	5.51208e-05	0.286003	0.26	0.144
S08	Tbrg1	1.81477e-09	5.63542e-05	0.31698	0.581	0.439
S08	Samd9l	4.17261e-09	0.000129572	0.33179	0.413	0.27
S08	Selenow	4.19106e-09	0.000130145	0.259945	0.908	0.844
S08	Parp10	6.89903e-09	0.000214236	0.250679	0.217	0.113
S08	Anxa2	1.65973e-08	0.000515394	0.338224	0.52	0.377
S08	Notch1	2.68177e-08	0.000832769	0.299893	0.251	0.146
S08	Asb13	3.59358e-08	0.00111591	0.251667	0.205	0.111
S08	Nmi	3.89799e-08	0.00121044	0.29366	0.384	0.256
S08	Erap1	4.18159e-08	0.00129851	0.360229	0.373	0.25
S08	Manf	4.98585e-08	0.00154825	0.437493	0.702	0.612
S08	Glipr2	6.56872e-08	0.00203978	0.260952	0.376	0.247
S08	Ctss	6.75073e-08	0.0020963	0.301972	0.529	0.391
S08	Rtn4	8.13795e-08	0.00252708	0.29847	0.532	0.399
S08	Psmg4	1.59819e-07	0.00496287	0.289222	0.382	0.26
S08	Kbtbd11	2.36581e-07	0.00734654	0.305552	0.468	0.347
S08	Icam1	3.14543e-07	0.00976752	0.291158	0.289	0.183
S08	Calr	3.3618e-07	0.0104394	0.292155	0.887	0.805
S08	Hsp90b1	3.6039e-07	0.0111912	0.271305	0.873	0.77
S08	Slfn2	3.74125e-07	0.0116177	0.327041	0.671	0.581
S08	Trdc	6.13596e-07	0.019054	0.506843	0.234	0.138
S08	Apobec3	2.24512e-06	0.0697179	0.29385	0.662	0.555
S08	Tpr	2.64641e-06	0.082179	0.285949	0.74	0.654
S08	H2-Q7	5.40849e-06	0.16795	0.295859	0.749	0.666
S08	Pdia3	5.43254e-06	0.168697	0.284391	0.702	0.595
S08	Crip1	6.28008e-06	0.195015	0.279631	0.936	0.882
S08	Ms4a4b	8.67434e-06	0.269364	0.259605	0.344	0.247
S08	Vim	9.59217e-06	0.297866	0.297078	0.858	0.791
S08	Wars	1.03983e-05	0.3229	0.261632	0.197	0.121
S08	Arl6ip1	1.14375e-05	0.355168	0.257984	0.786	0.696
S08	Ltb	1.39498e-05	0.433183	0.275646	0.983	0.959
S08	Lsm5	3.02494e-05	0.939334	0.255705	0.497	0.397
S08	Mitd1	4.15582e-05	1	0.264023	0.324	0.232
S08	Gpr65	0.000160414	1	0.25666	0.344	0.263
S08	Pdia6	0.00231066	1	0.287443	0.578	0.515
S08	Hspa1b	0.00323237	1	0.290505	0.208	0.154
S09	Odc1	6.65841e-93	2.06763e-88	1.62649	0.893	0.455
S09	Hpn	6.45123e-89	2.0033e-84	0.426943	0.155	0.011
S09	Adam8	5.87188e-77	1.82339e-72	1.12916	0.624	0.2
S09	Cd82	2.75171e-72	8.54488e-68	1.36443	0.938	0.662
S09	Ltb	1.03854e-64	3.22499e-60	0.899094	0.997	0.959
S09	Cyba	1.87301e-64	5.81626e-60	0.962075	0.997	0.913
S09	Sdc4	2.89815e-62	8.99961e-58	0.976793	0.362	0.082
S09	Pou2f2	1.59398e-59	4.94979e-55	0.972956	0.534	0.171
S09	Icam1	4.35282e-59	1.35168e-54	1.27462	0.531	0.176
S09	Cd83	1.89417e-54	5.88197e-50	1.39033	0.386	0.106
S09	Kdm2b	1.36773e-53	4.24723e-49	1.0458	0.462	0.148
S09	Calr	2.54331e-51	7.89774e-47	0.95931	0.969	0.803
S09	Nfkb2	5.35285e-50	1.66222e-45	0.757025	0.438	0.132
S09	Relb	1.38695e-48	4.3069e-44	0.907325	0.534	0.201
S09	Eif5a	2.37739e-47	7.38252e-43	0.748274	0.948	0.858
S09	Lta	1.33438e-44	4.14366e-40	0.916108	0.472	0.159
S09	Bcl3	3.38687e-41	1.05172e-36	0.518436	0.238	0.052
S09	Nfkbia	9.73981e-41	3.0245e-36	1.15713	0.793	0.478
S09	Ptma	2.84736e-40	8.84189e-36	0.559699	1	0.986
S09	Furin	5.55301e-40	1.72438e-35	0.955437	0.776	0.433
S09	Stx11	4.53315e-39	1.40768e-34	0.542041	0.255	0.061
S09	Sdhaf1	6.5764e-39	2.04217e-34	0.814528	0.555	0.237
S09	Pon2	7.09662e-39	2.20371e-34	0.839654	0.731	0.409
S09	Prr29	1.39074e-36	4.31865e-32	0.581803	0.234	0.056
S09	Psme2	4.29347e-35	1.33325e-30	0.806729	0.879	0.669
S09	Ikbke	4.90426e-35	1.52292e-30	0.620177	0.355	0.115
S09	Ptp4a2	1.34213e-32	4.16773e-28	0.768211	0.872	0.651
S09	Batf	4.1787e-32	1.29761e-27	0.641902	0.469	0.191
S09	Tmem154	9.11008e-31	2.82895e-26	0.714129	0.552	0.26
S09	Tnfrsf9	8.48224e-30	2.63399e-25	0.42322	0.162	0.034
S09	Scn1b	7.93429e-29	2.46383e-24	0.326228	0.155	0.032
S09	Abcc1	9.93741e-29	3.08587e-24	0.463808	0.252	0.073
S09	Ncl	2.17041e-28	6.73978e-24	0.632006	0.91	0.781
S09	Mettl1	9.83746e-28	3.05483e-23	0.497604	0.393	0.151
S09	Gpx1	1.53422e-27	4.7642e-23	0.787916	0.917	0.812
S09	Ppp1r14b	3.20454e-27	9.95106e-23	0.585157	0.907	0.763
S09	Hsp90ab1	3.63002e-27	1.12723e-22	0.43751	0.986	0.968
S09	Creb1	1.32435e-26	4.11251e-22	0.726917	0.545	0.275
S09	Marcksl1	3.59486e-26	1.11631e-21	0.996708	0.231	0.07
S09	Cdc37	4.11989e-26	1.27935e-21	0.700679	0.8	0.573
S09	Sec11c	3.48418e-25	1.08194e-20	0.643327	0.921	0.765
S09	Tnip1	3.96243e-25	1.23045e-20	0.58239	0.493	0.234
S09	G3bp1	5.05387e-25	1.56938e-20	0.645079	0.79	0.545
S09	H2-K1	6.15826e-25	1.91232e-20	0.486963	0.997	0.99
S09	Pdcd1lg2	5.87656e-24	1.82485e-19	0.334191	0.162	0.039
S09	Rilpl2	9.25886e-24	2.87515e-19	0.616516	0.455	0.211
S09	Gadd45b	1.25039e-23	3.88284e-19	0.732699	0.486	0.233
S09	Traf1	2.8134e-23	8.73646e-19	0.819885	0.424	0.201
S09	Hspa5	3.24507e-23	1.00769e-18	0.645786	0.914	0.719
S09	Gnl3	3.62937e-23	1.12703e-18	0.600814	0.566	0.3
S09	Zfp36l1	3.88158e-23	1.20535e-18	0.639473	0.962	0.795
S09	Nme1	5.69798e-23	1.76939e-18	0.562785	0.859	0.678
S09	Pdia6	1.85365e-22	5.75614e-18	0.627765	0.759	0.51
S09	Id2	2.8778e-22	8.93643e-18	0.489574	0.962	0.917
S09	Nfkbie	4.20328e-22	1.30524e-17	0.437413	0.3	0.112
S09	Hsp90b1	9.23919e-22	2.86905e-17	0.606748	0.931	0.769
S09	Irf5	1.19401e-21	3.70777e-17	0.378178	0.21	0.065
S09	Pfn1	2.49045e-21	7.7336e-17	0.37192	0.997	0.977
S09	Cxcr4	7.89677e-21	2.45218e-16	0.413183	0.214	0.068
S09	Canx	8.00349e-20	2.48532e-15	0.574482	0.748	0.506
S09	Grap	4.05328e-19	1.25866e-14	0.688378	0.483	0.263
S09	Pa2g4	5.4421e-19	1.68993e-14	0.590008	0.576	0.34
S09	Nfkb1	8.37003e-19	2.59914e-14	0.642184	0.69	0.442
S09	Sdf2l1	1.1152e-18	3.46304e-14	0.618804	0.548	0.3
S09	Bcl2a1b	2.22322e-18	6.90376e-14	0.715227	0.728	0.545
S09	Asb2	2.63737e-18	8.18981e-14	0.298245	0.114	0.027
S09	Hnrnpa3	3.50791e-18	1.08931e-13	0.5049	0.9	0.74
S09	Srm	3.5689e-18	1.10825e-13	0.413742	0.39	0.179
S09	Nop58	5.56428e-18	1.72787e-13	0.492759	0.524	0.283
S09	Psme1	5.98458e-18	1.85839e-13	0.468472	0.91	0.774
S09	Atp5g1	8.45584e-18	2.62579e-13	0.447369	0.872	0.724
S09	Herpud1	1.00877e-17	3.13253e-13	0.537283	0.552	0.318
S09	B2m	1.27037e-17	3.94488e-13	0.330989	1	0.992
S09	Eif4a1	1.69129e-17	5.25197e-13	0.419697	0.89	0.8
S09	Lpcat1	2.32932e-17	7.23324e-13	0.317324	0.19	0.063
S09	Gdpd5	4.18437e-17	1.29937e-12	0.317652	0.145	0.041
S09	Ier5	5.40674e-17	1.67896e-12	0.513571	0.755	0.531
S09	Stx6	5.45893e-17	1.69516e-12	0.441931	0.341	0.158
S09	Zmiz2	6.34833e-17	1.97135e-12	0.429484	0.403	0.196
S09	Heatr1	8.88373e-17	2.75866e-12	0.282339	0.238	0.088
S09	Npm1	1.44235e-16	4.47894e-12	0.398273	0.976	0.947
S09	Ehd1	1.71915e-16	5.33847e-12	0.350849	0.359	0.166
S09	Lcp1	2.43006e-16	7.54608e-12	0.477899	0.959	0.854
S09	Zeb2	4.16551e-16	1.29352e-11	0.341148	0.134	0.038
S09	Tubb4b	6.11281e-16	1.89821e-11	0.454741	0.628	0.382
S09	Tmsb10	2.82967e-15	8.78699e-11	0.298314	1	0.998
S09	Nhp2	3.78396e-15	1.17503e-10	0.461378	0.59	0.369
S09	Med11	4.46773e-15	1.38736e-10	0.339012	0.262	0.109
S09	Hsp90aa1	5.72573e-15	1.77801e-10	0.419738	0.838	0.679
S09	Cd52	6.1985e-15	1.92482e-10	0.343737	0.997	0.994
S09	Edf1	6.82838e-15	2.12042e-10	0.434261	0.838	0.734
S09	M6pr	9.11453e-15	2.83034e-10	0.410107	0.49	0.274
S09	Ranbp1	1.00066e-14	3.10736e-10	0.445475	0.7	0.519
S09	Birc3	1.06484e-14	3.30666e-10	0.392352	0.303	0.138
S09	Apex1	1.39828e-14	4.34209e-10	0.380462	0.324	0.154
S09	Ddx21	1.88622e-14	5.85729e-10	0.48917	0.634	0.429
S09	Bcl2a1d	2.42525e-14	7.53113e-10	0.507176	0.503	0.296
S09	Prmt3	2.89673e-14	8.99523e-10	0.32908	0.314	0.146
S09	Pdia3	4.65094e-14	1.44426e-09	0.572328	0.769	0.594
S09	Umps	6.94979e-14	2.15812e-09	0.283604	0.228	0.092
S09	Cd44	6.95418e-14	2.15948e-09	0.544432	0.745	0.57
S09	Tmem176a	7.35827e-14	2.28496e-09	0.454018	0.969	0.925
S09	Nop16	1.41658e-13	4.39889e-09	0.35484	0.276	0.125
S09	Aebp2	1.5452e-13	4.79832e-09	0.483916	0.641	0.43
S09	Tmem173	2.07631e-13	6.44757e-09	0.502811	0.369	0.205
S09	Fkbp2	2.44689e-13	7.59832e-09	0.447809	0.576	0.369
S09	Tmem176b	2.84336e-13	8.82949e-09	0.540136	0.924	0.868
S09	Ran	4.47926e-13	1.39094e-08	0.43584	0.821	0.688
S09	Timm10	5.06829e-13	1.57386e-08	0.34349	0.376	0.193
S09	Zc3h12a	1.00667e-12	3.12601e-08	0.355636	0.238	0.106
S09	Stat6	1.08988e-12	3.38439e-08	0.403426	0.348	0.182
S09	Ahcyl2	1.55922e-12	4.84184e-08	0.503033	0.545	0.351
S09	Bzw1	2.04613e-12	6.35386e-08	0.393959	0.638	0.408
S09	Wdr43	2.04671e-12	6.35565e-08	0.346668	0.417	0.23
S09	H2-Q6	2.26552e-12	7.03511e-08	0.395496	0.441	0.256
S09	Manf	3.20162e-12	9.94199e-08	0.47272	0.759	0.611
S09	Myo1e	3.98317e-12	1.23689e-07	0.390108	0.283	0.137
S09	Rab8b	4.40619e-12	1.36826e-07	0.365574	0.517	0.303
S09	Mvp	4.40638e-12	1.36831e-07	0.322914	0.255	0.117
S09	Senp6	4.74033e-12	1.47201e-07	0.446333	0.659	0.455
S09	Limd2	5.12831e-12	1.59249e-07	0.336293	0.945	0.848
S09	Set	5.12997e-12	1.59301e-07	0.352214	0.862	0.737
S09	Ybx1	5.61903e-12	1.74488e-07	0.387249	0.921	0.828
S09	Mif	5.76155e-12	1.78913e-07	0.413598	0.824	0.677
S09	Nr3c1	5.82463e-12	1.80872e-07	0.45731	0.555	0.363
S09	Sumo2	6.00734e-12	1.86546e-07	0.375072	0.907	0.832
S09	Sms	6.31739e-12	1.96174e-07	0.385034	0.486	0.294
S09	Pop5	8.70157e-12	2.7021e-07	0.362348	0.638	0.424
S09	Apobec3	1.06788e-11	3.31608e-07	0.31936	0.769	0.552
S09	Ncoa7	1.57544e-11	4.89222e-07	0.837102	0.297	0.163
S09	Pxdc1	2.4165e-11	7.50394e-07	0.396607	0.897	0.792
S09	Ccdc86	2.49255e-11	7.74012e-07	0.300316	0.266	0.127
S09	Hspa9	2.58817e-11	8.03704e-07	0.332484	0.5	0.302
S09	Naga	3.10901e-11	9.6544e-07	0.412554	0.245	0.116
S09	Creld2	5.54782e-11	1.72277e-06	0.346047	0.279	0.141
S09	Ddx39	6.21034e-11	1.9285e-06	0.426118	0.455	0.276
S09	Bcl2l1	9.02333e-11	2.80202e-06	0.377879	0.279	0.14
S09	Ssr2	9.24426e-11	2.87062e-06	0.385894	0.521	0.329
S09	Ostc	9.51851e-11	2.95578e-06	0.384661	0.693	0.504
S09	Fam110a	9.57144e-11	2.97222e-06	0.32093	0.259	0.126
S09	Serpina3g	9.61584e-11	2.98601e-06	0.482808	0.255	0.127
S09	Gar1	1.00491e-10	3.12054e-06	0.331825	0.383	0.217
S09	Rbm3	1.04583e-10	3.24761e-06	0.312517	0.921	0.866
S09	Dad1	1.08583e-10	3.37184e-06	0.348366	0.893	0.756
S09	Trp53	1.17204e-10	3.63952e-06	0.371133	0.603	0.418
S09	Dkc1	1.20536e-10	3.74302e-06	0.311567	0.434	0.255
S09	Ppp1r11	1.30185e-10	4.04263e-06	0.369097	0.776	0.615
S09	Atp5d	1.6289e-10	5.05822e-06	0.341604	0.869	0.734
S09	Hyou1	1.64516e-10	5.10872e-06	0.30531	0.21	0.096
S09	Uso1	1.8283e-10	5.67741e-06	0.272177	0.286	0.142
S09	Elp5	1.82919e-10	5.68018e-06	0.327181	0.214	0.1
S09	Ccdc124	1.95052e-10	6.05696e-06	0.366157	0.472	0.29
S09	Il2rb	1.96386e-10	6.09837e-06	0.381991	0.397	0.227
S09	H2-Q7	2.11941e-10	6.58141e-06	0.469283	0.821	0.665
S09	Xlr4b	2.31873e-10	7.20036e-06	0.395861	0.383	0.223
S09	Srsf2	3.12487e-10	9.70367e-06	0.3834	0.697	0.517
S09	Ppp1r14c	3.28027e-10	1.01862e-05	0.269597	0.193	0.086
S09	Eif4g1	4.0572e-10	1.25988e-05	0.33224	0.579	0.393
S09	Phf5a	4.16212e-10	1.29246e-05	0.359028	0.528	0.336
S09	Banf1	4.32185e-10	1.34206e-05	0.402068	0.634	0.452
S09	Eif5b	4.62098e-10	1.43495e-05	0.388979	0.621	0.448
S09	Pde6d	4.6984e-10	1.45899e-05	0.316087	0.341	0.191
S09	Degs1	5.05911e-10	1.57101e-05	0.321872	0.372	0.212
S09	Tcerg1	5.3164e-10	1.6509e-05	0.312837	0.338	0.186
S09	Impdh2	5.50759e-10	1.71027e-05	0.359822	0.51	0.322
S09	Cox7b	6.98526e-10	2.16913e-05	0.323556	0.872	0.723
S09	Susd2	9.26368e-10	2.87665e-05	0.284509	0.148	0.061
S09	Mpp6	1.2167e-09	3.77823e-05	0.256734	0.245	0.121
S09	Uspl1	1.55079e-09	4.81566e-05	0.275325	0.252	0.127
S09	Rars	1.65189e-09	5.1296e-05	0.270667	0.338	0.186
S09	Fbl	1.81614e-09	5.63967e-05	0.324224	0.659	0.472
S09	Il2rg	1.93666e-09	6.0139e-05	0.387353	0.834	0.73
S09	Tbl1xr1	1.95171e-09	6.06065e-05	0.275163	0.283	0.148
S09	Mat2a	2.01487e-09	6.25678e-05	0.316813	0.621	0.42
S09	Fam162a	2.03171e-09	6.30908e-05	0.292099	0.434	0.261
S09	Hspa8	2.82104e-09	8.76017e-05	0.254829	0.993	0.979
S09	Psma7	3.47964e-09	0.000108053	0.315419	0.797	0.67
S09	Psmb2	3.48362e-09	0.000108177	0.331783	0.679	0.511
S09	Morf4l2	4.06047e-09	0.00012609	0.316908	0.379	0.227
S09	Mast4	4.16626e-09	0.000129375	0.260137	0.193	0.091
S09	Tcp1	4.44836e-09	0.000138135	0.324755	0.624	0.449
S09	Nifk	5.07015e-09	0.000157443	0.285888	0.334	0.188
S09	Timm13	5.12581e-09	0.000159172	0.331249	0.772	0.632
S09	Polr2l	5.26438e-09	0.000163475	0.256658	0.338	0.191
S09	Eif1ax	6.97641e-09	0.000216638	0.349611	0.528	0.361
S09	Foxp4	9.01197e-09	0.000279849	0.259495	0.172	0.078
S09	Eif3b	9.92798e-09	0.000308294	0.260082	0.466	0.29
S09	Tapbp	1.01418e-08	0.000314934	0.329975	0.762	0.58
S09	Tmed9	1.11047e-08	0.000344834	0.30057	0.759	0.612
S09	Tyk2	1.24995e-08	0.000388146	0.299166	0.276	0.149
S09	Mdn1	1.31247e-08	0.000407561	0.253319	0.303	0.168
S09	Timm8a1	1.58502e-08	0.000492196	0.256689	0.293	0.162
S09	Serbp1	1.59029e-08	0.000493832	0.299185	0.89	0.844
S09	Eif2s2	1.79937e-08	0.000558758	0.289081	0.752	0.585
S09	Atp5g3	1.92742e-08	0.00059852	0.326384	0.769	0.611
S09	Pgk1	1.9421e-08	0.000603079	0.342179	0.676	0.52
S09	Xlr4a	2.23646e-08	0.000694488	0.307145	0.452	0.29
S09	Mrto4	2.28137e-08	0.000708433	0.263099	0.369	0.216
S09	Bola2	2.44996e-08	0.000760787	0.318905	0.71	0.573
S09	Slc35b1	2.45718e-08	0.000763029	0.270416	0.269	0.144
S09	Uqcr10	2.64815e-08	0.00082233	0.350211	0.81	0.685
S09	Rasa2	2.9299e-08	0.000909822	0.337362	0.434	0.284
S09	Rel	3.07573e-08	0.000955106	0.252972	0.228	0.117
S09	Surf4	3.07789e-08	0.000955777	0.308175	0.534	0.364
S09	Cops6	3.25461e-08	0.00101065	0.35632	0.5	0.339
S09	Srgn	3.4858e-08	0.00108245	0.482755	0.9	0.88
S09	Ptpn7	4.23376e-08	0.00131471	0.358055	0.603	0.437
S09	Phb	4.24475e-08	0.00131812	0.302679	0.334	0.201
S09	Uqcrq	4.5405e-08	0.00140996	0.289677	0.797	0.672
S09	Ctdnep1	5.06357e-08	0.00157239	0.308673	0.393	0.245
S09	Chd4	5.38916e-08	0.0016735	0.370861	0.748	0.611
S09	Strap	6.24926e-08	0.00194058	0.288656	0.455	0.297
S09	Bccip	6.66038e-08	0.00206825	0.288859	0.448	0.289
S09	Arf3	6.94972e-08	0.0021581	0.258001	0.386	0.236
S09	Psmb10	7.31777e-08	0.00227239	0.315796	0.707	0.537
S09	Ssb	7.40369e-08	0.00229907	0.334263	0.717	0.583
S09	Mrpl20	8.30474e-08	0.00257887	0.269258	0.569	0.386
S09	Rpn1	8.63234e-08	0.0026806	0.317543	0.441	0.286
S09	Psmc5	8.77496e-08	0.00272489	0.319659	0.559	0.381
S09	Sub1	8.843e-08	0.00274602	0.250844	0.928	0.889
S09	Pomp	1.01607e-07	0.00315519	0.281257	0.834	0.691
S09	Ly6g5b	1.08114e-07	0.00335725	0.349055	0.572	0.416
S09	Snrpd1	1.1991e-07	0.00372356	0.267801	0.607	0.437
S09	Pim1	1.20343e-07	0.00373702	0.440606	0.507	0.374
S09	Dusp2	1.22834e-07	0.00381438	0.42603	0.238	0.13
S09	Nrros	1.25282e-07	0.00389038	0.277888	0.207	0.108
S09	Ndufa12	1.44587e-07	0.00448986	0.250738	0.662	0.478
S09	Ssr4	1.57442e-07	0.00488905	0.26661	0.859	0.712
S09	Uqcc2	1.70092e-07	0.00528185	0.281964	0.593	0.436
S09	Ldha	2.25107e-07	0.00699025	0.278849	0.814	0.7
S09	Nop10	2.36242e-07	0.00733601	0.28253	0.783	0.687
S09	Dennd5a	2.41831e-07	0.00750958	0.268461	0.283	0.165
S09	Kcnq1ot1	2.42535e-07	0.00753143	0.437487	0.617	0.493
S09	Smap2	2.42564e-07	0.00753234	0.335174	0.634	0.491
S09	Cct3	2.52258e-07	0.00783338	0.332461	0.624	0.477
S09	Larp1	2.92598e-07	0.00908605	0.279916	0.386	0.242
S09	Nfkbib	2.93619e-07	0.00911776	0.267544	0.286	0.167
S09	Ube2m	3.44242e-07	0.0106897	0.266602	0.59	0.411
S09	Krt83	4.41959e-07	0.0137241	0.270003	0.152	0.073
S09	Psmb5	4.51962e-07	0.0140348	0.290296	0.71	0.545
S09	Ftsj3	4.63774e-07	0.0144016	0.300569	0.303	0.179
S09	Cnbp	4.76676e-07	0.0148022	0.271435	0.817	0.735
S09	Dnajb11	5.02593e-07	0.015607	0.296901	0.51	0.358
S09	Prdx6	5.1429e-07	0.0159702	0.284238	0.838	0.704
S09	Psma6	5.22805e-07	0.0162347	0.2887	0.545	0.391
S09	Slc25a5	5.98352e-07	0.0185806	0.257712	0.852	0.752
S09	Tuba1b	6.07772e-07	0.0188731	0.343393	0.566	0.426
S09	Tomm5	7.26469e-07	0.022559	0.266217	0.621	0.48
S09	Tnfaip3	7.55694e-07	0.0234666	0.340456	0.417	0.28
S09	Capzb	7.74017e-07	0.0240356	0.25216	0.803	0.665
S09	Naa50	8.36342e-07	0.0259709	0.266934	0.338	0.215
S09	Metap2	9.48156e-07	0.0294431	0.25273	0.545	0.394
S09	Mrps6	1.28726e-06	0.0399732	0.295499	0.224	0.127
S09	Mrpl12	1.30248e-06	0.0404458	0.284964	0.517	0.371
S09	Jak2	1.37158e-06	0.0425918	0.297824	0.279	0.168
S09	Fam107b	1.4319e-06	0.0444649	0.295249	0.507	0.349
S09	Ppan	1.51658e-06	0.0470942	0.253926	0.252	0.146
S09	Cish	1.81083e-06	0.0562316	0.323006	0.286	0.178
S09	Bzw2	1.96128e-06	0.0609036	0.350696	0.524	0.386
S09	Smox	2.08976e-06	0.0648933	0.270941	0.5	0.357
S09	Lmna	2.15361e-06	0.0668761	0.370129	0.3	0.19
S09	Serp1	2.16193e-06	0.0671344	0.280421	0.493	0.352
S09	Mrpl54	2.19082e-06	0.0680315	0.251571	0.507	0.354
S09	Mrpl17	2.30555e-06	0.0715942	0.263669	0.338	0.218
S09	Pgam1	2.88014e-06	0.089437	0.253445	0.5	0.355
S09	Il2ra	3.0952e-06	0.0961152	0.389365	0.576	0.452
S09	Alkbh1	3.1572e-06	0.0980404	0.252717	0.331	0.213
S09	Ncf4	3.22412e-06	0.100119	0.256977	0.297	0.186
S09	Psma4	3.37408e-06	0.104775	0.259553	0.645	0.495
S09	Tubb5	3.40613e-06	0.105771	0.279223	0.786	0.671
S09	Romo1	3.46947e-06	0.107738	0.285056	0.655	0.507
S09	C1qbp	4.20726e-06	0.130648	0.286572	0.534	0.392
S09	Llph	4.31397e-06	0.133962	0.259769	0.69	0.556
S09	Lman2	4.35658e-06	0.135285	0.251962	0.566	0.423
S09	Tnfrsf18	4.45044e-06	0.138199	0.339527	0.317	0.209
S09	Eif3c	4.80262e-06	0.149136	0.251177	0.7	0.551
S09	Hspd1	4.88732e-06	0.151766	0.334226	0.559	0.438
S09	Srsf6	5.05613e-06	0.157008	0.264746	0.514	0.381
S09	Hmgn3	5.79169e-06	0.179849	0.323766	0.21	0.119
S09	Gtpbp4	5.85318e-06	0.181759	0.256237	0.452	0.314
S09	Magt1	5.92562e-06	0.184008	0.257529	0.334	0.219
S09	Hnrnpab	6.43222e-06	0.19974	0.250228	0.61	0.473
S09	Erh	6.87915e-06	0.213618	0.253938	0.407	0.279
S09	Sept11	7.11604e-06	0.220974	0.264874	0.6	0.455
S09	Sar1a	7.39472e-06	0.229628	0.253978	0.424	0.29
S09	Rgs1	8.32946e-06	0.258655	0.3842	0.403	0.287
S09	Fubp1	1.11407e-05	0.345951	0.256279	0.666	0.551
S09	Isyna1	1.15608e-05	0.358996	0.269379	0.279	0.176
S09	Dctpp1	1.20782e-05	0.375065	0.26101	0.359	0.238
S09	AU020206	1.46522e-05	0.454996	0.278521	0.434	0.304
S09	Ssr1	1.54927e-05	0.481094	0.253394	0.417	0.289
S09	Hspa4	1.60618e-05	0.498767	0.262136	0.49	0.356
S09	Neurl3	1.82488e-05	0.566679	0.35133	0.29	0.188
S09	Mpc1	4.30588e-05	1	0.278584	0.607	0.498
S09	Phip	5.13406e-05	1	0.302862	0.521	0.391
S09	Selenos	0.000180552	1	0.268823	0.521	0.397
S09	Rara	0.000195574	1	0.260152	0.428	0.311
S09	Pglyrp2	0.000299678	1	0.260935	0.259	0.175
S09	Bhlhe40	0.000355152	1	0.25012	0.2	0.126
S09	Cyb5a	0.000468579	1	0.262807	0.686	0.579
S09	Fam129a	0.00168891	1	0.280979	0.531	0.438
S10	Gzmc	0	0	4.68122	0.633	0.012
S10	Gzmb	0	0	2.92365	0.629	0.03
S10	Sdc4	0	0	2.60195	0.696	0.073
S10	Zeb2	0	0	1.70226	0.569	0.026
S10	Tnfrsf9	0	0	1.62155	0.491	0.025
S10	Lad1	0	0	1.04928	0.283	0.003
S10	Mir155hg	0	0	0.978249	0.297	0.006
S10	Ccdc184	0	0	0.938286	0.251	0.002
S10	Marcksl1	1.03903e-265	3.2265e-261	1.7744	0.597	0.059
S10	Dgat2	2.24702e-210	6.97768e-206	0.587459	0.145	0.002
S10	Gjb2	6.55553e-209	2.03569e-204	0.503207	0.184	0.004
S10	Il17f	5.94489e-204	1.84607e-199	2.89156	0.233	0.009
S10	Tnfsf4	3.06925e-202	9.53093e-198	0.375278	0.12	0.001
S10	Ehd1	3.39207e-190	1.05334e-185	1.91512	0.76	0.155
S10	Pdcd1	3.44774e-190	1.07063e-185	0.913636	0.269	0.014
S10	Slc15a3	7.62194e-182	2.36684e-177	0.93258	0.279	0.016
S10	Batf	1.07583e-172	3.34077e-168	1.86608	0.784	0.183
S10	Npnt	7.23755e-171	2.24748e-166	1.08454	0.375	0.034
S10	Ncl	7.30262e-161	2.26768e-156	2.3772	0.996	0.779
S10	Npm1	2.94979e-160	9.15999e-156	2.12973	0.996	0.946
[truncated: 2,441 more rows]

## Sheet: Treg
Subcluster	Gene	P_val	P_adj	Avg_log2FC	Pct_subcluster	Pct_others
[truncated: 3,001 more rows]

[truncated: 9 more sheets: NK cell, pDC, cDC1, cDC2, MigDC, Langerhans, Macrophage, Monocyte, Neutrophil]
