# Supplementary material for: Dictionary of immune responses to cytokines at single-cell resolution
Source: Nature. 2023 Dec 6;625(7994):377–84. doi: 10.1038/s41586-023-06816-9 (PMC10781646; doi:10.1038/s41586-023-06816-9)
Supplement: Cell-type-centric analysis: Markers of polarization states for each immune cell type. — Listing of top DEGs (log2FC > 0.25 and Bonferroni-adjusted P-value < 0.05) between cells in each polarization state (Fig. 3) and all other cells of the same cell type. Shown for log2FC, percentage of cells expressing the gene in the state vs. in all other cells, and two-sided Wilcoxon rank-sum test P-value and Bonferroni-adjusted P-value for the differential gene expression test. Each tab is a separate cell type. [file 41586_2023_6816_MOESM9_ESM.xlsx]

## Sheet: B cell
Polarization	Gene	P_val	P_adj	Avg_log2FC	Pct_polarstate	Pct_others
B-a	Ifi27l2a	1.29917e-98	4.03431e-94	2.02711	0.934	0.508
B-a	Ifit3	4.60579e-73	1.43024e-68	2.55554	0.474	0.019
B-a	Trim30a	3.05577e-62	9.48907e-58	1.65807	0.613	0.15
B-a	Slfn5	4.1218e-60	1.27994e-55	2.15097	0.502	0.074
B-a	Shisa5	4.28365e-54	1.3302e-49	0.788934	0.979	0.883
B-a	Bst2	7.09409e-54	2.20293e-49	1.90296	0.599	0.156
B-a	Ly6a	1.27607e-51	3.96259e-47	1.23522	0.789	0.453
B-a	Ms4a4c	8.17119e-49	2.5374e-44	1.50569	0.836	0.462
B-a	Ifi203	1.1416e-48	3.54501e-44	1.36574	0.856	0.501
B-a	Irf7	6.03141e-45	1.87293e-40	1.61935	0.423	0.045
B-a	Tor3a	3.9219e-44	1.21787e-39	1.37876	0.429	0.093
B-a	Ifi213	3.96368e-44	1.23084e-39	1.37579	0.431	0.079
B-a	Ifi209	2.65879e-43	8.25634e-39	1.39902	0.75	0.351
B-a	Rtp4	1.2553e-42	3.8981e-38	1.41778	0.383	0.041
B-a	Zbp1	3.12342e-42	9.69915e-38	1.49534	0.414	0.07
B-a	Mndal	2.43983e-41	7.5764e-37	1.12466	0.82	0.513
B-a	Phf11b	5.68895e-40	1.76659e-35	1.64039	0.464	0.097
B-a	Parp14	1.84944e-38	5.74307e-34	1.34725	0.492	0.146
B-a	Isg15	4.65433e-38	1.44531e-33	1.93955	0.338	0.033
B-a	Xaf1	3.5714e-37	1.10903e-32	1.2742	0.377	0.057
B-a	Stat1	2.19663e-35	6.82119e-31	1.23027	0.668	0.26
B-a	Rnf213	9.5213e-35	2.95665e-30	1.46748	0.479	0.101
B-a	Ifitm3	9.31145e-34	2.89149e-29	2.13694	0.294	0.032
B-a	Slfn2	9.76643e-34	3.03277e-29	1.03873	0.725	0.385
B-a	Ifi214	1.45375e-33	4.51432e-29	1.22726	0.413	0.103
B-a	Isg20	1.47912e-33	4.59311e-29	1.47865	0.322	0.041
B-a	Oasl1	4.49696e-32	1.39644e-27	1.06668	0.262	0.024
B-a	Ifi47	1.10275e-31	3.42438e-27	1.3647	0.491	0.149
B-a	Ifi208	4.49562e-30	1.39603e-25	1.16808	0.355	0.072
B-a	Ifi206	4.28689e-28	1.33121e-23	1.15173	0.416	0.109
B-a	Ifi35	1.95489e-27	6.07053e-23	1.10648	0.446	0.148
B-a	Usp18	1.0173e-26	3.15904e-22	1.2323	0.257	0.02
B-a	Plac8	1.29649e-26	4.026e-22	1.18285	0.647	0.371
B-a	Sp100	5.46935e-26	1.6984e-21	0.905352	0.79	0.514
B-a	Ifit3b	3.80451e-25	1.18141e-20	1.1099	0.187	0.004
B-a	Ifit2	5.32371e-24	1.65317e-19	1.15257	0.219	0.012
B-a	Slfn8	7.45794e-24	2.31591e-19	1.01225	0.358	0.099
B-a	Samhd1	1.91197e-23	5.93725e-19	0.87143	0.718	0.469
B-a	Cybb	3.58004e-23	1.11171e-18	0.927669	0.618	0.359
B-a	Ifit1	6.7113e-23	2.08406e-18	1.07719	0.194	0.012
B-a	Rsad2	1.34063e-22	4.16306e-18	0.920777	0.159	0.007
B-a	Oas3	5.9901e-22	1.8601e-17	0.886393	0.189	0.012
B-a	Pml	6.68806e-22	2.07684e-17	0.887174	0.443	0.186
B-a	Irgm1	6.95703e-22	2.16037e-17	0.946591	0.319	0.088
B-a	Psme1	1.6551e-20	5.13957e-16	0.788884	0.77	0.554
B-a	Samd9l	3.74813e-20	1.16391e-15	0.813846	0.549	0.299
B-a	Trim30d	4.37179e-20	1.35757e-15	0.950177	0.267	0.048
B-a	Oasl2	4.48451e-20	1.39257e-15	0.990583	0.216	0.02
B-a	Zufsp	2.34649e-19	7.28656e-15	0.848719	0.421	0.193
B-a	Mx1	2.66061e-19	8.26199e-15	0.794753	0.149	0.012
B-a	Herc6	4.09466e-19	1.27152e-14	1.03055	0.254	0.045
B-a	B2m	1.52027e-18	4.72089e-14	0.422139	0.963	0.914
B-a	Ly6e	4.18457e-18	1.29943e-13	0.277214	0.983	0.952
B-a	Eif2ak2	9.24129e-18	2.8697e-13	0.982686	0.26	0.043
B-a	Cd47	2.26975e-17	7.04825e-13	0.639348	0.703	0.503
B-a	H2-T23	8.3302e-17	2.58678e-12	0.704969	0.697	0.478
B-a	Sp110	1.78637e-16	5.5472e-12	0.767737	0.517	0.285
B-a	Epsti1	2.01974e-16	6.27188e-12	0.799465	0.481	0.245
B-a	Dhx58	3.78547e-16	1.1755e-11	0.621456	0.155	0.022
B-a	Trafd1	4.95361e-16	1.53824e-11	0.796497	0.22	0.053
B-a	Trim12c	6.21403e-16	1.92964e-11	0.725848	0.382	0.173
B-a	Pkib	6.82714e-16	2.12003e-11	1.08446	0.426	0.164
B-a	Psmb8	1.56812e-14	4.86947e-10	0.430453	0.849	0.723
B-a	Daxx	1.99537e-14	6.19622e-10	0.716699	0.222	0.061
B-a	Selenow	2.13847e-14	6.64059e-10	0.657297	0.747	0.572
B-a	Trim30b	2.87623e-14	8.93157e-10	0.690599	0.239	0.075
B-a	Nmi	3.83467e-14	1.19078e-09	0.751786	0.293	0.116
B-a	Ddx58	4.45249e-14	1.38263e-09	0.779191	0.28	0.089
B-a	Parp9	2.41054e-13	7.48544e-09	0.844673	0.274	0.068
B-a	Ly86	6.1083e-13	1.89681e-08	0.666521	0.724	0.54
B-a	Tlr7	6.32612e-13	1.96445e-08	0.447895	0.125	0.032
B-a	Cmpk2	1.04899e-12	3.25741e-08	0.546431	0.115	0.015
B-a	Fam111a	1.48757e-12	4.61935e-08	0.473758	0.459	0.308
B-a	Smchd1	1.68499e-12	5.2324e-08	0.791212	0.601	0.368
B-a	Phf11a	2.49877e-12	7.75942e-08	0.471008	0.093	0.008
B-a	Psmb9	2.70047e-12	8.38576e-08	0.569361	0.564	0.379
B-a	Ddx24	4.52117e-12	1.40396e-07	0.500451	0.486	0.319
B-a	Lgals9	6.54245e-12	2.03163e-07	0.78639	0.287	0.094
B-a	Trim30c	1.21688e-11	3.77878e-07	0.482917	0.088	0.005
B-a	Tspo	2.39382e-11	7.43353e-07	0.630949	0.559	0.359
B-a	Psme2	2.52923e-11	7.85402e-07	0.584281	0.525	0.336
B-a	Igtp	2.77795e-11	8.62636e-07	0.597383	0.197	0.06
B-a	Tapbp	7.01821e-11	2.17936e-06	0.691149	0.522	0.302
B-a	Oas2	1.00173e-10	3.11066e-06	0.448597	0.09	0.007
B-a	Nampt	2.87242e-10	8.91974e-06	0.37613	0.144	0.063
B-a	Lgals3bp	2.89228e-10	8.9814e-06	0.554455	0.135	0.019
B-a	Ogfr	2.90478e-10	9.02022e-06	0.551459	0.253	0.113
B-a	Gbp9	3.16884e-10	9.8402e-06	0.594623	0.201	0.068
B-a	Helz2	3.49514e-10	1.08535e-05	0.727674	0.375	0.175
B-a	Mitd1	3.7584e-10	1.1671e-05	0.705829	0.259	0.088
B-a	Fam46a	4.52654e-10	1.40562e-05	0.443963	0.195	0.092
B-a	Ube2l6	5.23149e-10	1.62453e-05	0.521557	0.134	0.032
B-a	Ifit1bl1	7.97269e-10	2.47576e-05	0.595651	0.124	0.016
B-a	Oas1a	8.75037e-10	2.71725e-05	0.341646	0.067	0.008
B-a	Stat2	1.63109e-09	5.06502e-05	0.589163	0.2	0.072
B-a	Tap1	2.93674e-09	9.11946e-05	0.485122	0.418	0.258
B-a	Gbp7	3.11808e-09	9.68256e-05	0.533665	0.171	0.059
B-a	Trim34a	8.27604e-09	0.000256996	0.510286	0.312	0.164
B-a	Irf9	1.01022e-08	0.000313702	0.52599	0.252	0.113
B-a	Gbp4	2.31805e-08	0.000719824	0.493562	0.214	0.095
B-a	Hck	2.42495e-08	0.00075302	0.482792	0.188	0.08
B-a	Nt5c3	3.14299e-08	0.000975991	0.487468	0.16	0.063
B-a	Serpina3g	3.25318e-08	0.00101021	0.41112	0.168	0.086
B-a	Hspe1	5.09942e-08	0.00158352	0.440484	0.691	0.578
B-a	Dnaja1	5.34636e-08	0.0016602	0.425886	0.503	0.409
B-a	BC147527	8.70673e-08	0.0027037	0.376472	0.091	0.019
B-a	Usp25	9.87486e-08	0.00306644	0.513006	0.234	0.11
B-a	Ifih1	1.53058e-07	0.0047529	0.261221	0.054	0.008
B-a	Dtx3l	2.0971e-07	0.00651211	0.448969	0.172	0.068
B-a	Ccnd2	2.27082e-07	0.00705157	0.499868	0.232	0.128
B-a	Ctss	2.59426e-07	0.00805594	0.318998	0.755	0.66
B-a	Nmral1	3.09704e-07	0.00961724	0.397154	0.089	0.016
B-a	Clec2d	3.73374e-07	0.0115944	0.402006	0.562	0.428
B-a	Cnp	4.78972e-07	0.0148735	0.336493	0.442	0.323
B-a	BC051226	1.14611e-06	0.0355903	0.412917	0.121	0.037
B-b	Serpina3g	8.37011e-79	2.59917e-74	2.3288	0.65	0.082
B-b	Stat1	3.13484e-73	9.7346e-69	1.6349	0.849	0.317
B-b	Ifi47	5.20835e-59	1.61735e-54	1.68372	0.713	0.194
B-b	Socs1	3.01734e-55	9.36975e-51	1.7315	0.485	0.045
B-b	Gbp7	5.9842e-52	1.85827e-47	1.7782	0.533	0.064
B-b	Irgm1	8.48349e-52	2.63438e-47	1.58103	0.566	0.115
B-b	Samhd1	1.34842e-48	4.18724e-44	1.35207	0.871	0.502
B-b	Igtp	1.0087e-42	3.1323e-38	1.41049	0.443	0.073
B-b	Ly6a	5.68566e-41	1.76557e-36	1.19773	0.82	0.503
B-b	Irf1	1.44604e-40	4.49039e-36	1.4759	0.501	0.129
B-b	Gbp4	5.51622e-40	1.71295e-35	1.5583	0.508	0.103
B-b	Psmb9	3.00468e-36	9.33042e-32	1.09714	0.749	0.402
B-b	Pkib	5.8465e-36	1.81551e-31	1.18222	0.56	0.2
B-b	Tap1	1.33631e-32	4.14965e-28	1.14458	0.643	0.275
B-b	Irf8	1.81067e-32	5.62268e-28	1.04342	0.806	0.546
B-b	Gbp2	4.00981e-32	1.24517e-27	1.43083	0.309	0.036
B-b	Zbp1	1.75306e-31	5.44377e-27	1.07894	0.452	0.122
B-b	Serpina3f	1.4862e-24	4.61511e-20	0.941069	0.205	0.007
B-b	Serpinb1a	1.62042e-22	5.03187e-18	1.04412	0.697	0.477
B-b	Gimap4	2.12647e-21	6.60333e-17	0.973838	0.646	0.354
B-b	Ifi203	4.94592e-20	1.53586e-15	0.813154	0.788	0.558
B-b	Gbp5	1.61279e-18	5.00821e-14	0.805246	0.224	0.042
B-b	B2m	1.57245e-17	4.88294e-13	0.452272	0.978	0.921
B-b	Parp14	6.31229e-17	1.96015e-12	0.923809	0.474	0.2
B-b	Gbp3	6.93179e-16	2.15253e-11	0.730406	0.21	0.042
B-b	Mndal	4.84098e-14	1.50327e-09	0.594401	0.743	0.563
B-b	Ifi27l2a	2.65255e-13	8.23696e-09	0.325553	0.788	0.579
B-b	Pml	5.98583e-13	1.85878e-08	0.770755	0.458	0.226
B-b	Irgm2	1.55157e-12	4.81811e-08	0.514027	0.126	0.024
B-b	Sertad2	2.08858e-12	6.48567e-08	0.580517	0.206	0.071
B-b	Iigp1	4.67688e-12	1.45231e-07	0.877306	0.126	0.013
B-b	Stat3	1.18497e-11	3.67967e-07	0.787111	0.354	0.156
B-b	Jun	2.0939e-11	6.50218e-07	0.704897	0.537	0.355
B-b	Parp9	2.4219e-11	7.52071e-07	0.566781	0.262	0.101
B-b	H2-T23	3.49426e-11	1.08507e-06	0.564147	0.706	0.511
B-b	Wars	7.49465e-11	2.32731e-06	0.624981	0.165	0.053
B-b	Tgtp2	2.21257e-10	6.87069e-06	0.370152	0.092	0.014
B-b	Gbp9	2.82075e-10	8.75927e-06	0.542799	0.219	0.088
B-b	Stat2	4.34327e-10	1.34872e-05	0.577154	0.235	0.09
B-b	Trim30a	5.01405e-10	1.55701e-05	0.387932	0.393	0.229
B-b	Nlrc5	5.90701e-10	1.83431e-05	0.534905	0.196	0.063
B-b	Nrip1	7.82108e-10	2.42868e-05	0.598218	0.228	0.083
B-b	Fam26f	1.56409e-09	4.85698e-05	0.699179	0.199	0.058
B-b	Psmb8	2.58391e-09	8.0238e-05	0.416004	0.856	0.742
B-b	Psme2	4.08733e-09	0.000126924	0.590631	0.542	0.365
B-b	Psmb10	5.52945e-09	0.000171706	0.522616	0.517	0.346
B-b	Shisa5	5.57306e-09	0.00017306	0.264176	0.966	0.898
B-b	Slfn2	6.56714e-09	0.000203929	0.40412	0.607	0.442
B-b	Ppa1	6.98141e-09	0.000216794	0.598062	0.246	0.099
B-b	Ffar1	5.74155e-08	0.00178292	0.494247	0.26	0.131
B-b	Ifi209	8.54237e-08	0.00265266	0.338714	0.575	0.419
B-b	Ms4a4c	9.69952e-08	0.00301199	0.255955	0.677	0.525
B-b	H2-K1	1.49063e-07	0.00462886	0.278661	0.984	0.963
B-b	Ffar2	2.21337e-07	0.00687318	0.316245	0.061	0.007
B-b	Rmi2	4.90458e-07	0.0152302	0.269348	0.061	0.009
B-b	Psme1	5.73493e-07	0.0178087	0.415498	0.716	0.589
B-b	Gdap10	6.07867e-07	0.0188761	0.434941	0.142	0.06
B-b	Plac8	1.29287e-06	0.0401474	0.441957	0.596	0.416
B-e	Hsp90ab1	2.96573e-88	9.20948e-84	1.25683	0.984	0.865
B-e	Ncl	6.10107e-84	1.89457e-79	1.80531	0.925	0.513
B-e	Eif4a1	2.65569e-67	8.2467e-63	1.4581	0.891	0.466
B-e	Nme1	2.33087e-60	7.23804e-56	1.40057	0.83	0.4
B-e	Eif5a	6.47999e-57	2.01223e-52	1.34308	0.899	0.589
B-e	Ptma	1.04438e-54	3.2431e-50	0.8114	0.994	0.966
B-e	Ranbp1	2.69711e-52	8.37533e-48	1.34354	0.721	0.281
B-e	Npm1	7.40516e-52	2.29952e-47	1.16497	0.951	0.803
B-e	Mif	1.09388e-50	3.39682e-46	1.41785	0.763	0.369
B-e	Ppp1r14b	1.72681e-49	5.36225e-45	1.38631	0.603	0.166
B-e	Ppia	3.0795e-48	9.56276e-44	0.679349	0.996	0.958
B-e	Ddx21	1.07229e-44	3.32979e-40	1.17529	0.606	0.201
B-e	Nhp2	5.60217e-43	1.73964e-38	1.1904	0.584	0.178
B-e	C1qbp	7.96843e-43	2.47444e-38	1.25002	0.652	0.207
B-e	Gnl3	7.48492e-41	2.32429e-36	1.27413	0.598	0.17
B-e	Ran	8.01603e-41	2.48922e-36	1.10058	0.798	0.451
B-e	Nop58	1.05134e-39	3.26473e-35	1.09657	0.519	0.143
B-e	Set	1.8827e-39	5.84636e-35	1.07502	0.831	0.495
B-e	Hspa8	1.28042e-38	3.9761e-34	0.967201	0.969	0.818
B-e	Atp5g1	2.20224e-38	6.83861e-34	0.895136	0.721	0.39
B-e	Cct3	7.31479e-38	2.27146e-33	1.05678	0.658	0.269
B-e	Mettl1	7.8335e-37	2.43254e-32	1.11194	0.387	0.064
B-e	Srm	5.11132e-35	1.58722e-30	1.13488	0.393	0.057
B-e	Rps2	7.73094e-35	2.40069e-30	0.563882	0.997	0.993
B-e	Apex1	2.9058e-34	9.02339e-30	1.02038	0.382	0.068
B-e	Pa2g4	5.39132e-34	1.67417e-29	1.21085	0.529	0.153
B-e	Slc25a5	1.77407e-33	5.50903e-29	0.936146	0.795	0.483
B-e	G3bp1	1.94981e-32	6.05474e-28	0.88429	0.675	0.309
B-e	Serbp1	1.97749e-31	6.1407e-27	0.917815	0.847	0.611
B-e	Hspa5	5.32294e-31	1.65293e-26	0.952145	0.753	0.43
B-e	Hspe1	1.36812e-29	4.24841e-25	0.871227	0.844	0.585
B-e	Anp32b	2.15135e-29	6.68057e-25	0.990205	0.798	0.485
B-e	Ldha	2.41042e-29	7.48507e-25	0.951133	0.577	0.26
B-e	Fbl	4.6751e-28	1.45176e-23	1.09392	0.654	0.26
B-e	Il4i1	5.44389e-28	1.69049e-23	1.39835	0.483	0.188
B-e	Hspd1	1.36152e-26	4.22792e-22	1.07893	0.55	0.217
B-e	Psma7	1.70969e-26	5.30909e-22	0.74796	0.7	0.426
B-e	Eif2s2	2.83395e-26	8.80027e-22	0.948319	0.721	0.377
B-e	Mrto4	2.8879e-26	8.96778e-22	0.890748	0.384	0.092
B-e	Bcl2a1b	3.30645e-26	1.02675e-21	1.45785	0.418	0.12
B-e	Hsp90aa1	3.77809e-26	1.17321e-21	0.863501	0.808	0.536
B-e	Timm8a1	8.22791e-26	2.55501e-21	0.911242	0.337	0.06
B-e	Snrpd1	1.31098e-25	4.07097e-21	0.835933	0.555	0.234
B-e	Timm10	5.0016e-25	1.55315e-20	0.704298	0.325	0.089
B-e	Mrpl12	1.03061e-24	3.20036e-20	0.763279	0.449	0.173
B-e	Psme2	2.26865e-24	7.04482e-20	0.866784	0.683	0.353
B-e	Srsf2	2.36491e-24	7.34376e-20	0.866885	0.669	0.314
B-e	Marcksl1	4.09126e-24	1.27046e-19	1.21192	0.381	0.1
B-e	Nolc1	4.89627e-24	1.52044e-19	0.91197	0.385	0.095
B-e	Ppan	1.44149e-23	4.47626e-19	0.847353	0.315	0.07
B-e	Eif1	1.55068e-23	4.81532e-19	0.476981	0.989	0.941
B-e	Gspt1	3.78101e-23	1.17412e-18	0.718554	0.39	0.147
B-e	Ybx1	8.55704e-23	2.65722e-18	0.82549	0.872	0.634
B-e	Rsl1d1	1.37748e-22	4.27748e-18	0.758535	0.44	0.166
B-e	Cct8	6.33005e-22	1.96567e-17	0.851253	0.651	0.319
B-e	St13	8.16324e-22	2.53493e-17	0.902115	0.537	0.214
B-e	Nudc	1.1959e-21	3.71363e-17	0.774375	0.512	0.216
B-e	Hnrnpf	1.20311e-21	3.73602e-17	0.543233	0.908	0.732
B-e	Impdh2	1.28315e-21	3.98457e-17	0.712209	0.461	0.183
B-e	Cd83	2.07655e-21	6.4483e-17	1.30089	0.578	0.26
B-e	Zfp593	2.90476e-21	9.02014e-17	0.756087	0.306	0.082
B-e	Gpatch4	5.20329e-21	1.61578e-16	0.70381	0.276	0.066
B-e	Nop56	8.7021e-21	2.70226e-16	0.818992	0.466	0.185
B-e	Tuba1b	9.05362e-21	2.81142e-16	0.75187	0.547	0.264
B-e	Cycs	1.38022e-20	4.28601e-16	0.630842	0.421	0.204
B-e	Ddx39	1.61766e-20	5.02331e-16	0.754435	0.469	0.196
B-e	Hnrnpab	2.66605e-20	8.2789e-16	0.713879	0.523	0.253
B-e	Mdn1	2.69869e-20	8.38023e-16	0.788509	0.306	0.073
B-e	Alkbh1	2.86768e-20	8.905e-16	0.773701	0.415	0.147
B-e	Srsf3	4.93364e-20	1.53204e-15	0.583261	0.808	0.554
B-e	Dkc1	5.07904e-20	1.57719e-15	0.842746	0.378	0.117
B-e	Polr2f	5.29259e-20	1.64351e-15	0.62449	0.445	0.199
B-e	Ccnd2	5.33151e-20	1.65559e-15	1.08943	0.367	0.135
B-e	Atp5b	9.32423e-20	2.89545e-15	0.603033	0.78	0.554
B-e	Aprt	1.12153e-19	3.48268e-15	0.910606	0.496	0.197
B-e	Banf1	1.27884e-19	3.97119e-15	0.679101	0.492	0.239
B-e	Snrpd3	1.40464e-19	4.36184e-15	0.765449	0.539	0.246
B-e	Srsf7	2.20444e-19	6.84545e-15	0.664935	0.458	0.195
B-e	Tomm40	4.21077e-19	1.30757e-14	0.701594	0.357	0.125
B-e	Eif3a	5.58515e-19	1.73436e-14	0.630527	0.605	0.339
B-e	Dctpp1	6.34513e-19	1.97035e-14	0.761262	0.291	0.071
B-e	Ehd1	7.03458e-19	2.18445e-14	0.656836	0.361	0.147
B-e	Cox5a	7.76151e-19	2.41018e-14	0.707151	0.7	0.411
B-e	Hnrnpd	1.96805e-18	6.1114e-14	0.521814	0.615	0.367
B-e	Hnrnpu	2.73062e-18	8.4794e-14	0.592012	0.71	0.464
B-e	Hspa9	3.14317e-18	9.76048e-14	0.778635	0.438	0.144
B-e	Odc1	3.14468e-18	9.76517e-14	0.798456	0.309	0.085
B-e	Prdx1	3.6487e-18	1.13303e-13	0.611489	0.665	0.422
B-e	Rps17	4.1206e-18	1.27957e-13	0.518684	0.957	0.888
B-e	Tkt	5.95431e-18	1.84899e-13	0.734306	0.513	0.236
B-e	Ebna1bp2	7.10842e-18	2.20738e-13	0.798009	0.414	0.15
B-e	Bcl2a1d	2.1543e-17	6.68975e-13	0.815483	0.199	0.038
B-e	Mybbp1a	2.19513e-17	6.81654e-13	0.749127	0.368	0.122
B-e	Snu13	2.60877e-17	8.10102e-13	0.763064	0.629	0.342
B-e	Eif2s1	3.47274e-17	1.07839e-12	0.82742	0.47	0.172
B-e	Gar1	4.04491e-17	1.25607e-12	0.879454	0.371	0.091
B-e	Rbm3	4.38969e-17	1.36313e-12	0.614003	0.859	0.677
B-e	Erh	5.165e-17	1.60389e-12	0.626833	0.325	0.114
B-e	Eif3g	6.55196e-17	2.03458e-12	0.582454	0.497	0.253
B-e	Lsm2	9.74205e-17	3.0252e-12	0.591298	0.344	0.132
B-e	Pdia6	1.31055e-16	4.06967e-12	0.741705	0.526	0.257
B-e	Rrs1	1.33859e-16	4.15672e-12	0.651569	0.269	0.067
B-e	Ruvbl1	1.65624e-16	5.14311e-12	0.616176	0.303	0.097
B-e	Noc2l	1.9683e-16	6.11217e-12	0.545974	0.287	0.098
B-e	Ppa1	2.31014e-16	7.17367e-12	0.714155	0.33	0.092
B-e	Ndufaf4	2.39531e-16	7.43815e-12	0.561833	0.233	0.074
B-e	Prmt1	2.81603e-16	8.74463e-12	0.681748	0.449	0.194
B-e	Snrpf	4.99144e-16	1.54999e-11	0.680379	0.699	0.431
B-e	Eif3c	6.60303e-16	2.05044e-11	0.663751	0.586	0.322
B-e	Rrp15	6.98817e-16	2.17004e-11	0.592285	0.264	0.065
B-e	Cct2	6.9968e-16	2.17272e-11	0.596861	0.595	0.365
B-e	Snrpa1	8.29191e-16	2.57489e-11	0.665827	0.362	0.134
B-e	Eif5b	9.48492e-16	2.94535e-11	0.627135	0.53	0.27
B-e	Cct5	1.18806e-15	3.68929e-11	0.757932	0.676	0.38
B-e	Canx	1.38713e-15	4.30745e-11	0.526941	0.424	0.208
B-e	Btf3	1.58916e-15	4.93481e-11	0.473684	0.93	0.8
B-e	Nop10	2.01192e-15	6.24762e-11	0.759632	0.668	0.401
B-e	Irf8	2.39028e-15	7.42255e-11	0.600649	0.741	0.544
B-e	Llph	2.98247e-15	9.26147e-11	0.661025	0.603	0.32
B-e	Npm3	3.88288e-15	1.20575e-10	0.692825	0.399	0.157
B-e	Txn2	5.93763e-15	1.84381e-10	0.573827	0.44	0.201
B-e	Cebpz	7.94687e-15	2.46774e-10	0.566841	0.412	0.201
B-e	Snrpb	8.19603e-15	2.54511e-10	0.511584	0.619	0.399
B-e	Wdr43	9.6914e-15	3.00947e-10	0.746765	0.379	0.132
B-e	Shmt2	1.04517e-14	3.24557e-10	0.530324	0.191	0.042
B-e	Bop1	1.19907e-14	3.72347e-10	0.436937	0.193	0.059
B-e	Nsun2	1.22892e-14	3.81618e-10	0.778214	0.318	0.093
B-e	Cdk4	1.82242e-14	5.65915e-10	0.673011	0.359	0.126
B-e	Calr	1.8817e-14	5.84323e-10	0.696356	0.802	0.559
B-e	Lyar	1.94901e-14	6.05225e-10	0.668232	0.332	0.113
B-e	Pabpc1	3.93507e-14	1.22196e-09	0.488934	0.829	0.628
B-e	Nop16	4.55439e-14	1.41428e-09	0.637997	0.22	0.044
B-e	Tma16	6.51511e-14	2.02314e-09	0.512236	0.186	0.043
B-e	Psme3	6.69369e-14	2.07859e-09	0.543085	0.247	0.082
B-e	Pus7	8.16614e-14	2.53583e-09	0.507023	0.138	0.02
B-e	Eif4g1	8.22042e-14	2.55269e-09	0.547095	0.368	0.172
B-e	Atp5e	8.55333e-14	2.65606e-09	0.398358	0.891	0.785
B-e	Pbdc1	9.94109e-14	3.08701e-09	0.49782	0.287	0.115
B-e	Sssca1	1.00199e-13	3.11149e-09	0.600937	0.303	0.1
B-e	Nip7	1.20022e-13	3.72704e-09	0.538412	0.289	0.106
B-e	Pebp1	1.31463e-13	4.08232e-09	0.686	0.589	0.312
B-e	Larp1	1.37391e-13	4.26641e-09	0.53409	0.285	0.11
B-e	Eef1e1	1.51633e-13	4.70866e-09	0.469437	0.264	0.096
B-e	Cacybp	1.79601e-13	5.57715e-09	0.550332	0.431	0.215
B-e	Gtpbp4	1.86061e-13	5.77774e-09	0.602812	0.399	0.178
B-e	Eif1ax	2.02978e-13	6.30309e-09	0.692481	0.409	0.16
B-e	Heatr1	2.11491e-13	6.56743e-09	0.470755	0.175	0.044
B-e	Lsm7	2.33794e-13	7.26001e-09	0.537464	0.346	0.14
B-e	Hnrnpa1	2.86538e-13	8.89786e-09	0.454384	0.691	0.48
B-e	Uqcrq	3.05505e-13	9.48684e-09	0.686327	0.591	0.33
B-e	Ahr	3.23535e-13	1.00467e-08	0.526023	0.129	0.02
B-e	Myc	3.51691e-13	1.09211e-08	0.72947	0.242	0.068
B-e	Mrpl23	3.84117e-13	1.1928e-08	0.637645	0.548	0.306
B-e	Nol8	4.03789e-13	1.25388e-08	0.37929	0.196	0.076
B-e	Atad3a	4.18754e-13	1.30036e-08	0.539806	0.201	0.043
B-e	Polr2h	4.91719e-13	1.52694e-08	0.610357	0.277	0.086
B-e	Bax	6.10996e-13	1.89733e-08	0.511998	0.46	0.244
B-e	Fasn	7.39948e-13	2.29776e-08	0.414026	0.15	0.04
B-e	Gcsh	8.38181e-13	2.6028e-08	0.386675	0.119	0.016
B-e	Nifk	9.01671e-13	2.79996e-08	0.572497	0.243	0.076
B-e	Ptges3	9.68182e-13	3.0065e-08	0.477073	0.378	0.191
B-e	Pfn1	1.08296e-12	3.36292e-08	0.251411	0.972	0.939
B-e	Eprs	1.10511e-12	3.4317e-08	0.555259	0.33	0.134
B-e	Hdgf	1.12252e-12	3.48575e-08	0.70755	0.399	0.168
B-e	Abce1	1.41254e-12	4.38637e-08	0.449361	0.237	0.09
B-e	Psma4	1.47593e-12	4.58319e-08	0.598694	0.524	0.269
B-e	Ftsj3	1.52892e-12	4.74776e-08	0.541219	0.252	0.078
B-e	Hspa4	1.65888e-12	5.15131e-08	0.572692	0.424	0.189
B-e	Cyba	2.00407e-12	6.22323e-08	0.513096	0.898	0.795
B-e	Mrpl17	2.38115e-12	7.3942e-08	0.539565	0.294	0.107
B-e	Atp5j	2.46799e-12	7.66384e-08	0.384846	0.661	0.456
B-e	Rbm8a	2.49031e-12	7.73316e-08	0.447297	0.462	0.248
B-e	Eif4e	2.57371e-12	7.99215e-08	0.519781	0.291	0.116
B-e	Znhit6	3.08376e-12	9.57601e-08	0.543033	0.21	0.051
B-e	Rpl14	3.10318e-12	9.6363e-08	0.278586	0.996	0.987
B-e	Syncrip	3.11079e-12	9.65995e-08	0.610726	0.397	0.18
B-e	Sdad1	3.44573e-12	1.07e-07	0.448889	0.219	0.074
B-e	Eif3b	3.52333e-12	1.0941e-07	0.604193	0.348	0.13
B-e	Snrpe	3.74545e-12	1.16307e-07	0.487794	0.767	0.557
B-e	Bola2	4.10135e-12	1.27359e-07	0.598027	0.542	0.309
B-e	Pdcd11	4.13583e-12	1.2843e-07	0.479451	0.224	0.077
B-e	Uqcc2	4.26507e-12	1.32443e-07	0.664883	0.4	0.165
B-e	Iars	4.65616e-12	1.44588e-07	0.411119	0.157	0.046
B-e	Ndufab1	6.02579e-12	1.87119e-07	0.475535	0.403	0.209
B-e	Alyref	6.23131e-12	1.93501e-07	0.47046	0.309	0.13
B-e	Ltv1	6.43167e-12	1.99723e-07	0.460232	0.211	0.069
B-e	Bzw2	7.64056e-12	2.37262e-07	0.632209	0.225	0.052
B-e	Nars	8.29323e-12	2.5753e-07	0.45722	0.267	0.112
B-e	Cox7b	8.49565e-12	2.63815e-07	0.480009	0.623	0.401
B-e	Mat2a	8.78092e-12	2.72674e-07	0.692413	0.485	0.238
B-e	Ybx3	9.1127e-12	2.82977e-07	0.679658	0.276	0.083
B-e	Grwd1	9.39358e-12	2.91699e-07	0.451751	0.157	0.038
B-e	Rexo2	9.63237e-12	2.99114e-07	0.573805	0.359	0.138
B-e	Aatf	1.02639e-11	3.18726e-07	0.396513	0.178	0.06
B-e	Ppat	1.03689e-11	3.21986e-07	0.348194	0.129	0.035
B-e	Mrps14	1.09482e-11	3.39976e-07	0.325588	0.453	0.285
B-e	Mrpl15	1.36737e-11	4.2461e-07	0.504242	0.333	0.146
B-e	St6galnac4	1.50555e-11	4.6752e-07	0.600618	0.241	0.065
B-e	Hint1	1.54485e-11	4.79723e-07	0.520193	0.757	0.521
B-e	Tcp1	1.59287e-11	4.94634e-07	0.580701	0.505	0.263
B-e	Ccdc86	1.63906e-11	5.08978e-07	0.426812	0.191	0.062
B-e	Rrp1b	1.82139e-11	5.65595e-07	0.4462	0.133	0.02
B-e	Rars	1.90079e-11	5.90252e-07	0.420594	0.228	0.085
B-e	Sumo2	1.93682e-11	6.01441e-07	0.626024	0.825	0.596
B-e	Rplp0	2.06232e-11	6.40413e-07	0.263334	1	0.996
B-e	Trnau1ap	2.47774e-11	7.69414e-07	0.417137	0.286	0.128
B-e	Ndufa5	2.66997e-11	8.29105e-07	0.339127	0.358	0.205
B-e	Nr2c2ap	2.85703e-11	8.87195e-07	0.401953	0.207	0.079
B-e	Rcc2	2.8944e-11	8.98799e-07	0.556434	0.408	0.195
B-e	Pus1	3.04886e-11	9.46762e-07	0.448597	0.174	0.047
B-e	Magoh	3.13667e-11	9.7403e-07	0.453689	0.429	0.229
B-e	Dnajc2	3.33216e-11	1.03474e-06	0.528773	0.379	0.175
B-e	Mphosph10	3.91269e-11	1.21501e-06	0.568263	0.31	0.12
B-e	Hsp90b1	4.54798e-11	1.41228e-06	0.561046	0.619	0.396
B-e	Chchd4	4.76224e-11	1.47882e-06	0.535348	0.197	0.054
B-e	Map4k1	5.30392e-11	1.64703e-06	0.621051	0.377	0.167
B-e	Ipo5	5.75283e-11	1.78643e-06	0.402879	0.161	0.05
B-e	Grb2	6.50992e-11	2.02152e-06	0.427211	0.665	0.466
B-e	U2af1	6.55687e-11	2.03611e-06	0.584396	0.46	0.23
B-e	Cnbp	6.80964e-11	2.1146e-06	0.442678	0.715	0.485
B-e	Cfl1	7.1626e-11	2.2242e-06	0.3043	0.936	0.835
B-e	Fkbp2	7.2152e-11	2.24054e-06	0.494542	0.301	0.125
B-e	Kdm6b	7.40792e-11	2.30038e-06	0.629764	0.196	0.052
B-e	Hnrnpa3	9.10387e-11	2.82702e-06	0.500986	0.742	0.524
B-e	Ndufa12	9.10914e-11	2.82866e-06	0.506869	0.396	0.206
B-e	Hnrnpa2b1	9.31848e-11	2.89367e-06	0.338858	0.786	0.619
B-e	Rpf2	9.69371e-11	3.01019e-06	0.516187	0.226	0.064
B-e	Hnrnpdl	1.0436e-10	3.2407e-06	0.482706	0.485	0.28
B-e	Phgdh	1.08219e-10	3.36054e-06	0.627856	0.323	0.127
B-e	Phf5a	1.11498e-10	3.46236e-06	0.375602	0.346	0.187
B-e	Atp5o.1	1.14639e-10	3.55987e-06	0.285823	0.549	0.384
B-e	Fam162a	1.39085e-10	4.31901e-06	0.57316	0.292	0.106
B-e	Atp5a1	1.47013e-10	4.56518e-06	0.36981	0.62	0.45
B-e	Ola1	1.64299e-10	5.10197e-06	0.334079	0.258	0.132
B-e	Rps27l	1.77945e-10	5.52574e-06	0.590803	0.472	0.236
B-e	Psmb2	1.92582e-10	5.98026e-06	0.504978	0.465	0.26
B-e	Mak16	2.02968e-10	6.30277e-06	0.431452	0.289	0.136
B-e	Eef1b2	2.04739e-10	6.35775e-06	0.309726	0.976	0.937
B-e	Telo2	2.12833e-10	6.6091e-06	0.334575	0.144	0.042
B-e	Rel	2.1287e-10	6.61026e-06	0.584762	0.434	0.263
B-e	Gart	2.2489e-10	6.98352e-06	0.517589	0.226	0.065
B-e	Eif4a3	3.09628e-10	9.61489e-06	0.292207	0.368	0.215
B-e	Wdr18	3.51916e-10	1.0928e-05	0.331893	0.171	0.063
B-e	Sdhaf1	3.58269e-10	1.11253e-05	0.517922	0.271	0.107
B-e	Psme1	3.62484e-10	1.12562e-05	0.385942	0.748	0.585
B-e	Timm9	3.78837e-10	1.1764e-05	0.58383	0.283	0.094
B-e	Kcnq1ot1	3.86459e-10	1.20007e-05	0.502412	0.483	0.289
B-e	Taf10	4.01619e-10	1.24715e-05	0.46772	0.621	0.4
B-e	Hnrnpa0	4.14531e-10	1.28724e-05	0.354772	0.688	0.514
B-e	Trmt61a	4.7957e-10	1.48921e-05	0.371344	0.126	0.027
B-e	Mrps18b	4.86648e-10	1.51119e-05	0.449701	0.258	0.091
B-e	Pdcd5	4.99032e-10	1.54964e-05	0.44942	0.421	0.242
B-e	Wdr12	5.00368e-10	1.55379e-05	0.41156	0.189	0.061
B-e	Eif3d	5.1414e-10	1.59656e-05	0.527195	0.421	0.213
B-e	Tomm20	5.70101e-10	1.77033e-05	0.504265	0.62	0.398
B-e	Rsl24d1	5.77877e-10	1.79448e-05	0.39084	0.252	0.108
B-e	Mrps28	5.8474e-10	1.81579e-05	0.410328	0.206	0.078
B-e	Sar1a	6.71239e-10	2.0844e-05	0.375841	0.274	0.131
B-e	Pum3	7.33927e-10	2.27906e-05	0.444532	0.222	0.077
B-e	Grpel1	7.52147e-10	2.33564e-05	0.374676	0.321	0.164
B-e	Rrp9	7.91366e-10	2.45743e-05	0.595146	0.231	0.057
B-e	Mpp6	8.28427e-10	2.57251e-05	0.468711	0.202	0.065
B-e	Rps19bp1	8.64635e-10	2.68495e-05	0.403638	0.229	0.085
B-e	Tomm5	9.33626e-10	2.89919e-05	0.586496	0.423	0.208
B-e	Rilpl2	9.69156e-10	3.00952e-05	0.709043	0.195	0.053
B-e	Aimp2	9.71564e-10	3.017e-05	0.432828	0.174	0.044
B-e	Exosc1	9.79508e-10	3.04167e-05	0.35982	0.199	0.08
B-e	Atic	1.13342e-09	3.5196e-05	0.441227	0.228	0.083
B-e	Ppid	1.21125e-09	3.76129e-05	0.430853	0.234	0.089
B-e	Ipo4	1.21864e-09	3.78423e-05	0.316962	0.101	0.019
B-e	Tsr1	1.33249e-09	4.13777e-05	0.4277	0.168	0.043
B-e	Psmb5	1.43951e-09	4.47012e-05	0.495359	0.513	0.276
B-e	Eif1a	1.4662e-09	4.55301e-05	0.49515	0.245	0.082
B-e	Hnrnpc	1.53918e-09	4.77961e-05	0.48207	0.551	0.331
B-e	Dph5	1.56812e-09	4.86949e-05	0.435012	0.245	0.098
B-e	Clns1a	1.5715e-09	4.87997e-05	0.366307	0.255	0.111
B-e	Ubtf	1.64207e-09	5.09913e-05	0.500166	0.412	0.206
B-e	Pcbp1	1.68789e-09	5.2414e-05	0.44578	0.485	0.289
B-e	Glrx3	1.96382e-09	6.09825e-05	0.417554	0.351	0.178
B-e	Ddx18	2.29332e-09	7.12146e-05	0.518729	0.399	0.184
B-e	Tcerg1	2.32686e-09	7.2256e-05	0.440202	0.205	0.077
B-e	Cdv3	2.53677e-09	7.87743e-05	0.554468	0.42	0.206
B-e	Trmt6	2.58729e-09	8.03432e-05	0.365952	0.179	0.063
B-e	Ddx54	2.81806e-09	8.75093e-05	0.423476	0.364	0.195
B-e	Pno1	2.83693e-09	8.80951e-05	0.347081	0.15	0.047
B-e	Dnaja1	2.87648e-09	8.93235e-05	0.481877	0.625	0.415
B-e	Slc7a1	2.89398e-09	8.98667e-05	0.350391	0.148	0.048
B-e	Surf2	3.18538e-09	9.89157e-05	0.360878	0.164	0.053
B-e	Ndufs3	3.20857e-09	9.96357e-05	0.272777	0.341	0.195
B-e	Phb	3.31498e-09	0.00010294	0.538518	0.249	0.077
B-e	Rbbp7	3.3467e-09	0.000103925	0.487916	0.331	0.147
B-e	Psmb4	3.72221e-09	0.000115586	0.337769	0.522	0.343
B-e	Gars	4.171e-09	0.000129522	0.399682	0.204	0.072
B-e	Sept7	4.42136e-09	0.000137296	0.384845	0.457	0.294
B-e	Fkbp1a	4.51705e-09	0.000140268	0.379703	0.308	0.153
B-e	Atp5g3	4.59408e-09	0.00014266	0.49125	0.483	0.275
B-e	Utp14a	5.12369e-09	0.000159106	0.332993	0.238	0.111
B-e	Rpl7l1	5.73244e-09	0.000178009	0.42183	0.318	0.159
B-e	Nop2	5.93674e-09	0.000184354	0.282784	0.108	0.031
B-e	Ubl4a	6.38414e-09	0.000198247	0.304151	0.183	0.075
B-e	Psma2	6.91271e-09	0.000214661	0.361726	0.594	0.399
B-e	Shmt1	7.33584e-09	0.0002278	0.309935	0.083	0.007
B-e	Timm13	8.21302e-09	0.000255039	0.365322	0.485	0.311
B-e	Pomp	8.26629e-09	0.000256693	0.373473	0.543	0.363
B-e	Sf3b3	8.39259e-09	0.000260615	0.453949	0.413	0.221
B-e	Elob	8.48192e-09	0.000263389	0.374976	0.718	0.516
B-e	Ung	8.83022e-09	0.000274205	0.297932	0.1	0.022
B-e	Bysl	8.99776e-09	0.000279407	0.363129	0.141	0.036
B-e	Psmb6	9.86451e-09	0.000306323	0.425979	0.494	0.301
B-e	Pdap1	1.04479e-08	0.00032444	0.393564	0.278	0.133
B-e	Gapdh	1.08088e-08	0.000335647	0.263491	0.749	0.615
B-e	Snrpa	1.0869e-08	0.000337516	0.424375	0.259	0.109
B-e	Yrdc	1.08977e-08	0.000338406	0.351548	0.202	0.085
B-e	Smarca5	1.13187e-08	0.000351479	0.374949	0.398	0.243
B-e	Drap1	1.1801e-08	0.000366457	0.394994	0.432	0.246
B-e	Dcun1d5	1.35221e-08	0.000419903	0.452978	0.354	0.174
B-e	Smyd5	1.47364e-08	0.000457609	0.392351	0.141	0.035
B-e	Rrp12	1.65815e-08	0.000514906	0.268739	0.079	0.016
B-e	Lars	1.68064e-08	0.000521891	0.41471	0.196	0.072
B-e	Cops6	1.76952e-08	0.00054949	0.397901	0.326	0.16
B-e	Bcar3	1.85123e-08	0.000574863	0.517183	0.235	0.088
B-e	Cluh	1.92298e-08	0.000597142	0.314203	0.117	0.026
B-e	Nfkb1	1.94215e-08	0.000603096	0.441491	0.445	0.277
B-e	Wdr83os	2.02428e-08	0.000628599	0.500375	0.412	0.215
B-e	Atp1a1	2.07075e-08	0.00064303	0.5435	0.271	0.096
B-e	Naa15	2.09953e-08	0.000651967	0.390044	0.285	0.133
B-e	Pes1	2.10883e-08	0.000654855	0.441215	0.206	0.072
B-e	Ruvbl2	2.12081e-08	0.000658576	0.368887	0.171	0.059
B-e	Mrpl54	2.19e-08	0.000680062	0.49215	0.382	0.192
B-e	Chchd1	2.28893e-08	0.000710782	0.396549	0.373	0.191
B-e	Psmd11	2.3804e-08	0.000739185	0.338736	0.315	0.17
B-e	Ak6	2.41196e-08	0.000748985	0.250796	0.118	0.043
B-e	Cmss1	2.47766e-08	0.000769388	0.354248	0.133	0.028
B-e	Stip1	2.50436e-08	0.000777679	0.389254	0.237	0.109
B-e	Paics	2.61481e-08	0.000811976	0.27892	0.184	0.088
B-e	Pwp1	2.70152e-08	0.000838903	0.254018	0.119	0.042
B-e	Dis3	2.72586e-08	0.00084646	0.310695	0.109	0.026
B-e	Wdr77	2.75439e-08	0.00085532	0.276755	0.123	0.043
B-e	Mrpl36	3.1038e-08	0.000963824	0.397464	0.274	0.128
B-e	Stoml2	3.71569e-08	0.00115383	0.368373	0.229	0.098
B-e	Tagap	3.89083e-08	0.00120822	0.355144	0.157	0.051
B-e	Plek	3.90928e-08	0.00121395	0.433576	0.249	0.122
B-e	Tbl3	3.93236e-08	0.00122112	0.367744	0.144	0.039
B-e	Lsm4	4.30195e-08	0.00133588	0.408406	0.616	0.401
B-e	Ndufb7	4.70629e-08	0.00146145	0.322013	0.574	0.402
B-e	Mogs	4.75212e-08	0.00147568	0.327362	0.164	0.059
B-e	Snrpd2	4.76205e-08	0.00147876	0.492458	0.661	0.453
B-e	Mthfd2	4.77035e-08	0.00148134	0.31843	0.114	0.037
B-e	Pabpc4	4.8114e-08	0.00149408	0.473145	0.182	0.05
B-e	Trim28	4.83913e-08	0.00150269	0.270091	0.206	0.097
B-e	Tars	5.02708e-08	0.00156106	0.30788	0.141	0.048
B-e	Psmc5	5.05619e-08	0.0015701	0.396575	0.367	0.194
B-e	Metap2	5.11983e-08	0.00158986	0.435205	0.35	0.165
B-e	Fdps	5.3439e-08	0.00165944	0.272997	0.116	0.041
B-e	Slc19a1	5.43994e-08	0.00168926	0.271839	0.076	0.012
B-e	Fam136a	5.57291e-08	0.00173056	0.380091	0.177	0.06
B-e	Fubp1	5.65039e-08	0.00175462	0.484847	0.607	0.39
B-e	Prpf19	5.73228e-08	0.00178004	0.28605	0.198	0.088
B-e	Cd3eap	5.80009e-08	0.0018011	0.425521	0.133	0.026
B-e	Cops7a	5.94493e-08	0.00184608	0.271183	0.138	0.053
B-e	Cdc37	6.05591e-08	0.00188054	0.383419	0.415	0.242
B-e	Esf1	6.17038e-08	0.00191609	0.408686	0.291	0.132
B-e	Srsf6	6.27228e-08	0.00194773	0.478357	0.438	0.228
B-e	Psma3	6.37535e-08	0.00197974	0.327453	0.58	0.421
B-e	Ifrd2	6.51977e-08	0.00202459	0.397486	0.128	0.023
B-e	Cct7	6.53599e-08	0.00202962	0.500469	0.48	0.273
B-e	Sigmar1	6.6353e-08	0.00206046	0.317453	0.106	0.027
B-e	Anp32e	7.05078e-08	0.00218948	0.276307	0.317	0.185
B-e	Gng5	7.09743e-08	0.00220396	0.30473	0.719	0.544
B-e	Chchd2	7.16837e-08	0.00222599	0.381571	0.839	0.695
B-e	Mrpl21	7.37077e-08	0.00228885	0.316901	0.278	0.139
B-e	Cdk6	7.41024e-08	0.0023011	0.412558	0.148	0.05
B-e	Ift20	8.55714e-08	0.00265725	0.265072	0.258	0.145
B-e	Mif4gd	9.43937e-08	0.00293121	0.405209	0.534	0.343
B-e	Rasgef1b	9.63109e-08	0.00299074	0.386852	0.183	0.085
B-e	Rpl31	9.90687e-08	0.00307638	0.283465	0.898	0.803
B-e	Aen	1.01283e-07	0.00314514	0.369462	0.164	0.055
B-e	Rrp7a	1.02622e-07	0.00318672	0.301863	0.164	0.068
B-e	U2af2	1.06725e-07	0.00331413	0.342453	0.308	0.166
B-e	Ctsz	1.06758e-07	0.00331515	0.449972	0.667	0.464
B-e	Elp5	1.06937e-07	0.00332071	0.331315	0.137	0.043
B-e	Prmt7	1.16878e-07	0.0036294	0.343445	0.164	0.061
B-e	Thumpd1	1.17997e-07	0.00366417	0.279818	0.152	0.065
B-e	Ddx27	1.24183e-07	0.00385625	0.456543	0.264	0.104
B-e	Tcof1	1.26398e-07	0.00392504	0.293735	0.33	0.197
B-e	Lap3	1.28388e-07	0.00398684	0.506718	0.17	0.032
B-e	Pgk1	1.33739e-07	0.004153	0.395089	0.337	0.18
B-e	Lrrc59	1.38198e-07	0.00429147	0.255427	0.143	0.057
B-e	Nob1	1.41754e-07	0.00440187	0.272041	0.138	0.05
B-e	Nol11	1.48054e-07	0.00459753	0.413043	0.219	0.083
B-e	Mettl16	1.59222e-07	0.00494431	0.287227	0.164	0.073
B-e	Tfrc	1.63202e-07	0.0050679	0.32111	0.1	0.027
B-e	Nop14	1.68061e-07	0.0052188	0.442457	0.233	0.089
B-e	Kdm2b	1.7166e-07	0.00533056	0.625882	0.228	0.079
B-e	Qtrt1	1.72618e-07	0.00536032	0.26776	0.091	0.027
B-e	Eif3i	1.76366e-07	0.0054767	0.402422	0.627	0.43
B-e	Eif3j1	1.76554e-07	0.00548252	0.447196	0.274	0.113
B-e	Atp5f1	1.80206e-07	0.00559593	0.314836	0.666	0.477
B-e	Gripap1	1.90429e-07	0.00591339	0.418069	0.337	0.179
B-e	Smarcc1	1.91479e-07	0.00594598	0.35456	0.195	0.08
B-e	Imp4	1.96535e-07	0.00610301	0.287053	0.218	0.112
B-e	Grap	2.03235e-07	0.00631105	0.564936	0.573	0.365
B-e	Abcf1	2.07278e-07	0.0064366	0.384494	0.315	0.161
B-e	Emc6	2.1234e-07	0.00659379	0.519777	0.382	0.187
B-e	Nab2	2.25969e-07	0.00701703	0.350466	0.119	0.041
B-e	Syngr2	2.27874e-07	0.00707619	0.264434	0.3	0.189
B-e	Phb2	2.32003e-07	0.00720438	0.574208	0.548	0.313
B-e	Dnajb11	2.37079e-07	0.00736201	0.268992	0.281	0.168
B-e	Cyc1	2.47232e-07	0.0076773	0.38073	0.328	0.174
B-e	Polr1d	2.51623e-07	0.00781366	0.361927	0.593	0.411
B-e	Prmt3	2.53833e-07	0.00788229	0.410941	0.195	0.064
B-e	Psmd1	2.56716e-07	0.00797181	0.28804	0.175	0.079
B-e	Higd1a	2.63971e-07	0.00819709	0.345647	0.314	0.17
B-e	Txnl1	2.76997e-07	0.00860158	0.306724	0.298	0.164
B-e	Hivep3	2.9006e-07	0.00900724	0.340977	0.087	0.017
B-e	D10Wsu102e	3.00156e-07	0.00932074	0.301796	0.246	0.135
B-e	Cox6c	3.15928e-07	0.00981052	0.288741	0.723	0.578
B-e	Agpat5	3.26989e-07	0.010154	0.281347	0.102	0.025
B-e	Polr1b	3.34488e-07	0.0103869	0.280855	0.082	0.015
B-e	Cad	3.43602e-07	0.0106699	0.259198	0.098	0.027
B-e	Ube2m	3.47291e-07	0.0107844	0.309088	0.292	0.159
B-e	Nol6	3.53033e-07	0.0109627	0.299742	0.115	0.029
B-e	Cetn3	3.5563e-07	0.0110434	0.410665	0.402	0.222
B-e	Srsf9	3.61477e-07	0.0112249	0.387794	0.372	0.202
B-e	Rcl1	3.76093e-07	0.0116788	0.395722	0.146	0.037
B-e	Eny2	4.27638e-07	0.0132795	0.267222	0.297	0.166
B-e	Slc25a39	4.34539e-07	0.0134937	0.302186	0.124	0.043
B-e	Ndufa4	4.4186e-07	0.0137211	0.381925	0.73	0.564
B-e	Slc1a5	4.43478e-07	0.0137713	0.28932	0.229	0.127
B-e	Mars	4.59712e-07	0.0142754	0.363885	0.163	0.054
B-e	Mrps17	5.02265e-07	0.0155968	0.389834	0.259	0.119
B-e	Fnbp1	5.22268e-07	0.016218	0.518529	0.317	0.152
B-e	Marcks	5.51014e-07	0.0171106	0.484352	0.262	0.118
B-e	Ctps	5.54535e-07	0.01722	0.302724	0.098	0.02
B-e	Glrx5	5.93236e-07	0.0184217	0.338963	0.233	0.114
B-e	Rbx1	5.98305e-07	0.0185792	0.303073	0.676	0.513
B-e	Naa50	6.41325e-07	0.0199151	0.553207	0.288	0.107
B-e	Ythdf2	6.92482e-07	0.0215036	0.287652	0.193	0.091
B-e	Polr1a	7.20549e-07	0.0223752	0.303818	0.138	0.044
B-e	Dot1l	7.25358e-07	0.0225245	0.253809	0.142	0.054
B-e	Brix1	7.32463e-07	0.0227452	0.375319	0.255	0.115
B-e	Twistnb	7.48469e-07	0.0232422	0.348757	0.279	0.145
B-e	Dad1	7.5448e-07	0.0234289	0.32783	0.701	0.528
B-e	Tmem238	8.09143e-07	0.0251263	0.343819	0.143	0.044
B-e	Umps	8.1598e-07	0.0253386	0.275911	0.114	0.033
B-e	Ddx39b	8.21173e-07	0.0254999	0.373033	0.508	0.318
B-e	Rrp1	8.61976e-07	0.0267669	0.375452	0.425	0.248
B-e	Mrfap1	8.6398e-07	0.0268292	0.358415	0.457	0.292
B-e	Utp20	8.77655e-07	0.0272538	0.409393	0.146	0.035
B-e	Psmd12	8.81151e-07	0.0273624	0.314323	0.286	0.148
B-e	Psmd7	9.09368e-07	0.0282386	0.352964	0.312	0.165
B-e	Prpf31	9.20269e-07	0.0285771	0.277747	0.209	0.095
B-e	Etf1	9.48246e-07	0.0294459	0.47693	0.232	0.094
B-e	Slc29a1	9.58698e-07	0.0297705	0.300696	0.085	0.015
B-e	Vapa	9.77284e-07	0.0303476	0.302511	0.4	0.242
B-e	Psmg1	1.00772e-06	0.0312927	0.301331	0.128	0.034
B-e	Sept11	1.01615e-06	0.0315544	0.437218	0.251	0.111
B-e	Idi1	1.03221e-06	0.0320532	0.331645	0.103	0.028
B-e	Csnk2b	1.04971e-06	0.0325965	0.298493	0.333	0.195
B-e	Wdr46	1.12087e-06	0.0348063	0.340372	0.145	0.041
B-e	Fkbp4	1.17242e-06	0.0364072	0.431914	0.324	0.169
B-e	Wdr75	1.23989e-06	0.0385024	0.405013	0.153	0.043
B-e	Lsm6	1.27162e-06	0.0394878	0.358956	0.451	0.272
B-e	Nfkbie	1.27971e-06	0.0397388	0.41391	0.219	0.104
B-e	Ssrp1	1.31924e-06	0.0409664	0.438919	0.373	0.206
B-e	Rad23a	1.45342e-06	0.045133	0.262702	0.235	0.124
B-e	Psmc4	1.45956e-06	0.0453237	0.298659	0.269	0.144
B-e	Pinx1	1.48034e-06	0.045969	0.289195	0.138	0.051
B-e	Trmt1	1.55405e-06	0.0482579	0.381621	0.24	0.107
B-e	Eif3l	1.59697e-06	0.0495906	0.301149	0.294	0.159
B-f	St7	1.66009e-51	5.15508e-47	1.64363	0.484	0.007
B-f	Samsn1	6.57678e-43	2.04229e-38	2.77464	0.812	0.149
B-f	Tmem123	5.72742e-32	1.77854e-27	1.96603	0.891	0.299
B-f	Il4i1	2.14174e-31	6.65074e-27	2.39782	0.797	0.201
B-f	Dock10	1.9926e-30	6.18763e-26	2.18832	0.891	0.344
B-f	Cltc	4.15736e-28	1.29099e-23	1.72971	0.844	0.213
B-f	Rab35	3.56689e-25	1.10763e-20	1.53542	0.531	0.073
B-f	Nars	3.21707e-23	9.98998e-19	1.36624	0.562	0.118
B-f	Ncl	6.07574e-23	1.8867e-18	1.85295	0.938	0.533
B-f	Hspa5	4.79327e-22	1.48845e-17	1.57782	0.984	0.445
B-f	Eif4a1	5.80224e-22	1.80177e-17	1.65315	0.938	0.487
B-f	Eif2s2	3.40424e-21	1.05712e-16	1.69203	0.875	0.393
B-f	Cd83	6.59842e-21	2.04901e-16	1.60267	0.797	0.275
B-f	Sypl	6.83304e-21	2.12186e-16	1.75657	0.75	0.274
B-f	Nfil3	8.65033e-21	2.68619e-16	0.712236	0.172	0.002
B-f	Ppp1r14b	9.17166e-20	2.84808e-15	1.35694	0.672	0.187
B-f	Nme1	3.39159e-19	1.05319e-14	1.55562	0.859	0.421
B-f	Pxk	1.54846e-18	4.80844e-14	1.48156	0.844	0.402
B-f	Hsp90ab1	1.66249e-18	5.16254e-14	1.08424	1	0.87
B-f	Xbp1	2.02443e-17	6.28647e-13	1.5803	0.547	0.113
B-f	Pkib	4.1597e-17	1.29171e-12	1.44657	0.672	0.21
B-f	Arap2	1.0696e-16	3.32143e-12	1.23083	0.562	0.143
B-f	Ranbp1	1.55069e-16	4.81536e-12	1.19163	0.766	0.303
B-f	Pa2g4	2.35103e-16	7.30065e-12	1.28147	0.609	0.172
B-f	Set	2.38146e-16	7.39513e-12	1.24443	0.922	0.511
B-f	Lap3	2.60024e-16	8.07451e-12	0.773286	0.297	0.039
B-f	Npm1	1.40172e-15	4.35277e-11	1.22257	0.969	0.81
B-f	Srsf6	1.50215e-15	4.66461e-11	1.0121	0.719	0.237
B-f	Eif1	2.91146e-15	9.04096e-11	0.79939	0.984	0.944
B-f	Iars	5.99717e-15	1.8623e-10	0.831295	0.297	0.051
B-f	Gnl3	6.80808e-15	2.11411e-10	1.28495	0.625	0.191
B-f	Calr	1.06952e-14	3.32119e-10	1.30052	0.922	0.57
B-f	Mybbp1a	1.08868e-14	3.38069e-10	0.995533	0.484	0.133
B-f	Ddx21	1.35785e-14	4.21655e-10	1.27886	0.656	0.22
B-f	Cct3	1.86595e-14	5.79434e-10	1.10882	0.781	0.287
B-f	Prag1	2.51538e-14	7.81101e-10	0.94077	0.219	0.03
B-f	Mthfd2	2.53124e-14	7.86026e-10	1.06074	0.312	0.04
B-f	Rbm3	5.01568e-14	1.55752e-09	1.04488	0.906	0.685
B-f	Ppia	5.95123e-14	1.84804e-09	0.771761	1	0.959
B-f	Fbl	2.11482e-13	6.56715e-09	1.17741	0.734	0.279
B-f	Cct8	2.47161e-13	7.6751e-09	1.03419	0.766	0.335
B-f	Xylt1	2.8035e-13	8.70569e-09	0.894765	0.391	0.072
B-f	Fasn	3.54985e-13	1.10234e-08	0.879571	0.266	0.045
B-f	Manf	1.2954e-12	4.0226e-08	1.21597	0.703	0.293
B-f	Fkbp2	1.31596e-12	4.08645e-08	1.04156	0.453	0.133
B-f	Rrp9	1.52287e-12	4.72897e-08	0.7653	0.344	0.065
B-f	Sdc4	1.97338e-12	6.12794e-08	1.13541	0.656	0.271
B-f	Hyou1	2.09812e-12	6.51529e-08	0.735585	0.25	0.034
B-f	Canx	2.44435e-12	7.59043e-08	0.924155	0.594	0.218
B-f	Gars	2.77471e-12	8.61631e-08	0.986513	0.375	0.078
B-f	Anp32b	4.06741e-12	1.26305e-07	1.00757	0.812	0.5
B-f	Nedd9	4.91794e-12	1.52717e-07	1.1986	0.609	0.204
B-f	Snrpa	5.22139e-12	1.6214e-07	0.78208	0.406	0.116
B-f	Ubtf	5.94831e-12	1.84713e-07	1.04326	0.594	0.215
B-f	Cfl1	6.47951e-12	2.01208e-07	0.732367	0.984	0.84
B-f	Cars	8.57361e-12	2.66236e-07	0.773557	0.25	0.033
B-f	Zfp593	8.69966e-12	2.7015e-07	1.00351	0.422	0.092
B-f	Bcar3	1.41086e-11	4.38115e-07	0.831265	0.391	0.095
B-f	Hsp90aa1	1.52402e-11	4.73254e-07	0.918483	0.922	0.549
B-f	Utp14a	1.57974e-11	4.90557e-07	0.725181	0.344	0.116
B-f	Srm	1.67468e-11	5.20038e-07	0.853424	0.359	0.073
B-f	H2-DMb2	2.11802e-11	6.5771e-07	0.928022	0.969	0.73
B-f	Hspa8	3.58947e-11	1.11464e-06	0.773966	0.969	0.826
B-f	Vmp1	3.61194e-11	1.12162e-06	0.888078	0.438	0.123
B-f	Tmed8	4.46091e-11	1.38525e-06	0.90034	0.297	0.043
B-f	Hsp90b1	4.58752e-11	1.42456e-06	1.21555	0.797	0.406
B-f	H2-Ab1	4.62039e-11	1.43477e-06	0.582807	1	0.996
B-f	Srsf2	4.66211e-11	1.44772e-06	1.06806	0.719	0.331
B-f	Shmt2	5.18287e-11	1.60944e-06	0.849457	0.297	0.048
B-f	Mif	9.22684e-11	2.86521e-06	1.00088	0.781	0.388
B-f	Snx29	1.02756e-10	3.19089e-06	1.56819	0.516	0.169
B-f	Jund	1.17105e-10	3.63645e-06	0.797378	0.969	0.808
B-f	Eif5a	1.2975e-10	4.02912e-06	1.11283	0.875	0.604
B-f	Tma16	1.3517e-10	4.19742e-06	0.605587	0.234	0.05
B-f	Mettl1	1.53378e-10	4.76285e-06	0.997544	0.391	0.08
B-f	Cycs	1.60777e-10	4.99261e-06	1.14367	0.578	0.214
B-f	Lars	1.97979e-10	6.14784e-06	1.07989	0.359	0.077
B-f	Gadd45g	2.02828e-10	6.29842e-06	1.19531	0.312	0.079
B-f	H2-DMb1	2.24975e-10	6.98616e-06	1.086	0.688	0.304
B-f	Lmo2	2.27715e-10	7.07123e-06	0.92178	0.734	0.375
B-f	Atp5g1	2.33554e-10	7.25257e-06	0.930384	0.766	0.406
B-f	Xpot	2.70088e-10	8.38703e-06	0.65655	0.219	0.034
B-f	Sdf2l1	2.87712e-10	8.93432e-06	1.03101	0.344	0.077
B-f	Rmi2	2.92566e-10	9.08505e-06	0.517398	0.141	0.011
B-f	Ppa1	3.77349e-10	1.17178e-05	0.79935	0.391	0.103
B-f	Slc7a5	4.17832e-10	1.29749e-05	0.616182	0.094	0.005
B-f	Atp5o.1	7.0243e-10	2.18126e-05	0.768289	0.734	0.391
B-f	H2-DMa	7.26373e-10	2.2556e-05	0.789481	0.922	0.687
B-f	Pdia3	7.59787e-10	2.35937e-05	1.02674	0.484	0.185
B-f	Lifr	1.06294e-09	3.30076e-05	0.593089	0.125	0.005
B-f	Cdv3	1.4722e-09	4.57163e-05	0.85489	0.578	0.216
B-f	Stap1	1.50585e-09	4.67611e-05	1.08909	0.828	0.56
B-f	St13	1.68502e-09	5.2325e-05	0.863853	0.609	0.23
B-f	Ssrp1	1.77992e-09	5.5272e-05	0.919396	0.578	0.213
B-f	Gar1	1.90614e-09	5.91914e-05	0.933768	0.375	0.105
B-f	Yars	2.00502e-09	6.2262e-05	0.487166	0.188	0.032
B-f	Htt	2.02702e-09	6.2945e-05	0.645982	0.281	0.075
B-f	Ran	2.08267e-09	6.46733e-05	0.924649	0.859	0.468
B-f	Slc25a5	2.10836e-09	6.54709e-05	0.923932	0.797	0.498
B-f	Pdia4	2.41858e-09	7.51043e-05	0.964215	0.453	0.133
B-f	Mrto4	2.47913e-09	7.69845e-05	0.946437	0.391	0.106
B-f	Fam136a	2.50726e-09	7.78579e-05	0.509128	0.219	0.066
B-f	Cct5	3.07388e-09	9.54532e-05	0.921665	0.75	0.394
B-f	Hnrnpdl	3.20795e-09	9.96166e-05	0.975075	0.672	0.289
B-f	Eprs	3.77356e-09	0.00011718	0.739314	0.406	0.143
B-f	C1qbp	4.9203e-09	0.00015279	0.885733	0.578	0.229
B-f	Snrpd3	5.10462e-09	0.000158514	0.821801	0.609	0.26
B-f	Cd3eap	5.17216e-09	0.000160611	0.612204	0.188	0.031
B-f	Pfn1	5.31714e-09	0.000165113	0.570669	1	0.941
B-f	Hnrnpab	5.64149e-09	0.000175185	0.845	0.641	0.266
B-f	Wdfy2	6.22143e-09	0.000193194	0.558965	0.188	0.03
B-f	Slc15a3	6.70913e-09	0.000208338	0.620336	0.156	0.026
B-f	Ak2	6.99119e-09	0.000217097	0.839154	0.484	0.166
B-f	Mphosph10	7.58445e-09	0.00023552	0.723038	0.391	0.129
B-f	Klhdc2	1.08443e-08	0.000336749	0.963605	0.203	0.045
B-f	Uqcc2	1.28655e-08	0.000399512	0.740364	0.469	0.176
B-f	Syngr2	1.32537e-08	0.000411568	1.04249	0.516	0.193
B-f	Fubp1	1.48097e-08	0.000459887	0.898201	0.734	0.4
B-f	Pdcd11	1.64839e-08	0.000511874	0.617916	0.297	0.084
B-f	Yrdc	1.70691e-08	0.000530046	0.752813	0.328	0.091
B-f	Actb	1.71986e-08	0.000534069	0.464366	1	0.999
B-f	U2af1	1.76153e-08	0.000547008	0.644684	0.578	0.24
B-f	Otulin	1.82159e-08	0.00056566	0.745292	0.531	0.251
B-f	Banf1	1.85481e-08	0.000575975	0.786048	0.609	0.251
B-f	Rpf2	2.08905e-08	0.000648712	0.734171	0.297	0.072
B-f	Rcl1	2.12879e-08	0.000661053	0.674585	0.234	0.042
B-f	Pus7	2.6704e-08	0.00082924	0.744801	0.188	0.026
B-f	Abcf2	2.7327e-08	0.000848584	0.437236	0.203	0.055
B-f	Wbp11	2.7614e-08	0.000857497	0.525176	0.422	0.162
B-f	Nop14	3.03264e-08	0.000941727	0.832582	0.344	0.096
B-f	Impdh2	3.17325e-08	0.000985391	0.832138	0.5	0.196
B-f	Serbp1	3.63749e-08	0.00112955	0.814694	0.875	0.623
B-f	Nop58	3.89584e-08	0.00120977	0.854211	0.5	0.162
B-f	Mars	3.96832e-08	0.00123228	0.645677	0.234	0.059
B-f	Ddx3x	4.24023e-08	0.00131672	0.657462	0.516	0.23
B-f	Pih1d1	4.43066e-08	0.00137585	0.393501	0.234	0.07
B-f	Rpl36al	7.02722e-08	0.00218216	0.761939	0.812	0.543
B-f	Ccdc86	7.24272e-08	0.00224908	0.456417	0.25	0.069
B-f	Ipo5	8.88461e-08	0.00275894	0.638649	0.219	0.055
B-f	Foxn3	8.92497e-08	0.00277147	0.778557	0.672	0.33
B-f	Tomm40	9.82298e-08	0.00305033	0.668452	0.422	0.136
B-f	Ptma	1.37693e-07	0.00427577	0.566538	0.984	0.967
B-f	Smc1a	1.41e-07	0.00437847	0.649463	0.484	0.199
B-f	Ube2l3	1.44325e-07	0.00448174	0.673354	0.578	0.264
B-f	Thap12	1.45635e-07	0.00452239	0.630762	0.25	0.048
B-f	Nup62	1.47221e-07	0.00457166	0.614576	0.234	0.052
B-f	Rsl1d1	1.483e-07	0.00460518	0.810155	0.5	0.179
B-f	Gpr183	1.83995e-07	0.0057136	0.848865	0.547	0.268
B-f	Rrp1b	1.84315e-07	0.00572353	0.449358	0.141	0.026
B-f	Rbm17	1.9431e-07	0.00603391	0.553835	0.422	0.147
B-f	Tomm6	1.99735e-07	0.00620237	0.455705	0.172	0.044
B-f	Timm9	2.34559e-07	0.00728377	0.628252	0.359	0.103
B-f	Gapvd1	2.44324e-07	0.00758698	0.784879	0.391	0.123
B-f	Psme1	2.45654e-07	0.0076283	0.62471	0.875	0.592
B-f	Cyp51	2.84894e-07	0.0088468	0.609838	0.156	0.025
B-f	Hnrnpa3	3.06536e-07	0.00951887	0.756801	0.812	0.534
B-f	Socs1	3.12474e-07	0.00970324	0.816028	0.281	0.059
B-f	Ebna1bp2	3.18422e-07	0.00988796	0.710293	0.438	0.162
B-f	Mrpl23	3.22025e-07	0.00999986	0.870229	0.641	0.318
B-f	Hspd1	3.22253e-07	0.0100069	0.699215	0.516	0.233
B-f	Bzw1	3.24087e-07	0.0100639	0.532668	0.484	0.224
B-f	Eif4g1	3.31785e-07	0.0103029	0.81099	0.438	0.181
B-f	Eif3c	3.36688e-07	0.0104552	0.92197	0.672	0.335
B-f	Psma7	3.57848e-07	0.0111123	0.697478	0.766	0.439
B-f	Hdlbp	3.82083e-07	0.0118648	0.654364	0.281	0.092
B-f	Rasa2	3.85699e-07	0.0119771	0.921389	0.422	0.144
B-f	Hspe1	3.98893e-07	0.0123868	0.731528	0.906	0.598
B-f	Aprt	4.5415e-07	0.0141027	0.805808	0.5	0.211
B-f	Rbm15b	4.7552e-07	0.0147663	0.567351	0.172	0.038
B-f	Ffar2	4.84921e-07	0.0150583	0.415611	0.078	0.008
B-f	Caprin1	4.92238e-07	0.0152855	0.824504	0.469	0.196
B-f	Pum3	4.93825e-07	0.0153348	0.701314	0.312	0.084
B-f	Gtf2f1	4.96436e-07	0.0154158	0.503526	0.234	0.081
B-f	Ppan	5.29909e-07	0.0164553	0.587306	0.266	0.082
B-f	Klhdc4	6.73231e-07	0.0209058	0.464509	0.203	0.048
B-f	Wdr4	6.81403e-07	0.0211596	0.370249	0.141	0.026
B-f	G3bp1	7.00338e-07	0.0217476	0.737376	0.688	0.327
B-f	Pdia6	7.25375e-07	0.0225251	1.04238	0.562	0.27
B-f	Snrpd2	7.42537e-07	0.023058	0.511008	0.719	0.463
B-f	Ybx1	7.99995e-07	0.0248422	0.615305	0.859	0.646
B-f	Eif3a	8.0458e-07	0.0249846	0.736631	0.641	0.352
B-f	Nifk	8.64596e-07	0.0268483	0.462561	0.266	0.084
B-f	Hsd17b12	9.46501e-07	0.0293917	0.64645	0.281	0.078
B-f	Atp5b	9.58294e-07	0.0297579	0.669764	0.844	0.565
B-f	Wdr18	9.76187e-07	0.0303135	0.489959	0.234	0.068
B-f	Cdc7	1.00061e-06	0.0310719	0.335152	0.094	0.018
B-f	Thop1	1.05642e-06	0.032805	0.350979	0.094	0.012
B-f	Hnrnpu	1.07437e-06	0.0333624	0.648239	0.812	0.476
B-f	Mdn1	1.21086e-06	0.0376009	0.762127	0.312	0.085
B-f	Maff	1.2365e-06	0.038397	0.285338	0.062	0.003
B-f	Slc1a4	1.25597e-06	0.0390016	0.26648	0.047	0.001
B-f	Slc7a1	1.26877e-06	0.0393993	0.736023	0.25	0.052
B-f	Golga4	1.28134e-06	0.0397893	0.741298	0.312	0.105
B-f	Hspa9	1.28921e-06	0.0400338	0.738704	0.422	0.158
B-f	Noc3l	1.45434e-06	0.0451615	0.458381	0.188	0.035
B-f	Rrp12	1.46512e-06	0.0454964	0.471615	0.141	0.019
B-f	Rps2	1.53471e-06	0.0476575	0.413906	1	0.994
B-f	Srrm1	1.57002e-06	0.0487537	0.681176	0.547	0.267

## Sheet: CD4+ T cell
Polarization	Gene	P_val	P_adj	Avg_log2FC	Pct_polarstate	Pct_others
T4-a	Ifi27l2a	2.22861e-101	6.9205e-97	2.14461	0.953	0.636
T4-a	Isg15	1.62826e-95	5.05624e-91	2.87771	0.69	0.084
T4-a	Ifit1	1.61097e-84	5.00256e-80	2.47515	0.647	0.055
T4-a	Ifit3	4.98268e-84	1.54727e-79	2.6573	0.571	0.029
T4-a	Slfn5	4.59828e-74	1.4279e-69	2.2842	0.668	0.152
T4-a	Bst2	9.44217e-70	2.93208e-65	2.1659	0.756	0.278
T4-a	Ifi203	3.57243e-66	1.10935e-61	1.54169	0.859	0.494
T4-a	Isg20	1.42565e-62	4.42707e-58	2.06619	0.488	0.052
T4-a	Trim30a	7.32417e-54	2.27438e-49	1.46217	0.574	0.174
T4-a	Irf7	2.32207e-53	7.21074e-49	1.46935	0.483	0.083
T4-a	Rnf213	7.67173e-51	2.3823e-46	1.56726	0.542	0.131
T4-a	Ms4a4b	1.09264e-50	3.39299e-46	0.916525	0.983	0.888
T4-a	Zbp1	9.165e-49	2.84601e-44	1.52719	0.564	0.155
T4-a	Slfn1	2.15597e-48	6.69494e-44	1.2854	0.683	0.308
T4-a	Usp18	2.87755e-48	8.93566e-44	1.55384	0.419	0.047
T4-a	Ifi206	5.60833e-48	1.74155e-43	1.35576	0.593	0.183
T4-a	Rtp4	2.0045e-46	6.22458e-42	1.43304	0.536	0.105
T4-a	Ifi209	2.63599e-45	8.18553e-41	1.39243	0.629	0.246
T4-a	Mndal	3.0435e-45	9.45099e-41	1.37991	0.795	0.443
T4-a	Stat1	6.30061e-45	1.95653e-40	1.25705	0.784	0.43
T4-a	Ly6a	6.07712e-43	1.88713e-38	1.69974	0.717	0.344
T4-a	Parp14	2.72809e-41	8.47153e-37	1.34388	0.525	0.174
T4-a	Phf11b	1.04207e-40	3.23595e-36	1.62548	0.456	0.102
T4-a	Ifi47	3.0279e-40	9.40254e-36	1.058	0.692	0.377
T4-a	Ifit3b	1.98367e-38	6.1599e-34	1.2785	0.283	0.007
T4-a	Ifi208	1.09691e-36	3.40623e-32	1.23157	0.535	0.185
T4-a	Ly6e	5.19226e-35	1.61235e-30	0.903473	0.934	0.775
T4-a	Oas3	6.61779e-35	2.05502e-30	1.02989	0.281	0.024
T4-a	Xaf1	9.25138e-35	2.87283e-30	1.25948	0.441	0.091
T4-a	H2-T23	1.34336e-34	4.17154e-30	0.941045	0.787	0.51
T4-a	Oasl2	1.93663e-34	6.01382e-30	1.2303	0.31	0.02
T4-a	Rsad2	3.2594e-33	1.01214e-28	1.45417	0.275	0.008
T4-a	Sp100	1.52092e-32	4.72292e-28	0.947782	0.825	0.584
T4-a	Ifi35	2.01423e-32	6.25479e-28	1.0356	0.464	0.175
T4-a	Samhd1	2.46295e-32	7.64819e-28	1.38335	0.722	0.452
T4-a	Samd9l	6.72167e-32	2.08728e-27	1.21818	0.511	0.187
T4-a	Slfn8	1.42108e-31	4.41287e-27	1.07892	0.484	0.152
T4-a	Herc6	2.91737e-31	9.05931e-27	1.27352	0.395	0.084
T4-a	Gbp7	8.47222e-31	2.63088e-26	1.30483	0.483	0.164
T4-a	Psmb8	1.97329e-30	6.12767e-26	0.778103	0.933	0.796
T4-a	Ifi214	2.43271e-30	7.55431e-26	1.10323	0.417	0.104
T4-a	Smchd1	8.59344e-30	2.66852e-25	1.04654	0.628	0.367
T4-a	Epsti1	3.28593e-29	1.02038e-24	1.20361	0.612	0.291
T4-a	Trim12a	3.86851e-29	1.20129e-24	0.901085	0.6	0.318
T4-a	Ifi213	1.22589e-28	3.80677e-24	1.11383	0.44	0.121
T4-a	Igtp	1.51381e-28	4.70082e-24	1.14875	0.522	0.185
T4-a	Shisa5	5.29605e-27	1.64458e-22	0.511491	0.983	0.955
T4-a	H2-T22	6.1927e-27	1.92302e-22	0.924965	0.638	0.365
T4-a	Parp9	1.84901e-26	5.74174e-22	0.970275	0.367	0.103
T4-a	Daxx	5.10424e-26	1.58502e-21	1.12299	0.39	0.102
T4-a	Phf11c	6.32746e-26	1.96487e-21	0.973847	0.292	0.043
T4-a	Tapbp	6.74048e-26	2.09312e-21	0.897949	0.63	0.369
T4-a	Ddx60	1.28246e-25	3.98244e-21	1.08852	0.33	0.058
T4-a	Slfn2	9.54886e-25	2.96521e-20	0.752971	0.814	0.598
T4-a	Ifitm3	1.79454e-24	5.57258e-20	1.69429	0.218	0.022
T4-a	Helz2	2.16619e-24	6.72666e-20	0.843163	0.302	0.078
T4-a	H2-K1	7.64988e-24	2.37552e-19	0.357827	0.998	0.995
T4-a	Gbp4	1.13394e-23	3.52122e-19	0.925926	0.437	0.19
T4-a	Gbp2	2.364e-23	7.34092e-19	1.09773	0.347	0.116
T4-a	Psme1	4.10167e-23	1.27369e-18	0.686741	0.885	0.705
T4-a	Iigp1	1.49206e-22	4.6333e-18	1.32387	0.307	0.06
T4-a	Ms4a6b	1.5818e-21	4.91196e-17	0.633977	0.905	0.789
T4-a	Trim12c	2.93882e-21	9.12591e-17	0.895073	0.401	0.144
T4-a	B2m	4.88923e-21	1.51825e-16	0.402056	0.992	0.98
T4-a	Oas2	6.07721e-21	1.88715e-16	0.663636	0.171	0.01
T4-a	Ifit2	6.23158e-21	1.93509e-16	0.81486	0.224	0.054
T4-a	Dtx3l	1.03144e-20	3.20294e-16	0.811657	0.318	0.117
T4-a	Trim30d	1.20589e-20	3.74464e-16	0.654971	0.191	0.028
T4-a	Ifih1	1.59559e-20	4.95477e-16	0.832765	0.214	0.03
T4-a	Lgals3bp	8.89043e-20	2.76075e-15	0.806218	0.28	0.075
T4-a	Psmb10	8.99405e-20	2.79292e-15	0.929186	0.646	0.41
T4-a	Pml	2.07112e-19	6.43144e-15	0.763767	0.252	0.06
T4-a	Dhx58	2.87568e-19	8.92985e-15	0.720261	0.192	0.02
T4-a	Oasl1	5.56014e-19	1.72659e-14	0.682906	0.161	0.011
T4-a	Ddx58	1.1166e-18	3.46739e-14	0.813272	0.362	0.13
T4-a	Trim34a	2.44704e-18	7.59879e-14	0.641245	0.256	0.079
T4-a	Ccnd2	2.62001e-18	8.1359e-14	0.827111	0.794	0.598
T4-a	Eif2ak2	2.11088e-17	6.55491e-13	0.874038	0.235	0.036
T4-a	Cmpk2	2.53065e-17	7.85842e-13	0.706501	0.15	0.01
T4-a	Psme2	2.361e-16	7.3316e-12	0.604166	0.747	0.572
T4-a	Irgm1	5.95556e-16	1.84938e-11	0.795744	0.353	0.119
T4-a	Gbp9	6.93366e-16	2.15311e-11	0.864223	0.288	0.081
T4-a	Trafd1	1.80232e-15	5.59675e-11	0.71696	0.202	0.047
T4-a	Psmb9	2.44143e-15	7.58136e-11	0.685917	0.67	0.489
T4-a	Ifit1bl1	2.68639e-15	8.34206e-11	0.913849	0.266	0.052
T4-a	Ifi44	4.68319e-15	1.45427e-10	0.62551	0.109	0.006
T4-a	Tspo	4.97893e-15	1.54611e-10	0.606575	0.776	0.616
T4-a	Ppa1	6.33664e-15	1.96772e-10	0.912165	0.357	0.161
T4-a	Stat2	1.28966e-14	4.00478e-10	0.663232	0.195	0.044
T4-a	AW112010	1.49991e-14	4.65766e-10	0.985215	0.696	0.525
T4-a	Ncoa7	1.93745e-14	6.01637e-10	0.642092	0.231	0.075
T4-a	Sp110	1.41826e-13	4.40412e-09	0.632879	0.475	0.302
T4-a	H2-D1	2.65441e-13	8.24273e-09	0.266185	0.987	0.979
T4-a	Tor3a	3.45881e-12	1.07406e-07	0.682207	0.171	0.031
T4-a	Uba7	1.82357e-11	5.66274e-07	0.401646	0.184	0.077
T4-a	Mx1	3.0139e-11	9.35907e-07	0.623143	0.111	0.01
T4-a	Cd47	3.53848e-11	1.0988e-06	0.466823	0.753	0.631
T4-a	Rnf114	4.53064e-11	1.4069e-06	0.538316	0.322	0.168
T4-a	Irf9	6.23419e-11	1.9359e-06	0.52384	0.294	0.15
T4-a	Etnk1	9.5537e-11	2.96671e-06	0.527295	0.4	0.257
T4-a	Trim25	1.03971e-10	3.22862e-06	0.58011	0.226	0.065
T4-a	Clic4	1.07312e-10	3.33235e-06	0.436429	0.133	0.041
T4-a	Tap1	2.12292e-10	6.59231e-06	0.521801	0.479	0.319
T4-a	Socs1	2.79572e-10	8.68156e-06	0.623407	0.255	0.126
T4-a	Ascc3	2.90156e-10	9.01022e-06	0.468779	0.261	0.133
T4-a	BC051226	2.9609e-10	9.19449e-06	0.414304	0.161	0.054
T4-a	Phip	4.34897e-10	1.35049e-05	0.539501	0.434	0.315
T4-a	Chmp4b	5.22507e-10	1.62254e-05	0.681426	0.48	0.29
T4-a	Adar	5.87301e-10	1.82375e-05	0.490633	0.23	0.098
T4-a	Phf11a	5.98819e-10	1.85951e-05	0.446683	0.098	0.01
T4-a	Oas1a	7.74211e-10	2.40416e-05	0.513391	0.114	0.011
T4-a	Gbp6	8.47639e-10	2.63217e-05	0.342569	0.108	0.022
T4-a	AW011738	1.04173e-09	3.23488e-05	0.330851	0.095	0.018
T4-a	Tor1aip1	1.04517e-09	3.24556e-05	0.58132	0.335	0.17
T4-a	Lgals9	1.91894e-09	5.95888e-05	0.675296	0.323	0.156
T4-a	Ms4a4c	2.03138e-09	6.30805e-05	0.858407	0.221	0.073
T4-a	Asb13	2.28008e-09	7.08032e-05	0.542937	0.22	0.085
T4-a	Mitd1	2.77833e-09	8.62756e-05	0.517669	0.325	0.182
T4-a	Gbp8	3.08772e-09	9.5883e-05	0.441465	0.222	0.113
T4-a	Parp12	3.32943e-09	0.000103389	0.357329	0.092	0.012
T4-a	Ly6c1	4.50113e-09	0.000139774	1.03614	0.403	0.222
T4-a	Hsh2d	1.10901e-08	0.00034438	0.503616	0.148	0.032
T4-a	Tmbim6	1.27263e-08	0.000395188	0.456174	0.585	0.453
T4-a	Zcchc11	1.33184e-08	0.000413577	0.463884	0.395	0.265
T4-a	Ogfr	2.20226e-08	0.000683869	0.439433	0.247	0.128
T4-a	Jaml	2.65075e-08	0.000823138	0.545566	0.14	0.048
T4-a	Ctss	2.78075e-08	0.000863505	0.578027	0.54	0.39
T4-a	Usp25	3.81771e-08	0.00118551	0.591425	0.317	0.157
T4-a	BC147527	6.80491e-08	0.00211313	0.513313	0.175	0.062
T4-a	Treml2	7.78367e-08	0.00241706	0.573511	0.288	0.139
T4-a	Itm2b	1.16252e-07	0.00360996	0.351622	0.902	0.831
T4-a	Zufsp	1.24698e-07	0.00387224	0.723999	0.33	0.165
T4-a	Apobec3	1.77779e-07	0.00552058	0.494444	0.389	0.25
T4-a	Mov10	1.84955e-07	0.0057434	0.43067	0.147	0.044
T4-a	Mrpl30	2.21616e-07	0.00688183	0.420957	0.574	0.437
T4-a	Tgtp2	2.80032e-07	0.00869585	0.307044	0.1	0.03
T4-a	Parp11	5.08612e-07	0.0157939	0.382627	0.199	0.099
T4-a	Selenow	6.02209e-07	0.0187004	0.460882	0.827	0.758
T4-a	Nlrc5	6.64142e-07	0.0206236	0.475107	0.25	0.125
T4-a	Parp10	7.73849e-07	0.0240303	0.45899	0.16	0.058
T4-a	Nampt	8.57041e-07	0.0266137	0.512611	0.171	0.054
T4-a	Sdc3	1.10697e-06	0.0343748	0.285326	0.067	0.011
T4-a	Trim56	1.11237e-06	0.0345424	0.425096	0.255	0.141
T4-a	Cd69	1.32264e-06	0.0410719	0.465714	0.384	0.264
T4-b	Igtp	3.63704e-77	1.12941e-72	1.71443	0.759	0.193
T4-b	Stat1	5.68372e-73	1.76497e-68	1.53716	0.919	0.445
T4-b	Ifi47	3.71455e-57	1.15348e-52	1.30382	0.824	0.39
T4-b	Gbp2	6.0399e-51	1.87557e-46	1.43632	0.562	0.119
T4-b	Iigp1	2.08731e-47	6.48172e-43	1.46194	0.473	0.066
T4-b	Gbp4	1.56059e-46	4.84612e-42	1.39551	0.651	0.194
T4-b	Gbp7	1.60699e-37	4.99019e-33	1.24578	0.611	0.177
T4-b	Ly6a	1.3508e-33	4.19464e-29	1.19697	0.724	0.366
T4-b	Tap1	4.62278e-29	1.43551e-24	0.868498	0.647	0.321
T4-b	Irgm1	7.39337e-29	2.29586e-24	0.977939	0.462	0.128
T4-b	Psmb9	1.8551e-28	5.76065e-24	0.8307	0.781	0.495
T4-b	Samhd1	2.43465e-27	7.56033e-23	0.873441	0.769	0.466
T4-b	Irf1	8.59194e-25	2.66806e-20	1.01246	0.511	0.2
T4-b	Socs1	7.74903e-24	2.40631e-19	0.745887	0.379	0.127
T4-b	Psmb8	5.01859e-22	1.55842e-17	0.613958	0.949	0.803
T4-b	Zbp1	1.5536e-21	4.82441e-17	0.782971	0.481	0.185
T4-b	Gbp8	3.39927e-21	1.05557e-16	0.886114	0.41	0.11
T4-b	Parp14	2.23068e-20	6.92694e-16	0.828524	0.493	0.197
T4-b	AW112010	3.85768e-19	1.19793e-14	0.647008	0.757	0.533
T4-b	Parp9	1.15869e-18	3.59808e-14	0.695386	0.375	0.118
T4-b	Gbp6	2.90837e-17	9.03136e-13	0.562234	0.176	0.024
T4-b	Psmb10	4.70693e-17	1.46164e-12	0.700749	0.684	0.423
T4-b	Psme2	6.70929e-16	2.08344e-11	0.610257	0.779	0.581
T4-b	Rtp4	8.0886e-16	2.51175e-11	0.650781	0.383	0.139
T4-b	H2-T23	1.74785e-14	5.42761e-10	0.617355	0.738	0.53
T4-b	Ppa1	2.19884e-14	6.82805e-10	0.53457	0.377	0.172
T4-b	B2m	8.63475e-14	2.68135e-09	0.356444	0.998	0.981
T4-b	Psme1	1.93431e-13	6.00662e-09	0.543781	0.87	0.717
T4-b	Gbp5	2.31097e-13	7.17626e-09	0.59103	0.207	0.032
T4-b	Dtx3l	2.6108e-13	8.1073e-09	0.61114	0.335	0.128
T4-b	Ly6e	2.42901e-12	7.54282e-08	0.48619	0.915	0.786
T4-b	Gbp3	4.09758e-12	1.27242e-07	0.436275	0.136	0.02
T4-b	Tgtp1	5.09738e-12	1.58289e-07	0.61332	0.189	0.023
T4-b	Irgm2	3.16013e-11	9.81315e-07	0.503904	0.168	0.041
T4-b	Bst2	9.10464e-11	2.82726e-06	0.337878	0.542	0.318
T4-b	Fam26f	2.09859e-10	6.51676e-06	0.471453	0.266	0.106
T4-b	Gimap4	2.48235e-10	7.70844e-06	0.546138	0.694	0.534
T4-b	Tmbim6	2.94871e-10	9.15664e-06	0.314372	0.615	0.46
T4-b	Tap2	3.84654e-10	1.19447e-05	0.443739	0.467	0.284
T4-b	Ifi27l2a	1.35425e-09	4.20535e-05	0.251959	0.834	0.662
T4-b	Cd274	1.28535e-08	0.00039914	0.425214	0.16	0.041
T4-b	Nampt	1.49865e-08	0.000465376	0.332015	0.174	0.061
T4-b	Idnk	1.60796e-08	0.000499321	0.313986	0.452	0.314
T4-b	Ly6c1	1.7211e-08	0.000534455	0.550033	0.379	0.235
T4-b	Icam1	2.52538e-08	0.000784205	0.307713	0.144	0.048
T4-b	Ifi213	2.96717e-08	0.000921394	0.471972	0.302	0.148
T4-b	Irf8	4.5769e-08	0.00142126	0.398322	0.156	0.047
T4-b	Nlrc5	5.11072e-08	0.00158703	0.482933	0.284	0.131
T4-b	Tmem173	1.12946e-07	0.0035073	0.267107	0.268	0.165
T4-b	Tapbpl	1.16323e-07	0.00361219	0.418016	0.28	0.128
T4-b	Gbp9	1.26637e-07	0.00393245	0.558792	0.266	0.095
T4-b	Ifi203	1.4085e-07	0.00437383	0.361778	0.712	0.524
T4-b	Gimap9	5.82031e-07	0.0180738	0.289451	0.462	0.333
T4-b	Slfn1	6.80565e-07	0.0211336	0.324098	0.507	0.341
T4-c	Igfbp4	4.88301e-46	1.51632e-41	1.77886	0.904	0.584
T4-c	Socs3	6.57142e-46	2.04062e-41	1.67235	0.534	0.071
T4-c	Ndrg3	2.76959e-42	8.60041e-38	1.44173	0.647	0.191
T4-c	Bcl3	3.62152e-33	1.12459e-28	1.18824	0.353	0.042
T4-c	Ly6a	4.59434e-31	1.42668e-26	1.49554	0.751	0.375
T4-c	Mxd1	1.07818e-23	3.34807e-19	0.995828	0.277	0.041
T4-c	Socs1	2.64432e-20	8.2114e-16	0.863554	0.41	0.133
T4-c	Arid5b	4.27227e-20	1.32667e-15	1.11643	0.478	0.156
T4-c	Junb	6.25068e-20	1.94102e-15	1.04267	0.667	0.373
T4-c	Ly6e	1.21766e-19	3.78119e-15	0.645494	0.96	0.788
T4-c	Sbno2	5.63968e-19	1.75129e-14	0.92847	0.345	0.094
T4-c	Satb1	6.65147e-19	2.06548e-14	0.764443	0.88	0.741
T4-c	Apobec3	1.20138e-18	3.73065e-14	0.91158	0.534	0.258
T4-c	Arid5a	2.04568e-18	6.35246e-14	0.889396	0.398	0.142
T4-c	Ifngr1	1.79984e-17	5.58905e-13	0.946342	0.426	0.149
T4-c	Rapgef6	5.13449e-17	1.59441e-12	0.874913	0.851	0.596
T4-c	Tcf7	1.11234e-16	3.45415e-12	0.680989	0.851	0.644
T4-c	Gadd45g	1.19684e-16	3.71653e-12	0.853146	0.185	0.014
T4-c	Myl12b	4.0919e-16	1.27066e-11	0.700825	0.867	0.718
T4-c	Ssh2	2.09813e-15	6.51533e-11	0.782396	0.566	0.333
T4-c	Eif1	4.03703e-15	1.25362e-10	0.429843	0.98	0.953
T4-c	Mapkapk2	2.76891e-13	8.59831e-09	0.660967	0.253	0.077
T4-c	Etv6	4.21755e-13	1.30967e-08	0.634887	0.169	0.025
T4-c	Stat3	4.67756e-12	1.45252e-07	0.772421	0.45	0.204
T4-c	Chmp4b	3.11255e-11	9.66541e-07	0.635957	0.534	0.304
T4-c	Jund	8.11856e-11	2.52106e-06	0.477232	0.831	0.727
T4-c	Zfp36l2	5.26954e-10	1.63635e-05	0.623956	0.59	0.399
T4-c	Cd53	6.90639e-10	2.14464e-05	0.575158	0.795	0.637
T4-c	Cytip	1.18161e-09	3.66926e-05	0.505428	0.755	0.63
T4-c	Gbp2	1.23619e-09	3.83876e-05	0.573211	0.313	0.136
T4-c	Tsc22d3	1.68237e-09	5.22426e-05	0.624277	0.538	0.33
T4-c	Flot1	3.32569e-09	0.000103273	0.433376	0.141	0.043
T4-c	Myd88	5.62285e-09	0.000174606	0.545395	0.209	0.075
T4-c	Serinc3	7.94925e-09	0.000246848	0.579731	0.365	0.199
T4-c	Il21r	9.17349e-09	0.000284864	0.696811	0.434	0.255
T4-c	Trib2	1.32798e-08	0.000412377	0.571939	0.39	0.201
T4-c	Cdkn2d	2.72678e-08	0.000846747	0.646304	0.442	0.268
T4-c	Gramd3	3.24843e-08	0.00100873	0.559214	0.349	0.186
T4-c	Nfkbia	3.97448e-08	0.0012342	0.606994	0.434	0.297
T4-c	Fam102a	6.99796e-08	0.00217308	0.678995	0.442	0.247
T4-c	Batf	7.86354e-08	0.00244186	0.541992	0.233	0.092
T4-c	Zfp281	9.79251e-08	0.00304087	0.54334	0.297	0.145
T4-c	Sgk1	1.81587e-07	0.00563883	0.574774	0.201	0.079
T4-c	Crybg1	2.74983e-07	0.00853904	0.463717	0.173	0.07
T4-c	Syt11	2.89125e-07	0.0089782	0.285156	0.096	0.031
T4-c	Mrpl52	3.62861e-07	0.0112679	0.396308	0.631	0.462
T4-c	Neb	6.22908e-07	0.0193432	0.336746	0.068	0.006
T4-c	Frmd4b	6.88001e-07	0.0213645	0.267764	0.068	0.007
T4-c	Pgs1	8.88207e-07	0.0275815	0.5338	0.297	0.145
T4-c	Elovl6	1.03558e-06	0.0321579	0.428254	0.104	0.02
T4-e	Ptma	2.70073e-63	8.38659e-59	1.01393	1	0.976
T4-e	Eif5a	3.19095e-48	9.90885e-44	1.23296	0.935	0.682
T4-e	Cd82	1.81099e-43	5.62368e-39	1.49428	0.622	0.197
T4-e	Hsp90ab1	5.45088e-42	1.69266e-37	0.912942	0.997	0.924
T4-e	Ncl	6.88827e-40	2.13901e-35	1.47703	0.84	0.588
T4-e	Set	1.46436e-31	4.54727e-27	0.925265	0.848	0.589
T4-e	Tnfrsf4	7.57419e-31	2.35201e-26	1.0101	0.315	0.043
T4-e	Npm1	3.10302e-30	9.63581e-26	0.716914	0.989	0.945
T4-e	Ran	4.8618e-30	1.50974e-25	0.900619	0.842	0.561
T4-e	Eif4a1	7.67667e-30	2.38384e-25	0.775335	0.918	0.71
T4-e	Nfkbia	3.51803e-28	1.09245e-23	1.35283	0.63	0.288
T4-e	Nfkb1	1.37575e-25	4.27211e-21	1.12361	0.62	0.259
T4-e	Gadd45b	6.81999e-24	2.11781e-19	1.05518	0.277	0.039
T4-e	Calr	2.2846e-23	7.09438e-19	0.787372	0.785	0.517
T4-e	Hivep3	2.34994e-23	7.29727e-19	1.1503	0.255	0.028
T4-e	Tnfrsf9	1.62519e-22	5.04669e-18	0.832614	0.22	0.014
T4-e	Hspa8	9.23678e-22	2.8683e-17	0.705784	0.967	0.92
T4-e	Hspa5	1.68853e-21	5.24338e-17	0.869248	0.674	0.363
T4-e	Mif	5.57231e-21	1.73037e-16	1.02627	0.758	0.549
T4-e	Bcl2a1b	7.57475e-21	2.35219e-16	0.911164	0.288	0.073
T4-e	Cct3	1.41605e-20	4.39725e-16	0.773383	0.641	0.347
T4-e	Relb	1.74678e-20	5.42428e-16	0.718824	0.323	0.077
T4-e	Nfkb2	4.73285e-20	1.46969e-15	0.702199	0.269	0.047
T4-e	G3bp1	6.20621e-20	1.92721e-15	0.752446	0.72	0.423
T4-e	Nme1	1.17432e-19	3.64661e-15	0.963951	0.788	0.524
T4-e	Tnfrsf18	1.36665e-19	4.24385e-15	0.785455	0.399	0.182
T4-e	Batf	2.40963e-19	7.48262e-15	0.849192	0.315	0.087
T4-e	Ranbp1	2.5256e-19	7.84274e-15	0.880634	0.647	0.358
T4-e	Ppp1r14b	2.67637e-19	8.31094e-15	0.751744	0.649	0.376
T4-e	Srm	2.96734e-19	9.21449e-15	0.688808	0.34	0.118
T4-e	Odc1	7.63223e-19	2.37003e-14	0.815071	0.299	0.07
T4-e	Eif2s2	2.02641e-18	6.29262e-14	0.726709	0.766	0.523
T4-e	C1qbp	4.71818e-18	1.46514e-13	0.832084	0.576	0.303
T4-e	Gnl3	5.38565e-18	1.67241e-13	0.824279	0.457	0.194
T4-e	Icam1	7.40295e-18	2.29884e-13	0.986927	0.245	0.046
T4-e	Nop56	1.38033e-17	4.28634e-13	0.676935	0.489	0.249
T4-e	Hsp90aa1	2.07621e-17	6.44726e-13	0.838191	0.753	0.513
T4-e	Grap	2.86437e-17	8.89473e-13	0.855571	0.562	0.313
T4-e	Edf1	3.10968e-17	9.65649e-13	0.453503	0.745	0.518
T4-e	Pa2g4	3.1656e-17	9.83014e-13	0.816163	0.492	0.219
T4-e	Rps2	3.42042e-17	1.06214e-12	0.365107	1	0.998
T4-e	Mrto4	3.50625e-17	1.08879e-12	0.584309	0.38	0.154
T4-e	Nhp2	5.56513e-17	1.72814e-12	0.802066	0.511	0.239
T4-e	Dusp2	6.22753e-17	1.93383e-12	0.904328	0.543	0.253
T4-e	Ptpn6	1.27203e-16	3.95005e-12	0.762501	0.457	0.258
T4-e	Atp5g1	2.00478e-16	6.22543e-12	0.719742	0.774	0.547
T4-e	Nolc1	2.14361e-16	6.65655e-12	0.618252	0.337	0.123
T4-e	Ybx1	2.24347e-16	6.96664e-12	0.747995	0.88	0.7
T4-e	Tagap	2.26847e-16	7.04427e-12	0.814697	0.234	0.053
T4-e	Hspa9	3.09064e-16	9.59736e-12	0.524087	0.405	0.191
T4-e	Phgdh	5.56132e-16	1.72696e-11	0.826871	0.446	0.203
T4-e	Slc3a2	7.79112e-16	2.41937e-11	0.648513	0.443	0.224
T4-e	Ier5	9.31956e-16	2.894e-11	0.62395	0.511	0.301
T4-e	Id3	1.03467e-15	3.21295e-11	1.21032	0.448	0.186
T4-e	Anp32b	1.15931e-15	3.6e-11	0.635636	0.793	0.558
T4-e	Pou2f2	1.52458e-15	4.73427e-11	0.789992	0.283	0.077
T4-e	Hspd1	1.63893e-15	5.08938e-11	0.713934	0.486	0.275
T4-e	St13	1.70397e-15	5.29134e-11	0.534833	0.446	0.236
T4-e	Eif1	1.84836e-15	5.73971e-11	0.48664	0.986	0.953
T4-e	Nop58	2.16955e-15	6.73711e-11	0.734193	0.481	0.222
T4-e	Hspe1	2.20591e-15	6.85002e-11	0.591292	0.84	0.691
T4-e	Nsun2	2.94425e-15	9.14279e-11	0.480709	0.321	0.136
T4-e	Slc25a5	3.64728e-15	1.13259e-10	0.628561	0.799	0.63
T4-e	Nr4a3	5.27271e-15	1.63734e-10	0.715553	0.122	0.01
T4-e	Sdhaf1	5.69137e-15	1.76734e-10	0.724541	0.364	0.127
T4-e	Eif3c	8.93203e-15	2.77366e-10	0.672032	0.582	0.344
T4-e	Kdm2b	9.50859e-15	2.9527e-10	0.57778	0.223	0.053
T4-e	Nars	1.30406e-14	4.0495e-10	0.629352	0.367	0.162
T4-e	Kdm6b	1.67682e-14	5.20702e-10	0.776965	0.296	0.1
T4-e	Trp53	2.24268e-14	6.96419e-10	0.476003	0.543	0.311
T4-e	Ddx21	3.36687e-14	1.04551e-09	0.709223	0.5	0.251
T4-e	Dnmt3a	5.88704e-14	1.8281e-09	0.569479	0.277	0.083
T4-e	Cd5	6.95985e-14	2.16124e-09	0.694632	0.609	0.368
T4-e	Stip1	9.42902e-14	2.92799e-09	0.533011	0.353	0.143
T4-e	Traf1	1.11664e-13	3.46749e-09	0.723706	0.389	0.182
T4-e	Pgam1	1.2957e-13	4.02352e-09	0.528592	0.326	0.145
T4-e	Ppa1	1.93453e-13	6.0073e-09	0.585099	0.397	0.174
T4-e	Marcksl1	2.13658e-13	6.63471e-09	0.548283	0.16	0.025
T4-e	Chd4	3.04801e-13	9.46499e-09	0.628715	0.649	0.4
T4-e	Nfkbid	4.98826e-13	1.54901e-08	0.854154	0.196	0.047
T4-e	Eif5b	5.61178e-13	1.74263e-08	0.586774	0.565	0.306
T4-e	Aebp2	6.51214e-13	2.02221e-08	0.560186	0.41	0.213
T4-e	Cyba	8.72904e-13	2.71063e-08	0.68433	0.834	0.689
T4-e	Nr4a1	2.27659e-12	7.06949e-08	0.707831	0.117	0.021
T4-e	Stx6	2.29636e-12	7.1309e-08	0.484641	0.261	0.1
T4-e	Sept11	2.54494e-12	7.90279e-08	0.437107	0.193	0.067
T4-e	Rab8b	2.63616e-12	8.18605e-08	0.514121	0.234	0.079
T4-e	Sept7	2.79109e-12	8.66717e-08	0.599336	0.668	0.469
T4-e	Chchd2	3.73522e-12	1.1599e-07	0.409242	0.872	0.748
T4-e	Tuba1b	4.48177e-12	1.39172e-07	0.697593	0.606	0.36
T4-e	Cct8	5.2617e-12	1.63392e-07	0.548824	0.639	0.445
T4-e	Erh	5.87638e-12	1.82479e-07	0.489417	0.348	0.168
T4-e	Gspt1	7.31891e-12	2.27274e-07	0.442752	0.421	0.215
T4-e	Npm3	7.63748e-12	2.37167e-07	0.515958	0.543	0.353
T4-e	Srsf2	8.11787e-12	2.52084e-07	0.577848	0.63	0.394
T4-e	Bcl3	8.62718e-12	2.679e-07	0.445346	0.185	0.044
T4-e	Zmiz2	9.58016e-12	2.97493e-07	0.504007	0.288	0.111
T4-e	Psme2	9.86911e-12	3.06465e-07	0.604119	0.783	0.583
T4-e	Srsf3	1.10572e-11	3.43359e-07	0.492271	0.802	0.613
T4-e	Zfp593	1.12209e-11	3.48443e-07	0.479677	0.302	0.118
T4-e	Fbl	1.28337e-11	3.98526e-07	0.595484	0.647	0.403
T4-e	Nab2	1.30646e-11	4.05695e-07	0.654086	0.231	0.064
T4-e	Hnrnpab	1.38349e-11	4.29616e-07	0.559702	0.533	0.319
T4-e	Zfp36l1	1.72207e-11	5.34755e-07	0.603073	0.592	0.397
T4-e	Mapkapk2	1.91609e-11	5.95002e-07	0.464773	0.253	0.075
T4-e	Serbp1	2.25222e-11	6.99383e-07	0.618389	0.867	0.746
T4-e	Apex1	2.82977e-11	8.78727e-07	0.543333	0.272	0.101
T4-e	Shmt2	3.41416e-11	1.0602e-06	0.466235	0.201	0.057
T4-e	Ptprc	4.23212e-11	1.3142e-06	0.464588	0.954	0.908
T4-e	Ppia	4.37764e-11	1.35939e-06	0.270309	1	0.99
T4-e	H2afz	6.19153e-11	1.92266e-06	0.506439	0.753	0.597
T4-e	Psma6	6.59704e-11	2.04858e-06	0.552132	0.535	0.31
T4-e	Nip7	6.74096e-11	2.09327e-06	0.438648	0.332	0.138
T4-e	Orai1	8.80118e-11	2.73303e-06	0.607891	0.364	0.188
T4-e	Tank	9.55136e-11	2.96598e-06	0.386617	0.239	0.113
T4-e	Sms	1.06774e-10	3.31564e-06	0.572571	0.413	0.205
T4-e	Tgfb1	1.09211e-10	3.39134e-06	0.564788	0.413	0.202
T4-e	Cfdp1	1.1019e-10	3.42172e-06	0.371207	0.378	0.198
T4-e	Psma7	1.22228e-10	3.79554e-06	0.543655	0.764	0.572
T4-e	Rrp15	1.56555e-10	4.8615e-06	0.349587	0.245	0.097
T4-e	Phb2	1.65809e-10	5.14888e-06	0.512351	0.592	0.364
T4-e	Mettl1	1.66627e-10	5.17426e-06	0.60709	0.302	0.102
T4-e	Cycs	1.71371e-10	5.32159e-06	0.531529	0.492	0.273
T4-e	Rcc2	1.94915e-10	6.05269e-06	0.60841	0.44	0.224
T4-e	Eif1ax	2.06611e-10	6.41589e-06	0.502954	0.418	0.232
T4-e	Mir155hg	2.50403e-10	7.77576e-06	0.432578	0.095	0.005
T4-e	Mrpl20	3.07458e-10	9.5475e-06	0.369052	0.41	0.227
T4-e	Aen	3.22751e-10	1.00224e-05	0.388165	0.196	0.07
T4-e	Cct5	4.298e-10	1.33466e-05	0.510524	0.696	0.506
T4-e	Irf2bp2	4.34232e-10	1.34842e-05	0.456731	0.337	0.185
T4-e	Uqcrq	4.35577e-10	1.3526e-05	0.505306	0.682	0.48
T4-e	Kras	5.36852e-10	1.66709e-05	0.540122	0.372	0.188
T4-e	Ikbke	7.09867e-10	2.20435e-05	0.392006	0.304	0.158
T4-e	Eprs	7.84774e-10	2.43696e-05	0.472399	0.351	0.182
T4-e	Lsm12	9.6037e-10	2.98224e-05	0.491799	0.408	0.215
T4-e	Pdcd1lg2	9.85647e-10	3.06073e-05	0.310135	0.079	0.003
T4-e	Snu13	1.08232e-09	3.36093e-05	0.534844	0.606	0.398
T4-e	Hdgf	1.25664e-09	3.90225e-05	0.488269	0.446	0.253
T4-e	Pfn1	1.28297e-09	3.98401e-05	0.278136	0.995	0.977
T4-e	Hsph1	1.37371e-09	4.26578e-05	0.430782	0.201	0.074
T4-e	Egr3	1.38064e-09	4.28729e-05	0.624956	0.128	0.022
T4-e	Mrps6	1.39992e-09	4.34718e-05	0.372165	0.226	0.086
T4-e	Mdn1	1.51957e-09	4.71872e-05	0.527561	0.28	0.106
T4-e	Snrpa1	1.54323e-09	4.79218e-05	0.419078	0.345	0.171
T4-e	Slc7a1	1.71969e-09	5.34014e-05	0.426742	0.215	0.07
T4-e	Srsf7	2.0229e-09	6.2817e-05	0.588095	0.454	0.229
T4-e	Cd6	2.32353e-09	7.21526e-05	0.476075	0.5	0.299
T4-e	Aatf	2.85774e-09	8.87414e-05	0.327974	0.201	0.083
T4-e	Abcf1	3.06552e-09	9.51935e-05	0.321859	0.34	0.195
T4-e	Bzw1	3.17038e-09	9.84498e-05	0.423402	0.462	0.291
T4-e	Mat2a	3.38621e-09	0.000105152	0.49081	0.473	0.284
T4-e	Thumpd3	3.79753e-09	0.000117925	0.273833	0.22	0.119
T4-e	Dkc1	3.89208e-09	0.000120861	0.502105	0.405	0.201
T4-e	Impdh2	4.39564e-09	0.000136498	0.534195	0.432	0.241
T4-e	Ehd1	4.66393e-09	0.000144829	0.428517	0.144	0.031
T4-e	Alkbh1	4.68169e-09	0.000145381	0.392467	0.334	0.187
T4-e	Phb	5.00322e-09	0.000155365	0.474658	0.296	0.115
T4-e	Eif3b	5.18653e-09	0.000161057	0.485478	0.37	0.167
T4-e	Psma5	5.76058e-09	0.000178883	0.406694	0.448	0.272
T4-e	Myb	5.84775e-09	0.00018159	0.41664	0.111	0.022
T4-e	Cd69	6.35668e-09	0.000197394	0.8778	0.429	0.271
T4-e	Psmc5	7.23936e-09	0.000224804	0.394936	0.424	0.246
T4-e	Timm8a1	7.80818e-09	0.000242468	0.402951	0.277	0.117
T4-e	Lad1	9.04667e-09	0.000280926	0.29301	0.076	0.003
T4-e	Lap3	1.01981e-08	0.000316682	0.432206	0.185	0.058
T4-e	Foxp4	1.05538e-08	0.000327727	0.437076	0.204	0.053
T4-e	Snrpd1	1.06044e-08	0.000329298	0.533113	0.465	0.273
T4-e	Mrpl12	1.23779e-08	0.00038437	0.479745	0.378	0.214
T4-e	Galk1	1.23915e-08	0.000384792	0.290852	0.144	0.056
T4-e	Ldha	1.31939e-08	0.000409711	0.435674	0.723	0.587
T4-e	Shmt1	1.36376e-08	0.000423487	0.309734	0.095	0.012
T4-e	Tnip1	1.39684e-08	0.00043376	0.320815	0.22	0.107
T4-e	Polr2h	1.42714e-08	0.000443169	0.340311	0.296	0.146
T4-e	Birc3	1.4592e-08	0.000453125	0.401541	0.245	0.099
T4-e	Psme1	1.73726e-08	0.000539471	0.362299	0.84	0.72
T4-e	Atp5b	1.78862e-08	0.00055542	0.390458	0.848	0.695
T4-e	Chchd10	1.86677e-08	0.000579689	0.50466	0.277	0.126
T4-e	Cacybp	1.89497e-08	0.000588446	0.465512	0.438	0.253
T4-e	Dad1	1.95654e-08	0.000607564	0.448388	0.804	0.649
T4-e	Hmgn1	1.96958e-08	0.000611614	0.368873	0.568	0.399
T4-e	Phf5a	2.04614e-08	0.000635388	0.428168	0.38	0.217
T4-e	Rel	2.06412e-08	0.000640972	0.734827	0.22	0.085
T4-e	Ddx39	2.07397e-08	0.00064403	0.523572	0.402	0.194
T4-e	Mybbp1a	2.13625e-08	0.000663368	0.442198	0.307	0.14
T4-e	Psme3	2.17488e-08	0.000675365	0.334302	0.226	0.093
T4-e	Chchd4	2.74412e-08	0.000852132	0.287926	0.16	0.053
T4-e	Txn2	3.07276e-08	0.000954183	0.442617	0.454	0.274
T4-e	Gar1	3.24517e-08	0.00100772	0.476561	0.323	0.152
T4-e	Cd3eap	3.26437e-08	0.00101369	0.458158	0.209	0.07
T4-e	Cd274	3.32447e-08	0.00103235	0.379705	0.149	0.043
T4-e	Eef1g	3.50346e-08	0.00108793	0.300688	0.929	0.898
T4-e	Heatr1	3.50349e-08	0.00108794	0.339313	0.166	0.052
T4-e	Slc19a1	3.50414e-08	0.00108814	0.34144	0.133	0.03
T4-e	Trmt61a	3.60874e-08	0.00112062	0.28818	0.144	0.039
T4-e	Cd200	3.66984e-08	0.00113959	0.38932	0.13	0.03
T4-e	Rcl1	3.7776e-08	0.00117306	0.362668	0.174	0.055
T4-e	Elp5	3.81554e-08	0.00118484	0.386456	0.171	0.051
T4-e	Fam162a	4.10013e-08	0.00127321	0.515266	0.345	0.167
T4-e	Rnf19a	4.20048e-08	0.00130438	0.32222	0.177	0.068
T4-e	Syncrip	4.78648e-08	0.00148635	0.464978	0.421	0.24
T4-e	Polr2f	4.9067e-08	0.00152368	0.41515	0.495	0.28
T4-e	Gramd1b	4.9268e-08	0.00152992	0.418103	0.152	0.038
T4-e	Hnrnpa1	4.98587e-08	0.00154826	0.364257	0.72	0.546
T4-e	Tcp1	5.2283e-08	0.00162354	0.348725	0.497	0.294
T4-e	Denr	5.77641e-08	0.00179375	0.272221	0.41	0.233
T4-e	Dnajc2	6.01653e-08	0.00186831	0.25006	0.342	0.216
T4-e	Rangrf	7.62959e-08	0.00236922	0.256346	0.106	0.029
T4-e	Erbin	8.86142e-08	0.00275174	0.296587	0.247	0.135
T4-e	B4galnt1	8.8852e-08	0.00275912	0.479283	0.527	0.374
T4-e	Cish	8.93345e-08	0.0027741	0.287412	0.114	0.026
T4-e	Uqcc2	9.13591e-08	0.00283697	0.398028	0.397	0.246
T4-e	Creb1	9.23505e-08	0.00286776	0.353086	0.356	0.185
T4-e	Prmt1	9.54214e-08	0.00296312	0.474909	0.443	0.267
T4-e	Nfkbib	9.83721e-08	0.00305475	0.431608	0.245	0.094
T4-e	Stap1	1.00526e-07	0.00312164	0.381665	0.302	0.184
T4-e	Ccdc124	1.03552e-07	0.00321561	0.283678	0.272	0.145
T4-e	Vars	1.14682e-07	0.00356121	0.44024	0.277	0.11
T4-e	Tma16	1.22726e-07	0.003811	0.387499	0.177	0.052
T4-e	Il2rg	1.27041e-07	0.003945	0.415415	0.636	0.468
T4-e	Eif1a	1.38941e-07	0.00431455	0.268927	0.174	0.087
T4-e	Jarid2	1.43849e-07	0.00446696	0.479092	0.25	0.124
T4-e	Sumo2	1.53225e-07	0.00475809	0.363548	0.823	0.687
T4-e	Pno1	1.57185e-07	0.00488107	0.361597	0.174	0.063
T4-e	Eif2s1	1.62807e-07	0.00505566	0.366576	0.416	0.251
T4-e	Ccdc86	1.63672e-07	0.00508251	0.324068	0.16	0.063
T4-e	Snrpd2	1.65736e-07	0.00514661	0.435056	0.679	0.501
T4-e	Eif3a	1.69276e-07	0.00525653	0.38458	0.606	0.405
T4-e	Atf4	1.72202e-07	0.00534739	0.293533	0.386	0.225
T4-e	Pdap1	1.74246e-07	0.00541086	0.385031	0.326	0.185
T4-e	Txnl1	1.85957e-07	0.00577453	0.327289	0.359	0.206
T4-e	Ndufaf4	2.07761e-07	0.0064516	0.348125	0.261	0.123
T4-e	Nop16	2.11744e-07	0.00657528	0.361781	0.179	0.059
T4-e	Tm2d3	2.27041e-07	0.00705029	0.294584	0.231	0.105
T4-e	Mapk11	2.35485e-07	0.00731251	0.253637	0.109	0.034
T4-e	Alyref	2.36804e-07	0.00735349	0.3259	0.296	0.165
T4-e	Pdcd11	2.47844e-07	0.00769629	0.317223	0.231	0.095
T4-e	Cox7b	2.54887e-07	0.007915	0.38973	0.712	0.556
T4-e	Pebp1	2.64882e-07	0.00822539	0.427865	0.614	0.408
T4-e	Rrp1b	2.96715e-07	0.00921388	0.331237	0.171	0.063
T4-e	Canx	3.1413e-07	0.00975469	0.391734	0.337	0.201
T4-e	Hnrnpu	3.20159e-07	0.00994191	0.524107	0.715	0.546
T4-e	Aimp2	3.35606e-07	0.0104216	0.400647	0.207	0.074
T4-e	Pwp1	3.43147e-07	0.0106557	0.316422	0.174	0.063
T4-e	Tars	3.78348e-07	0.0117489	0.305861	0.163	0.065
T4-e	Bcl10	3.81535e-07	0.0118478	0.339755	0.293	0.162
T4-e	Ipo5	3.89953e-07	0.0121092	0.259083	0.179	0.075
T4-e	Isyna1	4.05346e-07	0.0125872	0.277177	0.196	0.092
T4-e	Kcnq1ot1	4.08773e-07	0.0126936	0.324212	0.473	0.336
T4-e	Rpl7l1	4.15404e-07	0.0128995	0.343396	0.318	0.165
T4-e	Atad3a	4.27118e-07	0.0132633	0.30057	0.16	0.059
T4-e	Tomm5	4.37646e-07	0.0135902	0.424069	0.451	0.268
T4-e	Taf10	4.52486e-07	0.014051	0.322072	0.671	0.501
T4-e	Tnfaip3	4.92471e-07	0.0152927	0.437928	0.166	0.053
T4-e	Nifk	5.09866e-07	0.0158329	0.432113	0.277	0.118
T4-e	Atp5g3	5.16266e-07	0.0160316	0.364142	0.603	0.408
T4-e	Pes1	5.43589e-07	0.0168801	0.262006	0.168	0.072
T4-e	Iars	5.59931e-07	0.0173876	0.3209	0.171	0.067
T4-e	Cdv3	5.72174e-07	0.0177677	0.439566	0.345	0.167
T4-e	Lta	5.95936e-07	0.0185056	0.413674	0.177	0.052
T4-e	Rrad	6.48667e-07	0.0201431	0.425527	0.182	0.063
T4-e	Bola2	6.74703e-07	0.0209515	0.358194	0.614	0.477
T4-e	Cks2	6.93833e-07	0.0215456	0.356743	0.101	0.023
T4-e	Itm2a	6.94643e-07	0.0215707	1.13584	0.28	0.158
T4-e	Tgif1	6.96039e-07	0.0216141	0.288396	0.095	0.024
T4-e	Eif4g1	7.95611e-07	0.0247061	0.418672	0.402	0.224
T4-e	Rps19bp1	8.09547e-07	0.0251389	0.36564	0.196	0.078
T4-e	Hspa4	8.154e-07	0.0253206	0.408563	0.348	0.202
T4-e	Ywhae	8.41349e-07	0.0261264	0.31426	0.478	0.291
T4-e	Ddx1	9.62509e-07	0.0298888	0.278246	0.158	0.059
T4-e	Atp1a1	9.69974e-07	0.0301206	0.341038	0.413	0.248
T4-e	Polr1c	1.02035e-06	0.0316848	0.353623	0.215	0.087
T4-e	Aamp	1.0364e-06	0.0321835	0.317239	0.364	0.216
T4-e	Nfkbie	1.17707e-06	0.0365516	0.323257	0.147	0.045
T4-e	Cars	1.17748e-06	0.0365643	0.36154	0.144	0.048
T4-e	Pus7	1.18072e-06	0.0366649	0.262	0.106	0.028
T4-e	Dcun1d5	1.19891e-06	0.0372298	0.391051	0.367	0.203
T4-e	Timm13	1.25294e-06	0.0389076	0.372815	0.543	0.387
T4-e	Snx3	1.2669e-06	0.0393411	0.31312	0.451	0.307
T4-e	Srgn	1.3038e-06	0.040487	1.00604	0.59	0.478
T4-e	Papola	1.35719e-06	0.0421448	0.26144	0.397	0.253
T4-e	Wdr75	1.37561e-06	0.0427169	0.312046	0.168	0.06
T4-e	Eif3g	1.44789e-06	0.0449614	0.355942	0.459	0.306
T4-e	Utp18	1.52509e-06	0.0473586	0.330326	0.231	0.109
T4-e	Rrp9	1.58393e-06	0.0491857	0.321549	0.223	0.097
T4-e	Txnl4a	1.60799e-06	0.0499329	0.363415	0.266	0.127
T4-f	Bcl2	5.86936e-68	1.82261e-63	2.03093	0.957	0.387
T4-f	Srm	1.57683e-30	4.89654e-26	1.04858	0.551	0.118
T4-f	Lta	2.84961e-29	8.8489e-25	1.27107	0.39	0.05
T4-f	Socs1	1.46576e-28	4.55164e-24	1.19632	0.551	0.132
T4-f	Rexo2	2.23857e-27	6.95142e-23	1.12697	0.738	0.304
T4-f	Eif5a	8.22656e-27	2.55459e-22	0.96855	0.952	0.686
T4-f	Igfbp4	1.72067e-24	5.34321e-20	1.16215	0.898	0.586
T4-f	Cdk6	4.36072e-24	1.35413e-19	0.892327	0.289	0.035
T4-f	Eif2s2	4.5167e-24	1.40257e-19	1.12217	0.909	0.525
T4-f	Ppp1r14b	7.58999e-24	2.35692e-19	1.06797	0.754	0.379
T4-f	Phgdh	3.69272e-22	1.1467e-17	1.10503	0.583	0.205
T4-f	Mthfd2	8.5077e-22	2.64189e-17	1.01002	0.519	0.147
T4-f	Nme1	1.50883e-20	4.68538e-16	0.82559	0.84	0.528
T4-f	Eno1	5.98095e-20	1.85726e-15	0.911825	0.759	0.424
T4-f	Nars	3.79326e-17	1.17792e-12	0.89864	0.513	0.163
T4-f	Mbd2	5.75452e-17	1.78695e-12	0.8004	0.701	0.352
T4-f	Nop56	2.00257e-16	6.21857e-12	0.809549	0.599	0.252
T4-f	Ccnd2	8.79769e-16	2.73195e-11	0.699893	0.893	0.614
T4-f	Ncl	9.24929e-16	2.87218e-11	0.854011	0.824	0.593
T4-f	Npm1	1.69321e-15	5.25792e-11	0.500614	0.979	0.946
T4-f	Il4ra	2.32719e-15	7.22663e-11	0.947543	0.529	0.22
T4-f	Jund	2.94331e-15	9.13987e-11	0.789831	0.925	0.726
T4-f	Eif1	3.86429e-15	1.19998e-10	0.440255	0.989	0.953
T4-f	Mettl1	3.58773e-14	1.1141e-09	0.75365	0.353	0.105
T4-f	Cish	5.21871e-14	1.62056e-09	0.609498	0.209	0.026
T4-f	Ranbp1	5.48855e-14	1.70436e-09	0.764146	0.684	0.363
T4-f	Herpud1	6.92337e-14	2.14991e-09	0.719723	0.412	0.15
T4-f	Pim1	4.37104e-13	1.35734e-08	0.83523	0.369	0.101
T4-f	Bysl	7.41856e-13	2.30368e-08	0.542658	0.257	0.056
T4-f	Ptma	3.679e-12	1.14244e-07	0.365856	0.989	0.977
T4-f	Pa2g4	4.37473e-12	1.35849e-07	0.760438	0.54	0.223
T4-f	Hnrnpf	5.35918e-12	1.66419e-07	0.430873	0.973	0.866
T4-f	Gnl3	5.94972e-12	1.84757e-07	0.630272	0.487	0.199
T4-f	Cars	7.44636e-12	2.31232e-07	0.697194	0.23	0.048
T4-f	Ran	8.69208e-12	2.69915e-07	0.633368	0.834	0.567
T4-f	Mrto4	9.66957e-12	3.00269e-07	0.589764	0.417	0.157
T4-f	Glipr2	1.1314e-11	3.51333e-07	0.612759	0.321	0.094
T4-f	Atp5g1	5.768e-11	1.79114e-06	0.595813	0.818	0.551
T4-f	Inpp4b	7.1933e-11	2.23374e-06	0.610293	0.636	0.381
T4-f	Yars	8.76732e-11	2.72252e-06	0.59233	0.235	0.042
T4-f	H2-DMa	1.01138e-10	3.14063e-06	0.961676	0.31	0.102
T4-f	Myc	1.12131e-10	3.482e-06	0.584616	0.267	0.077
T4-f	Cfl1	1.32968e-10	4.12906e-06	0.370478	0.984	0.922
T4-f	Eef1e1	1.64254e-10	5.10059e-06	0.58069	0.374	0.138
T4-f	Ebna1bp2	2.49009e-10	7.73248e-06	0.526764	0.428	0.198
T4-f	Anp32b	2.88593e-10	8.96167e-06	0.630917	0.813	0.562
T4-f	Jaml	3.21367e-10	9.9794e-06	0.57719	0.241	0.054
T4-f	Eif4a1	4.63114e-10	1.43811e-05	0.59454	0.904	0.714
T4-f	Aldh18a1	5.70701e-10	1.7722e-05	0.475296	0.198	0.045
T4-f	Ifi35	6.57011e-10	2.04022e-05	0.576474	0.439	0.202
T4-f	Gadd45g	7.06815e-10	2.19487e-05	0.275252	0.091	0.017
T4-f	Pfn1	8.30798e-10	2.57988e-05	0.401253	0.995	0.978
T4-f	Timm8a1	8.42016e-10	2.61471e-05	0.543272	0.332	0.119
T4-f	Capg	1.26146e-09	3.91722e-05	0.540271	0.299	0.125
T4-f	Cct3	2.18755e-09	6.79299e-05	0.59043	0.674	0.351
T4-f	Psat1	2.35151e-09	7.30215e-05	0.464161	0.176	0.032
T4-f	Apex1	4.56787e-09	0.000141846	0.491386	0.283	0.104
T4-f	Rasgrp1	5.18889e-09	0.000161131	0.583693	0.524	0.271
T4-f	Alkbh1	5.39084e-09	0.000167402	0.675719	0.433	0.188
T4-f	Gar1	7.16045e-09	0.000222353	0.533408	0.396	0.154
T4-f	Mat2a	1.85713e-08	0.000576693	0.531875	0.545	0.286
T4-f	Surf2	1.92816e-08	0.000598753	0.437024	0.251	0.089
T4-f	Hnrnpab	2.06983e-08	0.000642744	0.386235	0.551	0.323
T4-f	Srsf2	2.26945e-08	0.000704733	0.540935	0.647	0.398
T4-f	Gtpbp4	2.38211e-08	0.000739718	0.479317	0.449	0.238
T4-f	Hsp90ab1	2.53435e-08	0.000786993	0.422368	1	0.926
T4-f	Xbp1	2.65301e-08	0.00082384	0.474159	0.209	0.069
T4-f	Gars	2.82233e-08	0.000876417	0.49879	0.278	0.109
T4-f	Ltb	2.8837e-08	0.000895476	0.453107	0.957	0.908
T4-f	Chchd1	2.93777e-08	0.000912264	0.490848	0.508	0.269
T4-f	Shmt2	3.42291e-08	0.00106292	0.513229	0.214	0.059
T4-f	Agpat3	4.43743e-08	0.00137796	0.47088	0.321	0.146
T4-f	Ppan	4.50295e-08	0.0013983	0.438787	0.278	0.101
T4-f	Osm	4.90329e-08	0.00152262	0.317439	0.123	0.029
T4-f	C1qbp	5.22359e-08	0.00162208	0.615116	0.572	0.308
T4-f	Il2ra	5.80915e-08	0.00180392	0.435734	0.112	0.018
T4-f	Mrpl12	5.86848e-08	0.00182234	0.403457	0.406	0.216
T4-f	Set	6.24089e-08	0.00193799	0.470656	0.802	0.595
T4-f	Slc3a2	8.98431e-08	0.0027899	0.503044	0.449	0.228
T4-f	Lars	9.07535e-08	0.00281817	0.399547	0.267	0.102
T4-f	Mars	9.42594e-08	0.00292704	0.552827	0.251	0.071
T4-f	Ccdc86	9.45885e-08	0.00293726	0.402252	0.198	0.064
T4-f	Gpatch4	1.38027e-07	0.00428614	0.41279	0.337	0.145
T4-f	Prmt1	1.38232e-07	0.00429253	0.560166	0.529	0.268
T4-f	Eif1a	1.387e-07	0.00430704	0.495513	0.273	0.087
T4-f	Hspd1	1.43815e-07	0.00446588	0.492855	0.508	0.279
T4-f	Pcbp1	1.45718e-07	0.00452499	0.506884	0.636	0.368
T4-f	Nop58	1.99573e-07	0.00619734	0.440653	0.439	0.228
T4-f	Nabp1	3.83827e-07	0.011919	0.327429	0.251	0.122
T4-f	Emc6	4.36134e-07	0.0135433	0.507536	0.439	0.216
T4-f	H2afz	4.53537e-07	0.0140837	0.572599	0.791	0.599
T4-f	Casp8	4.66985e-07	0.0145013	0.620106	0.556	0.285
T4-f	Tmed2	5.04162e-07	0.0156558	0.373711	0.578	0.373
T4-f	Ints11	5.2753e-07	0.0163814	0.258361	0.171	0.083
T4-f	Slc16a1	5.27852e-07	0.0163914	0.306613	0.123	0.027
T4-f	Rrp15	6.78732e-07	0.0210767	0.339796	0.241	0.1
T4-f	Timm9	7.14428e-07	0.0221851	0.421145	0.31	0.131
T4-f	Sars	7.31427e-07	0.022713	0.583701	0.487	0.272
T4-f	Znhit6	7.39275e-07	0.0229567	0.289297	0.219	0.082
T4-f	Arl4c	7.56895e-07	0.0235039	0.430712	0.733	0.535
T4-f	Eif4ebp1	7.99886e-07	0.0248389	0.381298	0.128	0.027
T4-f	Uchl3	8.82872e-07	0.0274158	0.425353	0.396	0.197
T4-f	Sh3bp5	9.87306e-07	0.0306588	0.432233	0.267	0.11
T4-f	Ifrd2	9.87828e-07	0.030675	0.335641	0.144	0.042
T4-f	Prpf31	1.08511e-06	0.0336958	0.340568	0.257	0.112
T4-f	Serbp1	1.1499e-06	0.0357077	0.442763	0.914	0.747
T4-f	Ndufaf4	1.41444e-06	0.0439227	0.453061	0.278	0.125
T4-f	Cnbp	1.51714e-06	0.0471119	0.30196	0.775	0.585
T4-f	Rps19bp1	1.54513e-06	0.0479808	0.332613	0.209	0.08
T4-f	Lap3	1.59899e-06	0.0496534	0.493892	0.23	0.059

## Sheet: CD8+ T cell
Polarization	Gene	P_val	P_adj	Avg_log2FC	Pct_polarstate	Pct_others
T8-a	Isg15	5.65347e-112	1.75557e-107	2.9004	0.832	0.121
T8-a	Ifit3	3.51396e-111	1.09119e-106	2.51706	0.793	0.079
T8-a	Ifit1	1.15357e-91	3.58217e-87	2.3138	0.712	0.075
T8-a	Bst2	1.30641e-89	4.05681e-85	2.09301	0.905	0.429
T8-a	Usp18	9.07103e-75	2.81683e-70	1.72584	0.614	0.063
T8-a	Isg20	1.15691e-73	3.59256e-69	2.04753	0.619	0.064
T8-a	Zbp1	1.10556e-70	3.43311e-66	1.70085	0.75	0.198
T8-a	Ifi203	5.70114e-70	1.77037e-65	1.48737	0.943	0.605
T8-a	Slfn5	1.50663e-68	4.67855e-64	2.17927	0.674	0.113
T8-a	Rnf213	1.41638e-64	4.3983e-60	1.52813	0.744	0.221
T8-a	Rtp4	4.0282e-64	1.25088e-59	1.36229	0.685	0.162
T8-a	Trim30a	3.36848e-61	1.04601e-56	1.41933	0.745	0.263
T8-a	Irf7	4.62273e-61	1.4355e-56	1.47758	0.633	0.119
T8-a	Mndal	4.88118e-59	1.51575e-54	1.35986	0.885	0.538
T8-a	Phf11b	1.72716e-58	5.36336e-54	1.60308	0.626	0.139
T8-a	Ifi209	2.01743e-56	6.26473e-52	1.48214	0.756	0.305
T8-a	Herc6	3.44084e-55	1.06848e-50	1.3985	0.583	0.129
T8-a	Rsad2	8.52738e-51	2.64801e-46	1.48801	0.394	0.011
T8-a	Oasl2	2.93368e-50	9.10994e-46	1.2479	0.429	0.034
T8-a	Oas3	5.4098e-49	1.6799e-44	1.20712	0.503	0.076
T8-a	Gbp7	4.57456e-47	1.42054e-42	1.21459	0.65	0.237
T8-a	Ifi27l2a	6.64517e-47	2.06352e-42	1.75955	0.828	0.556
T8-a	Slfn1	8.40723e-47	2.6107e-42	1.23129	0.716	0.291
T8-a	Ifi206	1.86829e-45	5.80162e-41	1.1721	0.697	0.276
T8-a	Slfn8	6.89425e-44	2.14087e-39	1.09504	0.585	0.189
T8-a	Plac8	9.91691e-44	3.0795e-39	1.58971	0.728	0.379
T8-a	Ifit3b	1.86349e-43	5.78671e-39	1.1175	0.346	0.013
T8-a	Ms4a4b	2.35197e-43	7.30358e-39	0.719073	0.997	0.957
T8-a	Ccnd2	2.40872e-43	7.47981e-39	0.924244	0.931	0.71
T8-a	Samhd1	3.52383e-43	1.09426e-38	1.45287	0.798	0.452
T8-a	Ifi208	7.18649e-43	2.23162e-38	1.13007	0.648	0.24
T8-a	Parp9	1.73706e-42	5.3941e-38	1.01527	0.505	0.143
T8-a	Ly6e	4.84261e-42	1.50377e-37	0.824984	0.978	0.845
T8-a	Xaf1	2.91708e-41	9.0584e-37	1.17455	0.569	0.132
T8-a	Jaml	4.10654e-41	1.2752e-36	1.17534	0.619	0.249
T8-a	Ddx58	9.83408e-39	3.05378e-34	0.985007	0.535	0.163
T8-a	Mx1	3.94013e-38	1.22353e-33	1.01684	0.325	0.02
T8-a	Sp100	7.45081e-38	2.3137e-33	0.855064	0.909	0.673
T8-a	Eif2ak2	2.6456e-37	8.21538e-33	1.09669	0.425	0.065
T8-a	Ifi214	3.63347e-37	1.1283e-32	1.10384	0.569	0.184
T8-a	Stat1	4.59882e-37	1.42807e-32	1.0011	0.846	0.504
T8-a	H2-T23	1.71304e-36	5.31949e-32	0.963012	0.872	0.614
T8-a	Epsti1	1.95238e-36	6.06273e-32	0.803083	0.92	0.717
T8-a	Ifi35	3.02078e-36	9.38044e-32	1.16551	0.671	0.259
T8-a	Lgals3bp	1.33675e-35	4.15102e-31	0.948408	0.523	0.17
T8-a	Parp14	2.47481e-35	7.68502e-31	1.26196	0.62	0.218
T8-a	Psmb8	3.26909e-34	1.01515e-29	0.705272	0.978	0.9
T8-a	Ddx60	3.45146e-33	1.07178e-28	1.04945	0.405	0.072
T8-a	Ly6a	1.13037e-32	3.51013e-28	1.47641	0.499	0.161
T8-a	Ms4a4c	2.38877e-32	7.41784e-28	1.21517	0.712	0.379
T8-a	Ppa1	5.42353e-31	1.68417e-26	1.2141	0.545	0.237
T8-a	AW112010	1.20733e-30	3.74913e-26	0.834774	0.956	0.851
T8-a	Igtp	1.94937e-30	6.05336e-26	1.11948	0.605	0.235
T8-a	Daxx	4.46826e-30	1.38753e-25	0.971618	0.437	0.126
T8-a	Gbp2	1.76913e-29	5.49367e-25	1.05252	0.483	0.173
T8-a	Oasl1	5.88572e-29	1.82769e-24	0.794548	0.264	0.02
T8-a	Dhx58	6.13164e-29	1.90406e-24	0.776871	0.291	0.03
T8-a	Trafd1	2.62897e-27	8.16375e-23	0.850668	0.334	0.066
T8-a	Ifih1	3.49482e-27	1.08525e-22	0.807281	0.282	0.029
T8-a	Gbp9	3.59561e-27	1.11654e-22	0.934388	0.464	0.142
T8-a	Trim30c	4.02283e-27	1.24921e-22	0.847269	0.256	0.024
T8-a	Phf11c	5.23169e-27	1.6246e-22	0.83169	0.378	0.085
T8-a	Psmb10	1.14776e-26	3.56414e-22	0.865949	0.829	0.587
T8-a	Smchd1	1.41642e-26	4.39841e-22	1.06986	0.711	0.414
T8-a	Ifi47	1.44537e-26	4.4883e-22	0.938868	0.806	0.5
T8-a	Slfn2	1.9263e-26	5.98173e-22	0.743256	0.794	0.555
T8-a	Ifi213	4.81934e-26	1.49655e-21	0.897943	0.501	0.183
T8-a	Cmpk2	4.94282e-26	1.53489e-21	0.761836	0.238	0.018
T8-a	Ifit2	8.08706e-26	2.51128e-21	0.7968	0.264	0.04
T8-a	Ifit1bl1	1.1765e-25	3.65339e-21	0.879924	0.368	0.1
T8-a	Shisa5	2.01281e-25	6.25039e-21	0.52788	0.997	0.97
T8-a	Pml	2.42035e-25	7.51591e-21	0.765463	0.356	0.093
T8-a	Ly6c2	4.39099e-25	1.36354e-20	1.1189	0.724	0.494
T8-a	Samd9l	4.99109e-24	1.54988e-19	1.02301	0.614	0.272
T8-a	Trim30d	1.95881e-23	6.08269e-19	0.718238	0.319	0.061
T8-a	Psme1	4.47677e-23	1.39017e-18	0.572065	0.951	0.861
T8-a	Gbp4	9.62682e-22	2.98942e-17	0.838276	0.538	0.239
T8-a	Tapbp	2.84623e-21	8.8384e-17	0.808202	0.727	0.478
T8-a	Irgm1	5.47422e-21	1.69991e-16	0.731031	0.426	0.159
T8-a	Tor3a	9.07601e-21	2.81837e-16	0.753564	0.293	0.059
T8-a	Nmi	2.66022e-20	8.26077e-16	0.683838	0.501	0.275
T8-a	Helz2	3.42953e-20	1.06497e-15	0.698157	0.342	0.102
T8-a	Socs1	5.94271e-20	1.84539e-15	0.726257	0.404	0.176
T8-a	Iigp1	6.28689e-20	1.95227e-15	0.941607	0.266	0.054
T8-a	Zufsp	8.70437e-20	2.70297e-15	0.813556	0.448	0.191
T8-a	Sp110	2.74607e-19	8.52737e-15	0.639816	0.671	0.424
T8-a	Dtx3l	1.06441e-18	3.30533e-14	0.775872	0.433	0.163
T8-a	Trim12c	1.66125e-18	5.15867e-14	0.740416	0.512	0.22
T8-a	Ms4a6b	1.53819e-17	4.77654e-13	0.547174	0.939	0.85
T8-a	Apobec3	4.35286e-17	1.35169e-12	0.631341	0.688	0.454
T8-a	Tspo	8.87959e-17	2.75738e-12	0.596115	0.841	0.651
T8-a	Ddx24	1.18821e-16	3.68976e-12	0.561584	0.683	0.463
T8-a	Cd47	1.3045e-16	4.05085e-12	0.48834	0.847	0.685
T8-a	H2-T22	1.83577e-16	5.70063e-12	0.823954	0.705	0.446
T8-a	Oas1a	1.97226e-16	6.12447e-12	0.515259	0.18	0.016
T8-a	Phf11a	3.2566e-16	1.01127e-11	0.512702	0.175	0.013
T8-a	Clic4	5.1655e-16	1.60404e-11	0.560867	0.234	0.059
T8-a	B2m	5.87161e-16	1.82331e-11	0.344735	1	0.996
T8-a	Trim12a	7.77776e-16	2.41523e-11	0.618395	0.641	0.415
T8-a	Oas2	9.67679e-16	3.00493e-11	0.402703	0.133	0.011
T8-a	Ncoa7	2.31265e-15	7.18147e-11	0.504635	0.232	0.084
T8-a	Ctss	3.90181e-15	1.21163e-10	0.605482	0.626	0.407
T8-a	Chmp4b	3.94678e-15	1.22559e-10	0.634878	0.605	0.371
T8-a	Ascc3	5.91264e-15	1.83605e-10	0.567359	0.343	0.152
T8-a	Slco3a1	9.27526e-15	2.88025e-10	0.643546	0.399	0.175
T8-a	Parp12	1.10699e-14	3.43753e-10	0.414893	0.153	0.021
T8-a	Selenow	2.60205e-14	8.08013e-10	0.559457	0.896	0.793
T8-a	Psme2	3.22965e-14	1.0029e-09	0.452803	0.861	0.728
T8-a	Stat2	3.70341e-14	1.15002e-09	0.574249	0.228	0.053
T8-a	Cxcl10	4.14381e-14	1.28678e-09	1.12841	0.154	0.019
T8-a	Lgals9	2.61125e-13	8.10872e-09	0.615499	0.425	0.19
T8-a	Treml2	2.66631e-13	8.2797e-09	0.471	0.374	0.19
T8-a	Trim25	3.23429e-13	1.00435e-08	0.486248	0.277	0.098
T8-a	Adar	5.0351e-13	1.56355e-08	0.430538	0.298	0.126
T8-a	Etnk1	1.32858e-12	4.12565e-08	0.648368	0.547	0.303
T8-a	Mov10	1.4076e-12	4.37102e-08	0.509391	0.22	0.056
T8-a	Phip	2.16517e-11	6.72351e-07	0.391529	0.474	0.335
T8-a	Mitd1	2.93284e-11	9.10734e-07	0.537427	0.426	0.234
T8-a	Trim34a	3.6806e-11	1.14294e-06	0.447502	0.266	0.101
T8-a	Cd86	5.29847e-11	1.64533e-06	0.552241	0.207	0.07
T8-a	Vars	6.09035e-11	1.89124e-06	0.363036	0.378	0.223
T8-a	Ifitm3	6.69653e-11	2.07947e-06	1.0253	0.17	0.024
T8-a	Hspa5	6.87192e-11	2.13394e-06	0.572446	0.63	0.443
T8-a	Rnf114	6.95529e-11	2.15983e-06	0.498504	0.402	0.204
T8-a	Tor1aip1	7.53403e-11	2.33954e-06	0.480518	0.376	0.198
T8-a	Uba7	1.07931e-10	3.3516e-06	0.400243	0.246	0.103
T8-a	AW011738	1.32322e-10	4.10899e-06	0.381673	0.144	0.029
T8-a	Hsh2d	1.49973e-10	4.65712e-06	0.279024	0.155	0.055
T8-a	Dbnl	1.52416e-10	4.73297e-06	0.337969	0.519	0.364
T8-a	Psmb9	2.51793e-10	7.81894e-06	0.506924	0.732	0.575
T8-a	Gzma	4.45394e-10	1.38308e-05	0.573372	0.136	0.032
T8-a	Il2rb	5.34774e-10	1.66063e-05	0.406496	0.499	0.353
T8-a	Mrpl30	8.57343e-10	2.66231e-05	0.480433	0.718	0.537
T8-a	BC147527	8.57619e-10	2.66316e-05	0.462692	0.263	0.092
T8-a	Pla2g16	8.80171e-10	2.7332e-05	0.481046	0.449	0.287
T8-a	Gbp8	1.11681e-09	3.46803e-05	0.456806	0.307	0.147
T8-a	Max	1.14095e-09	3.54301e-05	0.378732	0.356	0.206
T8-a	Tbc1d1	1.15616e-09	3.59024e-05	0.297014	0.416	0.281
T8-a	Cd69	1.3963e-09	4.33593e-05	0.577692	0.602	0.408
T8-a	Ube2l6	2.69322e-09	8.36327e-05	0.271969	0.08	0.009
T8-a	Gadd45g	3.68912e-09	0.000114558	0.347497	0.137	0.033
T8-a	Gbp3	6.49815e-09	0.000201787	0.283986	0.136	0.047
T8-a	Casp8	7.03764e-09	0.00021854	0.588578	0.505	0.31
T8-a	Asb13	7.84157e-09	0.000243504	0.47725	0.284	0.11
T8-a	Tcof1	8.16358e-09	0.000253504	0.312717	0.437	0.291
T8-a	H2-K1	1.02635e-08	0.000318711	0.295962	0.997	0.997
T8-a	Znfx1	1.0864e-08	0.00033736	0.394845	0.185	0.062
T8-a	Usp25	1.13919e-08	0.000353754	0.580181	0.382	0.191
T8-a	Tnfsf10	1.32543e-08	0.000411586	0.275997	0.161	0.065
T8-a	Sp140	1.5365e-08	0.000477129	0.312418	0.241	0.142
T8-a	Tbrg1	1.96384e-08	0.000609831	0.394532	0.54	0.382
T8-a	Eomes	2.03778e-08	0.000632793	0.506434	0.286	0.142
T8-a	Tmbim6	2.16048e-08	0.000670894	0.493611	0.687	0.521
T8-a	Irgm2	3.86764e-08	0.00120102	0.350952	0.159	0.049
T8-a	Ms4a6d	3.91545e-08	0.00121586	0.26181	0.115	0.036
T8-a	Naa20	4.48995e-08	0.00139426	0.460706	0.276	0.134
T8-a	Fam111a	5.31431e-08	0.00165025	0.357334	0.307	0.162
T8-a	Ifi44	5.37037e-08	0.00166766	0.331865	0.071	0.006
T8-a	Tor1aip2	6.85035e-08	0.00212724	0.339499	0.19	0.076
T8-a	Gbp5	7.85296e-08	0.00243858	0.313123	0.135	0.049
T8-a	Zcchc2	8.70615e-08	0.00270352	0.309396	0.17	0.07
T8-a	Gng2	1.33399e-07	0.00414245	0.336971	0.329	0.219
T8-a	Ifi204	1.58359e-07	0.00491753	0.251075	0.062	0.004
T8-a	Gbp6	1.59128e-07	0.00494139	0.344143	0.132	0.031
T8-a	BC051226	1.59222e-07	0.00494431	0.293191	0.168	0.062
T8-a	Nup210	1.76563e-07	0.0054828	0.317529	0.439	0.319
T8-a	Psma2	2.22963e-07	0.00692367	0.347176	0.749	0.638
T8-a	B4galt5	2.44304e-07	0.00758637	0.329382	0.152	0.049
T8-a	Parp11	2.6794e-07	0.00832035	0.363744	0.201	0.088
T8-a	Tgtp2	5.57156e-07	0.0173014	0.278152	0.136	0.05
T8-a	Ogfr	5.94919e-07	0.018474	0.377275	0.302	0.16
T8-a	Zcchc11	6.36152e-07	0.0197544	0.408404	0.556	0.387
T8-a	Xcl1	7.01652e-07	0.0217884	0.298156	0.232	0.147
T8-a	Herc3	9.18771e-07	0.0285306	0.30831	0.225	0.113
T8-a	Tap1	1.27606e-06	0.0396254	0.421063	0.56	0.391
T8-a	Pcgf5	1.43859e-06	0.0446724	0.37266	0.316	0.201
T8-b	Stat1	4.6786e-54	1.45285e-49	1.13412	0.851	0.483
T8-b	Ifi27l2a	4.33573e-29	1.34638e-24	0.888453	0.795	0.545
T8-b	Igtp	4.42196e-26	1.37315e-21	0.97145	0.552	0.221
T8-b	Psmb9	1.79116e-21	5.5621e-17	0.545224	0.761	0.562
T8-b	Gbp4	1.81414e-21	5.63345e-17	0.730757	0.466	0.232
T8-b	Zbp1	4.93582e-21	1.53272e-16	0.53758	0.453	0.209
T8-b	Gbp2	6.53386e-21	2.02896e-16	0.778233	0.409	0.165
T8-b	Iigp1	9.67385e-20	3.00402e-15	0.54161	0.202	0.051
T8-b	Samhd1	3.99898e-18	1.2418e-13	0.523535	0.667	0.451
T8-b	Slfn1	6.75191e-16	2.09667e-11	0.468587	0.506	0.297
T8-b	Irgm1	7.58803e-16	2.35631e-11	0.602663	0.368	0.152
T8-b	Parp14	1.11788e-15	3.47136e-11	0.521064	0.425	0.223
T8-b	Psmb8	1.1604e-15	3.60339e-11	0.356074	0.959	0.898
T8-b	H2-T23	1.31115e-15	4.07153e-11	0.467309	0.786	0.611
T8-b	Gbp7	7.06614e-15	2.19425e-10	0.689079	0.463	0.241
T8-b	Ifi47	2.65595e-14	8.24752e-10	0.696929	0.726	0.494
T8-b	Rtp4	1.46133e-13	4.53787e-09	0.576832	0.4	0.174
T8-b	Xaf1	1.25046e-12	3.88306e-08	0.376826	0.294	0.147
T8-b	Ifi206	1.30321e-11	4.04687e-07	0.479835	0.486	0.282
T8-b	Dtx3l	3.0901e-11	9.59569e-07	0.353282	0.309	0.165
T8-b	Psme1	1.22446e-10	3.8023e-06	0.273612	0.927	0.859
T8-b	Ly6a	1.42849e-10	4.43588e-06	0.621195	0.342	0.165
T8-b	Bst2	3.01382e-10	9.35882e-06	0.324803	0.631	0.441
T8-b	Ifi203	4.82238e-10	1.4975e-05	0.312672	0.749	0.613
T8-b	Rnf213	8.41257e-09	0.000261235	0.358373	0.393	0.242
T8-b	Mndal	1.56368e-08	0.000485571	0.315711	0.696	0.546
T8-b	Irf1	2.44877e-08	0.000760417	0.49754	0.418	0.26
T8-b	Ltb	3.74978e-08	0.00116442	0.276658	0.965	0.924
T8-b	Gbp9	5.18082e-08	0.0016088	0.346101	0.286	0.149
T8-b	Gbp8	1.27778e-07	0.0039679	0.439597	0.29	0.14
T8-b	Tap1	1.42079e-07	0.00441199	0.382108	0.537	0.384
T8-b	Ifi213	1.61459e-07	0.00501379	0.391752	0.343	0.187
T8-b	Ssbp2	2.31304e-07	0.00718269	0.316797	0.309	0.19
T8-b	Rgcc	2.87678e-07	0.00893328	0.316878	0.457	0.318
T8-b	Ifit1	5.26321e-07	0.0163438	0.29928	0.243	0.106
T8-b	Rapgef6	5.81058e-07	0.0180436	0.2736	0.76	0.665
T8-b	Slfn2	1.17285e-06	0.0364204	0.341575	0.679	0.558
T8-c	Socs3	4.27278e-49	1.32683e-44	1.76541	0.63	0.086
T8-c	Igfbp4	2.45636e-44	7.62773e-40	2.43695	0.855	0.357
T8-c	Gadd45g	3.54763e-37	1.10165e-32	1.35376	0.457	0.035
T8-c	Bcl3	5.5722e-34	1.73033e-29	1.2451	0.442	0.047
T8-c	Ly6a	3.32583e-30	1.03277e-25	1.36247	0.652	0.181
T8-c	Tcf7	5.75463e-21	1.78698e-16	0.947018	0.913	0.642
T8-c	Arid5a	1.19287e-20	3.70422e-16	1.1035	0.558	0.195
T8-c	Serpinb1a	8.45153e-20	2.62445e-15	0.765909	0.188	0.014
T8-c	Fam241a	1.52105e-19	4.72331e-15	1.07295	0.551	0.248
T8-c	Junb	1.63631e-19	5.08123e-15	0.894125	0.783	0.417
T8-c	Arid5b	2.139e-19	6.64225e-15	1.03381	0.486	0.146
T8-c	Socs1	2.86999e-19	8.91219e-15	1.09726	0.543	0.188
T8-c	Apobec3	9.59981e-18	2.98103e-13	1.01484	0.761	0.468
T8-c	Gpr171	2.52976e-16	7.85565e-12	0.823274	0.435	0.148
T8-c	Satb1	2.22864e-15	6.92059e-11	0.891968	0.862	0.702
T8-c	Stat3	4.20495e-14	1.30576e-09	0.952784	0.543	0.243
T8-c	Cd53	7.96726e-14	2.47407e-09	0.69399	0.87	0.687
T8-c	Eif1	1.14306e-13	3.54955e-09	0.475811	0.986	0.978
T8-c	Cdkn2d	1.42493e-13	4.42482e-09	0.973005	0.572	0.286
T8-c	Zfp281	2.6821e-13	8.32874e-09	0.873893	0.399	0.123
T8-c	Rapgef6	5.60702e-13	1.74115e-08	0.837636	0.855	0.675
T8-c	Mxd1	6.37287e-11	1.97897e-06	0.706409	0.239	0.049
T8-c	Ppa1	9.1931e-11	2.85473e-06	0.778055	0.507	0.257
T8-c	Il6st	9.4206e-11	2.92538e-06	0.808595	0.464	0.246
T8-c	Cysltr2	1.19381e-10	3.70713e-06	0.266109	0.116	0.017
T8-c	Ssh2	3.15707e-10	9.80366e-06	0.753791	0.667	0.453
T8-c	Etv6	3.39223e-10	1.05339e-05	0.378859	0.13	0.03
T8-c	Cytip	5.20744e-10	1.61707e-05	0.745713	0.739	0.558
T8-c	Myl12b	9.25094e-10	2.87269e-05	0.606826	0.906	0.782
T8-c	Gpr18	1.21507e-09	3.77316e-05	0.81368	0.514	0.243
T8-c	Sbno2	3.07699e-09	9.55498e-05	0.818398	0.341	0.116
T8-c	Ly6e	4.51188e-09	0.000140107	0.491265	0.971	0.853
T8-c	Elovl6	7.65961e-09	0.000237854	0.51304	0.174	0.031
T8-c	Jund	1.25993e-08	0.000391247	0.587988	0.884	0.738
T8-c	Ptpn1	6.52377e-08	0.00202583	0.651401	0.529	0.344
T8-c	Treml2	7.22093e-08	0.00224232	0.740613	0.406	0.202
T8-c	Prelid2	9.90837e-08	0.00307685	0.332192	0.116	0.019
T8-c	Il21r	2.41463e-07	0.00749816	0.718458	0.493	0.293
T8-c	Tsc22d3	2.66268e-07	0.00826842	0.615221	0.543	0.333
T8-c	Emb	4.0453e-07	0.0125619	0.556734	0.79	0.638
T8-c	Ankrd11	6.49942e-07	0.0201826	0.591684	0.797	0.628
T8-c	Gzmb	8.58071e-07	0.0266457	0.479705	0.145	0.024
T8-c	Eif2s2	1.19926e-06	0.0372405	0.5565	0.79	0.617
T8-c	Gbp2	1.42872e-06	0.044366	0.503598	0.341	0.195
T8-e	Ncl	7.63556e-111	2.37107e-106	2.16537	0.997	0.758
T8-e	Ptma	5.70799e-110	1.7725e-105	1.41256	1	0.982
T8-e	Eif5a	2.0832e-104	6.46895e-100	1.83181	0.991	0.821
T8-e	Npm1	3.86772e-103	1.20104e-98	1.33294	1	0.979
T8-e	Hsp90ab1	5.63224e-102	1.74898e-97	1.3811	1	0.974
T8-e	Ran	3.44007e-96	1.06825e-91	1.53989	0.997	0.728
T8-e	Hsp90aa1	6.98583e-89	2.16931e-84	1.78464	0.97	0.627
T8-e	Nme1	1.56217e-87	4.85102e-83	1.47221	0.991	0.667
T8-e	Mif	3.33448e-87	1.03546e-82	1.51834	0.988	0.75
T8-e	Set	3.90094e-82	1.21136e-77	1.33528	0.988	0.713
T8-e	Ranbp1	4.874e-81	1.51352e-76	1.54543	0.949	0.484
T8-e	Srm	7.21082e-81	2.23918e-76	1.43752	0.837	0.209
T8-e	Eif4a1	1.97223e-80	6.12436e-76	1.27863	0.997	0.831
T8-e	Hspa8	6.34123e-80	1.96914e-75	1.51201	0.997	0.963
T8-e	Ybx1	1.34765e-72	4.18485e-68	1.30008	0.991	0.771
T8-e	Serbp1	2.97768e-71	9.2466e-67	1.11187	0.994	0.834
T8-e	Slc25a5	1.33364e-68	4.14134e-64	1.12302	0.991	0.749
T8-e	Ppa1	2.14455e-66	6.65946e-62	1.56711	0.864	0.24
T8-e	Hspd1	3.26869e-66	1.01503e-61	1.58348	0.91	0.41
T8-e	Hspe1	6.50632e-64	2.02041e-59	1.01759	0.991	0.871
T8-e	Pa2g4	1.08091e-62	3.35654e-58	1.40962	0.898	0.356
T8-e	Atp5g1	3.70337e-62	1.15001e-57	1.14343	0.973	0.689
T8-e	Cct3	1.36373e-61	4.2348e-57	1.1422	0.931	0.484
T8-e	Nhp2	4.95979e-61	1.54016e-56	1.26884	0.913	0.42
T8-e	Ppp1r14b	6.20943e-61	1.92821e-56	1.28381	0.937	0.562
T8-e	Anp32b	2.18694e-60	6.7911e-56	1.09921	0.973	0.676
T8-e	Ybx3	5.43966e-55	1.68918e-50	1.17345	0.566	0.107
T8-e	Nop58	2.46641e-54	7.65893e-50	1.18106	0.834	0.329
T8-e	C1qbp	8.79731e-53	2.73183e-48	1.18791	0.913	0.447
T8-e	Fbl	3.35338e-52	1.04132e-47	1.05085	0.943	0.532
T8-e	Odc1	1.22962e-51	3.81835e-47	1.15675	0.639	0.14
T8-e	Mrto4	1.60362e-51	4.97971e-47	1.15817	0.777	0.246
T8-e	Cycs	3.13562e-51	9.73704e-47	1.18287	0.883	0.385
T8-e	Cct8	5.78225e-51	1.79556e-46	1.02802	0.922	0.56
T8-e	Prmt1	1.10697e-50	3.43749e-46	1.10835	0.867	0.354
T8-e	Psma7	2.00577e-50	6.2285e-46	0.919312	0.979	0.712
T8-e	Ppia	3.47058e-50	1.07772e-45	0.514983	1	0.996
T8-e	Ldha	8.53832e-50	2.6514e-45	1.19543	0.946	0.633
T8-e	Nolc1	1.9011e-48	5.90349e-44	1.09435	0.711	0.2
T8-e	Ddx21	3.34417e-47	1.03847e-42	1.09686	0.825	0.366
T8-e	Nudc	1.5195e-46	4.7185e-42	1.0307	0.873	0.382
T8-e	G3bp1	1.58591e-46	4.92473e-42	1.00832	0.91	0.525
T8-e	Dctpp1	1.62368e-46	5.04201e-42	0.999703	0.623	0.144
T8-e	Hnrnpab	6.70648e-46	2.08256e-41	1.02061	0.87	0.42
T8-e	Uqcrq	1.0323e-45	3.20561e-41	0.932751	0.934	0.597
T8-e	Snrpd1	1.05781e-45	3.28481e-41	1.09347	0.867	0.384
T8-e	Npm3	1.3748e-45	4.26917e-41	1.02429	0.904	0.492
T8-e	Snu13	3.05655e-45	9.49151e-41	1.02295	0.889	0.529
T8-e	Tomm5	1.55302e-44	4.8226e-40	1.02814	0.84	0.408
T8-e	Gnl3	1.68528e-44	5.23332e-40	1.07001	0.81	0.321
T8-e	Rps27l	2.14859e-44	6.67201e-40	1.05664	0.846	0.425
T8-e	Nop56	2.55538e-43	7.93523e-39	1.11501	0.837	0.362
T8-e	Rsl1d1	2.74394e-42	8.52076e-38	1.0146	0.825	0.341
T8-e	Mrpl12	4.77196e-42	1.48184e-37	0.932208	0.786	0.312
T8-e	Mybbp1a	1.04e-41	3.2295e-37	0.937159	0.69	0.231
T8-e	Ddx39	1.55632e-41	4.83283e-37	0.93991	0.75	0.275
T8-e	Eif2s2	4.09783e-41	1.2725e-36	0.944993	0.934	0.609
T8-e	Srsf3	6.07191e-41	1.88551e-36	0.880811	0.964	0.698
T8-e	St13	1.25542e-40	3.89847e-36	0.956875	0.789	0.295
T8-e	Snrpa1	1.44291e-40	4.48068e-36	0.905349	0.696	0.232
T8-e	Hspa4	1.72866e-40	5.36801e-36	0.894884	0.714	0.256
T8-e	Dkc1	2.27457e-40	7.06321e-36	0.978698	0.795	0.296
T8-e	Cacybp	3.10639e-40	9.64627e-36	0.96288	0.813	0.361
T8-e	Pgam1	4.30981e-40	1.33832e-35	0.954471	0.744	0.289
T8-e	Timm8a1	4.677e-40	1.45235e-35	0.919209	0.66	0.191
T8-e	Uqcc2	7.73512e-40	2.40199e-35	0.902609	0.78	0.354
T8-e	Phgdh	1.03649e-39	3.2186e-35	1.03468	0.792	0.331
T8-e	Srsf7	1.13184e-39	3.5147e-35	0.902519	0.723	0.31
T8-e	Hspa5	1.46689e-39	4.55514e-35	1.15441	0.84	0.445
T8-e	Cct5	2.87256e-39	8.92016e-35	0.908816	0.928	0.606
T8-e	Eif1	4.59515e-39	1.42693e-34	0.684375	1	0.978
T8-e	Srsf2	1.17689e-38	3.65461e-34	0.983406	0.873	0.497
T8-e	Hspa9	1.65348e-38	5.13456e-34	0.854546	0.762	0.288
T8-e	Rbm3	6.13334e-38	1.90459e-33	0.735218	0.985	0.842
T8-e	Galk1	6.33013e-38	1.96569e-33	0.860857	0.542	0.116
T8-e	Mettl1	8.17706e-38	2.53922e-33	0.780769	0.627	0.199
T8-e	Hdgf	1.20021e-37	3.727e-33	0.935955	0.771	0.319
T8-e	Ndufaf4	1.84119e-37	5.71744e-33	0.775954	0.584	0.179
T8-e	Psma5	2.09846e-37	6.51634e-33	0.758781	0.825	0.373
T8-e	Erh	2.29046e-37	7.11257e-33	0.913579	0.699	0.242
T8-e	Pdcd5	4.80403e-37	1.49179e-32	0.796033	0.804	0.417
T8-e	Nop10	7.80769e-37	2.42452e-32	0.860068	0.949	0.684
T8-e	Eprs	1.60953e-36	4.99808e-32	0.890482	0.741	0.25
T8-e	Glrx3	2.23253e-36	6.93266e-32	0.763619	0.78	0.344
T8-e	Tnfrsf9	4.73471e-36	1.47027e-31	1.07739	0.334	0.021
T8-e	Chchd2	6.92051e-36	2.14903e-31	0.720717	0.979	0.852
T8-e	Gapdh	8.08491e-36	2.51061e-31	0.764548	0.955	0.809
T8-e	Zfp593	1.31941e-35	4.09716e-31	0.858669	0.648	0.195
T8-e	Nop16	2.66927e-35	8.2889e-31	0.744307	0.491	0.102
T8-e	Cox5a	3.05019e-35	9.47177e-31	0.788602	0.907	0.646
T8-e	Rps17	3.0749e-35	9.54848e-31	0.46894	0.994	0.986
T8-e	Impdh2	4.88257e-35	1.51618e-30	0.962285	0.819	0.363
T8-e	Phb2	9.37853e-35	2.91232e-30	0.883121	0.858	0.472
T8-e	Mthfd1	5.27982e-34	1.63954e-29	0.630134	0.416	0.072
T8-e	Atp5b	7.98394e-34	2.47925e-29	0.734838	0.976	0.797
T8-e	Snrpf	9.90652e-34	3.07627e-29	0.769624	0.973	0.735
T8-e	Apex1	1.23978e-33	3.84988e-29	0.829271	0.59	0.168
T8-e	Psme2	1.36852e-33	4.24967e-29	0.854688	0.961	0.73
T8-e	Pgk1	1.56139e-33	4.84858e-29	0.776875	0.834	0.402
T8-e	Pdap1	1.72062e-33	5.34303e-29	0.760464	0.672	0.246
T8-e	Hnrnpd	8.36038e-33	2.59615e-28	0.794971	0.861	0.473
T8-e	U2af1	9.18769e-33	2.85305e-28	0.781469	0.783	0.374
T8-e	Prdx1	9.47259e-33	2.94152e-28	0.854791	0.952	0.654
T8-e	Nsun2	1.11659e-32	3.46736e-28	0.785619	0.654	0.209
T8-e	Cd3eap	1.17581e-32	3.65123e-28	0.588209	0.419	0.106
T8-e	Cct7	1.75252e-32	5.44209e-28	0.847967	0.87	0.514
T8-e	Gar1	2.36871e-32	7.35556e-28	0.76638	0.687	0.246
T8-e	Eif3b	5.44131e-32	1.68969e-27	0.787597	0.681	0.247
T8-e	Ndufab1	5.46998e-32	1.69859e-27	0.782933	0.786	0.364
T8-e	Tkt	6.23038e-32	1.93472e-27	0.885575	0.792	0.357
T8-e	Ndufa12	9.69366e-32	3.01017e-27	0.765565	0.774	0.356
T8-e	Fam162a	1.36209e-31	4.22971e-27	0.809694	0.675	0.239
T8-e	Tuba1b	1.64189e-31	5.09856e-27	0.976703	0.88	0.49
T8-e	Syncrip	1.73682e-31	5.39335e-27	0.747532	0.732	0.328
T8-e	Stip1	1.74355e-31	5.41426e-27	0.810964	0.63	0.213
T8-e	Lap3	1.85791e-31	5.76936e-27	0.685331	0.491	0.112
T8-e	Ptges3	1.94614e-31	6.04336e-27	0.773343	0.702	0.306
T8-e	Nifk	3.43413e-31	1.0664e-26	0.705653	0.593	0.18
T8-e	Atad3a	6.71483e-31	2.08516e-26	0.635541	0.446	0.096
T8-e	Gars	9.42551e-31	2.9269e-26	0.62788	0.557	0.163
T8-e	Gzmb	1.02438e-30	3.18102e-26	2.54935	0.295	0.017
T8-e	Eif5b	1.25968e-30	3.9117e-26	0.87386	0.864	0.407
T8-e	Noc2l	1.48324e-30	4.6059e-26	0.723824	0.617	0.194
T8-e	Kars	1.4944e-30	4.64056e-26	0.584488	0.449	0.12
T8-e	Rps2	1.79688e-30	5.57985e-26	0.358718	1	0.999
T8-e	Tpi1	2.83306e-30	8.79751e-26	0.806005	0.548	0.158
T8-e	Cdk4	3.29697e-30	1.02381e-25	0.702568	0.675	0.292
T8-e	Eif3g	4.23695e-30	1.3157e-25	0.706177	0.789	0.413
T8-e	Eif1ax	4.70885e-30	1.46224e-25	0.85691	0.717	0.293
T8-e	Calr	4.84e-30	1.50297e-25	0.915674	0.883	0.612
T8-e	Fabp5	4.98667e-30	1.54851e-25	0.85888	0.428	0.065
T8-e	Eif3c	9.67605e-30	3.0047e-25	0.813492	0.828	0.462
T8-e	Magoh	1.15307e-29	3.58063e-25	0.727736	0.78	0.365
T8-e	Fkbp4	1.57579e-29	4.89331e-25	0.781816	0.729	0.312
T8-e	Rcc2	1.88709e-29	5.85998e-25	0.793897	0.708	0.287
T8-e	Phb	2.08518e-29	6.47512e-25	0.734862	0.605	0.188
T8-e	Btf3	2.44062e-29	7.57885e-25	0.495308	0.997	0.946
T8-e	Umps	3.44868e-29	1.07092e-24	0.584052	0.404	0.079
T8-e	Psmb5	4.28081e-29	1.32932e-24	0.694625	0.855	0.479
T8-e	Tcp1	4.70094e-29	1.45978e-24	0.825768	0.822	0.42
T8-e	Tomm40	5.13413e-29	1.5943e-24	0.849183	0.642	0.214
T8-e	Nap1l1	5.28576e-29	1.64139e-24	0.845565	0.798	0.389
T8-e	Lyar	5.78709e-29	1.79707e-24	0.879477	0.611	0.199
T8-e	Gcsh	8.23633e-29	2.55763e-24	0.642601	0.407	0.071
T8-e	Rexo2	8.88675e-29	2.7596e-24	0.806886	0.795	0.424
T8-e	Ebna1bp2	1.05716e-28	3.2828e-24	0.878161	0.705	0.294
T8-e	Wdr43	1.36456e-28	4.23736e-24	0.6945	0.675	0.271
T8-e	Pcbp1	2.29432e-28	7.12455e-24	0.746266	0.813	0.433
T8-e	Ppid	3.24563e-28	1.00787e-23	0.702958	0.611	0.187
T8-e	Shmt2	4.18613e-28	1.29992e-23	0.604707	0.53	0.141
T8-e	Psma6	6.41246e-28	1.99126e-23	0.746945	0.774	0.377
T8-e	Gtpbp4	6.64266e-28	2.06275e-23	0.659977	0.699	0.323
T8-e	Cdca7	7.15588e-28	2.22212e-23	0.556936	0.292	0.036
T8-e	Ftsj3	7.47952e-28	2.32261e-23	0.792949	0.575	0.17
T8-e	Polr2f	7.71236e-28	2.39492e-23	0.799623	0.765	0.378
T8-e	Sub1	8.52359e-28	2.64683e-23	0.697046	0.976	0.783
T8-e	Slc29a1	9.1449e-28	2.83977e-23	0.597126	0.373	0.075
T8-e	Eef1g	1.13573e-27	3.52677e-23	0.499139	0.991	0.949
T8-e	Ung	1.33089e-27	4.13282e-23	0.534279	0.352	0.069
T8-e	Mpp6	1.63402e-27	5.07412e-23	0.614689	0.44	0.092
T8-e	Cct2	3.19283e-27	9.9147e-23	0.694213	0.898	0.589
T8-e	Chchd4	3.24703e-27	1.0083e-22	0.672302	0.422	0.08
T8-e	Pebp1	3.73775e-27	1.16068e-22	0.730789	0.864	0.522
T8-e	Psma4	3.99891e-27	1.24178e-22	0.736577	0.828	0.464
T8-e	Rrp9	7.63048e-27	2.36949e-22	0.62228	0.536	0.147
T8-e	Rars	9.60297e-27	2.98201e-22	0.596602	0.521	0.155
T8-e	Rangrf	1.10456e-26	3.42998e-22	0.511871	0.331	0.055
T8-e	Snrpe	1.35969e-26	4.22224e-22	0.582038	0.955	0.783
T8-e	Timm13	2.49939e-26	7.76136e-22	0.710056	0.858	0.49
T8-e	Rrs1	4.23985e-26	1.3166e-21	0.646397	0.518	0.146
T8-e	Mrpl15	5.16957e-26	1.60531e-21	0.63603	0.654	0.28
T8-e	Tars	5.87293e-26	1.82372e-21	0.530412	0.401	0.093
T8-e	Sssca1	6.58545e-26	2.04498e-21	0.746295	0.59	0.184
T8-e	Lsm6	7.31312e-26	2.27094e-21	0.599191	0.759	0.368
T8-e	Shmt1	9.62356e-26	2.98841e-21	0.55878	0.289	0.03
T8-e	Psmc5	1.10837e-25	3.44183e-21	0.581267	0.702	0.321
T8-e	Sept11	1.28948e-25	4.00422e-21	0.524355	0.434	0.131
T8-e	Rrp15	1.30499e-25	4.05237e-21	0.657938	0.548	0.167
T8-e	Ruvbl1	1.43297e-25	4.44981e-21	0.708441	0.53	0.154
T8-e	Hnrnpu	1.57036e-25	4.87643e-21	0.729619	0.922	0.627
T8-e	Psmb6	1.78334e-25	5.53781e-21	0.656431	0.855	0.477
T8-e	Wdr12	2.31849e-25	7.1996e-21	0.683163	0.485	0.126
T8-e	Eif2s1	2.60581e-25	8.09182e-21	0.763318	0.765	0.344
T8-e	Tomm20	2.6365e-25	8.18714e-21	0.606514	0.952	0.73
T8-e	Snrpd2	4.75783e-25	1.47745e-20	0.673355	0.925	0.655
T8-e	St6galnac4	4.9711e-25	1.54368e-20	0.586124	0.404	0.089
T8-e	Aprt	5.65907e-25	1.75731e-20	0.779036	0.825	0.458
T8-e	Uck2	6.1932e-25	1.92317e-20	0.505698	0.355	0.083
T8-e	Timm10	7.20311e-25	2.23678e-20	0.599723	0.569	0.194
T8-e	Naa50	8.27859e-25	2.57075e-20	0.600336	0.497	0.148
T8-e	Tuba4a	8.77048e-25	2.7235e-20	0.77566	0.702	0.316
T8-e	Cnbp	1.23396e-24	3.83181e-20	0.674486	0.949	0.658
T8-e	Etf1	1.3076e-24	4.06051e-20	0.615634	0.545	0.189
T8-e	Pdia6	1.404e-24	4.35983e-20	0.762793	0.605	0.221
T8-e	Cdv3	1.63607e-24	5.08048e-20	0.78687	0.63	0.254
T8-e	Pus7	1.7718e-24	5.50197e-20	0.55326	0.349	0.062
T8-e	Pno1	2.31354e-24	7.18424e-20	0.531275	0.407	0.09
T8-e	Ppan	2.88978e-24	8.97365e-20	0.738135	0.527	0.158
T8-e	Ipo5	3.14836e-24	9.77661e-20	0.555745	0.428	0.108
T8-e	Eif3a	3.41412e-24	1.06019e-19	0.775538	0.858	0.554
T8-e	Hnrnpa3	3.52053e-24	1.09323e-19	0.684314	0.916	0.698
T8-e	Rpf2	4.68026e-24	1.45336e-19	0.557214	0.473	0.147
T8-e	Tma16	5.20198e-24	1.61537e-19	0.509819	0.377	0.093
T8-e	Mrpl23	5.46495e-24	1.69703e-19	0.596291	0.846	0.528
T8-e	Hirip3	8.98783e-24	2.79099e-19	0.455386	0.328	0.057
T8-e	Psat1	1.12365e-23	3.48926e-19	0.603366	0.343	0.054
T8-e	Hnrnpdl	1.19003e-23	3.69539e-19	0.746268	0.756	0.349
T8-e	Banf1	1.72137e-23	5.34538e-19	0.752284	0.819	0.431
T8-e	Hnrnpa0	1.91718e-23	5.95342e-19	0.516379	0.904	0.678
T8-e	Tmem97	2.42241e-23	7.5223e-19	0.391083	0.232	0.019
T8-e	Psmb2	2.7084e-23	8.41038e-19	0.731708	0.822	0.425
T8-e	Eef1e1	3.30565e-23	1.0265e-18	0.666958	0.566	0.196
T8-e	Tcerg1	3.75722e-23	1.16673e-18	0.544826	0.422	0.132
T8-e	Iars	4.43248e-23	1.37642e-18	0.469998	0.358	0.089
T8-e	Nudt5	6.65018e-23	2.06508e-18	0.493997	0.446	0.145
T8-e	Smyd2	6.86179e-23	2.13079e-18	0.529209	0.325	0.049
T8-e	Eif4e	7.61968e-23	2.36614e-18	0.603122	0.542	0.195
T8-e	Ppat	7.78319e-23	2.41691e-18	0.477998	0.373	0.102
T8-e	Eif1a	7.97677e-23	2.47703e-18	0.613268	0.473	0.147
T8-e	Taf10	8.22003e-23	2.55257e-18	0.590634	0.883	0.607
T8-e	Bax	1.11052e-22	3.44851e-18	0.694351	0.762	0.408
T8-e	Rbbp7	1.11464e-22	3.46129e-18	0.654593	0.696	0.298
T8-e	Bop1	1.29838e-22	4.03186e-18	0.47583	0.419	0.118
T8-e	Nip7	1.46442e-22	4.54747e-18	0.612919	0.557	0.212
T8-e	Uchl3	1.49797e-22	4.65164e-18	0.757304	0.651	0.24
T8-e	Snrpb	1.59965e-22	4.96739e-18	0.66653	0.901	0.608
T8-e	Sar1a	1.67636e-22	5.20559e-18	0.60108	0.593	0.227
T8-e	Rrp1b	1.84127e-22	5.71769e-18	0.674259	0.437	0.101
T8-e	Psme3	1.92543e-22	5.97905e-18	0.634967	0.47	0.142
T8-e	Slc19a1	2.27045e-22	7.05042e-18	0.503063	0.307	0.046
T8-e	Rbm8a	2.28573e-22	7.09787e-18	0.750689	0.798	0.399
T8-e	Llph	2.42819e-22	7.54026e-18	0.666721	0.837	0.489
T8-e	Pum3	3.27374e-22	1.01659e-17	0.553338	0.482	0.171
T8-e	Mrpl20	4.09857e-22	1.27273e-17	0.739176	0.729	0.331
T8-e	Mrps6	5.15233e-22	1.59995e-17	0.532091	0.37	0.103
T8-e	Pomp	5.39009e-22	1.67379e-17	0.59123	0.864	0.586
T8-e	Bzw2	6.48968e-22	2.01524e-17	0.625824	0.687	0.287
T8-e	Nars	6.8868e-22	2.13856e-17	0.696367	0.605	0.203
T8-e	Hsph1	8.08253e-22	2.50987e-17	0.601508	0.47	0.141
T8-e	Cdc37	9.93927e-22	3.08644e-17	0.64628	0.816	0.477
T8-e	Nasp	1.00464e-21	3.11972e-17	0.609988	0.536	0.2
T8-e	Hint1	1.10696e-21	3.43745e-17	0.575241	0.925	0.741
T8-e	Pole3	1.12274e-21	3.48645e-17	0.415176	0.346	0.089
T8-e	Irf8	1.141e-21	3.54314e-17	0.814737	0.34	0.067
T8-e	Psma3	1.31916e-21	4.09638e-17	0.582284	0.892	0.603
T8-e	Bzw1	1.487e-21	4.61759e-17	0.690823	0.72	0.337
T8-e	Eif3j1	1.5508e-21	4.81569e-17	0.652718	0.587	0.22
T8-e	Ndufb4	1.78533e-21	5.54399e-17	0.518868	0.756	0.425
T8-e	Mat2a	2.16361e-21	6.71865e-17	0.85527	0.759	0.359
T8-e	Gspt1	2.36521e-21	7.34469e-17	0.699844	0.651	0.28
T8-e	Nefh	2.76186e-21	8.57641e-17	0.482843	0.268	0.037
T8-e	Kmt5a	2.77256e-21	8.60963e-17	0.425499	0.404	0.13
T8-e	Slamf7	3.26298e-21	1.01325e-16	0.541646	0.316	0.07
T8-e	Dnajc2	3.28719e-21	1.02077e-16	0.618684	0.633	0.284
T8-e	Strap	3.45241e-21	1.07208e-16	0.623232	0.599	0.231
T8-e	Atp5g3	3.81148e-21	1.18358e-16	0.653738	0.846	0.492
T8-e	Ube2e1	4.14451e-21	1.28699e-16	0.338936	0.431	0.172
T8-e	Fubp1	5.63228e-21	1.74899e-16	0.609994	0.861	0.575
T8-e	Gps1	6.17079e-21	1.91621e-16	0.48811	0.452	0.153
T8-e	Ahsa1	6.35509e-21	1.97345e-16	0.525385	0.611	0.28
T8-e	Agpat5	6.53128e-21	2.02816e-16	0.486145	0.386	0.109
T8-e	Ndufb6	6.74889e-21	2.09573e-16	0.485696	0.602	0.283
T8-e	Cd160	7.31494e-21	2.27151e-16	0.738822	0.449	0.147
T8-e	Wdr61	8.93858e-21	2.7757e-16	0.439188	0.431	0.141
T8-e	Tmem238	8.94872e-21	2.77885e-16	0.617792	0.38	0.076
T8-e	Edf1	9.06518e-21	2.81501e-16	0.554266	0.898	0.626
T8-e	Atp5d	1.01513e-20	3.15229e-16	0.564201	0.907	0.695
T8-e	Timm9	1.03189e-20	3.20431e-16	0.566728	0.536	0.202
T8-e	Eif4g1	1.05557e-20	3.27786e-16	0.594156	0.657	0.293
T8-e	Anp32e	1.22015e-20	3.78893e-16	0.564894	0.611	0.248
T8-e	Cox7b	1.22417e-20	3.80142e-16	0.545407	0.928	0.682
T8-e	Caprin1	1.56837e-20	4.87027e-16	0.484083	0.623	0.282
T8-e	Pkm	1.59965e-20	4.96738e-16	0.688905	0.846	0.531
T8-e	Higd1a	2.2833e-20	7.09033e-16	0.596998	0.693	0.35
T8-e	Mrps24	2.29355e-20	7.12216e-16	0.548048	0.747	0.417
T8-e	Psmd1	2.44558e-20	7.59425e-16	0.455182	0.395	0.121
T8-e	Txnl4a	2.80759e-20	8.71842e-16	0.545872	0.518	0.184
T8-e	Txnl1	2.92928e-20	9.09629e-16	0.50312	0.599	0.258
T8-e	Pin1	3.46768e-20	1.07682e-15	0.497788	0.506	0.195
T8-e	Cdk6	4.19689e-20	1.30326e-15	0.524788	0.361	0.092
T8-e	Canx	4.25011e-20	1.31979e-15	0.665737	0.642	0.296
T8-e	Nop14	5.65466e-20	1.75594e-15	0.514514	0.47	0.159
T8-e	Ccdc86	6.08354e-20	1.88912e-15	0.486034	0.389	0.101
T8-e	Bysl	6.8564e-20	2.12912e-15	0.496273	0.377	0.098
T8-e	Ndufa4	8.80119e-20	2.73303e-15	0.5489	0.958	0.803
T8-e	Polr2l	1.07217e-19	3.3294e-15	0.531936	0.428	0.123
T8-e	Znhit6	1.15203e-19	3.57741e-15	0.437104	0.37	0.112
T8-e	Larp1	1.55011e-19	4.81355e-15	0.692922	0.663	0.255
T8-e	Psma2	1.61683e-19	5.02075e-15	0.51449	0.892	0.638
T8-e	Sumo2	1.68475e-19	5.23167e-15	0.551905	0.952	0.79
T8-e	Smarcc1	1.74162e-19	5.40825e-15	0.482369	0.44	0.143
T8-e	Cebpz	2.107e-19	6.54285e-15	0.517374	0.617	0.294
T8-e	Cct4	2.24955e-19	6.98554e-15	0.588636	0.825	0.49
T8-e	Mydgf	2.27737e-19	7.07191e-15	0.548332	0.53	0.203
T8-e	Timm50	2.2961e-19	7.13009e-15	0.464436	0.422	0.126
T8-e	Eif2b3	2.77312e-19	8.61136e-15	0.385306	0.277	0.068
T8-e	Hnrnpa2b1	3.31164e-19	1.02836e-14	0.523289	0.943	0.75
T8-e	Dctd	3.43089e-19	1.06539e-14	0.3716	0.208	0.029
T8-e	Mrpl54	3.90052e-19	1.21123e-14	0.575846	0.654	0.299
T8-e	Psmd7	3.92393e-19	1.2185e-14	0.601934	0.672	0.306
T8-e	Tomm70a	4.0114e-19	1.24566e-14	0.558173	0.476	0.169
T8-e	Lsm7	4.25061e-19	1.31994e-14	0.555612	0.642	0.316
T8-e	Cyc1	4.71875e-19	1.46531e-14	0.521844	0.666	0.325
T8-e	Wdr46	5.04078e-19	1.56531e-14	0.406622	0.413	0.127
T8-e	Aen	5.88262e-19	1.82673e-14	0.4328	0.389	0.109
T8-e	Grpel1	6.45629e-19	2.00487e-14	0.457845	0.599	0.285
T8-e	Clns1a	6.95867e-19	2.16088e-14	0.473048	0.548	0.199
T8-e	Rpl31	7.53323e-19	2.3393e-14	0.380781	0.991	0.954
T8-e	Lsm12	7.59654e-19	2.35895e-14	0.566884	0.651	0.28
T8-e	Rcl1	7.68571e-19	2.38664e-14	0.466951	0.37	0.1
T8-e	Hat1	8.13659e-19	2.52666e-14	0.433992	0.389	0.116
T8-e	Gart	8.43346e-19	2.61884e-14	0.497274	0.488	0.183
T8-e	Eif3l	9.08083e-19	2.81987e-14	0.504442	0.627	0.295
T8-e	Tubb4b	1.03945e-18	3.22779e-14	0.610827	0.69	0.366
T8-e	Grwd1	1.11865e-18	3.47373e-14	0.288795	0.292	0.089
T8-e	Aimp2	1.12243e-18	3.48547e-14	0.506724	0.422	0.125
T8-e	Vars	1.13516e-18	3.52501e-14	0.505556	0.569	0.224
T8-e	Mthfd2	1.15769e-18	3.59497e-14	0.523829	0.431	0.135
T8-e	Bcl2a1b	1.32729e-18	4.12165e-14	0.680842	0.334	0.11
T8-e	Utp11	1.44981e-18	4.50209e-14	0.403509	0.47	0.21
T8-e	Eny2	1.70781e-18	5.30327e-14	0.571875	0.693	0.313
T8-e	Rbm17	1.81794e-18	5.64524e-14	0.418962	0.488	0.203
T8-e	Lsm2	2.17021e-18	6.73916e-14	0.605622	0.608	0.251
T8-e	Pabpc4	2.19647e-18	6.82071e-14	0.502565	0.373	0.095
T8-e	Ddx18	2.24623e-18	6.97522e-14	0.616269	0.684	0.336
T8-e	Atp5f1	2.39227e-18	7.42872e-14	0.507911	0.898	0.688
T8-e	Dad1	2.47685e-18	7.69135e-14	0.553614	0.919	0.752
T8-e	Lad1	2.48788e-18	7.72561e-14	0.440712	0.151	0.004
T8-e	Fam136a	2.52874e-18	7.85251e-14	0.450743	0.328	0.094
T8-e	Ndufb7	2.96327e-18	9.20185e-14	0.500553	0.883	0.595
T8-e	Eif6	3.15853e-18	9.8082e-14	0.607841	0.729	0.363
T8-e	Mphosph10	3.40981e-18	1.05885e-13	0.495188	0.536	0.221
T8-e	Ruvbl2	3.65265e-18	1.13426e-13	0.550214	0.41	0.108
T8-e	Aatf	3.88415e-18	1.20614e-13	0.421977	0.407	0.13
T8-e	Comtd1	5.11287e-18	1.5877e-13	0.381576	0.271	0.079
T8-e	Mrps7	5.1451e-18	1.59771e-13	0.498215	0.485	0.162
T8-e	Alyref	5.65866e-18	1.75718e-13	0.594788	0.548	0.214
T8-e	Ctps	5.8083e-18	1.80365e-13	0.336173	0.244	0.057
T8-e	Rsl24d1	6.33898e-18	1.96844e-13	0.525844	0.512	0.199
T8-e	Rwdd1	8.26014e-18	2.56502e-13	0.548685	0.657	0.363
T8-e	Mars	9.4219e-18	2.92578e-13	0.437413	0.349	0.092
T8-e	Ssb	1.09051e-17	3.38636e-13	0.629365	0.877	0.549
T8-e	Ddx27	1.09778e-17	3.40895e-13	0.521673	0.503	0.19
T8-e	Abce1	1.2358e-17	3.83754e-13	0.462383	0.5	0.175
T8-e	Elob	1.38077e-17	4.2877e-13	0.458085	0.94	0.746
T8-e	Thop1	1.49929e-17	4.65574e-13	0.316376	0.205	0.024
T8-e	Psmd2	1.56615e-17	4.86336e-13	0.466302	0.542	0.234
T8-e	Bcl7c	2.3813e-17	7.39466e-13	0.449047	0.428	0.136
T8-e	Cks2	2.46778e-17	7.66319e-13	0.505024	0.262	0.056
T8-e	Heatr1	3.29282e-17	1.02252e-12	0.408167	0.349	0.09
T8-e	Ltv1	3.7629e-17	1.16849e-12	0.43821	0.419	0.137
T8-e	Ubl4a	3.82514e-17	1.18782e-12	0.453747	0.446	0.163
T8-e	Psmd6	3.86414e-17	1.19993e-12	0.453622	0.557	0.252
T8-e	Ndufa5	4.0267e-17	1.25041e-12	0.609916	0.726	0.39
T8-e	Usmg5	4.32798e-17	1.34397e-12	0.589062	0.774	0.431
T8-e	Denr	4.61966e-17	1.43454e-12	0.455374	0.608	0.315
T8-e	Ndufb2	4.80003e-17	1.49055e-12	0.434756	0.627	0.305
T8-e	Psmd12	4.96756e-17	1.54258e-12	0.465754	0.53	0.232
T8-e	Nol6	5.38783e-17	1.67308e-12	0.282232	0.238	0.067
T8-e	Pla2g12a	5.52292e-17	1.71503e-12	0.390445	0.256	0.056
T8-e	Ssr4	5.79277e-17	1.79883e-12	0.470886	0.889	0.632
T8-e	Pfdn6	7.08804e-17	2.20105e-12	0.473199	0.59	0.26
T8-e	Txn2	7.24964e-17	2.25123e-12	0.613917	0.747	0.394
T8-e	Phf5a	7.56004e-17	2.34762e-12	0.496836	0.645	0.305
T8-e	Rangap1	7.69442e-17	2.38935e-12	0.357663	0.464	0.181
T8-e	Pdcd11	7.73452e-17	2.4018e-12	0.509603	0.458	0.151
T8-e	Pwp1	8.85106e-17	2.74852e-12	0.376451	0.322	0.084
T8-e	Mdn1	9.51129e-17	2.95354e-12	0.541827	0.473	0.159
T8-e	Cmss1	9.98943e-17	3.10202e-12	0.412214	0.307	0.074
T8-e	Rpn1	1.09467e-16	3.39929e-12	0.553223	0.446	0.157
T8-e	Atp1a1	1.1055e-16	3.43291e-12	0.404256	0.633	0.332
T8-e	Ipo7	1.15097e-16	3.5741e-12	0.39696	0.316	0.105
T8-e	Utp18	1.20718e-16	3.74865e-12	0.46932	0.467	0.152
T8-e	Tfdp1	1.36429e-16	4.23653e-12	0.36798	0.283	0.061
T8-e	Ddx56	1.53105e-16	4.75437e-12	0.340896	0.286	0.076
T8-e	Psmd14	1.58829e-16	4.93211e-12	0.413302	0.503	0.23
T8-e	Uchl5	1.6409e-16	5.09548e-12	0.405022	0.401	0.137
T8-e	Id3	1.79684e-16	5.57972e-12	0.856939	0.542	0.265
T8-e	Mrps28	1.89877e-16	5.89624e-12	0.437576	0.449	0.163
T8-e	Rbmxl1	2.40303e-16	7.46214e-12	0.491734	0.482	0.16
T8-e	Pfn1	2.72714e-16	8.46859e-12	0.389718	1	0.99
T8-e	Smyd5	2.9951e-16	9.30069e-12	0.377631	0.247	0.053
T8-e	Fkbp2	3.05963e-16	9.50107e-12	0.523344	0.434	0.136
T8-e	Mcm6	3.07496e-16	9.54867e-12	0.424183	0.361	0.128
T8-e	Ola1	3.21809e-16	9.99313e-12	0.531122	0.599	0.262
T8-e	Siva1	3.2747e-16	1.01689e-11	0.398731	0.38	0.122
T8-e	Adsl	3.6471e-16	1.13253e-11	0.377789	0.361	0.117
T8-e	Eif4a3	4.47169e-16	1.38859e-11	0.374674	0.63	0.301
T8-e	Cinp	4.99395e-16	1.55077e-11	0.32717	0.241	0.058
T8-e	Cd82	5.21399e-16	1.6191e-11	0.69877	0.557	0.293
T8-e	Tsr1	5.24314e-16	1.62815e-11	0.397394	0.337	0.107
T8-e	Srrm1	5.48427e-16	1.70303e-11	0.349579	0.663	0.367
T8-e	Mcm5	6.03154e-16	1.87297e-11	0.322378	0.235	0.062
T8-e	Stoml2	6.19664e-16	1.92424e-11	0.561075	0.506	0.162
T8-e	Bsg	6.60432e-16	2.05084e-11	0.471618	0.708	0.377
T8-e	Glrx5	6.71779e-16	2.08608e-11	0.569008	0.608	0.276
T8-e	Psmd11	7.47708e-16	2.32186e-11	0.458291	0.566	0.251
T8-e	Idh3a	8.19811e-16	2.54576e-11	0.365917	0.383	0.149
T8-e	Polr2h	8.53066e-16	2.64902e-11	0.476398	0.518	0.211
T8-e	Timm17a	8.85432e-16	2.74953e-11	0.468216	0.512	0.22
T8-e	Vdac2	9.74824e-16	3.02712e-11	0.501159	0.768	0.46
T8-e	Gpatch4	1.05837e-15	3.28655e-11	0.386603	0.506	0.206
T8-e	Cad	1.06844e-15	3.31782e-11	0.397505	0.292	0.074
T8-e	Rpl7l1	1.25358e-15	3.89273e-11	0.53628	0.557	0.226
T8-e	Hprt	1.40959e-15	4.37721e-11	0.487945	0.617	0.313
T8-e	Utp14a	1.44311e-15	4.48129e-11	0.466618	0.491	0.202
T8-e	Hnrnpf	1.5405e-15	4.7837e-11	0.434811	0.985	0.89
T8-e	Lars	1.59659e-15	4.95788e-11	0.426394	0.41	0.135
T8-e	Esf1	1.69728e-15	5.27058e-11	0.424319	0.548	0.243
T8-e	Acot7	1.81973e-15	5.6508e-11	0.367581	0.238	0.046
T8-e	Mrps18a	1.82696e-15	5.67327e-11	0.285013	0.404	0.162
T8-e	Pfdn2	1.91052e-15	5.93273e-11	0.589217	0.75	0.396
T8-e	Farsb	2.07639e-15	6.4478e-11	0.406964	0.419	0.152
T8-e	Bccip	2.14211e-15	6.65188e-11	0.525488	0.569	0.24
T8-e	Mrpl19	2.18226e-15	6.77656e-11	0.471832	0.443	0.158
T8-e	Ufm1	2.35397e-15	7.30979e-11	0.436822	0.458	0.175
T8-e	Pinx1	2.51919e-15	7.82285e-11	0.349557	0.298	0.087
T8-e	Mtap	2.55941e-15	7.94774e-11	0.456534	0.437	0.14
T8-e	Mrpl17	2.68267e-15	8.33048e-11	0.52047	0.497	0.185
T8-e	Dis3	3.07236e-15	9.5406e-11	0.274918	0.184	0.042
T8-e	Hsp90b1	3.25481e-15	1.01072e-10	0.663959	0.732	0.43
T8-e	Top1	3.63011e-15	1.12726e-10	0.556139	0.762	0.438
T8-e	Fasn	3.99954e-15	1.24198e-10	0.396358	0.346	0.098
T8-e	Abcf2	4.18811e-15	1.30053e-10	0.417315	0.343	0.105
T8-e	Ndufc2	4.57613e-15	1.42103e-10	0.533084	0.741	0.403
T8-e	Emc6	4.99351e-15	1.55063e-10	0.517377	0.59	0.289
T8-e	Chchd1	5.04391e-15	1.56628e-10	0.515656	0.675	0.356
T8-e	Atp5o.1	5.07774e-15	1.57679e-10	0.471295	0.873	0.616
T8-e	Bcap29	6.135e-15	1.9051e-10	0.466788	0.467	0.163
T8-e	Psmb7	6.14484e-15	1.90816e-10	0.312981	0.515	0.254
T8-e	Lcp1	6.45935e-15	2.00582e-10	0.473956	0.955	0.749
T8-e	Isy1	6.56173e-15	2.03761e-10	0.395431	0.425	0.162
T8-e	Sms	6.70502e-15	2.08211e-10	0.450783	0.599	0.313
T8-e	Mrps14	6.73127e-15	2.09026e-10	0.388185	0.777	0.473
T8-e	Slc7a1	6.74417e-15	2.09427e-10	0.345043	0.304	0.1
T8-e	Ndufaf8	6.8793e-15	2.13623e-10	0.362779	0.557	0.268
T8-e	Polr1a	7.04765e-15	2.18851e-10	0.358137	0.289	0.083
T8-e	Wdr75	7.0635e-15	2.19343e-10	0.387911	0.328	0.092
T8-e	Fkbp1a	7.59031e-15	2.35702e-10	0.537367	0.723	0.379
T8-e	Polr3d	7.86741e-15	2.44307e-10	0.324183	0.28	0.071
T8-e	Ssrp1	8.35115e-15	2.59328e-10	0.556669	0.657	0.313
T8-e	Srsf6	8.77062e-15	2.72354e-10	0.502778	0.675	0.365
T8-e	Ifng	8.98757e-15	2.79091e-10	1.10212	0.139	0.011
T8-e	Atp5j	9.41358e-15	2.9232e-10	0.477007	0.913	0.682
T8-e	Thyn1	9.53692e-15	2.9615e-10	0.348867	0.328	0.118
T8-e	Hnrnpc	9.56703e-15	2.97085e-10	0.563631	0.822	0.5
T8-e	Mrpl21	1.04502e-14	3.24511e-10	0.48784	0.587	0.286
T8-e	Cdc34	1.11879e-14	3.47418e-10	0.326266	0.361	0.134
T8-e	Cluh	1.21553e-14	3.77457e-10	0.397419	0.25	0.05
T8-e	Tmem147	1.21636e-14	3.77717e-10	0.434283	0.476	0.176
T8-e	Eif3d	1.23394e-14	3.83174e-10	0.535506	0.708	0.373
T8-e	Mak16	1.24806e-14	3.87561e-10	0.43694	0.497	0.216
T8-e	Polr2e	1.27621e-14	3.963e-10	0.506989	0.648	0.348
T8-e	Bud23	1.31242e-14	4.07545e-10	0.415415	0.386	0.13
T8-e	Ifrd2	1.32175e-14	4.10443e-10	0.445651	0.337	0.074
T8-e	Rcc1	1.33099e-14	4.13313e-10	0.303144	0.199	0.034
T8-e	Sdhaf1	1.38523e-14	4.30154e-10	0.400235	0.358	0.127
T8-e	Mrps18b	1.39353e-14	4.32732e-10	0.392525	0.473	0.178
T8-e	Abcf1	1.41672e-14	4.39935e-10	0.513942	0.623	0.263
T8-e	Dnajb11	1.45286e-14	4.51158e-10	0.338284	0.464	0.21
T8-e	Kpnb1	1.57391e-14	4.88745e-10	0.438799	0.482	0.201
T8-e	Larp4	1.67962e-14	5.21572e-10	0.431696	0.422	0.148
T8-e	Sf3b4	1.76381e-14	5.47716e-10	0.346481	0.367	0.138
T8-e	Snd1	1.79833e-14	5.58435e-10	0.362538	0.319	0.1
T8-e	Sfxn1	1.8218e-14	5.65723e-10	0.435113	0.446	0.183
T8-e	Sf3b5	1.8912e-14	5.87274e-10	0.393608	0.765	0.456
T8-e	Kpna3	1.99735e-14	6.20236e-10	0.308223	0.235	0.056
T8-e	Hivep3	2.01685e-14	6.26291e-10	0.568324	0.187	0.032
T8-e	Dynll1	2.06289e-14	6.40589e-10	0.492322	0.88	0.691
T8-e	Imp4	2.29744e-14	7.13424e-10	0.373634	0.452	0.202
T8-e	Hnrnpa1	2.34033e-14	7.26742e-10	0.554095	0.87	0.639
T8-e	Metap2	2.47685e-14	7.69136e-10	0.512143	0.654	0.303
T8-e	Mrpl16	2.59702e-14	8.06454e-10	0.361715	0.328	0.12
T8-e	Atp5e	2.71337e-14	8.42583e-10	0.359278	0.976	0.924
T8-e	Abhd11	2.901e-14	9.00848e-10	0.329798	0.343	0.102
T8-e	Ddb1	3.10127e-14	9.63036e-10	0.347754	0.407	0.167
T8-e	Psmc4	3.12282e-14	9.6973e-10	0.331747	0.491	0.243
T8-e	Cd320	3.14462e-14	9.765e-10	0.305319	0.22	0.042
T8-e	Prmt7	3.16755e-14	9.8362e-10	0.372776	0.346	0.106
T8-e	Smco4	3.20009e-14	9.93725e-10	0.346246	0.307	0.088
T8-e	Psme1	3.2731e-14	1.0164e-09	0.45772	0.955	0.865
T8-e	Nup43	3.75588e-14	1.16631e-09	0.30444	0.241	0.065
T8-e	Nle1	4.29253e-14	1.33296e-09	0.336725	0.268	0.07
T8-e	Mrpl42	4.41867e-14	1.37213e-09	0.476729	0.584	0.287
T8-e	Brix1	4.50484e-14	1.39889e-09	0.465724	0.503	0.208
T8-e	Bola3	4.97152e-14	1.54381e-09	0.388891	0.5	0.21
T8-e	Psmd13	5.21753e-14	1.6202e-09	0.371008	0.566	0.292
T8-e	Cks1b	5.33815e-14	1.65766e-09	0.304311	0.205	0.033
T8-e	Utp20	5.3425e-14	1.65901e-09	0.347817	0.307	0.078
T8-e	Nadk	5.43232e-14	1.6869e-09	0.29376	0.274	0.096
T8-e	Sdad1	5.43799e-14	1.68866e-09	0.315411	0.34	0.123
T8-e	Snrpd3	5.49239e-14	1.70555e-09	0.507345	0.852	0.567
T8-e	Slc3a2	5.60885e-14	1.74172e-09	0.478514	0.648	0.331
T8-e	Rnf126	5.76557e-14	1.79038e-09	0.360714	0.361	0.118
T8-e	Atp5j2	5.85284e-14	1.81748e-09	0.34048	0.94	0.764
T8-e	Ctu2	6.27898e-14	1.94981e-09	0.297028	0.316	0.1
T8-e	Guk1	6.33677e-14	1.96776e-09	0.402179	0.494	0.222
T8-e	Cox5b	6.46601e-14	2.00789e-09	0.431618	0.91	0.678
T8-e	Mcm3	6.62561e-14	2.05745e-09	0.405721	0.289	0.094
T8-e	Xcl1	6.65618e-14	2.06694e-09	1.84233	0.383	0.146
T8-e	Eif1ad	6.67536e-14	2.0729e-09	0.314157	0.38	0.155
T8-e	Bst2	6.84015e-14	2.12407e-09	0.617109	0.777	0.455
T8-e	Mir155hg	6.98112e-14	2.16785e-09	0.348827	0.12	0.012
T8-e	Qdpr	7.03779e-14	2.18544e-09	0.315741	0.416	0.169
T8-e	Txn1	7.15242e-14	2.22104e-09	0.671036	0.75	0.496
T8-e	Naa25	7.31397e-14	2.27121e-09	0.282769	0.271	0.077
T8-e	Prpf19	8.26011e-14	2.56501e-09	0.410611	0.41	0.156
T8-e	Sod2	8.29769e-14	2.57668e-09	0.36795	0.512	0.223
T8-e	Naa20	8.69125e-14	2.69889e-09	0.374587	0.373	0.137
T8-e	Psmg3	8.73157e-14	2.71141e-09	0.333227	0.316	0.098
T8-e	Gnl2	9.49952e-14	2.94988e-09	0.381162	0.355	0.118
T8-e	Magohb	1.09294e-13	3.39392e-09	0.350535	0.292	0.082
T8-e	Sdf2l1	1.09533e-13	3.40133e-09	0.410311	0.277	0.078
T8-e	Polr1b	1.10148e-13	3.42042e-09	0.287609	0.208	0.042
T8-e	Zranb2	1.11499e-13	3.46236e-09	0.373373	0.527	0.247
T8-e	Pitrm1	1.16706e-13	3.62407e-09	0.333845	0.25	0.064
T8-e	Cox7c	1.17656e-13	3.65357e-09	0.437694	0.961	0.818
T8-e	Nudt19	1.2921e-13	4.01236e-09	0.345647	0.358	0.131
T8-e	Utf1	1.39446e-13	4.3302e-09	0.37644	0.117	0.002
T8-e	Uqcr10	1.44252e-13	4.47945e-09	0.525907	0.846	0.561
T8-e	Mrpl36	1.45083e-13	4.50527e-09	0.536414	0.566	0.255
T8-e	Noc4l	1.4753e-13	4.58126e-09	0.354133	0.262	0.071
T8-e	Pou2f2	1.4858e-13	4.61386e-09	0.664111	0.38	0.15
T8-e	Psmg2	1.50451e-13	4.67194e-09	0.336027	0.319	0.103
T8-e	Twistnb	1.60948e-13	4.99792e-09	0.394436	0.533	0.254
T8-e	Lrrc59	1.61899e-13	5.02746e-09	0.383394	0.322	0.102
T8-e	Dph3	1.63373e-13	5.07322e-09	0.494634	0.548	0.223
T8-e	Pes1	1.67779e-13	5.21003e-09	0.40879	0.367	0.118
T8-e	Sigmar1	1.78312e-13	5.53712e-09	0.299854	0.265	0.083
T8-e	Atic	1.92e-13	5.96216e-09	0.378006	0.482	0.231
T8-e	Immt	1.98732e-13	6.17123e-09	0.372851	0.503	0.226
T8-e	Sdhb	2.07492e-13	6.44326e-09	0.450214	0.642	0.328
T8-e	Smn1	2.10874e-13	6.54828e-09	0.365983	0.322	0.115
T8-e	Mrps5	2.14496e-13	6.66074e-09	0.32033	0.428	0.167
T8-e	Pbdc1	2.15104e-13	6.67961e-09	0.363025	0.413	0.17
T8-e	Pold2	2.57865e-13	8.00749e-09	0.330759	0.31	0.09
T8-e	Ube2s	2.59363e-13	8.05399e-09	0.50813	0.672	0.369
T8-e	Elp5	2.97763e-13	9.24644e-09	0.250116	0.232	0.073
T8-e	Eloc	3.44311e-13	1.06919e-08	0.460106	0.639	0.32
T8-e	Nol11	3.57148e-13	1.10905e-08	0.390347	0.383	0.14
T8-e	Cdk2ap1	3.57344e-13	1.10966e-08	0.383501	0.337	0.113
T8-e	Dnajc19	3.82755e-13	1.18857e-08	0.348016	0.539	0.255
T8-e	Polr1d	4.26114e-13	1.32321e-08	0.454614	0.846	0.599
T8-e	Relb	4.39884e-13	1.36597e-08	0.375683	0.34	0.113
T8-e	Hmgn1	4.5645e-13	1.41741e-08	0.51365	0.765	0.484
T8-e	Snrpa	4.94914e-13	1.53686e-08	0.461795	0.464	0.163
T8-e	Xpot	5.62165e-13	1.74569e-08	0.264849	0.211	0.056
T8-e	Pfdn4	5.70462e-13	1.77146e-08	0.366985	0.383	0.15
T8-e	Wdr83os	5.72207e-13	1.77687e-08	0.470635	0.696	0.381
T8-e	Aimp1	6.03264e-13	1.87332e-08	0.42233	0.681	0.414
T8-e	Gadd45b	6.04536e-13	1.87727e-08	0.654311	0.229	0.052
T8-e	Ddx54	6.46982e-13	2.00907e-08	0.252716	0.44	0.215
T8-e	Gsto1	6.66531e-13	2.06978e-08	0.314844	0.247	0.062
T8-e	Mtx2	6.75131e-13	2.09649e-08	0.277763	0.262	0.098
T8-e	Nat10	7.47953e-13	2.32262e-08	0.343137	0.268	0.069
T8-e	Ipo4	7.90519e-13	2.4548e-08	0.296749	0.238	0.057
T8-e	Srp72	8.66644e-13	2.69119e-08	0.267476	0.47	0.241
T8-e	Mcm2	9.43609e-13	2.93019e-08	0.363643	0.265	0.077
T8-e	Lta	9.58852e-13	2.97752e-08	0.522915	0.187	0.039
T8-e	Polr2k	1.13898e-12	3.53689e-08	0.359816	0.557	0.282
T8-e	Prmt5	1.18944e-12	3.69358e-08	0.371061	0.343	0.106
T8-e	Mrpl35	1.23465e-12	3.83397e-08	0.319565	0.437	0.188
T8-e	Zmat2	1.25126e-12	3.88554e-08	0.369663	0.542	0.26
T8-e	Exosc8	1.2806e-12	3.97666e-08	0.360478	0.536	0.273
T8-e	Ak6	1.3019e-12	4.04279e-08	0.353602	0.28	0.081
T8-e	Mapkapk2	1.40099e-12	4.35049e-08	0.298763	0.274	0.093
T8-e	Bcl3	1.47176e-12	4.57026e-08	0.305826	0.19	0.048
T8-e	Ppif	1.61819e-12	5.02495e-08	0.31789	0.301	0.091
T8-e	Cfdp1	1.72035e-12	5.34221e-08	0.473927	0.545	0.251
T8-e	Nop2	1.86709e-12	5.79787e-08	0.435882	0.304	0.067
T8-e	Yrdc	1.95001e-12	6.05536e-08	0.422641	0.38	0.14
T8-e	Cyb5b	1.98032e-12	6.14949e-08	0.310056	0.38	0.144
T8-e	Rbx1	2.21183e-12	6.86838e-08	0.404656	0.88	0.676
T8-e	Nfkb1	2.23835e-12	6.95074e-08	0.569546	0.566	0.307
T8-e	Rrp1	2.24925e-12	6.98459e-08	0.475317	0.666	0.362
T8-e	Tmed5	2.27408e-12	7.06171e-08	0.398204	0.599	0.307
T8-e	Tfrc	2.2956e-12	7.12852e-08	0.339406	0.181	0.037
T8-e	Psmg1	2.30672e-12	7.16305e-08	0.317554	0.316	0.111
T8-e	Clptm1l	2.33033e-12	7.23637e-08	0.319004	0.386	0.182
T8-e	Naa15	2.50491e-12	7.77849e-08	0.421918	0.542	0.238
T8-e	Kcnq1ot1	2.52245e-12	7.83297e-08	0.543359	0.777	0.49
T8-e	Ubap2l	3.23594e-12	1.00486e-07	0.408415	0.69	0.377
T8-e	Prrc2a	3.43307e-12	1.06607e-07	0.263769	0.485	0.242
T8-e	Ube2l3	3.65934e-12	1.13634e-07	0.447275	0.738	0.418
T8-e	Hypk	3.7948e-12	1.1784e-07	0.362336	0.527	0.247
T8-e	Nubp1	3.82233e-12	1.18695e-07	0.343746	0.446	0.206
T8-e	Zmynd19	3.90055e-12	1.21124e-07	0.280549	0.163	0.035
T8-e	Polr2j	4.03816e-12	1.25397e-07	0.337027	0.617	0.358
T8-e	Bag1	4.10543e-12	1.27486e-07	0.411657	0.596	0.308
T8-e	Ubtf	4.14144e-12	1.28604e-07	0.367263	0.551	0.299
T8-e	Smarca5	4.19723e-12	1.30336e-07	0.458676	0.636	0.313
T8-e	Sar1b	4.22638e-12	1.31242e-07	0.284138	0.41	0.174
T8-e	Pycrl	4.49456e-12	1.3957e-07	0.293904	0.253	0.067
T8-e	Gadd45g	4.51591e-12	1.40233e-07	0.489506	0.178	0.036
T8-e	Wdr77	4.67996e-12	1.45327e-07	0.302773	0.292	0.096
T8-e	Ddx1	5.02767e-12	1.56124e-07	0.34722	0.313	0.085
T8-e	Npepl1	5.03497e-12	1.56351e-07	0.36641	0.361	0.139
T8-e	Exosc5	5.17463e-12	1.60688e-07	0.360694	0.527	0.246
T8-e	Smarca4	5.32486e-12	1.65353e-07	0.314648	0.419	0.191
T8-e	Las1l	5.61487e-12	1.74359e-07	0.366096	0.401	0.141
T8-e	Sf3a3	5.88553e-12	1.82763e-07	0.339221	0.44	0.17
T8-e	Klhdc4	5.97432e-12	1.85521e-07	0.333969	0.283	0.087
T8-e	Prpf31	6.13466e-12	1.905e-07	0.322056	0.38	0.149
T8-e	Uqcrb	6.37534e-12	1.97973e-07	0.450475	0.834	0.553
T8-e	Parl	6.62696e-12	2.05787e-07	0.34882	0.389	0.159
T8-e	Atf4	6.72223e-12	2.08745e-07	0.317469	0.506	0.277
T8-e	Eef1d	7.75934e-12	2.40951e-07	0.332145	0.973	0.88
T8-e	Elavl1	7.8738e-12	2.44505e-07	0.305925	0.479	0.239
T8-e	Dut	8.0319e-12	2.49415e-07	0.408834	0.443	0.212
T8-e	Imp3	8.22658e-12	2.5546e-07	0.325091	0.654	0.413
T8-e	Rnps1	8.69265e-12	2.69933e-07	0.390241	0.446	0.187
T8-e	Trnt1	8.80945e-12	2.7356e-07	0.33667	0.325	0.119
T8-e	Tcof1	9.46313e-12	2.93859e-07	0.403092	0.56	0.294
T8-e	Mtch2	9.5629e-12	2.96957e-07	0.307414	0.464	0.189
T8-e	Psmd3	9.62669e-12	2.98938e-07	0.350591	0.407	0.168
T8-e	Nucks1	9.67572e-12	3.0046e-07	0.421927	0.729	0.426
T8-e	Mthfd1l	1.00952e-11	3.13487e-07	0.312816	0.259	0.076
T8-e	Adh5	1.01868e-11	3.1633e-07	0.429437	0.627	0.343
T8-e	Romo1	1.04101e-11	3.23264e-07	0.458405	0.741	0.417
T8-e	Cops7a	1.1275e-11	3.50122e-07	0.263411	0.247	0.083
T8-e	Ssr1	1.18634e-11	3.68393e-07	0.349696	0.395	0.167
T8-e	Pusl1	1.33522e-11	4.14625e-07	0.297697	0.244	0.06
T8-e	Ubap2	1.33574e-11	4.14788e-07	0.277849	0.268	0.093
T8-e	Serp1	1.3433e-11	4.17135e-07	0.377936	0.488	0.229
T8-e	Eif2s3x	1.4073e-11	4.3701e-07	0.372233	0.443	0.207
T8-e	Rilpl2	1.44381e-11	4.48346e-07	0.27559	0.235	0.083
T8-e	Dtymk	1.45038e-11	4.50388e-07	0.446772	0.452	0.176
T8-e	Slirp	1.50228e-11	4.66503e-07	0.317918	0.398	0.149
T8-e	Rbm25	1.53566e-11	4.76868e-07	0.412337	0.852	0.61
T8-e	Ndufb8	1.55178e-11	4.81874e-07	0.405276	0.623	0.355
T8-e	Cops6	1.55444e-11	4.82701e-07	0.423488	0.572	0.295
T8-e	Wdr18	1.57486e-11	4.89042e-07	0.511933	0.413	0.122
T8-e	Usp14	1.60201e-11	4.97474e-07	0.316102	0.337	0.109
T8-e	Hdac2	1.71131e-11	5.31413e-07	0.288739	0.361	0.152
T8-e	Gpn1	1.75589e-11	5.45257e-07	0.258188	0.28	0.092
T8-e	Cndp2	1.88661e-11	5.85849e-07	0.277254	0.28	0.093
T8-e	Pus1	1.91504e-11	5.94678e-07	0.305827	0.331	0.123
T8-e	Lrpprc	1.93911e-11	6.02151e-07	0.281025	0.292	0.096
T8-e	Trim28	2.01316e-11	6.25146e-07	0.339276	0.404	0.16
T8-e	Nfkbib	2.37222e-11	7.36645e-07	0.300596	0.322	0.118
T8-e	Wdr36	2.44235e-11	7.58424e-07	0.315715	0.247	0.06
T8-e	Chd4	2.51941e-11	7.82351e-07	0.263861	0.735	0.488
T8-e	Dynll2	2.56252e-11	7.9574e-07	0.334162	0.286	0.093
T8-e	Myb	2.58664e-11	8.03229e-07	0.536876	0.214	0.066
T8-e	Cox6a1	2.58928e-11	8.04049e-07	0.38396	0.795	0.523
T8-e	Alkbh1	2.62351e-11	8.1468e-07	0.456495	0.56	0.266
T8-e	Wars	2.84035e-11	8.82013e-07	0.279162	0.238	0.077
T8-e	Pdcd1lg2	3.01858e-11	9.3736e-07	0.304464	0.145	0.013
T8-e	Gmps	3.06507e-11	9.51797e-07	0.347656	0.389	0.159
T8-e	Crls1	3.16439e-11	9.82638e-07	0.286708	0.19	0.044
T8-e	Dnajc8	3.51272e-11	1.09081e-06	0.256157	0.678	0.4
T8-e	Vcp	3.54158e-11	1.09977e-06	0.388355	0.648	0.36
T8-e	Mrpl51	3.58049e-11	1.11185e-06	0.388563	0.557	0.275
T8-e	Mbd3	3.67249e-11	1.14042e-06	0.316096	0.563	0.275
T8-e	Lsm3	3.74455e-11	1.16279e-06	0.332854	0.551	0.264
T8-e	Polr2c	3.82201e-11	1.18685e-06	0.276312	0.458	0.213
T8-e	Sfpq	3.91517e-11	1.21578e-06	0.370773	0.726	0.44
T8-e	Eif5	3.96985e-11	1.23276e-06	0.378627	0.777	0.529
T8-e	Aasdhppt	4.22753e-11	1.31277e-06	0.298999	0.316	0.101
T8-e	Rps19bp1	4.42873e-11	1.37525e-06	0.360424	0.34	0.116
T8-e	Naf1	4.44536e-11	1.38042e-06	0.283254	0.184	0.038
T8-e	Txndc17	4.65025e-11	1.44404e-06	0.41026	0.642	0.348
T8-e	Ccr5	5.69046e-11	1.76706e-06	0.358264	0.193	0.057
T8-e	Vdac1	5.89331e-11	1.83005e-06	0.359436	0.47	0.213
T8-e	Rbm26	6.09192e-11	1.89172e-06	0.257283	0.352	0.164
T8-e	Thumpd1	6.18822e-11	1.92163e-06	0.391446	0.373	0.156
T8-e	Tmpo	6.25091e-11	1.9411e-06	0.25832	0.434	0.212
T8-e	Dcun1d5	6.33288e-11	1.96655e-06	0.442451	0.587	0.278
T8-e	Slc16a1	6.63805e-11	2.06131e-06	0.302057	0.232	0.069
T8-e	Trap1	6.82072e-11	2.11804e-06	0.290876	0.301	0.106
T8-e	Hsd17b12	7.11863e-11	2.21055e-06	0.324396	0.334	0.121
T8-e	Cetn3	7.16396e-11	2.22462e-06	0.368998	0.572	0.309
T8-e	Srsf9	8.47478e-11	2.63167e-06	0.404167	0.491	0.21
T8-e	Prps1	9.157e-11	2.84352e-06	0.286367	0.277	0.103
T8-e	Carm1	9.15721e-11	2.84359e-06	0.269379	0.229	0.054
T8-e	Pfkl	9.54383e-11	2.96365e-06	0.255444	0.28	0.093
T8-e	Isyna1	9.74158e-11	3.02505e-06	0.327548	0.349	0.128
T8-e	Ddost	9.95752e-11	3.09211e-06	0.307416	0.518	0.255
T8-e	Farsa	1.02095e-10	3.17035e-06	0.263394	0.38	0.161
T8-e	Psma1	1.02373e-10	3.17898e-06	0.409053	0.663	0.371
T8-e	Ak2	1.03047e-10	3.19992e-06	0.34701	0.455	0.208
T8-e	Tpm3	1.08107e-10	3.35704e-06	0.396047	0.91	0.713
T8-e	Larp1b	1.08222e-10	3.36061e-06	0.269842	0.238	0.075
T8-e	Eif2a	1.09311e-10	3.39442e-06	0.25939	0.389	0.181
T8-e	Lman2	1.11859e-10	3.47354e-06	0.331856	0.596	0.305
T8-e	Kdm6b	1.13075e-10	3.51133e-06	0.447522	0.292	0.098
T8-e	Slc35b2	1.14205e-10	3.54641e-06	0.251149	0.205	0.056
T8-e	Cd83	1.14506e-10	3.55575e-06	0.414382	0.133	0.024
T8-e	Smu1	1.28017e-10	3.9753e-06	0.313543	0.392	0.179
T8-e	Mrps30	1.28702e-10	3.99657e-06	0.257607	0.289	0.124
T8-e	Jpt1	1.33347e-10	4.14081e-06	0.443823	0.886	0.694
T8-e	Gtf2f1	1.34501e-10	4.17666e-06	0.367698	0.343	0.128
T8-e	Ndufs6	1.49166e-10	4.63204e-06	0.427276	0.723	0.428
T8-e	Nudcd2	1.56396e-10	4.85655e-06	0.392096	0.392	0.148
T8-e	Atp5k	1.58639e-10	4.92622e-06	0.358243	0.807	0.547
T8-e	Atp5a1	1.65646e-10	5.14381e-06	0.343215	0.886	0.673
T8-e	Minos1	1.73301e-10	5.38151e-06	0.376925	0.777	0.488
T8-e	Manf	1.7406e-10	5.40509e-06	0.50345	0.62	0.37
T8-e	Eif4h	1.79992e-10	5.58929e-06	0.375564	0.627	0.329
T8-e	Hmgb1	1.8168e-10	5.6417e-06	0.372769	0.904	0.738
T8-e	Trmt61a	1.91674e-10	5.95205e-06	0.326961	0.262	0.071
T8-e	Bola2	1.96238e-10	6.09379e-06	0.40841	0.877	0.665
T8-e	Pop7	1.97373e-10	6.12901e-06	0.265629	0.358	0.147
T8-e	Cbx5	2.04996e-10	6.36573e-06	0.251538	0.268	0.099
T8-e	Eef1akmt4	2.08287e-10	6.46793e-06	0.274943	0.187	0.036
T8-e	Hpf1	2.15945e-10	6.70575e-06	0.346518	0.422	0.191
T8-e	Ndufs3	2.16985e-10	6.73803e-06	0.251865	0.605	0.323
T8-e	Crtam	2.20761e-10	6.8553e-06	0.46845	0.277	0.104
T8-e	Vapa	2.26613e-10	7.03703e-06	0.339813	0.639	0.353
T8-e	Tcea1	2.32429e-10	7.21763e-06	0.266568	0.434	0.213
T8-e	Mogs	2.39012e-10	7.42204e-06	0.272151	0.358	0.144
T8-e	Ndufc1	2.68847e-10	8.3485e-06	0.274975	0.627	0.369
T8-e	Prpf40a	2.89577e-10	8.99224e-06	0.375883	0.575	0.327
T8-e	Oaz1	2.94336e-10	9.14001e-06	0.265412	0.982	0.94
T8-e	Il2ra	2.96772e-10	9.21567e-06	0.354436	0.105	0.013
T8-e	Lsg1	3.07023e-10	9.53398e-06	0.288025	0.328	0.132
T8-e	Ewsr1	3.14109e-10	9.75403e-06	0.40727	0.666	0.377
T8-e	Tipin	3.49236e-10	1.08448e-05	0.286606	0.259	0.086
T8-e	Ostc	3.67045e-10	1.13979e-05	0.379776	0.699	0.416
T8-e	Srp19	4.07891e-10	1.26662e-05	0.298645	0.575	0.306
T8-e	U2surp	4.14381e-10	1.28678e-05	0.297991	0.554	0.299
T8-e	Mrpl2	4.41626e-10	1.37138e-05	0.267141	0.301	0.123
T8-e	Gadd45gip1	4.68353e-10	1.45438e-05	0.329797	0.575	0.325
T8-e	Ube2a	4.69655e-10	1.45842e-05	0.261608	0.422	0.195
T8-e	Yars	4.7883e-10	1.48691e-05	0.275212	0.241	0.062
T8-e	Gnl1	4.79028e-10	1.48752e-05	0.285951	0.277	0.103
T8-e	Agpat3	4.79642e-10	1.48943e-05	0.266728	0.428	0.206
T8-e	Mrpl55	4.98761e-10	1.5488e-05	0.255507	0.328	0.119
T8-e	BC003965	5.165e-10	1.60389e-05	0.323398	0.443	0.187
T8-e	Eomes	5.31364e-10	1.65004e-05	0.634961	0.349	0.147
T8-e	Drg1	5.36876e-10	1.66716e-05	0.273785	0.377	0.169
T8-e	Cox16	5.38033e-10	1.67075e-05	0.259158	0.262	0.098
T8-e	Mrpl41	5.50369e-10	1.70906e-05	0.301749	0.434	0.2
T8-e	Krtcap2	5.87293e-10	1.82372e-05	0.401337	0.886	0.62
T8-e	Pprc1	5.9752e-10	1.85548e-05	0.287669	0.247	0.074
T8-e	Zfp106	6.02286e-10	1.87028e-05	0.259453	0.328	0.143
T8-e	U2af2	6.03392e-10	1.87371e-05	0.288979	0.512	0.256
T8-e	Ppig	6.21602e-10	1.93026e-05	0.382623	0.63	0.362
T8-e	Dazap1	6.27388e-10	1.94823e-05	0.277284	0.47	0.247
T8-e	Ccdc124	6.77483e-10	2.10379e-05	0.32436	0.437	0.197
T8-e	Hnrnpm	7.07207e-10	2.19609e-05	0.395108	0.702	0.399
T8-e	Epop	7.24691e-10	2.25038e-05	0.253319	0.172	0.036
T8-e	Batf	7.8537e-10	2.43881e-05	0.520775	0.295	0.126
T8-e	Ywhae	7.9151e-10	2.45788e-05	0.388522	0.69	0.405
T8-e	Isg15	8.09469e-10	2.51364e-05	0.341896	0.367	0.17
T8-e	Arpp19	8.21234e-10	2.55018e-05	0.367026	0.795	0.544
T8-e	Zc3h15	8.45996e-10	2.62707e-05	0.39058	0.545	0.312
T8-e	Sars	8.95983e-10	2.7823e-05	0.355971	0.584	0.326
T8-e	Pole4	9.01453e-10	2.79928e-05	0.37817	0.605	0.328
T8-e	Thap12	9.38562e-10	2.91452e-05	0.286355	0.28	0.105
T8-e	Polr3k	9.55973e-10	2.96858e-05	0.274039	0.325	0.128
T8-e	Bcl2l1	9.87439e-10	3.06629e-05	0.323779	0.166	0.038
T8-e	Samm50	1.05223e-09	3.2675e-05	0.282445	0.497	0.251
T8-e	Utp3	1.11899e-09	3.4748e-05	0.342109	0.482	0.253
T8-e	Knop1	1.13526e-09	3.52532e-05	0.295297	0.307	0.131
T8-e	Rpl36al	1.16246e-09	3.60979e-05	0.362031	0.919	0.774
T8-e	Arhgdia	1.30934e-09	4.06591e-05	0.397632	0.81	0.546
T8-e	Arf1	1.3389e-09	4.1577e-05	0.361217	0.723	0.445
T8-e	Acsl5	1.36104e-09	4.22643e-05	0.271395	0.358	0.152
T8-e	Sem1	1.44605e-09	4.49043e-05	0.338681	0.916	0.727
T8-e	Ost4	1.47643e-09	4.58476e-05	0.393675	0.711	0.436
T8-e	Psmb3	1.50084e-09	4.66057e-05	0.377398	0.864	0.651
T8-e	Ywhab	1.50403e-09	4.67045e-05	0.435249	0.759	0.472
T8-e	Eif3m	1.57017e-09	4.87584e-05	0.355082	0.91	0.71
T8-e	Actl6a	1.63098e-09	5.06468e-05	0.304843	0.452	0.212
T8-e	Exosc4	1.65761e-09	5.14739e-05	0.31113	0.47	0.223
T8-e	Myc	1.71615e-09	5.32917e-05	0.435067	0.352	0.137
T8-e	Tomm22	1.77058e-09	5.49817e-05	0.317211	0.783	0.516
T8-e	Pdia3	1.86494e-09	5.79119e-05	0.364501	0.542	0.299
T8-e	Sap18	2.0355e-09	6.32084e-05	0.317478	0.542	0.28
T8-e	Ythdf2	2.42561e-09	7.53224e-05	0.337894	0.34	0.14
T8-e	Tardbp	2.47868e-09	7.69704e-05	0.256615	0.518	0.264
T8-e	Znrd1	2.51151e-09	7.79898e-05	0.253457	0.482	0.257
T8-e	Il2rb	2.7604e-09	8.57188e-05	0.739847	0.572	0.357
T8-e	Alg5	3.74042e-09	0.000116151	0.251277	0.413	0.205
T8-e	Klrc1	3.77849e-09	0.000117333	0.368845	0.136	0.04
T8-e	Diexf	4.13808e-09	0.0001285	0.264522	0.202	0.059
T8-e	Ssbp1	4.14239e-09	0.000128634	0.333136	0.536	0.285
T8-e	Trmt6	4.18557e-09	0.000129975	0.272235	0.31	0.119
T8-e	Pop5	4.28946e-09	0.000133201	0.359073	0.654	0.372
T8-e	Surf2	4.3247e-09	0.000134295	0.340387	0.358	0.141
T8-e	Dusp2	4.37485e-09	0.000135852	0.396594	0.566	0.339
T8-e	Tmed10	4.67479e-09	0.000145166	0.34407	0.611	0.35
T8-e	Ndufaf2	5.0344e-09	0.000156333	0.293265	0.244	0.07
T8-e	Slc1a5	5.29217e-09	0.000164338	0.417297	0.389	0.173
T8-e	Eno1	5.36284e-09	0.000166532	0.458854	0.72	0.48
T8-e	Mecr	5.48263e-09	0.000170252	0.25902	0.184	0.038
T8-e	Vmp1	5.51162e-09	0.000171152	0.320179	0.367	0.171
T8-e	Pam16	6.17736e-09	0.000191826	0.345914	0.437	0.203
T8-e	Gng5	6.94976e-09	0.000215811	0.311073	0.91	0.757
T8-e	Pdrg1	7.15673e-09	0.000222238	0.275843	0.482	0.265
T8-e	Ssr2	7.36376e-09	0.000228667	0.32798	0.548	0.278
T8-e	Slc25a39	7.58276e-09	0.000235468	0.305026	0.253	0.08
T8-e	Utp4	7.80931e-09	0.000242503	0.250898	0.202	0.075
T8-e	Cops8	8.01269e-09	0.000248818	0.2715	0.364	0.178
T8-e	Pcna	8.40387e-09	0.000260965	0.260993	0.316	0.12
T8-e	Nedd8	9.65039e-09	0.000299674	0.43347	0.864	0.622
T8-e	Ube2m	1.01411e-08	0.000314911	0.352756	0.566	0.302
T8-e	Dnaja2	1.05574e-08	0.000327838	0.435	0.726	0.411
T8-e	Trnau1ap	1.07296e-08	0.000333187	0.25334	0.37	0.168
T8-e	Rif1	1.07784e-08	0.000334703	0.302809	0.488	0.245
T8-e	Mdh2	1.16659e-08	0.00036226	0.499753	0.777	0.492
T8-e	Lilr4b	1.25363e-08	0.000389289	0.263605	0.081	0.007
T8-e	Cnih4	1.28397e-08	0.00039871	0.346356	0.307	0.121
T8-e	Mtdh	1.31103e-08	0.000407115	0.293252	0.654	0.43
T8-e	Uba1	1.34739e-08	0.000418406	0.255492	0.449	0.231
T8-e	Khdrbs1	1.34749e-08	0.000418435	0.278982	0.63	0.366
T8-e	Dot1l	1.51511e-08	0.000470486	0.259939	0.226	0.086
T8-e	Kti12	1.65414e-08	0.000513659	0.25405	0.292	0.121
T8-e	Cltb	1.7972e-08	0.000558083	0.318495	0.301	0.112
T8-e	H2afj	1.89031e-08	0.000586997	0.34685	0.913	0.739
T8-e	Eif4e2	1.98816e-08	0.000617383	0.329504	0.515	0.257
T8-e	Psmb4	2.12092e-08	0.000658608	0.304769	0.78	0.521
T8-e	Mettl16	2.16e-08	0.000670744	0.303353	0.322	0.121
T8-e	Elac2	2.18755e-08	0.000679301	0.252478	0.193	0.053
T8-e	Hopx	2.35264e-08	0.000730564	0.437477	0.419	0.22
T8-e	Tmed9	2.45431e-08	0.000762137	0.312092	0.774	0.537
T8-e	Pelp1	2.54173e-08	0.000789284	0.287832	0.214	0.056
T8-e	Aldoa	2.57981e-08	0.000801108	0.394553	0.84	0.592
T8-e	Vdac3	2.88014e-08	0.00089437	0.262172	0.5	0.259
T8-e	Psmg4	2.91934e-08	0.000906542	0.371972	0.53	0.27
T8-e	Rad23b	2.99609e-08	0.000930377	0.292837	0.395	0.184
T8-e	Ppm1g	2.99855e-08	0.000931139	0.316716	0.59	0.332
T8-e	Tufm	3.12767e-08	0.000971236	0.271884	0.307	0.125
T8-e	H3f3b	3.17223e-08	0.000985072	0.281663	0.985	0.925
T8-e	Clpp	3.31042e-08	0.00102799	0.256649	0.349	0.137
T8-e	Ly6c2	3.44554e-08	0.00106994	0.744585	0.639	0.507
T8-e	Itm2a	3.64843e-08	0.00113295	0.691161	0.25	0.123
T8-e	Ube2n	3.77616e-08	0.00117261	0.404826	0.551	0.287
T8-e	Rbm27	3.78459e-08	0.00117523	0.271808	0.343	0.15
T8-e	Slc25a3	3.85081e-08	0.00119579	0.262866	0.913	0.769
T8-e	Skp1a	3.88063e-08	0.00120505	0.310553	0.476	0.241
T8-e	Sarnp	3.88086e-08	0.00120512	0.34053	0.566	0.301
T8-e	Cox7a2	3.92845e-08	0.0012199	0.310087	0.858	0.668
T8-e	Prelid3b	4.15392e-08	0.00128992	0.278394	0.283	0.111
T8-e	Dhx15	4.18013e-08	0.00129805	0.336776	0.491	0.262
T8-e	Tgfb1	4.21778e-08	0.00130975	0.314511	0.443	0.228
T8-e	Sae1	4.26869e-08	0.00132556	0.257922	0.422	0.203
T8-e	Mrpl52	4.4231e-08	0.0013735	0.34839	0.801	0.578
T8-e	Uqcr11	4.5522e-08	0.00141359	0.455726	0.759	0.492
T8-e	Ctsz	4.57896e-08	0.0014219	0.363883	0.404	0.177
T8-e	Tbx21	4.5946e-08	0.00142676	0.270088	0.166	0.044
T8-e	P4hb	4.68781e-08	0.00145571	0.282971	0.355	0.139
T8-e	Rae1	5.00389e-08	0.00155386	0.295726	0.446	0.218
T8-e	Tmed2	5.05146e-08	0.00156863	0.374981	0.72	0.464
T8-e	Psmc3	5.31136e-08	0.00164934	0.281115	0.554	0.315
T8-e	Ppp1r11	5.92203e-08	0.00183897	0.258373	0.533	0.298
T8-e	Paics	5.9265e-08	0.00184036	0.374062	0.407	0.181
T8-e	Ube2i	5.93055e-08	0.00184161	0.352944	0.801	0.551
T8-e	Zfp706	5.98352e-08	0.00185806	0.363323	0.687	0.405
T8-e	Adss	6.35906e-08	0.00197468	0.346446	0.509	0.25
T8-e	Ly6a	6.50722e-08	0.00202069	0.946271	0.316	0.183
T8-e	Agfg1	6.50786e-08	0.00202089	0.350207	0.449	0.217
T8-e	Timm44	6.69263e-08	0.00207826	0.280398	0.313	0.12
T8-e	Smc1a	7.46457e-08	0.00231797	0.2634	0.569	0.341
T8-e	Nus1	8.21351e-08	0.00255054	0.260259	0.265	0.1
T8-e	Naa10	8.40537e-08	0.00261012	0.271852	0.494	0.257
T8-e	Srsf10	8.95807e-08	0.00278175	0.30491	0.533	0.274
T8-e	Tagap	9.06511e-08	0.00281499	0.410016	0.226	0.077
T8-e	Hif1a	9.1022e-08	0.00282651	0.271164	0.274	0.141
T8-e	Acbd6	9.25259e-08	0.00287321	0.326602	0.494	0.244
T8-e	Fcf1	9.36154e-08	0.00290704	0.338597	0.41	0.194
T8-e	Sept7	9.59216e-08	0.00297865	0.413009	0.756	0.525
T8-e	Emg1	9.63051e-08	0.00299056	0.3195	0.81	0.607
T8-e	Selenow	9.72217e-08	0.00301903	0.279468	0.916	0.797
T8-e	Atp2a2	1.00661e-07	0.00312583	0.303933	0.256	0.089
T8-e	Ddx46	1.03296e-07	0.00320764	0.337111	0.524	0.273
T8-e	Mrps36	1.15504e-07	0.00358673	0.333227	0.509	0.256
T8-e	Ndufv2	1.15685e-07	0.00359238	0.329531	0.608	0.338
T8-e	Prdx3	1.18601e-07	0.0036829	0.341157	0.449	0.201
T8-e	Mcts1	1.38736e-07	0.00430818	0.313152	0.512	0.265
T8-e	Camta1	1.46678e-07	0.0045548	0.254156	0.223	0.077
T8-e	Acin1	1.46884e-07	0.00456118	0.253645	0.645	0.42
T8-e	Taf1d	1.49176e-07	0.00463236	0.400839	0.663	0.409
T8-e	Gls	1.63514e-07	0.00507761	0.316884	0.56	0.296
T8-e	Efhd2	1.68053e-07	0.00521854	0.255235	0.343	0.183
T8-e	Mrpl30	1.69426e-07	0.00526119	0.303083	0.771	0.543
T8-e	Cox6c	1.73774e-07	0.00539619	0.290121	0.934	0.813
T8-e	Cd200	1.82813e-07	0.0056769	0.369106	0.111	0.017
T8-e	Gtf2h5	1.83969e-07	0.0057128	0.307573	0.608	0.337
T8-e	Ndufb9	2.0577e-07	0.00638978	0.285823	0.771	0.528
T8-e	Tuba1c	2.17768e-07	0.00676234	0.302007	0.262	0.09
T8-e	Otulin	2.30593e-07	0.00716061	0.276479	0.422	0.233
T8-e	Sf3b6	2.50964e-07	0.00779318	0.374328	0.744	0.464
T8-e	Mrpl43	2.55666e-07	0.0079392	0.293523	0.512	0.265
T8-e	Ddx24	2.57483e-07	0.00799561	0.350821	0.741	0.471
T8-e	Trp53	2.83063e-07	0.00878995	0.268094	0.705	0.45
T8-e	Dnlz	2.85246e-07	0.00885775	0.283206	0.268	0.101
T8-e	Ppie	2.90657e-07	0.00902578	0.260518	0.389	0.188
T8-e	Eif3i	2.97524e-07	0.009239	0.400468	0.895	0.66
T8-e	Sf3b3	3.42143e-07	0.0106246	0.258395	0.572	0.35
T8-e	Sec61g	3.66316e-07	0.0113752	0.269561	0.913	0.716
T8-e	Tma7	3.70611e-07	0.0115086	0.287088	0.946	0.777
T8-e	Ndufa11	3.9768e-07	0.0123491	0.275563	0.651	0.398
T8-e	Jund	4.10712e-07	0.0127538	0.436809	0.892	0.735
T8-e	Rbm28	4.25907e-07	0.0132257	0.286748	0.325	0.157
T8-e	Nmd3	4.53696e-07	0.0140886	0.258977	0.334	0.137
T8-e	Baz1a	4.55642e-07	0.014149	0.318751	0.401	0.203
T8-e	Pim1	4.61636e-07	0.0143352	0.444319	0.277	0.12
T8-e	Drap1	4.66277e-07	0.0144793	0.322623	0.648	0.408
T8-e	Dnajc21	4.76176e-07	0.0147867	0.27772	0.322	0.152
T8-e	Copb2	5.39045e-07	0.016739	0.30198	0.425	0.198
T8-e	Arglu1	5.59824e-07	0.0173842	0.260937	0.636	0.408
T8-e	Mrpl57	5.83098e-07	0.0181069	0.34313	0.614	0.35
T8-e	Ivns1abp	5.86729e-07	0.0182197	0.267395	0.34	0.147
T8-e	Gnpnat1	6.5748e-07	0.0204167	0.257918	0.271	0.11
T8-e	Sec13	6.61729e-07	0.0205487	0.265866	0.361	0.164
T8-e	Trdc	7.38551e-07	0.0229342	0.705962	0.099	0.029
T8-e	Ptpn6	7.92519e-07	0.0246101	0.282749	0.572	0.396
T8-e	Psmc2	8.58224e-07	0.0266504	0.366283	0.473	0.231
T8-e	Dnttip2	9.16051e-07	0.0284461	0.338444	0.467	0.229
T8-e	Mrps12	9.72741e-07	0.0302065	0.293577	0.446	0.221
T8-e	Mea1	1.15566e-06	0.0358867	0.272121	0.298	0.129
T8-e	M6pr	1.18778e-06	0.036884	0.250111	0.367	0.17
T8-e	Eif4g2	1.24149e-06	0.038552	0.328416	0.798	0.543
T8-e	Tm2d3	1.31453e-06	0.0408202	0.254561	0.286	0.125
T8-e	Med21	1.50699e-06	0.0467966	0.256718	0.434	0.224
T8-f	Eif5a	7.08045e-46	2.19869e-41	0.824553	0.978	0.821
T8-f	Ptma	1.6409e-38	5.09548e-34	0.582883	1	0.982
T8-f	Hsp90ab1	5.4524e-30	1.69314e-25	0.502583	1	0.974
T8-f	Eif4a1	1.3275e-29	4.12229e-25	0.570867	0.959	0.832
T8-f	Ncl	2.58357e-29	8.02277e-25	0.65663	0.959	0.758
T8-f	Nme1	1.92089e-25	5.96495e-21	0.674293	0.884	0.669
T8-f	Srm	2.38019e-25	7.3912e-21	0.728114	0.565	0.217
T8-f	Ranbp1	1.15858e-24	3.59775e-20	0.668561	0.797	0.488
T8-f	Set	6.95263e-23	2.159e-18	0.680779	0.93	0.715
T8-f	Npm1	1.08444e-21	3.3675e-17	0.410744	1	0.979
T8-f	Pa2g4	3.8963e-21	1.20992e-16	0.710204	0.665	0.363
T8-f	Anp32b	6.00096e-21	1.86348e-16	0.649588	0.886	0.678
T8-f	Ppp1r14b	2.67922e-20	8.31977e-16	0.645638	0.827	0.564
T8-f	Phgdh	1.25478e-19	3.89648e-15	0.759049	0.638	0.335
T8-f	C1qbp	7.64039e-19	2.37257e-14	0.566924	0.749	0.452
T8-f	Eif2s2	1.42693e-18	4.43105e-14	0.642616	0.841	0.611
T8-f	Cct3	6.0308e-17	1.87275e-12	0.509656	0.732	0.49
T8-f	Atp5g1	1.28719e-16	3.99711e-12	0.571103	0.9	0.691
T8-f	Nop56	1.36113e-16	4.22672e-12	0.60325	0.643	0.367
T8-f	Mif	1.89024e-16	5.86975e-12	0.505396	0.889	0.753
T8-f	Gtpbp4	2.11072e-16	6.55441e-12	0.528511	0.589	0.326
T8-f	Ran	2.12679e-16	6.60431e-12	0.525963	0.911	0.73
T8-f	Hspd1	2.51134e-16	7.79846e-12	0.577986	0.681	0.417
T8-f	Fbl	8.31893e-16	2.58328e-11	0.545327	0.778	0.536
T8-f	Mettl1	2.34304e-15	7.27585e-11	0.629146	0.454	0.204
T8-f	Nars	9.26349e-15	2.87659e-10	0.606283	0.473	0.207
T8-f	Gnl3	9.35879e-15	2.90619e-10	0.64539	0.589	0.328
T8-f	Shmt2	1.90829e-14	5.92583e-10	0.561509	0.338	0.147
T8-f	Tuba1b	2.91277e-14	9.04502e-10	0.514262	0.746	0.494
T8-f	Mrto4	6.08534e-14	1.88968e-09	0.469594	0.497	0.254
T8-f	Nhp2	6.94551e-13	2.15679e-08	0.46643	0.676	0.427
T8-f	Serbp1	1.20643e-12	3.74632e-08	0.40121	0.935	0.836
T8-f	Psma7	2.31292e-12	7.18231e-08	0.360935	0.87	0.715
T8-f	Timm10	3.71694e-12	1.15422e-07	0.464455	0.43	0.198
T8-f	Hsp90aa1	4.58206e-12	1.42287e-07	0.401057	0.835	0.631
T8-f	G3bp1	7.21078e-12	2.23916e-07	0.468603	0.738	0.53
T8-f	Nolc1	7.93632e-12	2.46447e-07	0.557883	0.459	0.208
T8-f	Cdk6	1.59072e-11	4.93965e-07	0.493605	0.243	0.095
T8-f	Ybx1	5.60826e-11	1.74153e-06	0.403463	0.916	0.773
T8-f	Nop58	5.76275e-11	1.78951e-06	0.578356	0.592	0.336
T8-f	Eif1	6.25626e-11	1.94276e-06	0.306606	0.992	0.978
T8-f	Ebna1bp2	9.34612e-11	2.90225e-06	0.434417	0.524	0.3
T8-f	Gar1	1.00285e-10	3.11414e-06	0.457241	0.462	0.253
T8-f	Tomm5	1.00555e-10	3.12254e-06	0.428539	0.632	0.414
T8-f	Timm8a1	1.94531e-10	6.04077e-06	0.431033	0.403	0.199
T8-f	Srsf2	2.12568e-10	6.60087e-06	0.351077	0.705	0.502
T8-f	Pfn1	2.54761e-10	7.9111e-06	0.250958	1	0.99
T8-f	Hnrnpab	2.67471e-10	8.30579e-06	0.365452	0.616	0.428
T8-f	Rexo2	3.92259e-10	1.21808e-05	0.563965	0.651	0.428
T8-f	Fam162a	5.79914e-10	1.80081e-05	0.40953	0.424	0.247
T8-f	Ccnd2	7.30731e-10	2.26914e-05	0.355006	0.873	0.721
T8-f	Slc25a5	1.26629e-09	3.93222e-05	0.421314	0.908	0.752
T8-f	Eef1e1	1.62614e-09	5.04964e-05	0.376353	0.386	0.201
T8-f	Apex1	2.10451e-09	6.53513e-05	0.416273	0.365	0.175
T8-f	Larp1	2.29707e-09	7.13309e-05	0.471128	0.481	0.261
T8-f	Rsl1d1	2.74682e-09	8.52971e-05	0.437857	0.578	0.348
T8-f	Mat2a	4.00347e-09	0.00012432	0.447655	0.559	0.365
T8-f	Grwd1	7.20336e-09	0.000223686	0.323111	0.227	0.091
T8-f	Ftsj3	7.21572e-09	0.00022407	0.358278	0.351	0.177
T8-f	Nsun2	7.3685e-09	0.000228814	0.337561	0.395	0.217
T8-f	Rbbp7	7.442e-09	0.000231096	0.364287	0.495	0.304
T8-f	Abce1	1.10894e-08	0.000344359	0.3133	0.341	0.18
T8-f	Lap3	1.21116e-08	0.0003761	0.343296	0.254	0.119
T8-f	Cycs	1.24751e-08	0.00038739	0.396496	0.589	0.394
T8-f	Tcp1	1.63673e-08	0.000508253	0.3547	0.603	0.427
T8-f	Eif3g	1.63951e-08	0.000509117	0.320861	0.6	0.419
T8-f	Nop10	1.65557e-08	0.000514105	0.305161	0.832	0.687
T8-f	Eif2s1	1.858e-08	0.000576964	0.348447	0.519	0.352
T8-f	Ruvbl1	2.92493e-08	0.000908278	0.340182	0.324	0.16
T8-f	Denr	3.79015e-08	0.00117695	0.25956	0.486	0.318
T8-f	Hspa5	4.48715e-08	0.00139339	0.420218	0.649	0.45
T8-f	Mrpl12	4.72589e-08	0.00146753	0.357037	0.492	0.322
T8-f	Nol11	4.72831e-08	0.00146828	0.25921	0.265	0.144
T8-f	Nop14	6.16582e-08	0.00191467	0.281048	0.292	0.165
T8-f	Calr	7.56475e-08	0.00234908	0.424433	0.781	0.615
T8-f	Cct8	8.10693e-08	0.00251744	0.274041	0.711	0.566
T8-f	Uchl3	8.47851e-08	0.00263283	0.353704	0.416	0.247
T8-f	Uqcc2	9.34935e-08	0.00290325	0.396202	0.559	0.361
T8-f	Rpf2	1.04079e-07	0.00323197	0.299398	0.284	0.153
T8-f	Igfbp4	1.12684e-07	0.00349917	0.60836	0.576	0.356
T8-f	Npm3	1.20309e-07	0.00373596	0.320117	0.678	0.499
T8-f	Lars	1.22178e-07	0.00379401	0.298816	0.27	0.14
T8-f	Slc3a2	1.2364e-07	0.00383939	0.343299	0.486	0.336
T8-f	Ppa1	1.25235e-07	0.00388891	0.289867	0.443	0.254
T8-f	Timm9	1.25814e-07	0.00390691	0.409267	0.389	0.206
T8-f	Nifk	1.90633e-07	0.00591974	0.37212	0.362	0.187
T8-f	Prmt1	1.92953e-07	0.00599177	0.345474	0.535	0.365
T8-f	Dkc1	1.9945e-07	0.00619353	0.411333	0.508	0.305
T8-f	Ddx21	2.11157e-07	0.00655707	0.3972	0.597	0.372
T8-f	Ehd1	2.30102e-07	0.00714537	0.32526	0.259	0.136
T8-f	Eif4ebp1	2.33769e-07	0.00725924	0.316791	0.178	0.058
T8-f	Mdn1	2.43063e-07	0.00754783	0.414689	0.335	0.163
T8-f	Eprs	2.46092e-07	0.00764189	0.451723	0.441	0.26
T8-f	Snrpf	2.47555e-07	0.00768732	0.28401	0.873	0.738
T8-f	Psmd7	2.58549e-07	0.00802871	0.334851	0.486	0.311
T8-f	Cebpz	2.62929e-07	0.00816473	0.320497	0.451	0.299
T8-f	Psat1	2.65067e-07	0.00823114	0.289942	0.165	0.06
T8-f	Mthfd2	2.69429e-07	0.00836657	0.489691	0.311	0.138
T8-f	Eif3c	2.72904e-07	0.00847449	0.365562	0.665	0.467
T8-f	Cct2	2.75241e-07	0.00854706	0.358198	0.754	0.593
T8-f	Snrpb	3.02365e-07	0.00938933	0.252611	0.738	0.613
T8-f	Larp4	3.1265e-07	0.00970871	0.406385	0.332	0.15
T8-f	Ddit3	3.14018e-07	0.00975119	0.3167	0.232	0.118
T8-f	Esf1	3.55408e-07	0.0110365	0.288663	0.403	0.248
T8-f	Psme2	3.75159e-07	0.0116498	0.357477	0.843	0.734
T8-f	Hdgf	4.32124e-07	0.0134187	0.360342	0.497	0.327
T8-f	Cfl1	4.43128e-07	0.0137605	0.266775	0.978	0.954
T8-f	Tma16	4.52822e-07	0.0140615	0.296047	0.23	0.098
T8-f	Nudc	4.7089e-07	0.0146225	0.36319	0.605	0.39
T8-f	Gars	4.78581e-07	0.0148614	0.304194	0.305	0.171
T8-f	Rpl7l1	6.21714e-07	0.0193061	0.25176	0.351	0.233
T8-f	Fubp1	6.72444e-07	0.0208814	0.314723	0.741	0.578
T8-f	Relb	6.79074e-07	0.0210873	0.313209	0.222	0.116
T8-f	Ak2	7.64554e-07	0.0237417	0.378295	0.368	0.211
T8-f	Ppan	9.18721e-07	0.028529	0.31485	0.316	0.165
T8-f	Il2rg	9.25036e-07	0.0287251	0.321388	0.727	0.564
T8-f	Hivep3	1.06227e-06	0.0329867	0.45169	0.146	0.033
T8-f	Snhg12	1.08746e-06	0.0337688	0.320834	0.481	0.328
T8-f	Cd8a	1.12269e-06	0.034863	0.381469	0.886	0.779
T8-f	Iars	1.15163e-06	0.0357614	0.362843	0.246	0.093
T8-f	Mybbp1a	1.15872e-06	0.0359818	0.298281	0.368	0.241
T8-f	Nfkb2	1.31945e-06	0.0409728	0.287711	0.165	0.073
T8-f	Tuba4a	1.34648e-06	0.0418123	0.318664	0.492	0.323
T8-f	Cd82	1.40249e-06	0.0435516	0.411538	0.454	0.296
T8-f	Sms	1.44139e-06	0.0447593	0.331647	0.489	0.316

## Sheet: γδ T cell
Polarization	Gene	P_val	P_adj	Avg_log2FC	Pct_polarstate	Pct_others
Tgd-a	Isg15	2.12978e-104	6.61361e-100	2.95419	0.749	0.076
Tgd-a	Ifit1	1.32867e-102	4.12593e-98	2.81381	0.684	0.043
Tgd-a	Bst2	2.36609e-102	7.34742e-98	2.66983	0.9	0.375
Tgd-a	Ifi203	3.7542e-96	1.16579e-91	1.88967	0.934	0.523
Tgd-a	Rnf213	5.14363e-91	1.59725e-86	1.96286	0.759	0.178
Tgd-a	Ifit3	9.11388e-90	2.83013e-85	3.01219	0.605	0.016
Tgd-a	Rtp4	1.6782e-83	5.21132e-79	1.67661	0.699	0.111
Tgd-a	Zbp1	1.30734e-82	4.05969e-78	1.73552	0.708	0.17
Tgd-a	Slfn5	2.37795e-80	7.38426e-76	2.36405	0.734	0.193
Tgd-a	Stat1	5.85641e-74	1.81859e-69	1.78369	0.892	0.428
Tgd-a	Mndal	3.14448e-73	9.76456e-69	1.82718	0.882	0.444
Tgd-a	Ms4a6b	2.25157e-71	6.99179e-67	1.75591	0.826	0.41
Tgd-a	Samhd1	1.05858e-68	3.2872e-64	1.65185	0.923	0.612
Tgd-a	Isg20	5.85379e-68	1.81778e-63	2.10981	0.636	0.101
Tgd-a	Irf7	4.78865e-65	1.48702e-60	1.66211	0.626	0.107
Tgd-a	AW112010	1.54082e-62	4.78472e-58	1.64668	0.964	0.784
Tgd-a	H2-T23	2.09757e-62	6.5136e-58	1.21879	0.903	0.62
Tgd-a	Shisa5	6.78362e-62	2.10652e-57	0.879853	1	0.975
Tgd-a	Trim30a	1.36237e-60	4.23057e-56	1.58851	0.703	0.215
Tgd-a	Ifi209	2.09597e-59	6.50861e-55	1.71944	0.686	0.215
Tgd-a	Rsad2	6.06098e-57	1.88212e-52	2.07151	0.438	0.012
Tgd-a	Sp100	1.67643e-56	5.20581e-52	1.26084	0.833	0.498
Tgd-a	Phf11b	2.30558e-56	7.15951e-52	1.60948	0.527	0.087
Tgd-a	Herc6	2.2394e-55	6.95401e-51	1.62708	0.593	0.135
Tgd-a	Oasl2	3.30831e-53	1.02733e-48	1.44499	0.512	0.076
Tgd-a	Psmb8	3.66761e-52	1.1389e-47	0.928165	0.967	0.883
Tgd-a	Lgals3bp	1.98551e-51	6.16561e-47	1.35188	0.719	0.307
Tgd-a	Parp14	7.23992e-51	2.24821e-46	1.39974	0.633	0.202
Tgd-a	Xaf1	1.01321e-49	3.14633e-45	1.36192	0.552	0.11
Tgd-a	Ifi47	2.32171e-49	7.2096e-45	1.3513	0.768	0.383
Tgd-a	Ifi206	1.57871e-48	4.90238e-44	1.39351	0.577	0.148
Tgd-a	Tapbp	1.95737e-48	6.07823e-44	1.14756	0.851	0.564
Tgd-a	Cmpk2	3.38588e-48	1.05142e-43	1.34501	0.377	0.022
Tgd-a	Ifi213	2.52347e-47	7.83612e-43	1.31465	0.501	0.09
Tgd-a	B2m	7.94682e-47	2.46773e-42	0.673211	0.999	0.992
Tgd-a	Epsti1	8.07143e-47	2.50642e-42	1.38073	0.733	0.323
Tgd-a	Gbp7	4.41912e-46	1.37227e-41	1.4077	0.615	0.227
Tgd-a	Ms4a4b	7.43081e-46	2.30749e-41	2.36617	0.629	0.221
Tgd-a	Ifit3b	1.89048e-45	5.87052e-41	1.59784	0.367	0.005
Tgd-a	Parp9	1.43721e-44	4.46296e-40	1.1492	0.545	0.153
Tgd-a	Oas3	1.45737e-44	4.52558e-40	1.40958	0.497	0.076
Tgd-a	Usp18	5.10281e-44	1.58458e-39	1.33549	0.367	0.019
Tgd-a	Slfn8	1.00294e-40	3.11442e-36	1.13273	0.566	0.21
Tgd-a	Ifi208	1.05277e-37	3.26916e-33	1.25379	0.514	0.14
Tgd-a	Slfn1	1.43598e-37	4.45916e-33	1.34265	0.501	0.129
Tgd-a	Irgm1	3.04864e-37	9.46696e-33	1.06833	0.519	0.174
Tgd-a	Ccnd2	7.06532e-37	2.19399e-32	0.81303	0.945	0.843
Tgd-a	Gbp9	3.86564e-36	1.2004e-31	1.15113	0.449	0.117
Tgd-a	Psmb10	5.92623e-36	1.84027e-31	1.00591	0.76	0.525
Tgd-a	Slfn2	1.67247e-35	5.19351e-31	1.00174	0.841	0.565
Tgd-a	Ly6a	4.43339e-35	1.3767e-30	1.4075	0.703	0.376
Tgd-a	Ddx60	2.22381e-34	6.90558e-30	1.07267	0.37	0.062
Tgd-a	Ifi204	8.08195e-34	2.50969e-29	1.31844	0.271	0.006
Tgd-a	Ifi35	1.14093e-33	3.54293e-29	1.15243	0.601	0.252
Tgd-a	Psme1	8.88456e-33	2.75892e-28	0.850117	0.907	0.768
Tgd-a	Igtp	9.75539e-33	3.02934e-28	1.07479	0.685	0.307
Tgd-a	Gbp4	3.55768e-32	1.10477e-27	1.00906	0.59	0.262
Tgd-a	H2-K1	3.7177e-32	1.15446e-27	0.647995	0.997	0.99
Tgd-a	Eif2ak2	5.23213e-32	1.62473e-27	1.0654	0.408	0.083
Tgd-a	Ddx58	1.31199e-31	4.07412e-27	1.02605	0.478	0.158
Tgd-a	Ifih1	1.73362e-31	5.38342e-27	0.86642	0.259	0.022
Tgd-a	Stat2	1.65224e-30	5.13069e-26	0.826574	0.312	0.065
Tgd-a	Ifit2	1.90035e-30	5.90115e-26	1.05017	0.236	0.011
Tgd-a	Cxcl10	2.88424e-30	8.95643e-26	2.40681	0.408	0.096
Tgd-a	Dtx3l	5.07656e-30	1.57642e-25	0.916657	0.471	0.176
Tgd-a	H2-T22	2.22022e-29	6.89446e-25	1.06078	0.574	0.281
Tgd-a	Samd9l	3.03192e-29	9.41503e-25	1.18224	0.586	0.251
Tgd-a	Ifi27l2a	7.03498e-28	2.18457e-23	2.2231	0.477	0.191
Tgd-a	Pml	1.74616e-27	5.42234e-23	0.867766	0.337	0.091
Tgd-a	Iigp1	2.48884e-27	7.7286e-23	1.21145	0.253	0.035
Tgd-a	Dhx58	4.10619e-27	1.2751e-22	0.714673	0.24	0.021
Tgd-a	Tor3a	6.68544e-27	2.07603e-22	0.96096	0.323	0.067
Tgd-a	Psmb9	1.75616e-26	5.45339e-22	0.812524	0.642	0.372
Tgd-a	H2-D1	1.07947e-25	3.35209e-21	0.536972	0.997	0.988
Tgd-a	Gbp2	3.52474e-24	1.09454e-19	1.18696	0.505	0.175
Tgd-a	Selenow	4.05743e-24	1.25995e-19	0.706563	0.923	0.841
Tgd-a	Trim30d	9.99336e-24	3.10324e-19	0.754434	0.26	0.041
Tgd-a	Ddx24	1.38836e-23	4.31127e-19	0.729801	0.707	0.527
Tgd-a	Ube2l6	1.92907e-23	5.99033e-19	0.774306	0.203	0.019
Tgd-a	Mx1	3.48718e-23	1.08287e-18	0.85896	0.21	0.011
Tgd-a	Trafd1	6.77066e-23	2.10249e-18	0.839532	0.288	0.071
Tgd-a	Parp12	9.37993e-23	2.91275e-18	0.645995	0.223	0.029
Tgd-a	Ctss	3.31062e-22	1.02805e-17	0.777332	0.604	0.379
Tgd-a	Helz2	6.03152e-22	1.87297e-17	0.79553	0.344	0.098
Tgd-a	Tap1	5.95177e-21	1.8482e-16	0.804268	0.597	0.33
Tgd-a	Ly6e	7.05106e-21	2.18957e-16	0.398246	0.997	0.989
Tgd-a	Daxx	8.80659e-21	2.73471e-16	0.818121	0.341	0.114
Tgd-a	Zufsp	1.71043e-20	5.31141e-16	0.87552	0.456	0.203
Tgd-a	Phf11c	3.58297e-20	1.11262e-15	0.653031	0.195	0.021
Tgd-a	Tspo	6.97394e-20	2.16562e-15	0.519329	0.949	0.901
Tgd-a	Sp110	1.04328e-19	3.23969e-15	0.933022	0.577	0.326
Tgd-a	Psme2	6.74652e-19	2.095e-14	0.623712	0.83	0.663
Tgd-a	Tmsb10	8.57726e-19	2.6635e-14	0.430949	0.997	0.998
Tgd-a	Ifitm3	3.43792e-18	1.06758e-13	1.52138	0.204	0.038
Tgd-a	Trim34a	1.82508e-17	5.66743e-13	0.542214	0.248	0.08
Tgd-a	Cd47	2.41718e-17	7.50606e-13	0.647552	0.829	0.7
Tgd-a	Cd274	3.54568e-17	1.10104e-12	0.695782	0.252	0.078
Tgd-a	Lgals9	3.66215e-17	1.13721e-12	0.643165	0.352	0.162
Tgd-a	Znfx1	8.28798e-17	2.57367e-12	0.616924	0.24	0.074
Tgd-a	Irf9	8.90276e-17	2.76458e-12	0.618438	0.349	0.147
Tgd-a	Ifit1bl1	1.05244e-16	3.26813e-12	0.647137	0.147	0.009
Tgd-a	Pla2g16	1.65115e-16	5.1273e-12	0.674361	0.553	0.373
Tgd-a	Trim12a	2.14122e-16	6.64912e-12	0.648049	0.478	0.279
Tgd-a	Oasl1	3.94183e-16	1.22406e-11	0.555542	0.138	0.005
Tgd-a	Mov10	6.00229e-16	1.86389e-11	0.471432	0.186	0.048
Tgd-a	Oas1a	9.38973e-16	2.91579e-11	0.563477	0.173	0.016
Tgd-a	Smchd1	2.28849e-15	7.10644e-11	0.690933	0.544	0.372
Tgd-a	Irgm2	3.67821e-15	1.14219e-10	0.602155	0.299	0.106
Tgd-a	Jaml	1.32269e-14	4.10735e-10	0.528114	0.807	0.704
Tgd-a	Gbp6	1.4823e-14	4.603e-10	0.591344	0.248	0.068
Tgd-a	Slco3a1	1.93233e-14	6.00047e-10	0.683861	0.541	0.365
Tgd-a	Tmbim6	2.08463e-14	6.47342e-10	0.547469	0.811	0.694
Tgd-a	Snx2	3.02165e-14	9.38314e-10	0.619873	0.538	0.365
Tgd-a	Gbp8	3.7192e-14	1.15492e-09	0.652796	0.403	0.219
Tgd-a	Itm2b	5.12104e-14	1.59024e-09	0.366121	0.986	0.968
Tgd-a	Uba7	5.23809e-14	1.62658e-09	0.613961	0.296	0.124
Tgd-a	Irf1	6.738e-14	2.09235e-09	0.659704	0.412	0.236
Tgd-a	Trim12c	1.5859e-13	4.92469e-09	0.689068	0.397	0.19
Tgd-a	Ifi214	4.82182e-13	1.49732e-08	0.72815	0.19	0.022
Tgd-a	Ppa1	5.9065e-13	1.83415e-08	0.711854	0.434	0.266
Tgd-a	Tgtp2	1.95391e-12	6.06748e-08	0.539196	0.221	0.07
Tgd-a	Gbp3	3.03568e-12	9.42668e-08	0.426519	0.14	0.032
Tgd-a	Nmi	5.65255e-12	1.75528e-07	0.677008	0.433	0.247
Tgd-a	Tmem184b	6.05712e-12	1.88092e-07	0.433083	0.167	0.042
Tgd-a	AW011738	7.64171e-12	2.37298e-07	0.541855	0.225	0.072
Tgd-a	Cd69	8.51299e-12	2.64354e-07	0.742095	0.547	0.361
Tgd-a	Phf11a	1.05995e-11	3.29146e-07	0.467267	0.108	0.003
Tgd-a	Trim25	1.12193e-11	3.48394e-07	0.494315	0.233	0.087
Tgd-a	Clic4	1.48934e-11	4.62485e-07	0.620463	0.249	0.091
Tgd-a	Usp25	1.77065e-11	5.49839e-07	0.649363	0.432	0.273
Tgd-a	Ogfr	3.39897e-11	1.05548e-06	0.487573	0.347	0.191
Tgd-a	Cnp	3.53994e-11	1.09926e-06	0.607222	0.536	0.362
Tgd-a	Chmp4b	4.97802e-11	1.54582e-06	0.637594	0.619	0.438
Tgd-a	Pttg1	6.05659e-11	1.88075e-06	0.512184	0.374	0.231
Tgd-a	Ccrl2	8.25512e-11	2.56346e-06	0.50313	0.14	0.034
Tgd-a	Mitd1	1.37921e-10	4.28286e-06	0.636911	0.418	0.221
Tgd-a	Ms4a6d	2.62415e-10	8.14878e-06	0.302238	0.104	0.016
Tgd-a	Arl6ip1	2.96345e-10	9.2024e-06	0.516007	0.799	0.692
Tgd-a	H2-Q7	3.18936e-10	9.90392e-06	0.619658	0.789	0.66
Tgd-a	Nampt	2.12902e-09	6.61123e-05	0.526492	0.221	0.067
Tgd-a	Psme2b	2.60004e-09	8.0739e-05	0.492959	0.238	0.098
Tgd-a	Ms4a4c	3.52393e-09	0.000109429	0.58824	0.132	0.031
Tgd-a	Adar	3.5657e-09	0.000110726	0.441468	0.268	0.122
Tgd-a	Apobec3	5.3406e-09	0.000165842	0.475656	0.675	0.55
Tgd-a	BC147527	6.86118e-09	0.00021306	0.399223	0.252	0.138
Tgd-a	Gdap10	9.42824e-09	0.000292775	0.351724	0.13	0.032
Tgd-a	Aida	1.00633e-08	0.000312495	0.484182	0.24	0.112
Tgd-a	Ncoa7	1.12943e-08	0.000350721	0.362849	0.264	0.16
Tgd-a	Tgtp1	1.76493e-08	0.000548063	0.457708	0.158	0.042
Tgd-a	Etnk1	1.93215e-08	0.000599992	0.46626	0.397	0.269
Tgd-a	Trim56	4.23904e-08	0.00131635	0.456794	0.31	0.176
Tgd-a	Parp10	4.69183e-08	0.00145695	0.500471	0.252	0.106
Tgd-a	Aldoa	4.70883e-08	0.00146223	0.348963	0.825	0.765
Tgd-a	Rnf114	6.96734e-08	0.00216357	0.468571	0.385	0.258
Tgd-a	Hsh2d	1.38617e-07	0.00430447	0.285297	0.118	0.027
Tgd-a	Tdrd7	2.14966e-07	0.00667535	0.302961	0.101	0.018
Tgd-a	Fam46a	2.34715e-07	0.00728862	0.250762	0.142	0.068
Tgd-a	Tor1aip1	3.36936e-07	0.0104629	0.324913	0.479	0.406
Tgd-a	Atp10a	3.93679e-07	0.0122249	0.259506	0.127	0.056
Tgd-a	Nlrc5	5.19928e-07	0.0161453	0.575819	0.3	0.126
Tgd-a	Trim26	5.59089e-07	0.0173614	0.329488	0.326	0.237
Tgd-a	Jak2	6.17306e-07	0.0191692	0.278262	0.232	0.167
Tgd-a	Morc3	6.28797e-07	0.019526	0.369814	0.273	0.167
Tgd-a	March5	7.0203e-07	0.0218001	0.288351	0.305	0.22
Tgd-a	Card11	1.07362e-06	0.0333392	0.416236	0.345	0.213
Tgd-a	Mycbp2	1.17928e-06	0.0366203	0.428317	0.703	0.615
Tgd-a	Clec2d	1.23805e-06	0.0384452	0.377863	0.677	0.585
Tgd-a	Tor1aip2	1.48533e-06	0.046124	0.366258	0.266	0.147
Tgd-b	Igtp	4.33371e-102	1.34575e-97	2.12877	0.945	0.312
Tgd-b	Stat1	4.62847e-97	1.43728e-92	1.8958	0.957	0.444
Tgd-b	Gbp4	6.70679e-86	2.08266e-81	1.96306	0.876	0.265
Tgd-b	Ifi47	3.94328e-81	1.22451e-76	1.75504	0.928	0.392
Tgd-b	Gbp2	8.32422e-76	2.58492e-71	1.87969	0.74	0.179
Tgd-b	Samhd1	4.15886e-53	1.29145e-48	1.22375	0.916	0.624
Tgd-b	Psmb8	5.39955e-53	1.67672e-48	0.879404	0.988	0.885
Tgd-b	Irgm1	3.21323e-47	9.97803e-43	1.30848	0.671	0.182
Tgd-b	Psmb10	4.80706e-46	1.49274e-41	1.04261	0.89	0.53
Tgd-b	Gbp7	3.00434e-44	9.32937e-40	1.19881	0.685	0.239
Tgd-b	Irf1	2.51925e-43	7.82302e-39	1.28211	0.691	0.233
Tgd-b	Psmb9	1.04975e-42	3.25978e-38	1.14654	0.786	0.377
Tgd-b	Gbp8	7.79716e-41	2.42125e-36	1.13367	0.656	0.218
Tgd-b	Tap1	1.23674e-38	3.84046e-34	1.02721	0.777	0.334
Tgd-b	Gbp6	2.22259e-37	6.9018e-33	0.997907	0.419	0.069
Tgd-b	Ly6a	9.53408e-36	2.96062e-31	1.62594	0.725	0.388
Tgd-b	Cd274	3.0375e-35	9.43236e-31	1.00469	0.431	0.078
Tgd-b	Tgtp1	6.81948e-33	2.11765e-28	0.837046	0.329	0.04
Tgd-b	Psme2	4.11092e-31	1.27656e-26	0.734719	0.887	0.667
Tgd-b	H2-T23	4.98322e-31	1.54744e-26	0.782921	0.879	0.632
Tgd-b	Irf8	1.24434e-30	3.86404e-26	0.910443	0.405	0.088
Tgd-b	B2m	1.78155e-30	5.53226e-26	0.526572	1	0.992
Tgd-b	Ifi203	2.33002e-29	7.23542e-25	0.904754	0.832	0.543
Tgd-b	Ifngr1	3.20638e-29	9.95677e-25	0.865122	0.853	0.622
Tgd-b	AW112010	7.23586e-29	2.24695e-24	0.850928	0.939	0.791
Tgd-b	Tap2	1.33797e-28	4.1548e-24	0.821721	0.708	0.367
Tgd-b	Zbp1	8.05174e-28	2.50031e-23	0.794635	0.538	0.196
Tgd-b	Psme1	8.51179e-25	2.64317e-20	0.579442	0.925	0.773
Tgd-b	Irgm2	4.64222e-24	1.44155e-19	0.875693	0.436	0.108
Tgd-b	Parp14	2.01455e-23	6.25579e-19	0.744771	0.52	0.223
Tgd-b	Tgtp2	3.4782e-23	1.08009e-18	0.785543	0.332	0.071
Tgd-b	Serpina3f	8.28168e-23	2.57171e-18	0.705011	0.214	0.026
Tgd-b	Serpina3g	1.51811e-21	4.71419e-17	1.04829	0.382	0.122
Tgd-b	Iigp1	3.89671e-21	1.21005e-16	1.02443	0.246	0.043
Tgd-b	Rtp4	5.90245e-20	1.83289e-15	0.730116	0.451	0.143
Tgd-b	Bst2	2.23227e-19	6.93185e-15	0.348328	0.685	0.402
Tgd-b	Tapbpl	7.5694e-19	2.35052e-14	0.629983	0.425	0.169
Tgd-b	Nlrc5	1.95738e-18	6.07825e-14	0.704021	0.41	0.128
Tgd-b	Socs1	1.06388e-17	3.30368e-13	0.813267	0.636	0.342
Tgd-b	Parp9	1.90187e-17	5.90587e-13	0.664682	0.422	0.173
Tgd-b	Ppa1	3.18699e-17	9.89656e-13	0.536969	0.5	0.27
Tgd-b	Tapbp	2.02201e-16	6.27894e-12	0.517406	0.809	0.577
Tgd-b	Cxcl10	2.33431e-16	7.24873e-12	0.986133	0.338	0.11
Tgd-b	Gbp3	5.39678e-16	1.67586e-11	0.568278	0.217	0.034
Tgd-b	H2-K1	1.27781e-14	3.96797e-10	0.329203	1	0.99
Tgd-b	Pla2g16	8.786e-14	2.72832e-09	0.509093	0.607	0.378
Tgd-b	Ms4a6b	9.65002e-14	2.99662e-09	0.618594	0.65	0.432
Tgd-b	Gbp9	2.08489e-13	6.47422e-09	0.571171	0.338	0.133
Tgd-b	Gbp5	1.01003e-12	3.13645e-08	0.540772	0.22	0.046
Tgd-b	H2-Q4	1.13204e-12	3.51532e-08	0.496465	0.552	0.346
Tgd-b	Lgals3bp	1.30928e-12	4.0657e-08	0.536312	0.546	0.329
Tgd-b	Il12rb1	2.091e-12	6.49319e-08	0.574802	0.428	0.223
Tgd-b	Sp110	2.58943e-12	8.04097e-08	0.352726	0.535	0.337
Tgd-b	Dtx3l	6.49208e-12	2.01598e-07	0.614734	0.425	0.189
Tgd-b	Itgb7	1.01489e-11	3.15155e-07	0.452284	0.916	0.803
Tgd-b	Xaf1	5.74922e-11	1.7853e-06	0.39384	0.306	0.136
Tgd-b	Tmbim6	2.301e-10	7.14529e-06	0.35091	0.821	0.698
Tgd-b	Psma2	2.90572e-10	9.02313e-06	0.432805	0.809	0.642
Tgd-b	H2-D1	3.1943e-10	9.91925e-06	0.26855	0.997	0.988
Tgd-b	Dbnl	4.90195e-10	1.5222e-05	0.409746	0.552	0.394
Tgd-b	Stat3	5.55866e-10	1.72613e-05	0.515431	0.52	0.294
Tgd-b	Mndal	5.91193e-10	1.83583e-05	0.429002	0.63	0.469
Tgd-b	Irf9	4.09847e-09	0.00012727	0.406099	0.303	0.156
Tgd-b	Slfn1	8.13643e-09	0.00025266	0.386924	0.303	0.15
Tgd-b	Irf2	8.47027e-09	0.000263027	0.471798	0.512	0.346
Tgd-b	Tmem140	2.11047e-08	0.000655363	0.313337	0.147	0.046
Tgd-b	Nampt	2.51828e-08	0.000782	0.356014	0.197	0.074
Tgd-b	Ifi35	3.25109e-08	0.00100956	0.323664	0.448	0.271
Tgd-b	Ifi27	1.01079e-07	0.0031388	0.493123	0.604	0.438
Tgd-b	Rab19	1.85416e-07	0.00575771	0.365969	0.344	0.188
Tgd-b	Stat2	2.58078e-07	0.0080141	0.323311	0.199	0.079
Tgd-b	Tbrg1	2.62152e-07	0.00814061	0.31698	0.581	0.439
Tgd-b	Psma7	3.75912e-07	0.0116732	0.362155	0.786	0.67
Tgd-b	Hsp90b1	5.45171e-07	0.0169292	0.271305	0.873	0.77
Tgd-b	Manf	6.04243e-07	0.0187636	0.437493	0.702	0.612
Tgd-b	Glipr2	6.21541e-07	0.0193007	0.260952	0.376	0.247
Tgd-b	Uba7	8.56208e-07	0.0265878	0.278571	0.246	0.132
Tgd-b	Hspa5	9.45213e-07	0.0293517	0.440325	0.818	0.721
Tgd-b	Calr	9.59381e-07	0.0297917	0.292155	0.887	0.805
Tgd-b	Samd9l	9.6143e-07	0.0298553	0.33179	0.413	0.27
Tgd-b	Anxa2	9.63001e-07	0.0299041	0.338224	0.52	0.377
Tgd-b	Pim2	1.1851e-06	0.0368009	0.356313	0.173	0.072
Tgd-b	Vim	1.30378e-06	0.0404861	0.297078	0.858	0.791
Tgd-b	Idnk	1.4447e-06	0.0448622	0.389144	0.595	0.413
Tgd-b	Trdc	1.57163e-06	0.0488037	0.506843	0.234	0.138
Tgd-c	Npm1	2.02022e-106	6.2734e-102	2.12973	0.996	0.946
Tgd-c	Ncl	1.25885e-104	3.90912e-100	2.3772	0.996	0.779
Tgd-c	Eif5a	2.02955e-96	6.30236e-92	1.72895	0.996	0.856
Tgd-c	Hsp90ab1	3.42439e-84	1.06338e-79	1.22115	0.996	0.968
Tgd-c	Gzmc	1.19784e-83	3.71966e-79	4.68122	0.633	0.012
Tgd-c	Odc1	2.47075e-83	7.67243e-79	2.73149	0.943	0.454
Tgd-c	Sdc4	4.34492e-80	1.34923e-75	2.60195	0.696	0.073
Tgd-c	Ptma	4.6363e-79	1.43971e-74	1.01744	0.996	0.986
Tgd-c	Gzmb	6.0737e-78	1.88607e-73	2.92365	0.629	0.03
Tgd-c	Pa2g4	1.11616e-77	3.466e-73	1.69288	0.89	0.331
Tgd-c	Nfkb1	2.50574e-76	7.78107e-72	1.84176	0.947	0.435
Tgd-c	Ran	9.36985e-75	2.90962e-70	1.56797	0.968	0.684
Tgd-c	Eif4a1	1.53733e-74	4.77388e-70	1.35557	0.989	0.797
Tgd-c	Batf	5.13001e-74	1.59302e-69	1.86608	0.784	0.183
Tgd-c	Ehd1	4.26398e-71	1.32409e-66	1.91512	0.76	0.155
Tgd-c	Ppp1r14b	8.38388e-70	2.60345e-65	1.4326	0.975	0.761
Tgd-c	Zeb2	9.03955e-70	2.80705e-65	1.70226	0.569	0.026
Tgd-c	Nme1	8.9195e-69	2.76977e-64	1.31795	0.965	0.675
Tgd-c	Set	2.11137e-67	6.55645e-63	1.20958	0.982	0.734
Tgd-c	Mif	4.74652e-65	1.47394e-60	1.44823	0.929	0.674
Tgd-c	Cd82	2.49444e-63	7.74598e-59	1.45349	0.968	0.661
Tgd-c	Marcksl1	2.92113e-62	9.07098e-58	1.7744	0.597	0.059
Tgd-c	Srgn	3.5616e-62	1.10598e-57	1.52103	0.975	0.878
Tgd-c	Rps2	3.78825e-62	1.17637e-57	0.703625	1	0.999
Tgd-c	Bcl2a1b	5.80486e-62	1.80258e-57	1.74513	0.929	0.539
Tgd-c	Nhp2	2.78554e-61	8.64993e-57	1.50823	0.88	0.361
Tgd-c	Hspa8	3.18005e-61	9.87501e-57	1.1209	0.996	0.979
Tgd-c	Eef1g	1.3384e-60	4.15613e-56	1.01071	0.979	0.887
Tgd-c	Psme2	2.69524e-60	8.36952e-56	1.44143	0.947	0.667
Tgd-c	Tnfrsf9	2.12395e-59	6.59551e-55	1.62155	0.491	0.025
Tgd-c	Bcl2a1d	3.53552e-59	1.09789e-54	1.72203	0.813	0.287
Tgd-c	Ybx1	6.16587e-58	1.91469e-53	1.17217	0.975	0.827
Tgd-c	Hsp90aa1	1.01622e-57	3.15567e-53	1.30841	0.965	0.675
Tgd-c	Nop56	3.36068e-56	1.04359e-51	1.39684	0.809	0.275
Tgd-c	Hspd1	6.01002e-56	1.86629e-51	1.45346	0.887	0.429
Tgd-c	Nop58	3.73639e-53	1.16026e-48	1.25963	0.767	0.276
Tgd-c	Ranbp1	5.28653e-53	1.64163e-48	1.37182	0.894	0.514
Tgd-c	Serbp1	7.04732e-53	2.1884e-48	1.06211	0.975	0.842
Tgd-c	Kdm2b	4.38946e-52	1.36306e-47	1.60046	0.629	0.143
Tgd-c	Gnl3	8.44703e-51	2.62306e-46	1.3318	0.784	0.294
Tgd-c	Gadd45b	8.87917e-51	2.75725e-46	1.50227	0.724	0.227
Tgd-c	Srm	3.14812e-50	9.77586e-46	1.46284	0.686	0.171
Tgd-c	Eif2s2	9.12549e-50	2.83374e-45	1.26694	0.898	0.581
Tgd-c	Srsf2	2.67121e-49	8.29491e-45	1.14513	0.905	0.512
Tgd-c	Fbl	6.38876e-49	1.9839e-44	1.23337	0.873	0.466
Tgd-c	Nfkbia	4.37841e-46	1.35963e-41	1.41616	0.89	0.476
Tgd-c	Serp1	5.1384e-45	1.59563e-40	1.58215	0.781	0.344
Tgd-c	G3bp1	1.24539e-44	3.8673e-40	1.24811	0.905	0.542
Tgd-c	C1qbp	4.76668e-44	1.4802e-39	1.20946	0.806	0.384
Tgd-c	Cyba	6.49127e-44	2.01573e-39	0.920869	0.989	0.914
Tgd-c	Traf1	1.01049e-43	3.13788e-39	1.34206	0.622	0.196
Tgd-c	Ppa1	1.46329e-43	4.54397e-39	1.0773	0.739	0.265
Tgd-c	Atp5g1	9.13689e-43	2.83728e-38	0.976328	0.915	0.723
Tgd-c	Rps26	1.07879e-42	3.34997e-38	0.524685	0.996	0.997
Tgd-c	Furin	1.32495e-42	4.11437e-38	1.45637	0.841	0.431
Tgd-c	Mat2a	4.90431e-42	1.52294e-37	1.1483	0.827	0.414
Tgd-c	Ldha	2.29163e-41	7.1162e-37	1.02503	0.936	0.696
Tgd-c	Dennd5a	2.30405e-41	7.15478e-37	1.24192	0.633	0.155
Tgd-c	Calr	4.53418e-41	1.408e-36	0.982024	0.972	0.803
Tgd-c	Eif3a	5.10159e-41	1.5842e-36	1.01633	0.926	0.602
Tgd-c	Mybbp1a	5.97231e-41	1.85458e-36	1.28949	0.686	0.23
Tgd-c	Sdhaf1	2.76543e-40	8.58748e-36	1.2636	0.71	0.233
Tgd-c	Rps17	2.89868e-40	9.00127e-36	0.676951	0.986	0.967
Tgd-c	Cct3	3.94954e-40	1.22645e-35	1.11905	0.827	0.471
Tgd-c	Ddx21	1.28175e-39	3.98023e-35	1.18166	0.845	0.423
Tgd-c	Nolc1	2.51336e-39	7.80473e-35	1.12954	0.664	0.223
Tgd-c	Rbm3	1.4573e-38	4.52535e-34	0.858034	0.972	0.865
Tgd-c	Bcl2l1	1.55971e-38	4.84336e-34	1.05283	0.512	0.134
Tgd-c	Ppp1r14c	2.32215e-38	7.21098e-34	1.17258	0.481	0.078
Tgd-c	Ppia	3.51339e-38	1.09101e-33	0.529267	1	0.996
Tgd-c	Npm3	3.71287e-38	1.15296e-33	0.975472	0.784	0.381
Tgd-c	Hspe1	7.09204e-38	2.20229e-33	0.891847	0.961	0.793
Tgd-c	Pdia6	9.93696e-38	3.08572e-33	1.20112	0.855	0.508
Tgd-c	Mdn1	1.37509e-37	4.27006e-33	1.04418	0.562	0.161
Tgd-c	Dkc1	2.08336e-37	6.46945e-33	1.01133	0.664	0.248
Tgd-c	Cd83	3.01967e-37	9.37699e-33	1.60654	0.512	0.103
Tgd-c	Prmt1	4.77783e-37	1.48366e-32	1.10603	0.784	0.344
Tgd-c	Cd72	8.47819e-37	2.63273e-32	1.30162	0.682	0.247
Tgd-c	Npnt	1.04751e-36	3.25282e-32	1.08454	0.375	0.034
Tgd-c	Mir155hg	3.46372e-36	1.07559e-31	0.978249	0.297	0.006
Tgd-c	Nop16	4.74155e-36	1.47239e-31	0.99448	0.53	0.118
Tgd-c	Lpcat1	4.7852e-36	1.48595e-31	0.895517	0.399	0.057
Tgd-c	Shmt2	6.43523e-36	1.99833e-31	1.01943	0.516	0.109
Tgd-c	Slc25a5	1.03701e-35	3.22022e-31	0.88651	0.943	0.749
Tgd-c	Mrto4	1.51596e-35	4.70752e-31	1.02252	0.622	0.209
Tgd-c	Timm8a1	1.84687e-35	5.73508e-31	0.945207	0.555	0.155
Tgd-c	Cct8	2.69115e-35	8.35681e-31	0.959177	0.866	0.522
Tgd-c	Rsl1d1	3.77903e-35	1.1735e-30	1.06375	0.746	0.347
Tgd-c	Lad1	3.93872e-35	1.22309e-30	1.04928	0.283	0.003
Tgd-c	Bzw2	5.44742e-35	1.69159e-30	1.07601	0.753	0.379
Tgd-c	Cnbp	8.99963e-35	2.79465e-30	0.891328	0.954	0.731
Tgd-c	Impdh2	1.38892e-34	4.31302e-30	1.09493	0.731	0.316
Tgd-c	Eif3b	1.52376e-34	4.73174e-30	1.00415	0.721	0.283
Tgd-c	Snu13	1.53526e-34	4.76744e-30	0.9243	0.88	0.552
Tgd-c	Uqcrq	2.3085e-34	7.16859e-30	0.911193	0.905	0.669
Tgd-c	Nsun2	1.09472e-33	3.39944e-29	0.961279	0.625	0.218
Tgd-c	Naga	1.70857e-33	5.30563e-29	1.16247	0.505	0.109
Tgd-c	Hspa5	2.77055e-33	8.6034e-29	0.949598	0.947	0.718
Tgd-c	Tspan3	3.88375e-33	1.20602e-28	1.61754	0.449	0.07
Tgd-c	Pabpc1	1.06534e-32	3.3082e-28	0.743997	0.989	0.872
Tgd-c	Tomm5	1.90044e-32	5.90145e-28	1.11563	0.827	0.474
Tgd-c	Slc15a3	3.05472e-32	9.48582e-28	0.93258	0.279	0.016
Tgd-c	Adam8	4.44239e-32	1.3795e-27	1.1212	0.597	0.201
Tgd-c	Cdc37	4.48681e-32	1.39329e-27	0.938221	0.845	0.572
Tgd-c	Ftsj3	5.39727e-32	1.67601e-27	0.898212	0.548	0.172
Tgd-c	Cycs	1.03785e-31	3.22283e-27	0.931058	0.746	0.349
Tgd-c	Mettl1	3.69953e-31	1.14882e-26	0.998476	0.548	0.147
Tgd-c	Rps27a	4.57728e-31	1.42138e-26	0.335342	1	1
Tgd-c	Apex1	5.10248e-31	1.58447e-26	0.872767	0.534	0.148
Tgd-c	Ccdc184	7.21867e-31	2.24161e-26	0.938286	0.251	0.002
Tgd-c	Hdgf	7.28719e-31	2.26289e-26	0.949722	0.795	0.399
Tgd-c	Il2rb	9.6653e-31	3.00137e-26	1.01329	0.636	0.221
Tgd-c	Slc1a5	1.0238e-30	3.17922e-26	0.99017	0.643	0.264
Tgd-c	Eif3c	2.49182e-30	7.73785e-26	0.87017	0.862	0.546
Tgd-c	Rps27l	2.61858e-30	8.13146e-26	0.954719	0.83	0.566
Tgd-c	Zfp593	4.6422e-30	1.44154e-25	0.924717	0.572	0.172
Tgd-c	Snrpd1	5.10446e-30	1.58509e-25	0.919819	0.76	0.433
Tgd-c	Tkt	8.30393e-30	2.57862e-25	0.835064	0.707	0.357
Tgd-c	Hspa9	8.92422e-30	2.77124e-25	0.883595	0.664	0.298
Tgd-c	Timm13	9.89633e-30	3.07311e-25	0.758301	0.883	0.629
Tgd-c	Sytl3	1.27775e-29	3.96781e-25	0.883563	0.481	0.123
Tgd-c	Psme1	1.27956e-29	3.97342e-25	0.8508	0.936	0.773
Tgd-c	Pdcd1	1.84439e-29	5.7274e-25	0.913636	0.269	0.014
Tgd-c	Rps6	1.99613e-29	6.19859e-25	0.391807	1	0.997
Tgd-c	Ybx3	2.13063e-29	6.61626e-25	1.04063	0.502	0.119
Tgd-c	Tomm40	2.47497e-29	7.68553e-25	0.845492	0.604	0.233
Tgd-c	Llph	5.06004e-29	1.57129e-24	0.883924	0.837	0.552
Tgd-c	Atp5g3	7.57294e-29	2.35162e-24	0.728159	0.859	0.609
Tgd-c	Rel	1.10747e-28	3.43901e-24	0.949424	0.435	0.112
Tgd-c	Tcp1	1.403e-28	4.35675e-24	0.858708	0.788	0.445
Tgd-c	Tufm	1.46343e-28	4.54438e-24	1.00143	0.541	0.151
Tgd-c	Btf3	1.9758e-28	6.13546e-24	0.598382	0.993	0.931
Tgd-c	Nop10	2.19499e-28	6.8161e-24	0.823756	0.89	0.684
Tgd-c	Nap1l1	2.74562e-28	8.52598e-24	0.817821	0.749	0.439
Tgd-c	Canx	4.04712e-28	1.25675e-23	0.857138	0.834	0.504
Tgd-c	Bhlhe40	6.60748e-28	2.05182e-23	1.05621	0.459	0.119
Tgd-c	Mrpl12	1.05256e-27	3.2685e-23	0.835953	0.728	0.365
Tgd-c	Nifk	1.37367e-27	4.26566e-23	0.843919	0.53	0.183
Tgd-c	Aprt	1.67428e-27	5.19915e-23	0.905504	0.809	0.526
Tgd-c	Mydgf	1.8777e-27	5.83083e-23	0.845397	0.65	0.291
Tgd-c	Prdx1	1.97021e-27	6.1181e-23	0.671164	0.922	0.726
Tgd-c	Etf1	2.47521e-27	7.68625e-23	0.916818	0.59	0.211
Tgd-c	Rpl41	2.7113e-27	8.4194e-23	0.354983	1	0.999
Tgd-c	Ebna1bp2	5.41716e-27	1.68219e-22	0.835268	0.647	0.284
Tgd-c	Eif3g	5.43682e-27	1.6883e-22	0.819789	0.77	0.417
Tgd-c	Wdr43	5.53957e-27	1.7202e-22	0.88671	0.59	0.225
Tgd-c	Atp5b	7.07852e-27	2.19809e-22	0.694089	0.947	0.784
Tgd-c	Manf	1.19853e-26	3.72181e-22	1.0325	0.89	0.607
Tgd-c	Chchd2	1.96556e-26	6.10365e-22	0.582323	0.979	0.927
Tgd-c	Il17f	2.07518e-26	6.44406e-22	2.89156	0.233	0.009
Tgd-c	Atad3a	2.1091e-26	6.54938e-22	0.836284	0.42	0.09
Tgd-c	Cdv3	2.13624e-26	6.63366e-22	0.823521	0.675	0.332
Tgd-c	Nfkb2	3.63158e-26	1.12771e-21	0.886566	0.477	0.131
Tgd-c	Pabpc4	4.23271e-26	1.31438e-21	0.72616	0.399	0.089
Tgd-c	Nrip1	4.26061e-26	1.32305e-21	1.07819	0.671	0.361
Tgd-c	Hint1	4.50409e-26	1.39866e-21	0.735665	0.943	0.805
Tgd-c	Ern1	5.39457e-26	1.67518e-21	0.678279	0.286	0.026
Tgd-c	Erh	6.81649e-26	2.11672e-21	0.878347	0.629	0.273
Tgd-c	Rcl1	9.74842e-26	3.02718e-21	0.743522	0.382	0.092
Tgd-c	Il22	1.13277e-25	3.51759e-21	3.22513	0.244	0.021
Tgd-c	Dad1	1.1946e-25	3.70958e-21	0.712189	0.919	0.756
Tgd-c	Bax	1.49325e-25	4.63698e-21	0.84045	0.774	0.476
Tgd-c	Eif6	2.04655e-25	6.35514e-21	0.799743	0.7	0.386
Tgd-c	Rilpl2	3.66766e-25	1.13892e-20	0.941833	0.565	0.209
Tgd-c	Rrp1b	7.22091e-25	2.24231e-20	0.678172	0.375	0.113
Tgd-c	Hnrnpa3	9.98416e-25	3.10038e-20	0.743011	0.947	0.739
Tgd-c	Relb	1.04487e-24	3.24464e-20	0.681576	0.505	0.202
Tgd-c	Morf4l2	1.76629e-24	5.48486e-20	0.791283	0.541	0.223
Tgd-c	Pou2f2	2.21512e-24	6.87861e-20	0.823268	0.491	0.173
Tgd-c	Eif1a	3.10928e-24	9.65525e-20	0.810626	0.534	0.186
Tgd-c	Polr1d	3.98837e-24	1.23851e-19	0.739942	0.873	0.639
Tgd-c	Tsr1	4.65798e-24	1.44644e-19	0.660783	0.378	0.104
Tgd-c	Cluh	5.74052e-24	1.7826e-19	0.665663	0.339	0.071
Tgd-c	Icam1	1.61768e-23	5.02338e-19	0.967859	0.537	0.176
Tgd-c	Stx11	1.95986e-23	6.08594e-19	0.789672	0.329	0.059
Tgd-c	Fabp5	2.20578e-23	6.84961e-19	0.920761	0.495	0.145
Tgd-c	Timm10	2.53406e-23	7.86901e-19	0.717111	0.523	0.189
Tgd-c	Pdcd1lg2	3.5265e-23	1.09508e-18	0.678225	0.29	0.036
Tgd-c	Hnrnpab	3.68056e-23	1.14293e-18	0.806833	0.788	0.468
Tgd-c	Ptp4a2	4.46156e-23	1.38545e-18	0.704559	0.89	0.651
Tgd-c	Phb2	5.79645e-23	1.79997e-18	0.818081	0.774	0.445
Tgd-c	Fubp1	8.47947e-23	2.63313e-18	0.699652	0.809	0.547
Tgd-c	Mpp6	9.25782e-23	2.87483e-18	0.687689	0.413	0.117
Tgd-c	Emc6	9.30459e-23	2.88935e-18	0.797773	0.682	0.347
Tgd-c	Ddx39	1.40337e-22	4.3579e-18	0.779745	0.622	0.272
Tgd-c	Rpsa	1.63573e-22	5.07944e-18	0.310806	1	1
Tgd-c	Rplp0	1.67872e-22	5.21294e-18	0.31876	1	0.999
Tgd-c	M6pr	2.13555e-22	6.63152e-18	0.856615	0.615	0.27
Tgd-c	Eif5b	2.34477e-22	7.28123e-18	0.739779	0.76	0.444
Tgd-c	Phb	3.02084e-22	9.3806e-18	0.787699	0.519	0.196
Tgd-c	Cct2	3.16468e-22	9.82729e-18	0.70992	0.841	0.561
Tgd-c	Slc25a3	3.36839e-22	1.04599e-17	0.694022	0.929	0.788
Tgd-c	Sssca1	3.4682e-22	1.07698e-17	0.739398	0.495	0.18
Tgd-c	U2af1	3.59759e-22	1.11716e-17	0.830777	0.703	0.394
Tgd-c	Rrs1	3.81305e-22	1.18407e-17	0.689845	0.413	0.122
Tgd-c	Hspa4	4.50946e-22	1.40032e-17	0.733814	0.661	0.351
Tgd-c	Mrps6	5.49986e-22	1.70787e-17	0.763463	0.406	0.122
Tgd-c	Gar1	6.77924e-22	2.10516e-17	0.76837	0.551	0.212
Tgd-c	Ccdc86	8.30989e-22	2.58047e-17	0.753366	0.42	0.123
Tgd-c	Tfrc	9.02371e-22	2.80213e-17	0.588805	0.223	0.03
Tgd-c	Rrp9	1.24796e-21	3.8753e-17	0.629887	0.428	0.13
Tgd-c	Abce1	1.65424e-21	5.1369e-17	0.742953	0.509	0.177
Tgd-c	Ifrd2	1.72803e-21	5.36606e-17	0.560489	0.286	0.068
Tgd-c	Eprs	1.92949e-21	5.99165e-17	0.771495	0.721	0.363
Tgd-c	Kdm6b	2.1007e-21	6.52329e-17	0.884626	0.53	0.201
Tgd-c	Cish	2.4089e-21	7.48036e-17	0.787382	0.491	0.173
Tgd-c	Alkbh1	2.42255e-21	7.52274e-17	0.846798	0.551	0.207
Tgd-c	Fam162a	2.43224e-21	7.55282e-17	0.87473	0.615	0.256
Tgd-c	Nip7	2.45425e-21	7.6212e-17	0.730057	0.527	0.2
Tgd-c	Eif4g1	2.47826e-21	7.69574e-17	0.815416	0.71	0.39
Tgd-c	Pgam1	2.63162e-21	8.17198e-17	0.768412	0.664	0.351
Tgd-c	Snrpf	3.32736e-21	1.03325e-16	0.721954	0.898	0.714
Tgd-c	Trp53	3.90626e-21	1.21301e-16	0.755839	0.714	0.415
Tgd-c	Snrpb	4.03546e-21	1.25313e-16	0.590846	0.883	0.658
Tgd-c	Ikbke	4.28407e-21	1.33033e-16	0.746108	0.396	0.114
Tgd-c	Ipo5	4.44405e-21	1.38001e-16	0.687821	0.428	0.134
Tgd-c	Atp5d	4.99602e-21	1.55141e-16	0.663698	0.915	0.733
Tgd-c	Anp32b	8.44254e-21	2.62166e-16	0.588209	0.89	0.725
Tgd-c	Gjb2	1.22409e-20	3.80117e-16	0.503207	0.184	0.004
Tgd-c	Hif1a	1.41351e-20	4.38936e-16	0.924189	0.505	0.189
Tgd-c	Arap2	1.51499e-20	4.70449e-16	1.05172	0.53	0.222
Tgd-c	Pcbp1	1.67109e-20	5.18922e-16	0.640294	0.735	0.515
Tgd-c	Ifitm2	2.46186e-20	7.64483e-16	1.3881	0.24	0.025
Tgd-c	Rpl28	2.97053e-20	9.22439e-16	0.324822	1	0.997
Tgd-c	Iars	2.97476e-20	9.23751e-16	0.644928	0.336	0.081
Tgd-c	Tars	3.03991e-20	9.43984e-16	0.535777	0.364	0.116
Tgd-c	Abcc1	3.07429e-20	9.5466e-16	0.599065	0.307	0.072
Tgd-c	Ssb	3.08563e-20	9.58182e-16	0.641533	0.82	0.58
Tgd-c	Rpl7l1	3.10187e-20	9.63225e-16	0.620819	0.555	0.256
Tgd-c	Psme3	3.22381e-20	1.00109e-15	0.65846	0.477	0.182
Tgd-c	Gtpbp4	3.50744e-20	1.08917e-15	0.752133	0.636	0.309
Tgd-c	Ugcg	5.46022e-20	1.69556e-15	0.726038	0.481	0.191
Tgd-c	Eif1ax	5.82443e-20	1.80866e-15	0.715297	0.682	0.356
Tgd-c	Il17a	7.24266e-20	2.24906e-15	2.33351	0.198	0.012
Tgd-c	Noc2l	7.98449e-20	2.47942e-15	0.744746	0.505	0.195
Tgd-c	Snrpd2	8.54085e-20	2.65219e-15	0.645752	0.845	0.665
Tgd-c	Pus7	8.70264e-20	2.70243e-15	0.589401	0.297	0.05
Tgd-c	Snrpa1	9.23101e-20	2.86651e-15	0.794129	0.558	0.241
Tgd-c	Kcnq1ot1	1.03383e-19	3.21036e-15	1.09075	0.813	0.488
Tgd-c	Srsf7	1.68999e-19	5.24792e-15	0.768534	0.671	0.347
Tgd-c	Mllt6	2.40296e-19	7.46192e-15	0.724668	0.544	0.257
Tgd-c	Sf3b3	2.40941e-19	7.48195e-15	0.743161	0.625	0.316
Tgd-c	Yrdc	2.50884e-19	7.79071e-15	0.633444	0.424	0.159
Tgd-c	Tma16	2.71194e-19	8.4214e-15	0.620319	0.364	0.095
Tgd-c	Dctpp1	2.77455e-19	8.61581e-15	0.765046	0.527	0.234
Tgd-c	Lyar	3.25043e-19	1.00936e-14	0.786272	0.488	0.188
Tgd-c	Gsto1	3.57242e-19	1.10934e-14	0.790182	0.445	0.147
Tgd-c	Cdk4	4.79001e-19	1.48744e-14	0.703428	0.647	0.354
Tgd-c	Map2k3	8.7098e-19	2.70465e-14	0.605592	0.399	0.132
Tgd-c	Kars	8.8407e-19	2.7453e-14	0.54096	0.442	0.169
Tgd-c	Rpl7a	8.98572e-19	2.79034e-14	0.368974	0.996	0.975
Tgd-c	Eif2s1	1.01004e-18	3.13648e-14	0.800656	0.661	0.319
Tgd-c	Pum3	1.06876e-18	3.31883e-14	0.625192	0.438	0.157
Tgd-c	Sumo2	1.19966e-18	3.72531e-14	0.532148	0.929	0.831
Tgd-c	Rbpj	1.38244e-18	4.29288e-14	0.80188	0.413	0.142
Tgd-c	Dnajb11	1.40207e-18	4.35386e-14	0.714264	0.65	0.355
Tgd-c	Psmc5	1.44329e-18	4.48184e-14	0.598818	0.661	0.379
Tgd-c	Hmgn3	1.47396e-18	4.57709e-14	0.993049	0.35	0.115
Tgd-c	Ppan	1.54622e-18	4.80146e-14	0.669876	0.438	0.141
Tgd-c	Ncoa7	1.67629e-18	5.20539e-14	1.08214	0.42	0.16
Tgd-c	Srsf3	2.03906e-18	6.33188e-14	0.554087	0.898	0.754
Tgd-c	Wdr46	2.17479e-18	6.75336e-14	0.642061	0.399	0.11
Tgd-c	Tmed2	2.65335e-18	8.23944e-14	0.631453	0.83	0.635
Tgd-c	Pcyt1a	2.97357e-18	9.23383e-14	0.636673	0.223	0.034
Tgd-c	Taf1d	3.19602e-18	9.92461e-14	0.79313	0.618	0.318
Tgd-c	Stx6	3.33126e-18	1.03445e-13	0.68728	0.42	0.156
Tgd-c	Eef1e1	3.56214e-18	1.10615e-13	0.686972	0.463	0.183
Tgd-c	Cct5	3.63319e-18	1.12821e-13	0.730785	0.802	0.568
Tgd-c	Mrpl17	4.374e-18	1.35826e-13	0.655054	0.512	0.213
Tgd-c	Rrp15	4.57535e-18	1.42078e-13	0.59442	0.428	0.173
Tgd-c	Pfn1	4.58448e-18	1.42362e-13	0.383538	0.996	0.977
Tgd-c	Atf4	4.8981e-18	1.52101e-13	0.728771	0.629	0.31
Tgd-c	Banf1	4.94e-18	1.53402e-13	0.787705	0.714	0.45
Tgd-c	Glrx5	5.43102e-18	1.68649e-13	0.66834	0.64	0.353
Tgd-c	Herpud1	7.27254e-18	2.25834e-13	0.736709	0.59	0.317
Tgd-c	Pon2	7.67734e-18	2.38404e-13	0.701741	0.678	0.411
Tgd-c	Ssr4	1.0146e-17	3.15065e-13	0.628692	0.89	0.711
Tgd-c	Ptges3	1.03541e-17	3.21525e-13	0.733644	0.746	0.472
Tgd-c	Rpn1	1.0559e-17	3.27889e-13	0.822721	0.565	0.282
Tgd-c	Bzw1	1.40807e-17	4.37246e-13	0.668382	0.661	0.408
Tgd-c	Tmem147	1.68449e-17	5.23086e-13	0.625907	0.576	0.29
Tgd-c	Anp32a	1.82268e-17	5.65998e-13	0.845288	0.83	0.674
Tgd-c	Strap	1.86469e-17	5.79044e-13	0.713486	0.643	0.292
Tgd-c	Cacybp	1.99062e-17	6.18146e-13	0.677305	0.664	0.375
Tgd-c	Nars	2.28471e-17	7.09471e-13	0.795916	0.583	0.244
Tgd-c	Grwd1	2.28567e-17	7.0977e-13	0.542944	0.311	0.089
Tgd-c	Phip	2.38796e-17	7.41533e-13	1.01866	0.657	0.387
Tgd-c	Hsp90b1	2.55206e-17	7.92491e-13	0.672001	0.929	0.769
Tgd-c	Snx18	2.86655e-17	8.90151e-13	0.728686	0.311	0.075
Tgd-c	Rps25	2.92337e-17	9.07795e-13	0.280949	0.993	0.993
Tgd-c	Psat1	3.10332e-17	9.63673e-13	0.479227	0.223	0.049
Tgd-c	Rpl14	3.13217e-17	9.72632e-13	0.304977	0.996	0.997
Tgd-c	Nudc	3.27786e-17	1.01787e-12	0.675227	0.717	0.41
Tgd-c	Timm9	4.16175e-17	1.29235e-12	0.656255	0.47	0.182
Tgd-c	Hnrnpc	4.79693e-17	1.48959e-12	0.6176	0.795	0.562
Tgd-c	Ppme1	7.60013e-17	2.36007e-12	0.607581	0.293	0.086
Tgd-c	Smyd5	7.84754e-17	2.4369e-12	0.55578	0.279	0.057
Tgd-c	Kpnb1	9.52033e-17	2.95635e-12	0.625789	0.544	0.266
Tgd-c	Ndufab1	9.78896e-17	3.03976e-12	0.675864	0.71	0.409
Tgd-c	Uck2	1.14322e-16	3.55005e-12	0.584724	0.3	0.076
Tgd-c	Mrpl15	1.22573e-16	3.80627e-12	0.627823	0.555	0.283
Tgd-c	Lman2	1.3127e-16	4.07632e-12	0.708107	0.71	0.419
Tgd-c	Bola2	1.46057e-16	4.5355e-12	0.653525	0.777	0.571
Tgd-c	Cebpz	1.49719e-16	4.64921e-12	0.607806	0.608	0.327
Tgd-c	Dusp2	1.54512e-16	4.79806e-12	0.671569	0.382	0.126
Tgd-c	Tomm70a	1.64705e-16	5.11458e-12	0.64122	0.459	0.19
Tgd-c	Rora	1.73209e-16	5.37865e-12	0.911906	0.806	0.577
Tgd-c	Ndufaf4	1.95883e-16	6.08276e-12	0.610427	0.445	0.173
Tgd-c	Fam129a	2.0312e-16	6.30749e-12	0.764188	0.728	0.433
Tgd-c	Shmt1	2.22344e-16	6.90443e-12	0.435019	0.166	0.019
Tgd-c	Gcsh	2.31671e-16	7.19407e-12	0.465267	0.293	0.075
Tgd-c	Atp1a1	2.32593e-16	7.2227e-12	0.754337	0.682	0.39
Tgd-c	Ccl12	2.52413e-16	7.83818e-12	0.801826	0.141	0.02
Tgd-c	Atic	2.79721e-16	8.68617e-12	0.623521	0.47	0.194
Tgd-c	Utf1	3.03104e-16	9.4123e-12	0.490128	0.17	0.009
Tgd-c	Mt1	3.88902e-16	1.20766e-11	0.828079	0.23	0.054
Tgd-c	Epop	4.31085e-16	1.33865e-11	0.394216	0.226	0.054
Tgd-c	Txnl4a	5.03093e-16	1.56226e-11	0.618417	0.565	0.254
Tgd-c	Rbbp7	5.11891e-16	1.58958e-11	0.50138	0.551	0.332
Tgd-c	Stip1	5.36991e-16	1.66752e-11	0.737339	0.541	0.259
Tgd-c	Dgat2	5.44954e-16	1.69225e-11	0.587459	0.145	0.002
Tgd-c	Bcl3	6.37285e-16	1.97896e-11	0.545303	0.247	0.052
Tgd-c	Ppat	6.90678e-16	2.14476e-11	0.416062	0.261	0.079
Tgd-c	Cad	7.03227e-16	2.18373e-11	0.545568	0.297	0.077
Tgd-c	Syncrip	8.84995e-16	2.74818e-11	0.712439	0.675	0.366
Tgd-c	Dcun1d5	9.45836e-16	2.9371e-11	0.666188	0.611	0.335
Tgd-c	Ipo4	1.04928e-15	3.25834e-11	0.446353	0.272	0.068
Tgd-c	Psma6	1.06969e-15	3.32171e-11	0.752383	0.689	0.387
Tgd-c	St13	1.62524e-15	5.04685e-11	0.680634	0.671	0.406
Tgd-c	Eif4e	1.65194e-15	5.12976e-11	0.578489	0.491	0.235
Tgd-c	Nfkbib	1.70027e-15	5.27985e-11	0.50327	0.371	0.165
Tgd-c	Psmb2	1.98332e-15	6.15882e-11	0.608715	0.77	0.509
Tgd-c	Gars	2.09077e-15	6.49247e-11	0.533841	0.375	0.158
Tgd-c	Myc	2.09103e-15	6.49328e-11	0.682234	0.318	0.085
Tgd-c	Rgs1	2.40383e-15	7.4646e-11	1.03656	0.572	0.282
Tgd-c	Azin1	2.49205e-15	7.73858e-11	0.804184	0.42	0.17
Tgd-c	Aen	3.50043e-15	1.08699e-10	0.553686	0.385	0.148
Tgd-c	Gpatch4	3.79008e-15	1.17693e-10	0.615659	0.452	0.175
Tgd-c	Ahsa1	3.88012e-15	1.20489e-10	0.730978	0.587	0.29
Tgd-c	Il4i1	4.39449e-15	1.36462e-10	0.596776	0.233	0.044
Tgd-c	Csf2	5.13141e-15	1.59346e-10	1.2101	0.254	0.074
Tgd-c	Nup62	5.63722e-15	1.75052e-10	0.649014	0.325	0.102
Tgd-c	Dennd4a	5.75801e-15	1.78803e-10	0.656915	0.343	0.099
Tgd-c	H2-Q7	5.80407e-15	1.80234e-10	0.606962	0.866	0.663
Tgd-c	Pwp1	6.07229e-15	1.88563e-10	0.490192	0.318	0.102
Tgd-c	Utp20	6.38395e-15	1.98241e-10	0.495031	0.261	0.079
Tgd-c	Pno1	6.91739e-15	2.14806e-10	0.568478	0.343	0.117
Tgd-c	Pdcd5	7.2613e-15	2.25485e-10	0.628275	0.696	0.461
Tgd-c	Actg1	7.33822e-15	2.27874e-10	0.455102	0.996	0.978
Tgd-c	Nrros	7.54638e-15	2.34338e-10	0.59415	0.339	0.105
Tgd-c	Uchl5	7.58996e-15	2.35691e-10	0.474619	0.42	0.172
Tgd-c	Orai1	7.68592e-15	2.38671e-10	0.597341	0.413	0.17
Tgd-c	Denr	9.53548e-15	2.96105e-10	0.662534	0.746	0.438
Tgd-c	Rcc2	1.03759e-14	3.22203e-10	0.632316	0.622	0.354
Tgd-c	Ddx1	1.11969e-14	3.47697e-10	0.635664	0.399	0.126
Tgd-c	Zmiz2	1.2256e-14	3.80584e-10	0.537398	0.442	0.195
Tgd-c	Hnrnpd	1.34311e-14	4.17075e-10	0.548853	0.703	0.491
Tgd-c	Milr1	1.42709e-14	4.43154e-10	0.429812	0.155	0.026
Tgd-c	Hprt	1.43261e-14	4.44869e-10	0.534533	0.671	0.402
Tgd-c	Tnfsf4	1.48809e-14	4.62097e-10	0.375278	0.12	0.001
Tgd-c	Bysl	1.50007e-14	4.65817e-10	0.508747	0.276	0.09
Tgd-c	Ppid	1.58989e-14	4.93708e-10	0.575212	0.428	0.176
Tgd-c	Naa25	1.59062e-14	4.93934e-10	0.386706	0.251	0.079
Tgd-c	Larp4	1.67885e-14	5.21334e-10	0.595387	0.435	0.178
Tgd-c	Psma2	1.72269e-14	5.34946e-10	0.539574	0.809	0.643
Tgd-c	Mthfd1l	1.73868e-14	5.39912e-10	0.540325	0.279	0.062
Tgd-c	Stab1	1.77167e-14	5.50155e-10	0.374508	0.138	0.006
Tgd-c	Irf5	1.98028e-14	6.14937e-10	0.519158	0.258	0.064
Tgd-c	Hyou1	2.03919e-14	6.3323e-10	0.593082	0.318	0.093
Tgd-c	Utp11	2.30974e-14	7.17245e-10	0.519961	0.594	0.332
Tgd-c	Cct7	2.36992e-14	7.35931e-10	0.619333	0.731	0.486
Tgd-c	Zc3h12a	2.49067e-14	7.73428e-10	0.553172	0.343	0.103
Tgd-c	Taf10	2.60732e-14	8.09651e-10	0.555829	0.823	0.612
Tgd-c	D1Ertd622e	2.87754e-14	8.93564e-10	0.554938	0.367	0.143
Tgd-c	Clptm1l	2.90158e-14	9.01028e-10	0.545351	0.551	0.272
Tgd-c	Hnrnpu	3.18465e-14	9.8893e-10	0.548797	0.848	0.68
Tgd-c	Ndufa12	3.53133e-14	1.09659e-09	0.611004	0.739	0.476
Tgd-c	Umps	3.67352e-14	1.14074e-09	0.459261	0.304	0.09
Tgd-c	Jak2	4.08832e-14	1.26955e-09	0.726868	0.42	0.164
Tgd-c	Psma5	4.12588e-14	1.28121e-09	0.564628	0.65	0.403
Tgd-c	Wdr12	4.39106e-14	1.36356e-09	0.5701	0.357	0.093
Tgd-c	Psma4	4.63059e-14	1.43794e-09	0.612482	0.728	0.493
Tgd-c	Cytip	4.86193e-14	1.50978e-09	0.829793	0.731	0.499
Tgd-c	Txnrd3	5.26036e-14	1.6335e-09	0.303319	0.134	0.011
Tgd-c	Snrpe	6.04864e-14	1.87828e-09	0.564939	0.898	0.763
Tgd-c	Srsf6	6.31914e-14	1.96228e-09	0.634166	0.668	0.377
Tgd-c	Wdr77	6.34922e-14	1.97162e-09	0.451911	0.307	0.1
Tgd-c	Rpl36al	7.01337e-14	2.17786e-09	0.477394	0.88	0.724
Tgd-c	Nat10	9.20655e-14	2.85891e-09	0.433838	0.233	0.072
Tgd-c	Il2ra	9.4551e-14	2.93609e-09	0.78489	0.664	0.449
Tgd-c	Tomm20	1.21351e-13	3.76832e-09	0.591557	0.82	0.666
Tgd-c	Mrps18b	1.21374e-13	3.76904e-09	0.392966	0.375	0.153
Tgd-c	Mthfd1	1.22636e-13	3.80822e-09	0.448653	0.286	0.08
Tgd-c	Sar1a	1.22977e-13	3.81881e-09	0.638274	0.611	0.285
Tgd-c	Polr2f	1.30363e-13	4.04817e-09	0.526151	0.7	0.477
Tgd-c	Rsl24d1	1.36809e-13	4.24832e-09	0.584952	0.47	0.204
Tgd-c	H2-K1	1.46584e-13	4.55187e-09	0.323362	1	0.99
Tgd-c	Tubb4b	1.63432e-13	5.07504e-09	0.576669	0.625	0.382
Tgd-c	Psma7	1.66059e-13	5.15662e-09	0.547622	0.883	0.668
Tgd-c	Elp5	1.76396e-13	5.47762e-09	0.469313	0.286	0.098
Tgd-c	Nudcd2	1.94983e-13	6.05481e-09	0.502505	0.473	0.229
Tgd-c	Ddx27	2.09228e-13	6.49715e-09	0.550046	0.435	0.214
Tgd-c	Cox5a	2.19311e-13	6.81027e-09	0.50715	0.887	0.755
Tgd-c	Nop2	2.52894e-13	7.85312e-09	0.470354	0.269	0.066
Tgd-c	Vcp	3.21974e-13	9.99826e-09	0.530907	0.767	0.53
Tgd-c	Cdk5r1	3.2961e-13	1.02354e-08	0.318638	0.11	0.006
Tgd-c	Eif3d	3.92122e-13	1.21766e-08	0.574947	0.64	0.375
Tgd-c	Ube2i	3.95137e-13	1.22702e-08	0.468797	0.77	0.588
Tgd-c	Trmt1	4.8722e-13	1.51296e-08	0.490048	0.403	0.171
Tgd-c	Wnk1	5.84941e-13	1.81642e-08	0.654377	0.792	0.585
Tgd-c	Ccr4	6.07078e-13	1.88516e-08	0.501905	0.219	0.059
Tgd-c	Psmd11	6.07723e-13	1.88716e-08	0.580622	0.551	0.288
Tgd-c	Hnrnpa1	7.80382e-13	2.42332e-08	0.567963	0.784	0.563
Tgd-c	Glrx3	8.11515e-13	2.52e-08	0.627427	0.65	0.369
Tgd-c	Rpl31	9.44632e-13	2.93337e-08	0.442407	0.954	0.927
Tgd-c	Ankrd39	9.45909e-13	2.93733e-08	0.412134	0.251	0.083
Tgd-c	Prelid3b	9.81692e-13	3.04845e-08	0.442272	0.353	0.157
Tgd-c	Dgat1	1.06093e-12	3.2945e-08	0.719849	0.314	0.112
Tgd-c	Imp4	1.11278e-12	3.45552e-08	0.513678	0.445	0.226
Tgd-c	Eny2	1.11885e-12	3.47436e-08	0.600295	0.622	0.355
Tgd-c	Larp1	1.24204e-12	3.85691e-08	0.48974	0.484	0.24
Tgd-c	Polr1b	1.32618e-12	4.1182e-08	0.392057	0.191	0.044
Tgd-c	Ube2l3	1.49194e-12	4.63291e-08	0.500896	0.739	0.518
Tgd-c	Eif3i	1.50276e-12	4.66651e-08	0.472462	0.799	0.622
Tgd-c	Rpf2	1.54754e-12	4.80557e-08	0.500061	0.357	0.136
Tgd-c	Surf4	1.55127e-12	4.81716e-08	0.586952	0.622	0.361
Tgd-c	Uqcr10	1.58806e-12	4.93139e-08	0.53482	0.83	0.684
Tgd-c	Cks2	1.59e-12	4.93743e-08	0.507433	0.244	0.093
Tgd-c	Fam107b	1.59816e-12	4.96278e-08	0.683832	0.565	0.347
Tgd-c	Hdlbp	1.69727e-12	5.27053e-08	0.633187	0.505	0.246
Tgd-c	Naa50	1.79775e-12	5.58255e-08	0.501506	0.417	0.213
Tgd-c	Sdf2l1	1.82803e-12	5.67658e-08	0.63099	0.534	0.3
Tgd-c	Abhd17c	1.86775e-12	5.79992e-08	0.500366	0.219	0.057
Tgd-c	Mars	1.89816e-12	5.89435e-08	0.488843	0.283	0.082
Tgd-c	Polr2h	1.92593e-12	5.98059e-08	0.55797	0.484	0.225
Tgd-c	Nol11	2.10152e-12	6.52584e-08	0.43926	0.367	0.167
Tgd-c	Mrpl19	2.14979e-12	6.67576e-08	0.489595	0.399	0.183
Tgd-c	Gpx1	2.22837e-12	6.91977e-08	0.63612	0.89	0.813
Tgd-c	Rars	2.25449e-12	7.00086e-08	0.463083	0.403	0.184
Tgd-c	Eef1d	2.48174e-12	7.70653e-08	0.443245	0.933	0.84
Tgd-c	Tspan13	2.53597e-12	7.87496e-08	0.572108	0.311	0.113
Tgd-c	Rpl23a	2.55676e-12	7.93951e-08	0.285579	0.993	0.991
Tgd-c	Abcf2	2.72674e-12	8.46736e-08	0.517367	0.35	0.138
Tgd-c	Mrpl36	2.78191e-12	8.63867e-08	0.588802	0.551	0.298
Tgd-c	Sec61b	3.17103e-12	9.847e-08	0.419935	0.936	0.818
Tgd-c	Mrpl20	3.17932e-12	9.87275e-08	0.604308	0.65	0.384
Tgd-c	Lsm12	3.44081e-12	1.06848e-07	0.459119	0.551	0.306
Tgd-c	Txn1	3.62451e-12	1.12552e-07	0.696851	0.799	0.652
Tgd-c	Ak6	3.7003e-12	1.14905e-07	0.395124	0.269	0.087
Tgd-c	Tmed5	4.69961e-12	1.45937e-07	0.573605	0.647	0.378
Tgd-c	Ahcyl2	4.77625e-12	1.48317e-07	0.652793	0.587	0.35
Tgd-c	Snrpd3	4.80994e-12	1.49363e-07	0.513192	0.746	0.557
Tgd-c	Calca	5.25567e-12	1.63204e-07	0.724697	0.117	0.006
Tgd-c	Hnrnpdl	5.39575e-12	1.67554e-07	0.443414	0.53	0.328
Tgd-c	Psmd7	5.43875e-12	1.6889e-07	0.546668	0.572	0.326
Tgd-c	Bop1	5.82825e-12	1.80985e-07	0.547462	0.364	0.135
Tgd-c	Rangap1	6.0425e-12	1.87638e-07	0.525444	0.445	0.208
Tgd-c	Slc19a1	6.23037e-12	1.93472e-07	0.532602	0.247	0.052
Tgd-c	Eif1	7.06014e-12	2.19239e-07	0.304239	0.996	0.992
Tgd-c	Psma3	7.69729e-12	2.39024e-07	0.459773	0.83	0.629
Tgd-c	Metap2	7.8212e-12	2.42872e-07	0.542031	0.636	0.392
Tgd-c	Ssr2	8.64916e-12	2.68582e-07	0.624565	0.597	0.327
Tgd-c	Cd74	9.55794e-12	2.96803e-07	1.07163	0.587	0.385
Tgd-c	Gart	9.95445e-12	3.09116e-07	0.434658	0.364	0.172
Tgd-c	Lonp1	1.0053e-11	3.12176e-07	0.41875	0.269	0.096
Tgd-c	Magoh	1.0112e-11	3.14009e-07	0.509285	0.675	0.42
Tgd-c	Pdap1	1.05946e-11	3.28994e-07	0.626922	0.587	0.337
Tgd-c	Myo1g	1.07867e-11	3.34961e-07	0.637674	0.452	0.235
Tgd-c	Txndc17	1.11948e-11	3.47631e-07	0.528129	0.71	0.463
Tgd-c	Hsd17b12	1.1206e-11	3.47981e-07	0.447588	0.367	0.147
Tgd-c	Dus2	1.17431e-11	3.64658e-07	0.350722	0.254	0.107
Tgd-c	Psmb5	1.19664e-11	3.71593e-07	0.523475	0.77	0.543
Tgd-c	Heatr3	1.24303e-11	3.85998e-07	0.351021	0.233	0.078
Tgd-c	Mthfd2	1.31378e-11	4.07967e-07	0.47062	0.371	0.135
Tgd-c	Fam110a	1.58088e-11	4.9091e-07	0.523897	0.346	0.124
Tgd-c	Heatr1	1.58751e-11	4.92971e-07	0.495426	0.29	0.087
Tgd-c	Thap12	1.59002e-11	4.93748e-07	0.442039	0.314	0.125
Tgd-c	Farsa	1.60162e-11	4.97351e-07	0.40236	0.371	0.173
Tgd-c	St6galnac4	1.67259e-11	5.19388e-07	0.511059	0.265	0.072
Tgd-c	Serpinb9	1.7476e-11	5.42683e-07	0.545837	0.223	0.07
Tgd-c	Tcerg1	1.82742e-11	5.67468e-07	0.525579	0.424	0.184
Tgd-c	Naca	1.87405e-11	5.81948e-07	0.328469	0.982	0.98
Tgd-c	Ctu2	2.00539e-11	6.22734e-07	0.420839	0.286	0.118
Tgd-c	Atf5	2.00936e-11	6.23966e-07	0.407813	0.159	0.029
Tgd-c	Ruvbl1	2.13301e-11	6.62364e-07	0.565055	0.413	0.187
Tgd-c	Lap3	2.30578e-11	7.16014e-07	0.476759	0.325	0.106
Tgd-c	Slc29a1	2.48467e-11	7.71563e-07	0.543697	0.314	0.113
Tgd-c	Slc16a1	2.48831e-11	7.72694e-07	0.429479	0.166	0.032
Tgd-c	Txn2	2.49244e-11	7.73976e-07	0.537082	0.657	0.41
Tgd-c	Cox7b	2.55441e-11	7.93221e-07	0.446482	0.898	0.723
Tgd-c	Vasp	2.89007e-11	8.97453e-07	0.430206	0.749	0.566
Tgd-c	Dctd	2.99279e-11	9.29352e-07	0.340318	0.155	0.022
Tgd-c	Chchd1	3.22124e-11	1.00029e-06	0.466486	0.594	0.375
Tgd-c	Twistnb	3.39377e-11	1.05387e-06	0.417993	0.477	0.262
Tgd-c	Phf5a	3.45791e-11	1.07379e-06	0.541223	0.611	0.334
Tgd-c	Prr29	3.49453e-11	1.08516e-06	0.367981	0.198	0.057
Tgd-c	Rbm25	3.73321e-11	1.15927e-06	0.582373	0.813	0.627
Tgd-c	Mtap	3.77981e-11	1.17374e-06	0.492314	0.371	0.173
Tgd-c	Stat5a	3.79842e-11	1.17952e-06	0.54913	0.258	0.08
Tgd-c	Ddx10	3.84917e-11	1.19528e-06	0.554456	0.417	0.188
Tgd-c	Stoml2	4.21178e-11	1.30788e-06	0.418144	0.403	0.204
Tgd-c	Rcc1	4.6167e-11	1.43362e-06	0.410673	0.194	0.044
Tgd-c	Dock9	4.71128e-11	1.46299e-06	0.428629	0.152	0.018
Tgd-c	Pebp1	5.0389e-11	1.56473e-06	0.493893	0.862	0.65
Tgd-c	Pim2	5.2206e-11	1.62115e-06	0.539341	0.24	0.071
Tgd-c	Cars	5.31079e-11	1.64916e-06	0.424023	0.194	0.045
Tgd-c	Serpinb6b	5.78621e-11	1.79679e-06	0.556729	0.307	0.114
Tgd-c	Slco3a1	5.80234e-11	1.8018e-06	0.614022	0.587	0.371
Tgd-c	Lsm2	5.92864e-11	1.84102e-06	0.424273	0.498	0.266
Tgd-c	Tmed9	5.93707e-11	1.84364e-06	0.519733	0.792	0.611
Tgd-c	Tnfaip3	5.95088e-11	1.84793e-06	0.526262	0.498	0.278
Tgd-c	Xpot	6.19737e-11	1.92447e-06	0.382892	0.24	0.081
Tgd-c	Tardbp	6.49503e-11	2.0169e-06	0.551535	0.534	0.282
Tgd-c	Zfp36l1	7.15109e-11	2.22063e-06	0.607293	0.929	0.796
Tgd-c	Psmb6	7.41501e-11	2.30258e-06	0.558581	0.71	0.499
Tgd-c	Tuba1b	7.64337e-11	2.3735e-06	0.461246	0.643	0.423
Tgd-c	Cyc1	1.00833e-10	3.13116e-06	0.506018	0.572	0.348
Tgd-c	Chchd4	1.05925e-10	3.28928e-06	0.362822	0.265	0.097
Tgd-c	Rbmxl1	1.08249e-10	3.36146e-06	0.4369	0.382	0.167
Tgd-c	Pgk1	1.12837e-10	3.50392e-06	0.530193	0.717	0.519
Tgd-c	Tnfrsf18	1.14449e-10	3.554e-06	0.731541	0.399	0.207
Tgd-c	Znhit6	1.21863e-10	3.7842e-06	0.358279	0.261	0.121
Tgd-c	Uqcc2	1.22918e-10	3.81696e-06	0.501618	0.668	0.434
Tgd-c	Noc3l	1.27098e-10	3.94678e-06	0.35821	0.226	0.069
Tgd-c	Syngr2	1.41346e-10	4.3892e-06	0.575239	0.463	0.238
Tgd-c	Eif4a3	1.45372e-10	4.51423e-06	0.515365	0.583	0.331
Tgd-c	Alkbh6	1.46335e-10	4.54414e-06	0.369629	0.226	0.081
Tgd-c	Nadk	1.50544e-10	4.67485e-06	0.471501	0.36	0.163
Tgd-c	Ufm1	1.52006e-10	4.72024e-06	0.507705	0.466	0.249
Tgd-c	Psmd12	1.52894e-10	4.74783e-06	0.477993	0.516	0.271
Tgd-c	Cpm	1.63485e-10	5.0767e-06	0.408642	0.194	0.046
Tgd-c	Ddb1	1.66892e-10	5.18249e-06	0.513115	0.491	0.263
Tgd-c	Ptp4a3	1.68276e-10	5.22546e-06	0.356682	0.336	0.17
Tgd-c	Mphosph10	1.77578e-10	5.51434e-06	0.49072	0.403	0.199
Tgd-c	Tmed10	1.79177e-10	5.56397e-06	0.568858	0.739	0.501
Tgd-c	Aven	1.83229e-10	5.68982e-06	0.283719	0.254	0.103
Tgd-c	Snrpa	1.88343e-10	5.84861e-06	0.394418	0.413	0.206
Tgd-c	Eif3l	1.91623e-10	5.95048e-06	0.446727	0.509	0.291
Tgd-c	Nol10	1.95677e-10	6.07635e-06	0.289257	0.194	0.06
Tgd-c	Lars	1.9788e-10	6.14475e-06	0.487761	0.382	0.169
Tgd-c	Bcap29	2.04567e-10	6.35243e-06	0.479321	0.364	0.152
Tgd-c	Pprc1	2.0466e-10	6.35531e-06	0.409705	0.24	0.073
Tgd-c	Tnfaip8	2.10005e-10	6.52128e-06	0.645695	0.76	0.55
Tgd-c	Ltv1	2.11691e-10	6.57363e-06	0.47917	0.343	0.135
Tgd-c	Eif3m	2.13629e-10	6.63382e-06	0.439601	0.841	0.633
Tgd-c	Crtc2	2.20271e-10	6.84007e-06	0.382131	0.226	0.072
Tgd-c	Slc7a1	2.30868e-10	7.16916e-06	0.512428	0.297	0.112
Tgd-c	H13	2.36802e-10	7.3534e-06	0.550903	0.657	0.38
Tgd-c	Carm1	2.4097e-10	7.48283e-06	0.361285	0.198	0.064
Tgd-c	Krtcap2	2.43807e-10	7.57094e-06	0.4629	0.873	0.767
Tgd-c	Tesk1	2.51041e-10	7.79556e-06	0.648366	0.396	0.171
Tgd-c	Eef1akmt4	2.86782e-10	8.90543e-06	0.273598	0.152	0.032
Tgd-c	Sfxn1	2.99911e-10	9.31312e-06	0.600101	0.406	0.186
Tgd-c	Pogk	3.41911e-10	1.06174e-05	0.306567	0.145	0.024
Tgd-c	Dnajc2	3.45261e-10	1.07214e-05	0.501602	0.576	0.326
Tgd-c	Hacd3	3.87689e-10	1.20389e-05	0.455176	0.272	0.088
Tgd-c	Stt3b	3.91481e-10	1.21566e-05	0.481153	0.435	0.209
Tgd-c	Cxcr4	4.10943e-10	1.2761e-05	0.508035	0.194	0.069
Tgd-c	Gspt1	4.30595e-10	1.33713e-05	0.555781	0.555	0.305
Tgd-c	Wdr3	4.4322e-10	1.37633e-05	0.382764	0.251	0.083
Tgd-c	Baz1a	4.59517e-10	1.42694e-05	0.419438	0.42	0.205
Tgd-c	Creld2	5.01065e-10	1.55596e-05	0.486602	0.336	0.14
Tgd-c	Aimp2	5.01325e-10	1.55676e-05	0.455132	0.3	0.113
Tgd-c	Atp2a2	5.17623e-10	1.60737e-05	0.479688	0.382	0.184
Tgd-c	Naf1	5.23853e-10	1.62672e-05	0.353409	0.177	0.048
Tgd-c	H2afz	5.42484e-10	1.68458e-05	1.52349	0.852	0.798
Tgd-c	Mapkapk3	5.451e-10	1.6927e-05	0.460805	0.325	0.139
Tgd-c	Bccip	5.72175e-10	1.77677e-05	0.439254	0.484	0.288
Tgd-c	Pitrm1	5.82695e-10	1.80944e-05	0.460388	0.265	0.087
Tgd-c	Tuba1c	6.61071e-10	2.05282e-05	0.421667	0.219	0.06
Tgd-c	Prrc2a	6.70312e-10	2.08152e-05	0.355473	0.509	0.327
Tgd-c	Eif3j1	7.07289e-10	2.19635e-05	0.534064	0.502	0.25
Tgd-c	Ddx54	7.08957e-10	2.20152e-05	0.406686	0.466	0.258
Tgd-c	Pes1	7.1506e-10	2.22048e-05	0.445033	0.307	0.127
Tgd-c	Nus1	7.79882e-10	2.42177e-05	0.379375	0.307	0.142
Tgd-c	Usmg5	8.22688e-10	2.55469e-05	0.50277	0.717	0.501
Tgd-c	Birc3	8.71535e-10	2.70638e-05	0.450893	0.304	0.138
Tgd-c	Mrps7	1.05201e-09	3.26681e-05	0.356273	0.378	0.19
Tgd-c	Marcks	1.05724e-09	3.28303e-05	0.422293	0.216	0.062
Tgd-c	Psmc4	1.09371e-09	3.3963e-05	0.30025	0.438	0.275
Tgd-c	Cmas	1.30318e-09	4.04676e-05	0.424527	0.322	0.138
Tgd-c	Sbno1	1.38139e-09	4.28963e-05	0.45841	0.594	0.36
Tgd-c	Pusl1	1.38667e-09	4.30604e-05	0.328681	0.201	0.06
Tgd-c	Eftud2	1.54075e-09	4.7845e-05	0.445893	0.378	0.17
Tgd-c	Sec61g	1.5691e-09	4.87253e-05	0.483277	0.883	0.779
Tgd-c	Zpr1	1.64406e-09	5.10531e-05	0.3084	0.293	0.143
Tgd-c	Gnl2	1.73864e-09	5.39899e-05	0.388104	0.3	0.131
Tgd-c	Tmem97	1.78397e-09	5.53975e-05	0.314645	0.138	0.027
Tgd-c	Gmps	1.88801e-09	5.86283e-05	0.475069	0.399	0.191
Tgd-c	Fasn	2.13667e-09	6.63501e-05	0.363084	0.261	0.1
Tgd-c	Zc3h15	2.2137e-09	6.8742e-05	0.471109	0.562	0.353
Tgd-c	Wdr75	2.29642e-09	7.13107e-05	0.4113	0.251	0.085
Tgd-c	Samsn1	2.31945e-09	7.2026e-05	0.542431	0.431	0.228
Tgd-c	Polr3d	2.33146e-09	7.23989e-05	0.388181	0.24	0.085
Tgd-c	Prmt3	2.34378e-09	7.27814e-05	0.453452	0.35	0.145
Tgd-c	Edf1	2.38255e-09	7.39852e-05	0.489401	0.898	0.733
Tgd-c	Srsf10	2.41402e-09	7.49624e-05	0.484903	0.583	0.324
Tgd-c	Nop14	2.57182e-09	7.98628e-05	0.404485	0.36	0.167
Tgd-c	Rps19bp1	2.57195e-09	7.98669e-05	0.369834	0.389	0.192
Tgd-c	Thyn1	2.98714e-09	9.27597e-05	0.348011	0.297	0.124
Tgd-c	Rangrf	3.15851e-09	9.80813e-05	0.342726	0.194	0.056
Tgd-c	Mgat2	3.36973e-09	0.00010464	0.464985	0.42	0.22
Tgd-c	Hars	3.82177e-09	0.000118677	0.372189	0.283	0.128
Tgd-c	Ubqln4	3.90522e-09	0.000121269	0.414679	0.226	0.085
Tgd-c	Smyd2	3.96705e-09	0.000123189	0.439435	0.442	0.251
Tgd-c	Txnl1	4.00391e-09	0.000124333	0.406665	0.516	0.32
Tgd-c	Pfdn2	4.28016e-09	0.000132912	0.4648	0.601	0.431
Tgd-c	Polr2l	4.37117e-09	0.000135738	0.363091	0.367	0.19
Tgd-c	Naa15	4.5042e-09	0.000139869	0.514993	0.505	0.272
Tgd-c	Cxcl3	4.61425e-09	0.000143286	0.483591	0.067	0.002
Tgd-c	Rab8b	4.84555e-09	0.000150469	0.725354	0.576	0.301
Tgd-c	Hilpda	5.18609e-09	0.000161044	0.475677	0.279	0.114
Tgd-c	BC003965	5.2253e-09	0.000162261	0.390831	0.424	0.23
Tgd-c	Kdelr2	5.49517e-09	0.000170642	0.443749	0.346	0.148
Tgd-c	Sms	5.63188e-09	0.000174887	0.526084	0.498	0.293
Tgd-c	Slc35b1	5.76141e-09	0.000178909	0.458974	0.318	0.143
Tgd-c	Mrps28	5.83253e-09	0.000181117	0.370557	0.353	0.174
Tgd-c	Med11	5.85358e-09	0.000181771	0.443613	0.283	0.109
Tgd-c	Cd63	5.94183e-09	0.000184512	0.416783	0.18	0.059
Tgd-c	Lyz1	6.00945e-09	0.000186612	1.22089	0.219	0.075
Tgd-c	Psmd1	6.18142e-09	0.000191952	0.480088	0.42	0.189
Tgd-c	Tmem248	6.28676e-09	0.000195223	0.514963	0.336	0.128
Tgd-c	Dnttip2	6.82268e-09	0.000211865	0.416113	0.466	0.258
Tgd-c	Ostc	6.96837e-09	0.000216389	0.481239	0.693	0.504
Tgd-c	Srrm2	7.5315e-09	0.000233876	0.388241	0.936	0.833
Tgd-c	Gimap5	7.6548e-09	0.000237704	0.517893	0.36	0.151
Tgd-c	Gtf2f2	7.72296e-09	0.000239821	0.365969	0.265	0.098
Tgd-c	Nol6	8.11687e-09	0.000252053	0.324572	0.24	0.089
Tgd-c	Dhx33	9.02072e-09	0.000280121	0.330197	0.163	0.044
Tgd-c	Prpf31	9.61557e-09	0.000298592	0.407328	0.392	0.207
Tgd-c	Cops6	9.7103e-09	0.000301534	0.436144	0.551	0.338
Tgd-c	Stat3	1.22396e-08	0.000380077	0.503251	0.491	0.297
Tgd-c	Prmt5	1.24002e-08	0.000385065	0.287508	0.237	0.099
Tgd-c	Smarcc1	1.25019e-08	0.000388222	0.486786	0.392	0.188
Tgd-c	Ctps	1.28056e-08	0.000397652	0.346679	0.191	0.05
Tgd-c	Sec14l1	1.28078e-08	0.000397722	0.502561	0.311	0.132
Tgd-c	Sept11	1.28404e-08	0.000398733	0.468732	0.675	0.453
Tgd-c	Rnf4	1.34629e-08	0.000418063	0.299294	0.389	0.232
Tgd-c	Ythdf2	1.34871e-08	0.000418814	0.491743	0.399	0.192
Tgd-c	Psen2	1.44222e-08	0.000447852	0.421263	0.428	0.245
Tgd-c	Ipo7	1.45333e-08	0.000451303	0.409312	0.286	0.125
Tgd-c	Cd3eap	1.50321e-08	0.000466791	0.308775	0.258	0.113
Tgd-c	Farsb	1.60146e-08	0.0004973	0.334924	0.3	0.139
Tgd-c	Caprin1	1.64044e-08	0.000509406	0.480054	0.608	0.365
Tgd-c	Lcp1	1.76396e-08	0.000547761	0.43545	0.943	0.854
Tgd-c	Vps54	1.91397e-08	0.000594344	0.264365	0.18	0.073
Tgd-c	Txnrd1	2.04846e-08	0.000636107	0.404468	0.375	0.192
Tgd-c	Fam136a	2.05202e-08	0.000637215	0.310196	0.247	0.107
Tgd-c	Sec61a1	2.11248e-08	0.000655988	0.423467	0.456	0.252
Tgd-c	Rbm8a	2.11386e-08	0.000656417	0.562066	0.671	0.447
Tgd-c	Exosc2	2.1225e-08	0.000659099	0.281329	0.223	0.087
Tgd-c	Nol9	2.36794e-08	0.000735315	0.332033	0.205	0.064
Tgd-c	Stat4	2.44023e-08	0.000757764	0.332022	0.216	0.083
Tgd-c	Ptprs	2.54397e-08	0.000789978	0.37976	0.216	0.07
Tgd-c	Pop1	2.56249e-08	0.000795729	0.26171	0.131	0.025
Tgd-c	Lyz2	2.73855e-08	0.0008504	1.26606	0.41	0.259
Tgd-c	Cct4	2.9919e-08	0.000929073	0.522286	0.731	0.483
Tgd-c	Dnajc11	3.04476e-08	0.00094549	0.335871	0.261	0.108
Tgd-c	Il5	3.08933e-08	0.000959331	0.303224	0.06	0
Tgd-c	Rrp1	3.19242e-08	0.000991342	0.46403	0.625	0.412
Tgd-c	Jade2	3.49751e-08	0.00108608	0.513089	0.307	0.116
Tgd-c	Grpel1	3.51842e-08	0.00109258	0.439356	0.512	0.312
Tgd-c	Mapkapk2	3.59405e-08	0.00111606	0.423501	0.375	0.191
Tgd-c	Pdia3	4.04846e-08	0.00125717	0.431312	0.756	0.594
Tgd-c	Exosc1	4.06438e-08	0.00126211	0.350483	0.29	0.129
Tgd-c	Supt16	4.12799e-08	0.00128186	0.437693	0.484	0.296
Tgd-c	Rpl22l1	4.13103e-08	0.00128281	0.33822	0.958	0.91
Tgd-c	Ahr	4.14959e-08	0.00128857	0.492007	0.283	0.098
Tgd-c	Rnps1	4.44697e-08	0.00138092	0.406851	0.364	0.204
Tgd-c	Lman1	4.57226e-08	0.00141983	0.387758	0.261	0.111
Tgd-c	Zhx2	4.68489e-08	0.0014548	0.333245	0.177	0.044
Tgd-c	Ccdc30	4.76227e-08	0.00147883	0.319128	0.092	0.015
Tgd-c	Sdad1	4.99889e-08	0.0015523	0.481938	0.3	0.109
Tgd-c	Tnfsf8	5.06189e-08	0.00157187	0.540386	0.11	0.031
Tgd-c	Immt	5.08544e-08	0.00157918	0.384711	0.484	0.293
Tgd-c	Mid1	5.21473e-08	0.00161933	0.362877	0.138	0.029
Tgd-c	Wdr4	5.31035e-08	0.00164902	0.300642	0.17	0.051
Tgd-c	Ube2n	5.35203e-08	0.00166197	0.460656	0.555	0.366
Tgd-c	Fkbp2	5.37952e-08	0.0016705	0.481592	0.576	0.369
Tgd-c	Cd160	5.51905e-08	0.00171383	0.328939	0.159	0.035
Tgd-c	Luc7l	5.87208e-08	0.00182346	0.379757	0.375	0.185
Tgd-c	Spcs2	5.88252e-08	0.0018267	0.462954	0.926	0.811
Tgd-c	Pwp2	6.22805e-08	0.001934	0.285127	0.17	0.059
Tgd-c	Crem	6.37997e-08	0.00198117	0.44874	0.24	0.075
Tgd-c	Cmss1	6.44664e-08	0.00200188	0.478435	0.265	0.084
Tgd-c	Gsap	6.63986e-08	0.00206188	0.321624	0.131	0.017
Tgd-c	Pomp	6.67316e-08	0.00207222	0.411649	0.852	0.691
Tgd-c	Ubl4a	6.73363e-08	0.00209099	0.337686	0.357	0.197
Tgd-c	Ewsr1	7.01552e-08	0.00217853	0.435752	0.601	0.397
Tgd-c	Ddost	7.01961e-08	0.0021798	0.454934	0.597	0.368
Tgd-c	Timm17a	7.16241e-08	0.00222414	0.414966	0.445	0.238
Tgd-c	Arpp19	7.18974e-08	0.00223263	0.403178	0.749	0.585
Tgd-c	Gps1	7.41483e-08	0.00230253	0.319355	0.375	0.196
Tgd-c	Bud31	7.7959e-08	0.00242086	0.325236	0.396	0.221
Tgd-c	B2m	7.80228e-08	0.00242284	0.278862	1	0.992
Tgd-c	Hnrnpk	8.22508e-08	0.00255413	0.320275	0.781	0.657
Tgd-c	Hcls1	8.47904e-08	0.002633	0.617954	0.657	0.489
Tgd-c	Ly6a	8.52007e-08	0.00264574	0.855309	0.544	0.395
Tgd-c	Rwdd4a	8.58064e-08	0.00266455	0.377685	0.3	0.12
Tgd-c	Comtd1	8.64758e-08	0.00268533	0.301752	0.208	0.084
Tgd-c	Ccdc124	8.78276e-08	0.00272731	0.356948	0.477	0.29
Tgd-c	Ruvbl2	8.79422e-08	0.00273087	0.420842	0.279	0.113
Tgd-c	Rrp7a	8.99808e-08	0.00279417	0.385731	0.343	0.178
Tgd-c	H3f3a	9.24771e-08	0.00287169	0.283359	0.975	0.967
Tgd-c	Ppig	9.42219e-08	0.00292587	0.353564	0.604	0.435
Tgd-c	Got2	9.56065e-08	0.00296887	0.337623	0.35	0.177
Tgd-c	Chpf	9.73263e-08	0.00302227	0.296196	0.191	0.058
Tgd-c	Ankrd17	9.83384e-08	0.0030537	0.320299	0.576	0.379
Tgd-c	Abcf1	9.92262e-08	0.00308127	0.592789	0.565	0.339
Tgd-c	Ube2m	1.0025e-07	0.00311306	0.448413	0.601	0.41
Tgd-c	Tbl3	1.0274e-07	0.00319037	0.338761	0.216	0.073
Tgd-c	Hnrnpf	1.06265e-07	0.00329983	0.266491	0.929	0.884
Tgd-c	Mdh2	1.06492e-07	0.00330688	0.272666	0.625	0.479
Tgd-c	Srgap3	1.16195e-07	0.0036082	0.391195	0.198	0.057
Tgd-c	Gcn1l1	1.1895e-07	0.00369375	0.31899	0.318	0.169
Tgd-c	Eif5	1.19695e-07	0.00371687	0.430313	0.746	0.573
Tgd-c	Tlr1	1.20009e-07	0.00372664	0.403186	0.265	0.093
Tgd-c	U2af2	1.33341e-07	0.00414064	0.453062	0.473	0.28
Tgd-c	Wdr18	1.36283e-07	0.004232	0.422476	0.325	0.152
Tgd-c	Nob1	1.39211e-07	0.00432293	0.339609	0.283	0.123
Tgd-c	Cdk6	1.40445e-07	0.00436123	0.295293	0.279	0.139
Tgd-c	Sigmar1	1.56004e-07	0.00484438	0.293337	0.219	0.104
Tgd-c	Aars	1.59386e-07	0.00494943	0.362475	0.184	0.061
Tgd-c	Gapdh	1.67786e-07	0.00521025	0.337942	0.933	0.86
Tgd-c	Ndufb4	1.85588e-07	0.00576307	0.367243	0.594	0.45
Tgd-c	Dhx15	1.87666e-07	0.00582759	0.374462	0.509	0.305
Tgd-c	Pinx1	1.90845e-07	0.0059263	0.368682	0.251	0.1
Tgd-c	Ssr3	1.93946e-07	0.00602259	0.433502	0.445	0.254
Tgd-c	Ergic1	2.00642e-07	0.00623053	0.292906	0.187	0.075
Tgd-c	Dnajc25	2.09085e-07	0.00649272	0.263402	0.117	0.035
Tgd-c	Brix1	2.09111e-07	0.00649351	0.412922	0.378	0.189
Tgd-c	Selenot	2.11701e-07	0.00657394	0.505685	0.59	0.405
Tgd-c	Snhg6	2.23692e-07	0.0069463	0.310734	0.226	0.091
Tgd-c	Ydjc	2.35524e-07	0.00731374	0.307625	0.223	0.087
Tgd-c	Bsg	2.39122e-07	0.00742546	0.44717	0.724	0.538
Tgd-c	Ivns1abp	2.42344e-07	0.00752549	0.426836	0.449	0.256
Tgd-c	Galnt1	2.47124e-07	0.00767393	0.659234	0.611	0.446
Tgd-c	Alyref	2.56198e-07	0.00795571	0.440583	0.484	0.27
Tgd-c	Inf2	2.6659e-07	0.00827843	0.306984	0.18	0.065
Tgd-c	Nle1	2.67138e-07	0.00829545	0.342635	0.194	0.054
Tgd-c	Arl5a	2.6744e-07	0.00830483	0.269099	0.212	0.093
Tgd-c	Lrrc59	2.77864e-07	0.00862852	0.425057	0.343	0.155
Tgd-c	Ndufb6	2.86746e-07	0.00890433	0.395713	0.512	0.323
Tgd-c	Trnt1	2.86924e-07	0.00890985	0.330469	0.3	0.139
Tgd-c	Eif4h	3.00062e-07	0.00931781	0.439086	0.572	0.372
Tgd-c	Dph3	3.06804e-07	0.00952717	0.377613	0.442	0.245
Tgd-c	Galk1	3.28545e-07	0.0102023	0.414854	0.261	0.104
Tgd-c	Spcs3	3.36572e-07	0.0104516	0.42086	0.382	0.208
Tgd-c	Smn1	3.41111e-07	0.0105925	0.352948	0.325	0.142
Tgd-c	Iltifb	3.69583e-07	0.0114767	0.268693	0.064	0.004
Tgd-c	Eif2d	3.69938e-07	0.0114877	0.255395	0.177	0.071
Tgd-c	Rcn1	3.70603e-07	0.0115083	0.265422	0.159	0.05
Tgd-c	Uap1	3.80012e-07	0.0118005	0.255597	0.198	0.084
Tgd-c	Ndfip1	3.86913e-07	0.0120148	0.34538	0.417	0.257
Tgd-c	Bcl2a1a	3.97684e-07	0.0123493	0.377233	0.131	0.03
Tgd-c	Thop1	3.9826e-07	0.0123672	0.269571	0.141	0.03
Tgd-c	Uchl3	3.999e-07	0.0124181	0.336934	0.36	0.213
Tgd-c	Txndc5	4.04886e-07	0.0125729	0.312696	0.233	0.105
Tgd-c	Il13	4.26963e-07	0.0132585	0.382748	0.074	0.002
Tgd-c	Laptm4b	4.34716e-07	0.0134992	0.921175	0.3	0.139
Tgd-c	Prdx6	4.36733e-07	0.0135619	0.373229	0.855	0.704
Tgd-c	Timm50	4.43401e-07	0.0137689	0.318176	0.304	0.149
Tgd-c	Cinp	4.48781e-07	0.013936	0.277191	0.201	0.072
Tgd-c	Csde1	4.58416e-07	0.0142352	0.397235	0.661	0.513
Tgd-c	Trmt61a	4.59961e-07	0.0142832	0.30774	0.194	0.063
Tgd-c	Upf1	4.93402e-07	0.0153216	0.325236	0.311	0.151
Tgd-c	Lsm6	4.99448e-07	0.0155094	0.298029	0.59	0.414
Tgd-c	Tnip1	5.28702e-07	0.0164178	0.354963	0.428	0.236
Tgd-c	Mak16	5.51122e-07	0.017114	0.436087	0.424	0.216
Tgd-c	Ctsz	5.52068e-07	0.0171434	0.47088	0.445	0.244
Tgd-c	Nktr	5.68153e-07	0.0176429	0.308551	0.731	0.524
Tgd-c	Mrpl45	5.80843e-07	0.0180369	0.334431	0.269	0.131
Tgd-c	Isy1	5.90246e-07	0.0183289	0.4057	0.364	0.19
Tgd-c	Esf1	6.03903e-07	0.018753	0.454656	0.452	0.247
Tgd-c	Ncln	6.19232e-07	0.019229	0.313188	0.23	0.088
Tgd-c	Dnaja2	6.64302e-07	0.0206286	0.382493	0.611	0.441
Tgd-c	Bud23	6.68234e-07	0.0207507	0.304767	0.314	0.162
Tgd-c	Mrps17	6.80515e-07	0.021132	0.297645	0.403	0.266
Tgd-c	Slc35a4	6.86719e-07	0.0213247	0.302158	0.279	0.14
Tgd-c	Pus1	6.94505e-07	0.0215665	0.322056	0.276	0.119
Tgd-c	Polr1a	7.03317e-07	0.0218401	0.378505	0.272	0.096
Tgd-c	Nol12	7.12839e-07	0.0221358	0.369467	0.382	0.194
Tgd-c	Mbd3	7.3297e-07	0.0227609	0.344365	0.484	0.328
Tgd-c	Spata5	7.42456e-07	0.0230555	0.282622	0.155	0.056
Tgd-c	Utp14a	7.47791e-07	0.0232212	0.370604	0.329	0.165
Tgd-c	Slc25a51	7.74121e-07	0.0240388	0.344914	0.283	0.127
Tgd-c	Utp4	8.00317e-07	0.0248522	0.339517	0.194	0.06
Tgd-c	Slc39a10	8.09833e-07	0.0251478	0.268928	0.163	0.053
Tgd-c	Gorasp2	8.56139e-07	0.0265857	0.332893	0.279	0.142
Tgd-c	Utp6	8.86845e-07	0.0275392	0.325137	0.244	0.093
Tgd-c	Wdr55	9.28346e-07	0.0288279	0.291135	0.163	0.055
Tgd-c	Tpi1	9.32886e-07	0.0289689	0.368602	0.357	0.188
Tgd-c	Eif2b3	9.58783e-07	0.0297731	0.298773	0.205	0.073
Tgd-c	Cdc34	1.05567e-06	0.0327818	0.354227	0.279	0.133
Tgd-c	Ddx56	1.05721e-06	0.0328294	0.352419	0.24	0.095
Tgd-c	Gphn	1.08543e-06	0.0337057	0.265321	0.131	0.036
Tgd-c	Utp18	1.08547e-06	0.033707	0.300856	0.272	0.148
Tgd-c	Zfp106	1.10692e-06	0.0343733	0.385151	0.353	0.189
Tgd-c	Tmem154	1.15133e-06	0.0357524	0.516244	0.431	0.264
Tgd-c	Eif4g2	1.16029e-06	0.0360304	0.424623	0.76	0.631
Tgd-c	Drg2	1.18584e-06	0.0368239	0.250846	0.216	0.09
Tgd-c	Cfdp1	1.29181e-06	0.0401144	0.432427	0.53	0.35
Tgd-c	Ostf1	1.3728e-06	0.0426297	0.508666	0.71	0.52
Tgd-c	Soat1	1.40937e-06	0.0437651	0.331173	0.237	0.111
Tgd-c	Smox	1.41317e-06	0.0438833	0.404229	0.509	0.357
Tgd-c	Nom1	1.41855e-06	0.0440501	0.311206	0.261	0.136
Tgd-c	Dis3	1.42385e-06	0.0442149	0.29112	0.155	0.05
Tgd-c	Atp5a1	1.45154e-06	0.0450746	0.281699	0.827	0.717
Tgd-c	Tmem109	1.51641e-06	0.0470892	0.279171	0.329	0.192
Tgd-c	Srsf4	1.58263e-06	0.0491453	0.293116	0.276	0.145
Tgd-d	Odc1	8.71173e-55	2.70525e-50	1.62649	0.893	0.455
Tgd-d	Adam8	3.4119e-45	1.0595e-40	1.12916	0.624	0.2
Tgd-d	Ltb	5.78469e-44	1.79632e-39	0.899094	0.997	0.959
Tgd-d	Cd82	8.73857e-42	2.71359e-37	1.36443	0.938	0.662
Tgd-d	Cyba	8.87677e-40	2.7565e-35	0.962075	0.997	0.913
Tgd-d	Calr	5.12122e-35	1.59029e-30	0.95931	0.969	0.803
Tgd-d	Icam1	4.41944e-29	1.37237e-24	1.27462	0.531	0.176
Tgd-d	Relb	1.38834e-28	4.31121e-24	0.907325	0.534	0.201
Tgd-d	Nfkbia	3.24906e-28	1.00893e-23	1.15713	0.793	0.478
Tgd-d	Eif5a	7.30803e-28	2.26936e-23	0.748274	0.948	0.858
Tgd-d	Pou2f2	1.17971e-27	3.66337e-23	0.972956	0.534	0.171
Tgd-d	Pon2	4.61419e-27	1.43284e-22	0.839654	0.731	0.409
Tgd-d	Ptma	5.13675e-26	1.59512e-21	0.559699	1	0.986
Tgd-d	Kdm2b	6.83399e-26	2.12216e-21	1.0458	0.462	0.148
Tgd-d	Psme2	2.06613e-25	6.41596e-21	0.806729	0.879	0.669
Tgd-d	Sdc4	3.23911e-23	1.00584e-18	0.976793	0.362	0.082
Tgd-d	Lta	1.11725e-22	3.46941e-18	0.916108	0.472	0.159
Tgd-d	Furin	2.42505e-22	7.53052e-18	0.955437	0.776	0.433
Tgd-d	Ppp1r14b	5.05671e-22	1.57026e-17	0.585157	0.907	0.763
Tgd-d	Nfkb2	6.17975e-22	1.919e-17	0.757025	0.438	0.132
Tgd-d	Ptp4a2	7.25637e-22	2.25332e-17	0.768211	0.872	0.651
Tgd-d	Sdhaf1	1.47831e-21	4.59059e-17	0.814528	0.555	0.237
Tgd-d	Cd83	3.21578e-21	9.98596e-17	1.39033	0.386	0.106
Tgd-d	Hsp90ab1	9.62634e-21	2.98927e-16	0.43751	0.986	0.968
Tgd-d	Cdc37	1.23813e-20	3.84477e-16	0.700679	0.8	0.573
Tgd-d	Id2	6.29791e-20	1.95569e-15	0.489574	0.962	0.917
Tgd-d	Tmem154	4.80407e-19	1.49181e-14	0.714129	0.552	0.26
Tgd-d	Tnip1	1.38391e-18	4.29746e-14	0.58239	0.493	0.234
Tgd-d	Bcl3	1.21369e-17	3.76886e-13	0.518436	0.238	0.052
Tgd-d	Ncl	1.73168e-17	5.37738e-13	0.632006	0.91	0.781
Tgd-d	Stx11	2.54513e-17	7.90339e-13	0.542041	0.255	0.061
Tgd-d	Sec11c	7.64286e-17	2.37334e-12	0.643327	0.921	0.765
Tgd-d	Gpx1	8.82329e-17	2.7399e-12	0.787916	0.917	0.812
Tgd-d	Mettl1	2.35353e-16	7.30843e-12	0.497604	0.393	0.151
Tgd-d	Zfp36l1	2.77118e-16	8.60534e-12	0.639473	0.962	0.795
Tgd-d	Nme1	3.5538e-16	1.10356e-11	0.562785	0.859	0.678
Tgd-d	Batf	3.77068e-16	1.17091e-11	0.641902	0.469	0.191
Tgd-d	G3bp1	4.71317e-16	1.46358e-11	0.645079	0.79	0.545
Tgd-d	Hpn	6.82498e-16	2.11936e-11	0.426943	0.155	0.011
Tgd-d	Ikbke	7.33564e-16	2.27794e-11	0.620177	0.355	0.115
Tgd-d	H2-K1	1.01256e-15	3.1443e-11	0.486963	0.997	0.99
Tgd-d	Hspa5	3.5374e-15	1.09847e-10	0.645786	0.914	0.719
Tgd-d	Pdia6	4.81081e-15	1.4939e-10	0.627765	0.759	0.51
Tgd-d	Abcc1	1.51129e-14	4.69302e-10	0.463808	0.252	0.073
Tgd-d	Creb1	1.71214e-14	5.3167e-10	0.726917	0.545	0.275
Tgd-d	Pa2g4	2.76376e-14	8.58229e-10	0.590008	0.576	0.34
Tgd-d	Nfkb1	3.54551e-14	1.10099e-09	0.642184	0.69	0.442
Tgd-d	Pfn1	4.85359e-14	1.50719e-09	0.37192	0.997	0.977
Tgd-d	Scn1b	6.19749e-14	1.92451e-09	0.326228	0.155	0.032
Tgd-d	Nfkbie	6.54619e-14	2.03279e-09	0.437413	0.3	0.112
Tgd-d	Hsp90b1	2.05703e-13	6.38768e-09	0.606748	0.931	0.769
Tgd-d	Rilpl2	2.18313e-13	6.77926e-09	0.616516	0.455	0.211
Tgd-d	Rps2	5.83049e-13	1.81054e-08	0.267047	1	0.999
Tgd-d	Hnrnpa3	7.23455e-13	2.24655e-08	0.5049	0.9	0.74
Tgd-d	Psme1	1.31352e-12	4.07887e-08	0.468472	0.91	0.774
Tgd-d	Prr29	2.46907e-12	7.6672e-08	0.581803	0.234	0.056
Tgd-d	Lcp1	2.76868e-12	8.59757e-08	0.477899	0.959	0.854
Tgd-d	Tmsb10	3.11069e-12	9.65964e-08	0.298314	1	0.998
Tgd-d	Grap	5.44631e-12	1.69124e-07	0.688378	0.483	0.263
Tgd-d	Gnl3	6.4814e-12	2.01267e-07	0.600814	0.566	0.3
Tgd-d	Pdia3	8.10261e-12	2.5161e-07	0.572328	0.769	0.594
Tgd-d	Nop58	8.19449e-12	2.54464e-07	0.492759	0.524	0.283
Tgd-d	Canx	8.56471e-12	2.6596e-07	0.574482	0.748	0.506
Tgd-d	Eif4a1	9.10875e-12	2.82854e-07	0.419697	0.89	0.8
Tgd-d	Srm	9.30321e-12	2.88893e-07	0.413742	0.39	0.179
Tgd-d	Gadd45b	1.01136e-11	3.14057e-07	0.732699	0.486	0.233
Tgd-d	Bcl2a1b	1.08422e-11	3.36682e-07	0.715227	0.728	0.545
Tgd-d	Limd2	1.55386e-11	4.82519e-07	0.336293	0.945	0.848
Tgd-d	Atp5g1	1.60302e-11	4.97787e-07	0.447369	0.872	0.724
Tgd-d	Hsp90aa1	1.87316e-11	5.81673e-07	0.419738	0.838	0.679
Tgd-d	B2m	2.05957e-11	6.39559e-07	0.330989	1	0.992
Tgd-d	Ier5	2.17906e-11	6.76663e-07	0.513571	0.755	0.531
Tgd-d	Marcksl1	2.23026e-11	6.92563e-07	0.996708	0.231	0.07
Tgd-d	Nop16	3.05525e-11	9.48748e-07	0.35484	0.276	0.125
Tgd-d	Ranbp1	3.78106e-11	1.17413e-06	0.445475	0.7	0.519
Tgd-d	Stx6	6.57544e-11	2.04187e-06	0.441931	0.341	0.158
Tgd-d	Tmem176b	1.44721e-10	4.49401e-06	0.540136	0.924	0.868
Tgd-d	Dad1	2.29296e-10	7.12034e-06	0.348366	0.893	0.756
Tgd-d	Tmem176a	2.43277e-10	7.55447e-06	0.454018	0.969	0.925
Tgd-d	Npm1	2.43479e-10	7.56074e-06	0.398273	0.976	0.947
Tgd-d	Herpud1	2.47671e-10	7.69094e-06	0.537283	0.552	0.318
Tgd-d	Tnfrsf9	2.686e-10	8.34085e-06	0.42322	0.162	0.034
Tgd-d	Nhp2	3.32343e-10	1.03202e-05	0.461378	0.59	0.369
Tgd-d	Ehd1	4.35227e-10	1.35151e-05	0.350849	0.359	0.166
Tgd-d	Lpcat1	4.38379e-10	1.3613e-05	0.317324	0.19	0.063
Tgd-d	Traf1	4.57401e-10	1.42037e-05	0.819885	0.424	0.201
Tgd-d	Tmem173	4.77464e-10	1.48267e-05	0.502811	0.369	0.205
Tgd-d	Sdf2l1	8.06812e-10	2.50539e-05	0.618804	0.548	0.3
Tgd-d	Apex1	1.19413e-09	3.70812e-05	0.380462	0.324	0.154
Tgd-d	Mif	1.349e-09	4.18906e-05	0.413598	0.824	0.677
Tgd-d	Ran	1.47362e-09	4.57603e-05	0.43584	0.821	0.688
Tgd-d	Bcl2a1d	3.12496e-09	9.70393e-05	0.507176	0.503	0.296
Tgd-d	Fkbp2	4.26074e-09	0.000132309	0.447809	0.576	0.369
Tgd-d	Zmiz2	4.40321e-09	0.000136733	0.429484	0.403	0.196
Tgd-d	Ddx21	4.64791e-09	0.000144331	0.48917	0.634	0.429
Tgd-d	Eif2s2	4.66961e-09	0.000145005	0.289081	0.752	0.585
Tgd-d	Atp5d	4.9709e-09	0.000154361	0.341604	0.869	0.734
Tgd-d	Rab8b	4.99782e-09	0.000155197	0.365574	0.517	0.303
Tgd-d	Med11	6.48424e-09	0.000201355	0.339012	0.262	0.109
Tgd-d	Edf1	6.60055e-09	0.000204967	0.434261	0.838	0.734
Tgd-d	Pop5	7.06978e-09	0.000219538	0.362348	0.638	0.424
Tgd-d	Mat2a	8.72767e-09	0.00027102	0.316813	0.621	0.42
Tgd-d	Bzw1	9.341e-09	0.000290066	0.393959	0.638	0.408
Tgd-d	Heatr1	1.01041e-08	0.000313764	0.282339	0.238	0.088
Tgd-d	Aebp2	1.23448e-08	0.000383343	0.483916	0.641	0.43
Tgd-d	Cd44	1.31414e-08	0.00040808	0.544432	0.745	0.57
Tgd-d	Pxdc1	1.32749e-08	0.000412227	0.396607	0.897	0.792
Tgd-d	Serbp1	1.45935e-08	0.000453172	0.299185	0.89	0.844
Tgd-d	Timm10	1.80223e-08	0.000559645	0.34349	0.376	0.193
Tgd-d	Eif3b	1.93005e-08	0.000599338	0.260082	0.466	0.29
Tgd-d	Phf5a	1.93095e-08	0.000599618	0.359028	0.528	0.336
Tgd-d	Ssr4	1.9923e-08	0.000618668	0.26661	0.859	0.712
Tgd-d	Ftsj3	2.03043e-08	0.00063051	0.300569	0.303	0.179
Tgd-d	Wdr43	2.09824e-08	0.000651568	0.346668	0.417	0.23
Tgd-d	Polr2l	2.11394e-08	0.000656441	0.256658	0.338	0.191
Tgd-d	Tmed9	2.28762e-08	0.000710375	0.30057	0.759	0.612
Tgd-d	Apobec3	3.21412e-08	0.000998082	0.31936	0.769	0.552
Tgd-d	Cox7b	3.37445e-08	0.00104787	0.323556	0.872	0.723
Tgd-d	Senp6	3.90236e-08	0.0012118	0.446333	0.659	0.455
Tgd-d	Trp53	4.47678e-08	0.00139017	0.371133	0.603	0.418
Tgd-d	Tubb4b	5.27331e-08	0.00163752	0.454741	0.628	0.382
Tgd-d	Umps	5.35038e-08	0.00166145	0.283604	0.228	0.092
Tgd-d	Fbl	6.12782e-08	0.00190287	0.324224	0.659	0.472
Tgd-d	Nifk	6.39063e-08	0.00198448	0.285888	0.334	0.188
Tgd-d	Degs1	6.8298e-08	0.00212086	0.321872	0.372	0.212
Tgd-d	Hyou1	8.51621e-08	0.00264454	0.30531	0.21	0.096
Tgd-d	Ahcyl2	8.53312e-08	0.00264979	0.503033	0.545	0.351
Tgd-d	Stat6	9.31057e-08	0.00289121	0.403426	0.348	0.182
Tgd-d	Sumo2	1.02833e-07	0.00319327	0.375072	0.907	0.832
Tgd-d	Irf5	1.06116e-07	0.00329521	0.378178	0.21	0.065
Tgd-d	Cxcr4	1.26268e-07	0.00392101	0.413183	0.214	0.068
Tgd-d	Pde6d	1.37197e-07	0.00426037	0.316087	0.341	0.191
Tgd-d	Set	1.51929e-07	0.00471786	0.352214	0.862	0.737
Tgd-d	Pomp	1.62758e-07	0.00505411	0.281257	0.834	0.691
Tgd-d	Gdpd5	1.65944e-07	0.00515305	0.317652	0.145	0.041
Tgd-d	Creld2	1.92254e-07	0.00597005	0.346047	0.279	0.141
Tgd-d	Cd52	2.67622e-07	0.00831047	0.343737	0.997	0.994
Tgd-d	Hspa8	3.07073e-07	0.00953555	0.254829	0.993	0.979
Tgd-d	Atp5g3	3.40679e-07	0.0105791	0.326384	0.769	0.611
Tgd-d	Ybx1	4.19925e-07	0.0130399	0.387249	0.921	0.828
Tgd-d	Psma7	4.27374e-07	0.0132713	0.315419	0.797	0.67
Tgd-d	Foxp4	4.59408e-07	0.014266	0.259495	0.172	0.078
Tgd-d	Smap2	4.812e-07	0.0149427	0.335174	0.634	0.491
Tgd-d	Uqcrq	5.04329e-07	0.0156609	0.289677	0.797	0.672
Tgd-d	H2-Q7	5.17023e-07	0.0160551	0.469283	0.821	0.665
Tgd-d	Mrpl20	5.32224e-07	0.0165272	0.269258	0.569	0.386
Tgd-d	Myo1e	5.60599e-07	0.0174083	0.390108	0.283	0.137
Tgd-d	Eif5b	5.76236e-07	0.0178938	0.388979	0.621	0.448
Tgd-d	Ccdc124	5.79703e-07	0.0180015	0.366157	0.472	0.29
Tgd-d	Chd4	6.3031e-07	0.019573	0.370861	0.748	0.611
Tgd-d	Eif4g1	6.65732e-07	0.020673	0.33224	0.579	0.393
Tgd-d	Il2rg	6.94585e-07	0.021569	0.387353	0.834	0.73
Tgd-d	Xlr4b	8.24986e-07	0.0256183	0.395861	0.383	0.223
Tgd-d	Il2rb	8.25252e-07	0.0256265	0.381991	0.397	0.227
Tgd-d	Nr3c1	8.34517e-07	0.0259142	0.45731	0.555	0.363
Tgd-d	Ccdc86	9.15049e-07	0.028415	0.300316	0.266	0.127
Tgd-d	H2-Q6	1.00454e-06	0.031194	0.395496	0.441	0.256
Tgd-d	Srsf2	1.00755e-06	0.0312873	0.3834	0.697	0.517
Tgd-d	Surf4	1.11416e-06	0.034598	0.308175	0.534	0.364
Tgd-d	Serpina3g	1.19791e-06	0.0371988	0.482808	0.255	0.127
Tgd-d	Manf	1.23233e-06	0.0382675	0.47272	0.759	0.611
Tgd-d	Pim1	1.25865e-06	0.0390849	0.440606	0.507	0.374
Tgd-d	Pdcd1lg2	1.32202e-06	0.0410528	0.334191	0.162	0.039
Tgd-d	Ldha	1.36304e-06	0.0423264	0.278849	0.814	0.7
Tgd-d	Ddx39	1.38706e-06	0.0430723	0.426118	0.455	0.276
Tgd-d	Ly6g5b	1.54033e-06	0.0478319	0.349055	0.572	0.416
Tgd-d	Romo1	1.54578e-06	0.0480012	0.285056	0.655	0.507
Tgd-d	Zeb2	1.55927e-06	0.0484201	0.341148	0.134	0.038
Tgd-e	Hspa8	6.5054e-85	2.02012e-80	1.42193	1	0.979
Tgd-e	Hsp90ab1	3.2536e-82	1.01034e-77	1.13146	1	0.967
Tgd-e	Eif5a	6.08994e-80	1.89111e-75	1.2639	0.995	0.855
Tgd-e	Ppa1	2.89777e-78	8.99845e-74	1.46877	0.864	0.256
Tgd-e	Hspa5	7.06773e-74	2.19474e-69	1.4866	0.984	0.714
Tgd-e	Igtp	8.52114e-74	2.64607e-69	1.72381	0.864	0.314
Tgd-e	Ifi47	4.36051e-72	1.35407e-67	1.62099	0.896	0.392
Tgd-e	Ncl	1.61901e-69	5.0275e-65	1.35204	0.973	0.778
Tgd-e	Calr	1.62324e-69	5.04066e-65	1.29858	0.992	0.801
Tgd-e	Manf	7.26422e-68	2.25576e-63	1.53332	0.97	0.602
Tgd-e	Ptma	7.66971e-68	2.38168e-63	0.8242	1	0.986
Tgd-e	Psme2	1.46612e-66	4.55275e-62	1.30541	0.965	0.664
Tgd-e	Eif4a1	1.99979e-64	6.20996e-60	1.16279	0.995	0.795
Tgd-e	Hsp90b1	1.61735e-63	5.02237e-59	1.37009	0.989	0.765
Tgd-e	Npm1	1.44709e-60	4.49366e-56	1.06252	0.989	0.946
Tgd-e	Pdia6	1.41541e-59	4.39527e-55	1.29643	0.929	0.502
Tgd-e	Hsp90aa1	4.41367e-57	1.37058e-52	1.24354	0.946	0.673
Tgd-e	Ran	2.8948e-56	8.98923e-52	1.03912	0.946	0.682
Tgd-e	Ppp1r14b	4.04694e-55	1.2567e-50	1.04945	0.951	0.76
Tgd-e	Nme1	1.93166e-53	5.99838e-49	1.05184	0.937	0.674
Tgd-e	Ranbp1	9.67832e-53	3.00541e-48	1.08952	0.905	0.51
Tgd-e	Stat1	1.19999e-51	3.72632e-47	1.25672	0.858	0.446
Tgd-e	Lta	1.2108e-51	3.7599e-47	2.05788	0.646	0.15
Tgd-e	Gbp4	1.12396e-50	3.49023e-46	1.71091	0.771	0.268
Tgd-e	Cycs	6.7904e-50	2.10862e-45	1.14345	0.798	0.343
Tgd-e	Cxcl10	3.01243e-49	9.35448e-45	3.16319	0.556	0.102
Tgd-e	Srm	4.80512e-49	1.49213e-44	1.05801	0.643	0.168
Tgd-e	Pa2g4	3.65389e-48	1.13464e-43	1.23115	0.796	0.33
Tgd-e	Socs1	7.57878e-48	2.35344e-43	1.442	0.801	0.335
Tgd-e	Sdf2l1	2.11907e-46	6.58036e-42	1.20222	0.768	0.289
Tgd-e	Mif	3.94174e-46	1.22403e-41	1.00486	0.937	0.672
Tgd-e	Atp5g1	9.07448e-46	2.8179e-41	0.871485	0.924	0.721
Tgd-e	Odc1	2.57752e-45	8.00397e-41	1.19291	0.858	0.453
Tgd-e	Srsf2	2.66468e-44	8.27464e-40	0.959868	0.883	0.509
Tgd-e	Serpina3g	1.03365e-43	3.20979e-39	1.65166	0.518	0.117
Tgd-e	Psmb10	1.22955e-43	3.81813e-39	1.0905	0.877	0.529
Tgd-e	Psme1	3.82275e-43	1.18708e-38	0.836412	0.97	0.771
Tgd-e	Nop56	4.71191e-42	1.46319e-37	0.994472	0.717	0.274
Tgd-e	Gbp2	1.51824e-41	4.7146e-37	1.77737	0.624	0.183
Tgd-e	Ddx21	2.43455e-41	7.56e-37	1.05368	0.804	0.421
Tgd-e	Hspd1	2.99948e-40	9.31428e-36	1.12553	0.823	0.428
Tgd-e	Hspe1	4.04904e-39	1.25735e-34	0.878751	0.967	0.792
Tgd-e	Pdia3	3.40067e-38	1.05601e-33	0.997252	0.916	0.587
Tgd-e	Pfn1	6.22656e-38	1.93353e-33	0.577219	0.997	0.977
Tgd-e	G3bp1	3.30802e-37	1.02724e-32	0.824108	0.894	0.54
Tgd-e	Gnl3	1.25315e-35	3.89142e-31	0.994529	0.736	0.292
Tgd-e	Serbp1	6.27688e-35	1.94916e-30	0.808896	0.962	0.841
Tgd-e	Cct3	6.39962e-35	1.98727e-30	0.919947	0.801	0.469
Tgd-e	C1qbp	1.72002e-34	5.34118e-30	0.83496	0.738	0.383
Tgd-e	Set	2.04463e-34	6.34918e-30	0.75845	0.946	0.733
Tgd-e	Sec11c	1.32164e-33	4.10409e-29	0.737784	0.946	0.762
Tgd-e	Canx	1.32921e-33	4.1276e-29	0.804337	0.861	0.5
Tgd-e	Tubb4b	1.74031e-33	5.40417e-29	0.827014	0.736	0.376
Tgd-e	Tuba1b	7.28818e-33	2.2632e-28	0.83456	0.787	0.416
Tgd-e	Actg1	8.84209e-33	2.74573e-28	0.710887	1	0.977
Tgd-e	Mrto4	2.09423e-32	6.5032e-28	0.873163	0.602	0.207
Tgd-e	Dkc1	6.2357e-32	1.93637e-27	0.784871	0.597	0.247
Tgd-e	Nop58	1.03985e-31	3.22904e-27	0.998463	0.676	0.276
Tgd-e	Bst2	1.84218e-31	5.72053e-27	0.757159	0.82	0.397
Tgd-e	Il2rb	1.98199e-31	6.15467e-27	1.02433	0.605	0.218
Tgd-e	Slc25a5	2.12579e-31	6.6012e-27	0.662877	0.94	0.748
Tgd-e	Irgm1	3.64147e-31	1.13079e-26	0.911398	0.58	0.184
Tgd-e	Mettl1	9.53543e-31	2.96104e-26	0.716069	0.482	0.146
Tgd-e	Hspa9	9.90551e-31	3.07596e-26	0.763056	0.668	0.294
Tgd-e	Psmb8	1.76289e-30	5.47431e-26	0.707457	0.986	0.885
Tgd-e	Actb	3.57542e-30	1.11027e-25	0.49018	1	1
Tgd-e	Cacybp	3.72201e-30	1.1558e-25	0.865544	0.738	0.37
Tgd-e	Xbp1	5.53972e-30	1.72025e-25	0.929474	0.638	0.246
Tgd-e	Ly6a	6.44739e-30	2.00211e-25	1.90739	0.728	0.387
Tgd-e	Hnrnpd	2.48261e-29	7.70926e-25	0.652617	0.809	0.486
Tgd-e	Psma2	3.45006e-29	1.07135e-24	0.693454	0.877	0.639
Tgd-e	Rexo2	4.46967e-29	1.38797e-24	0.817497	0.918	0.706
Tgd-e	Gbp6	2.0177e-28	6.26556e-24	0.767031	0.392	0.069
Tgd-e	Cox5a	2.63352e-28	8.17786e-24	0.556845	0.954	0.752
Tgd-e	Dnajb11	7.96256e-28	2.47261e-23	0.900488	0.752	0.348
Tgd-e	Nhp2	1.70605e-27	5.29781e-23	0.827898	0.766	0.361
Tgd-e	Apex1	2.07781e-27	6.45222e-23	0.629427	0.471	0.147
Tgd-e	Nop16	2.50289e-27	7.77221e-23	0.584366	0.42	0.118
Tgd-e	Ehd1	3.07708e-27	9.55527e-23	0.885198	0.51	0.159
Tgd-e	Ebna1bp2	4.71044e-27	1.46273e-22	0.770648	0.64	0.281
Tgd-e	Hnrnpa3	4.9576e-27	1.53948e-22	0.689831	0.937	0.737
Tgd-e	Tgtp1	5.04708e-27	1.56727e-22	0.590591	0.311	0.04
Tgd-e	Cct8	1.39653e-26	4.33666e-22	0.746001	0.847	0.52
Tgd-e	Rbm3	3.02205e-26	9.38439e-22	0.555591	0.984	0.863
Tgd-e	Tap1	3.21477e-26	9.98282e-22	0.91998	0.681	0.337
Tgd-e	Bax	7.02305e-26	2.18087e-21	0.602174	0.771	0.473
Tgd-e	Mybbp1a	1.1504e-25	3.57235e-21	0.729177	0.578	0.23
Tgd-e	Fbl	1.15573e-25	3.58888e-21	0.813819	0.793	0.466
Tgd-e	Timm8a1	3.5757e-25	1.11036e-20	0.645381	0.488	0.154
Tgd-e	Rrp15	3.69352e-25	1.14695e-20	0.556952	0.477	0.169
Tgd-e	Eif2s2	4.95492e-25	1.53865e-20	0.77016	0.866	0.58
Tgd-e	Ppia	5.24715e-25	1.6294e-20	0.384235	1	0.996
Tgd-e	Eif3a	5.91163e-25	1.83574e-20	0.644074	0.875	0.602
Tgd-e	Ccdc86	6.98288e-25	2.1684e-20	0.522888	0.403	0.121
Tgd-e	Creld2	7.62112e-25	2.36659e-20	0.780653	0.455	0.134
Tgd-e	Snrpd1	8.34926e-25	2.59269e-20	0.731617	0.766	0.43
Tgd-e	Mydgf	9.25381e-25	2.87359e-20	0.575706	0.624	0.289
Tgd-e	Mat2a	9.90841e-25	3.07686e-20	0.784616	0.766	0.413
Tgd-e	Tcp1	1.15429e-24	3.5844e-20	0.723758	0.768	0.443
Tgd-e	Atp5b	1.2515e-24	3.88627e-20	0.579179	0.946	0.783
Tgd-e	Eef1g	3.82529e-24	1.18787e-19	0.506738	0.981	0.886
Tgd-e	B2m	5.16775e-24	1.60474e-19	0.544829	1	0.992
Tgd-e	Irf8	9.19267e-24	2.8546e-19	0.774443	0.357	0.089
Tgd-e	Phgdh	1.30813e-23	4.06214e-19	0.774019	0.567	0.247
Tgd-e	Eif1ax	1.35159e-23	4.1971e-19	0.568287	0.673	0.354
Tgd-e	Zbp1	1.47796e-23	4.5895e-19	0.806289	0.564	0.195
Tgd-e	Tuba4a	1.77826e-23	5.52202e-19	0.724238	0.755	0.413
Tgd-e	Rpn1	1.91834e-23	5.95701e-19	0.671374	0.597	0.279
Tgd-e	Rps2	2.23466e-23	6.93929e-19	0.307535	1	0.998
Tgd-e	Nsun2	2.49613e-23	7.75124e-19	0.657795	0.559	0.217
Tgd-e	Ybx1	2.76718e-23	8.59292e-19	0.521201	0.951	0.826
Tgd-e	Hnrnpf	3.32586e-23	1.03278e-18	0.49803	0.981	0.882
Tgd-e	Furin	4.40177e-23	1.36688e-18	0.916058	0.755	0.431
Tgd-e	Psma5	4.46554e-23	1.38668e-18	0.662272	0.749	0.397
Tgd-e	Psma7	6.83342e-23	2.12198e-18	0.681472	0.899	0.665
Tgd-e	Cfl1	1.38043e-22	4.28665e-18	0.41101	1	0.965
Tgd-e	Timm10	1.38894e-22	4.31308e-18	0.503894	0.463	0.189
Tgd-e	Kars	1.54813e-22	4.8074e-18	0.458548	0.439	0.166
Tgd-e	Rps27l	1.61287e-22	5.00845e-18	0.702249	0.815	0.564
Tgd-e	Fkbp2	1.79546e-22	5.57545e-18	0.678087	0.722	0.362
Tgd-e	Eif6	2.31127e-22	7.1772e-18	0.521967	0.695	0.383
Tgd-e	Ddx39	2.38092e-22	7.39347e-18	0.625703	0.613	0.269
Tgd-e	Cdk6	3.14213e-22	9.75726e-18	0.756801	0.414	0.133
Tgd-e	Anp32b	3.99975e-22	1.24204e-17	0.594829	0.924	0.723
Tgd-e	Gar1	5.94428e-22	1.84588e-17	0.606328	0.51	0.211
Tgd-e	Phb	6.31346e-22	1.96052e-17	0.590759	0.477	0.195
Tgd-e	Rrs1	7.34381e-22	2.28047e-17	0.596566	0.384	0.121
Tgd-e	Irf1	8.6464e-22	2.68497e-17	0.867649	0.55	0.238
Tgd-e	Cish	9.34945e-22	2.90328e-17	0.839878	0.488	0.17
Tgd-e	Snu13	9.73234e-22	3.02218e-17	0.708364	0.839	0.551
Tgd-e	Impdh2	1.09747e-21	3.40798e-17	0.628537	0.643	0.316
Tgd-e	Lap3	1.1894e-21	3.69343e-17	0.494889	0.357	0.102
Tgd-e	Eif1a	1.37052e-21	4.25589e-17	0.679477	0.518	0.184
Tgd-e	Prmt1	1.76332e-21	5.47563e-17	0.6684	0.649	0.345
Tgd-e	Cct5	2.81598e-21	8.74447e-17	0.699567	0.861	0.564
Tgd-e	Cysltr1	3.44021e-21	1.06829e-16	0.688179	0.643	0.336
Tgd-e	Mrpl12	4.42935e-21	1.37545e-16	0.56734	0.678	0.364
Tgd-e	Atp5g3	4.48356e-21	1.39228e-16	0.54086	0.847	0.607
Tgd-e	Llph	4.5319e-21	1.40729e-16	0.602211	0.828	0.55
Tgd-e	Psma4	4.59732e-21	1.42761e-16	0.605574	0.787	0.488
Tgd-e	Wdr43	4.92491e-21	1.52933e-16	0.667929	0.531	0.224
Tgd-e	Iigp1	6.69756e-21	2.07979e-16	1.05884	0.27	0.042
Tgd-e	Wdr46	9.47621e-21	2.94265e-16	0.459207	0.362	0.109
Tgd-e	Eef1e1	1.39803e-20	4.34131e-16	0.606704	0.463	0.181
Tgd-e	Il12rb1	1.56534e-20	4.86086e-16	0.72965	0.548	0.219
Tgd-e	Cct2	1.56864e-20	4.87108e-16	0.589523	0.812	0.56
Tgd-e	Rsl1d1	3.23179e-20	1.00357e-15	0.624477	0.662	0.347
Tgd-e	Tomm5	4.6071e-20	1.43064e-15	0.581775	0.733	0.475
Tgd-e	Selenos	4.96345e-20	1.5413e-15	0.61219	0.703	0.389
Tgd-e	Srsf7	5.82179e-20	1.80784e-15	0.634833	0.651	0.345
Tgd-e	Eif3b	6.34228e-20	1.96947e-15	0.615121	0.589	0.285
Tgd-e	Hyou1	7.3677e-20	2.28789e-15	0.5019	0.338	0.09
Tgd-e	Snrpf	9.82661e-20	3.05146e-15	0.510283	0.902	0.713
Tgd-e	Tap2	1.01707e-19	3.1583e-15	0.588504	0.673	0.368
Tgd-e	Cd274	1.38889e-19	4.31291e-15	0.540865	0.316	0.082
Tgd-e	Rrp9	1.46551e-19	4.55085e-15	0.577124	0.417	0.128
Tgd-e	Tgtp2	2.15559e-19	6.69375e-15	0.457489	0.275	0.073
Tgd-e	Tomm40	2.7463e-19	8.52808e-15	0.536001	0.523	0.233
Tgd-e	Acot7	3.03632e-19	9.42869e-15	0.480872	0.357	0.106
Tgd-e	Isg15	4.2298e-19	1.31348e-14	0.678795	0.392	0.114
Tgd-e	Sec61g	5.03664e-19	1.56403e-14	0.488596	0.937	0.776
Tgd-e	Aprt	6.44282e-19	2.00069e-14	0.529173	0.815	0.523
Tgd-e	Stat3	8.42866e-19	2.61735e-14	0.559452	0.55	0.293
Tgd-e	Shmt2	9.68797e-19	3.0084e-14	0.471458	0.365	0.111
Tgd-e	Ftsj3	1.23466e-18	3.83399e-14	0.455808	0.436	0.173
Tgd-e	Erh	1.28667e-18	3.99551e-14	0.536294	0.564	0.273
Tgd-e	Hnrnpab	1.33985e-18	4.16064e-14	0.560861	0.755	0.466
Tgd-e	Ssb	1.37435e-18	4.26778e-14	0.469124	0.823	0.578
Tgd-e	Nars	1.96714e-18	6.10856e-14	0.535934	0.54	0.243
Tgd-e	Pcbp1	1.99165e-18	6.18466e-14	0.585954	0.766	0.513
Tgd-e	Eno1	2.26622e-18	7.03731e-14	0.759237	0.768	0.5
Tgd-e	Pdia4	2.37002e-18	7.35962e-14	0.791637	0.668	0.372
Tgd-e	Hbegf	2.55127e-18	7.92245e-14	0.742158	0.327	0.07
Tgd-e	Ptges3	2.59145e-18	8.04723e-14	0.619955	0.801	0.467
Tgd-e	Zfp593	2.67767e-18	8.31498e-14	0.505824	0.433	0.174
Tgd-e	Hnrnpc	2.91054e-18	9.0381e-14	0.435909	0.812	0.559
Tgd-e	Baz1a	2.93045e-18	9.09992e-14	0.516883	0.458	0.202
Tgd-e	Slc35b1	3.27654e-18	1.01747e-13	0.473185	0.395	0.138
Tgd-e	Mrps28	3.79786e-18	1.17935e-13	0.462721	0.414	0.171
Tgd-e	F2r	1.09911e-17	3.41308e-13	0.70304	0.774	0.514
Tgd-e	Dad1	1.17786e-17	3.65761e-13	0.453707	0.932	0.754
Tgd-e	Rrp1b	1.28006e-17	3.97497e-13	0.530438	0.373	0.111
Tgd-e	St13	1.4476e-17	4.49524e-13	0.61793	0.736	0.402
Tgd-e	Psmg4	1.70826e-17	5.30467e-13	0.458576	0.512	0.255
Tgd-e	Npm3	2.11874e-17	6.57933e-13	0.725115	0.698	0.38
Tgd-e	Cyba	2.27999e-17	7.08006e-13	0.443581	0.978	0.913
Tgd-e	Rars	2.5974e-17	8.06571e-13	0.483416	0.452	0.181
Tgd-e	Pomp	3.50183e-17	1.08742e-12	0.549068	0.902	0.688
Tgd-e	Larp1	3.59455e-17	1.11622e-12	0.700441	0.599	0.233
Tgd-e	Mdn1	7.06173e-17	2.19288e-12	0.450178	0.398	0.164
Tgd-e	Pim2	7.38699e-17	2.29388e-12	0.469141	0.253	0.069
Tgd-e	Ifi35	7.39379e-17	2.29599e-12	0.502936	0.561	0.266
Tgd-e	Noc2l	7.41592e-17	2.30286e-12	0.496161	0.471	0.194
Tgd-e	Tmed5	7.52492e-17	2.33671e-12	0.50005	0.665	0.375
Tgd-e	Ipo5	8.7471e-17	2.71624e-12	0.402376	0.365	0.134
Tgd-e	Nudc	1.00033e-16	3.10632e-12	0.583876	0.67	0.409
Tgd-e	Ifrd2	1.07296e-16	3.33185e-12	0.490346	0.292	0.066
Tgd-e	Ybx3	1.18053e-16	3.66589e-12	0.459085	0.341	0.121
Tgd-e	Nolc1	1.43562e-16	4.45804e-12	0.594331	0.529	0.225
Tgd-e	Eif4g1	1.53946e-16	4.78049e-12	0.481152	0.703	0.387
Tgd-e	Nlrc5	1.74846e-16	5.42949e-12	0.41171	0.36	0.13
Tgd-e	Mrpl20	1.77983e-16	5.5269e-12	0.521961	0.67	0.381
Tgd-e	Tmem97	1.9994e-16	6.20872e-12	0.314435	0.155	0.025
Tgd-e	Ndufaf4	2.08221e-16	6.4659e-12	0.552938	0.425	0.171
Tgd-e	Nampt	2.16933e-16	6.73641e-12	0.517059	0.286	0.07
Tgd-e	Gzmb	2.17547e-16	6.75547e-12	1.09941	0.226	0.04
Tgd-e	Rsl24d1	2.672e-16	8.29735e-12	0.479118	0.469	0.201
Tgd-e	Gspt1	2.8686e-16	8.90786e-12	0.533936	0.591	0.302
Tgd-e	Psmb5	3.80776e-16	1.18242e-11	0.565486	0.798	0.54
Tgd-e	Sar1a	3.84562e-16	1.19418e-11	0.55546	0.578	0.283
Tgd-e	Rtp4	4.51835e-16	1.40308e-11	0.586041	0.428	0.143
Tgd-e	Gbp7	4.60189e-16	1.42902e-11	0.770561	0.526	0.244
Tgd-e	Syncrip	4.65392e-16	1.44518e-11	0.575439	0.668	0.363
Tgd-e	Ltv1	4.94423e-16	1.53533e-11	0.506331	0.381	0.131
Tgd-e	Ldha	5.04503e-16	1.56663e-11	0.56676	0.896	0.696
Tgd-e	Srsf3	5.32378e-16	1.65319e-11	0.469939	0.924	0.752
Tgd-e	U2af1	5.4231e-16	1.68404e-11	0.536415	0.703	0.391
Tgd-e	Gbp8	6.41647e-16	1.99251e-11	0.620844	0.518	0.222
Tgd-e	Serpina3f	6.54387e-16	2.03207e-11	0.559086	0.199	0.026
Tgd-e	Edf1	1.05758e-15	3.28409e-11	0.488377	0.883	0.732
Tgd-e	Sub1	1.16245e-15	3.60976e-11	0.450784	0.981	0.886
Tgd-e	Psmb9	1.1776e-15	3.6568e-11	0.613012	0.681	0.38
Tgd-e	Rpl36al	1.56782e-15	4.86855e-11	0.510925	0.924	0.721
Tgd-e	Spcs2	1.61152e-15	5.00425e-11	0.397649	0.918	0.81
Tgd-e	Uqcc2	1.69142e-15	5.25238e-11	0.48374	0.717	0.431
Tgd-e	Slc29a1	1.76765e-15	5.4891e-11	0.436223	0.335	0.111
Tgd-e	Nifk	2.02204e-15	6.27904e-11	0.437344	0.428	0.184
Tgd-e	Tapbpl	2.0226e-15	6.28078e-11	0.574	0.436	0.168
Tgd-e	Hnrnpu	2.5308e-15	7.8589e-11	0.485931	0.88	0.678
Tgd-e	Cct7	2.90336e-15	9.0158e-11	0.539104	0.714	0.484
Tgd-e	Gbp5	3.34544e-15	1.03886e-10	0.493772	0.253	0.044
Tgd-e	Isg20	3.38422e-15	1.0509e-10	0.364586	0.362	0.13
Tgd-e	Atad3a	3.48469e-15	1.0821e-10	0.464059	0.294	0.092
Tgd-e	Ssr4	3.6062e-15	1.11983e-10	0.452068	0.896	0.709
Tgd-e	Gpatch4	3.69517e-15	1.14746e-10	0.482107	0.447	0.173
Tgd-e	Alkbh1	3.77384e-15	1.17189e-10	0.487423	0.441	0.208
Tgd-e	Sumo2	4.2038e-15	1.3054e-10	0.365254	0.943	0.83
Tgd-e	Morf4l2	4.42123e-15	1.37293e-10	0.534753	0.48	0.223
Tgd-e	Alyref	5.21479e-15	1.61935e-10	0.475434	0.529	0.267
Tgd-e	Degs1	5.86648e-15	1.82172e-10	0.708738	0.48	0.207
Tgd-e	Uchl3	6.08481e-15	1.88952e-10	0.484699	0.466	0.208
Tgd-e	Gadd45g	6.71258e-15	2.08446e-10	0.581355	0.221	0.056
Tgd-e	Parp9	6.75374e-15	2.09724e-10	0.50624	0.436	0.172
Tgd-e	Chchd2	7.18228e-15	2.23031e-10	0.389088	0.989	0.927
Tgd-e	Abce1	7.80719e-15	2.42437e-10	0.476544	0.425	0.177
Tgd-e	Lman2	7.92476e-15	2.46088e-10	0.589206	0.719	0.416
Tgd-e	St6galnac4	8.18527e-15	2.54177e-10	0.408807	0.286	0.07
Tgd-e	Psmb2	8.2702e-15	2.56815e-10	0.487312	0.752	0.507
Tgd-e	Tapbp	9.18808e-15	2.85318e-10	0.568638	0.823	0.576
Tgd-e	Eif2s1	9.19594e-15	2.85562e-10	0.61161	0.616	0.318
Tgd-e	Txn1	9.66019e-15	2.99978e-10	0.513162	0.856	0.649
Tgd-e	Irgm2	1.0017e-14	3.11057e-10	0.454328	0.338	0.111
Tgd-e	Gbp3	1.10748e-14	3.43904e-10	0.458335	0.21	0.034
Tgd-e	Stip1	1.15301e-14	3.58046e-10	0.525437	0.523	0.257
Tgd-e	Lyar	1.29232e-14	4.01303e-10	0.548386	0.48	0.186
Tgd-e	Tpm3	1.33132e-14	4.13414e-10	0.455648	0.926	0.782
Tgd-e	Shmt1	1.49848e-14	4.65323e-10	0.290941	0.142	0.019
Tgd-e	Tars	1.65505e-14	5.13941e-10	0.453554	0.338	0.115
Tgd-e	Dnajc3	2.02653e-14	6.29299e-10	0.534213	0.793	0.545
Tgd-e	Ubl4a	2.0581e-14	6.391e-10	0.403971	0.439	0.193
Tgd-e	Ppid	2.4177e-14	7.50769e-10	0.441506	0.417	0.174
Tgd-e	Ruvbl1	2.52651e-14	7.84558e-10	0.380504	0.395	0.185
Tgd-e	Pgk1	2.5952e-14	8.05888e-10	0.504416	0.777	0.515
Tgd-e	Hnrnpa2b1	2.88737e-14	8.96616e-10	0.394976	0.932	0.803
Tgd-e	Fubp1	3.14547e-14	9.76764e-10	0.563917	0.809	0.545
Tgd-e	Cnbp	3.39504e-14	1.05426e-09	0.438254	0.905	0.731
Tgd-e	Taf10	3.78312e-14	1.17477e-09	0.416893	0.82	0.61
Tgd-e	Fam162a	3.91597e-14	1.21603e-09	0.449479	0.488	0.258
Tgd-e	Smyd5	3.99278e-14	1.23988e-09	0.319924	0.218	0.058
Tgd-e	Herpud1	4.23997e-14	1.31664e-09	0.611938	0.597	0.315
Tgd-e	Bsg	4.36871e-14	1.35662e-09	0.374058	0.744	0.536
Tgd-e	Tmed10	4.40787e-14	1.36877e-09	0.535019	0.757	0.498
Tgd-e	Fabp5	5.02153e-14	1.55934e-09	0.439847	0.365	0.147
Tgd-e	Trmt61a	5.12819e-14	1.59246e-09	0.331288	0.223	0.061
Tgd-e	Gtpbp4	5.28158e-14	1.64009e-09	0.555319	0.58	0.308
Tgd-e	Surf4	6.04061e-14	1.87579e-09	0.478795	0.629	0.359
Tgd-e	Bysl	6.20072e-14	1.92551e-09	0.462137	0.302	0.088
Tgd-e	Nop10	6.49336e-14	2.01638e-09	0.393652	0.861	0.684
Tgd-e	Atic	7.01796e-14	2.17929e-09	0.49354	0.447	0.193
Tgd-e	Polr2h	7.43358e-14	2.30835e-09	0.415693	0.48	0.223
Tgd-e	Umps	7.62457e-14	2.36766e-09	0.380154	0.275	0.089
Tgd-e	Snrpa1	8.81889e-14	2.73853e-09	0.537866	0.504	0.24
Tgd-e	Rbm8a	9.37005e-14	2.90968e-09	0.462077	0.703	0.444
Tgd-e	Larp4	9.6152e-14	2.98581e-09	0.437011	0.403	0.177
Tgd-e	Eif3c	1.01229e-13	3.14346e-09	0.428087	0.804	0.546
Tgd-e	Lif	1.04944e-13	3.25882e-09	0.416548	0.134	0.014
Tgd-e	Cxcl9	1.19172e-13	3.70064e-09	1.01098	0.169	0.029
Tgd-e	Psme3	1.25337e-13	3.89208e-09	0.42729	0.428	0.181
Tgd-e	Erap1	1.38074e-13	4.28762e-09	0.462678	0.51	0.244
Tgd-e	Txn2	1.4279e-13	4.43407e-09	0.481389	0.654	0.408
Tgd-e	Pno1	1.44406e-13	4.48425e-09	0.415946	0.338	0.115
Tgd-e	Timm13	1.47568e-13	4.58244e-09	0.4225	0.828	0.629
Tgd-e	Emc6	1.66711e-13	5.17688e-09	0.495184	0.61	0.347
Tgd-e	Ffar2	1.69905e-13	5.27605e-09	0.568464	0.275	0.081
Tgd-e	Pcca	1.71644e-13	5.33005e-09	0.568724	0.24	0.074
Tgd-e	Eif5b	1.78846e-13	5.5537e-09	0.461208	0.741	0.442
Tgd-e	Atp1a1	2.09452e-13	6.50412e-09	0.470537	0.635	0.389
Tgd-e	Ppat	2.09526e-13	6.50643e-09	0.277801	0.204	0.079
Tgd-e	Psmc5	2.30724e-13	7.16467e-09	0.519788	0.673	0.376
Tgd-e	Lrrc59	2.55991e-13	7.94928e-09	0.368516	0.384	0.152
Tgd-e	Snrpe	2.56285e-13	7.95842e-09	0.419086	0.935	0.76
Tgd-e	Atp5f1	2.63028e-13	8.16779e-09	0.401606	0.899	0.714
Tgd-e	Hnrnpa1	2.64516e-13	8.21402e-09	0.561646	0.817	0.56
Tgd-e	Eif4e	2.69174e-13	8.35866e-09	0.414351	0.469	0.234
Tgd-e	Metap2	2.80644e-13	8.71483e-09	0.453006	0.635	0.39
Tgd-e	Lsm6	3.06777e-13	9.52636e-09	0.449703	0.706	0.408
Tgd-e	Ddost	3.12628e-13	9.70805e-09	0.363001	0.599	0.366
Tgd-e	Mphosph10	3.18665e-13	9.89551e-09	0.404856	0.433	0.196
Tgd-e	Tmed2	3.32152e-13	1.03143e-08	0.46149	0.864	0.632
Tgd-e	Pon2	3.47112e-13	1.07789e-08	0.517607	0.684	0.409
Tgd-e	Bzw1	3.60763e-13	1.12028e-08	0.438291	0.676	0.405
Tgd-e	Higd1a	3.77409e-13	1.17197e-08	0.425627	0.646	0.392
Tgd-e	Mpp6	4.17725e-13	1.29716e-08	0.314702	0.283	0.119
Tgd-e	Snrpd2	4.69892e-13	1.45915e-08	0.344048	0.842	0.664
Tgd-e	Uck2	4.82442e-13	1.49813e-08	0.368577	0.251	0.076
Tgd-e	Hspa4	5.13736e-13	1.5953e-08	0.456081	0.619	0.35
Tgd-e	Avpi1	5.30242e-13	1.64656e-08	0.599566	0.583	0.35
Tgd-e	Cdv3	5.65697e-13	1.75666e-08	0.548063	0.602	0.331
Tgd-e	Aars	5.7054e-13	1.7717e-08	0.260008	0.196	0.06
Tgd-e	Ccnd2	5.79659e-13	1.80001e-08	0.480958	0.951	0.847
Tgd-e	Strap	7.61069e-13	2.36335e-08	0.436281	0.559	0.292
Tgd-e	Rps17	7.96054e-13	2.47199e-08	0.321582	0.992	0.967
Tgd-e	Mars	8.33195e-13	2.58732e-08	0.294254	0.24	0.082
Tgd-e	Ndufab1	8.72087e-13	2.70809e-08	0.527641	0.678	0.407
Tgd-e	Pus7	9.04878e-13	2.80992e-08	0.389754	0.223	0.051
Tgd-e	Krtcap2	1.10107e-12	3.41915e-08	0.428617	0.924	0.765
Tgd-e	Mrpl55	1.1663e-12	3.62172e-08	0.325582	0.349	0.159
Tgd-e	Atp2a2	1.22379e-12	3.80024e-08	0.418977	0.401	0.182
Tgd-e	Parp14	1.24583e-12	3.86866e-08	0.604277	0.485	0.223
Tgd-e	Cox7b	1.38653e-12	4.3056e-08	0.374971	0.905	0.721
Tgd-e	Tubb5	1.82853e-12	5.67813e-08	0.44624	0.845	0.668
Tgd-e	Hsd17b12	1.84716e-12	5.736e-08	0.309719	0.332	0.147
Tgd-e	Uqcrq	1.86312e-12	5.78554e-08	0.48715	0.883	0.668
Tgd-e	Atp5d	1.91608e-12	5.94999e-08	0.421651	0.902	0.732
Tgd-e	Tmed9	2.20056e-12	6.83339e-08	0.523677	0.845	0.608
Tgd-e	Arhgdia	2.21793e-12	6.88735e-08	0.430199	0.861	0.679
Tgd-e	Etf1	2.30573e-12	7.15997e-08	0.411135	0.439	0.214
Tgd-e	Ahsa1	2.53658e-12	7.87685e-08	0.415989	0.512	0.29
Tgd-e	Nop2	3.01282e-12	9.35571e-08	0.351087	0.232	0.065
Tgd-e	Ltb4r1	3.05888e-12	9.49874e-08	0.686522	0.681	0.475
Tgd-e	Psmd7	3.4337e-12	1.06627e-07	0.39624	0.608	0.322
Tgd-e	Tkt	3.63543e-12	1.12891e-07	0.403506	0.605	0.358
Tgd-e	Usmg5	3.65992e-12	1.13652e-07	0.359541	0.738	0.499
Tgd-e	Srsf6	3.86159e-12	1.19914e-07	0.485962	0.654	0.375
Tgd-e	Heatr1	3.90832e-12	1.21365e-07	0.328022	0.256	0.087
Tgd-e	H2-K1	3.94798e-12	1.22597e-07	0.318127	0.995	0.99
Tgd-e	Grwd1	5.10009e-12	1.58373e-07	0.34998	0.278	0.088
Tgd-e	Fdps	5.11517e-12	1.58841e-07	0.417778	0.245	0.082
Tgd-e	Prpf31	5.22561e-12	1.62271e-07	0.41122	0.444	0.204
Tgd-e	Lsm2	5.3706e-12	1.66773e-07	0.382039	0.518	0.263
Tgd-e	Dbnl	5.56779e-12	1.72897e-07	0.461441	0.668	0.389
Tgd-e	Cdc37	5.67358e-12	1.76182e-07	0.409191	0.798	0.571
Tgd-e	Adam8	5.86754e-12	1.82205e-07	0.602719	0.45	0.203
Tgd-e	Psmd13	5.96584e-12	1.85257e-07	0.357184	0.55	0.326
Tgd-e	Hdlbp	6.58078e-12	2.04353e-07	0.427131	0.477	0.244
Tgd-e	Tbcb	6.79059e-12	2.10868e-07	0.460993	0.613	0.371
Tgd-e	Sarnp	7.49196e-12	2.32648e-07	0.330863	0.589	0.385
Tgd-e	Mthfd1	8.61063e-12	2.67386e-07	0.400171	0.264	0.079
Tgd-e	Pgam1	8.61513e-12	2.67526e-07	0.435993	0.575	0.351
Tgd-e	Aatf	9.09536e-12	2.82438e-07	0.314022	0.332	0.139
Tgd-e	Il2ra	9.11368e-12	2.83007e-07	0.586667	0.692	0.446
Tgd-e	Snrpd3	1.01453e-11	3.15041e-07	0.378413	0.782	0.554
Tgd-e	Nop14	1.07167e-11	3.32787e-07	0.335067	0.351	0.166
Tgd-e	Rpl7l1	1.1115e-11	3.45153e-07	0.34422	0.488	0.256
Tgd-e	Ppp1r11	1.17095e-11	3.63615e-07	0.394808	0.826	0.612
Tgd-e	Acsl5	1.26261e-11	3.92077e-07	0.399866	0.392	0.178
Tgd-e	Nip7	1.26282e-11	3.92143e-07	0.46744	0.474	0.199
Tgd-e	Dynll1	1.38013e-11	4.2857e-07	0.514504	0.856	0.685
Tgd-e	Kdm2b	1.5085e-11	4.68436e-07	0.43997	0.332	0.15
Tgd-e	Prdx1	1.59829e-11	4.96316e-07	0.472493	0.91	0.725
Tgd-e	Gdap10	1.61193e-11	5.00552e-07	0.267561	0.144	0.035
Tgd-e	Cdk4	1.68745e-11	5.24004e-07	0.379731	0.61	0.353
Tgd-e	Pdcd5	1.70979e-11	5.3094e-07	0.327316	0.703	0.459
Tgd-e	Calm1	1.75475e-11	5.44902e-07	0.311693	0.981	0.943
Tgd-e	Prelid3b	1.7709e-11	5.49918e-07	0.354986	0.354	0.155
Tgd-e	Abcf2	1.77493e-11	5.51169e-07	0.309549	0.319	0.137
Tgd-e	Wdr18	1.86746e-11	5.79902e-07	0.403712	0.368	0.148
Tgd-e	Rbmxl1	2.01807e-11	6.2667e-07	0.310235	0.368	0.165
Tgd-e	Psmb6	2.1704e-11	6.73973e-07	0.444481	0.738	0.497
Tgd-e	Hnrnpdl	2.22703e-11	6.91558e-07	0.428946	0.556	0.325
Tgd-e	Gbp9	2.64402e-11	8.21047e-07	0.381127	0.324	0.133
Tgd-e	Cox7a2	2.84423e-11	8.83218e-07	0.37123	0.894	0.715
Tgd-e	Wars	2.89722e-11	8.99675e-07	0.379372	0.302	0.117
Tgd-e	Ccdc124	3.14226e-11	9.75768e-07	0.330468	0.501	0.288
Tgd-e	Pum3	3.47374e-11	1.0787e-06	0.364993	0.357	0.157
Tgd-e	Eloc	4.13154e-11	1.28297e-06	0.41793	0.629	0.38
Tgd-e	Pabpc4	4.14581e-11	1.2874e-06	0.289924	0.248	0.092
Tgd-e	Trp53	4.60119e-11	1.42881e-06	0.359355	0.621	0.416
Tgd-e	Srgap3	4.72063e-11	1.4659e-06	0.355529	0.199	0.056
Tgd-e	Capza2	4.83057e-11	1.50004e-06	0.333349	0.692	0.476
Tgd-e	Sdad1	4.91921e-11	1.52756e-06	0.252404	0.256	0.109
Tgd-e	Hdgf	6.23229e-11	1.93531e-06	0.515905	0.659	0.4
Tgd-e	Dctpp1	7.1037e-11	2.20591e-06	0.386747	0.452	0.234
Tgd-e	Polr2f	7.2475e-11	2.25057e-06	0.380558	0.684	0.476
Tgd-e	Rpl31	7.56681e-11	2.34972e-06	0.328788	0.973	0.926
Tgd-e	Sco2	7.65011e-11	2.37559e-06	0.284335	0.272	0.106
Tgd-e	Tmem147	8.61423e-11	2.67498e-06	0.488418	0.54	0.289
Tgd-e	Ncoa7	8.71666e-11	2.70678e-06	0.633777	0.343	0.16
Tgd-e	Lsm12	9.49267e-11	2.94776e-06	0.333997	0.515	0.305
Tgd-e	Mapkapk2	1.01329e-10	3.14658e-06	0.366673	0.379	0.189
Tgd-e	Gcsh	1.04522e-10	3.24573e-06	0.303258	0.213	0.076
Tgd-e	Dtx3l	1.07722e-10	3.34509e-06	0.457278	0.433	0.188
Tgd-e	Bop1	1.19913e-10	3.72365e-06	0.34054	0.338	0.134
Tgd-e	Psma3	1.28461e-10	3.9891e-06	0.433735	0.85	0.627
Tgd-e	Fkbp4	1.35721e-10	4.21456e-06	0.535908	0.583	0.323
Tgd-e	Aen	1.38578e-10	4.30327e-06	0.333754	0.316	0.148
Tgd-e	Rgs1	1.53914e-10	4.77949e-06	0.827201	0.474	0.283
Tgd-e	Gimap3	1.57807e-10	4.90037e-06	0.736623	0.45	0.226
Tgd-e	Mrpl17	1.67579e-10	5.20382e-06	0.430775	0.48	0.212
Tgd-e	Rcl1	1.69002e-10	5.24801e-06	0.34793	0.262	0.094
Tgd-e	Uqcrb	1.78717e-10	5.54969e-06	0.399493	0.875	0.676
Tgd-e	Eif3l	1.98402e-10	6.16098e-06	0.323514	0.49	0.29
Tgd-e	Timm50	2.1894e-10	6.79875e-06	0.328531	0.351	0.146
Tgd-e	Banf1	2.33348e-10	7.24614e-06	0.479162	0.719	0.448
Tgd-e	Ndufb6	2.3848e-10	7.40552e-06	0.3833	0.545	0.32
Tgd-e	Fasn	2.4182e-10	7.50925e-06	0.304045	0.272	0.098
Tgd-e	Smarca4	3.13977e-10	9.74992e-06	0.272079	0.52	0.306
Tgd-e	Ipo4	3.29733e-10	1.02392e-05	0.393843	0.243	0.067
Tgd-e	Smap2	3.45589e-10	1.07316e-05	0.424329	0.706	0.487
Tgd-e	Eprs	3.74667e-10	1.16345e-05	0.465642	0.624	0.363
Tgd-e	Pinx1	3.78818e-10	1.17634e-05	0.250201	0.264	0.098
Tgd-e	Bcl3	3.82214e-10	1.18689e-05	0.380428	0.183	0.053
Tgd-e	Ube2s	4.25307e-10	1.32071e-05	0.505486	0.698	0.446
Tgd-e	Hint1	4.29603e-10	1.33405e-05	0.329906	0.929	0.804
Tgd-e	Etv6	4.41539e-10	1.37111e-05	0.269212	0.262	0.113
Tgd-e	Dnajc2	4.83662e-10	1.50192e-05	0.39312	0.572	0.324
Tgd-e	Mrpl23	4.99942e-10	1.55247e-05	0.447175	0.744	0.505
Tgd-e	Chchd1	5.05564e-10	1.56993e-05	0.408629	0.621	0.372
Tgd-e	Ostc	5.30037e-10	1.64593e-05	0.457031	0.747	0.5
Tgd-e	Spcs3	5.3178e-10	1.65134e-05	0.298109	0.387	0.207
Tgd-e	Ormdl2	5.65967e-10	1.7575e-05	0.298817	0.425	0.234
Tgd-e	Cebpz	6.69249e-10	2.07822e-05	0.365354	0.545	0.327
Tgd-e	Ogfr	6.81062e-10	2.1149e-05	0.250623	0.376	0.196
Tgd-e	Agpat5	6.89048e-10	2.1397e-05	0.29743	0.471	0.251
Tgd-e	Pprc1	6.95656e-10	2.16022e-05	0.349158	0.229	0.072
Tgd-e	Sssca1	7.12328e-10	2.21199e-05	0.304603	0.381	0.182
Tgd-e	Gmppb	8.42769e-10	2.61705e-05	0.307625	0.229	0.079
Tgd-e	Elavl1	8.94562e-10	2.77788e-05	0.293768	0.488	0.28
Tgd-e	Ppan	9.10728e-10	2.82808e-05	0.377117	0.33	0.143
Tgd-e	Chordc1	1.05973e-09	3.29078e-05	0.274602	0.395	0.229
Tgd-e	Osm	1.0701e-09	3.32299e-05	0.368857	0.172	0.049
Tgd-e	Gpr65	1.10129e-09	3.41984e-05	0.300633	0.46	0.259
Tgd-e	Cluh	1.15532e-09	3.5876e-05	0.272973	0.213	0.074
Tgd-e	Caprin1	1.19546e-09	3.71226e-05	0.399295	0.61	0.363
Tgd-e	Serp1	1.34113e-09	4.16462e-05	0.403567	0.619	0.347
Tgd-e	Rnf126	1.35448e-09	4.20608e-05	0.252081	0.278	0.132
Tgd-e	Cdca7	1.35646e-09	4.21222e-05	0.284304	0.139	0.034
Tgd-e	Hsph1	1.42262e-09	4.41766e-05	0.37799	0.368	0.162
Tgd-e	Nap1l1	1.4497e-09	4.50176e-05	0.376499	0.654	0.44
Tgd-e	Dnaja2	1.49139e-09	4.63122e-05	0.362774	0.673	0.437
Tgd-e	Pebp1	1.54846e-09	4.80842e-05	0.289968	0.831	0.65
Tgd-e	Glrx3	1.60383e-09	4.98037e-05	0.381229	0.61	0.368
Tgd-e	Bcl2	1.69876e-09	5.27517e-05	0.496418	0.395	0.212
Tgd-e	Noc4l	1.76638e-09	5.48515e-05	0.371019	0.259	0.086
Tgd-e	Ndufb7	1.91155e-09	5.93593e-05	0.337593	0.866	0.697
Tgd-e	Nle1	1.91796e-09	5.95583e-05	0.251393	0.177	0.054
Tgd-e	Icam1	1.92763e-09	5.98588e-05	0.575957	0.371	0.18
Tgd-e	Bzw2	1.96929e-09	6.11522e-05	0.454476	0.599	0.382
Tgd-e	Gars	2.06965e-09	6.42688e-05	0.338119	0.357	0.157
Tgd-e	Mrps7	2.07494e-09	6.44331e-05	0.330791	0.39	0.188
Tgd-e	P4hb	2.07672e-09	6.44885e-05	0.382873	0.444	0.24
Tgd-e	Utp14a	2.08819e-09	6.48445e-05	0.349962	0.354	0.162
Tgd-e	Nus1	2.2635e-09	7.02884e-05	0.31376	0.327	0.14
Tgd-e	Tex2	2.29076e-09	7.1135e-05	0.353772	0.262	0.104
Tgd-e	Utp20	2.40224e-09	7.45969e-05	0.314125	0.229	0.079
Tgd-e	Btf3	2.40427e-09	7.46599e-05	0.304793	0.986	0.931
Tgd-e	Rbbp7	2.43994e-09	7.57675e-05	0.317094	0.501	0.332
Tgd-e	Jpt1	2.46282e-09	7.64781e-05	0.35582	0.817	0.628
Tgd-e	Naa50	2.50061e-09	7.76514e-05	0.272717	0.409	0.212
Tgd-e	Spcs1	2.51921e-09	7.8229e-05	0.35331	0.692	0.471
Tgd-e	Magoh	2.55249e-09	7.92625e-05	0.384201	0.627	0.419
Tgd-e	Psmc4	2.60956e-09	8.10347e-05	0.299118	0.477	0.273
Tgd-e	Mrps18b	2.70168e-09	8.38954e-05	0.40413	0.351	0.152
Tgd-e	Lcp1	2.83409e-09	8.8007e-05	0.251358	0.967	0.853
Tgd-e	Farsb	2.8701e-09	8.91253e-05	0.291718	0.3	0.138
Tgd-e	Got1	2.8755e-09	8.9293e-05	0.355135	0.253	0.082
Tgd-e	Aimp2	2.94671e-09	9.15042e-05	0.351177	0.289	0.112
Tgd-e	Mrps17	2.95082e-09	9.16319e-05	0.272739	0.447	0.263
Tgd-e	Cox5b	3.03258e-09	9.41706e-05	0.291106	0.839	0.69
Tgd-e	Gart	3.10532e-09	9.64294e-05	0.394439	0.373	0.17
Tgd-e	Ccrl2	3.38953e-09	0.000105255	0.317675	0.147	0.037
Tgd-e	Reep3	3.62972e-09	0.000112714	0.282758	0.338	0.18
Tgd-e	Bcl2l1	3.63278e-09	0.000112809	0.290004	0.3	0.138
Tgd-e	Gadd45b	3.64923e-09	0.00011332	0.510471	0.441	0.233
Tgd-e	Gtf2f2	3.65999e-09	0.000113654	0.25979	0.229	0.098
Tgd-e	Polr2c	3.66267e-09	0.000113737	0.326751	0.46	0.249
Tgd-e	Ddx18	4.08162e-09	0.000126747	0.384171	0.575	0.327
Tgd-e	Kmt5a	4.2379e-09	0.000131599	0.390775	0.343	0.171
Tgd-e	Timm9	4.32672e-09	0.000134358	0.414627	0.409	0.182
Tgd-e	Aldoa	4.40319e-09	0.000136732	0.35771	0.905	0.765
Tgd-e	Dtx1	4.43408e-09	0.000137691	0.465497	0.542	0.34
Tgd-e	Batf	4.73283e-09	0.000146969	0.472227	0.392	0.192
Tgd-e	Ydjc	5.26638e-09	0.000163537	0.278366	0.243	0.085
Tgd-e	Samhd1	5.31125e-09	0.00016493	0.40271	0.787	0.628
Tgd-e	Tpi1	5.33737e-09	0.000165741	0.270053	0.338	0.187
Tgd-e	Sigmar1	5.73543e-09	0.000178102	0.355393	0.27	0.101
Tgd-e	H13	5.7448e-09	0.000178393	0.310593	0.605	0.38
Tgd-e	Psma6	5.95197e-09	0.000184826	0.300008	0.594	0.388
Tgd-e	Pusl1	6.04266e-09	0.000187643	0.257258	0.172	0.059
Tgd-e	Naga	6.24338e-09	0.000193876	0.37728	0.281	0.114
Tgd-e	Tfg	6.77067e-09	0.00021025	0.273617	0.327	0.147
Tgd-e	Mafg	7.50513e-09	0.000233057	0.268002	0.349	0.186
Tgd-e	Sec61b	7.53795e-09	0.000234076	0.288824	0.943	0.817
Tgd-e	Akt1	7.61417e-09	0.000236443	0.373541	0.463	0.247
Tgd-e	Snrpa	7.69738e-09	0.000239027	0.407233	0.409	0.204
Tgd-e	Gapdh	7.71168e-09	0.000239471	0.282563	0.951	0.858
Tgd-e	Rbx1	8.0158e-09	0.000248915	0.310371	0.869	0.73
Tgd-e	Cd82	8.04365e-09	0.000249779	0.541302	0.812	0.665
Tgd-e	Smyd2	8.38364e-09	0.000260337	0.409391	0.469	0.248
Tgd-e	Rilpl2	8.46917e-09	0.000262993	0.424354	0.433	0.21
Tgd-e	Txnl1	8.53918e-09	0.000265167	0.257705	0.529	0.317
Tgd-e	Cyb5b	9.0232e-09	0.000280197	0.28776	0.368	0.184
Tgd-e	Mrpl51	1.05163e-08	0.000326563	0.315684	0.54	0.332
Tgd-e	Sfxn1	1.06239e-08	0.000329903	0.285688	0.354	0.186
Tgd-e	Idi1	1.10119e-08	0.000341953	0.358865	0.147	0.042
Tgd-e	Galk1	1.10581e-08	0.000343386	0.35431	0.272	0.102
Tgd-e	Pitpna	1.1108e-08	0.000344937	0.310992	0.747	0.522
Tgd-e	Mtap	1.11278e-08	0.000345551	0.277515	0.354	0.172
Tgd-e	Naa15	1.14865e-08	0.000356689	0.350105	0.477	0.271
Tgd-e	Tmem238	1.18887e-08	0.000369179	0.292043	0.264	0.107
Tgd-e	Txnl4a	1.22059e-08	0.000379031	0.334203	0.477	0.254
Tgd-e	Pfdn6	1.23668e-08	0.000384027	0.299379	0.529	0.303
Tgd-e	Mthfd2	1.26741e-08	0.000393568	0.346217	0.283	0.137
Tgd-e	Phf5a	1.54782e-08	0.000480644	0.35267	0.55	0.334
Tgd-e	Lsm7	1.55158e-08	0.000481811	0.316634	0.589	0.377
Tgd-e	Rcc2	1.56652e-08	0.000486452	0.323826	0.553	0.355
Tgd-e	Ube2i	1.59944e-08	0.000496673	0.388159	0.812	0.584
Tgd-e	Tnfsf11	1.63374e-08	0.000507326	0.362491	0.191	0.046
Tgd-e	Brix1	1.64846e-08	0.000511895	0.355054	0.392	0.187
Tgd-e	Kpnb1	1.70362e-08	0.000529024	0.321693	0.46	0.266
Tgd-e	Lgals3bp	1.7125e-08	0.000531783	0.453024	0.591	0.327
Tgd-e	Tomm70a	1.78332e-08	0.000553774	0.335424	0.379	0.191
Tgd-e	Rwdd1	1.84029e-08	0.000571464	0.352883	0.738	0.488
Tgd-e	Mcm3	1.85482e-08	0.000575977	0.25236	0.185	0.084
Tgd-e	Gpr18	1.87333e-08	0.000581726	0.284213	0.207	0.072
Tgd-e	Mrpl15	1.96579e-08	0.000610437	0.366547	0.477	0.284
Tgd-e	Ndufb2	1.96873e-08	0.000611351	0.311319	0.553	0.352
Tgd-e	Ifi27	2.17545e-08	0.000675542	0.254581	0.643	0.436
Tgd-e	Tmem176b	2.35882e-08	0.000732485	0.438841	0.954	0.866
Tgd-e	Mrpl54	2.39463e-08	0.000743605	0.368656	0.605	0.349
Tgd-e	Gimap5	2.4009e-08	0.00074555	0.387221	0.327	0.151
Tgd-e	Esf1	2.44602e-08	0.000759562	0.322933	0.452	0.245
Tgd-e	Pdap1	2.51299e-08	0.000780358	0.316298	0.58	0.335
Tgd-e	Ssr2	2.64385e-08	0.000820995	0.352015	0.553	0.327
Tgd-e	Hprt	2.65939e-08	0.000825822	0.345033	0.619	0.402
Tgd-e	Pus1	3.33365e-08	0.0010352	0.305411	0.259	0.118
Tgd-e	Mrpl36	3.39049e-08	0.00105285	0.385356	0.534	0.296
Tgd-e	Sf3b6	3.43325e-08	0.00106613	0.295558	0.749	0.537
Tgd-e	Sem1	3.89498e-08	0.00120951	0.279967	0.937	0.83
Tgd-e	Slfn1	3.98521e-08	0.00123753	0.323376	0.332	0.149
Tgd-e	Polr1d	4.16919e-08	0.00129466	0.295249	0.793	0.64
Tgd-e	Cers2	4.17122e-08	0.00129529	0.274977	0.496	0.272
Tgd-e	Dnlz	4.24985e-08	0.00131971	0.262398	0.297	0.158
Tgd-e	Serpinb9	4.33423e-08	0.00134591	0.25275	0.188	0.07
Tgd-e	Psmd12	4.77057e-08	0.0014814	0.373782	0.504	0.269
Tgd-e	Eny2	5.00301e-08	0.00155359	0.308088	0.548	0.355
Tgd-e	Asb2	5.02179e-08	0.00155942	0.283549	0.104	0.026
Tgd-e	Stt3a	5.20619e-08	0.00161668	0.25818	0.403	0.214
Tgd-e	Pfkp	5.29567e-08	0.00164446	0.373099	0.583	0.361
Tgd-e	Timm17a	5.47027e-08	0.00169868	0.432258	0.485	0.235
Tgd-e	Rpf2	5.92686e-08	0.00184047	0.304212	0.302	0.137
Tgd-e	Chchd4	6.06678e-08	0.00188392	0.325847	0.253	0.096
Tgd-e	Dnaja1	6.42855e-08	0.00199626	0.288733	0.937	0.804
Tgd-e	Ltb	7.36176e-08	0.00228605	0.451783	0.975	0.959
Tgd-e	Tpp2	7.43539e-08	0.00230891	0.257263	0.463	0.282
Tgd-e	Snrpb	7.63398e-08	0.00237058	0.374387	0.856	0.657
Tgd-e	Tomm20	7.67827e-08	0.00238433	0.358411	0.834	0.664
Tgd-e	H2-T23	7.80537e-08	0.0024238	0.420645	0.828	0.633
Tgd-e	Cfdp1	8.09645e-08	0.00251419	0.31903	0.55	0.348
Tgd-e	Yrdc	8.24388e-08	0.00255997	0.303985	0.327	0.16
Tgd-e	Pelp1	8.3833e-08	0.00260327	0.264491	0.196	0.074
Tgd-e	Ndufb4	8.49078e-08	0.00263664	0.279494	0.668	0.446
Tgd-e	Tmem176a	8.82825e-08	0.00274144	0.293058	0.967	0.924
Tgd-e	Gimap4	8.86513e-08	0.00275289	0.319628	0.221	0.09
Tgd-e	Ddx10	9.09728e-08	0.00282498	0.339785	0.373	0.188
Tgd-e	Eif3j1	9.3326e-08	0.00289805	0.332745	0.447	0.25
Tgd-e	Cmtm6	9.50914e-08	0.00295287	0.378865	0.599	0.362
Tgd-e	Ufm1	1.01319e-07	0.00314626	0.314832	0.441	0.248
Tgd-e	Nans	1.11753e-07	0.00347028	0.264967	0.36	0.19
Tgd-e	Tmem248	1.17343e-07	0.00364385	0.255283	0.278	0.129
Tgd-e	Slc16a6	1.20541e-07	0.00374317	0.276603	0.313	0.157
Tgd-e	Mrpl21	1.22905e-07	0.00381656	0.344413	0.48	0.259
Tgd-e	Sp110	1.22907e-07	0.00381662	0.367432	0.583	0.335
Tgd-e	Tma16	1.2341e-07	0.00383224	0.300873	0.245	0.097
Tgd-e	Ctu2	1.26465e-07	0.00392712	0.264157	0.27	0.117
Tgd-e	Fgl2	1.41204e-07	0.0043848	0.500819	0.267	0.095
Tgd-e	Phb2	1.42657e-07	0.00442992	0.411669	0.689	0.446
Tgd-e	Stoml2	1.43796e-07	0.00446529	0.312138	0.403	0.202
Tgd-e	Ddx39b	1.47667e-07	0.00458551	0.313161	0.668	0.451
Tgd-e	Hypk	1.48685e-07	0.00461711	0.256381	0.496	0.293
Tgd-e	Ywhag	1.58558e-07	0.0049237	0.27654	0.338	0.169
Tgd-e	Hars	1.83422e-07	0.00569581	0.265326	0.283	0.127
Tgd-e	Idh3a	1.83751e-07	0.00570602	0.269575	0.417	0.241
Tgd-e	Srsf10	1.91409e-07	0.00594381	0.324697	0.537	0.323
Tgd-e	Gtf3c6	2.21535e-07	0.00687933	0.311025	0.477	0.275
Tgd-e	Sod2	2.25675e-07	0.00700789	0.251452	0.531	0.344
Tgd-e	Nmi	2.42853e-07	0.0075413	0.382121	0.485	0.252
Tgd-e	Mogs	2.50979e-07	0.00779364	0.305868	0.471	0.26
Tgd-e	Ube2n	2.52741e-07	0.00784838	0.315499	0.559	0.364
Tgd-e	Uqcr11	2.65818e-07	0.00825445	0.262032	0.785	0.605
Tgd-e	Utp11	2.76832e-07	0.00859648	0.27481	0.537	0.332
Tgd-e	Mrps15	2.82753e-07	0.00878033	0.297452	0.482	0.291
Tgd-e	Mak16	2.84667e-07	0.00883976	0.439186	0.428	0.214
Tgd-e	Ctps	2.91139e-07	0.00904074	0.250995	0.158	0.05
Tgd-e	Bud23	2.93811e-07	0.00912371	0.315542	0.371	0.159
Tgd-e	Ppp1r14c	2.96649e-07	0.00921183	0.27588	0.21	0.085
Tgd-e	Bccip	3.04992e-07	0.00947093	0.32763	0.485	0.287
Tgd-e	Sept11	3.0796e-07	0.00956309	0.289529	0.629	0.452
Tgd-e	Ywhae	3.11756e-07	0.00968096	0.309513	0.678	0.475
Tgd-e	Ubxn4	3.13332e-07	0.00972989	0.372626	0.613	0.413
Tgd-e	Tnfaip8	3.23055e-07	0.0100318	0.353529	0.741	0.549
Tgd-e	Nol12	3.70984e-07	0.0115202	0.259441	0.354	0.194
Tgd-e	Bola2	3.84292e-07	0.0119334	0.306857	0.785	0.569
Tgd-e	Mrps6	4.12602e-07	0.0128125	0.250687	0.262	0.125
Tgd-e	Psmb4	4.40574e-07	0.0136812	0.371156	0.763	0.559
Tgd-e	Nol6	4.46254e-07	0.0138575	0.250361	0.232	0.088
Tgd-e	Nucks1	4.57773e-07	0.0142152	0.27521	0.7	0.5
Tgd-e	Cinp	4.93229e-07	0.0153162	0.263064	0.199	0.071
Tgd-e	Cyc1	5.2797e-07	0.0163951	0.350135	0.583	0.346
Tgd-e	Oasl2	5.32076e-07	0.0165226	0.356398	0.237	0.102
Tgd-e	Psmd2	5.36184e-07	0.0166501	0.254002	0.49	0.289
Tgd-e	Gadd45gip1	5.97051e-07	0.0185402	0.3006	0.537	0.327
Tgd-e	Arpp19	6.35773e-07	0.0197427	0.294387	0.785	0.582
Tgd-e	Hmgn3	6.38389e-07	0.0198239	0.506537	0.27	0.116
Tgd-e	Cxcr6	6.6779e-07	0.0207369	0.28223	0.992	0.954
Tgd-e	Mettl16	7.01875e-07	0.0217953	0.251859	0.297	0.144
Tgd-e	Mrps24	7.45426e-07	0.0231477	0.279643	0.689	0.47
Tgd-e	Vdac2	7.45496e-07	0.0231499	0.405333	0.728	0.502
Tgd-e	Ndufaf8	7.59916e-07	0.0235977	0.307284	0.567	0.353
Tgd-e	Sf3b3	7.74172e-07	0.0240404	0.286135	0.501	0.318
Tgd-e	Eif2s3x	7.97732e-07	0.024772	0.288445	0.48	0.269
Tgd-e	Rasa2	8.23385e-07	0.0255686	0.348546	0.463	0.281
Tgd-e	Dock10	8.47591e-07	0.0263202	0.282602	0.711	0.547
Tgd-e	Magt1	9.35094e-07	0.0290375	0.347919	0.381	0.216
Tgd-e	Rnf213	1.05151e-06	0.0326526	0.319941	0.401	0.212
Tgd-e	Eif3m	1.16254e-06	0.0361005	0.276329	0.798	0.633
Tgd-e	Polr1a	1.1662e-06	0.0362139	0.277726	0.207	0.097
Tgd-e	Atf4	1.29342e-06	0.0401645	0.3568	0.556	0.31
Tgd-e	Sms	1.35708e-06	0.0421414	0.324007	0.493	0.292
Tgd-e	Psmd6	1.43291e-06	0.0444963	0.286848	0.507	0.304
Tgd-e	Uqcr10	1.46207e-06	0.0454016	0.281682	0.85	0.683
Tgd-e	Ewsr1	1.49886e-06	0.0465441	0.287086	0.589	0.395
Tgd-e	Anp32e	1.51613e-06	0.0470804	0.273027	0.493	0.295
Tgd-f	Socs3	2.90801e-66	9.03025e-62	2.05078	0.802	0.067
Tgd-f	Cpd	1.84594e-44	5.7322e-40	1.64849	0.778	0.121
Tgd-f	Il22	1.06311e-43	3.30127e-39	3.63799	0.506	0.023
Tgd-f	Gzmb	2.304e-43	7.1546e-39	3.12356	0.568	0.042
Tgd-f	Serpinb1a	4.76497e-37	1.47967e-32	1.93529	0.975	0.62
Tgd-f	Ffar2	1.41016e-36	4.37897e-32	1.74561	0.642	0.084
Tgd-f	Gadd45g	1.24733e-35	3.87333e-31	1.55864	0.543	0.059
Tgd-f	Ly6a	1.8146e-35	5.63489e-31	2.49204	0.963	0.395
Tgd-f	Ptma	8.6007e-35	2.67078e-30	1.14687	1	0.987
Tgd-f	Abi3	3.2443e-34	1.00745e-29	1.18358	0.679	0.137
Tgd-f	Bcl3	5.46089e-32	1.69577e-27	1.20361	0.556	0.053
Tgd-f	Il2rb	1.0595e-31	3.29005e-27	1.6632	0.852	0.227
Tgd-f	Ldha	1.76231e-29	5.47249e-25	1.35077	0.975	0.701
Tgd-f	Eif4a1	1.66013e-28	5.15521e-24	1.28168	0.988	0.801
Tgd-f	Npm1	4.06531e-28	1.2624e-23	1.27909	0.988	0.947
Tgd-f	Eif5a	1.41086e-27	4.38113e-23	1.2029	1	0.859
Tgd-f	Ppa1	2.23424e-26	6.93798e-22	1.28173	0.815	0.273
Tgd-f	Ncl	1.35555e-25	4.20939e-21	1.45838	0.988	0.783
Tgd-f	Ranbp1	5.92611e-25	1.84023e-20	1.2153	0.938	0.521
Tgd-f	Furin	1.84046e-24	5.71517e-20	1.57522	0.901	0.439
Tgd-f	Adam19	3.14901e-24	9.77863e-20	0.855728	0.407	0.058
Tgd-f	Pdia6	6.40634e-24	1.98936e-19	1.35361	0.963	0.514
Tgd-f	Avpi1	1.24918e-23	3.87907e-19	1.51715	0.79	0.355
Tgd-f	Srm	2.54427e-23	7.90071e-19	0.974149	0.63	0.181
Tgd-f	Ppp1r14b	3.50981e-23	1.0899e-18	1.22007	0.975	0.765
Tgd-f	Cysltr2	3.70837e-23	1.15156e-18	0.93516	0.481	0.067
Tgd-f	Set	1.34558e-22	4.17843e-18	1.11094	0.963	0.739
Tgd-f	Calr	2.78638e-22	8.65255e-18	1.22917	1	0.806
Tgd-f	Srsf2	3.95503e-22	1.22816e-17	1.2009	0.914	0.519
Tgd-f	Eif1	1.46788e-21	4.55819e-17	0.662864	0.988	0.992
Tgd-f	Ran	2.37491e-21	7.37482e-17	1.12075	0.914	0.69
Tgd-f	Gnl3	3.55236e-21	1.10311e-16	1.07249	0.778	0.304
Tgd-f	Hsp90ab1	6.18632e-21	1.92104e-16	0.820152	1	0.968
Tgd-f	Sbno2	7.61878e-21	2.36586e-16	0.862142	0.556	0.124
Tgd-f	Eif2s2	1.91817e-20	5.95648e-16	1.17346	0.951	0.587
Tgd-f	Pak1ip1	2.53437e-20	7.86996e-16	0.976395	0.716	0.266
Tgd-f	Hsp90aa1	2.65217e-20	8.23578e-16	1.18112	0.926	0.681
Tgd-f	Soat1	1.00554e-19	3.1225e-15	1.0531	0.531	0.111
Tgd-f	Cltb	1.86597e-19	5.79438e-15	1.04086	0.605	0.163
Tgd-f	Manf	4.92117e-19	1.52817e-14	1.26288	0.938	0.612
Tgd-f	Ddx21	7.13635e-19	2.21605e-14	1.13608	0.889	0.431
Tgd-f	Espn	8.77922e-19	2.72621e-14	0.881101	0.556	0.145
Tgd-f	Cytip	8.78258e-19	2.72725e-14	1.21081	0.877	0.502
Tgd-f	Mif	1.74822e-18	5.42873e-14	1.16827	0.914	0.679
Tgd-f	F2r	2.39753e-18	7.44504e-14	1.28363	0.84	0.521
Tgd-f	Rrp1b	5.06599e-18	1.57314e-13	0.845489	0.494	0.118
Tgd-f	Phb	8.86002e-18	2.7513e-13	0.816136	0.63	0.202
Tgd-f	Nolc1	9.49266e-18	2.94776e-13	0.840401	0.654	0.232
Tgd-f	Erh	1.42818e-17	4.43492e-13	1.03415	0.741	0.279
Tgd-f	Hspa8	1.49926e-17	4.65566e-13	0.861059	0.988	0.979
Tgd-f	Tubb4b	1.97162e-17	6.12248e-13	1.16185	0.815	0.386
Tgd-f	Bhlhe40	3.37815e-17	1.04902e-12	1.05245	0.556	0.125
Tgd-f	Gar1	4.82511e-17	1.49834e-12	0.829499	0.605	0.218
Tgd-f	Hspa5	6.44337e-17	2.00086e-12	1.27007	0.963	0.722
Tgd-f	Ccr5	1.88526e-16	5.85429e-12	0.763525	0.21	0.011
Tgd-f	Acaca	2.47397e-16	7.68242e-12	0.67554	0.395	0.078
Tgd-f	Pim1	2.53669e-16	7.87719e-12	1.00924	0.778	0.374
Tgd-f	Nop58	2.73628e-16	8.49696e-12	0.94765	0.753	0.286
Tgd-f	Mrto4	1.00889e-15	3.13289e-11	0.82067	0.593	0.218
Tgd-f	Nme1	1.21768e-15	3.78127e-11	1.02649	0.914	0.681
Tgd-f	Pa2g4	1.25345e-15	3.89235e-11	0.987943	0.778	0.343
Tgd-f	F2rl2	1.64489e-15	5.10789e-11	0.821122	0.346	0.049
Tgd-f	Mybbp1a	2.5662e-15	7.96882e-11	0.827731	0.617	0.239
Tgd-f	Pdia3	5.09385e-15	1.58179e-10	1.26585	0.864	0.597
Tgd-f	Timm8a1	5.18571e-15	1.61032e-10	0.674658	0.531	0.163
Tgd-f	Agpat5	6.18085e-15	1.91934e-10	0.812636	0.654	0.256
Tgd-f	Dgat1	8.02145e-15	2.4909e-10	0.908332	0.42	0.115
Tgd-f	Fbl	8.9173e-15	2.76909e-10	0.903163	0.852	0.475
Tgd-f	Blm	1.02281e-14	3.17614e-10	0.700449	0.333	0.054
Tgd-f	Hs6st1	1.1311e-14	3.51241e-10	0.402837	0.247	0.047
Tgd-f	Cct3	1.37815e-14	4.27958e-10	0.98069	0.889	0.478
Tgd-f	Rps2	2.55871e-14	7.94556e-10	0.471664	1	0.999
Tgd-f	Nhp2	2.57319e-14	7.99054e-10	0.888277	0.778	0.372
Tgd-f	Alyref	2.86517e-14	8.89721e-10	0.840759	0.679	0.273
Tgd-f	Rpl36al	3.04339e-14	9.45063e-10	0.710285	0.963	0.727
Tgd-f	Xbp1	3.64309e-14	1.13129e-09	0.803356	0.654	0.257
Tgd-f	Atp5g1	3.70664e-14	1.15102e-09	0.802968	0.901	0.727
Tgd-f	Rrp15	3.92052e-14	1.21744e-09	0.63876	0.543	0.178
Tgd-f	Dctpp1	4.33093e-14	1.34488e-09	0.873569	0.605	0.239
Tgd-f	Apex1	4.50961e-14	1.40037e-09	0.825931	0.556	0.155
Tgd-f	Hsp90b1	4.88271e-14	1.51623e-09	1.18435	0.914	0.772
Tgd-f	Gcnt2	6.1424e-14	1.9074e-09	0.548842	0.21	0.014
Tgd-f	Mdn1	1.0589e-13	3.28821e-09	0.642305	0.519	0.169
Tgd-f	Cdkn2d	1.20414e-13	3.7392e-09	0.824744	0.531	0.15
Tgd-f	Slc29a1	1.26374e-13	3.92428e-09	0.536467	0.432	0.116
Tgd-f	Snu13	2.13835e-13	6.64023e-09	0.725776	0.864	0.559
Tgd-f	Tuba1b	2.273e-13	7.05833e-09	0.935334	0.827	0.426
Tgd-f	Tmed2	2.28966e-13	7.11008e-09	0.816871	0.901	0.638
Tgd-f	Krtcap2	3.91082e-13	1.21443e-08	0.728442	0.963	0.769
Tgd-f	Srsf3	4.4805e-13	1.39133e-08	0.794595	0.988	0.757
Tgd-f	Cabin1	4.68157e-13	1.45377e-08	0.831685	0.617	0.242
Tgd-f	Impdh2	5.03396e-13	1.5632e-08	0.750064	0.667	0.325
Tgd-f	Sdf2l1	5.45226e-13	1.69309e-08	1.08368	0.716	0.303
Tgd-f	Gspt1	5.6895e-13	1.76676e-08	0.743203	0.728	0.309
Tgd-f	Myd88	5.69543e-13	1.7686e-08	0.772835	0.457	0.139
Tgd-f	Serbp1	6.31737e-13	1.96173e-08	0.759547	0.938	0.845
Tgd-f	Il17f	6.49544e-13	2.01703e-08	0.565905	0.16	0.014
Tgd-f	Ddx39	6.73786e-13	2.09231e-08	0.792357	0.704	0.278
Tgd-f	Stat3	8.19156e-13	2.54372e-08	0.824854	0.679	0.299
Tgd-f	Dnajb11	1.07091e-12	3.3255e-08	1.06669	0.716	0.36
Tgd-f	Actg1	1.10023e-12	3.41653e-08	0.77989	1	0.978
Tgd-f	Fabp5	1.23457e-12	3.83372e-08	0.564171	0.506	0.152
Tgd-f	Snrpa1	1.7336e-12	5.38336e-08	0.630763	0.63	0.247
Tgd-f	Il1r1	1.78217e-12	5.53418e-08	0.762167	0.506	0.173
Tgd-f	Snrpd1	1.85651e-12	5.76503e-08	0.872557	0.815	0.439
Tgd-f	Rcc1	2.10469e-12	6.53568e-08	0.377305	0.21	0.047
Tgd-f	Srgap3	2.32148e-12	7.20888e-08	0.586879	0.309	0.059
Tgd-f	Rps27l	2.47008e-12	7.67035e-08	0.73526	0.852	0.571
Tgd-f	Serpine2	2.90771e-12	9.02932e-08	0.385238	0.111	0.003
Tgd-f	Hprt	3.58617e-12	1.11361e-07	0.564661	0.741	0.407
Tgd-f	Prmt1	3.69064e-12	1.14605e-07	0.822252	0.741	0.353
Tgd-f	Psme2	3.78309e-12	1.17476e-07	0.763131	0.938	0.673
Tgd-f	Ybx1	3.90246e-12	1.21183e-07	0.645063	0.988	0.829
Tgd-f	Ltv1	5.83321e-12	1.81139e-07	0.479493	0.42	0.138
Tgd-f	Vsir	5.93659e-12	1.84349e-07	0.887055	0.716	0.327
Tgd-f	Ppia	6.16585e-12	1.91468e-07	0.448218	1	0.996
Tgd-f	Eif4g1	6.21748e-12	1.93071e-07	0.864751	0.753	0.396
Tgd-f	Nme2	7.97057e-12	2.4751e-07	0.532179	0.346	0.09
Tgd-f	Mpp6	9.01136e-12	2.7983e-07	0.544426	0.407	0.123
Tgd-f	Sub1	9.41678e-12	2.92419e-07	0.704763	0.951	0.889
Tgd-f	Fkbp2	1.23192e-11	3.82548e-07	0.756346	0.753	0.372
Tgd-f	Canx	1.80385e-11	5.6015e-07	0.847183	0.852	0.51
Tgd-f	Rbm3	3.41637e-11	1.06088e-06	0.697027	0.963	0.867
Tgd-f	Hnrnpu	4.08619e-11	1.26889e-06	0.691158	0.901	0.683
Tgd-f	Snrpd3	4.80267e-11	1.49137e-06	0.806826	0.852	0.56
[truncated: 240 more rows]

## Sheet: Treg
Polarization	Gene	P_val	P_adj	Avg_log2FC	Pct_polarstate	Pct_others
Treg-a	Ifit1	9.67593e-98	3.00467e-93	2.64388	0.688	0.053
Treg-a	Isg15	1.94153e-97	6.02905e-93	2.73104	0.732	0.103
Treg-a	Ifit3	1.25916e-95	3.91007e-91	2.8525	0.658	0.036
Treg-a	Ifi27l2a	5.29129e-87	1.6431e-82	1.71632	0.994	0.859
Treg-a	Bst2	4.17085e-77	1.29517e-72	2.28969	0.809	0.295
Treg-a	Mndal	1.15252e-68	3.57893e-64	1.49558	0.896	0.53
Treg-a	Ifi203	7.21037e-67	2.23904e-62	1.59431	0.911	0.539
Treg-a	Rtp4	4.12937e-64	1.28229e-59	1.58809	0.58	0.097
Treg-a	Irf7	2.1313e-60	6.61833e-56	1.5459	0.53	0.076
Treg-a	Isg20	4.15726e-60	1.29095e-55	2.03332	0.589	0.13
Treg-a	Rnf213	7.49882e-58	2.32861e-53	1.784	0.601	0.127
Treg-a	Ifi206	2.13223e-54	6.62122e-50	1.46971	0.563	0.124
Treg-a	Ms4a4b	2.32475e-54	7.21903e-50	1.25299	0.959	0.767
Treg-a	Stat1	1.757e-53	5.456e-49	1.25805	0.851	0.505
Treg-a	Ifi209	3.74558e-53	1.16312e-48	1.51542	0.689	0.254
Treg-a	Usp18	8.26037e-53	2.56509e-48	1.60316	0.465	0.047
Treg-a	Slfn5	1.34529e-52	4.17752e-48	1.87786	0.634	0.192
Treg-a	Zbp1	1.43579e-51	4.45856e-47	1.55605	0.61	0.18
Treg-a	Ifi47	1.37867e-50	4.28119e-46	1.29994	0.732	0.368
Treg-a	Trim30a	1.67853e-50	5.21235e-46	1.47505	0.645	0.219
Treg-a	Slfn1	7.13695e-50	2.21624e-45	1.41598	0.634	0.215
Treg-a	Xaf1	8.48999e-49	2.6364e-44	1.37379	0.536	0.116
Treg-a	Phf11b	1.17887e-47	3.66074e-43	1.57926	0.57	0.166
Treg-a	Parp14	5.81709e-47	1.80638e-42	1.45264	0.637	0.253
Treg-a	Sp100	1.0588e-44	3.28788e-40	1.02647	0.83	0.539
Treg-a	Ifi213	8.71272e-42	2.70556e-37	1.3003	0.416	0.072
Treg-a	Psmb8	1.61779e-41	5.02373e-37	0.817634	0.945	0.841
Treg-a	Epsti1	6.78037e-41	2.10551e-36	1.22091	0.699	0.364
Treg-a	Samhd1	6.88869e-41	2.13914e-36	1.42909	0.889	0.672
Treg-a	Ifi208	7.24333e-41	2.24927e-36	1.34415	0.47	0.099
Treg-a	Parp9	8.15743e-40	2.53313e-35	1.22848	0.474	0.123
Treg-a	Ifit3b	5.49517e-36	1.70642e-31	1.30255	0.277	0.008
Treg-a	Slfn8	9.59494e-35	2.97952e-30	1.11495	0.484	0.169
Treg-a	Iigp1	1.33578e-34	4.14798e-30	1.45866	0.437	0.113
Treg-a	Samd9l	1.57169e-34	4.88056e-30	1.23574	0.572	0.23
Treg-a	Igtp	2.12212e-33	6.58982e-29	1.11575	0.584	0.255
Treg-a	Herc6	2.12982e-32	6.61374e-28	1.31334	0.427	0.102
Treg-a	Trim30d	2.30835e-30	7.16812e-26	1.02098	0.336	0.071
Treg-a	Slfn2	2.62036e-30	8.13699e-26	0.860375	0.801	0.563
Treg-a	H2-T23	1.28252e-29	3.98261e-25	0.983769	0.843	0.597
Treg-a	Rsad2	2.43914e-29	7.57426e-25	1.22303	0.235	0.011
Treg-a	Pml	8.5535e-29	2.65612e-24	0.988796	0.343	0.074
Treg-a	Gbp4	2.23424e-28	6.93797e-24	0.950636	0.465	0.213
Treg-a	Oasl2	1.36912e-27	4.25153e-23	1.11841	0.248	0.014
Treg-a	Phf11c	2.08898e-27	6.4869e-23	0.992735	0.296	0.041
Treg-a	Gbp7	2.6098e-27	8.10421e-23	1.09677	0.591	0.29
Treg-a	Shisa5	4.29366e-27	1.33331e-22	0.550402	0.99	0.961
Treg-a	Daxx	6.01206e-27	1.86692e-22	1.03643	0.356	0.093
Treg-a	H2-T22	7.85623e-27	2.43959e-22	0.937112	0.664	0.39
Treg-a	Stat2	1.00077e-26	3.10769e-22	0.94931	0.308	0.062
Treg-a	Oas3	2.35795e-26	7.32215e-22	1.04231	0.275	0.028
Treg-a	Ifi214	4.7635e-26	1.47921e-21	1.10508	0.316	0.057
Treg-a	Gbp9	8.68747e-26	2.69772e-21	1.07596	0.37	0.098
Treg-a	Ddx60	9.29693e-26	2.88698e-21	1.07134	0.298	0.051
Treg-a	Dhx58	1.38706e-25	4.30723e-21	0.957403	0.255	0.034
Treg-a	Irgm1	4.72953e-25	1.46866e-20	0.977326	0.404	0.122
Treg-a	Lgals3bp	5.57227e-25	1.73036e-20	1.01633	0.352	0.078
Treg-a	Eif2ak2	6.27523e-25	1.94865e-20	1.06082	0.339	0.084
Treg-a	Ifi35	1.10028e-24	3.41671e-20	0.956943	0.528	0.233
Treg-a	Tapbp	1.98747e-24	6.17169e-20	0.922895	0.728	0.446
Treg-a	Ube2l6	1.89558e-23	5.88634e-19	1.0064	0.275	0.049
Treg-a	Lgals9	2.99177e-23	9.29035e-19	0.850937	0.423	0.171
Treg-a	Ddx58	9.03163e-23	2.80459e-18	1.06388	0.374	0.091
Treg-a	Ppa1	2.31332e-22	7.18355e-18	1.02462	0.414	0.185
Treg-a	Mx1	2.78584e-22	8.65086e-18	1.00598	0.201	0.014
Treg-a	Helz2	1.19626e-21	3.71474e-17	0.92286	0.369	0.104
Treg-a	Ms4a4c	5.20968e-21	1.61776e-16	1.15266	0.311	0.09
Treg-a	Ms4a6b	7.7545e-21	2.408e-16	0.677364	0.904	0.746
Treg-a	Psmb10	1.75669e-20	5.45504e-16	0.779929	0.641	0.428
Treg-a	AW112010	3.01862e-20	9.37373e-16	0.624901	0.915	0.829
Treg-a	Ly6e	4.71156e-20	1.46308e-15	0.474706	0.963	0.9
Treg-a	Dtx3l	9.99594e-20	3.10404e-15	0.931606	0.383	0.139
Treg-a	Nmi	2.65252e-19	8.23687e-15	0.788966	0.485	0.239
Treg-a	Trim12c	3.0905e-19	9.59692e-15	0.818618	0.41	0.167
Treg-a	Selenow	3.39158e-19	1.05319e-14	0.564177	0.823	0.713
Treg-a	Cxcl10	3.79899e-19	1.1797e-14	1.96558	0.204	0.046
Treg-a	Ifih1	4.47583e-19	1.38988e-14	0.794984	0.237	0.053
Treg-a	B2m	1.87514e-18	5.82289e-14	0.333001	0.994	0.984
Treg-a	Trim12a	2.65852e-18	8.25552e-14	0.813852	0.512	0.26
Treg-a	Ly6a	8.8582e-18	2.75074e-13	1.17828	0.492	0.278
Treg-a	Cd47	5.33857e-17	1.65779e-12	0.657983	0.729	0.543
Treg-a	Trafd1	8.75275e-17	2.71799e-12	0.830195	0.262	0.067
Treg-a	Ifit1bl1	8.85677e-17	2.75029e-12	0.908009	0.231	0.046
Treg-a	Zufsp	3.3676e-16	1.04574e-11	0.903845	0.435	0.201
Treg-a	Oasl1	4.1926e-16	1.30193e-11	0.638634	0.15	0.007
Treg-a	Phf11a	6.30074e-16	1.95657e-11	0.664107	0.166	0.021
Treg-a	Oas1a	6.80499e-16	2.11315e-11	0.578972	0.169	0.033
Treg-a	Trim34a	9.43931e-16	2.93119e-11	0.661396	0.247	0.088
Treg-a	Psme1	1.27547e-15	3.96073e-11	0.551911	0.84	0.737
Treg-a	Gbp2	3.58988e-15	1.11477e-10	1.10761	0.353	0.147
Treg-a	Tspo	1.72383e-14	5.35302e-10	0.5894	0.759	0.602
Treg-a	Psmb9	5.0071e-14	1.55485e-09	0.638221	0.691	0.519
Treg-a	Ogfr	7.47707e-14	2.32186e-09	0.608082	0.332	0.16
Treg-a	Tap1	7.5596e-14	2.34748e-09	0.578457	0.579	0.394
Treg-a	Parp10	7.6268e-14	2.36835e-09	0.471967	0.186	0.07
Treg-a	Mitd1	9.03713e-14	2.8063e-09	0.72748	0.353	0.154
Treg-a	Cmpk2	1.8552e-13	5.76095e-09	0.591101	0.129	0.014
Treg-a	Smchd1	1.92093e-13	5.96508e-09	0.9185	0.532	0.311
Treg-a	Ifitm3	8.4791e-13	2.63301e-08	1.21895	0.152	0.032
Treg-a	Ifit2	1.63986e-12	5.09225e-08	0.64109	0.174	0.037
Treg-a	Ifi44	3.29766e-12	1.02402e-07	0.553157	0.096	0.005
Treg-a	Psme2	3.59082e-12	1.11506e-07	0.465635	0.749	0.612
Treg-a	Parp12	6.6645e-12	2.06953e-07	0.406652	0.109	0.014
Treg-a	Znfx1	8.27886e-12	2.57083e-07	0.451171	0.148	0.058
Treg-a	Gbp6	9.25917e-12	2.87525e-07	0.446032	0.155	0.035
Treg-a	Gng12	1.70077e-11	5.28141e-07	0.634988	0.177	0.05
Treg-a	Asb13	2.28324e-11	7.09014e-07	0.572628	0.214	0.067
Treg-a	Adar	2.32985e-11	7.23488e-07	0.628127	0.279	0.119
Treg-a	Ccnd2	6.02609e-11	1.87128e-06	0.567553	0.817	0.655
Treg-a	Nampt	6.21373e-11	1.92955e-06	0.460711	0.217	0.095
Treg-a	Ctss	9.81892e-11	3.04907e-06	0.548586	0.701	0.556
Treg-a	Hsh2d	1.98561e-10	6.16591e-06	0.448516	0.126	0.027
Treg-a	Sp110	2.00001e-10	6.21063e-06	0.653389	0.505	0.315
Treg-a	H2-D1	3.06736e-10	9.52508e-06	0.256916	0.999	0.986
Treg-a	Ncoa7	3.08824e-10	9.58991e-06	0.620042	0.288	0.135
Treg-a	Socs1	2.31994e-09	7.20412e-05	0.695979	0.431	0.269
Treg-a	Usp25	2.32573e-09	7.22209e-05	0.563977	0.33	0.171
Treg-a	Tor1aip2	2.8157e-09	8.74359e-05	0.456826	0.176	0.072
Treg-a	Irgm2	3.45537e-09	0.0001073	0.37751	0.132	0.047
Treg-a	Chmp4b	4.2977e-09	0.000133457	0.570821	0.47	0.314
Treg-a	Oas2	9.46522e-09	0.000293923	0.390811	0.078	0.004
Treg-a	Tgtp2	1.18056e-08	0.000366599	0.354276	0.095	0.02
Treg-a	BC051226	1.22202e-08	0.000379474	0.417719	0.146	0.05
Treg-a	Rnf114	1.27344e-08	0.000395441	0.50272	0.315	0.171
Treg-a	Trim25	1.40152e-08	0.000435213	0.451149	0.182	0.074
Treg-a	Tor3a	1.70958e-08	0.000530876	0.508179	0.17	0.061
Treg-a	Tmsb10	1.73612e-08	0.000539117	0.306556	0.991	0.987
Treg-a	Zc3hav1	2.28459e-08	0.000709433	0.43884	0.411	0.297
Treg-a	BC147527	2.83054e-08	0.000878967	0.486758	0.193	0.071
Treg-a	Gbp3	3.72922e-08	0.00115803	0.416316	0.214	0.118
Treg-a	Sdc3	4.0211e-08	0.00124867	0.441202	0.101	0.013
Treg-a	Irf9	4.73713e-08	0.00147102	0.490195	0.348	0.187
Treg-a	Tmem184b	6.004e-08	0.00186442	0.365712	0.109	0.03
Treg-a	Parp11	6.21347e-08	0.00192947	0.454541	0.186	0.092
Treg-a	Gmppb	7.15168e-08	0.00222081	0.365031	0.145	0.061
Treg-a	Itm2b	7.31626e-08	0.00227192	0.335673	0.932	0.871
Treg-a	Pla2g16	7.62985e-08	0.0023693	0.547339	0.516	0.375
Treg-a	Irf1	1.02762e-07	0.00319108	0.530003	0.345	0.219
Treg-a	Hspa8	1.14418e-07	0.00355302	0.265475	0.926	0.907
Treg-a	Mov10	1.18505e-07	0.00367994	0.406093	0.167	0.065
Treg-a	Ifi204	1.40899e-07	0.00437533	0.363303	0.055	0.005
Treg-a	Ccrl2	1.50469e-07	0.00467252	0.416443	0.116	0.037
Treg-a	H2-T24	1.73018e-07	0.00537272	0.307813	0.087	0.019
Treg-a	Sell	2.00137e-07	0.00621485	0.564751	0.414	0.268
Treg-a	Uba7	2.21184e-07	0.00686844	0.500968	0.221	0.102
Treg-a	Cep57l1	2.29767e-07	0.00713495	0.370521	0.128	0.046
Treg-a	Prrc2c	2.37135e-07	0.00736374	0.366827	0.736	0.629
Treg-a	Pcgf5	2.49187e-07	0.00773801	0.445852	0.271	0.151
Treg-a	Ddx24	2.7499e-07	0.00853928	0.519047	0.59	0.454
Treg-a	Zcchc11	4.92293e-07	0.0152872	0.453985	0.464	0.326
Treg-a	Casp8	5.32623e-07	0.0165395	0.501988	0.47	0.314
Treg-a	Cnp	6.49748e-07	0.0201766	0.447454	0.399	0.268
Treg-a	Treml2	6.75162e-07	0.0209658	0.47458	0.21	0.087
Treg-a	Fam26f	1.44827e-06	0.044973	0.506553	0.19	0.085
Treg-b	Stat1	5.94685e-28	1.84668e-23	0.834956	0.764	0.511
Treg-b	Iigp1	7.44317e-28	2.31133e-23	1.12135	0.418	0.113
Treg-b	Rps16	3.6746e-25	1.14107e-20	0.329676	1	0.998
Treg-b	Gbp7	4.04757e-23	1.25689e-18	0.799296	0.568	0.291
Treg-b	Igtp	2.6327e-22	8.17533e-18	0.980261	0.562	0.256
Treg-b	Ifi47	3.50852e-21	1.0895e-16	0.826222	0.652	0.373
Treg-b	Samhd1	3.68128e-21	1.14315e-16	0.6385	0.869	0.672
Treg-b	Gbp4	4.67409e-21	1.45145e-16	0.755584	0.442	0.214
Treg-b	Rps27	1.00692e-19	3.1268e-15	0.269923	1	0.998
Treg-b	Gbp2	1.51229e-19	4.69611e-15	1.05504	0.407	0.141
Treg-b	Irgm1	9.9987e-16	3.1049e-11	0.576254	0.307	0.129
Treg-b	Ms4a4b	4.06086e-15	1.26102e-10	0.396725	0.917	0.77
Treg-b	Gbp3	6.01534e-15	1.86794e-10	0.583405	0.281	0.112
Treg-b	Rps19	2.01413e-14	6.25447e-10	0.258709	1	0.994
Treg-b	Rpl12	2.81257e-13	8.73388e-09	0.270982	1	0.992
Treg-b	Psmb8	4.03993e-13	1.25452e-08	0.340359	0.913	0.843
Treg-b	Ms4a6b	9.20241e-12	2.85762e-07	0.437991	0.878	0.747
Treg-b	Ly6a	1.27633e-11	3.96337e-07	0.542222	0.474	0.279
Treg-b	Rps11	6.93354e-11	2.15307e-06	0.264944	0.999	0.994
Treg-b	Gimap4	3.99821e-10	1.24156e-05	0.526417	0.604	0.398
Treg-b	Ltb	5.50868e-10	1.71061e-05	0.294805	0.959	0.914
Treg-b	Parp14	1.7717e-09	5.50165e-05	0.343372	0.416	0.269
Treg-b	Socs1	2.22711e-09	6.91586e-05	0.508154	0.411	0.27
Treg-b	Gbp5	3.05364e-09	9.48245e-05	0.435145	0.224	0.094
Treg-b	Irf1	8.26075e-09	0.000256521	0.562132	0.364	0.217
Treg-b	Ifi203	9.28258e-09	0.000288252	0.332772	0.746	0.55
Treg-b	Cd47	3.89039e-08	0.00120808	0.332086	0.685	0.546
Treg-b	Inpp4b	9.19057e-08	0.00285395	0.377794	0.618	0.476
Treg-b	Tap1	1.30215e-07	0.00404356	0.424924	0.566	0.394
Treg-b	Psme2b	2.56444e-07	0.00796336	0.325917	0.207	0.111
Treg-b	Ifngr1	3.26149e-07	0.0101279	0.613173	0.432	0.268
Treg-b	Zbp1	6.37302e-07	0.0197901	0.26746	0.316	0.202
Treg-b	Il2ra	1.17801e-06	0.0365808	0.405712	0.542	0.398
Treg-b	Dtx3l	1.58627e-06	0.0492584	0.316357	0.262	0.147
Treg-c	Crem	3.57437e-63	1.10995e-58	2.21481	0.665	0.094
Treg-c	Tnfrsf9	4.51865e-54	1.40318e-49	2.98845	0.709	0.215
Treg-c	Tnfrsf18	2.5677e-47	7.97347e-43	1.57365	0.939	0.653
Treg-c	Odc1	1.6963e-45	5.26752e-41	2.1345	0.722	0.253
Treg-c	Tnfrsf4	2.97283e-42	9.23154e-38	1.70359	0.917	0.637
Treg-c	Fth1	8.17081e-42	2.53728e-37	1.57167	0.974	0.962
Treg-c	Hif1a	8.69554e-40	2.70023e-35	1.51918	0.778	0.328
Treg-c	Socs3	1.81323e-37	5.63061e-33	1.72879	0.504	0.094
Treg-c	Stat3	1.61268e-35	5.00786e-31	1.55193	0.704	0.28
Treg-c	Zeb1	9.06138e-30	2.81383e-25	1.53743	0.504	0.142
Treg-c	Ramp3	1.84684e-28	5.73501e-24	1.59044	0.265	0.012
Treg-c	Dgat1	1.19668e-27	3.71604e-23	1.3011	0.33	0.05
Treg-c	Isy1	2.05638e-27	6.38569e-23	1.32796	0.457	0.127
Treg-c	Sdf4	5.0625e-27	1.57206e-22	1.51564	0.804	0.564
Treg-c	Bcl3	1.50946e-26	4.68732e-22	1.2499	0.409	0.086
Treg-c	Ifngr1	2.2934e-26	7.12169e-22	1.41421	0.626	0.272
Treg-c	Actg1	3.60198e-24	1.11852e-19	0.832925	0.996	0.969
Treg-c	Wnk1	1.76045e-23	5.46673e-19	1.17962	0.787	0.565
Treg-c	Myl12b	1.08308e-22	3.3633e-18	1.00694	0.843	0.674
Treg-c	Fosl2	1.61444e-21	5.01332e-17	1.24222	0.243	0.018
Treg-c	Mxd1	3.90837e-19	1.21367e-14	1.17155	0.343	0.095
Treg-c	Il21r	2.32467e-18	7.2188e-14	1.11089	0.496	0.233
Treg-c	P2ry10	2.57745e-18	8.00374e-14	1.06496	0.43	0.158
Treg-c	Junb	2.69639e-18	8.37311e-14	1.06722	0.852	0.577
Treg-c	Mif4gd	6.73662e-18	2.09192e-13	0.997873	0.522	0.229
Treg-c	Rnf157	1.22983e-17	3.819e-13	0.833841	0.187	0.022
Treg-c	Ctla4	1.63028e-17	5.06252e-13	1.24162	0.683	0.418
Treg-c	Sbno2	4.18612e-17	1.29992e-12	1.03064	0.383	0.125
Treg-c	Elovl6	7.53876e-17	2.34101e-12	0.729823	0.183	0.022
Treg-c	Id2	1.74299e-16	5.4125e-12	1.5322	0.478	0.188
Treg-c	Gpx4	3.39997e-16	1.05579e-11	1.22841	0.787	0.622
Treg-c	Arpc3	4.18888e-16	1.30077e-11	1.01575	0.783	0.694
Treg-c	Itpk1	1.07747e-15	3.34588e-11	0.939799	0.27	0.081
Treg-c	Slc25a51	3.31479e-15	1.02934e-10	0.81642	0.243	0.066
Treg-c	Hopx	1.46476e-14	4.54853e-10	1.39845	0.504	0.27
Treg-c	Slc25a3	3.00646e-14	9.33596e-10	0.675029	0.809	0.679
Treg-c	Cytip	4.27332e-14	1.32699e-09	0.909159	0.757	0.508
Treg-c	Snx18	1.01798e-13	3.16114e-09	0.804406	0.261	0.078
Treg-c	Samsn1	1.44464e-13	4.48605e-09	1.02841	0.504	0.259
Treg-c	Pqlc1	5.32364e-13	1.65315e-08	0.61198	0.122	0.015
Treg-c	Gpr18	5.83684e-13	1.81251e-08	0.810146	0.248	0.089
Treg-c	Gramd3	8.31524e-13	2.58213e-08	0.801052	0.27	0.085
Treg-c	Nabp1	8.74107e-13	2.71436e-08	0.744431	0.374	0.165
Treg-c	Emb	1.74058e-12	5.40503e-08	1.32528	0.57	0.327
Treg-c	Zfp36l2	2.06071e-12	6.39911e-08	0.898291	0.643	0.44
Treg-c	Syngr2	3.01914e-12	9.37533e-08	0.964882	0.422	0.228
Treg-c	Ubb	1.02041e-11	3.16868e-07	0.332239	0.987	0.977
Treg-c	Arid5a	1.44821e-11	4.49712e-07	0.801736	0.322	0.127
Treg-c	Serinc3	3.57612e-11	1.11049e-06	0.787075	0.635	0.395
Treg-c	Nfil3	3.62575e-11	1.1259e-06	0.558719	0.152	0.034
Treg-c	Jak2	4.18266e-11	1.29884e-06	0.859674	0.3	0.12
Treg-c	Nfkbia	7.26434e-11	2.2558e-06	0.877647	0.657	0.469
Treg-c	H3f3b	7.89031e-11	2.45018e-06	0.400193	0.978	0.95
Treg-c	Cebpb	1.08457e-10	3.3679e-06	1.14459	0.339	0.139
Treg-c	Dennd4a	1.22213e-10	3.79509e-06	0.958731	0.274	0.096
Treg-c	Pdcd1	2.18082e-10	6.77209e-06	1.35597	0.37	0.131
Treg-c	Cbarp	2.73106e-10	8.48077e-06	0.511787	0.126	0.023
Treg-c	Atp2b4	2.93088e-10	9.10125e-06	0.834676	0.265	0.087
Treg-c	Dusp1	6.17295e-10	1.91689e-05	0.991227	0.509	0.271
Treg-c	Areg	1.28443e-09	3.98853e-05	0.737768	0.148	0.028
Treg-c	Gadd45b	1.84055e-09	5.71547e-05	1.07652	0.304	0.137
Treg-c	Tnfaip3	2.03223e-09	6.31068e-05	0.974995	0.33	0.151
Treg-c	C1qtnf12	2.31451e-09	7.18725e-05	0.792636	0.213	0.045
Treg-c	Bbx	2.84046e-09	8.82048e-05	0.82608	0.291	0.148
Treg-c	Mlec	3.0275e-09	9.4013e-05	0.840647	0.33	0.176
Treg-c	B2m	4.05138e-09	0.000125807	0.330509	0.983	0.985
Treg-c	Crlf2	4.42541e-09	0.000137422	0.732497	0.478	0.289
Treg-c	Itgav	4.53509e-09	0.000140828	1.01235	0.283	0.106
Treg-c	Cd2	6.14066e-09	0.000190686	0.592243	0.887	0.828
Treg-c	Pkm	7.8268e-09	0.000243046	0.560427	0.722	0.605
Treg-c	Prrc2c	8.97825e-09	0.000278802	0.590883	0.739	0.634
Treg-c	Il2rb	1.01033e-08	0.000313737	0.799183	0.687	0.544
Treg-c	Crybg1	2.02519e-08	0.000628883	0.714499	0.196	0.069
Treg-c	Tmem123	3.12384e-08	0.000970046	0.764363	0.435	0.278
Treg-c	Serpinb6b	4.18603e-08	0.00129989	0.697067	0.187	0.064
Treg-c	Ier5l	5.92007e-08	0.00183836	0.546245	0.139	0.037
Treg-c	Batf	6.85591e-08	0.00212897	0.814674	0.387	0.232
Treg-c	Ttc39c	9.96128e-08	0.00309328	0.771379	0.23	0.1
Treg-c	Rhoc	1.20374e-07	0.00373798	0.502466	0.126	0.033
Treg-c	Atp5d	1.49106e-07	0.00463017	0.537073	0.722	0.639
Treg-c	Arhgap31	1.64917e-07	0.00512117	0.746994	0.461	0.283
Treg-c	Neurl3	1.8903e-07	0.00586996	0.731973	0.348	0.192
Treg-c	H2-K1	1.89493e-07	0.00588434	0.260461	1	0.997
Treg-c	Ptpn22	2.17638e-07	0.0067583	0.777201	0.452	0.282
Treg-c	Skap2	2.32334e-07	0.00721465	0.433583	0.148	0.054
Treg-c	Chmp4b	2.93054e-07	0.00910022	0.552586	0.452	0.322
Treg-c	Sh3rf1	3.7397e-07	0.0116129	0.413666	0.113	0.032
Treg-c	Eif1	4.99155e-07	0.0155003	0.355197	0.978	0.956
Treg-c	Ssh2	6.36399e-07	0.0197621	0.67484	0.474	0.319
Treg-c	Ly6a	7.19099e-07	0.0223302	0.949281	0.439	0.29
Treg-c	Nup98	8.19601e-07	0.0254511	0.533691	0.226	0.11
Treg-c	Ostf1	8.25557e-07	0.025636	0.853265	0.409	0.287
Treg-c	Vamp4	1.02723e-06	0.0318986	0.499417	0.222	0.114
Treg-c	Trf	1.05539e-06	0.032773	0.406556	0.061	0.008
Treg-c	Donson	1.16398e-06	0.036145	0.422671	0.174	0.069
Treg-c	Kif23	1.58502e-06	0.0492197	0.288059	0.065	0.013
Treg-d	Ncl	5.68948e-100	1.76675e-95	1.85583	0.969	0.614
Treg-d	Hsp90ab1	1.06595e-94	3.3101e-90	1.33818	0.996	0.903
Treg-d	Ptma	1.85325e-87	5.75491e-83	1.04841	0.999	0.957
Treg-d	Mif	6.74141e-83	2.09341e-78	1.64678	0.926	0.514
Treg-d	Eif5a	2.83525e-82	8.80431e-78	1.44545	0.983	0.71
Treg-d	Npm1	1.18391e-79	3.67641e-75	1.23881	0.993	0.872
Treg-d	Eif4a1	1.76893e-77	5.49306e-73	1.25163	0.961	0.657
Treg-d	Nme1	1.15609e-74	3.59e-70	1.44784	0.905	0.451
Treg-d	Ran	2.0601e-72	6.39724e-68	1.26718	0.931	0.56
Treg-d	Nhp2	7.97802e-72	2.47741e-67	1.48532	0.764	0.194
Treg-d	Ppp1r14b	2.78291e-68	8.64178e-64	1.32069	0.851	0.366
Treg-d	C1qbp	1.90795e-66	5.92475e-62	1.27969	0.739	0.221
Treg-d	Hspe1	4.72561e-63	1.46744e-58	1.27261	0.936	0.617
Treg-d	Fbl	1.19722e-62	3.71773e-58	1.19226	0.809	0.33
Treg-d	Atp5g1	2.55301e-62	7.92786e-58	1.22128	0.911	0.517
Treg-d	Tnfrsf4	3.14186e-61	9.75643e-57	1.71421	0.95	0.62
Treg-d	Hspa8	3.43971e-59	1.06813e-54	1.05453	0.988	0.902
Treg-d	Ranbp1	2.07091e-58	6.43079e-54	1.27826	0.786	0.32
Treg-d	Hspd1	1.13872e-57	3.53606e-53	1.46218	0.761	0.264
Treg-d	Set	4.04095e-54	1.25484e-49	1.11497	0.905	0.575
Treg-d	Nop58	1.43468e-53	4.45511e-49	1.26558	0.676	0.198
Treg-d	Serbp1	2.82341e-53	8.76753e-49	0.961539	0.93	0.711
Treg-d	Cct3	4.19812e-53	1.30364e-48	1.07364	0.799	0.352
Treg-d	Hsp90aa1	1.85403e-52	5.75732e-48	1.24269	0.898	0.558
Treg-d	Pa2g4	2.97787e-52	9.24717e-48	1.24517	0.682	0.204
Treg-d	Ppia	1.3207e-51	4.10116e-47	0.582273	0.996	0.974
Treg-d	Anp32b	4.66072e-50	1.44729e-45	0.861789	0.901	0.606
Treg-d	Psme2	7.37521e-49	2.29022e-44	1.07036	0.93	0.599
Treg-d	Ddx21	3.79813e-48	1.17943e-43	1.13926	0.671	0.231
Treg-d	Gnl3	7.71898e-47	2.39697e-42	1.20603	0.576	0.146
Treg-d	Srm	3.3989e-46	1.05546e-41	1.2024	0.484	0.072
Treg-d	Tnfrsf9	5.20608e-46	1.61664e-41	1.40056	0.685	0.193
Treg-d	Cct5	5.35902e-44	1.66414e-39	0.953494	0.838	0.46
Treg-d	Ppa1	3.75773e-43	1.16689e-38	1.05729	0.603	0.171
Treg-d	Odc1	4.43561e-42	1.37739e-37	1.2088	0.671	0.234
Treg-d	G3bp1	2.97783e-41	9.24705e-37	0.937795	0.809	0.413
Treg-d	Ybx1	1.03126e-40	3.20237e-36	0.843746	0.895	0.686
Treg-d	Hspa9	1.21963e-40	3.78731e-36	0.96623	0.564	0.153
Treg-d	Mrto4	1.85642e-40	5.76475e-36	1.06683	0.52	0.116
Treg-d	Dkc1	1.71902e-38	5.33807e-34	0.887748	0.507	0.144
Treg-d	Apex1	1.75405e-38	5.44684e-34	0.981537	0.446	0.078
Treg-d	Mrpl12	3.74002e-38	1.16139e-33	0.91799	0.599	0.194
Treg-d	Mybbp1a	5.6763e-38	1.76266e-33	0.969152	0.471	0.11
Treg-d	Calr	6.15058e-37	1.90994e-32	0.87529	0.863	0.556
Treg-d	Fabp5	1.07326e-36	3.33279e-32	1.01612	0.497	0.14
Treg-d	Mettl1	4.34154e-36	1.34818e-31	0.929146	0.411	0.055
Treg-d	Snrpd1	5.56842e-36	1.72916e-31	0.924366	0.692	0.291
Treg-d	Tuba1b	3.7695e-35	1.17054e-30	1.0235	0.687	0.288
Treg-d	Prmt1	5.13012e-35	1.59306e-30	0.897802	0.622	0.248
Treg-d	Cct8	5.2168e-35	1.61997e-30	0.893104	0.799	0.435
Treg-d	Timm8a1	5.63788e-35	1.75073e-30	0.838486	0.424	0.078
Treg-d	Gar1	7.21204e-35	2.23955e-30	0.884543	0.483	0.12
Treg-d	Tomm40	3.58944e-34	1.11463e-29	0.812275	0.483	0.138
Treg-d	Rps2	1.71156e-33	5.31491e-29	0.671602	1	0.98
Treg-d	Rsl1d1	3.12658e-33	9.70895e-29	0.882994	0.592	0.22
Treg-d	Psma7	5.92945e-33	1.84127e-28	0.75224	0.876	0.59
Treg-d	Nop56	9.24494e-33	2.87083e-28	0.985118	0.602	0.199
Treg-d	Mat2a	9.4775e-33	2.94305e-28	0.893675	0.615	0.253
Treg-d	Eif3b	2.85823e-32	8.87565e-28	0.823966	0.542	0.175
Treg-d	Uqcc2	2.95768e-32	9.18447e-28	0.873416	0.618	0.243
Treg-d	Impdh2	2.85359e-31	8.86124e-27	0.807933	0.56	0.207
Treg-d	Nolc1	6.25725e-31	1.94306e-26	0.878228	0.44	0.113
Treg-d	Snrpd2	1.02568e-30	3.18503e-26	0.712629	0.812	0.51
Treg-d	Srsf2	6.56567e-30	2.03884e-25	0.881393	0.77	0.371
Treg-d	Dctpp1	2.36188e-29	7.33434e-25	0.825629	0.418	0.092
Treg-d	Rps27l	5.62178e-29	1.74573e-24	0.87764	0.714	0.371
Treg-d	Eif3c	5.97421e-29	1.85517e-24	0.703782	0.757	0.401
Treg-d	Nudc	7.10331e-29	2.20579e-24	0.723115	0.62	0.272
Treg-d	Ruvbl1	1.94628e-28	6.04377e-24	0.672167	0.408	0.117
Treg-d	Hspa5	4.49653e-28	1.39631e-23	0.928815	0.834	0.477
Treg-d	Phb2	7.82993e-28	2.43143e-23	0.88141	0.707	0.345
Treg-d	Npm3	8.53456e-28	2.65024e-23	0.769197	0.602	0.25
Treg-d	Phgdh	1.33691e-27	4.15152e-23	0.778726	0.551	0.238
Treg-d	Nop16	1.52819e-27	4.74549e-23	0.756635	0.338	0.058
Treg-d	Rrp15	2.69808e-27	8.37835e-23	0.797674	0.382	0.067
Treg-d	Ebna1bp2	6.50751e-27	2.02078e-22	0.829367	0.519	0.187
Treg-d	Gcsh	1.13065e-26	3.511e-22	0.676805	0.294	0.042
Treg-d	Nsun2	1.16825e-26	3.62776e-22	0.803665	0.452	0.121
Treg-d	Ldha	1.78266e-26	5.53568e-22	0.732438	0.829	0.542
Treg-d	Zfp593	1.78345e-26	5.53815e-22	0.790454	0.421	0.102
Treg-d	Hnrnpab	1.9555e-26	6.07242e-22	0.84474	0.694	0.324
Treg-d	Snrpf	1.98254e-26	6.15638e-22	0.69338	0.851	0.561
Treg-d	Noc2l	2.1001e-26	6.52145e-22	0.780451	0.433	0.117
Treg-d	Ndufa12	3.26449e-26	1.01372e-21	0.686403	0.62	0.299
Treg-d	Pebp1	4.56283e-26	1.4169e-21	0.68103	0.754	0.439
Treg-d	Slc25a5	5.78807e-26	1.79737e-21	0.725098	0.853	0.598
Treg-d	Lyar	7.26536e-26	2.25611e-21	0.700307	0.404	0.116
Treg-d	Eif2s1	9.33185e-26	2.89782e-21	0.740299	0.566	0.231
Treg-d	Fam162a	1.07543e-25	3.33954e-21	0.884383	0.542	0.195
Treg-d	Prdx1	1.52847e-25	4.74636e-21	0.680191	0.857	0.587
Treg-d	Ddx39	1.82093e-25	5.65453e-21	0.679839	0.507	0.185
Treg-d	Sssca1	1.84896e-25	5.74159e-21	0.699248	0.389	0.11
Treg-d	Ybx3	2.20692e-25	6.85314e-21	0.84145	0.477	0.146
Treg-d	Tcp1	2.38525e-25	7.4069e-21	0.819332	0.644	0.292
Treg-d	Bcl2a1b	5.89869e-25	1.83172e-20	0.929728	0.638	0.299
Treg-d	Psme1	8.73403e-25	2.71218e-20	0.585481	0.94	0.729
Treg-d	Srsf3	1.05682e-24	3.28175e-20	0.58671	0.863	0.611
Treg-d	Fkbp4	1.75412e-24	5.44706e-20	0.689492	0.515	0.201
Treg-d	Cycs	2.39046e-24	7.42309e-20	0.738812	0.615	0.28
Treg-d	Psma4	5.22967e-24	1.62397e-19	0.668218	0.768	0.444
Treg-d	Lap3	5.63711e-24	1.75049e-19	0.634663	0.315	0.064
Treg-d	Banf1	6.0488e-24	1.87833e-19	0.706542	0.608	0.269
Treg-d	Eif1ax	7.33105e-24	2.27651e-19	0.816046	0.622	0.249
Treg-d	Atp5b	7.50637e-24	2.33095e-19	0.63974	0.891	0.666
Treg-d	Gspt1	8.33026e-24	2.5868e-19	0.636092	0.532	0.209
Treg-d	Ftsj3	8.81159e-24	2.73626e-19	0.712878	0.357	0.087
Treg-d	Cox5a	9.11815e-24	2.83146e-19	0.661888	0.81	0.53
Treg-d	Eif5b	1.24437e-23	3.86413e-19	0.850562	0.682	0.323
Treg-d	Sumo2	1.59733e-23	4.96019e-19	0.558319	0.908	0.726
Treg-d	Ppan	1.94238e-23	6.03167e-19	0.846863	0.389	0.079
Treg-d	Rcl1	2.03473e-23	6.31845e-19	0.62745	0.305	0.052
Treg-d	Cct2	2.26624e-23	7.03736e-19	0.733047	0.751	0.43
Treg-d	Rps17	2.32551e-23	7.22141e-19	0.536201	0.974	0.891
Treg-d	Eef1g	3.18339e-23	9.88538e-19	0.555614	0.926	0.791
Treg-d	Hsph1	4.22122e-23	1.31081e-18	0.694191	0.375	0.096
Treg-d	Cd82	4.24176e-23	1.31719e-18	0.831469	0.695	0.36
Treg-d	Snrpa1	7.47722e-23	2.3219e-18	0.709851	0.519	0.188
Treg-d	Ddx27	8.13948e-23	2.52755e-18	0.587922	0.404	0.135
Treg-d	Srsf7	8.47725e-23	2.63244e-18	0.820957	0.577	0.234
Treg-d	Wdr43	9.72913e-23	3.02119e-18	0.684711	0.437	0.149
Treg-d	Snu13	9.96325e-23	3.09389e-18	0.797917	0.727	0.362
Treg-d	Gadd45b	1.00307e-22	3.11482e-18	0.9146	0.404	0.122
Treg-d	Nap1l1	1.22709e-22	3.8105e-18	0.648304	0.617	0.322
Treg-d	Hnrnpu	1.232e-22	3.82573e-18	0.544568	0.805	0.546
Treg-d	St13	1.76648e-22	5.48544e-18	0.687688	0.634	0.324
Treg-d	Hnrnpa1	1.78452e-22	5.54148e-18	0.614214	0.802	0.515
Treg-d	Timm10	1.81605e-22	5.63937e-18	0.70125	0.394	0.09
Treg-d	Polr2f	2.65446e-22	8.24289e-18	0.733601	0.628	0.284
Treg-d	Anp32e	2.825e-22	8.77248e-18	0.644958	0.536	0.239
Treg-d	Tma16	3.05605e-22	9.48995e-18	0.525867	0.242	0.041
Treg-d	Bola2	4.36084e-22	1.35417e-17	0.780088	0.711	0.373
Treg-d	Atad3a	4.97173e-22	1.54387e-17	0.644093	0.278	0.044
Treg-d	Il1r2	5.94345e-22	1.84562e-17	1.15081	0.286	0.05
Treg-d	Pno1	1.2786e-21	3.97045e-17	0.536744	0.241	0.047
Treg-d	Gpatch4	1.30051e-21	4.03848e-17	0.710424	0.353	0.082
Treg-d	Psat1	1.48975e-21	4.62611e-17	0.541671	0.243	0.049
Treg-d	Cacybp	1.63686e-21	5.08296e-17	0.840123	0.608	0.257
Treg-d	Mdn1	2.16078e-21	6.70986e-17	0.672922	0.353	0.097
Treg-d	Gtpbp4	2.26355e-21	7.02899e-17	0.840601	0.545	0.2
Treg-d	Eef1e1	2.40105e-21	7.45598e-17	0.651967	0.373	0.107
Treg-d	Phb	2.42189e-21	7.52068e-17	0.724961	0.401	0.113
Treg-d	Stip1	4.32168e-21	1.34201e-16	0.710054	0.445	0.149
Treg-d	Znhit6	5.01538e-21	1.55743e-16	0.565188	0.308	0.082
Treg-d	Eif3a	5.15655e-21	1.60126e-16	0.675854	0.736	0.411
Treg-d	Grwd1	5.35886e-21	1.66409e-16	0.480806	0.222	0.036
Treg-d	Canx	6.04256e-21	1.8764e-16	0.63789	0.554	0.233
Treg-d	Ndufab1	1.01649e-20	3.15649e-16	0.655448	0.609	0.291
Treg-d	Nfkbia	1.46001e-20	4.53376e-16	0.858777	0.727	0.455
Treg-d	Timm13	1.57891e-20	4.903e-16	0.635597	0.694	0.384
Treg-d	Nip7	2.52083e-20	7.82792e-16	0.61935	0.399	0.13
Treg-d	Hspa4	3.55974e-20	1.10541e-15	0.546849	0.51	0.23
Treg-d	Wdr12	3.71653e-20	1.15409e-15	0.656308	0.297	0.058
Treg-d	Srgn	4.04191e-20	1.25513e-15	0.928836	0.886	0.724
Treg-d	Rrp1b	4.67265e-20	1.451e-15	0.574343	0.28	0.07
Treg-d	Bcl2l1	4.99686e-20	1.55168e-15	0.693072	0.318	0.08
Treg-d	Psmd7	5.2114e-20	1.6183e-15	0.54972	0.544	0.251
Treg-d	Aprt	6.69505e-20	2.07901e-15	0.648602	0.669	0.37
Treg-d	Mthfd1	1.02666e-19	3.18809e-15	0.528595	0.236	0.035
Treg-d	Txnl4a	1.77437e-19	5.50994e-15	0.55338	0.421	0.15
Treg-d	Psma5	1.96405e-19	6.09897e-15	0.540237	0.593	0.304
Treg-d	Lsm7	1.99291e-19	6.18858e-15	0.545709	0.504	0.21
Treg-d	Uqcrq	2.65408e-19	8.24172e-15	0.570933	0.8	0.503
Treg-d	Rilpl2	2.66285e-19	8.26894e-15	0.61167	0.48	0.194
Treg-d	Rrs1	2.74277e-19	8.51714e-15	0.61782	0.3	0.063
Treg-d	Ipo4	3.78412e-19	1.17508e-14	0.501361	0.194	0.024
Treg-d	Atic	3.86472e-19	1.20011e-14	0.431355	0.338	0.13
Treg-d	Gart	4.04262e-19	1.25535e-14	0.642818	0.357	0.088
Treg-d	Rpl14	5.63915e-19	1.75112e-14	0.315801	0.993	0.97
Treg-d	Srsf6	7.94108e-19	2.46594e-14	0.516509	0.558	0.276
Treg-d	Cdv3	9.58598e-19	2.97674e-14	0.624015	0.443	0.173
Treg-d	Ndufaf4	1.04459e-18	3.24376e-14	0.587948	0.324	0.089
Treg-d	Psmb5	1.08614e-18	3.37279e-14	0.609905	0.703	0.406
Treg-d	Hopx	1.14271e-18	3.54846e-14	0.801474	0.532	0.256
Treg-d	Rcc2	1.53472e-18	4.76578e-14	0.544381	0.462	0.187
Treg-d	Eif2s2	1.58637e-18	4.92615e-14	0.625678	0.748	0.483
Treg-d	Ydjc	1.61106e-18	5.00282e-14	0.466783	0.208	0.044
Treg-d	Snrpb	1.79708e-18	5.58047e-14	0.595487	0.784	0.498
Treg-d	Tnfrsf18	1.79782e-18	5.58278e-14	0.694777	0.85	0.646
Treg-d	Wdr83os	2.38425e-18	7.40381e-14	0.618534	0.649	0.333
Treg-d	Exosc7	2.41845e-18	7.51e-14	0.402735	0.373	0.152
Treg-d	Batf	2.544e-18	7.8999e-14	1.0914	0.501	0.216
Treg-d	Pdcd11	2.57275e-18	7.98916e-14	0.575328	0.315	0.092
Treg-d	Uchl3	3.25077e-18	1.00946e-13	0.504934	0.38	0.147
Treg-d	Pum3	3.89697e-18	1.21013e-13	0.6258	0.325	0.081
Treg-d	Nop10	4.2303e-18	1.31364e-13	0.629803	0.754	0.449
Treg-d	Mphosph10	4.2763e-18	1.32792e-13	0.463965	0.344	0.123
Treg-d	Snrpd3	4.48539e-18	1.39285e-13	0.61457	0.637	0.326
Treg-d	Timm9	4.51025e-18	1.40057e-13	0.544386	0.321	0.087
Treg-d	Pdia6	4.64224e-18	1.44155e-13	0.635321	0.52	0.228
Treg-d	Tubb5	4.92849e-18	1.53044e-13	0.546531	0.774	0.556
Treg-d	Glrx5	5.44307e-18	1.69024e-13	0.545531	0.471	0.208
Treg-d	Rwdd1	6.04942e-18	1.87853e-13	0.613976	0.659	0.353
Treg-d	Ipo5	6.67999e-18	2.07434e-13	0.549195	0.273	0.073
Treg-d	Mrps28	6.9092e-18	2.14551e-13	0.492988	0.308	0.084
Treg-d	Snrpa	6.98722e-18	2.16974e-13	0.593488	0.392	0.129
Treg-d	Tomm5	8.24209e-18	2.55941e-13	0.727868	0.592	0.288
Treg-d	Sdf4	1.13198e-17	3.51515e-13	0.800487	0.8	0.552
Treg-d	Gapdh	1.18989e-17	3.69495e-13	0.503059	0.931	0.778
Treg-d	Psme3	1.25216e-17	3.88833e-13	0.597392	0.344	0.104
Treg-d	Galk1	1.6615e-17	5.15945e-13	0.492124	0.249	0.06
Treg-d	Pfdn2	1.68465e-17	5.23135e-13	0.485788	0.611	0.311
Treg-d	Snrpe	1.77771e-17	5.52032e-13	0.46394	0.872	0.658
Treg-d	Bcl2a1d	1.83174e-17	5.6881e-13	0.783057	0.335	0.105
Treg-d	Tkt	2.11861e-17	6.57893e-13	0.674986	0.592	0.286
Treg-d	Smyd5	2.19557e-17	6.81789e-13	0.412282	0.175	0.031
Treg-d	Atp1a1	2.62084e-17	8.13849e-13	0.591794	0.526	0.23
Treg-d	Hdgf	2.72096e-17	8.4494e-13	0.625068	0.534	0.242
Treg-d	Alkbh1	2.75189e-17	8.54545e-13	0.658927	0.413	0.145
Treg-d	Hnrnpd	2.83998e-17	8.819e-13	0.480944	0.691	0.399
Treg-d	Stat5a	2.94305e-17	9.13904e-13	0.633782	0.366	0.128
Treg-d	Syncrip	2.97837e-17	9.24872e-13	0.631179	0.544	0.247
Treg-d	Cd3eap	3.571e-17	1.1089e-12	0.536902	0.226	0.048
Treg-d	Ruvbl2	4.75654e-17	1.47705e-12	0.478222	0.273	0.072
Treg-d	Slc19a1	4.77973e-17	1.48425e-12	0.443763	0.214	0.035
Treg-d	Ppid	5.1316e-17	1.59352e-12	0.563734	0.37	0.129
Treg-d	Cdca7	5.49102e-17	1.70513e-12	0.393679	0.184	0.033
Treg-d	Heatr1	5.93147e-17	1.8419e-12	0.505431	0.245	0.048
Treg-d	Chchd1	6.6869e-17	2.07648e-12	0.539233	0.545	0.248
Treg-d	Polr2h	7.2594e-17	2.25426e-12	0.542586	0.366	0.119
Treg-d	Mrpl17	8.44833e-17	2.62346e-12	0.569328	0.389	0.145
Treg-d	Cct7	1.03115e-16	3.20202e-12	0.650799	0.688	0.396
Treg-d	Cad	1.19876e-16	3.72249e-12	0.411248	0.185	0.033
Treg-d	Eif3i	1.27105e-16	3.94698e-12	0.525692	0.726	0.48
Treg-d	Polr2e	1.31322e-16	4.07794e-12	0.53729	0.606	0.309
Treg-d	Rbm3	1.41067e-16	4.38055e-12	0.502128	0.926	0.76
Treg-d	Tm2d3	1.42921e-16	4.43814e-12	0.521469	0.405	0.159
Treg-d	Mrpl21	1.45624e-16	4.52208e-12	0.413254	0.453	0.23
Treg-d	Txn2	1.67551e-16	5.20296e-12	0.608254	0.58	0.28
Treg-d	Naa50	1.88662e-16	5.85852e-12	0.458357	0.353	0.13
Treg-d	Ptges3	1.94134e-16	6.02846e-12	0.500684	0.551	0.266
Treg-d	Mpp6	2.07766e-16	6.45176e-12	0.625198	0.313	0.078
Treg-d	Emc6	2.20294e-16	6.84078e-12	0.571978	0.455	0.182
Treg-d	Etf1	2.28804e-16	7.10505e-12	0.547884	0.429	0.156
Treg-d	Cks2	2.3583e-16	7.32324e-12	0.466419	0.292	0.094
Treg-d	Mrpl15	2.50208e-16	7.76972e-12	0.515165	0.477	0.218
Treg-d	Pgam1	2.81916e-16	8.75433e-12	0.738623	0.526	0.204
Treg-d	Cct4	2.91456e-16	9.0506e-12	0.52776	0.663	0.393
Treg-d	Ahsa1	3.31742e-16	1.03016e-11	0.473297	0.456	0.22
Treg-d	Wdr46	3.37049e-16	1.04664e-11	0.511346	0.27	0.068
Treg-d	Pus7	3.91537e-16	1.21584e-11	0.570254	0.203	0.026
Treg-d	Cops6	4.05201e-16	1.25827e-11	0.48003	0.517	0.258
Treg-d	Btf3	4.36677e-16	1.35601e-11	0.401958	0.971	0.86
Treg-d	Cyba	4.55045e-16	1.41305e-11	0.589367	0.926	0.779
Treg-d	Cnbp	4.86191e-16	1.50977e-11	0.568708	0.803	0.563
Treg-d	Eif6	5.04852e-16	1.56772e-11	0.608954	0.545	0.266
Treg-d	Bccip	6.61967e-16	2.0556e-11	0.522285	0.429	0.169
Treg-d	Hnrnpa3	7.11145e-16	2.20832e-11	0.471646	0.819	0.606
Treg-d	Rrp9	7.39951e-16	2.29777e-11	0.570906	0.28	0.07
Treg-d	Ifrd2	7.55397e-16	2.34573e-11	0.459956	0.179	0.024
Treg-d	Nefh	7.61105e-16	2.36346e-11	0.379013	0.134	0.016
Treg-d	Cdc37	7.65163e-16	2.37606e-11	0.522493	0.655	0.402
Treg-d	Taf10	8.56211e-16	2.65879e-11	0.466068	0.751	0.489
Treg-d	Rpl7l1	8.7959e-16	2.73139e-11	0.640831	0.485	0.173
Treg-d	Ddx18	9.16361e-16	2.84558e-11	0.56632	0.488	0.2
Treg-d	Eif1a	9.64392e-16	2.99473e-11	0.422996	0.29	0.105
Treg-d	Prpf19	1.04163e-15	3.23457e-11	0.571755	0.318	0.096
Treg-d	Rps19bp1	1.09518e-15	3.40085e-11	0.432507	0.281	0.083
Treg-d	Uqcr11	1.11056e-15	3.44862e-11	0.517077	0.713	0.435
Treg-d	Bzw2	1.24919e-15	3.87912e-11	0.578848	0.474	0.214
Treg-d	Pwp1	1.28993e-15	4.00562e-11	0.336735	0.201	0.054
Treg-d	Irf8	1.84248e-15	5.72144e-11	0.820847	0.3	0.095
Treg-d	Psmc5	1.90013e-15	5.90048e-11	0.603232	0.589	0.277
Treg-d	Pcbp1	2.04664e-15	6.35543e-11	0.607296	0.653	0.354
Treg-d	Tpi1	2.04974e-15	6.36506e-11	0.578375	0.395	0.141
Treg-d	Bax	2.11373e-15	6.56377e-11	0.496828	0.601	0.348
Treg-d	Ltv1	2.2485e-15	6.98227e-11	0.545251	0.273	0.065
Treg-d	Aldoa	2.44254e-15	7.58482e-11	0.628894	0.762	0.476
Treg-d	Cebpz	2.49097e-15	7.73522e-11	0.586663	0.471	0.201
Treg-d	Pdap1	2.51633e-15	7.81395e-11	0.542999	0.485	0.21
Treg-d	Hmgn1	2.55018e-15	7.91908e-11	0.602262	0.583	0.306
Treg-d	Bop1	2.71194e-15	8.42139e-11	0.448	0.265	0.078
Treg-d	Aatf	2.85134e-15	8.85426e-11	0.487353	0.277	0.083
Treg-d	Rars	2.988e-15	9.27864e-11	0.486265	0.305	0.095
Treg-d	Glrx3	3.62135e-15	1.12454e-10	0.563222	0.579	0.287
Treg-d	Chchd2	5.76885e-15	1.7914e-10	0.370051	0.94	0.802
Treg-d	Ccdc86	5.85836e-15	1.8192e-10	0.520517	0.245	0.05
Treg-d	Cdk4	7.10118e-15	2.20513e-10	0.577573	0.474	0.193
Treg-d	Pabpc4	7.57741e-15	2.35301e-10	0.405102	0.224	0.06
Treg-d	Strap	7.72176e-15	2.39784e-10	0.535484	0.434	0.177
Treg-d	Eif3d	1.04502e-14	3.24511e-10	0.47871	0.558	0.303
Treg-d	Rpf2	1.16375e-14	3.6138e-10	0.614432	0.324	0.08
Treg-d	Cfdp1	1.17783e-14	3.65751e-10	0.434545	0.509	0.252
Treg-d	Ndufb6	1.31545e-14	4.08488e-10	0.508783	0.503	0.226
Treg-d	Abhd14a	1.35723e-14	4.21461e-10	0.273837	0.14	0.028
Treg-d	Shmt2	1.43409e-14	4.45329e-10	0.377992	0.213	0.051
Treg-d	Marcksl1	1.48198e-14	4.60199e-10	0.688562	0.287	0.085
Treg-d	Abce1	1.50817e-14	4.68332e-10	0.431763	0.312	0.105
Treg-d	Utp18	1.66602e-14	5.1735e-10	0.534609	0.344	0.101
Treg-d	Uck2	1.78202e-14	5.53372e-10	0.460555	0.238	0.055
Treg-d	Psmd6	1.83123e-14	5.68652e-10	0.468473	0.449	0.199
Treg-d	Thyn1	1.94707e-14	6.04624e-10	0.424654	0.257	0.079
Treg-d	Nifk	2.36622e-14	7.34783e-10	0.622688	0.37	0.108
Treg-d	Eif3j1	2.39356e-14	7.43273e-10	0.413081	0.343	0.151
Treg-d	Psmd1	2.65716e-14	8.25128e-10	0.360495	0.309	0.123
Treg-d	Hnrnpa0	2.79445e-14	8.6776e-10	0.513267	0.829	0.586
Treg-d	Rbm8a	3.1122e-14	9.66433e-10	0.476602	0.598	0.342
Treg-d	Hivep3	3.36468e-14	1.04483e-09	0.738795	0.359	0.133
Treg-d	Ddx1	3.37126e-14	1.04688e-09	0.468064	0.281	0.086
Treg-d	Wdr18	3.41105e-14	1.05923e-09	0.481153	0.258	0.073
Treg-d	Yrdc	4.64541e-14	1.44254e-09	0.446082	0.28	0.087
Treg-d	Shmt1	4.79291e-14	1.48834e-09	0.437567	0.157	0.013
Treg-d	Tmem238	4.91603e-14	1.52657e-09	0.489734	0.268	0.074
Treg-d	Rel	4.99089e-14	1.54982e-09	0.743242	0.45	0.203
Treg-d	Nop14	5.02195e-14	1.55947e-09	0.487067	0.302	0.103
Treg-d	Psmd11	5.1134e-14	1.58786e-09	0.435549	0.446	0.224
Treg-d	Pus1	5.45299e-14	1.69332e-09	0.340998	0.207	0.059
Treg-d	Gnl1	5.62645e-14	1.74718e-09	0.492903	0.31	0.109
Treg-d	U2af1	5.73208e-14	1.77998e-09	0.537191	0.59	0.317
Treg-d	Atp5d	5.76608e-14	1.79054e-09	0.489892	0.832	0.627
Treg-d	Tcerg1	5.90899e-14	1.83492e-09	0.429328	0.29	0.101
Treg-d	Prmt3	5.92575e-14	1.84012e-09	0.348363	0.238	0.08
Treg-d	Aimp2	6.29555e-14	1.95496e-09	0.489261	0.254	0.061
Treg-d	Nfkb2	6.3847e-14	1.98264e-09	0.550606	0.319	0.108
Treg-d	Psmb6	7.19455e-14	2.23412e-09	0.461873	0.669	0.41
Treg-d	Ssrp1	7.4164e-14	2.30301e-09	0.429051	0.446	0.237
Treg-d	Ppie	9.33614e-14	2.89915e-09	0.368415	0.308	0.131
Treg-d	Bcap29	9.76533e-14	3.03243e-09	0.509718	0.322	0.108
Treg-d	Mrps7	9.87818e-14	3.06747e-09	0.405045	0.313	0.112
Treg-d	Rrp1	1.0207e-13	3.16957e-09	0.379185	0.534	0.319
Treg-d	Eif3g	1.03671e-13	3.21929e-09	0.567162	0.625	0.328
Treg-d	Lsm6	1.05677e-13	3.28157e-09	0.399219	0.561	0.309
Treg-d	Bcat1	1.10891e-13	3.44349e-09	0.297073	0.105	0.006
Treg-d	Eprs	1.1207e-13	3.48011e-09	0.638338	0.468	0.182
Treg-d	Eif4g1	1.16326e-13	3.61228e-09	0.488445	0.459	0.216
Treg-d	Trnau1ap	1.293e-13	4.01515e-09	0.345096	0.335	0.153
Treg-d	Umps	1.3471e-13	4.18315e-09	0.377567	0.194	0.051
Treg-d	Mrpl54	1.59557e-13	4.95473e-09	0.426128	0.465	0.241
Treg-d	Mrpl42	1.6623e-13	5.16194e-09	0.448608	0.472	0.218
Treg-d	Cd83	1.91088e-13	5.93386e-09	0.511779	0.404	0.181
Treg-d	Gtf2h5	1.91767e-13	5.95493e-09	0.276767	0.497	0.279
Treg-d	Hirip3	2.0922e-13	6.49691e-09	0.389124	0.168	0.028
Treg-d	Prelid3b	2.13908e-13	6.64249e-09	0.304767	0.265	0.114
Treg-d	Sdad1	2.18448e-13	6.78348e-09	0.415984	0.222	0.056
Treg-d	Cluh	2.59407e-13	8.05536e-09	0.377076	0.147	0.03
Treg-d	Samm50	2.70402e-13	8.39679e-09	0.334951	0.413	0.201
Treg-d	Trmt61a	2.76212e-13	8.57722e-09	0.435506	0.185	0.026
Treg-d	Timm50	3.04313e-13	9.44985e-09	0.305804	0.241	0.091
Treg-d	Esf1	3.14399e-13	9.76303e-09	0.609116	0.399	0.164
Treg-d	Dnajc2	3.29227e-13	1.02235e-08	0.477397	0.509	0.25
Treg-d	H2afz	3.31535e-13	1.02951e-08	0.700332	0.918	0.791
Treg-d	Mri1	3.38913e-13	1.05243e-08	0.371413	0.3	0.118
Treg-d	Hsd17b12	3.44073e-13	1.06845e-08	0.405445	0.248	0.08
Treg-d	Pgk1	3.47066e-13	1.07774e-08	0.533306	0.593	0.307
Treg-d	Myc	3.49698e-13	1.08592e-08	0.596717	0.226	0.075
Treg-d	Naa15	3.78605e-13	1.17568e-08	0.450853	0.394	0.176
Treg-d	Atp5e	3.86812e-13	1.20117e-08	0.361182	0.93	0.828
Treg-d	Dnaja1	3.96656e-13	1.23173e-08	0.472061	0.828	0.601
Treg-d	Kti12	4.15501e-13	1.29025e-08	0.343238	0.203	0.059
Treg-d	Morf4l2	4.27011e-13	1.326e-08	0.277403	0.267	0.103
Treg-d	Bola3	4.61954e-13	1.4345e-08	0.436556	0.397	0.182
Treg-d	Atp5o.1	4.66913e-13	1.44991e-08	0.417461	0.754	0.509
Treg-d	Rsl24d1	4.80411e-13	1.49182e-08	0.419267	0.325	0.127
Treg-d	Ssr4	4.89718e-13	1.52072e-08	0.469241	0.722	0.474
Treg-d	Syngr2	5.19646e-13	1.61366e-08	0.486112	0.45	0.217
Treg-d	Psma2	6.39545e-13	1.98598e-08	0.375595	0.805	0.581
Treg-d	Tsr1	6.60133e-13	2.04991e-08	0.418923	0.178	0.038
Treg-d	Mrps36	7.24182e-13	2.2488e-08	0.317372	0.366	0.175
Treg-d	Smarcc1	7.24667e-13	2.25031e-08	0.41038	0.345	0.136
Treg-d	Wdr75	7.63694e-13	2.3715e-08	0.380866	0.214	0.057
Treg-d	Ndufa4	8.06701e-13	2.50505e-08	0.425532	0.869	0.698
Treg-d	Rps25	9.14294e-13	2.83916e-08	0.275925	0.988	0.963
Treg-d	Relb	9.92015e-13	3.0805e-08	0.401275	0.356	0.154
Treg-d	Pes1	9.93837e-13	3.08616e-08	0.382615	0.238	0.078
Treg-d	Abcf2	1.09905e-12	3.41289e-08	0.331428	0.229	0.081
Treg-d	Llph	1.19605e-12	3.71408e-08	0.545545	0.675	0.39
Treg-d	Lsm12	1.22872e-12	3.81555e-08	0.480167	0.474	0.223
Treg-d	Gps1	1.23165e-12	3.82465e-08	0.418649	0.372	0.152
Treg-d	Rpn1	1.33639e-12	4.14991e-08	0.377157	0.315	0.121
Treg-d	Sigmar1	1.43794e-12	4.46524e-08	0.326678	0.166	0.041
Treg-d	Mbd3	1.61139e-12	5.00386e-08	0.475096	0.471	0.217
Treg-d	Mak16	1.71045e-12	5.31145e-08	0.483035	0.34	0.135
Treg-d	Caprin1	1.80357e-12	5.60064e-08	0.422889	0.49	0.244
Treg-d	Pfn1	1.97451e-12	6.13145e-08	0.349194	0.996	0.963
Treg-d	Lars	2.04318e-12	6.34469e-08	0.316089	0.264	0.097
Treg-d	Rpl41	2.31919e-12	7.20179e-08	0.33104	1	0.992
Treg-d	Ywhae	2.41601e-12	7.50242e-08	0.457906	0.611	0.352
Treg-d	Pusl1	2.65145e-12	8.23355e-08	0.364916	0.149	0.022
Treg-d	Dtymk	2.66958e-12	8.28983e-08	0.418237	0.319	0.124
Treg-d	Chchd4	2.78474e-12	8.64745e-08	0.527502	0.248	0.057
Treg-d	Lsm2	2.90395e-12	9.01763e-08	0.557735	0.461	0.185
Treg-d	Eif4e	3.038e-12	9.43391e-08	0.457544	0.389	0.168
Treg-d	Tfrc	3.28184e-12	1.01911e-07	0.429838	0.165	0.032
Treg-d	Kdm6b	3.39227e-12	1.0534e-07	0.556031	0.324	0.127
Treg-d	Psma6	3.60481e-12	1.1194e-07	0.539635	0.625	0.338
Treg-d	Clpp	3.87242e-12	1.2025e-07	0.357993	0.248	0.094
Treg-d	Hnrnpdl	4.11039e-12	1.2764e-07	0.472306	0.555	0.29
Treg-d	Hsp90b1	4.29945e-12	1.33511e-07	0.434407	0.672	0.399
Treg-d	Nop2	4.54993e-12	1.41289e-07	0.407436	0.176	0.033
Treg-d	Mrpl20	4.76892e-12	1.48089e-07	0.55806	0.523	0.251
Treg-d	Aen	4.77997e-12	1.48432e-07	0.469499	0.27	0.067
Treg-d	Tmed9	5.05506e-12	1.56975e-07	0.396547	0.688	0.424
Treg-d	Mir155hg	5.05945e-12	1.57111e-07	0.584613	0.23	0.048
Treg-d	Ddx10	5.36891e-12	1.66721e-07	0.403294	0.297	0.107
Treg-d	Ung	5.69919e-12	1.76977e-07	0.298241	0.114	0.017
Treg-d	Nfkb1	5.9874e-12	1.85927e-07	0.566377	0.644	0.402
Treg-d	Atp5j	6.52601e-12	2.02652e-07	0.318442	0.831	0.643
Treg-d	Hprt	7.01752e-12	2.17915e-07	0.337111	0.453	0.252
Treg-d	Eny2	7.36307e-12	2.28645e-07	0.457862	0.469	0.234
Treg-d	Erh	7.64356e-12	2.37355e-07	0.584086	0.461	0.179
Treg-d	Abcf1	8.61042e-12	2.67379e-07	0.413163	0.433	0.219
Treg-d	Pkm	8.64866e-12	2.68567e-07	0.531665	0.822	0.592
Treg-d	Nfkbib	8.72983e-12	2.71087e-07	0.32	0.259	0.118
Treg-d	Eif3l	9.08137e-12	2.82004e-07	0.357704	0.433	0.23
Treg-d	Pin1	9.61982e-12	2.98724e-07	0.400504	0.345	0.136
Treg-d	Dnph1	1.00245e-11	3.1129e-07	0.285594	0.103	0.008
Treg-d	Fam136a	1.05221e-11	3.26742e-07	0.352347	0.21	0.059
Treg-d	Txnl1	1.07915e-11	3.35107e-07	0.371982	0.496	0.264
Treg-d	Brix1	1.0842e-11	3.36678e-07	0.528241	0.376	0.136
Treg-d	Slc29a1	1.13209e-11	3.51549e-07	0.425131	0.278	0.098
Treg-d	Bzw1	1.18776e-11	3.68834e-07	0.46573	0.535	0.297
Treg-d	Eef1akmt4	1.21762e-11	3.78107e-07	0.290948	0.122	0.021
Treg-d	Alyref	1.35516e-11	4.20819e-07	0.379001	0.376	0.174
Treg-d	Nfkbid	1.44605e-11	4.49042e-07	0.3678	0.201	0.073
Treg-d	Ddx54	1.4483e-11	4.49741e-07	0.378673	0.366	0.164
Treg-d	Knop1	1.5398e-11	4.78155e-07	0.262006	0.214	0.089
Treg-d	Tubb4b	1.57407e-11	4.88797e-07	0.473646	0.442	0.219
Treg-d	Hacd3	1.60279e-11	4.97715e-07	0.40227	0.289	0.106
Treg-d	Eif2b3	1.93361e-11	6.00443e-07	0.288958	0.15	0.037
Treg-d	Tcof1	1.9897e-11	6.17861e-07	0.399284	0.433	0.218
Treg-d	Pbdc1	2.00669e-11	6.23137e-07	0.432382	0.329	0.133
Treg-d	Dcun1d5	2.04228e-11	6.34188e-07	0.364817	0.469	0.246
Treg-d	Imp4	2.12512e-11	6.59912e-07	0.344106	0.327	0.152
Treg-d	Noc4l	2.40855e-11	7.47926e-07	0.402532	0.235	0.062
Treg-d	Tmem147	2.44873e-11	7.60405e-07	0.426411	0.341	0.129
Treg-d	Irf4	2.48857e-11	7.72776e-07	0.355739	0.184	0.055
Treg-d	Agpat5	2.56351e-11	7.96048e-07	0.383444	0.219	0.067
Treg-d	Slc7a1	2.58745e-11	8.0348e-07	0.373962	0.206	0.063
Treg-d	Psmd2	2.64077e-11	8.20039e-07	0.285034	0.408	0.22
Treg-d	Cyc1	2.66148e-11	8.26469e-07	0.51052	0.491	0.227
Treg-d	Zc3h15	2.80649e-11	8.71499e-07	0.399473	0.503	0.277
Treg-d	Smyd2	2.86078e-11	8.8836e-07	0.4161	0.162	0.025
Treg-d	Psmg1	2.89606e-11	8.99315e-07	0.358491	0.23	0.072
Treg-d	Prmt7	2.95563e-11	9.17811e-07	0.478236	0.23	0.052
Treg-d	Sms	3.07046e-11	9.53471e-07	0.518235	0.515	0.235
Treg-d	Rps12	3.11566e-11	9.67507e-07	0.289698	0.991	0.988
Treg-d	Hnrnpa2b1	3.39693e-11	1.05485e-06	0.37508	0.882	0.694
Treg-d	Sod2	3.42892e-11	1.06478e-06	0.28291	0.41	0.207
Treg-d	Foxp4	3.52489e-11	1.09459e-06	0.421417	0.28	0.108
Treg-d	Pomp	3.52977e-11	1.0961e-06	0.41027	0.757	0.527
Treg-d	Utp4	3.56403e-11	1.10674e-06	0.320207	0.16	0.044
Treg-d	Fkbp2	3.66228e-11	1.13725e-06	0.373231	0.283	0.105
Treg-d	Polr1b	3.99149e-11	1.23948e-06	0.300089	0.127	0.019
Treg-d	Rps26	4.21438e-11	1.30869e-06	0.273247	0.994	0.977
Treg-d	Cd320	4.21734e-11	1.30961e-06	0.284652	0.141	0.035
Treg-d	Mrpl23	4.27485e-11	1.32747e-06	0.551407	0.63	0.357
Treg-d	Kars	4.32248e-11	1.34226e-06	0.369557	0.28	0.097
Treg-d	Thap12	4.35634e-11	1.35277e-06	0.349973	0.213	0.077
Treg-d	Uqcr10	4.36613e-11	1.35581e-06	0.485996	0.71	0.481
Treg-d	Gfer	4.5775e-11	1.42145e-06	0.266823	0.243	0.107
Treg-d	Erg28	4.59278e-11	1.4262e-06	0.327029	0.328	0.164
Treg-d	Ssr2	4.62536e-11	1.43631e-06	0.36189	0.436	0.222
Treg-d	Larp4	4.81488e-11	1.49516e-06	0.42257	0.278	0.1
Treg-d	Mrpl38	5.21896e-11	1.62064e-06	0.30675	0.238	0.092
Treg-d	Naa10	5.79493e-11	1.7995e-06	0.26364	0.404	0.226
Treg-d	Dnaja2	5.99316e-11	1.86106e-06	0.372401	0.599	0.35
Treg-d	Nol11	6.07029e-11	1.88501e-06	0.452376	0.278	0.101
Treg-d	Ptpn6	6.14441e-11	1.90802e-06	0.385188	0.455	0.244
Treg-d	Dad1	6.23685e-11	1.93673e-06	0.434619	0.879	0.679
Treg-d	Cetn3	6.28705e-11	1.95232e-06	0.363365	0.45	0.233
Treg-d	Utp20	6.35473e-11	1.97333e-06	0.326071	0.155	0.031
Treg-d	Mtdh	7.06905e-11	2.19515e-06	0.262406	0.579	0.39
Treg-d	Denr	7.33938e-11	2.2791e-06	0.438859	0.481	0.25
Treg-d	Ola1	7.57225e-11	2.35141e-06	0.376107	0.443	0.236
Treg-d	Pold2	7.59989e-11	2.35999e-06	0.279372	0.19	0.057
Treg-d	Psmb3	7.93154e-11	2.46298e-06	0.400333	0.802	0.56
Treg-d	Polr2l	7.9371e-11	2.46471e-06	0.348585	0.232	0.073
Treg-d	Ppat	8.54578e-11	2.65372e-06	0.353117	0.226	0.073
Treg-d	Mrpl28	9.11727e-11	2.83119e-06	0.30227	0.29	0.12
Treg-d	Atp5g3	9.31195e-11	2.89164e-06	0.445447	0.69	0.433
Treg-d	Sept7	9.51439e-11	2.9545e-06	0.338863	0.729	0.534
Treg-d	Ntmt1	1.0071e-10	3.12734e-06	0.302166	0.163	0.044
Treg-d	Ccnd2	1.0283e-10	3.19317e-06	0.479237	0.806	0.656
Treg-d	Ptprs	1.06533e-10	3.30818e-06	0.372505	0.173	0.044
Treg-d	Ctps	1.15018e-10	3.57166e-06	0.341551	0.157	0.027
Treg-d	Mrps18b	1.1721e-10	3.63971e-06	0.429925	0.262	0.077
Treg-d	Surf2	1.36453e-10	4.23727e-06	0.318254	0.207	0.07
Treg-d	Metap2	1.37066e-10	4.25632e-06	0.455958	0.529	0.293
Treg-d	Ssb	1.53564e-10	4.76861e-06	0.451431	0.723	0.481
Treg-d	Bmyc	1.54779e-10	4.80635e-06	0.694694	0.487	0.256
Treg-d	Ndufs6	1.57175e-10	4.88075e-06	0.390618	0.609	0.365
Treg-d	Ak2	1.59966e-10	4.96742e-06	0.327916	0.421	0.212
Treg-d	Kcnq1ot1	1.6197e-10	5.02967e-06	0.402089	0.605	0.41
Treg-d	Mrpl19	1.69265e-10	5.25619e-06	0.381273	0.293	0.104
Treg-d	Usmg5	1.74922e-10	5.43187e-06	0.457511	0.638	0.371
Treg-d	Riox2	1.91053e-10	5.93277e-06	0.352111	0.246	0.103
Treg-d	Slc1a5	1.91531e-10	5.94763e-06	0.46859	0.357	0.15
Treg-d	Ndufa5	1.91746e-10	5.95429e-06	0.465855	0.601	0.338
Treg-d	Mrps6	2.03881e-10	6.3311e-06	0.495932	0.437	0.178
Treg-d	Larp1	2.14039e-10	6.64657e-06	0.371954	0.341	0.162
Treg-d	Edf1	2.1973e-10	6.82327e-06	0.458262	0.822	0.595
Treg-d	Fubp1	2.31278e-10	7.18188e-06	0.487871	0.719	0.465
Treg-d	Ndufaf8	2.37448e-10	7.37348e-06	0.343086	0.414	0.211
Treg-d	Psma3	2.55564e-10	7.93602e-06	0.437404	0.806	0.579
Treg-d	Psmd12	2.7033e-10	8.39456e-06	0.374682	0.442	0.216
Treg-d	Utp14a	2.71094e-10	8.41829e-06	0.325675	0.293	0.116
Treg-d	St6galnac4	2.88918e-10	8.97177e-06	0.445779	0.216	0.059
Treg-d	Abhd11	3.19536e-10	9.92254e-06	0.320887	0.192	0.055
Treg-d	Wdr77	3.2926e-10	1.02245e-05	0.28934	0.192	0.059
Treg-d	Mogs	3.57903e-10	1.11139e-05	0.379037	0.281	0.11
Treg-d	Cd81	3.73478e-10	1.15976e-05	0.876635	0.474	0.274
Treg-d	Eif4a3	3.80657e-10	1.18206e-05	0.320181	0.484	0.256
Treg-d	Fcf1	3.85894e-10	1.19832e-05	0.369085	0.344	0.153
Treg-d	Guk1	4.32067e-10	1.3417e-05	0.30258	0.345	0.165
Treg-d	Ndufb4	4.42778e-10	1.37496e-05	0.352238	0.557	0.333
Treg-d	Higd1a	4.46417e-10	1.38626e-05	0.405669	0.512	0.267
Treg-d	Cox7b	4.62687e-10	1.43678e-05	0.466213	0.799	0.578
Treg-d	Stx11	4.77247e-10	1.48199e-05	0.442303	0.299	0.11
Treg-d	Jade2	4.90624e-10	1.52354e-05	0.375362	0.226	0.088
Treg-d	Nob1	5.03156e-10	1.56245e-05	0.353228	0.206	0.066
Treg-d	Kdm2b	5.25647e-10	1.63229e-05	0.384684	0.277	0.12
Treg-d	Pitrm1	5.71472e-10	1.77459e-05	0.299555	0.152	0.036
Treg-d	Psmd3	6.04922e-10	1.87846e-05	0.335282	0.31	0.131
Treg-d	Ndufb2	6.1666e-10	1.91492e-05	0.471914	0.459	0.221
Treg-d	Pfdn6	6.17822e-10	1.91852e-05	0.408229	0.431	0.207
Treg-d	Clns1a	6.39979e-10	1.98733e-05	0.405316	0.34	0.148
Treg-d	Smn1	6.99209e-10	2.17125e-05	0.316341	0.254	0.095
Treg-d	Atp5a1	7.22424e-10	2.24334e-05	0.328875	0.79	0.601
Treg-d	Pdcd1lg2	7.38307e-10	2.29266e-05	0.414434	0.255	0.086
Treg-d	Sco2	7.71482e-10	2.39568e-05	0.372875	0.204	0.054
Treg-d	Dut	7.89104e-10	2.45041e-05	0.410851	0.372	0.166
Treg-d	Rpl31	7.90054e-10	2.45335e-05	0.395544	0.931	0.789
Treg-d	Hspbp1	7.98616e-10	2.47994e-05	0.306923	0.198	0.063
Treg-d	Tars	8.55559e-10	2.65677e-05	0.360391	0.227	0.074
Treg-d	Adh5	8.71431e-10	2.70606e-05	0.428797	0.455	0.237
Treg-d	Ctsz	8.74095e-10	2.71433e-05	0.284128	0.408	0.232
Treg-d	Wdr4	8.88816e-10	2.76004e-05	0.264269	0.122	0.027
Treg-d	Lrpprc	9.34622e-10	2.90228e-05	0.262932	0.165	0.059
Treg-d	Dgat2	9.37295e-10	2.91058e-05	0.270912	0.093	0.012
Treg-d	Psmc4	9.39721e-10	2.91812e-05	0.371308	0.414	0.207
Treg-d	Pdcd5	9.64062e-10	2.9937e-05	0.407935	0.561	0.318
Treg-d	Tmem109	1.08636e-09	3.37346e-05	0.260498	0.187	0.079
Treg-d	Jagn1	1.14607e-09	3.5589e-05	0.289678	0.243	0.092
Treg-d	Nufip1	1.2013e-09	3.73039e-05	0.342308	0.206	0.056
Treg-d	Nol8	1.23901e-09	3.8475e-05	0.367586	0.224	0.089
Treg-d	Ccr6	1.25198e-09	3.88777e-05	0.493338	0.293	0.127
Treg-d	Mrps24	1.36943e-09	4.25249e-05	0.382782	0.577	0.339
Treg-d	Zmynd19	1.38833e-09	4.31118e-05	0.269289	0.118	0.024
Treg-d	Ankrd49	1.50081e-09	4.66048e-05	0.346369	0.181	0.061
Treg-d	Anapc15	1.50959e-09	4.68774e-05	0.32916	0.187	0.058
Treg-d	Ndufb8	1.62312e-09	5.04027e-05	0.348057	0.593	0.354
Treg-d	Trap1	1.62943e-09	5.05988e-05	0.314402	0.197	0.067
Treg-d	Ppig	1.71874e-09	5.33719e-05	0.252208	0.544	0.339
Treg-d	Wdr61	1.76952e-09	5.4949e-05	0.364944	0.312	0.132
Treg-d	Tomm70a	1.81036e-09	5.62173e-05	0.469168	0.343	0.13
Treg-d	Acsl5	1.86886e-09	5.80339e-05	0.366561	0.299	0.117
Treg-d	Pprc1	1.9703e-09	6.11839e-05	0.329311	0.156	0.033
Treg-d	Magoh	2.12529e-09	6.59967e-05	0.428066	0.555	0.318
Treg-d	Mtap	2.12573e-09	6.60104e-05	0.321936	0.213	0.069
Treg-d	Lad1	2.57415e-09	7.99352e-05	0.35498	0.098	0.014
Treg-d	Ndfip1	2.79937e-09	8.69288e-05	0.380551	0.485	0.276
Treg-d	Stoml2	3.0184e-09	9.37305e-05	0.415383	0.341	0.128
Treg-d	Lsm4	3.03837e-09	9.43506e-05	0.312497	0.675	0.454
Treg-d	Mrpl11	3.0549e-09	9.48639e-05	0.389208	0.312	0.133
Treg-d	Tuba4a	3.79677e-09	0.000117901	0.356794	0.405	0.21
Treg-d	Ube2n	4.05283e-09	0.000125853	0.319446	0.51	0.289
Treg-d	Skp1a	4.13562e-09	0.000128424	0.258371	0.319	0.169
Treg-d	Polr1a	4.41983e-09	0.000137249	0.314565	0.169	0.05
Treg-d	Ddost	4.6279e-09	0.00014371	0.259357	0.402	0.22
Treg-d	Nol12	4.63811e-09	0.000144027	0.28614	0.274	0.122
Treg-d	Psmb4	5.30297e-09	0.000164673	0.375891	0.662	0.45
Treg-d	Cops7a	5.51585e-09	0.000171284	0.291263	0.198	0.066
Treg-d	Idh3a	5.80089e-09	0.000180135	0.283171	0.242	0.096
Treg-d	Dph5	5.83305e-09	0.000181134	0.271014	0.258	0.122
Treg-d	Psmd14	5.83349e-09	0.000181147	0.405705	0.415	0.196
Treg-d	Ndufb7	5.91831e-09	0.000183781	0.337268	0.77	0.551
Treg-d	Bcl7c	6.19915e-09	0.000192502	0.37731	0.376	0.173
Treg-d	Pdzk1ip1	6.4456e-09	0.000200155	0.487419	0.14	0.028
Treg-d	Hnrnpc	6.83115e-09	0.000212128	0.343545	0.665	0.446
Treg-d	Nasp	7.25863e-09	0.000225402	0.297075	0.332	0.15
Treg-d	Txndc17	8.29826e-09	0.000257686	0.257599	0.499	0.302
Treg-d	Nubp1	9.37071e-09	0.000290989	0.30403	0.299	0.134
Treg-d	Nucks1	1.00845e-08	0.000313155	0.328148	0.57	0.33
Treg-d	Nudt5	1.02253e-08	0.000317527	0.352549	0.276	0.105
Treg-d	Tmed10	1.15338e-08	0.000358158	0.329445	0.503	0.311
Treg-d	Plagl2	1.18344e-08	0.000367492	0.282115	0.198	0.08
Treg-d	Mrfap1	1.2683e-08	0.000393846	0.36592	0.643	0.395
Treg-d	Gars	1.30603e-08	0.000405562	0.331065	0.239	0.092
Treg-d	Ergic1	1.41638e-08	0.000439828	0.434539	0.268	0.086
Treg-d	Tgfb1	1.51954e-08	0.000471864	0.335588	0.501	0.306
Treg-d	H2afx	1.52086e-08	0.000472273	0.261444	0.223	0.094
Treg-d	Polr2k	1.55443e-08	0.000482699	0.350454	0.462	0.253
Treg-d	Mrps12	1.58829e-08	0.00049321	0.317483	0.353	0.171
Treg-d	Psmb2	1.59509e-08	0.000495324	0.448596	0.608	0.362
Treg-d	Cinp	1.63565e-08	0.000507919	0.291003	0.163	0.046
Treg-d	Ddx56	1.65089e-08	0.000512651	0.289246	0.165	0.049
Treg-d	Mrpl36	1.71811e-08	0.000533526	0.426331	0.36	0.157
Treg-d	Prpf31	1.77563e-08	0.000551386	0.300835	0.292	0.127
Treg-d	Zfp36l1	1.78847e-08	0.000555374	0.350056	0.864	0.627
Treg-d	Rnf7	1.85947e-08	0.000577421	0.283418	0.434	0.237
Treg-d	Bsg	1.90523e-08	0.00059163	0.367377	0.554	0.334
Treg-d	Nol6	1.92945e-08	0.000599152	0.283375	0.144	0.037
Treg-d	Dnajc15	1.937e-08	0.000601498	0.294346	0.418	0.214
Treg-d	Rrp7a	1.99201e-08	0.000618579	0.26157	0.238	0.106
Treg-d	Siva1	2.04239e-08	0.000634224	0.283	0.226	0.085
Treg-d	Nat10	2.07722e-08	0.000645039	0.288264	0.133	0.031
Treg-d	Xrcc6	2.10137e-08	0.000652538	0.327883	0.166	0.045
Treg-d	Ubtf	2.11671e-08	0.000657301	0.268129	0.477	0.292
Treg-d	Srsf10	2.43581e-08	0.000756393	0.345045	0.459	0.246
Treg-d	Bud23	2.45959e-08	0.000763777	0.303272	0.241	0.097
Treg-d	Rbmxl1	2.48153e-08	0.000770589	0.342031	0.283	0.121
Treg-d	Mrpl2	2.53708e-08	0.00078784	0.318446	0.252	0.091
Treg-d	Mdh2	2.60743e-08	0.000809684	0.311337	0.666	0.449
Treg-d	Mpc1	2.68106e-08	0.000832551	0.369705	0.475	0.272
Treg-d	Utp6	2.68578e-08	0.000834016	0.254946	0.165	0.053
Treg-d	Dis3	2.69978e-08	0.000838361	0.258085	0.122	0.03
Treg-d	Ddb1	2.76165e-08	0.000857577	0.371062	0.35	0.158
Treg-d	Exosc5	2.81591e-08	0.000874426	0.422105	0.394	0.175
Treg-d	U2af2	3.01256e-08	0.00093549	0.317958	0.395	0.196
Treg-d	Rdx	3.04717e-08	0.000946237	0.281027	0.448	0.257
Treg-d	Rangap1	3.27208e-08	0.00101608	0.292628	0.289	0.122
Treg-d	Psmb7	3.35915e-08	0.00104312	0.295578	0.423	0.235
Treg-d	Pinx1	3.38093e-08	0.00104988	0.273751	0.137	0.043
Treg-d	Psmg4	3.57608e-08	0.00111048	0.325883	0.375	0.187
Treg-d	Eea1	3.60453e-08	0.00111931	0.404533	0.305	0.148
Treg-d	Trmt112	3.61931e-08	0.0011239	0.270595	0.561	0.361
Treg-d	Orai1	3.65795e-08	0.0011359	0.483702	0.446	0.24
Treg-d	Fasn	3.9311e-08	0.00122072	0.273812	0.168	0.057
Treg-d	Ndufc2	4.05716e-08	0.00125987	0.39289	0.59	0.363
Treg-d	Qdpr	4.06901e-08	0.00126355	0.29006	0.255	0.113
Treg-d	P4hb	4.27765e-08	0.00132834	0.253638	0.257	0.119
Treg-d	Noc3l	4.29392e-08	0.00133339	0.34547	0.159	0.036
Treg-d	Ywhaq	4.46999e-08	0.00138806	0.340267	0.582	0.35
Treg-d	Rangrf	4.5457e-08	0.00141157	0.407498	0.211	0.053
Treg-d	Gadd45gip1	4.66584e-08	0.00144888	0.34123	0.385	0.192
Treg-d	Tmem208	4.76003e-08	0.00147813	0.284094	0.418	0.233
Treg-d	Hspa14	4.87703e-08	0.00151447	0.299073	0.316	0.16
Treg-d	Pfdn4	5.17301e-08	0.00160638	0.287138	0.27	0.114
Treg-d	Ddx39b	5.54004e-08	0.00172035	0.289088	0.608	0.395
Treg-d	Rbbp7	5.81374e-08	0.00180534	0.377643	0.491	0.261
Treg-d	Larp7	6.03897e-08	0.00187528	0.341825	0.261	0.108
Treg-d	Tufm	6.13046e-08	0.00190369	0.268607	0.22	0.093
Treg-d	Txn1	6.48038e-08	0.00201235	0.424694	0.695	0.49
Treg-d	Grpel1	6.61262e-08	0.00205342	0.297702	0.382	0.203
Treg-d	Nedd8	6.8136e-08	0.00211583	0.368921	0.784	0.557
Treg-d	Serp1	7.14213e-08	0.00221785	0.310708	0.465	0.276
Treg-d	Sdhaf1	7.4751e-08	0.00232124	0.284251	0.386	0.227
Treg-d	Ppif	7.65202e-08	0.00237618	0.290527	0.16	0.044
Treg-d	Zmiz2	7.8249e-08	0.00242987	0.357732	0.367	0.175
Treg-d	Nup43	8.15053e-08	0.00253098	0.264679	0.147	0.037
Treg-d	Vdac1	8.74604e-08	0.00271591	0.263207	0.328	0.177
Treg-d	Map2k3	8.85338e-08	0.00274924	0.395968	0.233	0.096
Treg-d	Mrps25	9.84534e-08	0.00305727	0.335255	0.29	0.112
Treg-d	Sar1a	1.03805e-07	0.00322344	0.409261	0.402	0.196
Treg-d	Mtx2	1.04308e-07	0.00323906	0.269464	0.258	0.109
Treg-d	Ndufa11	1.06335e-07	0.00330203	0.269793	0.576	0.368
Treg-d	Krtcap2	1.06651e-07	0.00331183	0.358209	0.73	0.499
Treg-d	Trp53	1.07147e-07	0.00332722	0.305027	0.475	0.286
Treg-d	Ndufc1	1.09479e-07	0.00339965	0.371368	0.501	0.282
Treg-d	Polr1c	1.11913e-07	0.00347525	0.34882	0.274	0.108
Treg-d	Kpnb1	1.13389e-07	0.00352108	0.304796	0.308	0.151
Treg-d	Ube2l3	1.13476e-07	0.00352377	0.283561	0.58	0.396
Treg-d	Vars	1.17234e-07	0.00364047	0.344702	0.321	0.151
Treg-d	Lrmp	1.2554e-07	0.0038984	0.293118	0.334	0.181
Treg-d	Ipo7	1.28639e-07	0.00399464	0.299609	0.197	0.07
Treg-d	Rexo2	1.46785e-07	0.00455812	0.310188	0.598	0.386
Treg-d	Bysl	1.51494e-07	0.00470436	0.37977	0.185	0.045
Treg-d	Srsf9	1.51676e-07	0.00471	0.39433	0.411	0.195
Treg-d	Vdac2	1.6554e-07	0.00514052	0.259408	0.557	0.368
Treg-d	Nol10	1.66697e-07	0.00517644	0.294938	0.208	0.077
Treg-d	Nars	1.74589e-07	0.0054215	0.346593	0.325	0.153
Treg-d	Supt16	1.82258e-07	0.00565967	0.283595	0.395	0.215
Treg-d	Dusp2	1.85562e-07	0.00576225	0.427655	0.488	0.296
Treg-d	Nadk	1.88425e-07	0.00585115	0.275872	0.243	0.111
Treg-d	Suclg2	1.88836e-07	0.00586394	0.263362	0.182	0.072
Treg-d	Ilf3	1.93288e-07	0.00600218	0.285164	0.254	0.109
Treg-d	Cmss1	2.05515e-07	0.00638187	0.29241	0.155	0.042
Treg-d	Ehd1	2.12912e-07	0.00661154	0.33508	0.197	0.071
Treg-d	Icam1	2.36738e-07	0.00735144	0.283949	0.236	0.113
Treg-d	Nampt	2.62808e-07	0.00816099	0.259708	0.21	0.096
Treg-d	Ndufs7	2.63437e-07	0.0081805	0.271008	0.515	0.307
Treg-d	Hat1	2.69828e-07	0.00837898	0.255824	0.213	0.097
Treg-d	Mrpl51	2.81252e-07	0.00873371	0.342641	0.418	0.213
Treg-d	Sfxn1	3.05538e-07	0.00948786	0.387141	0.292	0.115
Treg-d	Mrpl52	3.08271e-07	0.00957275	0.272388	0.762	0.6
Treg-d	Trim28	3.12157e-07	0.00969342	0.353848	0.268	0.119
Treg-d	Dctd	3.31017e-07	0.0102791	0.274552	0.099	0.012
Treg-d	Prpf40a	3.49949e-07	0.010867	0.280947	0.49	0.305
Treg-d	Ahr	3.53777e-07	0.0109858	0.365712	0.182	0.065
Treg-d	Nle1	3.62284e-07	0.01125	0.297643	0.14	0.033
Treg-d	Cd74	3.63905e-07	0.0113003	0.427743	0.675	0.502
Treg-d	Eif4h	3.86819e-07	0.0120119	0.285476	0.488	0.288
Treg-d	Eef1d	4.00255e-07	0.0124291	0.258327	0.879	0.749
Treg-d	Mif4gd	4.45627e-07	0.0138381	0.366272	0.431	0.222
Treg-d	Slc25a19	4.53609e-07	0.0140859	0.357769	0.22	0.079
Treg-d	Polr1d	4.58255e-07	0.0142302	0.327262	0.752	0.537
Treg-d	Ilf2	4.59369e-07	0.0142648	0.261832	0.341	0.171
Treg-d	Pou2f2	4.78511e-07	0.0148592	0.408016	0.63	0.427
Treg-d	Slc35a4	5.68244e-07	0.0176457	0.262412	0.181	0.064
Treg-d	Psmc2	6.0609e-07	0.0188209	0.252128	0.399	0.221
Treg-d	Hnrnpll	6.20796e-07	0.0192776	0.259454	0.29	0.144
Treg-d	Cdk6	6.38681e-07	0.019833	0.406143	0.284	0.115
Treg-d	Phf5a	6.41243e-07	0.0199125	0.29286	0.455	0.247
Treg-d	Slc25a3	6.42445e-07	0.0199499	0.389548	0.838	0.671
Treg-d	Hypk	6.64794e-07	0.0206439	0.286583	0.356	0.188
Treg-d	Ndufs8	6.677e-07	0.0207341	0.256661	0.382	0.208
Treg-d	Ubl4a	7.00857e-07	0.0217637	0.308483	0.287	0.127
Treg-d	Mrps10	7.38753e-07	0.0229405	0.28771	0.195	0.066
Treg-d	Taf1d	8.08269e-07	0.0250992	0.416571	0.464	0.253
Treg-d	Nr4a1	8.43102e-07	0.0261809	0.497276	0.163	0.058
Treg-d	Nudt21	8.72302e-07	0.0270876	0.287423	0.433	0.248
Treg-d	Mrps14	8.79346e-07	0.0273063	0.285997	0.573	0.359
Treg-d	Hint1	8.92313e-07	0.027709	0.308913	0.828	0.67
Treg-d	Sf3b3	1.0496e-06	0.0325932	0.373667	0.474	0.264
Treg-d	Clptm1l	1.05888e-06	0.0328813	0.309083	0.357	0.185
Treg-d	Tgif1	1.06134e-06	0.0329578	0.25375	0.21	0.091
Treg-d	Xrn2	1.06172e-06	0.0329694	0.303243	0.507	0.306
Treg-d	Dhx9	1.11768e-06	0.0347074	0.270185	0.35	0.18
Treg-d	Mtch2	1.12071e-06	0.0348013	0.27227	0.335	0.169
Treg-d	Pole4	1.21789e-06	0.0378192	0.273971	0.389	0.22
Treg-d	Exosc2	1.24375e-06	0.0386223	0.3167	0.155	0.049
Treg-d	Psmd13	1.25886e-06	0.0390914	0.257069	0.407	0.237
Treg-d	Fam60a	1.27114e-06	0.0394727	0.250892	0.156	0.055
Treg-d	Eftud2	1.27331e-06	0.0395401	0.281956	0.259	0.115
Treg-d	Uqcrc1	1.28433e-06	0.0398823	0.265437	0.448	0.261
Treg-d	Adss	1.32755e-06	0.0412244	0.276791	0.423	0.234
Treg-d	Elp5	1.33692e-06	0.0415155	0.265028	0.184	0.067
Treg-d	M6pr	1.34632e-06	0.0418074	0.33569	0.359	0.185
Treg-d	Htatsf1	1.38137e-06	0.0428958	0.27397	0.224	0.105
Treg-d	Vapa	1.46323e-06	0.0454376	0.277455	0.483	0.286
Treg-d	Smarca5	1.47637e-06	0.0458456	0.295854	0.493	0.3
Treg-d	Etfb	1.59768e-06	0.0496128	0.268924	0.391	0.225

## Sheet: NK cell
Polarization	Gene	P_val	P_adj	Avg_log2FC	Pct_polarstate	Pct_others
NK-a	Isg15	3.12038e-116	9.68972e-112	3.13725	0.767	0.06
NK-a	Bst2	1.85912e-100	5.77312e-96	2.67753	0.84	0.24
NK-a	Trim30a	3.39328e-90	1.05371e-85	1.86678	0.788	0.223
NK-a	Ms4a4b	3.36439e-85	1.04474e-80	1.22001	0.999	0.962
NK-a	Zbp1	7.33454e-85	2.27759e-80	2.0939	0.763	0.175
NK-a	Ifi203	3.58831e-83	1.11428e-78	1.69818	0.932	0.551
NK-a	Mndal	1.55893e-77	4.84093e-73	1.54769	0.894	0.535
NK-a	Ifit3	3.15859e-72	9.80837e-68	2.30202	0.54	0.025
NK-a	Ifi209	6.38561e-70	1.98292e-65	1.66541	0.747	0.241
NK-a	Irf7	5.8895e-68	1.82887e-63	1.6756	0.619	0.11
NK-a	Rtp4	7.25167e-68	2.25186e-63	1.7927	0.653	0.09
NK-a	Rnf213	1.70039e-65	5.28023e-61	1.75354	0.675	0.127
NK-a	Usp18	3.29876e-62	1.02437e-57	1.89938	0.552	0.041
NK-a	Phf11b	1.06404e-60	3.30415e-56	1.8245	0.614	0.115
NK-a	Ifit1	1.30739e-59	4.05983e-55	2.11423	0.483	0.021
NK-a	Ifi204	2.19021e-59	6.80127e-55	2.15042	0.496	0.025
NK-a	Ifi47	1.50751e-57	4.68126e-53	1.38218	0.791	0.385
NK-a	Stat1	4.86029e-56	1.50927e-51	1.44473	0.752	0.261
NK-a	Ms4a6b	3.73626e-55	1.16022e-50	1.42359	0.751	0.368
NK-a	Herc6	2.73179e-53	8.48303e-49	1.46064	0.521	0.087
NK-a	Xaf1	1.71376e-51	5.32175e-47	1.4064	0.575	0.108
NK-a	Ifi206	2.6363e-51	8.18651e-47	1.50238	0.635	0.141
NK-a	Oas3	2.25959e-50	7.0167e-46	1.31841	0.4	0.024
NK-a	H2-T23	5.65256e-49	1.75529e-44	1.19577	0.867	0.561
NK-a	Lgals3bp	7.3324e-49	2.27693e-44	1.31707	0.643	0.22
NK-a	Ifi35	1.16601e-45	3.62082e-41	1.19716	0.629	0.224
NK-a	Isg20	6.25695e-44	1.94297e-39	1.49037	0.383	0.026
NK-a	Samhd1	6.523e-44	2.02559e-39	1.47301	0.724	0.335
NK-a	Eif2ak2	1.21517e-43	3.77346e-39	1.29109	0.433	0.068
NK-a	Slfn5	1.99233e-42	6.18678e-38	1.70325	0.408	0.05
NK-a	Psme1	7.60769e-40	2.36241e-35	0.835971	0.915	0.757
NK-a	Mx1	7.30462e-38	2.2683e-33	1.25493	0.347	0.021
NK-a	Cxcl10	2.31386e-37	7.18523e-33	2.84437	0.338	0.025
NK-a	Gzmb	2.42428e-37	7.52813e-33	2.22022	0.757	0.379
NK-a	Rsad2	3.55084e-37	1.10264e-32	1.4559	0.326	0.009
NK-a	Slfn2	1.14901e-36	3.56801e-32	1.08193	0.765	0.44
NK-a	Oasl1	3.61993e-36	1.1241e-31	1.0834	0.308	0.012
NK-a	Ifi208	1.42285e-35	4.41837e-31	1.16748	0.477	0.11
NK-a	Irgm1	4.0173e-35	1.24749e-30	1.0051	0.407	0.087
NK-a	Helz2	3.62155e-34	1.1246e-29	0.906741	0.363	0.08
NK-a	Ifi213	5.70329e-34	1.77104e-29	1.12593	0.4	0.061
NK-a	Shisa5	6.07623e-34	1.88685e-29	0.648373	0.991	0.935
NK-a	B2m	7.9322e-34	2.46318e-29	0.478243	0.997	0.99
NK-a	Parp9	8.80063e-34	2.73286e-29	1.06642	0.433	0.095
NK-a	Psmb8	1.66531e-33	5.17129e-29	0.802051	0.954	0.807
NK-a	Sp100	4.61148e-32	1.432e-27	0.924327	0.877	0.58
NK-a	Trim30d	5.68282e-32	1.76469e-27	1.18898	0.406	0.058
NK-a	Igtp	7.17787e-32	2.22894e-27	1.20484	0.451	0.095
NK-a	Trafd1	1.68178e-31	5.22242e-27	0.988285	0.412	0.107
NK-a	Xcl1	2.67633e-31	8.3108e-27	1.48229	0.864	0.683
NK-a	Slfn8	2.1757e-28	6.75622e-24	1.10438	0.511	0.158
NK-a	Ddx58	4.14184e-28	1.28617e-23	0.883032	0.461	0.153
NK-a	Ifit2	5.80705e-27	1.80326e-22	1.06976	0.271	0.029
NK-a	Cmpk2	5.90296e-26	1.83305e-21	0.795225	0.216	0.013
NK-a	Samd9l	6.15005e-26	1.90977e-21	1.04573	0.604	0.262
NK-a	Trim12c	6.31619e-26	1.96137e-21	0.814743	0.496	0.202
NK-a	Ifi44	2.35414e-25	7.3103e-21	1.1219	0.242	0.009
NK-a	Oasl2	2.81626e-25	8.74533e-21	0.969192	0.245	0.011
NK-a	Oas1a	3.80914e-25	1.18285e-20	0.797211	0.253	0.027
NK-a	Ly6e	9.40305e-25	2.91993e-20	0.675399	0.927	0.772
NK-a	Tapbp	2.63682e-24	8.18813e-20	0.926155	0.748	0.434
NK-a	Nmi	3.46823e-24	1.07699e-19	0.95177	0.547	0.247
NK-a	Pml	4.77813e-24	1.48375e-19	0.940987	0.339	0.06
NK-a	Parp14	5.16746e-24	1.60465e-19	1.13054	0.506	0.179
NK-a	Ifi211	1.24941e-23	3.87979e-19	0.925515	0.223	0.032
NK-a	Gbp9	1.4706e-23	4.56665e-19	0.820654	0.321	0.073
NK-a	H2-T22	1.89854e-23	5.89554e-19	0.831444	0.623	0.345
NK-a	Hspa5	2.79118e-23	8.66745e-19	0.941042	0.806	0.564
NK-a	Ppa1	3.04637e-23	9.45988e-19	1.27603	0.478	0.163
NK-a	Lgals9	3.23011e-23	1.00305e-18	0.747553	0.405	0.158
NK-a	Jaml	5.16498e-23	1.60388e-18	1.21749	0.385	0.134
NK-a	Ehd4	8.5701e-23	2.66127e-18	0.98449	0.4	0.107
NK-a	Gbp4	9.00245e-23	2.79553e-18	0.867579	0.483	0.194
NK-a	Epsti1	1.08353e-22	3.36467e-18	0.675356	0.854	0.66
NK-a	Gadd45g	1.2947e-22	4.02043e-18	1.21739	0.383	0.103
NK-a	Hspa8	2.28865e-22	7.10696e-18	0.809691	0.969	0.92
NK-a	Casp4	8.32714e-22	2.58583e-17	0.870667	0.349	0.087
NK-a	Phf11a	9.60155e-22	2.98157e-17	0.710837	0.203	0.018
NK-a	Ifitm3	6.08579e-21	1.88982e-16	1.58115	0.24	0.034
NK-a	Ddx24	1.37948e-20	4.28369e-16	0.802104	0.667	0.397
NK-a	Mxd1	1.68678e-20	5.23795e-16	0.946978	0.493	0.237
NK-a	Irf8	3.19138e-20	9.91018e-16	1.10393	0.741	0.462
NK-a	H2-K1	3.29278e-20	1.02251e-15	0.38602	1	0.998
NK-a	Ifi214	1.04135e-19	3.2337e-15	0.859248	0.264	0.05
NK-a	Cd47	1.55851e-19	4.83964e-15	0.494952	0.936	0.818
NK-a	Psme2	1.7094e-19	5.30819e-15	0.785378	0.825	0.585
NK-a	Cycs	1.82431e-19	5.66502e-15	0.823133	0.658	0.415
NK-a	Gbp7	4.6461e-19	1.44275e-14	0.89137	0.544	0.278
NK-a	Daxx	6.93432e-19	2.15331e-14	0.67484	0.275	0.079
NK-a	Clic4	7.5974e-19	2.35922e-14	0.585264	0.264	0.085
NK-a	Cd69	1.38432e-18	4.29873e-14	1.02808	0.529	0.271
NK-a	Serpina3g	1.43316e-18	4.45039e-14	0.880802	0.678	0.436
NK-a	Sub1	1.76455e-18	5.47946e-14	0.537086	0.945	0.885
NK-a	Phf11c	3.0102e-18	9.34758e-14	0.62725	0.186	0.017
NK-a	Chmp4b	4.58666e-18	1.4243e-13	0.767473	0.616	0.371
NK-a	Nampt	5.59675e-18	1.73796e-13	0.649022	0.253	0.065
NK-a	Dhx58	1.31976e-17	4.09824e-13	0.635049	0.196	0.019
NK-a	Sp110	2.20893e-17	6.85939e-13	0.601369	0.616	0.388
NK-a	Tor3a	3.26054e-17	1.0125e-12	0.850263	0.302	0.064
NK-a	Selenow	5.37567e-17	1.66931e-12	0.550721	0.822	0.667
NK-a	Zufsp	1.24053e-16	3.85223e-12	0.624252	0.33	0.148
NK-a	Smchd1	2.83064e-16	8.79e-12	0.83846	0.603	0.335
NK-a	Psmb10	3.90891e-16	1.21383e-11	0.671348	0.765	0.567
NK-a	Ly6a	9.59023e-16	2.97806e-11	1.15245	0.21	0.053
NK-a	P2ry14	1.36355e-15	4.23422e-11	0.660954	0.207	0.045
NK-a	Iigp1	2.12416e-15	6.59615e-11	0.71894	0.157	0.016
NK-a	Hsp90ab1	4.64033e-15	1.44096e-10	0.575689	0.938	0.889
NK-a	Ifih1	5.21905e-15	1.62067e-10	0.74894	0.228	0.027
NK-a	Ifng	8.06434e-15	2.50422e-10	1.22494	0.461	0.23
NK-a	Tap1	9.72829e-15	3.02093e-10	0.74011	0.541	0.283
NK-a	Ctss	2.01923e-14	6.27031e-10	0.744211	0.419	0.187
NK-a	Socs1	2.21297e-14	6.87193e-10	0.704985	0.418	0.205
NK-a	Adar	2.22461e-14	6.90807e-10	0.514256	0.252	0.089
NK-a	Mitd1	4.2151e-14	1.30891e-09	0.724916	0.36	0.142
NK-a	Slfn9	1.52036e-13	4.72117e-09	0.539886	0.173	0.033
NK-a	Casp8	1.55966e-13	4.84321e-09	0.644094	0.523	0.304
NK-a	Tmbim6	1.6381e-13	5.08679e-09	0.578094	0.788	0.607
NK-a	Ogfr	2.43649e-13	7.56603e-09	0.592303	0.376	0.179
NK-a	Tmsb10	2.54851e-13	7.91389e-09	0.260339	0.997	0.997
NK-a	Tor1aip1	2.57443e-13	7.99438e-09	0.598794	0.373	0.182
NK-a	Stat2	3.8817e-13	1.20538e-08	0.471445	0.177	0.041
NK-a	Ifit1bl1	6.94078e-13	2.15532e-08	0.646173	0.164	0.022
NK-a	Cd53	1.1877e-12	3.68817e-08	0.647536	0.838	0.665
NK-a	Trim25	1.27469e-12	3.95831e-08	0.587375	0.258	0.073
NK-a	Ccnd2	1.8638e-12	5.78767e-08	0.738422	0.87	0.676
NK-a	Gbp6	1.93088e-12	5.99597e-08	0.316898	0.097	0.008
NK-a	Treml2	3.65437e-12	1.13479e-07	0.423774	0.156	0.042
NK-a	Ifit3b	4.33975e-12	1.34762e-07	0.606684	0.128	0.003
NK-a	Ddx60	5.21332e-12	1.61889e-07	0.559016	0.172	0.032
NK-a	H2-Q7	5.32039e-12	1.65214e-07	0.372295	0.968	0.926
NK-a	Usp25	7.38992e-12	2.29479e-07	0.638356	0.447	0.216
NK-a	Mctp2	7.601e-12	2.36034e-07	0.50327	0.28	0.121
NK-a	Cnp	9.07411e-12	2.81778e-07	0.565049	0.383	0.174
NK-a	Capza2	1.07527e-11	3.33902e-07	0.495665	0.627	0.431
NK-a	Pim1	1.31571e-11	4.08567e-07	0.701307	0.642	0.422
NK-a	Dnaja1	1.33154e-11	4.13482e-07	0.717165	0.766	0.599
NK-a	Ncr1	1.56922e-11	4.87289e-07	0.410623	0.946	0.87
NK-a	Il10ra	1.85425e-11	5.75801e-07	0.450041	0.32	0.191
NK-a	Mrpl30	2.0158e-11	6.25967e-07	0.446593	0.58	0.41
NK-a	Tspo	2.25842e-11	7.01308e-07	0.46165	0.931	0.828
NK-a	Nt5c3	2.34572e-11	7.28417e-07	0.475997	0.317	0.165
NK-a	AW011738	5.54236e-11	1.72107e-06	0.455285	0.133	0.021
NK-a	Gem	5.689e-11	1.7666e-06	0.587145	0.504	0.318
NK-a	Eif4a1	6.44228e-11	2.00052e-06	0.480878	0.825	0.696
NK-a	Trim34a	7.04891e-11	2.1889e-06	0.429586	0.217	0.084
NK-a	Ptma	8.66271e-11	2.69003e-06	0.354574	0.992	0.972
NK-a	Lilr4b	1.7739e-10	5.50848e-06	0.644396	0.216	0.065
NK-a	BC147527	2.67394e-10	8.30337e-06	0.401786	0.193	0.068
NK-a	Slamf7	4.86848e-10	1.51181e-05	0.822799	0.541	0.302
NK-a	Clec2d	6.07659e-10	1.88696e-05	0.501896	0.75	0.581
NK-a	Ccr5	7.04117e-10	2.18649e-05	0.482109	0.654	0.483
NK-a	Dtx3l	1.07503e-09	3.3383e-05	0.593502	0.305	0.113
NK-a	H2-D1	1.67283e-09	5.19465e-05	0.275064	1	0.997
NK-a	Hsh2d	1.71208e-09	5.31653e-05	0.324096	0.105	0.018
NK-a	Ubald2	1.95488e-09	6.07048e-05	0.595724	0.57	0.372
NK-a	Parp10	2.53961e-09	7.88625e-05	0.440042	0.197	0.063
NK-a	Socs3	2.91927e-09	9.06522e-05	0.553048	0.255	0.121
NK-a	Trim30c	3.06306e-09	9.51172e-05	0.284304	0.058	0.002
NK-a	Gdap10	3.22531e-09	0.000100156	0.274952	0.093	0.024
NK-a	Gng2	3.31414e-09	0.000102914	0.539018	0.417	0.268
NK-a	Ccl4	3.5024e-09	0.00010876	1.96552	0.512	0.337
NK-a	Riok1	4.70657e-09	0.000146153	0.472422	0.431	0.268
NK-a	Cysltr2	4.81798e-09	0.000149613	0.34409	0.16	0.059
NK-a	Sh2d1b1	5.95962e-09	0.000185064	0.549174	0.323	0.151
NK-a	Ascc3	6.45467e-09	0.000200437	0.517182	0.343	0.159
NK-a	Zcchc11	7.85076e-09	0.00024379	0.362514	0.567	0.402
NK-a	Asb13	1.05756e-08	0.000328403	0.372843	0.192	0.075
NK-a	Pla2g16	1.1501e-08	0.000357141	0.491821	0.659	0.492
NK-a	Psmb9	1.2611e-08	0.00039161	0.499046	0.641	0.454
NK-a	Picalm	1.28805e-08	0.000399978	0.412843	0.456	0.301
NK-a	Hsp90aa1	1.34854e-08	0.000418762	0.660409	0.771	0.62
NK-a	Srsf7	1.91336e-08	0.000594155	0.336554	0.445	0.317
NK-a	Nsd3	1.92541e-08	0.000597896	0.337886	0.508	0.352
NK-a	Pttg1	2.0295e-08	0.00063022	0.541138	0.317	0.148
NK-a	Xdh	3.06999e-08	0.000953323	0.437112	0.186	0.055
NK-a	Pdia3	3.13351e-08	0.000973048	0.443889	0.529	0.375
NK-a	Rabepk	3.15389e-08	0.000979379	0.293353	0.147	0.065
NK-a	Trim12a	3.20019e-08	0.000993756	0.512414	0.565	0.356
NK-a	Pgd	3.55965e-08	0.00110538	0.311739	0.239	0.129
NK-a	Parp12	3.99615e-08	0.00124092	0.271231	0.084	0.009
NK-a	Irgm2	4.0607e-08	0.00126097	0.435161	0.152	0.036
NK-a	Srsf3	4.7922e-08	0.00148812	0.384199	0.792	0.676
NK-a	Zc3hav1	4.87805e-08	0.00151478	0.427156	0.4	0.246
NK-a	Mov10	7.34354e-08	0.00228039	0.403683	0.17	0.05
NK-a	Gbp2	7.3665e-08	0.00228752	0.524934	0.221	0.081
NK-a	Tdrd7	9.45183e-08	0.00293508	0.264147	0.096	0.023
NK-a	Tmem184b	1.04689e-07	0.0032509	0.268357	0.112	0.029
NK-a	Aldoa	1.17153e-07	0.00363796	0.297366	0.596	0.485
NK-a	Rnf114	2.02985e-07	0.00630329	0.401957	0.313	0.173
NK-a	Il12rb1	2.32767e-07	0.00722813	0.252368	0.118	0.041
NK-a	Ms4a4c	2.47521e-07	0.00768627	1.06273	0.36	0.177
NK-a	Gbp8	2.70485e-07	0.00839936	0.36152	0.227	0.106
NK-a	Apobec3	3.57618e-07	0.0111051	0.332627	0.683	0.555
NK-a	H2-Q4	3.94714e-07	0.012257	0.384194	0.539	0.389
NK-a	Max	4.0939e-07	0.0127128	0.419733	0.362	0.207
NK-a	Casp1	4.47577e-07	0.0138986	0.265878	0.267	0.167
NK-a	Prkcq	4.99628e-07	0.015515	0.30855	0.461	0.332
NK-a	Cpne3	5.05181e-07	0.0156874	0.5163	0.348	0.182
NK-a	Arf4	5.7411e-07	0.0178279	0.407226	0.527	0.371
NK-a	Morc3	5.8203e-07	0.0180738	0.424473	0.29	0.158
NK-a	Stip1	6.38877e-07	0.019839	0.383739	0.319	0.194
NK-a	Nlrc5	6.76582e-07	0.0210099	0.404961	0.271	0.137
NK-a	Naa20	8.3886e-07	0.0260491	0.46627	0.281	0.133
NK-a	Uba7	8.6872e-07	0.0269764	0.327344	0.186	0.085
NK-a	Dnajb11	8.8258e-07	0.0274068	0.380687	0.42	0.29
NK-a	Lamp2	9.25788e-07	0.0287485	0.33276	0.217	0.101
NK-a	Zcchc2	9.71195e-07	0.0301585	0.365227	0.183	0.072
NK-a	Crem	9.94228e-07	0.0308737	0.356162	0.158	0.061
NK-a	Gpr171	1.13894e-06	0.0353674	0.545868	0.466	0.295
NK-a	Bcl3	1.18569e-06	0.0368192	0.366328	0.167	0.064
NK-a	Cacybp	1.21749e-06	0.0378067	0.436301	0.471	0.305
NK-a	Dennd4a	1.30456e-06	0.0405107	0.525693	0.524	0.359
NK-c	Ifngr1	1.57013e-59	4.87571e-55	1.95251	0.955	0.614
NK-c	Crem	5.11721e-44	1.58905e-39	1.74947	0.485	0.062
NK-c	Vps37b	9.17737e-29	2.84985e-24	1.63977	0.64	0.293
NK-c	Emb	1.3339e-22	4.14217e-18	1.32647	0.75	0.496
NK-c	Sh2d2a	3.52628e-22	1.09502e-17	1.41984	0.655	0.366
NK-c	Tsc22d3	5.22934e-22	1.62387e-17	1.24165	0.55	0.231
NK-c	P2ry10	3.424e-19	1.06325e-14	1.28719	0.41	0.126
NK-c	Dgat1	5.22979e-19	1.62401e-14	1.04859	0.265	0.059
NK-c	Serpinb6b	6.26531e-19	1.94557e-14	1.38372	0.7	0.442
NK-c	Bcl2l11	2.99436e-16	9.2984e-12	1.30357	0.46	0.187
NK-c	Pik3r1	1.9083e-14	5.92583e-10	0.937531	0.63	0.431
NK-c	Ctla2a	2.73741e-14	8.50049e-10	0.841278	0.84	0.707
NK-c	Jak1	2.97633e-13	9.2424e-09	0.623587	0.905	0.827
NK-c	Cxcr4	3.26129e-13	1.01273e-08	0.934771	0.26	0.084
NK-c	Il2rb	4.51049e-13	1.40064e-08	0.616062	0.915	0.887
NK-c	Txnip	4.72405e-13	1.46696e-08	1.08313	0.655	0.488
NK-c	Zfp36l2	2.63217e-12	8.17368e-08	0.850157	0.73	0.617
NK-c	Gimap3	3.73894e-12	1.16105e-07	0.817232	0.75	0.596
NK-c	Ets1	5.39308e-12	1.67471e-07	0.921792	0.71	0.59
NK-c	Klrb1b	6.82636e-12	2.11979e-07	1.08548	0.415	0.225
NK-c	Celf2	1.54245e-11	4.78978e-07	0.938798	0.68	0.546
NK-c	Dennd4a	2.44199e-11	7.58311e-07	1.12825	0.565	0.368
NK-c	Itgb3	5.11403e-11	1.58806e-06	0.891694	0.175	0.028
NK-c	Fosl2	1.03011e-10	3.19881e-06	1.05553	0.33	0.112
NK-c	Tecpr1	2.05977e-10	6.39619e-06	0.986575	0.59	0.373
NK-c	Fam107b	2.1763e-10	6.75807e-06	1.07057	0.505	0.326
NK-c	Litaf	6.18578e-10	1.92087e-05	0.918862	0.245	0.074
NK-c	Ptpn22	7.29198e-10	2.26438e-05	0.848411	0.555	0.402
NK-c	Epb41	2.54798e-09	7.91223e-05	0.867382	0.32	0.151
NK-c	Cables1	8.1489e-09	0.000253048	0.571364	0.125	0.013
NK-c	AW112010	1.24741e-08	0.000387358	0.477641	1	0.99
NK-c	Sult2b1	1.38872e-08	0.00043124	0.681407	0.13	0.015
NK-c	Hvcn1	1.43551e-08	0.00044577	1.15897	0.34	0.156
NK-c	Ndrg1	1.60131e-08	0.000497256	0.530771	0.12	0.021
NK-c	Tnfaip3	1.77556e-08	0.000551363	0.873461	0.32	0.145
NK-c	Ubb	2.3573e-08	0.000732011	0.353327	0.98	0.981
NK-c	Pmepa1	4.07993e-08	0.00126694	0.526907	0.135	0.033
NK-c	Irf8	4.38256e-08	0.00136091	0.733692	0.66	0.48
NK-c	Serpinb9	6.1112e-08	0.00189771	0.703224	0.585	0.422
NK-c	Gpr171	8.51171e-08	0.00264314	0.789395	0.465	0.305
NK-c	Gimap6	1.13648e-07	0.0035291	0.542612	0.735	0.705
NK-c	Serinc3	1.14317e-07	0.00354987	0.714945	0.715	0.624
NK-c	Trbc1	1.40758e-07	0.00437096	0.568185	0.745	0.686
NK-c	Irak2	1.78683e-07	0.00554866	0.716036	0.175	0.059
NK-c	Ubc	2.27603e-07	0.00706777	0.410816	0.76	0.752
NK-c	Srgn	3.92474e-07	0.0121875	0.482314	0.84	0.796
NK-c	Lyst	1.03265e-06	0.032067	0.756016	0.265	0.121
NK-c	Abcb1b	1.03701e-06	0.0322021	0.548616	0.11	0.023
NK-c	Ccl5	1.1589e-06	0.0359874	0.424367	0.995	0.981
NK-c	Hmgb2	1.30783e-06	0.040612	0.669708	0.725	0.637
NK-c	Hip1r	1.33631e-06	0.0414965	0.604385	0.22	0.109
NK-c	Satb1	1.41258e-06	0.0438648	0.720284	0.585	0.478
NK-e	Npm1	1.20705e-122	3.74826e-118	1.66436	0.997	0.853
NK-e	Ncl	7.70647e-118	2.39309e-113	1.89041	0.99	0.659
NK-e	Nme1	2.17652e-114	6.75874e-110	1.67154	0.981	0.557
NK-e	Hsp90ab1	3.90854e-113	1.21372e-108	1.36937	1	0.885
NK-e	Eif5a	1.09693e-111	3.4063e-107	1.65045	0.996	0.76
NK-e	Gzmb	1.36266e-108	4.23146e-104	2.50723	0.932	0.368
NK-e	Ptma	1.05476e-102	3.27536e-98	1.10718	1	0.971
NK-e	Ranbp1	1.47294e-102	4.57392e-98	1.65437	0.939	0.398
NK-e	Ran	5.05392e-99	1.56939e-94	1.43798	0.988	0.643
NK-e	Hspe1	7.3606e-98	2.28569e-93	1.48303	0.972	0.594
NK-e	Eif4a1	7.63348e-96	2.37042e-91	1.41124	0.988	0.685
NK-e	Ppp1r14b	2.09333e-93	6.50041e-89	1.64718	0.91	0.332
NK-e	Hspa8	4.18878e-81	1.30074e-76	1.16541	0.997	0.918
NK-e	Mif	9.34114e-79	2.90071e-74	1.46144	0.928	0.471
NK-e	Slc25a5	1.03744e-78	3.22156e-74	1.17617	0.96	0.642
NK-e	Hspd1	1.70467e-78	5.29351e-74	1.46825	0.887	0.343
NK-e	Srm	4.09886e-78	1.27282e-73	1.54886	0.699	0.101
NK-e	Serbp1	8.41151e-76	2.61203e-71	1.14508	0.989	0.772
NK-e	C1qbp	1.83009e-68	5.68299e-64	1.39271	0.823	0.251
NK-e	Cycs	1.50743e-67	4.68101e-63	1.27183	0.891	0.4
NK-e	Nhp2	1.30164e-66	4.04199e-62	1.34125	0.838	0.285
NK-e	Npm3	2.24324e-66	6.96592e-62	1.26151	0.82	0.313
NK-e	Set	2.9712e-66	9.22646e-62	1.05803	0.96	0.63
NK-e	Mrto4	3.38687e-66	1.05173e-61	1.3235	0.721	0.146
NK-e	Ppa1	1.40456e-64	4.36157e-60	1.22772	0.689	0.149
NK-e	Pa2g4	2.81381e-64	8.73773e-60	1.24266	0.765	0.231
NK-e	Fbl	8.36229e-61	2.59674e-56	1.22342	0.83	0.309
NK-e	Hsp90aa1	8.65881e-61	2.68882e-56	1.04591	0.95	0.608
NK-e	Gnl3	9.28378e-61	2.88289e-56	1.26127	0.714	0.19
NK-e	Rps17	9.73443e-59	3.02283e-54	0.819481	0.986	0.886
NK-e	Nop58	4.85974e-58	1.5091e-53	1.23297	0.749	0.214
NK-e	Timm8a1	5.9122e-58	1.83592e-53	1.09436	0.581	0.113
NK-e	Snrpf	2.16389e-57	6.71952e-53	0.975152	0.927	0.565
NK-e	Cct3	3.04993e-57	9.47094e-53	1.10989	0.84	0.354
NK-e	Phgdh	1.36506e-56	4.23893e-52	1.2356	0.618	0.149
NK-e	Anp32b	1.76616e-55	5.48445e-51	1.0557	0.948	0.613
NK-e	Hspa5	1.54893e-53	4.80989e-49	1.12024	0.92	0.557
NK-e	Gadd45g	6.84051e-53	2.12418e-48	1.54336	0.481	0.098
NK-e	Ybx3	2.42895e-52	7.54261e-48	1.20866	0.761	0.271
NK-e	Rps2	5.7154e-52	1.7748e-47	0.685648	0.999	0.982
NK-e	Ebna1bp2	1.25623e-50	3.90096e-46	1.11312	0.743	0.256
NK-e	Snrpd1	2.17116e-50	6.74211e-46	1.08569	0.834	0.372
NK-e	Mybbp1a	4.43941e-50	1.37857e-45	1.08461	0.63	0.139
NK-e	Rsl1d1	1.20611e-49	3.74533e-45	1.01802	0.746	0.272
NK-e	Cct8	3.05461e-49	9.48549e-45	0.956639	0.867	0.449
NK-e	Nolc1	4.81888e-49	1.49641e-44	1.10578	0.604	0.15
NK-e	Rps27l	5.81817e-49	1.80672e-44	1.04719	0.893	0.51
NK-e	Ddx21	7.83112e-48	2.4318e-43	1.22191	0.802	0.297
NK-e	Emc6	8.07198e-48	2.50659e-43	0.702521	0.66	0.272
NK-e	Nsun2	8.87041e-47	2.75453e-42	0.927776	0.575	0.148
NK-e	Tomm20	1.35037e-46	4.19332e-42	1.01279	0.893	0.526
NK-e	Dkc1	1.97468e-46	6.13196e-42	1.01433	0.645	0.184
NK-e	Mettl1	7.26457e-46	2.25587e-41	1.04996	0.485	0.072
NK-e	Tomm5	1.2175e-45	3.78071e-41	1.04616	0.821	0.406
NK-e	Nop56	5.31044e-45	1.64905e-40	1.17231	0.723	0.219
NK-e	Snu13	1.19187e-44	3.70111e-40	1.03053	0.892	0.478
NK-e	Cct5	1.60426e-44	4.98172e-40	0.912848	0.867	0.479
NK-e	Bzw2	1.99357e-44	6.19062e-40	1.01194	0.584	0.146
NK-e	Atp5g1	3.15829e-44	9.80744e-40	0.924113	0.917	0.573
NK-e	Prmt1	4.3544e-44	1.35217e-39	0.996633	0.75	0.305
NK-e	Hint1	7.66289e-44	2.37956e-39	0.84286	0.952	0.711
NK-e	Odc1	1.34459e-43	4.17536e-39	1.07322	0.643	0.177
NK-e	Wdr43	1.49716e-43	4.64914e-39	0.895196	0.56	0.172
NK-e	Rexo2	1.83917e-43	5.71118e-39	0.970267	0.688	0.244
NK-e	Eef1e1	2.67016e-43	8.29164e-39	1.02389	0.579	0.143
NK-e	Impdh2	4.24839e-43	1.31925e-38	0.855706	0.584	0.199
NK-e	Eif2s2	4.41385e-43	1.37063e-38	0.931194	0.899	0.519
NK-e	Eif2s1	4.79946e-43	1.49038e-38	0.827596	0.695	0.284
NK-e	Snrpd3	5.70964e-43	1.77301e-38	0.871229	0.79	0.361
NK-e	Snrpa1	8.44505e-43	2.62244e-38	0.964961	0.67	0.224
NK-e	Srsf2	1.25134e-42	3.88578e-38	1.00982	0.871	0.423
NK-e	Pfn1	2.04978e-42	6.36519e-38	0.530793	1	0.99
NK-e	Prf1	2.6526e-42	8.23713e-38	0.933865	0.936	0.64
NK-e	Lyar	3.95865e-42	1.22928e-37	0.954861	0.596	0.167
NK-e	Irf8	7.34375e-42	2.28045e-37	0.952196	0.842	0.456
NK-e	Ppia	2.00723e-41	6.23304e-37	0.538569	1	0.983
NK-e	Noc2l	5.48285e-41	1.70259e-36	0.970595	0.548	0.124
NK-e	Hnrnpu	1.93837e-40	6.01924e-36	0.724711	0.899	0.566
NK-e	Ndufab1	2.09454e-40	6.50418e-36	0.795038	0.709	0.307
NK-e	Timm10	3.5685e-40	1.10812e-35	0.802198	0.495	0.122
NK-e	Hspa9	3.62849e-40	1.12675e-35	0.963628	0.627	0.185
NK-e	Magohb	4.02293e-40	1.24924e-35	0.915334	0.532	0.156
NK-e	G3bp1	4.35636e-40	1.35278e-35	0.882239	0.832	0.413
NK-e	Apex1	6.04124e-40	1.87599e-35	0.83598	0.408	0.063
NK-e	Srsf3	1.39541e-39	4.33316e-35	0.749727	0.944	0.665
NK-e	Nop16	1.54128e-39	4.78614e-35	0.863539	0.422	0.064
NK-e	Gar1	2.7931e-39	8.67341e-35	0.94007	0.566	0.15
NK-e	Rrs1	1.32285e-38	4.10786e-34	0.794538	0.41	0.086
NK-e	Cox5a	5.29122e-38	1.64308e-33	0.709076	0.931	0.636
NK-e	Actb	7.91794e-38	2.45876e-33	0.442816	1	1
NK-e	Srsf7	7.95096e-38	2.46901e-33	0.919634	0.718	0.298
NK-e	Ldha	1.3332e-37	4.14e-33	0.950374	0.871	0.53
NK-e	Timm9	1.47715e-37	4.587e-33	0.885824	0.471	0.108
NK-e	Atp5b	1.66452e-37	5.16884e-33	0.682392	0.93	0.679
NK-e	Eif1ax	1.99998e-37	6.21055e-33	0.82027	0.688	0.282
NK-e	Tubb4b	5.46582e-37	1.6973e-32	0.858589	0.735	0.359
NK-e	Pdia6	6.58293e-37	2.0442e-32	0.900291	0.687	0.309
NK-e	Banf1	1.27134e-36	3.94788e-32	0.893551	0.735	0.323
NK-e	Mrpl12	1.6942e-36	5.26099e-32	0.904627	0.68	0.249
NK-e	Rbm3	2.15815e-36	6.70171e-32	0.726753	0.965	0.762
NK-e	Cacybp	7.41232e-36	2.30175e-31	0.776356	0.678	0.291
NK-e	Calr	1.26982e-35	3.94317e-31	0.912415	0.893	0.585
NK-e	Hnrnpab	1.39657e-35	4.33678e-31	0.982191	0.831	0.386
NK-e	Eif3a	2.80683e-35	8.71604e-31	0.813519	0.84	0.467
NK-e	Ybx1	4.1324e-35	1.28323e-30	0.784911	0.95	0.719
NK-e	Gzma	6.9125e-35	2.14654e-30	0.830375	0.93	0.712
NK-e	Cfl1	7.71575e-35	2.39597e-30	0.499216	0.99	0.923
NK-e	Nap1l1	8.23825e-35	2.55822e-30	0.816902	0.698	0.301
NK-e	Cct7	2.81688e-34	8.74724e-30	0.791998	0.79	0.415
NK-e	Hnrnpd	4.6965e-34	1.45841e-29	0.6562	0.79	0.457
NK-e	Phb	5.16479e-34	1.60382e-29	0.789924	0.456	0.112
NK-e	Tomm40	9.21124e-34	2.86037e-29	0.860446	0.55	0.166
NK-e	Uqcc2	1.38146e-33	4.28986e-29	0.873321	0.759	0.336
NK-e	Pum3	1.47041e-33	4.56607e-29	0.615322	0.42	0.124
NK-e	Cnbp	4.29879e-33	1.3349e-28	0.689233	0.886	0.585
NK-e	Zfp593	7.41795e-33	2.30349e-28	0.852318	0.496	0.135
NK-e	Tcp1	1.0881e-32	3.37887e-28	0.900752	0.767	0.337
NK-e	Nop10	1.29326e-32	4.01597e-28	0.833682	0.869	0.509
NK-e	Larp1	1.52665e-32	4.74069e-28	0.865902	0.569	0.202
NK-e	Ddx39	1.82813e-32	5.67689e-28	0.856448	0.671	0.251
NK-e	Rrp1b	2.9877e-32	9.2777e-28	0.866582	0.418	0.07
NK-e	Rps8	4.1633e-32	1.29283e-27	0.361505	0.999	0.998
NK-e	Pabpc4	4.93837e-32	1.53351e-27	0.81575	0.418	0.084
NK-e	Nifk	7.82547e-32	2.43004e-27	0.785269	0.484	0.137
NK-e	St13	2.03826e-31	6.32941e-27	0.808994	0.705	0.276
NK-e	Snrpa	5.25757e-31	1.63263e-26	0.653374	0.442	0.136
NK-e	Ppan	6.68812e-31	2.07686e-26	0.711522	0.399	0.095
NK-e	Rrp15	9.85219e-31	3.0594e-26	0.869512	0.454	0.088
NK-e	Cct2	1.07803e-30	3.34762e-26	0.864751	0.844	0.462
NK-e	Polr2f	1.50795e-30	4.68263e-26	0.777332	0.752	0.365
NK-e	Rpf2	1.60618e-30	4.98766e-26	0.641215	0.383	0.096
NK-e	Atad3a	2.00155e-30	6.2154e-26	0.780127	0.385	0.063
NK-e	Agpat3	4.63243e-30	1.43851e-25	0.769655	0.673	0.292
NK-e	Aprt	5.93708e-30	1.84364e-25	0.688576	0.613	0.265
NK-e	Ftsj3	6.09415e-30	1.89242e-25	0.738661	0.452	0.118
NK-e	Erh	1.18035e-29	3.66533e-25	0.69708	0.546	0.21
NK-e	Mrpl23	1.23082e-29	3.82205e-25	0.732316	0.717	0.345
NK-e	Rrp9	1.34715e-29	4.1833e-25	0.731369	0.411	0.105
NK-e	Dctpp1	1.44122e-29	4.47543e-25	0.728024	0.413	0.099
NK-e	Rcc2	1.90064e-29	5.90205e-25	0.75073	0.524	0.174
NK-e	Ddx18	3.04463e-29	9.45449e-25	0.732106	0.605	0.227
NK-e	Mrpl52	3.73705e-29	1.16046e-24	0.679425	0.846	0.517
NK-e	Gtpbp4	3.89784e-29	1.2104e-24	0.795111	0.607	0.222
NK-e	Ccdc86	5.19903e-29	1.61446e-24	0.620202	0.349	0.078
NK-e	Fam162a	6.21125e-29	1.92878e-24	0.832725	0.563	0.172
NK-e	Gspt1	6.86971e-29	2.13325e-24	0.768951	0.645	0.25
NK-e	Psme2	7.5648e-29	2.3491e-24	0.615535	0.883	0.583
NK-e	Actg1	8.15742e-29	2.53312e-24	0.443094	1	0.986
NK-e	Lsm7	1.36799e-28	4.248e-24	0.714237	0.546	0.194
NK-e	Rpl15	1.42649e-28	4.42967e-24	0.42731	0.997	0.972
NK-e	Ifrd2	1.72949e-28	5.37058e-24	0.602323	0.282	0.037
NK-e	Gcsh	2.3042e-28	7.15522e-24	0.677639	0.352	0.061
NK-e	Snrpe	2.37489e-28	7.37473e-24	0.579477	0.931	0.69
NK-e	Ndufaf4	2.90765e-28	9.02913e-24	0.736503	0.422	0.112
NK-e	Txnl4a	3.05843e-28	9.49733e-24	0.713322	0.524	0.179
NK-e	Mat2a	3.65601e-28	1.1353e-23	0.942629	0.718	0.288
NK-e	Mdn1	4.32218e-28	1.34217e-23	0.701401	0.358	0.08
NK-e	Mthfd1	5.52956e-28	1.71709e-23	0.614994	0.287	0.05
NK-e	Serpinb9	1.12954e-27	3.50756e-23	0.815722	0.761	0.4
NK-e	Gpatch4	1.69193e-27	5.25396e-23	0.761289	0.37	0.061
NK-e	Pus7	1.74498e-27	5.41869e-23	0.671203	0.282	0.031
NK-e	Krtcap2	4.11997e-27	1.27937e-22	0.603786	0.886	0.616
NK-e	Llph	4.67963e-27	1.45316e-22	0.809108	0.779	0.402
NK-e	Sub1	9.24793e-27	2.87176e-22	0.492685	0.978	0.883
NK-e	U2af1	1.24719e-26	3.87291e-22	0.604533	0.665	0.323
NK-e	Tuba1b	1.38764e-26	4.30905e-22	0.755733	0.611	0.276
NK-e	Txn2	1.73954e-26	5.40179e-22	0.725939	0.654	0.292
NK-e	Timm17a	2.00463e-26	6.22499e-22	0.674415	0.54	0.194
NK-e	Mak16	2.10383e-26	6.53303e-22	0.609472	0.458	0.158
NK-e	Hspa4	2.88588e-26	8.96151e-22	0.675129	0.614	0.244
NK-e	Mrpl15	2.99829e-26	9.31058e-22	0.549387	0.518	0.213
NK-e	Canx	3.00486e-26	9.33099e-22	0.661106	0.678	0.324
NK-e	Cdk6	3.81502e-26	1.18468e-21	0.714783	0.378	0.098
NK-e	Eif3b	6.46419e-26	2.00732e-21	0.8205	0.628	0.221
NK-e	Eif4e	1.04952e-25	3.25907e-21	0.701647	0.526	0.174
NK-e	Rps26	1.20179e-25	3.73192e-21	0.436424	0.997	0.974
NK-e	Pfdn2	1.34388e-25	4.17316e-21	0.732677	0.722	0.363
NK-e	Bop1	1.89488e-25	5.88418e-21	0.533374	0.366	0.11
NK-e	Pno1	2.48979e-25	7.73154e-21	0.605987	0.319	0.063
NK-e	Fubp1	2.88589e-25	8.96155e-21	0.762933	0.84	0.465
NK-e	Lsm2	2.99515e-25	9.30085e-21	0.632411	0.535	0.203
NK-e	Uchl3	4.59236e-25	1.42607e-20	0.687048	0.532	0.18
NK-e	Eif1	4.87896e-25	1.51506e-20	0.394143	0.999	0.972
NK-e	Psma7	5.6759e-25	1.76254e-20	0.544213	0.887	0.633
NK-e	Btf3	5.94305e-25	1.8455e-20	0.47366	0.981	0.887
NK-e	Hnrnpf	8.70745e-25	2.70392e-20	0.573082	0.971	0.802
NK-e	Ccnd2	1.36076e-24	4.22557e-20	0.622772	0.937	0.672
NK-e	Psmb5	1.37082e-24	4.2568e-20	0.590676	0.803	0.479
NK-e	Larp4	2.36867e-24	7.35542e-20	0.582012	0.38	0.11
NK-e	Hsp90b1	2.47113e-24	7.67359e-20	0.726765	0.883	0.6
NK-e	Eprs	2.58766e-24	8.03546e-20	0.774589	0.588	0.222
NK-e	Ipo5	3.49878e-24	1.08647e-19	0.623329	0.35	0.082
NK-e	Mphosph10	3.94441e-24	1.22486e-19	0.618237	0.457	0.151
NK-e	Rps27a	3.95443e-24	1.22797e-19	0.275304	1	0.998
NK-e	Pdcd11	4.30791e-24	1.33774e-19	0.612155	0.375	0.109
NK-e	Tkt	4.8476e-24	1.50533e-19	0.732092	0.684	0.311
NK-e	Eef1g	4.90324e-24	1.5226e-19	0.577745	0.954	0.779
NK-e	Rpl41	7.10005e-24	2.20478e-19	0.350931	0.999	0.995
NK-e	Nudc	1.01697e-23	3.158e-19	0.689989	0.667	0.328
NK-e	Syncrip	1.05489e-23	3.27574e-19	0.659999	0.658	0.295
NK-e	Mpp6	1.2183e-23	3.78319e-19	0.632625	0.456	0.151
NK-e	Ssrp1	1.27636e-23	3.96348e-19	0.712634	0.64	0.298
NK-e	Eif5b	1.94322e-23	6.03428e-19	0.608226	0.707	0.362
NK-e	Naca	2.09286e-23	6.49895e-19	0.377091	0.99	0.928
NK-e	Prdx1	2.59158e-23	8.04763e-19	0.57223	0.855	0.576
NK-e	Ruvbl1	3.07639e-23	9.5531e-19	0.600562	0.435	0.14
NK-e	Dnajc2	3.39107e-23	1.05303e-18	0.541365	0.541	0.234
NK-e	Mthfd2	3.87593e-23	1.20359e-18	0.531245	0.234	0.049
NK-e	Rpn1	3.95273e-23	1.22744e-18	0.732049	0.544	0.199
NK-e	Shmt2	4.4424e-23	1.3795e-18	0.586802	0.328	0.074
NK-e	Alkbh1	4.95021e-23	1.53719e-18	0.722798	0.495	0.151
NK-e	Eif3g	7.73715e-23	2.40262e-18	0.650713	0.685	0.33
NK-e	Manf	7.77109e-23	2.41316e-18	0.827689	0.738	0.407
NK-e	Phb2	8.04724e-23	2.49891e-18	0.650071	0.721	0.399
NK-e	Rps25	9.54672e-23	2.96454e-18	0.356016	0.995	0.968
NK-e	Yrdc	9.9193e-23	3.08024e-18	0.573191	0.39	0.125
NK-e	Rbm8a	1.01181e-22	3.14197e-18	0.568714	0.692	0.356
NK-e	Mrpl20	1.2479e-22	3.87511e-18	0.644026	0.682	0.343
NK-e	Nars	1.41778e-22	4.40264e-18	0.64196	0.519	0.188
NK-e	Gars	1.44325e-22	4.48171e-18	0.591581	0.401	0.134
NK-e	Strap	1.61551e-22	5.01663e-18	0.57143	0.525	0.216
NK-e	Nudcd2	1.6175e-22	5.02282e-18	0.590252	0.394	0.121
NK-e	Hdgf	2.5809e-22	8.01448e-18	0.764426	0.647	0.276
NK-e	Bysl	2.64718e-22	8.2203e-18	0.554497	0.315	0.08
NK-e	Fkbp1a	2.75838e-22	8.56559e-18	0.670817	0.711	0.341
NK-e	Ptges3	2.95429e-22	9.17396e-18	0.683006	0.639	0.284
NK-e	Lap3	3.46339e-22	1.07549e-17	0.645567	0.358	0.089
NK-e	Lsm6	3.8596e-22	1.19852e-17	0.557852	0.646	0.314
NK-e	Syce2	4.13208e-22	1.28314e-17	0.628377	0.284	0.05
NK-e	Rpl36al	4.61329e-22	1.43257e-17	0.554176	0.902	0.661
NK-e	Tma16	6.41395e-22	1.99172e-17	0.570597	0.276	0.046
NK-e	Mrpl17	8.41938e-22	2.61447e-17	0.532887	0.425	0.159
NK-e	St6galnac4	1.06015e-21	3.29209e-17	0.513776	0.332	0.097
NK-e	Rars	1.08866e-21	3.38061e-17	0.535353	0.423	0.144
NK-e	Rpl35	1.13278e-21	3.51764e-17	0.364876	0.988	0.931
NK-e	Aen	1.37523e-21	4.27049e-17	0.506754	0.318	0.087
NK-e	Mrps28	1.67797e-21	5.21058e-17	0.636534	0.343	0.076
NK-e	Wdr12	1.75806e-21	5.4593e-17	0.660277	0.32	0.069
NK-e	Rsl24d1	2.43726e-21	7.56843e-17	0.62329	0.457	0.162
NK-e	Slc29a1	2.73881e-21	8.50482e-17	0.576315	0.29	0.056
NK-e	Kars	3.07436e-21	9.54682e-17	0.501303	0.358	0.119
NK-e	Snrpb	3.28792e-21	1.021e-16	0.590693	0.874	0.57
NK-e	Hnrnpdl	3.40464e-21	1.05724e-16	0.542177	0.608	0.279
NK-e	Bax	3.4049e-21	1.05732e-16	0.736492	0.75	0.389
NK-e	Ddx27	4.13728e-21	1.28475e-16	0.52534	0.423	0.151
NK-e	Fkbp4	4.20491e-21	1.30575e-16	0.613539	0.472	0.174
NK-e	Magoh	4.33441e-21	1.34597e-16	0.520535	0.679	0.351
NK-e	Nol11	4.67344e-21	1.45124e-16	0.484483	0.338	0.108
NK-e	Rpl7a	5.35137e-21	1.66176e-16	0.441062	0.988	0.921
NK-e	Rpl31	6.34768e-21	1.97115e-16	0.594612	0.952	0.787
NK-e	Polr2h	7.92797e-21	2.46187e-16	0.601191	0.44	0.141
NK-e	Tuba1c	9.43008e-21	2.92832e-16	0.715015	0.474	0.155
NK-e	Pam16	1.24117e-20	3.8542e-16	0.529052	0.438	0.165
NK-e	Cyc1	1.30631e-20	4.05649e-16	0.487624	0.561	0.258
NK-e	Eif3j1	1.4696e-20	4.56354e-16	0.536799	0.523	0.234
NK-e	Tsr1	1.51814e-20	4.71427e-16	0.510291	0.251	0.055
NK-e	Rpl8	1.7947e-20	5.57308e-16	0.261924	1	0.994
NK-e	Psmc5	2.38272e-20	7.39906e-16	0.493655	0.556	0.265
NK-e	Ndufb4	2.4321e-20	7.5524e-16	0.531185	0.722	0.392
NK-e	Ifng	2.80675e-20	8.71581e-16	1.169	0.495	0.229
NK-e	Glrx3	2.8537e-20	8.86161e-16	0.558881	0.648	0.338
NK-e	Rpl7l1	3.50162e-20	1.08736e-15	0.555287	0.471	0.183
NK-e	Ppid	3.78834e-20	1.17639e-15	0.597968	0.457	0.165
NK-e	Cd3eap	5.4193e-20	1.68285e-15	0.540242	0.274	0.059
NK-e	Pgam1	6.06189e-20	1.8824e-15	0.560659	0.644	0.334
NK-e	Wdr83os	7.10167e-20	2.20528e-15	0.528633	0.63	0.32
NK-e	Denr	7.94587e-20	2.46743e-15	0.580628	0.583	0.268
NK-e	Cox7b	8.14443e-20	2.52909e-15	0.434991	0.878	0.642
NK-e	Mrpl54	8.82968e-20	2.74188e-15	0.562183	0.482	0.187
NK-e	Ndufa4	9.21674e-20	2.86208e-15	0.418401	0.954	0.817
NK-e	Nop14	9.76732e-20	3.03304e-15	0.577616	0.382	0.111
NK-e	Pdap1	1.02782e-19	3.1917e-15	0.611222	0.554	0.235
NK-e	Pfdn4	1.07629e-19	3.34221e-15	0.449034	0.366	0.132
NK-e	Abce1	1.47687e-19	4.58614e-15	0.603341	0.409	0.133
NK-e	Stoml2	1.82495e-19	5.66702e-15	0.488025	0.429	0.159
NK-e	Ruvbl2	2.07351e-19	6.43888e-15	0.461277	0.306	0.086
NK-e	Galk1	2.28883e-19	7.10751e-15	0.619369	0.328	0.063
NK-e	Utp14a	2.98976e-19	9.28411e-15	0.514434	0.361	0.117
NK-e	Uqcrq	3.20869e-19	9.96394e-15	0.486776	0.806	0.528
NK-e	Utp18	3.51267e-19	1.09079e-14	0.568148	0.362	0.101
NK-e	Chchd4	3.63652e-19	1.12925e-14	0.573095	0.305	0.07
NK-e	Tmem238	4.15072e-19	1.28892e-14	0.667606	0.352	0.084
NK-e	Lilr4b	4.50717e-19	1.39961e-14	0.627737	0.254	0.063
NK-e	Mydgf	4.79173e-19	1.48798e-14	0.644984	0.541	0.216
NK-e	Pgk1	5.46973e-19	1.69852e-14	0.673849	0.631	0.294
NK-e	Ddx10	5.48349e-19	1.70279e-14	0.574501	0.425	0.154
NK-e	Ndufa12	6.72401e-19	2.08801e-14	0.611738	0.648	0.3
NK-e	Psat1	6.85624e-19	2.12907e-14	0.390406	0.209	0.05
NK-e	Tnfrsf9	7.03994e-19	2.18611e-14	0.841743	0.384	0.145
NK-e	Pebp1	8.39315e-19	2.60632e-14	0.519194	0.732	0.424
NK-e	Taf1d	8.81834e-19	2.73836e-14	0.609681	0.574	0.257
NK-e	Idh3a	1.2969e-18	4.02727e-14	0.511679	0.401	0.139
NK-e	Sssca1	1.30674e-18	4.05783e-14	0.661323	0.384	0.099
NK-e	Gart	1.33987e-18	4.16069e-14	0.58491	0.332	0.086
NK-e	Psme3	1.3522e-18	4.199e-14	0.529041	0.421	0.15
NK-e	Pcbp1	1.37632e-18	4.2739e-14	0.681364	0.729	0.384
NK-e	Pim3	2.16802e-18	6.73236e-14	0.537947	0.295	0.083
NK-e	Cdv3	2.20148e-18	6.83625e-14	0.6404	0.608	0.268
NK-e	Tmem147	2.23083e-18	6.92739e-14	0.516264	0.393	0.143
NK-e	Tuba4a	3.04064e-18	9.44211e-14	0.59519	0.488	0.174
NK-e	Sdad1	3.09646e-18	9.61544e-14	0.465038	0.253	0.06
NK-e	Smarcc1	3.34884e-18	1.03992e-13	0.400474	0.338	0.127
NK-e	Srsf6	3.45551e-18	1.07304e-13	0.544499	0.624	0.302
NK-e	Prmt7	3.81928e-18	1.186e-13	0.492141	0.251	0.054
NK-e	Prpf31	3.98802e-18	1.2384e-13	0.416503	0.342	0.132
NK-e	Etf1	4.05823e-18	1.2602e-13	0.522804	0.443	0.169
NK-e	Fkbp2	4.13677e-18	1.28459e-13	0.668081	0.52	0.193
NK-e	Tars	4.57384e-18	1.42032e-13	0.527129	0.324	0.1
NK-e	Bola2	5.04326e-18	1.56608e-13	0.623657	0.71	0.372
NK-e	Eloc	5.2674e-18	1.63569e-13	0.486167	0.662	0.345
NK-e	Slc19a1	6.45349e-18	2.004e-13	0.45562	0.207	0.028
NK-e	Ltv1	6.66713e-18	2.07034e-13	0.578847	0.345	0.091
NK-e	Wdr75	8.42604e-18	2.61654e-13	0.483418	0.257	0.065
NK-e	Polr3d	9.16064e-18	2.84465e-13	0.468784	0.256	0.059
NK-e	Wdr46	9.28304e-18	2.88266e-13	0.524243	0.283	0.065
NK-e	Hnrnpa1	1.14739e-17	3.56299e-13	0.592247	0.808	0.494
NK-e	Atic	1.3119e-17	4.07385e-13	0.57676	0.325	0.085
NK-e	Cad	1.35749e-17	4.21542e-13	0.443062	0.24	0.062
NK-e	Iars	1.82887e-17	5.67918e-13	0.431604	0.256	0.07
NK-e	Thyn1	2.40484e-17	7.46776e-13	0.432857	0.303	0.1
NK-e	Psma4	2.61195e-17	8.11088e-13	0.506278	0.721	0.426
NK-e	Anp32e	2.83784e-17	8.81234e-13	0.406097	0.49	0.228
NK-e	Bspry	2.83925e-17	8.81672e-13	0.489585	0.223	0.037
NK-e	Aatf	3.17331e-17	9.85409e-13	0.475985	0.318	0.094
NK-e	Eif1a	3.63498e-17	1.12877e-12	0.553687	0.424	0.157
NK-e	Ola1	3.73903e-17	1.16108e-12	0.405842	0.44	0.202
NK-e	Pdia3	3.85283e-17	1.19642e-12	0.465502	0.634	0.368
NK-e	Wdr18	3.90297e-17	1.21199e-12	0.448981	0.32	0.099
NK-e	Cluh	4.00613e-17	1.24402e-12	0.468586	0.207	0.036
NK-e	Cox6a1	4.14272e-17	1.28644e-12	0.394104	0.808	0.548
NK-e	Bcap29	4.70107e-17	1.45982e-12	0.545788	0.36	0.108
NK-e	Eno1	5.153e-17	1.60016e-12	0.584268	0.751	0.454
NK-e	Taf10	5.72237e-17	1.77697e-12	0.461195	0.85	0.577
NK-e	Psmb6	6.66164e-17	2.06864e-12	0.326956	0.698	0.452
NK-e	Ndufb6	6.67165e-17	2.07175e-12	0.448198	0.528	0.259
NK-e	Znhit6	6.94226e-17	2.15578e-12	0.477217	0.267	0.071
NK-e	Hnrnpc	7.0171e-17	2.17902e-12	0.360768	0.69	0.421
NK-e	Nop2	7.10466e-17	2.20621e-12	0.4406	0.213	0.042
NK-e	Bzw1	7.91903e-17	2.4591e-12	0.463368	0.642	0.363
NK-e	Ssr2	1.06852e-16	3.31808e-12	0.430016	0.572	0.314
NK-e	Hprt	1.08574e-16	3.37155e-12	0.441788	0.58	0.303
NK-e	Esf1	1.22252e-16	3.79629e-12	0.501481	0.476	0.194
NK-e	Rpl28	1.2632e-16	3.92262e-12	0.351799	0.997	0.982
NK-e	Polr1b	1.38258e-16	4.29332e-12	0.359706	0.166	0.028
NK-e	Pdcd5	1.44999e-16	4.50265e-12	0.343979	0.655	0.391
NK-e	Psma5	1.49047e-16	4.62836e-12	0.506585	0.652	0.347
NK-e	Mrpl42	1.52368e-16	4.73149e-12	0.483843	0.535	0.251
NK-e	Tmem37	1.82052e-16	5.65325e-12	0.472622	0.467	0.221
NK-e	Timm13	1.83688e-16	5.70405e-12	0.489828	0.7	0.404
NK-e	Alyref	1.84709e-16	5.73576e-12	0.617919	0.542	0.222
NK-e	Snrpd2	2.31074e-16	7.17553e-12	0.42838	0.843	0.596
NK-e	Ubl4a	2.33223e-16	7.24227e-12	0.437683	0.424	0.168
NK-e	Stip1	2.69088e-16	8.35599e-12	0.528252	0.453	0.185
NK-e	Clptm1l	3.02941e-16	9.40723e-12	0.417066	0.457	0.22
NK-e	Acsl5	3.32842e-16	1.03357e-11	0.344687	0.378	0.171
NK-e	Xcl1	3.45051e-16	1.07149e-11	1.30425	0.826	0.687
NK-e	Eif3c	3.4713e-16	1.07794e-11	0.576961	0.816	0.486
NK-e	Ndufc2	3.50885e-16	1.0896e-11	0.412269	0.605	0.338
NK-e	Pfdn6	3.84267e-16	1.19326e-11	0.465058	0.561	0.263
NK-e	Gsto1	3.90015e-16	1.21111e-11	0.455369	0.253	0.063
NK-e	Cox7a2	4.36603e-16	1.35578e-11	0.346548	0.887	0.71
NK-e	Cebpz	4.52341e-16	1.40465e-11	0.592658	0.543	0.228
NK-e	Sfxn1	4.77485e-16	1.48273e-11	0.564782	0.481	0.192
NK-e	Nip7	4.80089e-16	1.49082e-11	0.495171	0.412	0.157
NK-e	Mrps15	4.90855e-16	1.52425e-11	0.361901	0.45	0.222
NK-e	Polr2l	5.97645e-16	1.85587e-11	0.481785	0.361	0.118
NK-e	Bccip	6.52135e-16	2.02507e-11	0.538947	0.479	0.199
NK-e	Emg1	6.65164e-16	2.06553e-11	0.491785	0.696	0.385
NK-e	Exosc8	6.88459e-16	2.13787e-11	0.385216	0.414	0.191
NK-e	Farsb	7.45212e-16	2.31411e-11	0.396422	0.271	0.085
NK-e	Pusl1	7.61845e-16	2.36576e-11	0.375356	0.188	0.028
NK-e	Agpat5	8.25331e-16	2.5629e-11	0.542015	0.324	0.086
NK-e	Pprc1	8.55349e-16	2.65611e-11	0.403481	0.199	0.041
NK-e	Ssb	8.94137e-16	2.77656e-11	0.468993	0.791	0.497
NK-e	Eef1akmt4	1.25757e-15	3.90514e-11	0.332892	0.138	0.018
NK-e	Clns1a	1.27611e-15	3.96269e-11	0.387223	0.38	0.158
NK-e	Tcerg1	1.33205e-15	4.1364e-11	0.528197	0.37	0.125
NK-e	Rcl1	1.38963e-15	4.31521e-11	0.4015	0.239	0.059
NK-e	Hirip3	1.43956e-15	4.47028e-11	0.397512	0.183	0.033
NK-e	Tmed5	1.60518e-15	4.98456e-11	0.509702	0.697	0.384
NK-e	Rras2	1.63426e-15	5.07486e-11	0.459655	0.421	0.17
NK-e	Uck2	1.65336e-15	5.13417e-11	0.574407	0.289	0.053
NK-e	Ssr4	1.6857e-15	5.23459e-11	0.526351	0.832	0.54
NK-e	Psmd7	1.70855e-15	5.30556e-11	0.456156	0.537	0.257
NK-e	Eif4g1	1.71108e-15	5.31341e-11	0.636056	0.634	0.285
NK-e	Hsph1	1.83639e-15	5.70255e-11	0.431725	0.326	0.112
NK-e	Psmd12	1.93648e-15	6.01335e-11	0.420278	0.504	0.233
NK-e	Gnpnat1	2.58487e-15	8.0268e-11	0.388786	0.334	0.132
NK-e	Eif4a3	2.73054e-15	8.47914e-11	0.391671	0.537	0.271
NK-e	Cisd1	2.80104e-15	8.69808e-11	0.33149	0.305	0.117
NK-e	Mia2	2.83638e-15	8.80782e-11	0.398055	0.413	0.187
NK-e	Psma3	2.95051e-15	9.16221e-11	0.483769	0.84	0.541
NK-e	Mtap	3.25023e-15	1.00929e-10	0.373822	0.224	0.062
NK-e	Rnf126	3.47827e-15	1.08011e-10	0.421081	0.308	0.099
NK-e	Slc7a1	3.60501e-15	1.11946e-10	0.428195	0.277	0.087
NK-e	Hnrnpa2b1	4.04522e-15	1.25616e-10	0.323706	0.904	0.722
NK-e	Mettl16	4.0778e-15	1.26628e-10	0.385518	0.262	0.088
NK-e	Psme1	4.71727e-15	1.46485e-10	0.37927	0.932	0.757
NK-e	Mrps18b	4.88133e-15	1.5158e-10	0.476409	0.285	0.081
NK-e	Eif3i	5.2349e-15	1.62559e-10	0.412962	0.784	0.509
NK-e	Cfdp1	5.37274e-15	1.6684e-10	0.505662	0.472	0.202
NK-e	Tmed9	5.63672e-15	1.75037e-10	0.373696	0.775	0.509
NK-e	Psmc2	6.04191e-15	1.87619e-10	0.277655	0.445	0.24
NK-e	Romo1	6.27549e-15	1.94873e-10	0.386337	0.633	0.36
NK-e	Pak1ip1	6.39307e-15	1.98524e-10	0.321194	0.41	0.2
NK-e	Psmb2	7.70955e-15	2.39405e-10	0.54135	0.729	0.431
NK-e	Rpl14	8.17053e-15	2.5372e-10	0.329336	0.998	0.982
NK-e	Nudt5	8.94946e-15	2.77908e-10	0.510991	0.354	0.119
NK-e	Atp5f1	1.10132e-14	3.41992e-10	0.354546	0.868	0.664
NK-e	Nol8	1.16339e-14	3.61269e-10	0.444369	0.322	0.115
NK-e	Naa15	1.16795e-14	3.62684e-10	0.559489	0.477	0.192
NK-e	Cdk4	1.40843e-14	4.3736e-10	0.552398	0.55	0.248
NK-e	Lars	1.55956e-14	4.8429e-10	0.556041	0.36	0.113
NK-e	Atp2a2	1.67716e-14	5.20808e-10	0.410004	0.313	0.111
NK-e	Polr1d	2.04226e-14	6.34184e-10	0.431737	0.823	0.573
NK-e	Ywhae	2.04266e-14	6.34306e-10	0.445673	0.677	0.396
NK-e	Psma2	2.06289e-14	6.40589e-10	0.381493	0.819	0.611
NK-e	Prpf19	2.33468e-14	7.24987e-10	0.378714	0.387	0.16
NK-e	Exosc7	2.41915e-14	7.51219e-10	0.391126	0.384	0.167
NK-e	Fam136a	2.5074e-14	7.78623e-10	0.439393	0.264	0.064
NK-e	Tcof1	2.55775e-14	7.94259e-10	0.409482	0.375	0.168
NK-e	Higd1a	2.58555e-14	8.0289e-10	0.399933	0.656	0.387
NK-e	Psmd6	2.59512e-14	8.05862e-10	0.394323	0.492	0.245
NK-e	Chchd1	2.77348e-14	8.61249e-10	0.58459	0.622	0.284
NK-e	Ube2n	2.89984e-14	9.00487e-10	0.324043	0.571	0.327
NK-e	Dctd	3.15222e-14	9.78859e-10	0.33526	0.138	0.016
NK-e	Grwd1	3.31308e-14	1.02881e-09	0.428201	0.232	0.048
NK-e	Rbx1	3.55144e-14	1.10283e-09	0.335638	0.865	0.651
NK-e	Ccdc115	3.6269e-14	1.12626e-09	0.332614	0.305	0.132
NK-e	Ydjc	3.88436e-14	1.20621e-09	0.357971	0.173	0.037
NK-e	Ndufaf8	3.91305e-14	1.21512e-09	0.384723	0.485	0.241
NK-e	Ubfd1	5.21354e-14	1.61896e-09	0.272214	0.223	0.083
NK-e	Nle1	5.27197e-14	1.6371e-09	0.375508	0.174	0.03
NK-e	Pfkp	5.34313e-14	1.6592e-09	0.427525	0.528	0.28
NK-e	Hnrnpa0	6.22868e-14	1.93419e-09	0.482351	0.85	0.573
NK-e	Pwp1	6.25028e-14	1.9409e-09	0.406663	0.243	0.065
NK-e	Surf2	6.50902e-14	2.02125e-09	0.40303	0.255	0.077
NK-e	Naa50	6.86951e-14	2.13319e-09	0.46623	0.37	0.137
NK-e	Exosc5	7.07191e-14	2.19604e-09	0.421288	0.423	0.18
NK-e	Psma6	7.57636e-14	2.35269e-09	0.348664	0.586	0.337
NK-e	Mrpl16	7.92733e-14	2.46167e-09	0.313535	0.309	0.132
NK-e	Fasn	8.10063e-14	2.51549e-09	0.423468	0.322	0.119
NK-e	Mdh2	8.25468e-14	2.56332e-09	0.349161	0.661	0.408
NK-e	Snhg6	9.7321e-14	3.02211e-09	0.472259	0.3	0.089
NK-e	Tmed2	1.08738e-13	3.37665e-09	0.418765	0.786	0.504
NK-e	Uqcr11	1.09389e-13	3.39685e-09	0.424335	0.76	0.483
NK-e	Hspbp1	1.11691e-13	3.46833e-09	0.344291	0.198	0.05
NK-e	Sar1a	1.13403e-13	3.52151e-09	0.403741	0.51	0.247
NK-e	Pole4	1.40431e-13	4.3608e-09	0.515516	0.567	0.278
NK-e	Psmg4	1.41135e-13	4.38268e-09	0.467922	0.448	0.194
NK-e	Dnajb11	1.45921e-13	4.53129e-09	0.520613	0.57	0.28
NK-e	Slc16a1	1.46617e-13	4.55289e-09	0.307604	0.142	0.023
NK-e	Zc3h15	1.56922e-13	4.8729e-09	0.366818	0.555	0.298
NK-e	Hnrnpa3	1.66725e-13	5.1773e-09	0.478973	0.884	0.655
NK-e	Sdf2l1	2.00507e-13	6.22635e-09	0.377196	0.368	0.181
NK-e	Ctps	2.17859e-13	6.76517e-09	0.510828	0.232	0.037
NK-e	Pes1	2.46675e-13	7.65998e-09	0.32639	0.254	0.089
NK-e	Kpnb1	2.49944e-13	7.7615e-09	0.48489	0.414	0.161
NK-e	Cdca7	2.50259e-13	7.7713e-09	0.320663	0.133	0.018
NK-e	Cdc34	2.83283e-13	8.79679e-09	0.34078	0.374	0.164
NK-e	Comtd1	2.96517e-13	9.20774e-09	0.38615	0.217	0.06
NK-e	Aimp2	3.17515e-13	9.8598e-09	0.498621	0.34	0.093
NK-e	Srsf10	3.18377e-13	9.88657e-09	0.4307	0.502	0.236
NK-e	Dcun1d5	3.35032e-13	1.04038e-08	0.362071	0.545	0.29
NK-e	Ube2s	3.67767e-13	1.14203e-08	0.523605	0.674	0.383
NK-e	Kcnq1ot1	3.73074e-13	1.15851e-08	0.557425	0.63	0.352
NK-e	Aimp1	3.91448e-13	1.21556e-08	0.263483	0.561	0.342
NK-e	Mtdh	3.95769e-13	1.22898e-08	0.45702	0.709	0.417
NK-e	Ostc	3.98441e-13	1.23728e-08	0.385312	0.647	0.385
NK-e	Trmt61a	4.08724e-13	1.26921e-08	0.426257	0.191	0.033
NK-e	Timm50	4.2284e-13	1.31305e-08	0.462282	0.349	0.108
NK-e	Shmt1	4.24301e-13	1.31758e-08	0.372342	0.149	0.013
NK-e	Vars	4.4741e-13	1.38934e-08	0.348095	0.471	0.257
NK-e	Sigmar1	4.5408e-13	1.41006e-08	0.344972	0.214	0.059
NK-e	Dad1	4.70798e-13	1.46197e-08	0.35303	0.92	0.73
NK-e	Top1	5.15483e-13	1.60073e-08	0.39461	0.683	0.422
NK-e	Wdr4	5.19389e-13	1.61286e-08	0.354207	0.173	0.031
NK-e	Nadk	5.6754e-13	1.76238e-08	0.319669	0.241	0.086
NK-e	Vdac1	6.50515e-13	2.02004e-08	0.311659	0.401	0.189
NK-e	Rps19bp1	6.7428e-13	2.09384e-08	0.417871	0.316	0.111
NK-e	Fam60a	7.17509e-13	2.22808e-08	0.296203	0.251	0.094
NK-e	Atp5g3	7.55641e-13	2.34649e-08	0.352255	0.713	0.478
NK-e	BC003965	7.60587e-13	2.36185e-08	0.369335	0.337	0.138
NK-e	Ipo4	7.74205e-13	2.40414e-08	0.433701	0.188	0.03
NK-e	Uqcr10	7.9016e-13	2.45368e-08	0.296709	0.722	0.502
NK-e	Tomm70a	8.82127e-13	2.73927e-08	0.429145	0.365	0.144
NK-e	Knop1	8.94747e-13	2.77846e-08	0.345028	0.307	0.122
NK-e	Nudt19	9.13923e-13	2.838e-08	0.293399	0.254	0.099
NK-e	Ak6	9.98855e-13	3.10175e-08	0.279887	0.205	0.072
NK-e	P4hb	1.03791e-12	3.22301e-08	0.353538	0.387	0.174
NK-e	Cinp	1.10553e-12	3.433e-08	0.310051	0.203	0.059
NK-e	Lsm4	1.14766e-12	3.56384e-08	0.367155	0.724	0.459
NK-e	Brix1	1.18808e-12	3.68936e-08	0.433037	0.388	0.154
NK-e	Rnps1	1.40897e-12	4.37527e-08	0.289627	0.352	0.161
NK-e	Nek6	1.42931e-12	4.43843e-08	0.347615	0.13	0.011
NK-e	Utp20	1.51627e-12	4.70849e-08	0.415939	0.205	0.04
NK-e	Xpot	1.54683e-12	4.80336e-08	0.386977	0.208	0.053
NK-e	Stt3a	1.54691e-12	4.80363e-08	0.349417	0.374	0.165
NK-e	H13	1.63158e-12	5.06654e-08	0.435926	0.539	0.263
NK-e	Pim1	1.67616e-12	5.20498e-08	0.508176	0.67	0.421
NK-e	Cers2	1.6839e-12	5.22903e-08	0.319354	0.433	0.214
NK-e	Slc35b1	1.72191e-12	5.34704e-08	0.375908	0.301	0.108
NK-e	Ccl4	1.81965e-12	5.65057e-08	0.746708	0.576	0.333
NK-e	Rad23a	1.92207e-12	5.9686e-08	0.37911	0.369	0.161
NK-e	Cetn3	2.06186e-12	6.40271e-08	0.363979	0.573	0.323
NK-e	Rcc1	2.19481e-12	6.81555e-08	0.284126	0.134	0.024
NK-e	Psmb7	2.22757e-12	6.91726e-08	0.316132	0.488	0.259
NK-e	Metap2	2.29989e-12	7.14185e-08	0.499346	0.596	0.292
NK-e	Polr1a	2.31784e-12	7.19759e-08	0.310902	0.182	0.05
NK-e	Sf3b3	2.49182e-12	7.73786e-08	0.483771	0.543	0.255
NK-e	Nom1	2.95432e-12	9.17404e-08	0.278816	0.243	0.101
NK-e	Mrpl19	3.00463e-12	9.33029e-08	0.377536	0.322	0.125
NK-e	Cops7a	3.07284e-12	9.54207e-08	0.294171	0.23	0.082
NK-e	Ppp5c	3.09568e-12	9.61302e-08	0.293779	0.261	0.104
NK-e	Kti12	3.09747e-12	9.61857e-08	0.327292	0.279	0.105
NK-e	Creld2	3.13662e-12	9.74014e-08	0.386867	0.271	0.095
NK-e	Smyd5	3.26342e-12	1.01339e-07	0.329018	0.15	0.028
NK-e	Glrx5	3.66737e-12	1.13883e-07	0.519877	0.516	0.236
NK-e	Uqcrb	3.70016e-12	1.14901e-07	0.291975	0.801	0.592
NK-e	F2r	3.79997e-12	1.18001e-07	0.359467	0.264	0.096
NK-e	Dhx15	3.95575e-12	1.22838e-07	0.2845	0.437	0.227
NK-e	Bud23	4.25467e-12	1.3212e-07	0.277136	0.3	0.127
NK-e	Mrps14	4.4619e-12	1.38555e-07	0.335093	0.685	0.433
NK-e	Cct4	4.49738e-12	1.39657e-07	0.456535	0.649	0.385
NK-e	Naa25	4.93474e-12	1.53238e-07	0.339599	0.191	0.047
NK-e	Ppat	5.04607e-12	1.56695e-07	0.36393	0.269	0.09
NK-e	Wdr36	5.18357e-12	1.60965e-07	0.323017	0.183	0.051
NK-e	Umps	5.87895e-12	1.82559e-07	0.417919	0.249	0.062
NK-e	Rbmxl1	6.88042e-12	2.13658e-07	0.344291	0.307	0.124
NK-e	Telo2	6.88283e-12	2.13733e-07	0.322215	0.191	0.059
NK-e	Psmd11	7.85498e-12	2.43921e-07	0.323306	0.471	0.262
NK-e	Selenos	8.19947e-12	2.54618e-07	0.41941	0.58	0.331
NK-e	Mogs	8.52334e-12	2.64675e-07	0.406824	0.31	0.118
NK-e	Mcrip2	8.71252e-12	2.7055e-07	0.316005	0.137	0.017
NK-e	Cmss1	9.04862e-12	2.80987e-07	0.400567	0.216	0.053
NK-e	Mthfd1l	9.27265e-12	2.87944e-07	0.390679	0.216	0.055
NK-e	Cox17	1.06897e-11	3.31946e-07	0.326228	0.677	0.426
NK-e	Twistnb	1.07035e-11	3.32376e-07	0.264143	0.385	0.194
NK-e	Atp5d	1.16433e-11	3.61558e-07	0.452822	0.891	0.687
NK-e	Mrpl36	1.19801e-11	3.7202e-07	0.500013	0.525	0.234
NK-e	Txnl1	1.26121e-11	3.91645e-07	0.416773	0.575	0.302
NK-e	Tbl3	1.57862e-11	4.90208e-07	0.320644	0.186	0.052
NK-e	Rwdd4a	1.74325e-11	5.41332e-07	0.325079	0.269	0.103
NK-e	Trp53	1.78744e-11	5.55054e-07	0.293014	0.533	0.303
NK-e	Trmt112	1.8036e-11	5.60073e-07	0.270773	0.648	0.431
NK-e	Mrps10	2.04914e-11	6.36319e-07	0.322292	0.238	0.077
NK-e	Vdac2	2.11602e-11	6.57087e-07	0.395575	0.688	0.433
NK-e	Atf4	2.31843e-11	7.19943e-07	0.289484	0.598	0.35
NK-e	Ndufb2	2.58481e-11	8.02662e-07	0.370768	0.538	0.277
NK-e	Gapdh	2.89704e-11	8.99618e-07	0.355514	0.865	0.717
NK-e	Hyou1	3.2902e-11	1.02171e-06	0.328585	0.177	0.051
NK-e	Snhg12	3.37362e-11	1.04761e-06	0.384518	0.322	0.136
NK-e	Ung	3.46998e-11	1.07753e-06	0.337742	0.165	0.03
NK-e	Rrp7a	3.47555e-11	1.07926e-06	0.319692	0.281	0.118
NK-e	Prps1	3.69892e-11	1.14863e-06	0.396118	0.234	0.067
NK-e	Mrps17	3.72902e-11	1.15797e-06	0.33565	0.388	0.188
NK-e	Psmd1	3.86438e-11	1.20001e-06	0.26201	0.303	0.137
NK-e	Ube2m	4.28315e-11	1.33005e-06	0.351972	0.529	0.279
NK-e	Sod2	4.30598e-11	1.33714e-06	0.393768	0.479	0.237
NK-e	Phf5a	4.39342e-11	1.36429e-06	0.365667	0.532	0.279
NK-e	Ncr1	4.50921e-11	1.40025e-06	0.263266	0.97	0.869
NK-e	Gps1	4.56267e-11	1.41684e-06	0.330436	0.346	0.158
NK-e	Imp4	4.62358e-11	1.43576e-06	0.378105	0.393	0.176
NK-e	Gnl2	4.68611e-11	1.45518e-06	0.430381	0.3	0.097
NK-e	Tspan4	4.70774e-11	1.4619e-06	0.284358	0.12	0.019
NK-e	Heatr1	5.02086e-11	1.55913e-06	0.452206	0.253	0.063
NK-e	Srsf1	5.07566e-11	1.57614e-06	0.29557	0.473	0.255
NK-e	Ctu2	5.28844e-11	1.64222e-06	0.313255	0.222	0.075
NK-e	Rrp8	5.29912e-11	1.64554e-06	0.295452	0.21	0.071
NK-e	Rwdd1	5.89914e-11	1.83186e-06	0.43125	0.638	0.35
NK-e	Slamf7	6.24666e-11	1.93977e-06	0.529279	0.564	0.302
NK-e	Mrpl57	6.36901e-11	1.97777e-06	0.353242	0.58	0.326
NK-e	Farsa	6.48885e-11	2.01498e-06	0.352429	0.326	0.135
NK-e	Pbdc1	6.84268e-11	2.12486e-06	0.388653	0.346	0.146
NK-e	Eif3d	7.27774e-11	2.25996e-06	0.424867	0.565	0.309
NK-e	Eif6	7.86247e-11	2.44153e-06	0.306414	0.591	0.346
NK-e	Rif1	8.49733e-11	2.63868e-06	0.397385	0.411	0.186
NK-e	Sec61g	8.612e-11	2.67428e-06	0.342703	0.869	0.691
NK-e	Dohh	8.6232e-11	2.67776e-06	0.328029	0.264	0.101
NK-e	Usmg5	9.41773e-11	2.92449e-06	0.378317	0.716	0.442
NK-e	Tpm3	9.57145e-11	2.97222e-06	0.345835	0.927	0.735
NK-e	Mrps12	1.01168e-10	3.14158e-06	0.317436	0.422	0.205
NK-e	Lrrc59	1.07815e-10	3.34799e-06	0.401428	0.333	0.124
NK-e	Kdelr2	1.11856e-10	3.47346e-06	0.40115	0.383	0.157
NK-e	Klhdc4	1.15542e-10	3.58792e-06	0.298801	0.243	0.087
NK-e	Cox7c	1.30222e-10	4.04378e-06	0.306382	0.933	0.807
NK-e	Chsy1	1.36651e-10	4.24344e-06	0.295703	0.56	0.33
NK-e	Clpp	1.49076e-10	4.62926e-06	0.305093	0.273	0.109
NK-e	Abcf1	1.54878e-10	4.80943e-06	0.351919	0.501	0.26
NK-e	Papola	1.55677e-10	4.83424e-06	0.263693	0.521	0.291
NK-e	Trmt1	1.63529e-10	5.07806e-06	0.33213	0.253	0.089
NK-e	Ide	1.66457e-10	5.169e-06	0.296621	0.315	0.148
NK-e	Thop1	1.76207e-10	5.47175e-06	0.264178	0.126	0.023
NK-e	Hdac2	1.83662e-10	5.70327e-06	0.307942	0.303	0.118
NK-e	Ddx1	1.88884e-10	5.86543e-06	0.294823	0.222	0.08
NK-e	Mrpl3	1.99249e-10	6.18727e-06	0.28535	0.285	0.121
NK-e	Mcm2	2.04102e-10	6.33798e-06	0.30355	0.191	0.065
NK-e	Mrpl21	2.30841e-10	7.16832e-06	0.372278	0.444	0.212
NK-e	Ifrd1	2.32409e-10	7.21699e-06	0.365828	0.298	0.113
NK-e	Ppig	2.39041e-10	7.42295e-06	0.315006	0.621	0.371
NK-e	Nob1	2.49548e-10	7.74921e-06	0.294732	0.221	0.078
NK-e	Nucks1	2.73496e-10	8.49288e-06	0.420451	0.643	0.369
NK-e	Vapa	2.7556e-10	8.55697e-06	0.354752	0.62	0.361
NK-e	Nmd3	3.25722e-10	1.01146e-05	0.336889	0.3	0.116
NK-e	Samm50	4.51852e-10	1.40314e-05	0.343891	0.457	0.23
NK-e	Mrps5	4.88778e-10	1.5178e-05	0.303488	0.287	0.117
NK-e	Xbp1	5.21122e-10	1.61824e-05	0.276205	0.345	0.172
NK-e	Gls	5.49502e-10	1.70637e-05	0.306434	0.499	0.27
NK-e	Nasp	5.91193e-10	1.83583e-05	0.385404	0.386	0.17
NK-e	Ipo7	6.02137e-10	1.86982e-05	0.404064	0.271	0.094
NK-e	Zmynd19	6.38791e-10	1.98364e-05	0.285382	0.153	0.039
NK-e	Osm	6.54034e-10	2.03097e-05	0.465057	0.221	0.06
NK-e	Lman1	7.32494e-10	2.27461e-05	0.294386	0.245	0.092
NK-e	Utp6	7.66067e-10	2.37887e-05	0.293725	0.203	0.067
NK-e	Cdc37	7.78167e-10	2.41644e-05	0.26386	0.66	0.444
NK-e	Dnajc11	8.01951e-10	2.4903e-05	0.315347	0.22	0.07
NK-e	Caprin1	8.1186e-10	2.52107e-05	0.470488	0.537	0.263
NK-e	Il2rb	8.15729e-10	2.53308e-05	0.387578	0.977	0.881
NK-e	U2af2	8.1728e-10	2.5379e-05	0.370941	0.457	0.224
NK-e	Pold2	8.21216e-10	2.55012e-05	0.266087	0.217	0.079
NK-e	Eny2	9.22289e-10	2.86398e-05	0.351107	0.523	0.29
NK-e	Gnl1	1.01448e-09	3.15026e-05	0.2721	0.221	0.082
NK-e	Dnaja2	1.11878e-09	3.47416e-05	0.302868	0.594	0.373
NK-e	Ppif	1.28557e-09	3.99207e-05	0.253772	0.21	0.074
NK-e	Eif2s3x	1.29038e-09	4.00703e-05	0.33445	0.387	0.18
NK-e	Abhd11	1.32542e-09	4.11582e-05	0.26497	0.179	0.052
NK-e	Usp14	1.39088e-09	4.3191e-05	0.262754	0.269	0.112
NK-e	Gemin5	1.40793e-09	4.37206e-05	0.268421	0.146	0.032
NK-e	Socs1	1.41728e-09	4.40107e-05	0.428381	0.427	0.206
NK-e	Rpia	1.45285e-09	4.51154e-05	0.280453	0.25	0.1
NK-e	Nomo1	1.51203e-09	4.69531e-05	0.322503	0.182	0.051
NK-e	Eef2kmt	1.68335e-09	5.22732e-05	0.259847	0.213	0.082
NK-e	Ewsr1	1.73644e-09	5.39218e-05	0.280203	0.56	0.328
NK-e	Sco2	1.86952e-09	5.80542e-05	0.294801	0.191	0.057
NK-e	Eif5	1.98608e-09	6.16739e-05	0.441995	0.767	0.497
NK-e	Mbd3	2.02962e-09	6.30257e-05	0.317556	0.422	0.211
NK-e	Cish	2.03851e-09	6.33018e-05	0.303896	0.171	0.057
NK-e	Rbm17	2.1634e-09	6.71801e-05	0.369274	0.396	0.183
NK-e	Stt3b	2.21134e-09	6.86688e-05	0.268214	0.268	0.108
NK-e	Gimap7	2.38456e-09	7.40477e-05	0.302573	0.471	0.272
NK-e	Tmed10	2.44815e-09	7.60224e-05	0.358123	0.601	0.356
NK-e	Cox5b	2.50063e-09	7.76521e-05	0.283381	0.898	0.711
NK-e	Polr2k	2.50806e-09	7.78827e-05	0.292943	0.487	0.268
NK-e	Ccdc124	2.5862e-09	8.03092e-05	0.266995	0.455	0.244
NK-e	Atp5o.1	2.70289e-09	8.39327e-05	0.319565	0.758	0.535
NK-e	Ahsa1	3.11893e-09	9.68522e-05	0.260465	0.458	0.255
NK-e	Bola3	3.15068e-09	9.7838e-05	0.369957	0.45	0.214
NK-e	Tmem11	3.30635e-09	0.000102672	0.251763	0.255	0.11
NK-e	Kmt5a	3.6684e-09	0.000113915	0.351742	0.315	0.128
NK-e	Slc1a5	3.80439e-09	0.000118138	0.436436	0.363	0.146
NK-e	Myc	3.81158e-09	0.000118361	0.342619	0.251	0.113
NK-e	Eef1d	3.90527e-09	0.00012127	0.317198	0.918	0.755
NK-e	Slc16a6	4.01674e-09	0.000124732	0.331238	0.187	0.053
NK-e	Rangap1	4.02518e-09	0.000124994	0.334517	0.34	0.153
NK-e	Ppm1g	4.15153e-09	0.000128917	0.317833	0.57	0.333
NK-e	Nol6	4.18934e-09	0.000130091	0.31206	0.183	0.052
NK-e	Npepl1	4.47555e-09	0.000138979	0.309934	0.276	0.105
NK-e	Thumpd1	4.79567e-09	0.00014892	0.330415	0.258	0.099
NK-e	Ccr5	5.17138e-09	0.000160587	0.41314	0.732	0.479
NK-e	Ddx39b	5.4611e-09	0.000169583	0.268228	0.62	0.39
NK-e	Dnajc21	5.55589e-09	0.000172527	0.404356	0.375	0.149
NK-e	Emc7	5.60337e-09	0.000174002	0.289896	0.447	0.246
NK-e	Dnttip2	6.12951e-09	0.00019034	0.279516	0.37	0.192
NK-e	Tmem163	6.47458e-09	0.000201055	0.299522	0.226	0.079
NK-e	Pus1	7.00169e-09	0.000217424	0.393071	0.289	0.093
NK-e	Bcl7c	7.4769e-09	0.00023218	0.267326	0.438	0.248
NK-e	Epop	7.56854e-09	0.000235026	0.287169	0.132	0.025
NK-e	Pim2	8.31098e-09	0.000258081	0.456107	0.362	0.173
NK-e	Ythdf2	9.08644e-09	0.000282161	0.250368	0.271	0.128
NK-e	Metrnl	9.20138e-09	0.00028573	0.327555	0.284	0.126
NK-e	Pinx1	9.33044e-09	0.000289738	0.266979	0.159	0.043
NK-e	Hk2	9.34199e-09	0.000290097	0.2807	0.106	0.013
NK-e	Cops6	1.00771e-08	0.000312923	0.322684	0.503	0.273
NK-e	Park7	1.01662e-08	0.000315692	0.370188	0.723	0.519
NK-e	Bsg	1.01755e-08	0.000315981	0.297691	0.696	0.464
NK-e	Aldh18a1	1.08337e-08	0.000336418	0.326732	0.185	0.056
NK-e	Mrps36	1.09438e-08	0.000339838	0.303853	0.458	0.239
NK-e	Prmt5	1.09735e-08	0.000340761	0.353029	0.247	0.085
NK-e	Exosc3	1.15168e-08	0.00035763	0.305671	0.439	0.219
NK-e	Mrpl51	1.19325e-08	0.000370541	0.329801	0.504	0.27
NK-e	Mrpl2	1.24356e-08	0.000386161	0.268297	0.247	0.097
NK-e	Serpina3g	1.25666e-08	0.000390232	0.333678	0.632	0.441
NK-e	Slc7a5	1.27389e-08	0.00039558	0.283416	0.102	0.011
NK-e	Lsm12	1.29416e-08	0.000401874	0.417896	0.49	0.247
NK-e	Anapc15	1.32643e-08	0.000411897	0.283618	0.204	0.072
NK-e	Rae1	1.33876e-08	0.000415726	0.330832	0.369	0.158
NK-e	Psmb3	1.35482e-08	0.000420712	0.265387	0.855	0.65
NK-e	Mrps7	1.391e-08	0.000431946	0.327452	0.34	0.146
NK-e	Trnau1ap	1.50165e-08	0.000466308	0.320417	0.324	0.138
NK-e	Nat10	1.72342e-08	0.000535175	0.318091	0.182	0.049
NK-e	Surf4	1.74915e-08	0.000543164	0.273127	0.338	0.169
NK-e	Smyd2	1.81108e-08	0.000562394	0.322318	0.146	0.027
NK-e	Tfdp1	1.86137e-08	0.00057801	0.332739	0.208	0.054
NK-e	Tardbp	2.04861e-08	0.000636156	0.252873	0.414	0.222
NK-e	Gadd45gip1	2.14061e-08	0.000664722	0.324969	0.406	0.2
NK-e	Abcf2	2.16141e-08	0.000671184	0.374312	0.275	0.088
NK-e	Psmg2	2.24467e-08	0.000697036	0.321945	0.219	0.069
NK-e	Ddx54	2.58104e-08	0.00080149	0.387028	0.379	0.171
NK-e	Prelid3b	2.70085e-08	0.000838694	0.30179	0.286	0.119
NK-e	Adsl	2.79433e-08	0.000867723	0.299745	0.208	0.068
NK-e	Nr2c2ap	2.81111e-08	0.000872935	0.296441	0.243	0.098
NK-e	Lzic	2.82e-08	0.000875693	0.312997	0.233	0.083
NK-e	Noa1	2.88984e-08	0.000897383	0.289515	0.155	0.044
NK-e	Selenoi	2.91113e-08	0.000903993	0.261898	0.167	0.06
NK-e	Eif3l	3.02915e-08	0.000940641	0.268099	0.435	0.24
NK-e	Dimt1	3.15307e-08	0.000979123	0.279887	0.157	0.039
NK-e	Siva1	3.17676e-08	0.000986478	0.313505	0.288	0.111
NK-e	Mrps24	3.31704e-08	0.00103004	0.272696	0.627	0.405
NK-e	Ntmt1	3.4358e-08	0.00106692	0.282336	0.176	0.051
NK-e	Pdia4	3.55229e-08	0.00110309	0.310773	0.341	0.164
NK-e	Lman2	4.05983e-08	0.0012607	0.342535	0.611	0.373
NK-e	Ncbp2	4.18113e-08	0.00129836	0.28206	0.282	0.126
NK-e	Imp3	4.20043e-08	0.00130436	0.356741	0.541	0.307
NK-e	Mrpl13	4.36382e-08	0.0013551	0.27964	0.378	0.184
NK-e	Polr3h	4.72097e-08	0.001466	0.288608	0.134	0.031
NK-e	Grpel1	5.28612e-08	0.0016415	0.402468	0.499	0.242
NK-e	Zfp706	5.46004e-08	0.00169551	0.38024	0.613	0.356
NK-e	Dut	5.69939e-08	0.00176983	0.411412	0.311	0.146
NK-e	Hnrnpk	5.71593e-08	0.00177497	0.284695	0.791	0.579
NK-e	Fcf1	6.25177e-08	0.00194136	0.288345	0.349	0.157
NK-e	Dazap1	6.36265e-08	0.00197579	0.253373	0.419	0.243
NK-e	Vma21	6.41986e-08	0.00199356	0.281545	0.318	0.142
NK-e	Naa10	7.41767e-08	0.00230341	0.257921	0.341	0.166
NK-e	Elavl1	7.44587e-08	0.00231217	0.262753	0.437	0.239
NK-e	Rbbp7	7.47908e-08	0.00232248	0.406536	0.506	0.258
NK-e	Dnajc19	7.61037e-08	0.00236325	0.27589	0.451	0.24
NK-e	Kdm6b	7.91468e-08	0.00245775	0.301063	0.231	0.099
NK-e	Myl12a	8.07033e-08	0.00250608	0.298879	0.893	0.681
NK-e	Heatr3	8.28173e-08	0.00257173	0.264744	0.149	0.038
NK-e	Mrpl35	8.51537e-08	0.00264428	0.251091	0.289	0.125
NK-e	Arhgdia	8.76782e-08	0.00272267	0.262445	0.815	0.601
NK-e	Ddx46	1.13735e-07	0.0035318	0.283008	0.431	0.239
NK-e	Psmd3	1.163e-07	0.00361147	0.273118	0.308	0.147
NK-e	Dtymk	1.22146e-07	0.00379299	0.337583	0.294	0.128
NK-e	Ddost	1.23804e-07	0.00384449	0.281686	0.502	0.281
NK-e	Sf3a3	1.38581e-07	0.00430335	0.283831	0.317	0.151
NK-e	Ube2v2	1.57197e-07	0.00488145	0.331955	0.368	0.177
NK-e	Sar1b	1.62749e-07	0.00505384	0.283346	0.363	0.187
NK-e	Pin1	1.63233e-07	0.00506888	0.294858	0.382	0.192
NK-e	Rangrf	1.73353e-07	0.00538312	0.266049	0.112	0.02
NK-e	Mgat2	1.80739e-07	0.00561249	0.309343	0.376	0.188
NK-e	Hypk	1.83576e-07	0.00570059	0.279538	0.457	0.252
NK-e	Ndufa5	2.06045e-07	0.00639832	0.337961	0.596	0.347
NK-e	Utp15	2.24242e-07	0.00696339	0.25368	0.173	0.057
NK-e	Txn1	2.32813e-07	0.00722955	0.368198	0.76	0.579
NK-e	Ube2l3	2.36594e-07	0.00734695	0.291644	0.706	0.468
NK-e	Nup54	2.56665e-07	0.00797022	0.257039	0.179	0.066
NK-e	Utp4	2.63274e-07	0.00817546	0.29266	0.162	0.041
NK-e	Ndufb7	2.6781e-07	0.00831629	0.287549	0.86	0.664
NK-e	Nol12	2.72221e-07	0.00845327	0.363266	0.371	0.159
NK-e	Sms	2.82666e-07	0.00877761	0.25396	0.484	0.304
NK-e	Aasdhppt	2.84865e-07	0.00884591	0.273598	0.224	0.088
NK-e	Ndufs6	2.95528e-07	0.00917703	0.264627	0.611	0.408
NK-e	Mrfap1	3.16103e-07	0.00981596	0.284797	0.684	0.427
NK-e	Gpn1	3.29546e-07	0.0102334	0.251886	0.208	0.079
NK-e	Slc3a2	4.0367e-07	0.0125352	0.374964	0.612	0.383
NK-e	Magt1	4.08009e-07	0.0126699	0.265694	0.337	0.166
NK-e	Tipin	4.10852e-07	0.0127582	0.262433	0.203	0.08
NK-e	Usp36	4.36473e-07	0.0135538	0.314486	0.214	0.076
NK-e	Ivns1abp	4.48632e-07	0.0139314	0.251379	0.293	0.145
NK-e	Zranb2	4.62683e-07	0.0143677	0.338651	0.445	0.224
NK-e	Alg5	4.70962e-07	0.0146248	0.311345	0.382	0.194
NK-e	Smn1	5.06237e-07	0.0157202	0.281269	0.244	0.095
NK-e	Nufip1	5.1316e-07	0.0159352	0.286613	0.19	0.06
NK-e	Nol10	6.09237e-07	0.0189186	0.311508	0.171	0.043
NK-e	Ddx56	6.64111e-07	0.0206226	0.27905	0.199	0.064
NK-e	Rrp1	6.66861e-07	0.020708	0.351645	0.545	0.305
NK-e	Psmc4	6.76426e-07	0.021005	0.325782	0.439	0.223
NK-e	Prmt3	6.80305e-07	0.0211255	0.394108	0.267	0.093
NK-e	Coro2a	7.11793e-07	0.0221033	0.28587	0.409	0.225
NK-e	Erap1	7.26532e-07	0.022561	0.294345	0.303	0.134
NK-e	H2afj	7.27301e-07	0.0225849	0.267872	0.862	0.688
NK-e	Lrpprc	9.23947e-07	0.0286913	0.36827	0.213	0.063
NK-e	Exosc1	9.4611e-07	0.0293796	0.257367	0.257	0.103
NK-e	B3galt6	9.53198e-07	0.0295997	0.292883	0.165	0.043
NK-e	Ywhag	1.07873e-06	0.0334979	0.262862	0.271	0.126
NK-e	Ccnd3	1.16526e-06	0.0361848	0.276063	0.735	0.556
NK-e	Eif4h	1.17767e-06	0.03657	0.306305	0.573	0.335
NK-e	Drap1	1.20076e-06	0.0372873	0.308389	0.662	0.416
NK-e	Tpi1	1.24264e-06	0.0385878	0.323932	0.503	0.293
NK-e	Wdr61	1.26393e-06	0.0392488	0.289429	0.327	0.147
NK-e	Prdx3	1.32328e-06	0.0410917	0.258359	0.305	0.142
NK-e	BC035044	1.4996e-06	0.0465671	0.263351	0.224	0.098
NK-f	Xcl1	1.87477e-66	5.82173e-62	1.99015	0.98	0.689
NK-f	Traf1	5.34415e-62	1.65952e-57	1.62743	0.882	0.386
NK-f	Gadd45b	1.68884e-60	5.24434e-56	2.1186	0.589	0.066
NK-f	Cd83	4.47364e-60	1.3892e-55	1.79174	0.486	0.024
NK-f	Batf	6.98832e-58	2.17008e-53	1.98071	0.618	0.123
NK-f	Cd82	1.69058e-54	5.24974e-50	1.50621	0.845	0.431
NK-f	Ccdc184	9.68335e-52	3.00697e-47	1.81662	0.417	0.008
NK-f	Tnfrsf9	1.50132e-40	4.66204e-36	1.56753	0.586	0.15
NK-f	Icam1	1.78473e-39	5.54213e-35	1.5137	0.606	0.2
NK-f	Nfkbia	3.97557e-39	1.23453e-34	1.47548	0.767	0.34
NK-f	Utf1	4.12114e-36	1.27974e-31	0.944079	0.293	0.007
NK-f	Kdm2b	7.61891e-36	2.3659e-31	1.29193	0.523	0.118
NK-f	Bcl2a1b	2.586e-34	8.0303e-30	1.35232	0.509	0.126
NK-f	Csf2	3.06054e-33	9.5039e-29	1.53931	0.316	0.018
NK-f	Sdhaf1	7.78084e-33	2.41618e-28	1.00024	0.489	0.114
NK-f	Odc1	7.81171e-33	2.42577e-28	1.32058	0.603	0.198
NK-f	Gzmc	1.89173e-32	5.87438e-28	3.02004	0.33	0.033
NK-f	Nfkb2	1.60563e-31	4.98595e-27	0.849415	0.44	0.091
NK-f	Eif5a	1.52175e-30	4.72548e-26	1.11229	0.917	0.772
NK-f	Kit	5.53397e-27	1.71846e-22	0.963714	0.417	0.092
NK-f	Lcp1	8.18385e-26	2.54133e-21	0.644231	0.934	0.778
NK-f	Apex1	1.32516e-25	4.11502e-21	0.788389	0.353	0.08
NK-f	Ncl	1.34008e-25	4.16134e-21	1.34053	0.879	0.676
NK-f	Tagap	4.79865e-25	1.49012e-20	0.99295	0.431	0.096
NK-f	Pou2f2	9.94123e-25	3.08705e-20	0.934991	0.376	0.076
NK-f	Sdc4	1.03384e-24	3.21038e-20	0.825634	0.333	0.077
NK-f	Crtam	1.80454e-24	5.60364e-20	1.195	0.411	0.105
NK-f	Npm1	8.40377e-24	2.60962e-19	1.1962	0.957	0.86
NK-f	Mir155hg	1.41069e-23	4.38062e-19	0.800209	0.23	0.016
NK-f	Hsp90ab1	3.15753e-23	9.80509e-19	0.802339	0.968	0.891
NK-f	Pdcd1lg2	4.19751e-23	1.30345e-18	0.780165	0.33	0.067
NK-f	Kdm6b	2.18468e-22	6.78409e-18	0.852784	0.374	0.101
NK-f	Il2ra	5.04213e-22	1.56573e-17	0.869192	0.276	0.034
NK-f	Rilpl2	9.25943e-22	2.87533e-17	0.867085	0.405	0.112
NK-f	G3bp1	1.28308e-21	3.98435e-17	0.813909	0.753	0.434
NK-f	Nfkb1	9.28926e-21	2.88459e-16	0.927013	0.707	0.371
NK-f	Nolc1	1.10429e-20	3.42915e-16	0.880362	0.483	0.173
NK-f	Edf1	1.35974e-20	4.2224e-16	0.790723	0.862	0.653
NK-f	Ly6e	1.64468e-19	5.10722e-15	0.670237	0.96	0.779
NK-f	Sms	2.07926e-19	6.45673e-15	0.701647	0.592	0.309
NK-f	Hspa8	2.84764e-19	8.84277e-15	0.779717	0.98	0.922
NK-f	Ppp1r14b	3.07293e-19	9.54237e-15	0.863249	0.647	0.365
NK-f	Fam129a	4.2283e-19	1.31301e-14	0.618973	0.299	0.087
NK-f	Gnl3	4.23222e-19	1.31423e-14	0.929593	0.526	0.218
NK-f	Rps2	4.44549e-19	1.38046e-14	0.486267	0.991	0.983
NK-f	Cdc37	4.49485e-19	1.39578e-14	0.792188	0.739	0.452
NK-f	Ifi211	8.77683e-19	2.72547e-14	0.6915	0.264	0.04
NK-f	Rcl1	1.43911e-18	4.46885e-14	0.470782	0.273	0.066
NK-f	Tma16	2.62918e-18	8.16438e-14	0.439407	0.25	0.057
NK-f	Zfp593	2.83906e-18	8.81614e-14	0.546007	0.394	0.153
NK-f	Tnfsf14	3.76167e-18	1.16811e-13	0.596037	0.267	0.066
NK-f	Srm	5.83692e-18	1.81254e-13	0.943479	0.405	0.135
NK-f	Zmiz2	8.7662e-18	2.72217e-13	0.451402	0.353	0.132
NK-f	Rcc2	9.7889e-18	3.03975e-13	0.533223	0.468	0.191
NK-f	Tcf7	1.10572e-17	3.43359e-13	0.81459	0.658	0.326
NK-f	Mettl1	1.31376e-17	4.07963e-13	0.620947	0.356	0.093
NK-f	Snu13	1.32006e-17	4.09917e-13	0.839852	0.713	0.501
NK-f	Nop56	1.40757e-17	4.37093e-13	0.768442	0.523	0.246
NK-f	Nfkbie	2.21515e-17	6.87871e-13	0.705799	0.296	0.078
NK-f	Sema6d	2.25577e-17	7.00484e-13	0.532185	0.19	0.023
NK-f	Eif4a1	2.98548e-17	9.27082e-13	0.783784	0.871	0.701
NK-f	Psme2	3.59963e-17	1.11779e-12	0.705972	0.819	0.598
NK-f	Ptma	6.13017e-17	1.9036e-12	0.577201	0.989	0.973
NK-f	Relb	6.13033e-17	1.90365e-12	0.590009	0.359	0.127
NK-f	Mydgf	8.20842e-17	2.54896e-12	0.571831	0.5	0.232
NK-f	Bcl2a1d	1.03255e-16	3.20638e-12	0.624805	0.241	0.038
NK-f	Nop16	1.33144e-16	4.13452e-12	0.563894	0.31	0.082
NK-f	Nop58	1.44778e-16	4.49579e-12	0.822932	0.537	0.243
NK-f	Rps25	1.77036e-16	5.49751e-12	0.333209	0.997	0.969
NK-f	Pno1	2.19332e-16	6.81092e-12	0.441325	0.282	0.075
NK-f	Nhp2	2.92436e-16	9.08101e-12	0.752568	0.572	0.317
NK-f	Cacybp	3.40974e-16	1.05883e-11	0.626494	0.555	0.311
NK-f	Noc2l	5.64368e-16	1.75253e-11	0.5745	0.388	0.146
NK-f	Serp1	5.93029e-16	1.84153e-11	0.744707	0.572	0.318
NK-f	Nup62	7.7512e-16	2.40698e-11	0.420976	0.259	0.075
NK-f	Cyba	7.85638e-16	2.43964e-11	0.571238	0.966	0.89
NK-f	Rps17	8.28321e-16	2.57219e-11	0.497489	0.954	0.892
NK-f	Tomm20	9.39538e-16	2.91755e-11	0.68789	0.767	0.546
NK-f	Hsp90aa1	1.22769e-15	3.81235e-11	0.700834	0.805	0.626
NK-f	Hspa5	1.40963e-15	4.37732e-11	0.673255	0.871	0.575
NK-f	Hspd1	1.75566e-15	5.45185e-11	0.980062	0.612	0.374
NK-f	Nsun2	1.9576e-15	6.07895e-11	0.584444	0.405	0.172
NK-f	Tnfrsf25	2.39121e-15	7.42543e-11	0.432757	0.178	0.034
NK-f	Rps19	2.48572e-15	7.71891e-11	0.321062	1	0.991
NK-f	Ltb	2.52054e-15	7.82703e-11	0.921445	0.759	0.574
NK-f	Snrpd1	2.64646e-15	8.21806e-11	0.64549	0.647	0.398
NK-f	Bcl2l1	2.85163e-15	8.85517e-11	0.732061	0.351	0.1
NK-f	Ran	3.04369e-15	9.45158e-11	0.755094	0.805	0.663
NK-f	Mybbp1a	3.55573e-15	1.10416e-10	0.715387	0.425	0.166
NK-f	Thyn1	3.90906e-15	1.21388e-10	0.497182	0.345	0.108
NK-f	Ppa1	4.71618e-15	1.46452e-10	0.711216	0.44	0.18
NK-f	Zc3h12a	4.94045e-15	1.53416e-10	0.589274	0.273	0.065
NK-f	Trmt61a	5.06714e-15	1.5735e-10	0.429437	0.213	0.04
NK-f	Grwd1	5.77092e-15	1.79204e-10	0.38246	0.23	0.056
NK-f	Hspe1	6.58775e-15	2.04569e-10	0.873021	0.802	0.615
NK-f	Ranbp1	7.58523e-15	2.35544e-10	0.857546	0.69	0.428
NK-f	Dennd5a	7.72158e-15	2.39778e-10	0.378059	0.19	0.038
NK-f	Tomm5	8.3227e-15	2.58445e-10	0.700002	0.647	0.428
NK-f	Nfkbib	8.69624e-15	2.70044e-10	0.467377	0.356	0.138
NK-f	Ikbke	1.042e-14	3.23573e-10	0.55029	0.247	0.067
NK-f	Rps26	1.15167e-14	3.57628e-10	0.377141	0.991	0.975
NK-f	Timm10	1.52368e-14	4.7315e-10	0.627166	0.402	0.141
NK-f	Atad3a	1.633e-14	5.07094e-10	0.480911	0.287	0.08
NK-f	Rel	1.98827e-14	6.17417e-10	0.73251	0.333	0.11
NK-f	Syncrip	1.99929e-14	6.2084e-10	0.439944	0.583	0.313
NK-f	Gdpd5	2.10109e-14	6.52451e-10	0.522245	0.227	0.042
NK-f	Wdr12	2.53847e-14	7.8827e-10	0.425341	0.273	0.081
NK-f	Rrp15	2.57617e-14	7.99978e-10	0.514763	0.316	0.107
NK-f	Cdv3	2.99605e-14	9.30362e-10	0.478581	0.514	0.285
NK-f	Ebna1bp2	3.01682e-14	9.36813e-10	0.672495	0.537	0.283
NK-f	Lta	4.73795e-14	1.47127e-09	0.62063	0.175	0.03
NK-f	Rab8b	4.85964e-14	1.50906e-09	0.509648	0.466	0.208
NK-f	Bcl3	4.95923e-14	1.53999e-09	0.405705	0.227	0.068
NK-f	C1qbp	5.75396e-14	1.78678e-09	0.796461	0.517	0.284
NK-f	Abcc1	6.04893e-14	1.87837e-09	0.387394	0.236	0.049
NK-f	Gar1	1.11064e-13	3.44886e-09	0.491186	0.388	0.173
NK-f	Srsf3	1.22057e-13	3.79025e-09	0.484864	0.856	0.68
NK-f	Cct8	1.24847e-13	3.87687e-09	0.589633	0.681	0.472
NK-f	Rps27a	1.36002e-13	4.22328e-09	0.271227	0.997	0.998
NK-f	Dkc1	1.40383e-13	4.35932e-09	0.610221	0.457	0.209
NK-f	Snrpa1	1.44203e-13	4.47792e-09	0.515709	0.451	0.249
NK-f	Mrps6	1.52794e-13	4.74473e-09	0.437413	0.282	0.082
NK-f	Rpl35	1.66994e-13	5.18566e-09	0.368129	0.968	0.934
NK-f	Rps8	1.76231e-13	5.47251e-09	0.278702	1	0.998
NK-f	Srsf2	1.95438e-13	6.06892e-09	0.640476	0.693	0.447
NK-f	Myc	2.03045e-13	6.30514e-09	0.6662	0.359	0.117
NK-f	Bzw2	2.16142e-13	6.71187e-09	0.740602	0.405	0.17
NK-f	Adam8	2.21603e-13	6.88143e-09	0.425426	0.138	0.014
NK-f	Srsf7	2.25239e-13	6.99434e-09	0.545352	0.543	0.321
NK-f	Nme1	2.45884e-13	7.63544e-09	0.669279	0.782	0.581
NK-f	Npm3	2.51771e-13	7.81823e-09	0.596884	0.592	0.341
NK-f	Tcrg-C4	3.41236e-13	1.05964e-08	0.608202	0.261	0.088
NK-f	Timm9	4.39928e-13	1.36611e-08	0.537748	0.356	0.127
NK-f	Hspa9	5.88139e-13	1.82635e-08	0.608199	0.477	0.208
NK-f	Pa2g4	6.00292e-13	1.86409e-08	0.788916	0.511	0.261
NK-f	Utp20	6.05238e-13	1.87945e-08	0.360546	0.19	0.048
NK-f	Cd69	7.27468e-13	2.259e-08	0.591576	0.54	0.284
NK-f	Birc3	7.4926e-13	2.32668e-08	0.562121	0.356	0.133
NK-f	Mrto4	8.56721e-13	2.66038e-08	0.790416	0.428	0.179
NK-f	Ndufaf4	8.58065e-13	2.66455e-08	0.440107	0.313	0.129
NK-f	Pim2	1.00431e-12	3.11867e-08	0.829087	0.428	0.18
NK-f	Mrps28	1.14245e-12	3.54765e-08	0.403265	0.273	0.089
NK-f	Rsl24d1	1.14709e-12	3.56206e-08	0.455858	0.376	0.177
NK-f	Mrpl12	1.16217e-12	3.60888e-08	0.582237	0.517	0.273
NK-f	Cct3	1.18152e-12	3.66897e-08	0.711376	0.635	0.381
NK-f	Hacd3	1.3926e-12	4.32445e-08	0.310474	0.172	0.042
NK-f	Sssca1	1.47926e-12	4.59355e-08	0.546998	0.328	0.113
NK-f	Ak2	1.52292e-12	4.72913e-08	0.421632	0.31	0.124
NK-f	Cd320	1.84119e-12	5.71743e-08	0.323419	0.172	0.031
NK-f	Vars	1.92382e-12	5.97405e-08	0.429025	0.491	0.266
NK-f	Mak16	1.9351e-12	6.00906e-08	0.384641	0.385	0.174
NK-f	Eef1e1	2.20551e-12	6.84876e-08	0.550942	0.365	0.168
NK-f	Mgll	2.26067e-12	7.02005e-08	0.359097	0.095	0.002
NK-f	Lad1	2.26067e-12	7.02005e-08	0.347094	0.095	0.003
NK-f	Utp18	2.48604e-12	7.7199e-08	0.356396	0.299	0.114
NK-f	Rpl31	2.70794e-12	8.40898e-08	0.413831	0.92	0.795
NK-f	Ctps	2.76935e-12	8.59967e-08	0.335846	0.204	0.046
NK-f	Ppid	2.77077e-12	8.60408e-08	0.483325	0.394	0.18
NK-f	Dctpp1	2.81197e-12	8.73201e-08	0.570325	0.33	0.115
NK-f	Rbm3	3.08342e-12	9.57493e-08	0.460997	0.914	0.772
NK-f	Eif2s2	3.89756e-12	1.21031e-07	0.528434	0.695	0.541
NK-f	Rpl15	4.3123e-12	1.3391e-07	0.298691	0.977	0.973
NK-f	Serpina3g	4.37031e-12	1.35711e-07	0.784199	0.693	0.448
NK-f	Rrs1	4.43909e-12	1.37847e-07	0.497367	0.322	0.103
NK-f	Ppp1r11	4.91225e-12	1.5254e-07	0.428454	0.595	0.339
NK-f	Ftsj3	5.53901e-12	1.72003e-07	0.447389	0.33	0.136
NK-f	Trp53	5.65027e-12	1.75458e-07	0.468595	0.555	0.313
NK-f	Rangrf	7.36953e-12	2.28846e-07	0.280241	0.138	0.023
NK-f	Tcp1	7.56469e-12	2.34906e-07	0.635582	0.609	0.36
NK-f	Asb2	9.13698e-12	2.83731e-07	0.511298	0.164	0.022
NK-f	Nap1l1	9.41131e-12	2.92249e-07	0.575141	0.586	0.321
NK-f	Gsto1	9.50843e-12	2.95265e-07	0.467932	0.259	0.071
NK-f	Eef1g	9.69977e-12	3.01207e-07	0.456288	0.888	0.788
NK-f	Ikzf2	1.07021e-11	3.32333e-07	0.719676	0.33	0.128
NK-f	Inpp4b	1.33461e-11	4.14435e-07	0.567566	0.296	0.101
NK-f	Ddx39	1.37162e-11	4.25928e-07	0.506875	0.491	0.274
NK-f	Calr	1.44518e-11	4.48771e-07	0.622182	0.825	0.601
NK-f	Ms4a4c	1.46588e-11	4.55198e-07	0.762976	0.417	0.185
NK-f	Asap1	1.58239e-11	4.9138e-07	0.40555	0.276	0.098
NK-f	Cfdp1	1.82153e-11	5.65638e-07	0.416586	0.437	0.215
NK-f	Cct5	1.82254e-11	5.65954e-07	0.505572	0.693	0.501
NK-f	Chd4	1.83549e-11	5.69975e-07	0.381566	0.695	0.468
NK-f	Chchd4	1.92434e-11	5.97564e-07	0.432023	0.25	0.082
NK-f	Ifrd2	2.04912e-11	6.36314e-07	0.315056	0.193	0.05
NK-f	Tesc	2.31134e-11	7.1774e-07	0.453229	0.187	0.049
NK-f	Sod2	2.44946e-11	7.60631e-07	0.34957	0.425	0.25
NK-f	Rpl14	2.60093e-11	8.07666e-07	0.272054	0.997	0.983
NK-f	Nip7	3.44707e-11	1.07042e-06	0.501947	0.425	0.168
NK-f	Tmem97	3.5761e-11	1.11049e-06	0.251232	0.141	0.023
NK-f	Eif3g	3.80993e-11	1.1831e-06	0.5267	0.566	0.349
NK-f	Hnrnpa1	3.83583e-11	1.19114e-06	0.566032	0.739	0.509
NK-f	Slc19a1	3.9228e-11	1.21815e-06	0.326654	0.181	0.037
NK-f	Aen	4.51952e-11	1.40345e-06	0.317367	0.261	0.099
NK-f	Denr	4.74349e-11	1.473e-06	0.456469	0.517	0.284
NK-f	Pum3	4.79826e-11	1.49e-06	0.371168	0.31	0.14
NK-f	Rpl41	5.12591e-11	1.59175e-06	0.282674	1	0.996
NK-f	Mphosph10	5.20547e-11	1.61645e-06	0.417533	0.394	0.166
NK-f	Rsl1d1	5.28658e-11	1.64164e-06	0.609857	0.537	0.298
NK-f	Skp1a	5.46237e-11	1.69623e-06	0.373934	0.399	0.19
NK-f	Fbl	5.70018e-11	1.77008e-06	0.635356	0.557	0.339
NK-f	Rpl29	6.06268e-11	1.88264e-06	0.257815	0.977	0.945
NK-f	Ptp4a2	6.13135e-11	1.90397e-06	0.472655	0.796	0.59
NK-f	Cks2	7.51537e-11	2.33375e-06	0.414402	0.227	0.084
NK-f	Nop10	7.93106e-11	2.46283e-06	0.641314	0.727	0.529
NK-f	Agpat5	1.00855e-10	3.13184e-06	0.409739	0.279	0.098
NK-f	Tnfaip3	1.0312e-10	3.2022e-06	0.600653	0.382	0.142
NK-f	Ppia	1.12941e-10	3.50716e-06	0.321187	0.997	0.984
NK-f	Gpr65	1.2e-10	3.72638e-06	0.550141	0.463	0.22
NK-f	Comtd1	1.29887e-10	4.0334e-06	0.263317	0.207	0.067
NK-f	Tgif1	1.4779e-10	4.58932e-06	0.335705	0.181	0.049
NK-f	Mif	1.4834e-10	4.60639e-06	0.689209	0.67	0.498
NK-f	Rrp9	1.48484e-10	4.61086e-06	0.447079	0.316	0.121
NK-f	Thop1	1.56424e-10	4.85743e-06	0.262321	0.149	0.027
NK-f	Nr4a3	1.60448e-10	4.98239e-06	0.674174	0.167	0.037
NK-f	Hivep1	1.78362e-10	5.53868e-06	0.374512	0.184	0.055
NK-f	Jak2	1.80195e-10	5.5956e-06	0.573665	0.276	0.097
NK-f	Ruvbl2	1.8553e-10	5.76126e-06	0.303404	0.256	0.097
NK-f	Ppan	1.91834e-10	5.95701e-06	0.525746	0.325	0.11
NK-f	Wdr43	1.97881e-10	6.14481e-06	0.540848	0.411	0.193
NK-f	Snrpf	1.98238e-10	6.15588e-06	0.562469	0.733	0.586
NK-f	Hdgf	1.99446e-10	6.1934e-06	0.509158	0.517	0.296
NK-f	Rrp1b	2.26891e-10	7.04563e-06	0.370652	0.25	0.089
NK-f	Mdn1	2.32392e-10	7.21647e-06	0.48164	0.287	0.094
NK-f	Imp3	2.48339e-10	7.71167e-06	0.395391	0.537	0.317
NK-f	Cebpz	2.49271e-10	7.74061e-06	0.405734	0.463	0.244
NK-f	U2af1	2.7466e-10	8.529e-06	0.406822	0.532	0.341
NK-f	Pwp1	2.9293e-10	9.09635e-06	0.440917	0.236	0.073
NK-f	Serpine2	3.03382e-10	9.42091e-06	0.316273	0.095	0.013
NK-f	Orai1	3.08083e-10	9.56689e-06	0.606829	0.319	0.141
NK-f	Runx2	3.25718e-10	1.01145e-05	0.429117	0.296	0.133
NK-f	Smn1	3.29426e-10	1.02297e-05	0.296384	0.259	0.101
NK-f	Ddx21	3.44323e-10	1.06923e-05	0.58657	0.56	0.325
NK-f	Rpl28	3.45879e-10	1.07406e-05	0.27961	0.991	0.982
NK-f	Tmem176b	3.97521e-10	1.23442e-05	0.770479	0.322	0.14
NK-f	Impdh2	4.20615e-10	1.30614e-05	0.624221	0.463	0.22
NK-f	Upp1	4.29761e-10	1.33454e-05	0.444534	0.118	0.024
NK-f	St13	4.38233e-10	1.36085e-05	0.473398	0.534	0.299
NK-f	Grap	4.41725e-10	1.37169e-05	0.478436	0.422	0.212
NK-f	H13	4.51597e-10	1.40234e-05	0.379108	0.491	0.276
NK-f	Slc29a1	4.75497e-10	1.47656e-05	0.34874	0.224	0.068
NK-f	Dennd4a	5.08044e-10	1.57763e-05	0.576834	0.615	0.365
NK-f	Abcf2	5.16677e-10	1.60444e-05	0.291653	0.239	0.097
NK-f	Mat2a	5.58916e-10	1.7356e-05	0.567876	0.557	0.311
NK-f	Erh	5.78047e-10	1.79501e-05	0.41848	0.434	0.228
NK-f	Irf5	6.18741e-10	1.92138e-05	0.33813	0.155	0.035
NK-f	Jade2	6.95743e-10	2.16049e-05	0.404096	0.287	0.106
NK-f	Hk2	7.22667e-10	2.2441e-05	0.259116	0.135	0.017
NK-f	Mcrip2	7.57011e-10	2.35075e-05	0.270852	0.138	0.022
NK-f	Rpl8	8.04737e-10	2.49895e-05	0.257555	0.997	0.995
NK-f	Ehd1	8.37044e-10	2.59927e-05	0.42798	0.227	0.061
NK-f	Jpt1	8.4625e-10	2.62786e-05	0.410361	0.856	0.679
NK-f	Furin	1.01269e-09	3.14469e-05	0.567327	0.27	0.099
NK-f	Nop14	1.02113e-09	3.17091e-05	0.457015	0.325	0.124
NK-f	Tnip1	1.02826e-09	3.19305e-05	0.408545	0.282	0.108
NK-f	Llph	1.03372e-09	3.21e-05	0.533041	0.647	0.423
NK-f	Fas	1.04542e-09	3.24636e-05	0.30863	0.115	0.021
NK-f	Ccdc86	1.08634e-09	3.3734e-05	0.380378	0.273	0.092
NK-f	Ndufab1	1.15885e-09	3.59858e-05	0.498476	0.557	0.328
NK-f	Ybx1	1.24847e-09	3.87688e-05	0.486621	0.882	0.731
NK-f	Tsr1	1.27911e-09	3.97202e-05	0.352102	0.201	0.065
NK-f	Pfdn2	1.31408e-09	4.08061e-05	0.47186	0.601	0.382
NK-f	Set	1.33751e-09	4.15336e-05	0.535266	0.787	0.649
NK-f	Larp4	1.34511e-09	4.17698e-05	0.312105	0.299	0.124
NK-f	Alkbh1	1.37788e-09	4.27874e-05	0.467268	0.388	0.169
NK-f	Hnrnpab	1.41669e-09	4.39925e-05	0.544099	0.649	0.41
NK-f	Morf4l2	1.47796e-09	4.58952e-05	0.373842	0.302	0.132
NK-f	Il7r	1.58207e-09	4.91281e-05	0.591349	0.52	0.269
NK-f	Sigmar1	1.74285e-09	5.41207e-05	0.420286	0.224	0.065
NK-f	Snrpd3	1.7583e-09	5.46005e-05	0.460373	0.592	0.385
NK-f	Taf10	1.80732e-09	5.61228e-05	0.323352	0.764	0.591
NK-f	Nifk	1.82585e-09	5.6698e-05	0.468119	0.351	0.155
NK-f	Ldha	1.98989e-09	6.1792e-05	0.507807	0.727	0.549
NK-f	Lap3	2.01603e-09	6.26037e-05	0.41231	0.31	0.102
NK-f	Prdx6	2.08484e-09	6.47405e-05	0.378283	0.537	0.363
NK-f	Bhlhe40	2.21411e-09	6.87548e-05	0.635092	0.511	0.282
NK-f	Canx	2.225e-09	6.90928e-05	0.394205	0.56	0.342
NK-f	Tmem176a	2.23175e-09	6.93024e-05	0.694397	0.31	0.13
[truncated: 184 more rows]

## Sheet: pDC
Polarization	Gene	P_val	P_adj	Avg_log2FC	Pct_polarstate	Pct_others
[truncated: 389 more rows]

[truncated: 7 more sheets: cDC1, cDC2, MigDC, Langerhans, Macrophage, Monocyte, Neutrophil]
