# Supplementary material for: Dictionary of immune responses to cytokines at single-cell resolution
Source: Nature. 2023 Dec 6;625(7994):377–84. doi: 10.1038/s41586-023-06816-9 (PMC10781646; doi:10.1038/s41586-023-06816-9)
Supplement: Cell-type-centric analysis: Gene program analysis for each immune cell type. — Listing of 30 top-weighted genes in each gene program for each cytokine as shown in panel j in Extended Data Figs. 5-8 and Supplementary Figs. 2-11. NMF is performed on all cytokine treatments in each cell type. Each tab is a separate cell type. [file 41586_2023_6816_MOESM10_ESM.xlsx]

## Sheet: B cell
GP	Gene	Weight
GP_01	Stk17b	0.576433
GP_01	Dusp2	0.550069
GP_01	Btg1	0.540943
GP_01	Stap1	0.540653
GP_01	Cd83	0.457932
GP_01	Satb1	0.417375
GP_01	Swap70	0.395787
GP_01	Ftl1	0.389799
GP_01	Ptprc	0.38821
GP_01	Cd69	0.387075
GP_01	Mef2c	0.386121
GP_01	Irf8	0.371613
GP_01	Srgn	0.360851
GP_01	Laptm5	0.353839
GP_01	H2-Aa	0.353306
GP_01	Cd72	0.346019
GP_01	Hvcn1	0.342932
GP_01	H2-Ab1	0.327822
GP_01	Ier5	0.321833
GP_01	Iqgap1	0.319744
GP_01	Fcmr	0.296791
GP_01	Foxp1	0.290862
GP_01	Hnrnpa3	0.289212
GP_01	Fau	0.287983
GP_01	Eif1	0.286873
GP_01	H2-Eb1	0.285841
GP_01	Cd180	0.284854
GP_01	Ncl	0.281455
GP_01	Ebf1	0.274648
GP_01	Clk1	0.261628
GP_02	Klf2	1.04544
GP_02	Crip1	0.761685
GP_02	Igkc	0.72893
GP_02	Fau	0.626552
GP_02	Ly6d	0.59996
GP_02	Emp3	0.583843
GP_02	H3f3a	0.552074
GP_02	Cd79a	0.548247
GP_02	Sh3bgrl3	0.540047
GP_02	Fth1	0.521702
GP_02	Vim	0.505106
GP_02	H2-Aa	0.504873
GP_02	Cyba	0.495452
GP_02	H2-Eb1	0.492471
GP_02	Lsp1	0.489013
GP_02	H2-Ab1	0.476578
GP_02	Gmfg	0.462617
GP_02	Coro1a	0.44963
GP_02	Srgn	0.440846
GP_02	Napsa	0.440732
GP_02	Ier5	0.439395
GP_02	Pfn1	0.417774
GP_02	Cd52	0.412907
GP_02	Eif1	0.411987
GP_02	Ptma	0.405658
GP_02	Gnai2	0.391177
GP_02	Cd79b	0.387775
GP_02	Arhgdib	0.386951
GP_02	Stk17b	0.386817
GP_02	Vpreb3	0.369393
GP_03	Calr	0.8191
GP_03	Ltb	0.642886
GP_03	Fcer2a	0.629622
GP_03	Ly6d	0.576233
GP_03	Cd52	0.576147
GP_03	Pfn1	0.540574
GP_03	Igkc	0.528139
GP_03	Iglc3	0.520111
GP_03	H2-Ab1	0.515464
GP_03	Ctss	0.474469
GP_03	Iglc2	0.474305
GP_03	H2-Aa	0.459631
GP_03	Hsp90b1	0.457832
GP_03	Cd79a	0.45202
GP_03	Sh3bgrl3	0.4508
GP_03	Hspa5	0.449998
GP_03	Cfl1	0.44669
GP_03	H2-Eb1	0.418432
GP_03	Mef2c	0.417867
GP_03	H3f3a	0.416818
GP_03	Tmsb10	0.416265
GP_03	Swap70	0.411381
GP_03	Arhgdib	0.409041
GP_03	Napsa	0.408779
GP_03	Clic1	0.396764
GP_03	Coro1a	0.392316
GP_03	H2-DMb2	0.382287
GP_03	Fau	0.381224
GP_03	Ptma	0.374977
GP_03	Ppia	0.369552
GP_04	Igkc	0.749273
GP_04	Fau	0.647314
GP_04	H3f3a	0.636371
GP_04	Iglc2	0.61799
GP_04	Iglc3	0.579557
GP_04	Mef2c	0.565005
GP_04	Tmsb10	0.548838
GP_04	Fcmr	0.510412
GP_04	H2-Eb1	0.509791
GP_04	Klf2	0.508494
GP_04	Cd79b	0.50532
GP_04	H2-Aa	0.501778
GP_04	H2-Ab1	0.494978
GP_04	Cd79a	0.488222
GP_04	Fth1	0.467942
GP_04	Ltb	0.460486
GP_04	Shisa5	0.441785
GP_04	Fcer2a	0.439555
GP_04	Btg1	0.42912
GP_04	Smim14	0.42402
GP_04	S100a10	0.418857
GP_04	Cd52	0.41768
GP_04	Ptma	0.409748
GP_04	Fchsd2	0.395466
GP_04	H2-K1	0.391872
GP_04	Ebf1	0.38042
GP_04	Rbm39	0.380173
GP_04	Limd2	0.379629
GP_04	H2-Ob	0.351588
GP_04	Srgn	0.344871
GP_05	Ifi27l2a	0.936526
GP_05	Ifi203	0.647384
GP_05	Ms4a4c	0.63487
GP_05	Ly6a	0.577729
GP_05	Mndal	0.557846
GP_05	Ifi209	0.541424
GP_05	Bst2	0.5363
GP_05	Shisa5	0.519573
GP_05	Slfn5	0.510486
GP_05	Samhd1	0.497961
GP_05	Ifit3	0.490303
GP_05	Stat1	0.487032
GP_05	Trim30a	0.478992
GP_05	Sp100	0.455547
GP_05	Plac8	0.453661
GP_05	Ifi47	0.450726
GP_05	Igkc	0.441793
GP_05	Slfn2	0.441584
GP_05	Phf11b	0.427674
GP_05	Parp14	0.395407
GP_05	Cybb	0.386725
GP_05	B2m	0.384593
GP_05	Zbp1	0.379944
GP_05	Ly86	0.377403
GP_05	Psme1	0.373804
GP_05	Isg15	0.371703
GP_05	Rnf213	0.368908
GP_05	Pkib	0.360598
GP_05	H2-T23	0.35966
GP_05	H2-K1	0.349962
GP_06	Ncl	0.598557
GP_06	Npm1	0.578119
GP_06	Ptma	0.553336
GP_06	Eif5a	0.542161
GP_06	Eif4a1	0.509323
GP_06	Ppia	0.503083
GP_06	Nme1	0.467556
GP_06	Mif	0.464899
GP_06	Igkc	0.436297
GP_06	Set	0.42222
GP_06	Serbp1	0.419553
GP_06	Ranbp1	0.400088
GP_06	Anp32b	0.386808
GP_06	Ran	0.38482
GP_06	Slc25a5	0.382348
GP_06	Ybx1	0.375371
GP_06	Eif1	0.374963
GP_06	Fau	0.363349
GP_06	Hnrnpf	0.344674
GP_06	Fbl	0.335656
GP_06	Eif2s2	0.332894
GP_06	H3f3a	0.330583
GP_06	Ppp1r14b	0.327257
GP_06	Atp5b	0.327209
GP_06	C1qbp	0.325162
GP_06	Sumo2	0.32437
GP_06	Rbm3	0.322716
GP_06	Srsf3	0.319671
GP_06	H2-Ab1	0.317688
GP_06	Atp5g1	0.31606
GP_07	Fau	1.0242
GP_07	Igkc	0.962578
GP_07	H2-Aa	0.922086
GP_07	H2-Ab1	0.879177
GP_07	H2-Eb1	0.872997
GP_07	Fth1	0.726799
GP_07	Cd79a	0.649751
GP_07	Cd52	0.647191
GP_07	H2-K1	0.626055
GP_07	H3f3a	0.614893
GP_07	Ftl1	0.54555
GP_07	Cd79b	0.530837
GP_07	Ppia	0.505511
GP_07	Ptma	0.504408
GP_07	Fcmr	0.494236
GP_07	Tmsb10	0.49168
GP_07	Ltb	0.49131
GP_07	Shisa5	0.484042
GP_07	B2m	0.482121
GP_07	Coro1a	0.448342
GP_07	Eif1	0.440409
GP_07	Btg1	0.425051
GP_07	Ebf1	0.416285
GP_07	Sh3bgrl3	0.409589
GP_07	Lars2	0.392241
GP_07	Pfdn5	0.362991
GP_07	Iglc2	0.360431
GP_07	Laptm5	0.353469
GP_07	Uba52	0.3407
GP_07	Cyba	0.329733
GP_08	Iglc1	0.761584
GP_08	Macf1	0.46518
GP_08	Iglc2	0.428842
GP_08	Ets1	0.376011
GP_08	Ptprc	0.375208
GP_08	Siglecg	0.373759
GP_08	Klf2	0.364293
GP_08	Ankrd11	0.362904
GP_08	Cd79b	0.328249
GP_08	Ltb	0.327834
GP_08	Srrm2	0.322725
GP_08	Mbnl1	0.319765
GP_08	Samd9l	0.316349
GP_08	Samhd1	0.313719
GP_08	Pou2f2	0.313245
GP_08	Son	0.312898
GP_08	Pax5	0.307209
GP_08	Bcl11a	0.303441
GP_08	Sell	0.302086
GP_08	Cd55	0.301794
GP_08	Rhoh	0.298354
GP_08	Bank1	0.296302
GP_08	Mef2c	0.294556
GP_08	Arhgap30	0.2943
GP_08	Ralgps2	0.292432
GP_08	H3f3a	0.292088
GP_08	Ly6d	0.278835
GP_08	Akap13	0.263495
GP_08	Iqgap1	0.261935
GP_08	Ogt	0.259538
GP_09	Fau	0.747119
GP_09	Igkc	0.742034
GP_09	Crip1	0.634007
GP_09	Cd52	0.604105
GP_09	H2-Eb1	0.565482
GP_09	H2-Aa	0.560921
GP_09	Ptprc	0.556811
GP_09	Ly6d	0.542805
GP_09	H2-Ab1	0.533774
GP_09	Ebf1	0.529244
GP_09	Ralgps2	0.527122
GP_09	Fth1	0.492875
GP_09	Cr2	0.492677
GP_09	Cd79a	0.491676
GP_09	Coro1a	0.467101
GP_09	Mbnl1	0.464975
GP_09	Bank1	0.463108
GP_09	Tmsb10	0.4464
GP_09	Pfn1	0.43904
GP_09	H2-K1	0.411934
GP_09	Pou2f2	0.405778
GP_09	Cd79b	0.403996
GP_09	Ly6a	0.403644
GP_09	Arhgdib	0.395205
GP_09	B2m	0.394121
GP_09	Sh3bgrl3	0.386844
GP_09	Ppia	0.378873
GP_09	Bcl11a	0.373058
GP_09	Myl12b	0.372069
GP_09	Mef2c	0.351561
GP_10	Plac8	0.71273
GP_10	Ftl1	0.556079
GP_10	Pold4	0.484057
GP_10	Gapdh	0.46075
GP_10	Ifi27l2a	0.455017
GP_10	Rac2	0.447749
GP_10	Fcmr	0.439437
GP_10	Npm1	0.41658
GP_10	Pfdn5	0.404746
GP_10	Iglc2	0.395474
GP_10	Mzb1	0.39388
GP_10	Atp5g2	0.390508
GP_10	Gabarap	0.388124
GP_10	Ptpn18	0.387369
GP_10	Fau	0.381956
GP_10	Cd52	0.378088
GP_10	Cox7a2l	0.365595
GP_10	Rbm3	0.363223
GP_10	Uba52	0.343777
GP_10	Fth1	0.342888
GP_10	Cd72	0.338928
GP_10	Clic1	0.337482
GP_10	Cd79b	0.33552
GP_10	Myl6	0.322539
GP_10	Cd79a	0.312729
GP_10	Erp29	0.312146
GP_10	Ctsh	0.311012
GP_10	H3f3a	0.309546
GP_10	Sh3bgrl3	0.305886
GP_10	Chchd2	0.305694

## Sheet: CD4+ T cell
GP	Gene	Weight
GP_01	Ly6e	0.739682
GP_01	Xist	0.710863
GP_01	Ly6a	0.523238
GP_01	B2m	0.412284
GP_01	Btg1	0.396005
GP_01	Cyba	0.390265
GP_01	Ltb	0.38747
GP_01	H2-K1	0.38175
GP_01	Stat1	0.362461
GP_01	Psmb8	0.352584
GP_01	H2-D1	0.343469
GP_01	Psme1	0.334326
GP_01	Cd52	0.325157
GP_01	Eif1	0.322498
GP_01	H3f3b	0.31929
GP_01	Psme2	0.319126
GP_01	Myl12b	0.318574
GP_01	Uba52	0.311973
GP_01	Eif5a	0.303147
GP_01	Rhoh	0.297761
GP_01	Psmb9	0.296479
GP_01	Psmb10	0.284029
GP_01	Pfn1	0.274616
GP_01	Dad1	0.269378
GP_01	Gimap6	0.268104
GP_01	Tcf7	0.264444
GP_01	H2afz	0.249329
GP_01	Ifi47	0.248146
GP_01	Npc2	0.246791
GP_01	Trbc2	0.244341
GP_02	Ifi27l2a	0.757983
GP_02	Isg15	0.547847
GP_02	Bst2	0.537339
GP_02	Ifi203	0.498463
GP_02	Slfn5	0.478283
GP_02	Samhd1	0.46336
GP_02	Stat1	0.460459
GP_02	Ly6a	0.446166
GP_02	Mndal	0.443595
GP_02	Ms4a4b	0.43763
GP_02	Ifit1	0.426866
GP_02	Ifit3	0.419627
GP_02	Ifi47	0.360586
GP_02	Psmb8	0.360083
GP_02	Isg20	0.356209
GP_02	Zbp1	0.354986
GP_02	Sp100	0.346913
GP_02	Ifi209	0.339651
GP_02	H2-T23	0.339331
GP_02	Slfn1	0.333543
GP_02	Ly6e	0.332115
GP_02	Gbp7	0.33185
GP_02	Rnf213	0.327118
GP_02	Igtp	0.325313
GP_02	Epsti1	0.324555
GP_02	Phf11b	0.322333
GP_02	Ccnd2	0.320702
GP_02	Parp14	0.320319
GP_02	Ms4a6b	0.319188
GP_02	Trim30a	0.316754
GP_03	Cd52	0.54498
GP_03	Xist	0.510332
GP_03	Trbc2	0.509906
GP_03	Lars2	0.488548
GP_03	Coro1a	0.472611
GP_03	H2-K1	0.458966
GP_03	Myl6	0.399251
GP_03	Arhgdib	0.390232
GP_03	H2-D1	0.389796
GP_03	Emp3	0.389142
GP_03	Uba52	0.384742
GP_03	Pfn1	0.382479
GP_03	H3f3b	0.372453
GP_03	Sh3bgrl3	0.365324
GP_03	Eif1	0.359865
GP_03	B2m	0.346377
GP_03	Crip1	0.31963
GP_03	Shisa5	0.314911
GP_03	Npm1	0.313894
GP_03	Limd2	0.311007
GP_03	Fxyd5	0.31077
GP_03	Npc2	0.306639
GP_03	Cd3g	0.306065
GP_03	Laptm5	0.297058
GP_03	Ptprc	0.294695
GP_03	Bcl11b	0.293593
GP_03	Rac2	0.289995
GP_03	Ets1	0.274086
GP_03	Arl4c	0.272143
GP_03	Snrpg	0.268007
GP_04	Il7r	0.778364
GP_04	Ltb	0.562101
GP_04	H2-K1	0.551473
GP_04	Npm1	0.545701
GP_04	Shisa5	0.536429
GP_04	Dapl1	0.517368
GP_04	Trbc2	0.511373
GP_04	Ms4a4b	0.508018
GP_04	Ms4a6b	0.476838
GP_04	H2-D1	0.474113
GP_04	B2m	0.470636
GP_04	Ly6e	0.445797
GP_04	Cd52	0.420268
GP_04	Fxyd5	0.401884
GP_04	Cd3g	0.385819
GP_04	Limd2	0.381794
GP_04	Hcst	0.374362
GP_04	Uba52	0.370017
GP_04	Crlf3	0.366539
GP_04	Coro1a	0.347452
GP_04	Itm2b	0.340767
GP_04	Saraf	0.339343
GP_04	Arhgdib	0.337359
GP_04	Tcf7	0.332102
GP_04	Srgn	0.297154
GP_04	Lef1	0.296961
GP_04	Npc2	0.285257
GP_04	Cd53	0.282646
GP_04	Eif1	0.282358
GP_04	Slfn2	0.265885
GP_05	Ptprc	0.666214
GP_05	Btg1	0.595052
GP_05	H2-K1	0.474328
GP_05	B2m	0.413566
GP_05	Cd52	0.412203
GP_05	Pfn1	0.403911
GP_05	Myh9	0.400386
GP_05	Eif1	0.371539
GP_05	Ltb	0.370032
GP_05	H2-D1	0.358461
GP_05	Shisa5	0.349912
GP_05	Satb1	0.342837
GP_05	H3f3b	0.322506
GP_05	Trbc2	0.318047
GP_05	Prrc2c	0.315804
GP_05	Fus	0.30588
GP_05	Cd69	0.295155
GP_05	Macf1	0.29179
GP_05	Actr3	0.284219
GP_05	Coro1a	0.284156
GP_05	Chd4	0.277189
GP_05	Cyba	0.273081
GP_05	Rapgef6	0.27294
GP_05	Srsf5	0.26799
GP_05	Srgn	0.265239
GP_05	Cd5	0.262282
GP_05	Wnk1	0.261674
GP_05	Gimap4	0.252052
GP_05	Clec2d	0.250826
GP_05	Laptm5	0.249829
GP_06	Cd52	0.765935
GP_06	Coro1a	0.595044
GP_06	Pfn1	0.577314
GP_06	Trbc2	0.574658
GP_06	Sh3bgrl3	0.572307
GP_06	Crip1	0.554398
GP_06	Myl6	0.541089
GP_06	H2-K1	0.530411
GP_06	Cotl1	0.524039
GP_06	Cnn2	0.502529
GP_06	Rac2	0.493151
GP_06	Arhgdib	0.484269
GP_06	Limd2	0.483519
GP_06	Cd3g	0.481466
GP_06	Emp3	0.459965
GP_06	H2-D1	0.456771
GP_06	Fxyd5	0.446246
GP_06	Ltb	0.445048
GP_06	B2m	0.42058
GP_06	Shisa5	0.412278
GP_06	Ppp1ca	0.408722
GP_06	Cyba	0.407668
GP_06	Psmb8	0.384752
GP_06	Ifi27l2a	0.367683
GP_06	Selenow	0.366314
GP_06	Cd3e	0.360601
GP_06	Arpc2	0.351218
GP_06	Eif1	0.350667
GP_06	Thy1	0.343846
GP_06	Cd2	0.335472
GP_07	Npm1	0.548414
GP_07	Ncl	0.538914
GP_07	Eif4a1	0.504776
GP_07	Eif5a	0.503035
GP_07	Nme1	0.490974
GP_07	Set	0.456211
GP_07	Mif	0.449372
GP_07	Ran	0.432252
GP_07	Pfn1	0.4141
GP_07	Atp5g1	0.410009
GP_07	Ppp1r14b	0.395476
GP_07	Eif2s2	0.381069
GP_07	Anp32b	0.377706
GP_07	Eif1	0.375392
GP_07	Ranbp1	0.338784
GP_07	Cd52	0.337958
GP_07	Fbl	0.333989
GP_07	Ccnd2	0.31056
GP_07	C1qbp	0.305212
GP_07	Snrpf	0.298676
GP_07	Cct3	0.293542
GP_07	Tuba1b	0.290527
GP_07	Ldha	0.290422
GP_07	Hnrnpu	0.284114
GP_07	H2-K1	0.281392
GP_07	Cd3g	0.279788
GP_07	Cct8	0.27911
GP_07	Arpc2	0.276567
GP_07	Psma7	0.276565
GP_07	Myl6	0.276481
GP_08	Xist	0.633767
GP_08	Ms4a4b	0.492738
GP_08	Klf2	0.45813
GP_08	Gimap6	0.436788
GP_08	Trbc2	0.435991
GP_08	Satb1	0.41487
GP_08	Ets1	0.414591
GP_08	Btg1	0.412471
GP_08	Bcl11b	0.393994
GP_08	Foxp1	0.393839
GP_08	Slfn2	0.389404
GP_08	Cd3g	0.386842
GP_08	H3f3b	0.38146
GP_08	Tcf7	0.380957
GP_08	Arhgef1	0.363595
GP_08	Rgs10	0.349898
GP_08	Lef1	0.348785
GP_08	Fyb	0.345856
GP_08	Arhgap45	0.344198
GP_08	Ifi27l2a	0.342821
GP_08	Cd28	0.342091
GP_08	Gimap3	0.340355
GP_08	Itm2b	0.333189
GP_08	S1pr1	0.330659
GP_08	Rhoh	0.326258
GP_08	Arhgdib	0.323747
GP_08	Cd3e	0.318969
GP_08	Pdcd4	0.316029
GP_08	Hmgb1	0.314384
GP_08	Smc6	0.309321
GP_09	Trbc1	2.81631
GP_09	Cd52	0.352927
GP_09	H2-K1	0.283671
GP_09	Coro1a	0.267826
GP_09	Pfn1	0.246212
GP_09	H2-D1	0.24462
GP_09	Cd3g	0.238208
GP_09	Fxyd5	0.226224
GP_09	Sh3bgrl3	0.218128
GP_09	Limd2	0.214127
GP_09	Arhgdib	0.209859
GP_09	Shisa5	0.208749
GP_09	Myl6	0.208253
GP_09	B2m	0.199119
GP_09	Rac2	0.194975
GP_09	Npm1	0.192858
GP_09	Ltb	0.19058
GP_09	Ms4a4b	0.187706
GP_09	Itm2b	0.173914
GP_09	Npc2	0.153327
GP_09	Hcst	0.149137
GP_09	Cotl1	0.149091
GP_09	Tspan32	0.148448
GP_09	Psmb8	0.146917
GP_09	Eif1	0.146826
GP_09	Arpc2	0.146679
GP_09	Cyba	0.142893
GP_09	Cd2	0.140265
GP_09	H3f3b	0.139382
GP_09	Laptm5	0.136369
GP_10	Igfbp4	1.19559
GP_10	Klf2	0.594815
GP_10	Crip1	0.562516
GP_10	Bcl2	0.509313
GP_10	Arl4c	0.491566
GP_10	Vim	0.478687
GP_10	Cytip	0.431557
GP_10	Ccnd2	0.412609
GP_10	Atp1b3	0.410497
GP_10	Lef1	0.377669
GP_10	S1pr1	0.36762
GP_10	Selplg	0.349275
GP_10	Emp3	0.344233
GP_10	Il7r	0.323493
GP_10	Txk	0.315699
GP_10	Tagln2	0.310249
GP_10	Sell	0.298862
GP_10	Myl12b	0.280641
GP_10	Npc2	0.271984
GP_10	Ms4a6b	0.27147
GP_10	Gmfg	0.26682
GP_10	Ablim1	0.264189
GP_10	Rapgef6	0.263429
GP_10	Cd47	0.259015
GP_10	Itgb7	0.257551
GP_10	Fxyd5	0.257243
GP_10	Smad7	0.250954
GP_10	Arhgap15	0.250389
GP_10	Eif1	0.241551
GP_10	Satb1	0.241435

## Sheet: CD8+ T cell
GP	Gene	Weight
GP_01	H2-K1	0.573852
GP_01	Tmsb10	0.543222
GP_01	Uba52	0.524457
GP_01	Lars2	0.523003
GP_01	Eif1	0.493552
GP_01	H2-D1	0.479425
GP_01	B2m	0.475366
GP_01	Shisa5	0.461085
GP_01	Cd52	0.460118
GP_01	Cox7a2l	0.425135
GP_01	Fth1	0.417499
GP_01	Coro1a	0.414768
GP_01	Pfn1	0.395746
GP_01	Ptma	0.382617
GP_01	Btg1	0.38236
GP_01	Npm1	0.379507
GP_01	Ltb	0.3708
GP_01	Arhgdib	0.351135
GP_01	Gapdh	0.338492
GP_01	S100a10	0.32992
GP_01	Cd3g	0.313248
GP_01	Cfl1	0.288966
GP_01	Psmb8	0.278586
GP_01	Laptm5	0.27471
GP_01	Sh3bgrl3	0.270183
GP_01	Fyb	0.248186
GP_01	Sub1	0.247796
GP_01	Gmfg	0.237284
GP_01	Sumo2	0.234378
GP_01	Hint1	0.227091
GP_02	Crip1	0.737714
GP_02	Cd8b1	0.678036
GP_02	Cd52	0.637329
GP_02	Emp3	0.634894
GP_02	Nkg7	0.586705
GP_02	Sh3bgrl3	0.564367
GP_02	Coro1a	0.564009
GP_02	Vim	0.559193
GP_02	Tmsb10	0.549086
GP_02	Cotl1	0.523549
GP_02	Cd3g	0.482773
GP_02	Arhgdib	0.467182
GP_02	Pfn1	0.465771
GP_02	Thy1	0.446181
GP_02	Fxyd5	0.436968
GP_02	Cd8a	0.436428
GP_02	S100a10	0.428335
GP_02	Cfl1	0.423941
GP_02	Lsp1	0.416411
GP_02	Itgb7	0.415411
GP_02	Psmb8	0.403109
GP_02	Lgals1	0.392421
GP_02	Npc2	0.367248
GP_02	Cd2	0.362026
GP_02	Cyba	0.359968
GP_02	Gnai2	0.359944
GP_02	Pycard	0.359126
GP_02	Tubb5	0.35276
GP_02	H2-K1	0.351261
GP_02	Fth1	0.347684
GP_03	Ccl5	1.31938
GP_03	Ly6c2	0.813859
GP_03	Ctla2a	0.606379
GP_03	Nkg7	0.584502
GP_03	Il2rb	0.47994
GP_03	Ms4a4b	0.476538
GP_03	Tmsb10	0.452088
GP_03	Hcst	0.451947
GP_03	Crip1	0.430983
GP_03	Cd52	0.425092
GP_03	Ctsw	0.367456
GP_03	S100a6	0.359455
GP_03	Bcl2	0.34581
GP_03	Ly6e	0.340124
GP_03	H2-K1	0.328753
GP_03	Pfn1	0.326886
GP_03	Gimap4	0.324476
GP_03	Klf2	0.319671
GP_03	Xcl1	0.316665
GP_03	H2-D1	0.300047
GP_03	B2m	0.29994
GP_03	Ms4a4c	0.295129
GP_03	Il7r	0.289759
GP_03	Sh3bgrl3	0.288099
GP_03	Lgals1	0.277023
GP_03	Arhgdib	0.276955
GP_03	Klrd1	0.272481
GP_03	Coro1a	0.271508
GP_03	Ifngr1	0.267372
GP_03	Ctsd	0.266631
GP_04	Tmsb10	0.750773
GP_04	H2-K1	0.697152
GP_04	Cd52	0.690715
GP_04	B2m	0.635199
GP_04	Ltb	0.613902
GP_04	Btg1	0.582334
GP_04	H2-D1	0.561679
GP_04	Shisa5	0.554995
GP_04	Ptma	0.544236
GP_04	Cd3g	0.501068
GP_04	Cd8b1	0.500875
GP_04	Fth1	0.472352
GP_04	Pfn1	0.455115
GP_04	Npm1	0.437209
GP_04	Eif1	0.427681
GP_04	Cd8a	0.416335
GP_04	Cox7a2l	0.41581
GP_04	Ms4a4b	0.404753
GP_04	Coro1a	0.401844
GP_04	Ly6e	0.363642
GP_04	Cd3e	0.361507
GP_04	Fxyd5	0.353407
GP_04	Arhgdib	0.351274
GP_04	Klf2	0.334357
GP_04	Npc2	0.332749
GP_04	Cyba	0.303111
GP_04	Cfl1	0.300967
GP_04	Sh3bgrl3	0.299181
GP_04	Hcst	0.29358
GP_04	Satb1	0.290981
GP_05	Ncl	0.537877
GP_05	Eif5a	0.522393
GP_05	Ptma	0.504884
GP_05	Npm1	0.462476
GP_05	Eif4a1	0.433478
GP_05	Ran	0.429871
GP_05	Mif	0.424896
GP_05	Set	0.421209
GP_05	Nme1	0.410902
GP_05	Serbp1	0.396065
GP_05	Ybx1	0.380613
GP_05	Ranbp1	0.373222
GP_05	Slc25a5	0.363278
GP_05	Anp32b	0.36104
GP_05	Atp5g1	0.352183
GP_05	Pfn1	0.348747
GP_05	Eif1	0.344961
GP_05	Ppp1r14b	0.335455
GP_05	Eif2s2	0.328821
GP_05	Ldha	0.326155
GP_05	Hspd1	0.32201
GP_05	Psma7	0.31948
GP_05	Pa2g4	0.301081
GP_05	Atp5b	0.299572
GP_05	Cct3	0.297858
GP_05	Fbl	0.296897
GP_05	Tmsb10	0.294883
GP_05	C1qbp	0.292138
GP_05	Hnrnpf	0.290224
GP_05	Sub1	0.289195
GP_06	Ifi27l2a	0.589471
GP_06	Isg15	0.550726
GP_06	Bst2	0.546674
GP_06	Ifi203	0.453124
GP_06	Stat1	0.445137
GP_06	Samhd1	0.431245
GP_06	Ifit3	0.413972
GP_06	Zbp1	0.40785
GP_06	Mndal	0.397426
GP_06	Ifit1	0.379515
GP_06	Slfn5	0.376075
GP_06	H2-T23	0.370376
GP_06	Rnf213	0.348349
GP_06	Ly6e	0.345043
GP_06	Ifi47	0.340762
GP_06	Igtp	0.339996
GP_06	Psmb8	0.335523
GP_06	Trim30a	0.335262
GP_06	Ifi209	0.333884
GP_06	Gbp7	0.333667
GP_06	Ly6a	0.328368
GP_06	Ms4a4b	0.327137
GP_06	Isg20	0.324688
GP_06	Plac8	0.320646
GP_06	Ccnd2	0.31809
GP_06	Sp100	0.309075
GP_06	Rtp4	0.308274
GP_06	Parp14	0.307923
GP_06	Slfn1	0.30665
GP_06	Psmb10	0.299163
GP_07	Trbc1	3.45278
GP_07	Tmsb10	0.220196
GP_07	H2-K1	0.198055
GP_07	Ptma	0.196858
GP_07	Cd52	0.193664
GP_07	B2m	0.189781
GP_07	Npm1	0.170892
GP_07	Btg1	0.170065
GP_07	Eif1	0.16695
GP_07	Pfn1	0.164259
GP_07	H2-D1	0.164032
GP_07	Cfl1	0.146956
GP_07	Coro1a	0.145214
GP_07	Rhoh	0.143615
GP_07	Nme1	0.140023
GP_07	Serbp1	0.137276
GP_07	Ltb	0.133404
GP_07	Eif4a1	0.120646
GP_07	Cd3g	0.119703
GP_07	Dad1	0.118966
GP_07	Arhgdib	0.118434
GP_07	Shisa5	0.116439
GP_07	Rapgef6	0.115778
GP_07	Ran	0.108999
GP_07	Jak1	0.106434
GP_07	Cox7a2l	0.105631
GP_07	Tcf7	0.105523
GP_07	Akap13	0.105042
GP_07	Ms4a4b	0.101906
GP_07	Ncl	0.101546
GP_08	Klf2	0.517638
GP_08	Ankrd11	0.440087
GP_08	Txk	0.411562
GP_08	Sell	0.402267
GP_08	Atp1b3	0.398825
GP_08	Macf1	0.387415
GP_08	Satb1	0.386522
GP_08	Ets1	0.376617
GP_08	Lef1	0.363979
GP_08	Ablim1	0.360146
GP_08	Emb	0.355511
GP_08	Foxp1	0.348295
GP_08	Akap13	0.345906
GP_08	Jak1	0.342046
GP_08	Ms4a4b	0.329547
GP_08	Ssh2	0.316688
GP_08	Sf3b1	0.313301
GP_08	S1pr1	0.311734
GP_08	Rapgef6	0.309436
GP_08	Bcl2	0.307357
GP_08	Myh9	0.2984
GP_08	Selplg	0.29374
GP_08	Crip1	0.289414
GP_08	Sp100	0.288636
GP_08	Hnrnpu	0.288459
GP_08	Rhoh	0.28405
GP_08	Fus	0.280334
GP_08	Ncl	0.274667
GP_08	Tmsb10	0.274486
GP_08	Dgka	0.26647
GP_09	Dapl1	0.932543
GP_09	Ifi27l2a	0.435157
GP_09	Ms4a4b	0.430002
GP_09	Tmsb10	0.406599
GP_09	Ms4a6b	0.387303
GP_09	Ltb	0.382771
GP_09	Epsti1	0.37425
GP_09	Shisa5	0.347158
GP_09	Cd3g	0.344175
GP_09	Cd52	0.333456
GP_09	H2-K1	0.326241
GP_09	Clec2d	0.311569
GP_09	Klrd1	0.306544
GP_09	Cd3e	0.304905
GP_09	Dnajc15	0.298511
GP_09	Evl	0.296525
GP_09	Btg1	0.294366
GP_09	Gimap6	0.292098
GP_09	B2m	0.281606
GP_09	Rgs10	0.279777
GP_09	Fyb	0.278768
GP_09	Ifi203	0.277859
GP_09	Slfn2	0.277091
GP_09	H2-D1	0.27661
GP_09	Srgn	0.273867
GP_09	Gmfg	0.270103
GP_09	Arhgdib	0.269706
GP_09	Pdcd4	0.268737
GP_09	S100a10	0.265034
GP_09	Arhgap45	0.25325
GP_10	Tmsb10	0.574309
GP_10	Cd52	0.550497
GP_10	Npm1	0.544473
GP_10	Cd8b1	0.530729
GP_10	Ly6c2	0.47211
GP_10	Uba52	0.471806
GP_10	Dapl1	0.469594
GP_10	Nkg7	0.436807
GP_10	B2m	0.434423
GP_10	Plac8	0.434311
GP_10	H2-K1	0.426643
GP_10	Ptma	0.393872
GP_10	Cox7a2l	0.382132
GP_10	Coro1a	0.380947
GP_10	H2-D1	0.377999
GP_10	Fxyd5	0.368575
GP_10	Klf2	0.364663
GP_10	Arhgdib	0.352523
GP_10	Fth1	0.34706
GP_10	Cfl1	0.345893
GP_10	Pfn1	0.325476
GP_10	Hcst	0.323573
GP_10	Thy1	0.316631
GP_10	Eif1	0.303776
GP_10	Sh3bgrl3	0.29884
GP_10	Shisa5	0.298821
GP_10	Il7r	0.290382
GP_10	Cd8a	0.290009
GP_10	Psme1	0.283279
GP_10	Tubb5	0.283109

## Sheet: γδ T cell
GP	Gene	Weight
GP_01	H3f3b	0.679596
GP_01	Tmsb10	0.597804
GP_01	Btg1	0.576984
GP_01	Lmo4	0.527753
GP_01	Ubb	0.525139
GP_01	Trbc2	0.521138
GP_01	Ddx5	0.49305
GP_01	Il7r	0.473927
GP_01	Eif1	0.45828
GP_01	Ptpn18	0.442721
GP_01	Ppia	0.438771
GP_01	Klf2	0.436129
GP_01	S100a10	0.435651
GP_01	Pfdn5	0.434488
GP_01	Ptma	0.424515
GP_01	H2-K1	0.424489
GP_01	Id2	0.420502
GP_01	Cd52	0.415335
GP_01	Cox7a2l	0.414059
GP_01	Hcst	0.410272
GP_01	Emb	0.409295
GP_01	Npm1	0.40736
GP_01	H2-D1	0.402821
GP_01	Cd3g	0.402362
GP_01	Shisa5	0.400144
GP_01	Zfp36l2	0.393189
GP_01	Btf3	0.39108
GP_01	Zfp36l1	0.390733
GP_01	B2m	0.386573
GP_01	Cd3d	0.383342
GP_02	Lgals3	0.926021
GP_02	S100a6	0.752267
GP_02	Lgals1	0.742946
GP_02	S100a4	0.701491
GP_02	Capg	0.598627
GP_02	Selenop	0.562387
GP_02	S100a10	0.552618
GP_02	S100a11	0.528042
GP_02	Cd52	0.525084
GP_02	Cd3g	0.491145
GP_02	Tmsb10	0.478688
GP_02	Ucp2	0.472085
GP_02	Sh3bgrl3	0.470814
GP_02	Tmem176a	0.46775
GP_02	Ramp1	0.464873
GP_02	Cfl1	0.455724
GP_02	Ckb	0.454415
GP_02	Ubb	0.442431
GP_02	Serpinb1a	0.442345
GP_02	Actn2	0.439035
GP_02	Trbc1	0.437672
GP_02	Arhgdib	0.433194
GP_02	Lat	0.430459
GP_02	Gpx1	0.427511
GP_02	Tspo	0.426009
GP_02	Ppia	0.425766
GP_02	Trac	0.425699
GP_02	Crip1	0.423646
GP_02	Jaml	0.421901
GP_02	Fxyd5	0.417127
GP_03	Stat1	0.681902
GP_03	Bst2	0.620906
GP_03	Ifi203	0.581027
GP_03	Samhd1	0.575957
GP_03	Ly6a	0.551092
GP_03	Ifi47	0.523664
GP_03	Isg15	0.504421
GP_03	Mndal	0.490355
GP_03	Cxcl10	0.478588
GP_03	Ms4a6b	0.46643
GP_03	Igtp	0.460739
GP_03	Ms4a4b	0.447084
GP_03	Psmb8	0.441534
GP_03	Slfn5	0.436463
GP_03	H2-T23	0.427368
GP_03	Gbp4	0.425025
GP_03	Ifit1	0.414964
GP_03	B2m	0.405684
GP_03	Psmb10	0.405378
GP_03	Zbp1	0.39875
GP_03	Tapbp	0.392137
GP_03	Gbp7	0.38949
GP_03	H2-K1	0.387488
GP_03	Rnf213	0.387138
GP_03	Gbp2	0.386871
GP_03	Shisa5	0.383269
GP_03	Ifit3	0.380664
GP_03	Isg20	0.368234
GP_03	Psme1	0.357952
GP_03	Slfn2	0.351135
GP_04	Hsp90b1	0.894044
GP_04	Calr	0.823408
GP_04	Hspa5	0.797673
GP_04	Manf	0.744087
GP_04	Pdia6	0.691133
GP_04	Pdia3	0.596362
GP_04	Sdf2l1	0.524135
GP_04	Cdk2ap2	0.432075
GP_04	Ptma	0.417361
GP_04	Pdia4	0.408822
GP_04	Canx	0.397099
GP_04	Ppp1r14b	0.388149
GP_04	Fkbp2	0.373767
GP_04	Spcs2	0.357968
GP_04	Dnajc3	0.341489
GP_04	Nme1	0.335753
GP_04	Eif5a	0.335272
GP_04	Sec61g	0.325979
GP_04	Dnajb11	0.32575
GP_04	Rexo2	0.325067
GP_04	Cxcr6	0.321079
GP_04	Pfn1	0.311081
GP_04	Ppib	0.309554
GP_04	Tmsb10	0.308914
GP_04	Calm1	0.308165
GP_04	Krtcap2	0.306373
GP_04	Hnrnpa3	0.306198
GP_04	Ppia	0.304935
GP_04	Mif	0.300207
GP_04	Cfl1	0.297097
GP_05	Vim	0.577419
GP_05	Ccnd2	0.495838
GP_05	S100a4	0.460889
GP_05	Lars2	0.457995
GP_05	S100a6	0.428565
GP_05	Calm1	0.422929
GP_05	Uba52	0.419213
GP_05	Serbp1	0.399404
GP_05	Ncl	0.390838
GP_05	Npm1	0.388448
GP_05	Rexo2	0.383165
GP_05	Ppia	0.383132
GP_05	Mbnl1	0.38265
GP_05	Trbc2	0.382536
GP_05	Coro1a	0.380461
GP_05	Ahnak	0.37458
GP_05	Pfn1	0.373933
GP_05	Crip1	0.367179
GP_05	S100a10	0.365362
GP_05	Lgals1	0.359481
GP_05	Cfl1	0.354726
GP_05	Tpm3	0.34948
GP_05	Tln1	0.339851
GP_05	Hmgb1	0.338221
GP_05	Sh3bgrl3	0.335855
GP_05	Eif1	0.333095
GP_05	Set	0.32265
GP_05	Eno1	0.321874
GP_05	Hnrnpf	0.320107
GP_05	Hnrnpu	0.318927
GP_06	Il7r	0.769785
GP_06	Il18r1	0.598535
GP_06	Trbc1	0.57589
GP_06	H2-K1	0.520631
GP_06	Ly6e	0.515301
GP_06	Lmo4	0.514808
GP_06	B2m	0.500141
GP_06	Mbnl1	0.475086
GP_06	H2-D1	0.451048
GP_06	Shisa5	0.435021
GP_06	Laptm5	0.426521
GP_06	Ddx5	0.42483
GP_06	Txnip	0.419173
GP_06	Thy1	0.418336
GP_06	Itm2b	0.407814
GP_06	Kcnq1ot1	0.402318
GP_06	Tmsb10	0.400468
GP_06	Tcf7	0.392947
GP_06	Ppia	0.388854
GP_06	Ncor1	0.37181
GP_06	Psap	0.366996
GP_06	Ikzf2	0.366027
GP_06	Ahnak	0.36599
GP_06	Cd52	0.359363
GP_06	Arhgap45	0.353432
GP_06	Rapgef6	0.352661
GP_06	Rsrp1	0.351911
GP_06	Ankrd11	0.348435
GP_06	Cxcr6	0.345985
GP_06	Ptma	0.343594
GP_07	Ltb	0.817573
GP_07	H2-K1	0.644973
GP_07	Cd52	0.643256
GP_07	Tmsb10	0.641318
GP_07	Shisa5	0.587112
GP_07	B2m	0.573362
GP_07	H2-D1	0.559643
GP_07	Id2	0.548351
GP_07	S100a4	0.547816
GP_07	Trbc2	0.545888
GP_07	Cyba	0.540474
GP_07	Ly6e	0.531198
GP_07	Il7r	0.51419
GP_07	Cd3g	0.496746
GP_07	Ubb	0.494668
GP_07	Ppia	0.488845
GP_07	Uba52	0.486121
GP_07	Pfdn5	0.473024
GP_07	Limd2	0.470633
GP_07	Lars2	0.455966
GP_07	Cd3d	0.451947
GP_07	Eif1	0.445019
GP_07	Cxcr6	0.428433
GP_07	Tmem176a	0.425276
GP_07	Itm2b	0.420004
GP_07	S100a6	0.414263
GP_07	Ptma	0.414085
GP_07	S100a10	0.407392
GP_07	Ptpn18	0.394251
GP_07	Ptprcap	0.394001
GP_08	Npm1	0.526285
GP_08	Ncl	0.478852
GP_08	Eif5a	0.429118
GP_08	Ptma	0.42849
GP_08	Odc1	0.423427
GP_08	Ppia	0.396467
GP_08	Srgn	0.3522
GP_08	Eif4a1	0.350568
GP_08	H2-K1	0.338641
GP_08	B2m	0.333441
GP_08	Eef1g	0.333428
GP_08	Ran	0.330377
GP_08	Serbp1	0.329153
GP_08	Ppp1r14b	0.328866
GP_08	Eif1	0.327501
GP_08	Pfn1	0.32421
GP_08	Psme2	0.32075
GP_08	Ybx1	0.319197
GP_08	Cd82	0.317911
GP_08	Btf3	0.309894
GP_08	Rbm3	0.308111
GP_08	Mif	0.30701
GP_08	Set	0.306005
GP_08	Pabpc1	0.303368
GP_08	Cyba	0.298724
GP_08	Nme1	0.297988
GP_08	Tmsb10	0.288419
GP_08	Ubb	0.28105
GP_08	Chchd2	0.277869
GP_08	Bcl2a1b	0.275298
GP_09	Zfp36l1	0.798629
GP_09	Btg1	0.598958
GP_09	Emb	0.522502
GP_09	Ddx5	0.494944
GP_09	Ahnak	0.491239
GP_09	Lcp1	0.474689
GP_09	Stk17b	0.470088
GP_09	Ccnd2	0.465234
GP_09	Hspa5	0.446665
GP_09	Slc38a1	0.439607
GP_09	Furin	0.433287
GP_09	Maf	0.426296
GP_09	H3f3b	0.426058
GP_09	Klf6	0.418764
GP_09	Id2	0.414893
GP_09	Cd69	0.401194
GP_09	Mbnl1	0.400009
GP_09	Odc1	0.394556
GP_09	Pim1	0.390839
GP_09	Cd44	0.384464
GP_09	Zfp36l2	0.373011
GP_09	Tnfaip3	0.372755
GP_09	Laptm5	0.372385
GP_09	Icos	0.365554
GP_09	Ltb	0.363363
GP_09	Celf2	0.363265
GP_09	Srsf5	0.362309
GP_09	Hnrnpa2b1	0.350481
GP_09	F2r	0.34696
GP_09	Neat1	0.345793
GP_10	S100a6	0.698713
GP_10	Crip1	0.657946
GP_10	S100a4	0.596257
GP_10	S100a10	0.545803
GP_10	Trdc	0.539466
GP_10	Lgals1	0.53494
GP_10	Klf2	0.504007
GP_10	H2-D1	0.48764
GP_10	Fxyd5	0.459322
GP_10	Vim	0.457065
GP_10	Cd52	0.448197
GP_10	H2-K1	0.44309
GP_10	Itm2b	0.435275
GP_10	Ppia	0.424123
GP_10	Ubb	0.418829
GP_10	Tmsb10	0.414156
GP_10	Il7r	0.401262
GP_10	Sh3bgrl3	0.393411
GP_10	Cd3g	0.383199
GP_10	Emp3	0.381521
GP_10	S100a11	0.376181
GP_10	Arhgdib	0.367481
GP_10	B2m	0.358986
GP_10	Ifngr1	0.3556
GP_10	Ltb	0.35369
GP_10	Eif1	0.346785
GP_10	Klf6	0.340303
GP_10	Tmem176a	0.328488
GP_10	Txnip	0.322031
GP_10	Lsp1	0.316798

## Sheet: Treg
GP	Gene	Weight
GP_01	Ifi27l2a	0.764115
GP_01	Stat1	0.624934
GP_01	Bst2	0.616512
GP_01	Ifi203	0.583316
GP_01	Samhd1	0.569227
GP_01	Mndal	0.547184
GP_01	Isg15	0.509989
GP_01	Ifi47	0.490864
GP_01	Ms4a4b	0.490794
GP_01	Psmb8	0.440151
GP_01	H2-T23	0.427114
GP_01	Ifit1	0.401918
GP_01	Ifit3	0.401814
GP_01	Igtp	0.39891
GP_01	Isg20	0.396754
GP_01	Zbp1	0.395804
GP_01	Parp14	0.38877
GP_01	Ly6a	0.381867
GP_01	Slfn5	0.371581
GP_01	Sp100	0.362323
GP_01	Gbp7	0.360519
GP_01	Rnf213	0.358561
GP_01	Ifi209	0.356388
GP_01	Trim30a	0.355485
GP_01	Epsti1	0.352484
GP_01	Psme1	0.346282
GP_01	Tapbp	0.338205
GP_01	Psmb9	0.335627
GP_01	Iigp1	0.33468
GP_01	Ly6e	0.333691
GP_02	Ms4a4b	0.831071
GP_02	Tmsb10	0.760866
GP_02	Klf2	0.734533
GP_02	Trbc2	0.598254
GP_02	Ms4a6b	0.574242
GP_02	Pfn1	0.553123
GP_02	Cd52	0.550757
GP_02	Arhgdib	0.5235
GP_02	Crip1	0.517543
GP_02	Fxyd5	0.509172
GP_02	H2-K1	0.467371
GP_02	H2-D1	0.441041
GP_02	Shisa5	0.440921
GP_02	Cox7a2l	0.440258
GP_02	Btg1	0.425968
GP_02	Sh3bgrl3	0.422386
GP_02	Gimap6	0.414835
GP_02	Gimap3	0.413184
GP_02	Cytip	0.408081
GP_02	Gimap4	0.406238
GP_02	Ifi27l2a	0.394234
GP_02	B2m	0.393529
GP_02	Cd3d	0.390981
GP_02	Cd3g	0.382873
GP_02	Hcst	0.3753
GP_02	Emp3	0.374135
GP_02	Itm2b	0.364193
GP_02	Limd2	0.356831
GP_02	H3f3a	0.355034
GP_02	Cd53	0.347715
GP_03	Trbc1	2.66109
GP_03	H2-K1	0.473858
GP_03	Tmsb10	0.402649
GP_03	H2-D1	0.391394
GP_03	Cd52	0.38659
GP_03	Ltb	0.375624
GP_03	Xist	0.36016
GP_03	Shisa5	0.358864
GP_03	B2m	0.3541
GP_03	Pfn1	0.304697
GP_03	Btg1	0.292984
GP_03	Fth1	0.291751
GP_03	Ptma	0.289341
GP_03	Cd3g	0.272294
GP_03	Trac	0.269921
GP_03	H2-Q7	0.262863
GP_03	Ms4a4b	0.238447
GP_03	Mbnl1	0.220103
GP_03	Ly6e	0.219859
GP_03	Sh3bgrl3	0.213466
GP_03	H3f3a	0.208214
GP_03	Ptprcap	0.20374
GP_03	Cd3d	0.201284
GP_03	Lck	0.198476
GP_03	Arhgdib	0.194466
GP_03	Calm1	0.184944
GP_03	Limd2	0.184084
GP_03	Pfdn5	0.173838
GP_03	Laptm5	0.173092
GP_03	Ccnd2	0.16959
GP_04	Tnfrsf4	1.04003
GP_04	Srgn	0.788188
GP_04	Tnfrsf18	0.591082
GP_04	Tnfrsf9	0.581537
GP_04	Zfp36l1	0.567709
GP_04	Bcl2a1b	0.546963
GP_04	Sdf4	0.459509
GP_04	Hspa5	0.424382
GP_04	Cd2	0.403361
GP_04	Batf	0.351546
GP_04	Ctla4	0.350954
GP_04	Rilpl2	0.349565
GP_04	Cd82	0.348665
GP_04	Btg1	0.344262
GP_04	H2-K1	0.340606
GP_04	Nfkb1	0.339409
GP_04	Odc1	0.335649
GP_04	Rel	0.32961
GP_04	Wnk1	0.323909
GP_04	Traf1	0.319751
GP_04	Cyba	0.316567
GP_04	Cd74	0.306344
GP_04	Ltb	0.30568
GP_04	Trac	0.304614
GP_04	Dusp2	0.30294
GP_04	Itm2c	0.298875
GP_04	Cd83	0.294323
GP_04	Cd53	0.291011
GP_04	Cd3d	0.289809
GP_04	Slfn2	0.289125
GP_05	Rgs10	0.605579
GP_05	Mxd4	0.506527
GP_05	Ifi27l2a	0.499715
GP_05	Slamf6	0.459357
GP_05	Cd52	0.458599
GP_05	Izumo1r	0.453773
GP_05	Gapdh	0.428232
GP_05	Cd3d	0.389059
GP_05	Pdcd4	0.385676
GP_05	Trbc2	0.37564
GP_05	Atpif1	0.364013
GP_05	Cd3g	0.363207
GP_05	Tbc1d4	0.344733
GP_05	Smpdl3a	0.339144
GP_05	Lck	0.337827
GP_05	Limd2	0.329648
GP_05	Pfdn5	0.326215
GP_05	Lsp1	0.322857
GP_05	Fyb	0.322148
GP_05	Xist	0.320143
GP_05	Capg	0.317678
GP_05	Atp5l	0.316749
GP_05	Prdx2	0.314687
GP_05	Slc25a3	0.300573
GP_05	H3f3a	0.295874
GP_05	Cox7a2l	0.293811
GP_05	Ptms	0.291709
GP_05	Npm1	0.289971
GP_05	Pycard	0.289406
GP_05	Arhgdib	0.288665
GP_06	Xist	0.708845
GP_06	Mbnl1	0.672509
GP_06	Btg1	0.537685
GP_06	H2-K1	0.532847
GP_06	Ets1	0.479052
GP_06	Zfp36l1	0.425241
GP_06	Akap13	0.421836
GP_06	H2-D1	0.409322
GP_06	Ncl	0.399871
GP_06	Prrc2c	0.393701
GP_06	Samhd1	0.386644
GP_06	Peli1	0.37325
GP_06	Fyb	0.367219
GP_06	Rgs1	0.357291
GP_06	Zfp36l2	0.35533
GP_06	Wnk1	0.352253
GP_06	Ahnak	0.348857
GP_06	Il7r	0.347916
GP_06	Ogt	0.343803
GP_06	Macf1	0.339045
GP_06	Arhgap45	0.329892
GP_06	Rbm25	0.328985
GP_06	Icos	0.323035
GP_06	B2m	0.320206
GP_06	Rhoh	0.319352
GP_06	Myh9	0.316324
GP_06	Clk1	0.315436
GP_06	Hnrnpu	0.314289
GP_06	Itpkb	0.310969
GP_06	Shisa5	0.310743
GP_07	Trbc2	0.794671
GP_07	Fth1	0.718918
GP_07	Tmsb10	0.678623
GP_07	H2-K1	0.672581
GP_07	Shisa5	0.643533
GP_07	Cd3g	0.609032
GP_07	H2-D1	0.585967
GP_07	Cd52	0.539667
GP_07	B2m	0.531183
GP_07	Pfn1	0.530273
GP_07	Ly6e	0.529054
GP_07	Ltb	0.52096
GP_07	Ptma	0.518096
GP_07	Ighm	0.505728
GP_07	H3f3a	0.503757
GP_07	Cd3d	0.498764
GP_07	Ptprcap	0.477698
GP_07	Trac	0.466112
GP_07	Pfdn5	0.455745
GP_07	Btg1	0.442218
GP_07	Xist	0.440965
GP_07	Cd2	0.435895
GP_07	Fxyd5	0.427417
GP_07	Itm2b	0.391922
GP_07	S100a10	0.381376
GP_07	Gpx4	0.374931
GP_07	Ifi27l2a	0.37225
GP_07	Srgn	0.371978
GP_07	Izumo1r	0.359095
GP_07	H2-Q7	0.349045
GP_08	Ltb	0.781106
GP_08	H2-K1	0.63654
GP_08	Il2ra	0.607216
GP_08	Vim	0.597638
GP_08	H2afz	0.590694
GP_08	H2-D1	0.542116
GP_08	Rgs1	0.538329
GP_08	Tmsb10	0.535135
GP_08	B2m	0.532175
GP_08	Fth1	0.516308
GP_08	Ptma	0.507277
GP_08	Tnfrsf18	0.485175
GP_08	Npm1	0.461426
GP_08	Tnfrsf4	0.452531
GP_08	Bcl2	0.447459
GP_08	Cd52	0.445171
GP_08	Cyba	0.442476
GP_08	Psmb8	0.430417
GP_08	Shisa5	0.430054
GP_08	Capg	0.428964
GP_08	Ly6e	0.405823
GP_08	Izumo1r	0.404067
GP_08	Pfdn5	0.403649
GP_08	Il2rb	0.390479
GP_08	Ccnd2	0.378718
GP_08	Xist	0.36399
GP_08	H2-Q7	0.359586
GP_08	Trbc2	0.358111
GP_08	Cox7a2l	0.343525
GP_08	Foxp3	0.339749
GP_09	S100a4	0.881948
GP_09	S100a6	0.879168
GP_09	S100a10	0.706867
GP_09	Lgals1	0.672971
GP_09	Crip1	0.649533
GP_09	Vim	0.571157
GP_09	Capg	0.530819
GP_09	Cd52	0.516873
GP_09	S100a11	0.500551
GP_09	Icos	0.473063
GP_09	Sh3bgrl3	0.455901
GP_09	Emp3	0.436262
GP_09	Ptprcap	0.406757
GP_09	Arhgdib	0.394113
GP_09	Fxyd5	0.389762
GP_09	Maf	0.384127
GP_09	Ifi27l2a	0.373602
GP_09	Pfn1	0.365984
GP_09	Itgb7	0.358355
GP_09	H2-D1	0.356679
GP_09	Lsp1	0.346631
GP_09	Itm2b	0.344824
GP_09	B2m	0.336007
GP_09	Calm1	0.329813
GP_09	Srgn	0.3295
GP_09	Ighm	0.328828
GP_09	Cyba	0.32862
GP_09	H2-K1	0.326601
GP_09	Tmsb10	0.306096
GP_09	Tspo	0.301565
GP_10	Ncl	0.772157
GP_10	Eif5a	0.708128
GP_10	Mif	0.700178
GP_10	Npm1	0.687112
GP_10	Ptma	0.681907
GP_10	Nme1	0.663666
GP_10	Atp5g1	0.608228
GP_10	Eif4a1	0.608011
GP_10	Set	0.600198
GP_10	Ran	0.573856
GP_10	Serbp1	0.521249
GP_10	Ppp1r14b	0.510255
GP_10	Gapdh	0.495183
GP_10	Ranbp1	0.468369
GP_10	Fbl	0.467721
GP_10	Pfn1	0.457583
GP_10	Psme2	0.444983
GP_10	Prdx1	0.437606
GP_10	Psma7	0.43589
GP_10	Psme1	0.42101
GP_10	Cct8	0.411724
GP_10	Hspd1	0.408498
GP_10	Cct3	0.397593
GP_10	C1qbp	0.3973
GP_10	Calr	0.393737
GP_10	Nop10	0.379286
GP_10	Tuba1b	0.376101
GP_10	Calm1	0.363835
GP_10	Tmsb10	0.363134
GP_10	Nhp2	0.359533

## Sheet: NK cell
GP	Gene	Weight
GP_01	Ctla2a	0.699073
GP_01	Pycard	0.573428
GP_01	Eif3f	0.567239
GP_01	S100a10	0.547314
GP_01	Gpx4	0.536738
GP_01	Gmfg	0.522147
GP_01	Limd2	0.489525
GP_01	Ucp2	0.484246
GP_01	Cox7a2l	0.474764
GP_01	Ccr2	0.474389
GP_01	Naca	0.473353
GP_01	Ppp1ca	0.464197
GP_01	Sh2d1a	0.457352
GP_01	Uqcrh	0.451457
GP_01	Clic1	0.451065
GP_01	S100a11	0.447242
GP_01	Uba52	0.442521
GP_01	Psmb8	0.435194
GP_01	Eef1g	0.434367
GP_01	Ptpn18	0.430396
GP_01	Btf3	0.423206
GP_01	Sub1	0.420944
GP_01	Epsti1	0.417676
GP_01	Abracl	0.416431
GP_01	Anxa2	0.412485
GP_01	Vim	0.408491
GP_01	Eif3m	0.40577
GP_01	Cd2	0.404177
GP_01	Crip1	0.398642
GP_01	Atp5d	0.397247
GP_02	Npm1	0.751602
GP_02	Ncl	0.706785
GP_02	Nme1	0.661369
GP_02	Eif5a	0.642546
GP_02	Ptma	0.602191
GP_02	Eif4a1	0.560235
GP_02	Ran	0.552459
GP_02	Mif	0.527993
GP_02	Ranbp1	0.523438
GP_02	Serbp1	0.523159
GP_02	Ppp1r14b	0.516883
GP_02	Slc25a5	0.510039
GP_02	Set	0.483631
GP_02	Ppia	0.461433
GP_02	Hint1	0.445817
GP_02	Eef1g	0.444157
GP_02	Hspd1	0.438385
GP_02	Ybx1	0.43761
GP_02	Anp32b	0.436706
GP_02	Rbm3	0.428597
GP_02	Naca	0.42332
GP_02	Snrpf	0.42138
GP_02	Atp5g1	0.41003
GP_02	Nop10	0.391745
GP_02	Fbl	0.389928
GP_02	C1qbp	0.386358
GP_02	Nhp2	0.381875
GP_02	Btf3	0.374063
GP_02	Cycs	0.371514
GP_02	Calr	0.370918
GP_03	Klra4	1.36857
GP_03	Klra8	0.937205
GP_03	Ccl5	0.932633
GP_03	Fau	0.795158
GP_03	Gzma	0.785715
GP_03	Klra7	0.700772
GP_03	Tyrobp	0.666507
GP_03	H2-K1	0.650549
GP_03	Ctla2a	0.630315
GP_03	Cd52	0.626409
GP_03	Nkg7	0.622439
GP_03	Fcer1g	0.613261
GP_03	H2-D1	0.592512
GP_03	Klre1	0.522693
GP_03	Shisa5	0.501385
GP_03	B2m	0.498931
GP_03	Pfn1	0.492435
GP_03	Ubb	0.482538
GP_03	Eif1	0.480665
GP_03	Myl6	0.471883
GP_03	Klrk1	0.47105
GP_03	Sh3bgrl3	0.471032
GP_03	Ppia	0.470037
GP_03	Eomes	0.46477
GP_03	H2afz	0.424002
GP_03	Klrd1	0.411349
GP_03	Ptpn18	0.406642
GP_03	Il2rb	0.392025
GP_03	Fth1	0.390381
GP_03	Ptma	0.386488
GP_04	Xcl1	1.47081
GP_04	Ltb	0.804907
GP_04	Cd52	0.648773
GP_04	H2-K1	0.626929
GP_04	Ccl5	0.590692
GP_04	Serpina3g	0.586064
GP_04	H2-Q7	0.539499
GP_04	H2-D1	0.52883
GP_04	Cyba	0.521857
GP_04	Ncr1	0.521245
GP_04	Tyrobp	0.51932
GP_04	Shisa5	0.51213
GP_04	B2m	0.49356
GP_04	Btg1	0.486973
GP_04	Ly6e	0.48456
GP_04	Id2	0.478277
GP_04	Fau	0.476121
GP_04	Pfn1	0.469914
GP_04	Fcer1g	0.455883
GP_04	Traf1	0.4548
GP_04	Cd82	0.432571
GP_04	Sh3bgrl3	0.42839
GP_04	Ctsw	0.417425
GP_04	Ms4a4b	0.406147
GP_04	Lcp1	0.380809
GP_04	Klrb1f	0.36445
GP_04	Srgn	0.354415
GP_04	Klrc1	0.353487
GP_04	Ppia	0.351859
GP_04	Ubb	0.351753
GP_05	Ccl4	1.44648
GP_05	Ccl3	0.980414
GP_05	Gzmb	0.873914
GP_05	Irf8	0.868179
GP_05	Gzma	0.834647
GP_05	Prf1	0.6645
GP_05	Dusp2	0.564638
GP_05	Ccl5	0.537574
GP_05	Xcl1	0.518973
GP_05	Btg1	0.488177
GP_05	Pim1	0.473718
GP_05	Serpinb9	0.465351
GP_05	Ifng	0.419691
GP_05	Nabp1	0.416119
GP_05	Serpinb6b	0.368909
GP_05	Eif1	0.357465
GP_05	Nkg7	0.345587
GP_05	Bhlhe40	0.339255
GP_05	Gimap5	0.336452
GP_05	Ier5	0.335755
GP_05	Srgn	0.321443
GP_05	Ccnd2	0.318608
GP_05	Dusp5	0.311402
GP_05	Bcl2	0.310996
GP_05	Vps37b	0.302181
GP_05	Dennd4a	0.301335
GP_05	Pfn1	0.298239
GP_05	Fcer1g	0.295471
GP_05	Txk	0.293676
GP_05	Zfp36l2	0.288372
GP_06	S100a6	0.987039
GP_06	S100a4	0.814021
GP_06	Fau	0.623239
GP_06	Lgals1	0.583156
GP_06	Vim	0.543455
GP_06	Il7r	0.534765
GP_06	Fth1	0.520055
GP_06	Crip1	0.51444
GP_06	Sh3bgrl3	0.505522
GP_06	Myl6	0.473331
GP_06	Cd52	0.464065
GP_06	Ppia	0.459321
GP_06	Cd7	0.45795
GP_06	S100a10	0.447993
GP_06	Fcer1g	0.446568
GP_06	H2-D1	0.419855
GP_06	B2m	0.41463
GP_06	H2-K1	0.405919
GP_06	Pfn1	0.399363
GP_06	Ccl5	0.399255
GP_06	Ubb	0.390833
GP_06	Ftl1	0.385264
GP_06	Ptma	0.384874
GP_06	Naca	0.377885
GP_06	Tyrobp	0.37439
GP_06	Emp3	0.369989
GP_06	Fxyd5	0.365945
GP_06	S100a11	0.365735
GP_06	Arhgdib	0.361281
GP_06	Eif1	0.360617
GP_07	Ahnak	0.598513
GP_07	Ccnd2	0.547933
GP_07	Tln1	0.545804
GP_07	Myh9	0.483173
GP_07	Mbnl1	0.458754
GP_07	Ankrd44	0.450122
GP_07	Macf1	0.426498
GP_07	Cnn2	0.412256
GP_07	Bcl2	0.410031
GP_07	Adgre5	0.405536
GP_07	Crip1	0.39691
GP_07	Tpm4	0.395472
GP_07	Lcp1	0.393236
GP_07	Ugcg	0.387657
GP_07	Vim	0.383954
GP_07	Ankrd11	0.383953
GP_07	Arhgef1	0.378165
GP_07	Ncr1	0.378161
GP_07	Klrc2	0.373679
GP_07	Lck	0.373476
GP_07	Sp100	0.373104
GP_07	Itgal	0.369875
GP_07	Pfn1	0.367653
GP_07	Iqgap1	0.366889
GP_07	Zyx	0.356922
GP_07	Flna	0.356739
GP_07	Txk	0.355111
GP_07	Lrrfip1	0.344413
GP_07	Coro1a	0.344166
GP_07	Efhd2	0.340805
GP_08	Ccl5	0.881535
GP_08	Fau	0.741097
GP_08	H2-K1	0.620504
GP_08	H2-D1	0.579001
GP_08	Emb	0.572133
GP_08	Klf2	0.545989
GP_08	Ms4a4b	0.541732
GP_08	Btg1	0.540963
GP_08	B2m	0.526689
GP_08	Ubb	0.500678
GP_08	Jak1	0.495447
GP_08	Klrk1	0.487376
GP_08	Ifngr1	0.481467
GP_08	Mbnl1	0.473967
GP_08	Zfp36l2	0.459932
GP_08	Ets1	0.456948
GP_08	Ptma	0.439249
GP_08	Fth1	0.436237
GP_08	Shisa5	0.427008
GP_08	Txk	0.422627
GP_08	Ankrd11	0.417177
GP_08	Eif1	0.407457
GP_08	Cd7	0.391503
GP_08	Ppia	0.383946
GP_08	Satb1	0.377626
GP_08	Pabpc1	0.3756
GP_08	Tyrobp	0.374195
GP_08	Klf6	0.373264
GP_08	Ltb	0.368206
GP_08	H2-Q7	0.3623
GP_09	Bst2	0.549853
GP_09	Ifi203	0.524792
GP_09	Isg15	0.505388
GP_09	Ms4a4b	0.482492
GP_09	Mndal	0.468552
GP_09	Zbp1	0.41841
GP_09	Trim30a	0.40114
GP_09	Samhd1	0.376334
GP_09	H2-T23	0.368661
GP_09	Ifi209	0.366005
GP_09	Ifi47	0.365982
GP_09	Ms4a6b	0.361458
GP_09	Shisa5	0.351672
GP_09	Slfn2	0.348631
GP_09	Sp100	0.343663
GP_09	Stat1	0.339587
GP_09	Rnf213	0.332335
GP_09	Ly6e	0.331417
GP_09	H2-K1	0.331237
GP_09	B2m	0.330408
GP_09	Xcl1	0.330221
GP_09	Psmb8	0.326415
GP_09	Phf11b	0.317034
GP_09	Psme1	0.313738
GP_09	Epsti1	0.313295
GP_09	Rtp4	0.304717
GP_09	Ifit3	0.301913
GP_09	Irf7	0.299117
GP_09	Ifi204	0.298908
GP_09	H2-D1	0.295972
GP_10	Gzma	1.7081
GP_10	Ccl5	1.12006
GP_10	Nkg7	0.844978
GP_10	Lgals1	0.806139
GP_10	Fcer1g	0.75032
GP_10	Tyrobp	0.743745
GP_10	Cd52	0.713549
GP_10	H2afz	0.657238
GP_10	H2-K1	0.656919
GP_10	Myl6	0.656522
GP_10	H2-D1	0.649516
GP_10	Fau	0.643303
GP_10	Pfn1	0.617908
GP_10	Ubb	0.583375
GP_10	Ppia	0.558308
GP_10	Prf1	0.556996
GP_10	Id2	0.55553
GP_10	S100a10	0.552768
GP_10	Cyba	0.550355
GP_10	Emp3	0.550026
GP_10	Sh3bgrl3	0.549098
GP_10	Klre1	0.534255
GP_10	B2m	0.519266
GP_10	S100a6	0.515628
GP_10	Ptma	0.512691
GP_10	Klf2	0.488787
GP_10	Ncr1	0.481156
GP_10	Fth1	0.480544
GP_10	Fxyd5	0.478811
GP_10	Klrb1c	0.473835

## Sheet: pDC
GP	Gene	Weight
GP_01	Cd74	0.693988
GP_01	H2-Ab1	0.607755
GP_01	H2-Eb1	0.583001
GP_01	H2-Aa	0.582853
GP_01	Eef1a1	0.566883
GP_01	Cox7a2l	0.556824
GP_01	Fth1	0.556146
GP_01	Eif3f	0.519615
GP_01	Bst2	0.511614
GP_01	Naca	0.505227
GP_01	Rack1	0.489307
GP_01	Ramp1	0.473933
GP_01	Ly6d	0.473374
GP_01	Mvb12a	0.472861
GP_01	Eef2	0.46051
GP_01	Khk	0.453801
GP_01	Ptpn18	0.431091
GP_01	Eef1d	0.430566
GP_01	Dnajc7	0.419234
GP_01	Cd8b1	0.41609
GP_01	Plac8	0.412459
GP_01	Pafah1b3	0.40681
GP_01	Eif3e	0.397613
GP_01	Iglc3	0.39706
GP_01	Atp5g2	0.397029
GP_01	H3f3a	0.396425
GP_01	Itm2b	0.392256
GP_01	Erp29	0.386828
GP_01	Smim14	0.386127
GP_01	Ppfia4	0.375294
GP_02	Klf2	1.0681
GP_02	Neat1	0.983373
GP_02	Zfp36l1	0.886419
GP_02	Klf6	0.641693
GP_02	Trib1	0.61954
GP_02	Mef2c	0.580276
GP_02	Ddx5	0.496673
GP_02	Rgs1	0.46681
GP_02	Cd69	0.438097
GP_02	Zeb2	0.404803
GP_02	Srsf5	0.387778
GP_02	Ccr9	0.384734
GP_02	Zfp36l2	0.366278
GP_02	Cybb	0.356389
GP_02	Mbnl1	0.346357
GP_02	Runx2	0.342806
GP_02	Slc3a2	0.341611
GP_02	Eef1a1	0.337678
GP_02	Kctd12	0.335505
GP_02	Fth1	0.327519
GP_02	Clk1	0.309799
GP_02	Rgs2	0.309002
GP_02	Ccl4	0.306684
GP_02	Bst2	0.297148
GP_02	Mpeg1	0.27435
GP_02	Tsc22d3	0.260444
GP_02	Rnf122	0.259749
GP_02	B2m	0.257099
GP_02	Evi2a	0.253665
GP_02	Fam214a	0.249813
GP_03	Ifi203	0.671547
GP_03	Irf7	0.599626
GP_03	Mndal	0.543024
GP_03	Isg15	0.539997
GP_03	Slfn5	0.512468
GP_03	Stat1	0.508536
GP_03	Trim30a	0.491796
GP_03	Sp100	0.47558
GP_03	Ly6a	0.460496
GP_03	Ifitm3	0.458873
GP_03	Pkib	0.440494
GP_03	Ifi27l2a	0.437776
GP_03	Samhd1	0.420555
GP_03	Ly6c2	0.39384
GP_03	Phf11b	0.387617
GP_03	Tspo	0.379521
GP_03	Ifi209	0.372693
GP_03	Iigp1	0.360227
GP_03	Ifi44	0.359834
GP_03	Sp110	0.358898
GP_03	Ifi47	0.356026
GP_03	Plac8	0.352489
GP_03	Usp18	0.348991
GP_03	Ifi35	0.347645
GP_03	Rnf213	0.34281
GP_03	Dnajc7	0.336518
GP_03	Parp14	0.333958
GP_03	Slfn2	0.333939
GP_03	Ifi207	0.325756
GP_03	Atp6v1d	0.324253
GP_04	Cd209d	1.07313
GP_04	Cd74	0.865982
GP_04	Ly6a	0.816599
GP_04	Ly6c2	0.767248
GP_04	Cd209a	0.760349
GP_04	Fth1	0.683059
GP_04	H2-Aa	0.671836
GP_04	H2-Ab1	0.641049
GP_04	Klrd1	0.636424
GP_04	H2-K1	0.573312
GP_04	Ccr2	0.550994
GP_04	Grn	0.53783
GP_04	Bst2	0.535804
GP_04	B2m	0.533121
GP_04	H2-D1	0.523998
GP_04	Eef1a1	0.495587
GP_04	H2-Eb1	0.491995
GP_04	Ctsl	0.478876
GP_04	Slpi	0.478244
GP_04	Cd8b1	0.474398
GP_04	Plac8	0.473084
GP_04	Mbnl1	0.471211
GP_04	Mpeg1	0.46202
GP_04	Itm2b	0.448869
GP_04	Fcer1g	0.405506
GP_04	S100a6	0.400296
GP_04	Atp1b1	0.385982
GP_04	Ptprc	0.376018
GP_04	Sec61g	0.373401
GP_04	Cybb	0.372752
GP_05	Klk1	1.5935
GP_05	Igkc	1.01122
GP_05	H2-Ab1	0.981949
GP_05	H2-Aa	0.851638
GP_05	H2-Eb1	0.834225
GP_05	Cd74	0.802059
GP_05	Iglc3	0.742936
GP_05	H2-Q6	0.651558
GP_05	Ly6a	0.623991
GP_05	Klk1b27	0.601342
GP_05	H2-Q7	0.598326
GP_05	H2-K1	0.530403
GP_05	Cd8b1	0.480791
GP_05	Cd4	0.474735
GP_05	Cyba	0.463731
GP_05	H2-D1	0.437885
GP_05	Srgn	0.432156
GP_05	Ly6d	0.429724
GP_05	Grn	0.370385
GP_05	Glipr1	0.363784
GP_05	Iglc2	0.35061
GP_05	Cd52	0.34716
GP_05	Sdc4	0.34295
GP_05	Ccr9	0.34253
GP_05	Fth1	0.33568
GP_05	B2m	0.331602
GP_05	Rpgrip1	0.318136
GP_05	Napsa	0.318073
GP_05	Cd44	0.313513
GP_05	H2-Q4	0.310103
GP_06	Ly6d	0.544962
GP_06	Pdia3	0.458468
GP_06	Calr	0.439022
GP_06	Hspa5	0.426406
GP_06	Ccr9	0.405683
GP_06	Lcp1	0.405082
GP_06	Clec10a	0.390874
GP_06	Fus	0.357634
GP_06	Cyba	0.351985
GP_06	Cd74	0.351637
GP_06	Cd52	0.343282
GP_06	Syngr2	0.333434
GP_06	Sub1	0.325362
GP_06	Sec61g	0.320763
GP_06	Rpgrip1	0.31972
GP_06	Ubxn4	0.319038
GP_06	Pfn1	0.318577
GP_06	Eif3a	0.31334
GP_06	B2m	0.309686
GP_06	Bcl11a	0.308823
GP_06	Spcs2	0.307121
GP_06	Son	0.306003
GP_06	Cd44	0.301394
GP_06	Lrp8	0.2995
GP_06	Pdia6	0.294653
GP_06	Cd180	0.29201
GP_06	Xbp1	0.291922
GP_06	Tmed9	0.291383
GP_06	Il7r	0.290925
GP_06	Ptms	0.290842
GP_07	Ifi27l2a	0.966008
GP_07	Ly6c2	0.824263
GP_07	Ly6a	0.700815
GP_07	Cd74	0.689861
GP_07	Ly6d	0.682346
GP_07	Fth1	0.627629
GP_07	B2m	0.626761
GP_07	Bst2	0.622168
GP_07	H2-K1	0.615652
GP_07	Plac8	0.590069
GP_07	H2-D1	0.5783
GP_07	Eef1a1	0.575789
GP_07	Lgals1	0.509023
GP_07	Cd52	0.46301
GP_07	Cyba	0.450665
GP_07	H2-Aa	0.427539
GP_07	Ctsl	0.421742
GP_07	Tmsb10	0.411525
GP_07	Rack1	0.409558
GP_07	Fcer1g	0.402267
GP_07	H2-Q7	0.400048
GP_07	Itm2b	0.392516
GP_07	Pfn1	0.388653
GP_07	Mpeg1	0.364132
GP_07	Ccr9	0.35209
GP_07	Rac2	0.347705
GP_07	Grn	0.341407
GP_07	H3f3a	0.338234
GP_07	Sec61g	0.336794
GP_07	Cox6a2	0.328445
GP_08	Lgals1	0.64944
GP_08	Pfn1	0.587369
GP_08	Plac8	0.571627
GP_08	Ly6d	0.560825
GP_08	Eif5a	0.53107
GP_08	Cfl1	0.524315
GP_08	Calm1	0.515977
GP_08	Fth1	0.514765
GP_08	Gapdh	0.507772
GP_08	H3f3a	0.505649
GP_08	Eef1a1	0.479392
GP_08	Sub1	0.477233
GP_08	Tagln2	0.470347
GP_08	Myl6	0.437431
GP_08	Psmb8	0.431341
GP_08	Tmsb10	0.425595
GP_08	Rack1	0.417943
GP_08	Eif1	0.415988
GP_08	Rac2	0.412945
GP_08	Fcer1g	0.411499
GP_08	Atp5g1	0.411064
GP_08	Smdt1	0.409273
GP_08	Arpc1b	0.406816
GP_08	Ppp1r14b	0.404042
GP_08	Napsa	0.401525
GP_08	Prdx5	0.39893
GP_08	Emp3	0.395267
GP_08	Rbm3	0.390529
GP_08	Atp5b	0.388309
GP_08	Psme2	0.384421
GP_09	Fth1	0.722222
GP_09	Bst2	0.676105
GP_09	Ctsl	0.644687
GP_09	Cd7	0.630648
GP_09	Cox6a2	0.624701
GP_09	Eef1a1	0.594199
GP_09	Itm2b	0.566456
GP_09	Atp1b1	0.545433
GP_09	Mbnl1	0.527529
GP_09	Klk1	0.52223
GP_09	Ccr9	0.497298
GP_09	Ramp1	0.496807
GP_09	Smim5	0.479609
GP_09	Lgals1	0.475823
GP_09	Plac8	0.46732
GP_09	Rack1	0.467058
GP_09	H2-D1	0.458435
GP_09	Upb1	0.454046
GP_09	Fyb	0.453301
GP_09	Fyn	0.450343
GP_09	Grn	0.443834
GP_09	Eef2	0.435691
GP_09	Mvb12a	0.434829
GP_09	B2m	0.427388
GP_09	H2-K1	0.427366
GP_09	Dnajc7	0.423816
GP_09	Ppfia4	0.416454
GP_09	Cox7a2l	0.408894
GP_09	Naca	0.408546
GP_09	Pafah1b3	0.405029
GP_10	Cd74	0.994098
GP_10	H2-Ab1	0.925146
GP_10	H2-Aa	0.913667
GP_10	H2-Eb1	0.718268
GP_10	Fth1	0.646198
GP_10	Eef1a1	0.634655
GP_10	Cox6a2	0.633134
GP_10	Ly6d	0.604709
GP_10	Bst2	0.555751
GP_10	B2m	0.508677
GP_10	H2-K1	0.507004
GP_10	Rack1	0.501453
GP_10	Mbnl1	0.493983
GP_10	Mpeg1	0.491311
GP_10	Ptprc	0.481881
GP_10	Cd7	0.446599
GP_10	H2-D1	0.444588
GP_10	Bcl11a	0.443323
GP_10	Plac8	0.415346
GP_10	Iglc3	0.40692
GP_10	Ctsl	0.379865
GP_10	Cd52	0.352939
GP_10	Itm2b	0.348883
GP_10	Grn	0.348426
GP_10	Ddx5	0.339677
GP_10	Naca	0.333443
GP_10	Macf1	0.332078
GP_10	Fyb	0.32634
GP_10	H2-Q7	0.326231
GP_10	H3f3a	0.326055

## Sheet: cDC1
GP	Gene	Weight
GP_01	Cst3	0.971307
GP_01	Ubb	0.643725
GP_01	Txn1	0.548803
GP_01	Calm1	0.546343
GP_01	Fth1	0.541833
GP_01	Atpif1	0.522593
GP_01	Naca	0.485613
GP_01	Tmsb10	0.475358
GP_01	H2-D1	0.474928
GP_01	Psap	0.472631
GP_01	Ppt1	0.470002
GP_01	Psme1	0.469683
GP_01	Rgs10	0.461008
GP_01	Psmb9	0.456106
GP_01	Ucp2	0.448264
GP_01	H2-DMa	0.446528
GP_01	Naaa	0.44585
GP_01	H2-DMb1	0.441216
GP_01	Taldo1	0.43924
GP_01	Pfn1	0.438844
GP_01	Ptma	0.426214
GP_01	Cyba	0.426153
GP_01	Cd81	0.419158
GP_01	Gm2a	0.407242
GP_01	B2m	0.407182
GP_01	H2afz	0.40464
GP_01	Clic1	0.401479
GP_01	Cyb5a	0.401441
GP_01	Crip1	0.397883
GP_01	Npm1	0.397195
GP_02	Cst3	0.541966
GP_02	Bcl2a1b	0.400901
GP_02	Btg1	0.400302
GP_02	H2afz	0.377813
GP_02	B2m	0.354826
GP_02	Srgn	0.346266
GP_02	Traf1	0.329923
GP_02	Lgals3	0.329637
GP_02	H2-D1	0.32918
GP_02	Dnase1l3	0.323653
GP_02	H2-K1	0.3219
GP_02	Basp1	0.318325
GP_02	Psap	0.317355
GP_02	Etv3	0.313233
GP_02	Cyba	0.311097
GP_02	Cd83	0.308417
GP_02	Nabp1	0.30792
GP_02	Eif1	0.304857
GP_02	Gclc	0.302016
GP_02	Zfp36l1	0.301958
GP_02	Cxcl16	0.296224
GP_02	Bcl2a1d	0.291674
GP_02	Marcksl1	0.29147
GP_02	Ccr7	0.284574
GP_02	Apol7c	0.280778
GP_02	Fth1	0.277817
GP_02	Rgs1	0.269066
GP_02	Gadd45b	0.266698
GP_02	Lsp1	0.265856
GP_02	Marcks	0.264901
GP_03	Cxcl9	1.38224
GP_03	Serpina3g	0.790282
GP_03	Dnase1l3	0.535864
GP_03	Cst3	0.474119
GP_03	Basp1	0.454355
GP_03	Vim	0.422722
GP_03	Slamf8	0.412588
GP_03	Zyx	0.411958
GP_03	Samhd1	0.392785
GP_03	Bcl2a1b	0.390735
GP_03	B2m	0.390319
GP_03	Irf8	0.384353
GP_03	Stat1	0.377469
GP_03	Apol7c	0.355428
GP_03	H2-K1	0.351567
GP_03	Xcr1	0.34556
GP_03	Ppt1	0.341009
GP_03	Ly6e	0.331957
GP_03	H2-D1	0.329439
GP_03	H2-DMa	0.32242
GP_03	Bcl2a1d	0.319579
GP_03	Fuca1	0.319369
GP_03	Txn1	0.318288
GP_03	Naaa	0.312846
GP_03	Lcp1	0.302373
GP_03	Psap	0.299602
GP_03	Bcl2a1a	0.292561
GP_03	Cd40	0.291934
GP_03	Ptprc	0.282323
GP_03	Txndc17	0.279983
GP_04	Psap	0.732234
GP_04	Naaa	0.668864
GP_04	Gm2a	0.658664
GP_04	Cst3	0.633501
GP_04	Mbnl1	0.540804
GP_04	Irf8	0.514133
GP_04	Mpeg1	0.507205
GP_04	Xcr1	0.469088
GP_04	Ppt1	0.457254
GP_04	Neat1	0.452053
GP_04	Lcp1	0.441263
GP_04	Marcks	0.440352
GP_04	Klf2	0.434338
GP_04	Btg1	0.417625
GP_04	Pabpc1	0.408263
GP_04	Calm1	0.407343
GP_04	Laptm5	0.400233
GP_04	Ptprc	0.392603
GP_04	Ptma	0.377819
GP_04	Klf6	0.373323
GP_04	Plbd1	0.367652
GP_04	Rgs2	0.367039
GP_04	Xist	0.364962
GP_04	Fth1	0.358942
GP_04	Tmsb10	0.358696
GP_04	Actr3	0.347875
GP_04	Rab7b	0.34394
GP_04	Ly6e	0.343564
GP_04	Ier5	0.342383
GP_04	Cd24a	0.323524
GP_05	Xist	0.710085
GP_05	Cst3	0.672135
GP_05	Psap	0.649664
GP_05	Ppt1	0.565976
GP_05	Irf8	0.540472
GP_05	Laptm5	0.493658
GP_05	H2-K1	0.492742
GP_05	H2-D1	0.480553
GP_05	Ciita	0.444436
GP_05	Fuca1	0.421715
GP_05	Man2b1	0.417359
GP_05	Ly6e	0.414305
GP_05	Eef2	0.395411
GP_05	Mbnl1	0.383024
GP_05	Ptprc	0.380188
GP_05	Mpeg1	0.376747
GP_05	B2m	0.373949
GP_05	Ubb	0.364794
GP_05	Apobec3	0.360162
GP_05	Srsf11	0.35795
GP_05	Arhgap30	0.346669
GP_05	Fgd2	0.346541
GP_05	Sod1	0.343258
GP_05	Lcp1	0.33942
GP_05	AC163354.1	0.332824
GP_05	Dnase1l3	0.324783
GP_05	Tmsb10	0.322228
GP_05	Vim	0.31957
GP_05	Plbd1	0.314647
GP_05	Xcr1	0.308878
GP_06	Fth1	0.426739
GP_06	Cst3	0.422124
GP_06	Ifitm2	0.378115
GP_06	Mkrn1	0.371151
GP_06	Ifi205	0.342823
GP_06	Wfdc17	0.313844
GP_06	Kmo	0.299421
GP_06	Cytip	0.270856
GP_06	Wnk1	0.262228
GP_06	Ccl17	0.256702
GP_06	Kctd12	0.256619
GP_06	Cdk2ap2	0.253191
GP_06	Xbp1	0.250269
GP_06	Tax1bp1	0.247815
GP_06	Picalm	0.240639
GP_06	Eif1	0.237189
GP_06	Fam49b	0.236811
GP_06	Pim1	0.236212
GP_06	Srgn	0.233974
GP_06	Ciita	0.231371
GP_06	Plac8	0.229642
GP_06	Serpina3g	0.227124
GP_06	Irf5	0.221299
GP_06	Naaa	0.220133
GP_06	Pfkp	0.21457
GP_06	Ptpn1	0.208386
GP_06	Il1b	0.206528
GP_06	Ubb	0.20549
GP_06	Slfn2	0.202998
GP_06	Bcl2a1d	0.20226
GP_07	Cst3	0.708065
GP_07	Ptma	0.650636
GP_07	Tmsb10	0.623683
GP_07	Tagln2	0.567012
GP_07	Crip1	0.537003
GP_07	Pfn1	0.51245
GP_07	Vim	0.485991
GP_07	Eif5a	0.476955
GP_07	Calm1	0.473677
GP_07	Ran	0.461308
GP_07	Coro1a	0.457685
GP_07	H2afz	0.453276
GP_07	Calr	0.434024
GP_07	Ncl	0.421019
GP_07	Anp32b	0.41707
GP_07	Npm1	0.41384
GP_07	Eif4a1	0.410826
GP_07	Set	0.409782
GP_07	Irf8	0.407771
GP_07	Psap	0.393122
GP_07	Lsp1	0.389901
GP_07	Cycs	0.386369
GP_07	Gpx1	0.384873
GP_07	Anxa2	0.381948
GP_07	Lgals1	0.376619
GP_07	Xist	0.376171
GP_07	Cyba	0.374587
GP_07	Psma7	0.369723
GP_07	Fth1	0.368307
GP_07	Naca	0.354174
GP_08	Cst3	0.680678
GP_08	Lyz2	0.580738
GP_08	Npc2	0.568447
GP_08	Naca	0.560847
GP_08	Vim	0.551423
GP_08	Alox5ap	0.548336
GP_08	Tmsb10	0.53409
GP_08	Cox7a2l	0.516882
GP_08	Eef2	0.513472
GP_08	Fth1	0.509417
GP_08	Itm2b	0.488373
GP_08	Crip1	0.485488
GP_08	H2-DMa	0.480473
GP_08	Npm1	0.473972
GP_08	Ubb	0.473191
GP_08	Lsp1	0.46635
GP_08	Arhgdib	0.443105
GP_08	Irf8	0.428464
GP_08	Eif3e	0.425909
GP_08	Coro1a	0.42219
GP_08	Gdi2	0.419142
GP_08	Psap	0.417333
GP_08	Tyrobp	0.4098
GP_08	H2-D1	0.409519
GP_08	Ucp2	0.406139
GP_08	B2m	0.398248
GP_08	Btg1	0.394081
GP_08	Ccr2	0.384366
GP_08	Ifngr1	0.381375
GP_08	Pabpc1	0.380206
GP_09	Hspa5	0.857659
GP_09	Calr	0.806856
GP_09	Sdf2l1	0.746654
GP_09	Manf	0.746562
GP_09	Pdia6	0.731022
GP_09	Pdia3	0.619729
GP_09	Cst3	0.56559
GP_09	Tmsb10	0.493155
GP_09	Cdk2ap2	0.48243
GP_09	Ubb	0.432998
GP_09	Sec11c	0.416373
GP_09	Calm1	0.408658
GP_09	Txn1	0.405836
GP_09	Ckb	0.401199
GP_09	Ptma	0.392326
GP_09	Crip1	0.384313
GP_09	Creld2	0.368248
GP_09	Psap	0.363188
GP_09	Tmem258	0.357068
GP_09	H2-D1	0.354638
GP_09	Serp1	0.350105
GP_09	Pfn1	0.336924
GP_09	Rrbp1	0.331385
GP_09	B2m	0.319118
GP_09	Erp29	0.318775
GP_09	Taldo1	0.314122
GP_09	Ppt1	0.310969
GP_09	H2afz	0.308216
GP_09	Canx	0.303389
GP_09	Atpif1	0.303104
GP_10	Irf7	0.626139
GP_10	Ifitm3	0.564263
GP_10	Slfn5	0.555257
GP_10	Isg15	0.515128
GP_10	Cxcl9	0.446747
GP_10	Tspo	0.405476
GP_10	Ifi205	0.398779
GP_10	Phf11b	0.390836
GP_10	Pnp	0.373587
GP_10	Samhd1	0.371563
GP_10	Ifi204	0.363854
GP_10	Mndal	0.361613
GP_10	Cst3	0.355206
GP_10	Plac8	0.344438
GP_10	Ifi211	0.324518
GP_10	Rnf213	0.32141
GP_10	Ifi209	0.314421
GP_10	Slfn2	0.313068
GP_10	Zbp1	0.312925
GP_10	Txn1	0.30653
GP_10	Trim30a	0.305977
GP_10	Sp100	0.301022
GP_10	Bst2	0.299965
GP_10	Ifi203	0.294891
GP_10	Tmsb10	0.285357
GP_10	Isg20	0.285004
GP_10	Stat1	0.276762
GP_10	Ly6e	0.271977
GP_10	Npc2	0.269762
GP_10	Usp18	0.264886

## Sheet: cDC2
GP	Gene	Weight
GP_01	Cd209d	0.69934
GP_01	H2-Aa	0.656052
GP_01	H2-Ab1	0.625174
GP_01	Fth1	0.616751
GP_01	H2-Eb1	0.598342
GP_01	Tcf4	0.596293
GP_01	Plac8	0.572526
GP_01	H2-D1	0.47148
GP_01	Fcer1g	0.450957
GP_01	Bst2	0.446583
GP_01	H2-K1	0.429866
GP_01	Ctss	0.42923
GP_01	Tyrobp	0.41988
GP_01	B2m	0.416482
GP_01	Lgals1	0.410001
GP_01	H2-DMa	0.408718
GP_01	Il4i1	0.407773
GP_01	S100a6	0.403794
GP_01	Cst3	0.399284
GP_01	Itm2b	0.397399
GP_01	Bcl11a	0.38887
GP_01	Ftl1	0.387659
GP_01	Ubb	0.385681
GP_01	Cd7	0.385505
GP_01	Syngr2	0.380892
GP_01	Ptma	0.375039
GP_01	H2-DMb1	0.37362
GP_01	Ms4a6c	0.372419
GP_01	Lgals3	0.371757
GP_01	Fcgrt	0.358988
GP_02	Pabpc1	0.577788
GP_02	H2-Aa	0.556051
GP_02	Gdi2	0.550633
GP_02	Zfp36l1	0.540508
GP_02	Ptma	0.506517
GP_02	H2-Ab1	0.504151
GP_02	Eef2	0.493235
GP_02	H2-Eb1	0.484847
GP_02	Mbnl1	0.462469
GP_02	Tmsb10	0.460575
GP_02	Npm1	0.459457
GP_02	Marcks	0.451448
GP_02	Lsp1	0.442441
GP_02	Laptm5	0.43481
GP_02	Cox7a2l	0.424549
GP_02	Zfp36l2	0.41379
GP_02	Eef1b2	0.408698
GP_02	Ptprc	0.401879
GP_02	Flt3	0.39662
GP_02	Fth1	0.396591
GP_02	B2m	0.395382
GP_02	Dock10	0.394737
GP_02	Vim	0.390416
GP_02	Naca	0.372109
GP_02	H2afz	0.369703
GP_02	Celf2	0.361219
GP_02	Ankrd44	0.355661
GP_02	Pid1	0.353871
GP_02	Ccdc88a	0.351762
GP_02	Eif3f	0.346118
GP_03	H2-Eb1	0.893338
GP_03	H2-Ab1	0.879601
GP_03	H2-Aa	0.845218
GP_03	Cd52	0.61257
GP_03	Ltb	0.578294
GP_03	Tyrobp	0.568225
GP_03	Fth1	0.549685
GP_03	S100a4	0.542183
GP_03	B2m	0.518443
GP_03	Tbc1d4	0.516908
GP_03	H2-D1	0.516816
GP_03	Napsa	0.509286
GP_03	H2-K1	0.501852
GP_03	Cyba	0.496187
GP_03	Ftl1	0.48344
GP_03	Ubb	0.474952
GP_03	Rgs2	0.471485
GP_03	H3f3b	0.462017
GP_03	Bcl2a1b	0.455389
GP_03	Ciita	0.438904
GP_03	H2-DMb2	0.438009
GP_03	Ptprc	0.432785
GP_03	Lcp1	0.425031
GP_03	Gm2a	0.420911
GP_03	Cst3	0.419699
GP_03	Fcer1g	0.418842
GP_03	Sh3bgrl3	0.417729
GP_03	Limd2	0.414405
GP_03	Eef1b2	0.414361
GP_03	S100a6	0.398448
GP_04	Ifitm3	0.684854
GP_04	Cxcl9	0.563409
GP_04	Isg15	0.553684
GP_04	Slfn5	0.548901
GP_04	Irf7	0.52239
GP_04	Ms4a4c	0.484378
GP_04	Mndal	0.483055
GP_04	Ly6e	0.470463
GP_04	Samhd1	0.467283
GP_04	Cxcl10	0.462155
GP_04	Ifi203	0.450528
GP_04	Bst2	0.444108
GP_04	Ifi27l2a	0.437042
GP_04	Phf11b	0.431382
GP_04	Pnp	0.418771
GP_04	Ifi204	0.402359
GP_04	Ifi47	0.401486
GP_04	Stat1	0.391095
GP_04	Zbp1	0.378821
GP_04	Rnf213	0.37647
GP_04	Oasl2	0.369578
GP_04	Tspo	0.360977
GP_04	Ifi209	0.358762
GP_04	Trim30a	0.358744
GP_04	Sp100	0.358154
GP_04	Ms4a6c	0.357247
GP_04	Ifit3	0.355536
GP_04	Ms4a6b	0.326138
GP_04	Slfn2	0.324735
GP_04	Ifit1	0.322859
GP_05	Marcks	0.532725
GP_05	Etv3	0.5262
GP_05	Fabp5	0.520167
GP_05	Il4i1	0.518344
GP_05	Zfp36l1	0.4998
GP_05	Btg1	0.441096
GP_05	Cd83	0.440678
GP_05	Ifitm2	0.387558
GP_05	Rel	0.380297
GP_05	Srgn	0.372209
GP_05	Marcksl1	0.363751
GP_05	Traf1	0.34027
GP_05	H2-Aa	0.329728
GP_05	H2-Ab1	0.324942
GP_05	Tbc1d4	0.32221
GP_05	H2-Eb1	0.315048
GP_05	Syngr2	0.314226
GP_05	Aebp2	0.313339
GP_05	Pmaip1	0.306677
GP_05	Ccdc88a	0.304254
GP_05	Malt1	0.302282
GP_05	Nr4a3	0.296018
GP_05	Clic4	0.295385
GP_05	Tmem176a	0.294024
GP_05	Rgs1	0.292481
GP_05	Adam23	0.287512
GP_05	Il1b	0.286925
GP_05	Herpud1	0.286287
GP_05	Jak2	0.285517
GP_05	Cytip	0.281631
GP_06	Tmsb10	0.578587
GP_06	Ptma	0.560429
GP_06	Vim	0.531008
GP_06	Eif5a	0.524778
GP_06	Gapdh	0.523991
GP_06	Pfn1	0.522221
GP_06	Lgals1	0.511356
GP_06	Cfl1	0.508167
GP_06	Tagln2	0.487977
GP_06	Crip1	0.483034
GP_06	Eif4a1	0.474497
GP_06	Ifitm3	0.460556
GP_06	Rbm3	0.455752
GP_06	Calr	0.455608
GP_06	Ran	0.439863
GP_06	S100a6	0.436728
GP_06	S100a4	0.4296
GP_06	Ranbp1	0.428024
GP_06	Calm1	0.423641
GP_06	H2afy	0.423048
GP_06	Set	0.419626
GP_06	Anp32b	0.417307
GP_06	Myl6	0.415641
GP_06	Coro1a	0.410894
GP_06	Atp5g1	0.410032
GP_06	Anxa2	0.401791
GP_06	Ly6e	0.398373
GP_06	H3f3b	0.394127
GP_06	Hspa5	0.392907
GP_06	Hnrnpa3	0.392203
GP_07	Lyz2	0.942584
GP_07	Psap	0.868894
GP_07	Fth1	0.668258
GP_07	Mmp12	0.552701
GP_07	H2-Aa	0.546937
GP_07	H2-Ab1	0.519379
GP_07	Ear2	0.509853
GP_07	H2-Eb1	0.506161
GP_07	Ptprc	0.498191
GP_07	Ftl1	0.497341
GP_07	Gm2a	0.483744
GP_07	Ccl9	0.474452
GP_07	B2m	0.46657
GP_07	Ctss	0.457602
GP_07	Pabpc1	0.439097
GP_07	Itgax	0.438838
GP_07	Ccr2	0.431353
GP_07	Laptm5	0.429659
GP_07	Fcer1g	0.416178
GP_07	Lyz1	0.415
GP_07	H2-K1	0.410245
GP_07	Cybb	0.407222
GP_07	Gpx1	0.405549
GP_07	Cd52	0.39808
GP_07	Tyrobp	0.39173
GP_07	Btg1	0.391586
GP_07	Npc2	0.391167
GP_07	Zeb2	0.38155
GP_07	Ccl6	0.380148
GP_07	Cyba	0.373601
GP_08	H2-Eb1	0.679298
GP_08	S100a4	0.670342
GP_08	Fth1	0.658611
GP_08	Ftl1	0.652428
GP_08	H2-Aa	0.642318
GP_08	H2-Ab1	0.592817
GP_08	Bcl2a1b	0.557405
GP_08	Eef1b2	0.542163
GP_08	Sh3bgrl3	0.524651
GP_08	Cd52	0.512167
GP_08	Ubb	0.509463
GP_08	Naca	0.500961
GP_08	Vim	0.499965
GP_08	S100a6	0.480351
GP_08	Eif1	0.453291
GP_08	Ptma	0.452023
GP_08	Tmsb10	0.442992
GP_08	Fabp5	0.425577
GP_08	Bcl2a1d	0.423253
GP_08	Pfn1	0.412612
GP_08	Npm1	0.399766
GP_08	Cst3	0.383081
GP_08	B2m	0.382504
GP_08	H2afz	0.375378
GP_08	Gapdh	0.372327
GP_08	Myl6	0.367667
GP_08	Calm1	0.367186
GP_08	Eif3f	0.355427
GP_08	Psmb8	0.350978
GP_08	Cyba	0.350505
GP_09	Mgl2	0.765631
GP_09	Cd209a	0.707687
GP_09	Naaa	0.626
GP_09	H2-Ab1	0.614266
GP_09	Olfm1	0.584768
GP_09	H2-Aa	0.563201
GP_09	Wfdc17	0.529039
GP_09	H2-Eb1	0.518946
GP_09	Hsp90b1	0.513731
GP_09	Psap	0.489104
GP_09	Hspa5	0.465261
GP_09	Cd209d	0.427593
GP_09	Lcp1	0.424061
GP_09	Prkcd	0.421916
GP_09	Srgn	0.41867
GP_09	Efhd2	0.403442
GP_09	Calr	0.390004
GP_09	Syngr2	0.389783
GP_09	Laptm5	0.384078
GP_09	Cst3	0.366684
GP_09	Plbd1	0.365888
GP_09	S100a6	0.359087
GP_09	Crip1	0.357851
GP_09	Ear2	0.356591
GP_09	Gm2a	0.355857
GP_09	Ahnak	0.354162
GP_09	Gfra2	0.350642
GP_09	Pim1	0.349924
GP_09	Cd53	0.329498
GP_09	Clec10a	0.328242
GP_10	H2-Eb1	0.997499
GP_10	H2-Ab1	0.966201
GP_10	H2-Aa	0.948588
GP_10	Cd52	0.74968
GP_10	Tyrobp	0.713922
GP_10	Lyz2	0.71225
GP_10	Wfdc17	0.693441
GP_10	Fth1	0.647251
GP_10	Crip1	0.629163
GP_10	Ftl1	0.605396
GP_10	Cst3	0.595636
GP_10	Ubb	0.594642
GP_10	S100a4	0.584289
GP_10	Tmem176b	0.566645
GP_10	H2-D1	0.563204
GP_10	Cd209a	0.561985
GP_10	Cyba	0.548801
GP_10	Fcer1g	0.540565
GP_10	Sh3bgrl3	0.536856
GP_10	Tmem176a	0.534625
GP_10	Eef1b2	0.522828
GP_10	Ctss	0.517062
GP_10	Lgals3	0.515667
GP_10	S100a6	0.513289
GP_10	Fxyd5	0.513021
GP_10	Naca	0.511885
GP_10	H2-DMa	0.511653
GP_10	H2-DMb1	0.508139
GP_10	Ifitm2	0.498606
GP_10	Tmsb10	0.491267

## Sheet: MigDC
GP	Gene	Weight
GP_01	Ccl22	0.734402
GP_01	Cst3	0.698769
GP_01	Anxa2	0.587047
GP_01	Vim	0.507025
GP_01	Crip1	0.468384
GP_01	Calm1	0.448707
GP_01	Ahnak	0.433979
GP_01	Syngr2	0.428769
GP_01	Glipr2	0.412894
GP_01	H2afz	0.41011
GP_01	Gclc	0.403855
GP_01	S100a4	0.398044
GP_01	Bcl2a1b	0.390701
GP_01	Cytip	0.373248
GP_01	Pfn1	0.368854
GP_01	Clic4	0.350116
GP_01	Cd74	0.343432
GP_01	Cfl1	0.338108
GP_01	Bcl2a1d	0.336955
GP_01	Rab8b	0.325807
GP_01	S100a10	0.321549
GP_01	Ccl17	0.320488
GP_01	Klf6	0.319907
GP_01	Slc27a3	0.312919
GP_01	Basp1	0.308726
GP_01	Ccr7	0.294063
GP_01	Cdkn1a	0.292234
GP_01	Fabp5	0.288046
GP_01	Gyg	0.28671
GP_01	Itga4	0.28617
GP_02	H2-Eb1	1.12302
GP_02	Cd74	1.12043
GP_02	H2-Aa	1.05242
GP_02	Cst3	0.981801
GP_02	Ftl1	0.794909
GP_02	Ccl5	0.708962
GP_02	Ubb	0.685815
GP_02	H2afz	0.644662
GP_02	Epsti1	0.629652
GP_02	Crip1	0.611573
GP_02	Cyba	0.575141
GP_02	Vim	0.571162
GP_02	Txndc17	0.553406
GP_02	Zmynd15	0.544286
GP_02	Bcl2a1b	0.523799
GP_02	Fth1	0.52172
GP_02	H2-Ab1	0.51939
GP_02	Eif1	0.515356
GP_02	H2-M2	0.50619
GP_02	Gabarap	0.50025
GP_02	Calm1	0.483367
GP_02	Sub1	0.467447
GP_02	Chchd2	0.466938
GP_02	Tnfrsf4	0.429709
GP_02	Bcl2a1d	0.417743
GP_02	Gadd45b	0.417505
GP_02	Srgn	0.409123
GP_02	Atox1	0.396731
GP_02	Brk1	0.3887
GP_02	Uba52	0.38674
GP_03	Cd74	0.512833
GP_03	H2-Eb1	0.505189
GP_03	Cst3	0.476094
GP_03	Etv3	0.465927
GP_03	H2-Aa	0.457622
GP_03	Swap70	0.426658
GP_03	Gclc	0.416254
GP_03	Cbfa2t3	0.391707
GP_03	Ftl1	0.388711
GP_03	Id2	0.376117
GP_03	Xist	0.371126
GP_03	Mpeg1	0.358836
GP_03	Zfp36l1	0.358268
GP_03	Il4i1	0.356855
GP_03	Ccr7	0.351054
GP_03	Map4k4	0.350877
GP_03	Wnk1	0.347679
GP_03	Tspan3	0.346748
GP_03	Atrx	0.346282
GP_03	Adam8	0.341224
GP_03	Dnase1l3	0.336538
GP_03	Rgs1	0.334425
GP_03	Nabp1	0.331749
GP_03	Mxd1	0.322486
GP_03	Prpf38b	0.320398
GP_03	Relb	0.315764
GP_03	Slc6a6	0.315678
GP_03	Klf6	0.31046
GP_03	Plxnc1	0.309587
GP_03	Tap1	0.299876
GP_04	Epsti1	0.744773
GP_04	Ccl5	0.682396
GP_04	Clu	0.666034
GP_04	Tnfrsf4	0.61792
GP_04	Ftl1	0.594139
GP_04	Brk1	0.569775
GP_04	Tmem123	0.543788
GP_04	Gadd45b	0.53401
GP_04	Ubb	0.520365
GP_04	H2afz	0.520202
GP_04	Ltc4s	0.519577
GP_04	Tspan3	0.511428
GP_04	Eif4a2	0.511077
GP_04	Fth1	0.481767
GP_04	Eno3	0.47761
GP_04	Eif2s2	0.453175
GP_04	Eif1	0.452967
GP_04	H2-T22	0.452341
GP_04	Gpx4	0.451499
GP_04	Polr2g	0.45136
GP_04	Chchd2	0.449943
GP_04	Dnajc15	0.446224
GP_04	Zmynd15	0.440157
GP_04	Ucp2	0.432377
GP_04	Gabarap	0.425616
GP_04	Psma7	0.416226
GP_04	Cyba	0.404062
GP_04	Crip1	0.401904
GP_04	Abracl	0.398751
GP_04	Cd74	0.397291
GP_05	Ccl5	0.854844
GP_05	Srgn	0.643859
GP_05	Serpinb6b	0.594757
GP_05	Epsti1	0.551442
GP_05	Ubb	0.551078
GP_05	Fth1	0.530464
GP_05	Serpinb9	0.515357
GP_05	Ccl22	0.484506
GP_05	Cst3	0.447055
GP_05	Ebi3	0.430092
GP_05	Bcl2a1b	0.424131
GP_05	Basp1	0.417267
GP_05	Wnk1	0.413103
GP_05	Ftl1	0.405707
GP_05	Cd40	0.399795
GP_05	Sec11c	0.389001
GP_05	Crip1	0.385675
GP_05	Arhgap31	0.37016
GP_05	Apol7c	0.366627
GP_05	Abracl	0.365799
GP_05	Il4i1	0.365302
GP_05	Eif1	0.363209
GP_05	Vim	0.339039
GP_05	Tspan3	0.335336
GP_05	Clic4	0.324134
GP_05	Cox7c	0.323958
GP_05	Gadd45b	0.323335
GP_05	Calm1	0.319402
GP_05	Cyba	0.317147
GP_05	Swap70	0.307936
GP_06	Apol7c	1.16945
GP_06	S100a4	1.01225
GP_06	Ccl5	0.765695
GP_06	Crip1	0.739735
GP_06	Aif1	0.693186
GP_06	Cst3	0.635424
GP_06	Vim	0.614213
GP_06	Tmem176a	0.611785
GP_06	H2afz	0.553883
GP_06	Sub1	0.531467
GP_06	Ftl1	0.518923
GP_06	Tmem176b	0.513635
GP_06	Eno3	0.479442
GP_06	Bcl2a1b	0.462216
GP_06	Basp1	0.459958
GP_06	Tmem123	0.45568
GP_06	Pfn1	0.449786
GP_06	Ubb	0.448971
GP_06	Calm1	0.447006
GP_06	Il4i1	0.444365
GP_06	Fabp5	0.444017
GP_06	Tuba1a	0.412994
GP_06	Epsti1	0.41184
GP_06	Srgn	0.403553
GP_06	Serpinb1a	0.389605
GP_06	Gadd45b	0.37899
GP_06	Cd74	0.375629
GP_06	Serpinb6b	0.373424
GP_06	Relb	0.371534
GP_06	Bcl2a1d	0.367819
GP_07	Apol7c	0.810749
GP_07	Ccl22	0.636171
GP_07	H2-M2	0.601747
GP_07	Wnk1	0.562648
GP_07	Tmem123	0.541091
GP_07	Itm2c	0.52934
GP_07	Plxnc1	0.520226
GP_07	Epsti1	0.505963
GP_07	Vcp	0.5002
GP_07	Cd74	0.485286
GP_07	Crip1	0.472227
GP_07	Tapbp	0.465559
GP_07	Ctsb	0.452391
GP_07	H2-Aa	0.447214
GP_07	Synpo2	0.445156
GP_07	Calm1	0.444776
GP_07	Serpinb1a	0.442434
GP_07	Bmp2k	0.427687
GP_07	Vim	0.41206
GP_07	Serpinb6b	0.409155
GP_07	Cflar	0.405402
GP_07	Cd40	0.398942
GP_07	Serpinb9	0.397532
GP_07	Clic4	0.396526
GP_07	Vwa5a	0.395485
GP_07	Cbfa2t3	0.389239
GP_07	Adcy6	0.386943
GP_07	Zfp36l1	0.386635
GP_07	Pfkfb3	0.377727
GP_07	Clec2d	0.374922
GP_08	Ccl5	1.55721
GP_08	Fth1	0.786704
GP_08	Ubb	0.773778
GP_08	Xist	0.75035
GP_08	H2-M2	0.668344
GP_08	H2afz	0.64311
GP_08	Birc2	0.636926
GP_08	Ftl1	0.624528
GP_08	Eif1	0.602868
GP_08	Tmem123	0.595024
GP_08	Zmynd15	0.591831
GP_08	Epsti1	0.590473
GP_08	Crip1	0.50121
GP_08	Cst3	0.485572
GP_08	Eif4a2	0.482466
GP_08	Id2	0.481431
GP_08	Mxd1	0.465638
GP_08	Ccr7	0.447513
GP_08	Etv3	0.413128
GP_08	Tmem176b	0.40598
GP_08	Clec2d	0.401787
GP_08	Atrx	0.394955
GP_08	Cox7c	0.391435
GP_08	Arhgap31	0.388129
GP_08	Zfp36l1	0.38757
GP_08	Cd74	0.384988
GP_08	Prpf38b	0.384279
GP_08	Chchd2	0.377089
GP_08	AC149090.1	0.36788
GP_08	Phip	0.36212
GP_09	Isg15	0.55751
GP_09	Ifit1	0.450905
GP_09	Slfn5	0.411901
GP_09	Rsad2	0.411141
GP_09	Ifitm3	0.401936
GP_09	Stat1	0.393974
GP_09	Samhd1	0.386758
GP_09	Parp14	0.382556
GP_09	Rnf213	0.382256
GP_09	Gbp2	0.371002
GP_09	Herc6	0.360257
GP_09	Trim30a	0.341363
GP_09	Bst2	0.339344
GP_09	Mx1	0.331046
GP_09	Irf7	0.324705
GP_09	Ifit2	0.317785
GP_09	Mndal	0.31036
GP_09	Ifit3	0.31009
GP_09	Phf11b	0.307264
GP_09	Cxcl10	0.298695
GP_09	Oasl2	0.294331
GP_09	Sp100	0.290113
GP_09	Ifi204	0.279648
GP_09	Ifi203	0.278729
GP_09	Gbp5	0.277061
GP_09	Usp18	0.273194
GP_09	Ifi209	0.272652
GP_09	Ifi47	0.269877
GP_09	Pnp	0.253988
GP_09	Slfn2	0.250911
GP_10	Txndc17	0.97764
GP_10	Ccl5	0.895152
GP_10	Epsti1	0.811255
GP_10	Srgn	0.786743
GP_10	Vim	0.770407
GP_10	Ubb	0.705691
GP_10	Serpinb6b	0.704815
GP_10	Gadd45b	0.671346
GP_10	Calm1	0.653652
GP_10	Irf8	0.641437
GP_10	Psma7	0.575924
GP_10	Ccr7	0.552226
GP_10	Eif1	0.533816
GP_10	Tuba1a	0.529075
GP_10	Ftl1	0.519927
GP_10	Crip1	0.518859
GP_10	Id2	0.515152
GP_10	Gyg	0.465156
GP_10	Pomp	0.458748
GP_10	Fth1	0.457704
GP_10	Sub1	0.443092
GP_10	Tmbim4	0.436678
GP_10	Chchd2	0.426297
GP_10	Cox7c	0.421021
GP_10	Abracl	0.414698
GP_10	Itm2c	0.398638
GP_10	Brk1	0.397494
GP_10	Polr2g	0.39264
GP_10	Iscu	0.387686
GP_10	Gabarap	0.385607

[truncated: 4 more sheets: Langerhans, Macrophage, Monocyte, Neutrophil]
