# Supplementary material for: Dictionary of immune responses to cytokines at single-cell resolution
Source: Nature. 2023 Dec 6;625(7994):377–84. doi: 10.1038/s41586-023-06816-9 (PMC10781646; doi:10.1038/s41586-023-06816-9)
Supplement: Expression maps of cytokine and cytokine receptor genes in each cell type. — Table 1: Row-normalized expression levels of genes encoding the 86 studied cytokines, as shown in Fig. 4a. Table 2: Unnormalized expression levels of genes encoding the 86 studied cytokines. Table 3: Row-normalized expression levels of genes encoding known receptors for the 86 studied cytokines, as shown in Extended Data Fig. 10c. Table 4: Unnormalized expression levels of genes encoding known receptors for the 86 studied cytokines. [file 41586_2023_6816_MOESM11_ESM.xlsx]

## Sheet: CytokineExpressionNormalized
	B cell	CD4+ T cell	CD8+ T cell	γδ T cell	Treg	NK cell	ILC	pDC	cDC1	cDC2	MigDC	Langerhans	eTAC	Macrophage	Monocyte	Neutrophil	Mast cell	Basophil	BEC	LEC	FRC
Il1a	0.0064133	0.00231697	0.00254395	0.00644579	0.00717972	0.0111859	0.0596466	0.00406688	0.0228771	0.10121	0.0169072	0.012797	0.00587201	1	0.0905996	0.211612	0.0633094	0	0	0.0255201	0.0991311
Il1b	0.00562151	0.00618041	0.00569175	0.00740894	0.00825651	0.00994256	0.0125165	0.00828255	0.186219	0.71411	0.0646146	0.0663879	0.188412	0.0662745	0.788002	1	0.0130256	0	0.013913	0.00729547	0.0153047
Il1rn	0.00276557	0.00157964	0.00139221	0.00335412	0.00445492	0.00232923	0.0223412	0.0014293	0.0062427	0.184625	0.0215314	0.0179229	0.0312771	0.218762	0.419679	1	0.0183833	0.0740905	0.00530197	0.00543402	0.0108538
Il18	0.0246411	0.00624487	0.00497475	0.0139101	0.0186937	0.0169896	0.0973575	0.0201473	0.274846	0.293237	0.116471	0.101835	0.144194	1	0.496273	0.110368	0.145417	0.0626618	0.0110202	0.0323636	0.0639781
Il33	0.00287261	0.00164463	0.00116686	0.00480542	0.00214318	0.00489236	0.0172037	0.00548198	0.0106086	0.0195587	0.0209362	0.0160318	0.0055807	0.0493637	0.0309027	0.00952111	0.00608891	0	0.00909353	0.645016	1
Il2	0.0819961	0.335764	0.114616	0.242565	0.242192	0.381559	1	0.0972691	0.107869	0.111829	0.0905741	0.100352	0.121171	0.104819	0.0737814	0.0345496	0.050379	0.182873	0.0732055	0.206015	0.151847
Il4	0.000344718	0.00462671	0.000669908	0.0423052	0.0132364	0.000704242	0.00139568	0.000153801	0.000539732	0.00155623	0.000832177	0.000179862	0.00863999	0	0.000820342	0.00274103	0.632518	1	0	0	0
Il7	0.00244354	0.00211903	0.00131012	0.00410219	0.0072978	0.0296535	0.0345126	0.0017777	0.00228167	0.0144373	0.0856489	0.105592	0.230763	0.0111668	0.00635624	0.00795289	0.00514645	0	0.0802873	1	0.738534
Il9	1	0.1103	0.209955	0	0.747877	0	0	0	0	0.453119	0	0	0	0	0	0	0	0	0	0	0
Il15	0.0211601	0.0143106	0.0104472	0.0424572	0.0175909	0.0629549	0.0902965	0.0129824	0.15527	0.0907182	0.919774	1	0.253208	0.118746	0.255677	0.541761	0.236325	0.191762	0.283404	0.104605	0.123575
Il21	0.0122917	0.214491	0.0334786	0.0733475	1	0.0109471	0	0.0137354	0	0.0353534	0.0128419	0.0101052	0.667303	0.028473	0	0	0	0	0	0.153554	0
Tslp	0.00571009	0.00359116	0.00236329	0.00600688	0.00462452	0.00789325	0.0323547	0.00269973	0.043401	0.0558413	0.033352	0.00504966	0.0108349	0.649456	0.0454795	0	0.0397659	0	0.379844	0.599497	1
Il3	0	0	1	0	0	0	0	0	0	0	0	0	0	0	0	0	0	0	0	0	0
Il5	0.0187816	0.118535	0.00962522	1	0.0236838	0	0	0.0551994	0	0	0.0468552	0.0611908	0	0	0	0.157326	0	0	0	0	0
Csf2	0.00423271	0.0143323	0.0168757	0.509633	0.0149424	0.330761	1	0.00389462	0.00110678	0.00967886	0.00676916	0.0016685	0	0.0102154	0.0267377	0.0249618	0.158441	0	0	0.0409547	0.0864361
Il6	0.000470886	0.000240832	0.000111149	0.00111763	0.00146806	0.000549092	0.000978263	0.000452347	0.0101779	0.00981788	0.00617455	0.0022024	0.0016936	0.00079516	0.0372143	0	0.0751703	1	0.0285157	0.0102259	0.0881605
Il11	0.0104775	0.00883234	0.00986834	0.00871569	0.0380178	0.00313849	0	0.00681917	0.0486169	0.147794	0.17348	0.0604185	0.0675016	0	0	0.0696452	0	0	0	0.351129	1
Il27	0.00279786	0.00441689	0.00369976	0.0057896	0.00245873	0.0028569	0.0068296	0.00618678	0.108729	0.153438	0.193707	0.127185	0.0272558	0.159133	1	0.231339	0	0.239604	0	0.0236833	0
Ebi3	0.120334	0.0263713	0.00999859	0.0269333	0.342741	0.0153393	0.17225	0.296051	0.740007	0.496485	0.877409	0.395784	0.36621	0.0803289	0.721432	1	0.486846	0.124436	0.0452631	0.0431169	0.0319939
Il31	0	1	0	0	0	0	0	0	0	0	0	0	0	0	0	0	0	0	0	0	0
Lif	0.00619795	0.011777	0.0203788	0.0817373	0.0512766	0.0519138	1	0.00227978	0.00785334	0.00964523	0.0158777	0.0234615	0.00553536	0.0114568	0.0537362	0	0.0636737	0.216527	0	0.0806197	0.219658
Osm	0.0183343	0.0478422	0.034388	0.0576516	0.0555828	0.103976	0.146085	0.00706247	0.00376849	0.0362112	0.0239303	0.0105254	0.0134984	0.0170549	0.325206	1	0.476166	1	0	0.00425898	0.0267231
Ctf1	0	0.00128101	0.00429264	0	0.0105087	0.033257	0	0	0.0479501	0.0666493	0.0553786	0.0430099	0.280228	0.0640999	0	0	0.401879	0	0	1	0.429862
Ctf2	0	0.0218518	0.0151804	0.0555874	0	0	0	0	0	0	0	0	0	0	0	0	0	0	0	0	1
Il12a	1	0.00506374	0.00901162	0.0110743	0.00796014	0.0138123	0.0812428	0.175658	0.0140035	0.0546427	0.026747	0.0204137	0.0101886	0.375922	0.141321	0.0384906	0.0165303	0.415015	0	0.0664723	0.319674
Il23a	0.172252	0.0375884	0.0345468	0.0420211	0.0538984	0.0211583	0	0.0235283	0.0646605	0.0511529	0.0577005	0.0564657	0.501206	0.263062	0.390736	1	0.164942	0	0.537702	0	0
Il12b	0.00758883	0.00506885	0.00493534	0.00396659	0.00378359	0.0104385	0.0147557	0.0050524	0.330047	0.0144661	1	0.354193	0.0368047	0.0184388	0.0019382	0	0.0164729	0	0	0.00875388	0.0161056
Il10	0.0186794	0.0165868	0.0187831	0.0271606	0.472158	0.0519079	0.0351762	0.00792774	0.0351327	0.0478721	0.0240554	0.016277	0	1	0.0661289	0	0	0	0	0.0897087	0
Il19	0	0.148572	0.164795	0	0.495527	0.328194	0	0	0.419478	0.218001	0.733346	1	0	0	0	0	0	0	0	0	0
Il22	0.00391001	0.0101783	0.00588535	0.278369	0.00784032	0.0120542	1	0.00164131	0.00764758	0.00789946	0.00622284	0.00811306	0	0.0228942	0.0216872	0	0.0118656	0	0	0	0
Il24	1	0	0	0	0	0	0	0	0	0	0	0	0	0	0	0	0	0	0	0	0
Il17a	0.0290429	0.0245182	0.0111579	1	0.0280771	0.00790278	0.28465	0.0148302	0.00348558	0.0251617	0.0333527	0	0.0720858	0.0618332	0.0243095	0	0	0	0	0	0
Il17b	0	0	0.00144506	0	0.00688808	0	0	0	0	0	0.00331278	0.019889	0	0	0	0	0	0	0	0	1
Il17c	1	0.336276	0.195078	0	0	0.703488	0	0	0	0	0	0	0	0	0	0	0	0	0	0	0
Il17d	0	0.00100175	0.000839257	0	0.00468705	0.00685563	0.0203482	0.231563	0.00099735	0.0684317	0.0166501	0.00931157	0.251436	0.00266126	0.00609586	0	0.0403181	0	0.0322242	0.0367666	1
Il25	0	0	0	0	0	1	0	0	0	0	0	0	0	0	0	0	0	0	0	0	0
Il17f	0.0672046	0.0508026	0.0376923	1	0.0356	0.0308436	0.669795	0.010184	0.0323889	0.0179287	0.0354056	0.0363075	0	0.0270607	0.017558	0	0	0	0	0	0
Ifnb1	0	0	0.0119561	0	0	0	0	0.43971	0.422564	0	0.0459812	0	0	0.758011	1	0	0	0	0	0	0
Ifnk	0.346617	0.129963	0.197197	0.286001	0.190076	0	0	1	0.520926	0.22328	0.237752	0	0	0	0	0	0	0	0	0	0
Ifng	0.0083086	0.0188927	0.0539973	0.0974608	0.0869294	1	0.0079896	0.00609087	0.00302733	0.0059195	0.00573042	0.00437221	0.00870311	0.00971017	0.0181577	0.00775097	0	0	0.00714543	0.00599117	0.0405602
Ifnl2	0	0	0	0	0	0	0	1	0.884585	0	0	0	0	0	0	0	0	0	0	0	0
Lta	0.228331	0.147388	0.0990007	0.272841	0.453701	0.0936353	1	0.0153821	0.0140084	0.0271353	0.044227	0.0240129	0.0228675	0.0236783	0.0269196	0.0262437	0.00797977	0	0.051142	0.00545258	0.0146645
Ltb	1	1	1	1	1	1	1	0.65848	0.283145	0.68462	0.332098	0.364841	1	0.364091	0.263503	1	0.296365	1	0.369201	1	0.775081
Tnf	0.0892097	0.108187	0.0654444	0.372067	0.219769	0.114108	0.850657	0.0635198	0.199224	0.148762	0.122043	0.0729607	0.114961	0.0396576	0.452369	0.543182	1	0.150224	0.0219103	0.0237358	0.035362
Tnfsf4	0.000684626	0.00760962	0.00907849	0.0348575	0.0306298	0.0609173	1	0	0.00329808	0.0316719	0.0705516	0.00588589	0.0442704	0.00247607	0.00607846	0	0	0	0	0	0
Cd40lg	0.0177444	1	0.0387118	0.701821	0.527681	0.0133435	0.015984	0.0104539	0.0119479	0.0125595	0.0196562	0.0194433	0	0.0211176	0.0200222	0.00837371	0.0110188	0.133397	0.0224852	0.0229198	0.0593471
Fasl	0.00541598	0.0588441	0.0550274	0.14713	0.0462689	1	0.00729871	0.00274009	0.00191231	0.00602	0.00597541	0.00330079	0.00282614	0.00629096	0.00687677	0.00269422	0	0	0.0056897	0	0.0640826
Cd70	0.0060217	0.025737	0.00867157	0.0487426	0.128513	0.042725	0.913115	0	0.0666689	0.0654568	1	0.636954	0.212391	0.0214567	0.00980531	0.0272749	0	0.664787	0	0.0358098	0
Tnfsf8	0.017733	0.300754	0.362593	0.189185	0.39402	0.162313	1	0.0121445	0.0153073	0.0390697	0.0194544	0.0180334	0.0219663	0.0229069	0.0362021	0.0299637	0.0084336	0.0681245	0.00397605	0.0281179	0.176353
Tnfsf9	0.0360176	0.0571256	0.0377376	0.101305	0.175371	0.124263	0.254474	0.0519589	0.227158	0.93431	0.368438	0.174204	0.476534	0.0232886	0.305221	0.0767961	0.116157	0	0	0.0364254	1
Tnfsf10	0.0249639	0.0793594	0.10731	0.12226	0.176902	0.153888	0.186009	0.0259266	0.00860879	0.0278189	0.012274	0.0106335	0.00916927	0.0541229	0.0776441	0.0104883	0.184426	0.0255709	1	0.797172	0.100574
Tnfsf11	0.00530306	0.0788703	0.0121857	0.115981	0.281536	0.0199999	0.146706	0.00367597	0.00435704	0.00636105	0.00620398	0.00757292	0	0.00937219	0.0089211	0.00437375	0.00288075	0.0855571	0	0.00212987	1
Tnfsf12	0.00473846	0.00346293	0.00463997	0.0133108	0.00473785	0.662306	0.675075	0.00944869	0.1339	0.286219	0.0821901	0.100679	0.0554734	0.263564	0.412603	0.0143226	0.821032	0.715983	0.906235	0.864457	1
Tnfsf13	0	0	0.0054577	0	0.0221389	0.0815112	0.790559	0	0.0489893	0.598322	0.0970855	0.269863	0	0.996753	1	0	0	0	0	0	0
Tnfsf13b	0.00253388	0.00672459	0.00227673	0.00317936	0.0141565	0.00385363	0.00977043	0.00265775	0.0558794	0.028953	0.0403469	0.0533098	0.00458567	0.00872218	0.0506873	0.176041	0	0	0.0150215	0.00471682	1
Tnfsf14	0.00645313	0.0614244	0.0878182	0.57985	0.1327	0.366652	1	0.00437302	0.0168799	0.0744095	0.0067882	0.00687724	0.00781843	0.00792774	0.165512	0.959784	0	0.750462	0.00632427	0.00407764	0.0584519
Tnfsf15	0.00389058	0.00829017	0.00595545	0.0126694	0.12536	0.00743205	0.452438	0.0727106	0.270251	1	0.238249	0.309417	0.138289	0.363212	0.313221	0	0.0614143	0	0.138109	0.102204	0
Tnfsf18	0.342057	0.03249	0.00485023	0.446376	0	0	0	0	0.0624044	0.0570628	0.0167872	0	0.815004	0.0273122	0	1	0	0	0	0	0
C3	0.0181131	0.0130661	0.0125138	0.0206612	0.0181049	0.0231235	0.0892825	0.0206587	0.0375547	0.468688	0.0703426	0.0513995	0.0466638	0.467938	1	0.622883	0.0499516	0.0330308	0.0234839	0.760594	1
Hc	0	0.00440192	0.00152031	0.00847611	0.0193118	0.00216763	0.0135669	0.00764706	0.121279	0.00666905	0.100787	0.0252591	0	0.0139155	0.00852718	0.0173365	0	0	0	0.665792	1
Flt3l	0.189213	0.536587	0.395277	0.544767	0.393029	0.563822	0.521616	0.104677	0.117435	0.166863	0.241959	0.183685	0.059888	0.0495194	0.151306	0.0958941	0.288933	0.42696	0.330473	0.323786	1
Il34	0	0.000766454	0.000325351	0.00231482	0.00139691	0.00163756	0	0.0532392	0.00135909	0.0061581	0.00522123	0.00264859	0	0.00423674	0.00306515	0.00796529	0	0	0.0749122	0.0295826	1
Csf1	0.0225544	0.00684897	0.00357684	0.0105447	0.0605044	0.00597629	0.0163561	0.0102137	0.00501754	0.0170751	0.166622	0.0454125	0.0228841	0.0174301	0.0567783	0.44859	0.244737	1	0.193137	1	0.626489
Csf3	0.00663452	0.000971638	0.000860259	0.00247001	0.00303834	0.00382221	0.0293906	0.00178226	0	0.00518472	0.0190233	0	0	0.0149171	0.00923308	0.0467837	0	0	0.0477463	0.454455	1
Kitl	0.000786963	0.00112053	0.000466862	0.00105529	0.00240554	0.00142386	0.00490873	0.00166394	0.00187521	0.00394283	0.00222602	0.00153224	0.00310984	0.00808067	0.001763	0	0.00516216	0	1	0.171902	0.43237
Egf	0.0560355	0.06133	0.0645196	0.0649532	0.0446764	0.0474656	0.140988	0.143439	0.0509746	0.0987106	0.0616275	0.0861737	1	0.0080614	0.0363601	0.0132519	0.15155	0	0.0291452	0.237502	0.0972023
Vegfa	0.00311088	0.00274931	0.00207603	0.00335898	0.00205855	0.0420775	0.0741446	0.00332997	0.00243122	0.0274979	0.00558184	0.00446509	0.171204	0.00928321	0.0179355	0.0688041	0.123074	0	0.0481903	0.2194	1
Fgf2	0.00965796	0.0428938	0.0155763	0.0289432	0.378545	0.0083211	0.078851	0.011408	0.0327083	0.0136633	0.0844689	0.138163	0.344516	0.020746	0.00651827	0	0.355414	0	0.0978174	0	1
Hgf	0.000229076	0.000222339	0.000103919	0.000140437	0.00869074	0.000905421	0	0.00169269	0.000282543	0.00823879	0.000310316	0.000962871	0.0268031	0.00148751	0.00920819	0.0263943	0.0512904	1	0	0.0224277	0.0904437
Igf1	0.00453212	0.00453907	0.00326642	0.00747903	0.00594844	0.0103892	0.041621	0.00486026	0.0221233	0.0949285	0.0224661	0.0154654	0.0190475	1	0.0260772	0.0129284	0.0490799	0.0381322	0.0542536	0.514679	0.65621
Il13	0.0084203	0.0695796	0.00427724	0.176416	0.0488744	0.00386026	0.0343695	0.00153607	0.00246785	0.0105879	0.00699708	0.0109443	0.0775729	0	0.0183352	0	1	0.999874	0	0	0
Tgfb1	0.496116	0.327085	0.295556	0.436005	0.507678	0.429072	0.580676	0.814699	0.732553	0.908068	0.103181	0.0836444	0.369573	0.630704	1	0.532797	0.652804	0.753834	0.49928	0.650169	0.175283
Gdnf	0	0.000677393	0	0.00303496	0	0.00544591	0	0	0	0.0159991	0	0.011507	0	0	0	0	0	0	0	1	0
Pspn	1	0.311789	0	0.36623	0	0	0	0	0	0	0	0	0	0	0	0	0	0	0	0	0
Lep	0	0	0	0	0	0	0	0	0	0	0	1	0	0	0	0	0	0	0	0	0
Adipoq	0.0182548	0.0185748	0.00327251	0.00542518	0.0583944	0.0108269	0	0.00431123	0.00495538	0	0.47367	1	0.484073	0.0061393	0	0	0	0	0.152069	0.0331991	0
Retn	0.00185941	0.00163212	0.00143789	0.00215292	0.00237291	0.00194446	0	0.00756532	0.00784545	0.0842923	0.00664613	0.00408992	1	0.00726665	0.00476262	0.578715	0	0	0.451476	0	0.0236247
Nog	0	0	0	0	0	0.00357871	0	0.00491677	0	0	0	0	0.0386233	0	0	0	0	0	0	0.0536473	1
Dcn	0.00355411	0.00425195	0.00360705	0.00680053	0.00422156	0.00677955	0.0220412	0.00773594	0.0129266	0.0255067	0.0266449	0.0221567	0.00602614	0.030147	0.0231867	0.0133302	0.0139394	0	0.0823339	0.264419	1
Thpo	0	0	0	0	1	0	0	0	0	0	0	0	0	0	0	0	0	0	0	0	0

## Sheet: CytokineExpressionUnnormalized
	B cell	CD4+ T cell	CD8+ T cell	γδ T cell	Treg	NK cell	ILC	pDC	cDC1	cDC2	MigDC	Langerhans	eTAC	Macrophage	Monocyte	Neutrophil	Mast cell	Basophil	BEC	LEC	FRC
Il1a	0.000848426	0.000306516	0.000336543	0.000852724	0.000949818	0.0014798	0.00789075	0.000538014	0.00302645	0.0133892	0.00223669	0.00169293	0.000776819	0.132292	0.0119856	0.0279945	0.0083753	0	0	0.0033761	0.0131142
Il1b	0.00562151	0.00618041	0.00569175	0.00740894	0.00825651	0.00994256	0.0125165	0.00828255	0.186219	0.71411	0.0646146	0.0663879	0.188412	0.0662745	0.788002	4.00464	0.0130256	0	0.013913	0.00729547	0.0153047
Il1rn	0.00276557	0.00157964	0.00139221	0.00335412	0.00445492	0.00232923	0.0223412	0.0014293	0.0062427	0.184625	0.0215314	0.0179229	0.0312771	0.218762	0.419679	1.08383	0.0183833	0.0740905	0.00530197	0.00543402	0.0108538
Il18	0.0223067	0.00565324	0.00450346	0.0125923	0.0169227	0.01538	0.0881341	0.0182386	0.248808	0.265456	0.105437	0.0921876	0.130534	0.905262	0.449258	0.099912	0.13164	0.0567254	0.00997618	0.0292975	0.057917
Il33	0.00224458	0.00128507	0.000911752	0.00375482	0.00167462	0.00382275	0.0134425	0.00428346	0.00828929	0.0152826	0.0163589	0.0125268	0.0043606	0.0385713	0.0241465	0.00743952	0.0047577	0	0.00710542	0.503997	0.781371
Il2	0.00752018	0.0307942	0.0105119	0.0222466	0.0222123	0.0349943	0.0917139	0.00892092	0.00989312	0.0102563	0.0083069	0.00920369	0.0111131	0.0096134	0.00676678	0.00316868	0.00462045	0.016772	0.00671396	0.0188944	0.0139265
Il4	0.000228428	0.0030659	0.000443916	0.0280336	0.00877112	0.000466668	0.000924852	0.000101917	0.000357654	0.00103124	0.000551444	0.000119186	0.00572531	0	0.000543601	0.00181635	0.419139	0.662652	0	0	0
Il7	0.000587071	0.000509105	0.000314761	0.000985567	0.00175333	0.00712438	0.00829179	0.0004271	0.000548181	0.00346861	0.0205775	0.025369	0.0554416	0.00268287	0.00152711	0.00191071	0.00123645	0	0.0192893	0.240254	0.177436
Il9	0.000103221	1.13852e-05	2.16717e-05	0	7.71965e-05	0	0	0	0	4.67713e-05	0	0	0	0	0	0	0	0	0	0	0
Il15	0.0147286	0.00996093	0.00727179	0.0295525	0.0122442	0.04382	0.0628512	0.00903643	0.108076	0.0631447	0.640212	0.696053	0.176246	0.0826536	0.177965	0.377094	0.164495	0.133476	0.197264	0.0728104	0.0860149
Il21	0.000105084	0.00183371	0.000286213	0.000627058	0.00854914	9.35886e-05	0	0.000117426	0	0.000302241	0.000109787	8.63911e-05	0.00570487	0.00024342	0	0	0	0	0	0.00131275	0
Tslp	0.000585081	0.000367966	0.000242153	0.000615491	0.000473849	0.000808777	0.0033152	0.000276626	0.00444705	0.00572174	0.0034174	0.00051741	0.0011102	0.0665461	0.00466003	0	0.00407459	0	0.0389205	0.0614271	0.102464
Il3	0	0	1.4855e-05	0	0	0	0	0	0	0	0	0	0	0	0	0	0	0	0	0	0
Il5	9.92666e-05	0.000626491	5.08722e-05	0.0052853	0.000125176	0	0	0.000291746	0	0	0.000247644	0.000323411	0	0	0	0.000831513	0	0	0	0	0
Csf2	0.000493467	0.00167092	0.00196744	0.0594151	0.00174204	0.0385615	0.116584	0.000454051	0.000129033	0.0011284	0.000789177	0.000194521	0	0.00119096	0.00311719	0.00291015	0.0184717	0	0	0.00477467	0.0100771
Il6	0.000470886	0.000240832	0.000111149	0.00111763	0.00146806	0.000549092	0.000978263	0.000452347	0.0101779	0.00981788	0.00617455	0.0022024	0.0016936	0.00079516	0.0372143	0	0.0751703	1.15735	0.0285157	0.0102259	0.0881605
Il11	0.000192031	0.000161878	0.000180866	0.00015974	0.000696786	5.75221e-05	0	0.000124981	0.000891046	0.00270876	0.00317954	0.00110735	0.00123716	0	0	0.00127645	0	0	0	0.00643546	0.0183279
Il27	0.000428762	0.000676872	0.000566975	0.000887235	0.000376792	0.00043781	0.00104661	0.000948101	0.0166623	0.0235138	0.0296849	0.0194907	0.00417686	0.0243866	0.153246	0.0354519	0	0.0367184	0	0.00362937	0
Ebi3	0.031942	0.00700012	0.00265407	0.0071493	0.0909789	0.00407174	0.045723	0.0785852	0.196431	0.131789	0.232903	0.105059	0.0972086	0.0213229	0.1915	0.265445	0.129231	0.0330308	0.0120148	0.0114452	0.00849261
Il31	0	1.30982e-05	0	0	0	0	0	0	0	0	0	0	0	0	0	0	0	0	0	0	0
Lif	0.00129048	0.0024521	0.0042431	0.0170186	0.0106764	0.010809	0.208211	0.000474676	0.00163516	0.00200825	0.00330592	0.00488495	0.00115252	0.00238543	0.0111885	0	0.0132576	0.0450834	0	0.0167859	0.0457352
Osm	0.0183343	0.0478422	0.034388	0.0576516	0.0555828	0.103976	0.146085	0.00706247	0.00376849	0.0362112	0.0239303	0.0105254	0.0134984	0.0170549	0.325206	1.08805	0.476166	2.03887	0	0.00425898	0.0267231
Ctf1	0	1.39526e-05	4.67548e-05	0	0.00011446	0.000362231	0	0	0.000522267	0.000725936	0.000603176	0.000468459	0.00305221	0.000698167	0	0	0.00437721	0	0	0.0108919	0.004682
Ctf2	0	7.24921e-05	5.036e-05	0.000184408	0	0	0	0	0	0	0	0	0	0	0	0	0	0	0	0	0.00331744
Il12a	0.0803194	0.000406716	0.000723808	0.000889482	0.000639353	0.00110939	0.00652537	0.0141088	0.00112476	0.00438887	0.0021483	0.00163962	0.000818338	0.0301938	0.0113508	0.00309154	0.0013277	0.0333338	0	0.00533901	0.025676
Il23a	0.00109622	0.000239214	0.000219857	0.000267424	0.000343011	0.000134652	0	0.000149735	0.000411502	0.000325539	0.000367208	0.00035935	0.0031897	0.00167414	0.00248666	0.00636404	0.0010497	0	0.00342195	0	0
Il12b	0.00103294	0.000689935	0.000671763	0.000539904	0.000514995	0.00142082	0.00200844	0.000687696	0.0449236	0.00196903	0.136113	0.0482102	0.0050096	0.00250976	0.000263814	0	0.00224218	0	0	0.00119151	0.00219217
Il10	0.000627219	0.000556957	0.000630704	0.000912003	0.0158542	0.00174297	0.00118115	0.000266199	0.00117969	0.00160746	0.000807737	0.000546553	0	0.0335782	0.00222049	0	0	0	0	0.00301226	0
Il19	0	3.73898e-05	4.14725e-05	0	0.000124705	8.25937e-05	0	0	0.000105566	5.48623e-05	0.000184555	0.000251661	0	0	0	0	0	0	0	0	0
Il20	0	0	0	0	0	0	0	0	0	0	0	0	0	0	0	0	0	0	0	0	0
Il22	0.000326042	0.00084873	0.000490758	0.0232122	0.000653776	0.00100516	0.0833863	0.000136863	0.000637704	0.000658707	0.0005189	0.000676518	0	0.00190907	0.00180842	0	0.000989425	0	0	0	0
Il24	0.000100068	0	0	0	0	0	0	0	0	0	0	0	0	0	0	0	0	0	0	0	0
Il17a	0.000454881	0.000384013	0.000174759	0.0156624	0.000439754	0.000123776	0.00445829	0.000232277	5.45925e-05	0.000394092	0.000522384	0	0.00112904	0.000968456	0.000380744	0	0	0	0	0	0
Il17b	0	0	1.41332e-05	0	6.73677e-05	0	0	0	0	0	3.24001e-05	0.000194521	0	0	0	0	0	0	0	0	0.00978033
Il17c	9.81372e-05	3.30012e-05	1.91444e-05	0	0	6.90384e-05	0	0	0	0	0	0	0	0	0	0	0	0	0	0	0
Il17d	0	5.80155e-05	4.8605e-05	0	0.000271447	0.000397039	0.00117845	0.0134108	5.77609e-05	0.00396318	0.000964282	0.000539273	0.0145617	0.000154125	0.000353037	0	0.00233499	0	0.00186624	0.00212931	0.0579143
Il25	0	0	0	0	0	9.49701e-05	0	0	0	0	0	0	0	0	0	0	0	0	0	0	0
Il17f	0.00100141	0.000757005	0.00056165	0.0149009	0.000530474	0.000459598	0.00998056	0.000151751	0.000482625	0.000267154	0.000527577	0.000541016	0	0.000403229	0.00026163	0	0	0	0	0	0
Ifna1	0	0	0	0	0	0	0	0	0	0	0	0	0	0	0	0	0	0	0	0	0
Ifnb1	0	0	7.97991e-06	0	0	0	0	0.000293479	0.000282035	0	3.06896e-05	0	0	0.000505925	0.000667437	0	0	0	0	0	0
Ifne	0	0	0	0	0	0	0	0	0	0	0	0	0	0	0	0	0	0	0	0	0
Ifnk	8.92024e-05	3.34462e-05	5.0749e-05	7.36027e-05	4.89162e-05	0	0	0.000257352	0.000134061	5.74614e-05	6.11858e-05	0	0	0	0	0	0	0	0	0	0
Ifng	0.00364868	0.00829662	0.0237126	0.0427994	0.0381746	0.439145	0.00350859	0.00267477	0.00132944	0.00259952	0.00251648	0.00192003	0.00382192	0.00426417	0.00797386	0.0034038	0	0	0.00313788	0.00263099	0.0178118
Ifnl2	0	0	0	0	0	0	0	0.000105116	9.29839e-05	0	0	0	0	0	0	0	0	0	0	0	0
Lta	0.131565	0.0849252	0.0570445	0.157212	0.261424	0.0539529	0.576203	0.00886323	0.00807169	0.0156354	0.0254837	0.0138363	0.0131763	0.0136435	0.0155111	0.0151217	0.00459797	0	0.0294682	0.00314179	0.00844971
Ltb	2.25766	2.15865	2.08769	2.38971	2.44245	1.21596	2.86106	0.65848	0.283145	0.68462	0.332098	0.364841	2.13607	0.364091	0.263503	1.78297	0.296365	1.25085	0.369201	1.04603	0.775081
Tnf	0.036187	0.0438851	0.0265469	0.150925	0.0891471	0.0462869	0.34506	0.0257662	0.0808131	0.0603438	0.0495057	0.0295958	0.0466328	0.0160867	0.183499	0.220336	0.40564	0.060937	0.0088877	0.00962819	0.0143443
Tnfsf4	7.33024e-05	0.000814756	0.000972027	0.00373216	0.0032795	0.00652236	0.107069	0	0.000353123	0.00339109	0.00755391	0.000630198	0.00473999	0.00026511	0.000650816	0	0	0	0	0	0
Cd40lg	0.00369435	0.208198	0.00805971	0.146118	0.109862	0.00277809	0.00332783	0.00217648	0.00248752	0.00261485	0.00409238	0.00404805	0	0.00439663	0.00416858	0.00174339	0.00229408	0.0277729	0.00468137	0.00477185	0.0123559
Fasl	0.00218077	0.0236938	0.022157	0.0592424	0.0186304	0.402654	0.00293886	0.00110331	0.000770002	0.00242398	0.00240603	0.00132908	0.00113796	0.00253308	0.00276896	0.00108484	0	0	0.00229098	0	0.0258031
Cd70	0.000281812	0.00120448	0.000405825	0.00228113	0.00601436	0.00199951	0.0427333	0	0.00312007	0.00306334	0.0467995	0.0298091	0.00993977	0.00100416	0.000458883	0.00127645	0	0.0311117	0	0.00167588	0
Tnfsf8	0.0108708	0.18437	0.222279	0.115975	0.241545	0.0995021	0.613026	0.00744488	0.00938377	0.0239508	0.0119261	0.011055	0.0134659	0.0140425	0.0221928	0.0183685	0.00517002	0.0417621	0.00243742	0.017237	0.108109
Tnfsf9	0.00370892	0.00588253	0.00388604	0.0104319	0.0180589	0.012796	0.0262045	0.00535049	0.0233916	0.0962109	0.03794	0.0179387	0.0490712	0.00239815	0.0314303	0.0079081	0.0119613	0	0	0.00375092	0.102975
Tnfsf10	0.0190153	0.060449	0.0817396	0.0931273	0.134748	0.117218	0.141686	0.0197486	0.00655742	0.02119	0.00934926	0.00809967	0.00698434	0.0412261	0.0591425	0.00798909	0.140479	0.0194777	0.761712	0.607215	0.0766088
Tnfsf11	0.00204733	0.0304492	0.0047045	0.0447764	0.108692	0.0077213	0.0566384	0.00141917	0.00168211	0.00245579	0.00239515	0.00292366	0	0.00361829	0.00344414	0.00168856	0.00111216	0.0330308	0	0.000822271	0.386067
Tnfsf12	0.00162088	0.00118456	0.00158719	0.00455321	0.00162067	0.226554	0.230922	0.0032321	0.0458031	0.0979066	0.0281147	0.0344392	0.0189757	0.0901571	0.141139	0.00489933	0.28085	0.244916	0.309995	0.295704	0.342069
Tnfsf13	0	0	8.14887e-06	0	3.30554e-05	0.000121704	0.00118038	0	7.31457e-05	0.000893352	0.000144958	0.000402931	0	0.00148825	0.0014931	0	0	0	0	0	0
Tnfsf13b	0.00113842	0.00302123	0.00102289	0.00142843	0.00636025	0.00173136	0.00438966	0.00119408	0.0251055	0.013008	0.0181271	0.0239511	0.00206025	0.00391871	0.0227728	0.0790919	0	0	0.00674885	0.00211917	0.449281
Tnfsf14	0.0017285	0.0164528	0.0235225	0.155315	0.0355442	0.0982094	0.267854	0.00117133	0.00452134	0.0199309	0.00181825	0.0018421	0.0020942	0.00212348	0.044333	0.257082	0	0.201014	0.00169398	0.00109221	0.0156566
Tnfsf15	7.94463e-05	0.000169287	0.000121611	0.000258712	0.00255988	0.000151764	0.00923888	0.00148476	0.00551857	0.0204202	0.00486508	0.00631835	0.00282389	0.00741686	0.00639603	0	0.00125409	0	0.00282022	0.00208703	0
Tnfsf18	0.000604919	5.74577e-05	8.57751e-06	0.000789405	0	0	0	0	0.000110361	0.000100914	2.96877e-05	0	0.00144132	4.8301e-05	0	0.00176848	0	0	0	0	0
C3	0.0181131	0.0130661	0.0125138	0.0206612	0.0181049	0.0231235	0.0892825	0.0206587	0.0375547	0.468688	0.0703426	0.0513995	0.0466638	0.467938	1.42761	0.622883	0.0499516	0.0330308	0.0234839	0.760594	3.23616
Hc	0	0.000326281	0.000112689	0.000628271	0.00143144	0.00016067	0.00100561	0.000566819	0.00898952	0.000494327	0.00747057	0.00187227	0	0.00103145	0.000632056	0.00128502	0	0	0	0.0493502	0.0741225
Flt3l	0.0694601	0.196981	0.145107	0.199984	0.144281	0.20698	0.191486	0.0384269	0.0431103	0.0612554	0.0888232	0.0674309	0.0219849	0.0181786	0.0555444	0.0352028	0.106067	0.156738	0.121317	0.118862	0.367101
Il34	0	8.93027e-05	3.7908e-05	0.000269709	0.000162759	0.000190799	0	0.00620311	0.000158353	0.000717505	0.000608346	0.000308598	0	0.00049364	0.000357134	0.000928068	0	0	0.00872833	0.00344679	0.116514
Csf1	0.0225544	0.00684897	0.00357684	0.0105447	0.0605044	0.00597629	0.0163561	0.0102137	0.00501754	0.0170751	0.166622	0.0454125	0.0228841	0.0174301	0.0567783	0.44859	0.244737	2.09237	0.193137	1.1854	0.626489
Csf3	0.000452455	6.62629e-05	5.86671e-05	0.000168447	0.000207206	0.000260663	0.00200435	0.000121545	0	0.000353582	0.00129733	0	0	0.0010173	0.000629669	0.00319051	0	0	0.00325615	0.0309925	0.0681971
Kitl	0.000786963	0.00112053	0.000466862	0.00105529	0.00240554	0.00142386	0.00490873	0.00166394	0.00187521	0.00394283	0.00222602	0.00153224	0.00310984	0.00808067	0.001763	0	0.00516216	0	1.0718	0.171902	0.43237
Egf	0.00773146	0.00846195	0.00890204	0.00896186	0.0061642	0.00654903	0.0194527	0.0197908	0.00703318	0.0136195	0.008503	0.0118898	0.137974	0.00111227	0.00501676	0.00182843	0.02091	0	0.00402129	0.0327691	0.0134114
Vegfa	0.00211834	0.00187213	0.00141366	0.00228728	0.00140176	0.0286524	0.0504883	0.00226752	0.00165553	0.0187246	0.00380092	0.00304048	0.11658	0.00632135	0.0122131	0.0468518	0.0838064	0	0.0328149	0.149399	0.680944
Fgf2	0.00046847	0.00208061	0.000755545	0.00140392	0.0183618	0.000403624	0.00382475	0.000553358	0.00158655	0.000662755	0.00409725	0.00670176	0.0167111	0.00100631	0.000316176	0	0.0172398	0	0.00474474	0	0.0485061
Hgf	0.000219976	0.000213506	9.97906e-05	0.000134858	0.00834547	0.00086945	0	0.00162545	0.000271318	0.00791148	0.000297988	0.000924618	0.0257382	0.00142841	0.00884236	0.0253457	0.0492527	0.960272	0	0.0215367	0.0868505
Igf1	0.00393175	0.00393777	0.00283371	0.00648827	0.00516044	0.00901296	0.0361074	0.00421642	0.0191926	0.0823532	0.01949	0.0134167	0.0165242	0.867529	0.0226227	0.0112157	0.0425782	0.0330808	0.0470665	0.446499	0.569281
Il13	0.000569062	0.00470234	0.000289065	0.0119226	0.00330304	0.000260885	0.00232276	0.000103811	0.000166783	0.00071555	0.000472878	0.000739637	0.00524254	0	0.00123913	0	0.0675822	0.0675736	0	0	0
Tgfb1	0.496116	0.327085	0.295556	0.436005	0.507678	0.429072	0.580676	0.814699	0.732553	0.908068	0.103181	0.0836444	0.369573	0.630704	1.35037	0.532797	0.652804	0.753834	0.49928	0.650169	0.175283
Gdnf	0	1.28353e-05	0	5.75066e-05	0	0.00010319	0	0	0	0.000303153	0	0.000218036	0	0	0	0	0	0	0	0.0189481	0
Pspn	9.36493e-05	2.91988e-05	0	3.42972e-05	0	0	0	0	0	0	0	0	0	0	0	0	0	0	0	0	0
Prl	0	0	0	0	0	0	0	0	0	0	0	0	0	0	0	0	0	0	0	0	0
Lep	0	0	0	0	0	0	0	0	0	0	0	9.67959e-05	0	0	0	0	0	0	0	0	0
Adipoq	0.00058247	0.000592679	0.000104418	0.000173105	0.00186323	0.000345462	0	0.000137562	0.000158115	0	0.0151137	0.0319077	0.0154457	0.000195891	0	0	0	0	0.00485219	0.00105931	0
Retn	0.000254631	0.000223506	0.000196907	0.000294825	0.000324951	0.000266278	0	0.00103601	0.00107437	0.0115431	0.000910133	0.000560081	0.136942	0.000995108	0.000652202	0.0792502	0	0	0.061826	0	0.00323521
Nog	0	0	0	0	0	0.000104326	0	0.000143334	0	0	0	0	0.00112594	0	0	0	0	0	0	0.00156392	0.029152
Dcn	0.00355411	0.00425195	0.00360705	0.00680053	0.00422156	0.00677955	0.0220412	0.00773594	0.0129266	0.0255067	0.0266449	0.0221567	0.00602614	0.030147	0.0231867	0.0133302	0.0139394	0	0.0823339	0.264419	3.92087
Thpo	0	0	0	0	6.12191e-05	0	0	0	0	0	0	0	0	0	0	0	0	0	0	0	0

## Sheet: ReceptorExpressionNormalized
	B cell	CD4+ T cell	CD8+ T cell	γδ T cell	Treg	NK cell	ILC	pDC	cDC1	cDC2	MigDC	Langerhans	eTAC	Macrophage	Monocyte	Neutrophil	Mast cell	Basophil	BEC	LEC	FRC
Il1r1	0.00197787	0.00308997	0.00218066	0.184417	0.00389667	0.00544743	0.373841	0.00332164	0.00730971	0.0741882	0.0118613	0.00340788	0.435644	0.0762763	0.0105874	0.0064534	0.0449396	0	0.443419	0.0651447	1
Il1r2	0.00271004	0.00231442	0.00179943	0.0034186	0.10642	0.00221736	0.00489126	0.00540998	0.00903472	0.0632343	0.00858558	0.00730204	0.295016	0.00631195	0.0600534	1	0	0.0261198	0.00130143	0.000805096	0.227506
Il1rap	0.0222936	0.0293326	0.0339131	0.0362189	0.0403666	0.0414473	0.0371844	0.0212444	0.0272165	0.0380143	0.0172306	0.0343936	0.0212983	0.00777575	0.151161	1	0.046766	0.156135	0.0220573	0.0319113	0.110464
Il18r1	0.0263949	0.159839	0.240214	0.831604	0.274423	0.742825	1	0.0213232	0.0174981	0.0291078	0.055614	0.0720484	0.603796	0.0339034	0.0330131	0.0641308	0.0402673	0.684331	0.0259544	0.0290338	0.102421
Il18rap	0.00783927	0.0167272	0.088661	0.22066	0.0526943	0.777302	0.505591	0.00626977	0.00576619	0.0230388	0.0131566	0.012442	0.0177169	0.0105298	0.102233	0.620019	0.0117954	1	0.0175528	0.0132051	0.035694
Il1rl1	0.00135548	0.00368313	0.00114593	0.0212126	0.0974098	0.00267823	0.00486817	0.00120217	0.00110051	0.0137163	0.00177851	0.000673453	0.00240297	0.00250199	0.00287849	0.00996751	1	0.376448	0.00230082	0.00270624	0.0131262
Il1rl2	0.00750162	0.0862682	0.0461665	0.0347447	0.0223552	0.0240867	0.184896	0.141066	0.00981312	0.296374	0.0292906	0.00780742	0.252681	0.0998203	0.0487912	0.0386583	0.00918249	0	0.00676037	0	1
Il2ra	0.0190253	0.0390506	0.024917	0.437837	0.921742	0.0708148	1	0.021998	0.0144286	0.0240583	0.16028	0.0228881	0.0458121	0.0175804	0.0303575	0.0199184	0.0289899	0	0.0302618	0.01914	0.0653408
Il2rb	0.0481312	0.124723	0.537966	0.635985	0.984495	1	1	0.0380055	0.0346077	0.0480349	0.0451072	0.0423604	0.0461423	0.0590906	0.0743563	0.0541809	0.044831	0.0373956	0.0502874	0.0397133	0.186787
Il2rg	0.631533	0.78924	0.82115	1	0.843459	0.828995	1	0.496789	0.127537	0.684372	0.323237	0.173127	0.772162	0.20914	0.45108	0.182744	0.861175	0.44619	0.481943	0.964232	0.340295
Il4ra	0.571498	0.480397	0.399356	0.274202	0.374267	0.21799	0.297872	0.263155	0.187249	0.328899	0.647211	0.514708	0.247626	0.177211	0.715288	1	0.542112	0.037377	0.647523	0.384162	0.381645
Il13ra1	0.00642681	0.00575053	0.00449307	0.0072899	0.0109531	0.00743742	0.0126021	0.0507806	0.282235	0.645598	0.317237	0.361249	0.346304	0.256245	0.652601	1	0.0235947	0	0.278053	0.484962	0.305976
Il7r	0.0895749	1	0.999121	1	0.669508	0.574266	1	1	0.0535539	0.274017	0.637684	0.793599	0.403721	0.112533	0.100067	0.11307	0.252902	0.594458	0.101568	0.089309	0.40399
Il9r	0.11815	0.0565535	0.00668571	0.0303741	0.135374	0.00697448	0.0126184	0.152894	0.00508469	0.0175204	0.177206	0.31317	1	0.0118684	0.008301	0.00598018	0.014993	0	0.0182334	0.00414116	0.00550261
Il15ra	0.0263729	0.0347354	0.0475483	0.0543058	0.0563237	0.0624084	0.0639407	0.0219394	0.0855577	0.0676381	1	0.608623	0.0623558	0.0635663	0.163731	0.0603379	0.0229367	0	0.143976	0.183553	0.276419
Il21r	0.720989	0.67056	0.665791	0.426075	0.631638	0.189835	0.0707777	0.778404	0.0741471	0.286358	1	0.863969	0.206908	0.220494	0.159336	0.0909959	0.0694965	0.0289259	0.0497733	0.220741	0.252849
Crlf2	0.408652	0.299668	0.279234	0.39282	0.5572	0.475567	0.394343	0.534033	0.536942	0.710555	0.154564	0.147108	0.362734	0.20181	0.810899	0.68048	1	0.665783	0.505865	0.389839	0.285552
Il3ra	0.0630438	0.0622989	0.0718504	0.139118	0.184146	0.182271	0.291255	0.366917	0.263036	0.338079	0.47902	0.442619	0.465075	0.258854	0.530078	0.0476322	1	0.550816	0.605441	0.599948	0.685456
Csf2rb	0.0217161	0.0106644	0.0100533	0.0128495	0.0128195	0.0163223	0.0323528	0.813225	0.468386	0.597906	0.899068	0.912538	0.268203	0.237509	1	1	0.696852	1	1	0.322894	1
Csf2rb2	0.00717963	0.00643155	0.00631546	0.00844335	0.00734715	0.00701392	0.0256626	0.979471	0.154623	0.185514	0.477054	0.626584	0.175656	0.096383	0.230178	0.132319	0.292914	1	0.669695	0.466409	0.708651
Il5ra	0.435631	0.00174965	0.00200225	0.00379868	0.00489706	0.00234563	0	0.00171805	0.00259423	0.00781406	0.00883233	0.00656201	0	0.0149962	0.00556	0.013776	1	0	0	0.00934521	0
Csf2ra	0.0385398	0.0178779	0.0184783	0.0348444	0.0333148	0.0332055	0.0360294	0.213593	0.81098	0.704729	0.475757	0.382621	0.299452	0.178511	1	0.61425	0.119834	0.175079	0.0296607	0.0603865	0.0986323
Il6ra	0.113544	0.706301	0.419886	0.147796	0.822498	0.0382278	0.0471777	0.196306	0.40488	1	0.133586	0.0575369	0.225673	0.206485	0.976749	0.80943	0.356712	0.173438	0.110157	0.0860303	0.314518
Il6st	0.0455824	0.312857	0.331673	0.148156	0.310495	0.0558261	0.086321	0.121816	0.213541	0.558153	0.203944	0.204308	0.433303	0.0925512	0.3167	0.0559518	0.100284	0.0730037	1	1	1
Il11ra1	0.010108	0.0134751	0.010395	0.0127848	0.0150263	0.0113811	0.0205347	0.341608	0.100387	0.126591	0.0853457	0.0891315	0.0617956	0.121853	0.0450259	0.0135541	0.141917	0.0396697	0.142509	0.347195	1
Il27ra	0.248332	0.791725	0.867118	1	0.775461	0.411595	0.881111	0.0971778	0.0314715	0.0882772	0.065828	0.0421956	0.234627	0.0724142	0.0798082	0.0699829	0.198847	0.294746	0.127169	0.539432	0.301799
Il31ra	0.00417034	0.0129022	0.00896589	0.00770446	0.011464	0.00403815	0	0.029895	0.247779	1	0.0320001	0.00763706	0.0805884	0.0671392	0.801125	0	0	0	0	0.550262	0.482841
Osmr	0.000946423	0.000623069	0.000396948	0.000723528	0.00123944	0.00131687	0.00716695	0.000311685	0.00187278	0.00185916	0.00277975	0.00197229	0	0.00297744	0.00183252	0.00244471	0.0021179	0	0.947168	0.747517	1
Lifr	0.00968637	0.00307182	0.00250181	0.00333106	0.0031082	0.00439446	0.00426187	0.835798	0.0127779	0.129428	0.00694861	0.00831314	0.0127317	0.102314	0.127827	0.0071478	0.00779183	0	0.676402	1	0.488486
Cntfr	0.00256011	0.00210355	0.00113304	0.00232511	0	0.00695626	0.0222448	0	0.010169	0.0157757	0.00950334	0.00103096	0.314398	0.215393	0.00337668	0	0.0146568	0	0.0515285	0.0195142	1
Il12rb2	0.0099107	0.00989897	0.042349	0.0890928	0.0114983	1	0.044039	0.172995	0.316927	0.246793	0.15755	0.136246	0.522581	0.0487949	0.246414	0.0145822	0.0896126	0	0.0208094	0.0154792	0
Il12rb1	0.0526997	0.0747811	0.126549	1	0.313744	0.380272	0.648252	0.0635996	0.0215706	0.0319885	0.0173512	0.0162727	0.0317156	0.0179279	0.102312	0.0207033	0.0252024	0.539729	0	0.0818035	0.145977
Il23r	0.0061285	0.00560039	0.00379323	0.774083	0.0177001	0.00981497	1	0.00383795	0.00240351	0.00515477	0.0671485	0.0604344	0.0639382	0.00799881	0.0124559	0	0	0	0	0.0172991	0.0442668
Il10ra	0.252588	0.0418297	0.0617977	0.0820447	0.195305	0.431878	0.0648848	0.54685	0.682548	0.997835	0.307025	0.225031	0.155609	0.228269	1	0.35732	0.551116	0.255546	0.0394932	0.0219005	0.0650373
Il10rb	0.520077	0.259975	0.481264	0.41977	0.44796	0.97621	0.301341	1	0.447784	0.586747	0.578479	0.525298	0.452458	0.531642	0.540706	0.922167	0.985083	0.494896	0.722767	0.822231	0.384375
Il20ra	0	0.00137504	0.000785405	0.014699	0.00414624	0.14011	1	0	0	0.00105922	0	0	0	0	0	0	0	0	0	0	0
Il20rb	0.0352883	0.0239791	0.0486385	0.034674	0.0227303	0.0816662	0.0144754	0.00964486	0.0326031	0.0531629	0.112082	0.0582949	0	0.0266066	0.0200045	0.120453	0.0816204	0	1	0.765557	0.23239
Il22ra2	0.0107219	0.00857049	0.00797037	0.0246962	0.010603	0.0169171	0.17621	0.0103922	0.056957	0.0392305	0.0288075	0.0157368	0.0386193	1	0.031383	0.0348754	0.195499	0.0842375	0.00740228	0.0325259	0.0278791
Il17ra	0.182859	0.248481	0.254964	0.269553	0.190859	0.269253	0.28485	0.29029	0.134666	0.434275	0.104035	0.0503801	0.0864666	0.0767714	0.723508	1	0.256115	0.631578	0.0389852	0.231451	0.236196
Il17rc	0.00409043	0.00643277	0.00368985	0.173221	0.00248183	0.00602838	0.136792	0.00561429	0.0084926	0.0112186	0.0158753	0.0272601	0.0260611	0.0152348	0.00827668	0.00474384	0.00602658	0	0.420513	1	0.727849
Il17rb	0.00958139	0.0691304	0.0133075	1	0.172431	0.0226916	0.0934779	0.380288	0.0174961	0.0170931	0.0163962	0.00971239	0.0179911	0.0237261	0.0210829	0.014073	0.0109643	0.175576	0.0173372	0.0358103	0.0259106
Il17re	0.00526605	0.0134767	0.00506835	1	0.00766617	0.00837093	0.891554	0.0288804	0.00681933	0.00874573	0.0166553	0.0588137	0.159392	0.0101877	0.0133481	0.0255484	0.0122151	0	0	0.00827966	0.0396026
Ifnar1	0.230568	0.274814	0.274972	0.296279	0.400178	0.363892	0.231783	1	0.417007	0.441994	0.2541	0.204553	0.214717	0.0917755	0.494499	0.330452	0.195877	0.147172	0.375474	0.405701	0.316531
Ifnar2	0.103796	0.124259	0.178422	0.196724	0.201202	0.251953	0.205339	1	0.288869	0.377176	0.193564	0.146402	0.183459	0.325011	0.539806	0.252402	0.800572	0.294365	0.5762	0.676496	0.452257
Ifngr1	0.238748	0.250745	0.470841	0.938574	0.458314	1	1	0.170644	1	0.924293	0.122512	0.119281	0.353525	0.405082	1	0.513836	0.373237	0.239764	1	0.629093	1
Ifngr2	0.272698	0.184367	0.101584	0.156584	0.140769	0.0234156	0.297526	0.372586	0.624614	0.771446	0.561741	0.490524	0.461983	0.418918	1	0.700443	0.551573	0.235462	0.283152	0.5831	0.500269
Ifnlr1	0.0269105	0.00601315	0.00322152	0.00802353	0.0051277	0.001471	0.0496856	0	0.553853	0.226743	0.124229	0.0286517	0.374979	0.0552716	0.0290448	1	0	0	0.177887	0	0
Ltbr	0.00428767	0.0048599	0.00431156	0.00764196	0.00933565	0.0167636	0.153411	0.142512	0.322673	0.472628	0.15224	0.156118	0.176232	0.297885	0.996452	0.407768	0.163616	0.251661	0.754731	0.8174	1
Tnfrsf1a	0.00928109	0.110211	0.0855465	0.135211	0.0873402	0.156226	0.0785721	0.137892	0.243482	0.327076	0.0660103	0.0616659	0.129097	0.246917	1	0.862748	0.0239602	0	0.962392	0.609476	0.779001
Tnfrsf1b	0.0384382	0.0629788	0.0839182	0.135111	0.375625	0.192835	0.161582	0.0703374	0.0596697	0.409305	0.946244	1	0.424476	0.120304	0.813409	0.370166	0.155369	0.0303432	0.18279	0.0815336	0.200044
Tnfrsf4	0.0357815	0.0958705	0.0346774	0.0379252	1	0.0373069	0.0380018	0.0256591	0.0306724	0.0346168	0.844758	0.29742	0.448412	0.0355268	0.0397909	0.0418564	0.0310369	0.0516962	0.0501471	0.0312419	0.0873127
Cd40	0.401846	0.0149142	0.0133455	0.0169191	0.0275547	0.019162	0.0715761	0.0398722	0.460717	0.554781	0.958498	1	0.664167	0.234687	0.726107	0.0298933	0.0259592	0.0244669	0.0563684	0.080224	0.093971
Fas	0.0705625	0.227015	0.194495	0.185715	0.374783	0.062883	0.097676	0.0337988	0.063691	0.176616	0.754881	0.486332	0.985571	0.147133	0.725988	1	0.0966681	0.0997047	0.465211	0.135438	0.877999
Cd27	0.108159	0.858549	0.925874	0.795102	1	0.595427	0.211339	0.120623	0.0657118	0.0750427	0.088703	0.105344	0.128646	0.0585223	0.0860424	0.0818213	0.0584235	0.268419	0.079172	0.0775783	0.292333
Tnfrsf8	0.0126378	0.0249426	0.0173174	0.0298229	1	0.0162437	0	0.0260027	0.0165461	0.260809	0.322367	0.391253	0.0662156	0.121093	0.689142	0.105629	0.0304078	0	0.214803	0.14285	0
Tnfrsf9	0.0198065	0.0618942	0.0884601	0.128781	0.937615	0.563726	0.459265	0.0143538	0.0220217	0.0296092	0.669599	1	0.765352	0.0362944	0.0293768	0.0191276	0.0182208	0.0594376	0.0404066	0.0220453	0.0983881
Tnfrsf10b	0.0105252	0.0389867	0.0592972	0.0953208	0.0693602	0.0319143	0.131772	0.0502953	0.0480211	0.0291967	0.131657	0.112205	0.297509	0.0610766	0.00547287	0.013402	0.0187544	0	1	0.338065	0.0587657
Tnfrsf11a	0.0065781	0.00742814	0.00514327	0.0268705	0.00823203	0.0109938	0.302071	0.0225526	0.113873	0.17781	1	0.99512	0.736977	0.129997	0.173766	0.00757831	0.0145633	0	0.135089	0.917032	0.0321371
Tnfrsf11b	0.000403602	0.000403908	0.000190265	0	0.000558713	0.00103107	0	0.00028001	0.000857781	0.000764273	0.00261129	0.00988878	1	0.00104725	0.00155489	0	0	0	0.0347266	0	0.0323183
Tnfrsf12a	0.107187	0.108485	0.0970009	0.134969	0.110438	0.151105	0.0132903	0.0688112	0.122935	0.255279	0.0346772	0.0381813	0.0724889	0.0761509	0.299985	0.0788601	0.277359	0	0.784034	1	0.779826
Tnfrsf13b	0.591753	0.0836539	0.0604004	0.0850123	0.211158	0.0190092	0.0561505	1	0.126575	0.272248	0.0329514	0.0289088	0.222724	0.0243599	0.297282	0.0793033	0.122316	0	0.035036	0.0117584	0.0168075
Tnfrsf17	0.00775555	0.00460269	0.00492642	0.00921302	0.00817133	0.00961035	0	0.0858826	0.0111397	0.0295432	0.0105813	0.00936412	0	1	0.0109202	0	0.245001	0	0	0.284226	0
Tnfrsf13c	1	0.00627877	0.00830814	0.00755231	0.00786454	0.0232619	0.00768818	0.0669054	0.0226008	0.0315948	0.0111819	0.0107169	0.0194234	0.0113074	0.00875695	0.0135249	0.00878616	0	0.00678072	0.00373818	0.0151951
Tnfrsf14	0.124408	0.394341	0.403514	0.2911	0.392138	0.233212	0.0946101	0.660108	0.527854	0.422039	0.296152	0.063179	0.180818	0.408443	1	0.27168	0.135941	0	0	0.162883	0.686869
Tnfrsf25	0.0148872	0.254539	0.0889204	0.634754	0.410232	0.091938	1	0.0130122	0.0164319	0.0248193	0.0194464	0.0346401	0.181043	0.0656114	0.0237503	0.0221572	0.0185294	0.17124	0.0454269	0.0480136	0.0672476
Tnfrsf18	0.0918504	0.296618	0.284585	0.359853	1	0.624944	0.467082	0.134398	0.116835	0.129455	0.222027	0.192851	0.231001	0.0300903	0.0403999	0.0619968	0.0159813	0.0985661	0.0301872	0.0281379	0.124571
C3ar1	0.0011008	0.000362375	0.000296976	0.000895444	0.000452698	0.000545722	0.000768736	0.000437912	0.000320547	0.0260293	0.000797376	0.00106307	0.00120378	0.018415	0.148812	0.00173489	0	1	0	0.00278652	0
C5ar1	0.000673965	0.000427167	0.000401017	0.000270822	0.00018076	0.00101709	0.0122317	0.000356807	0.000693686	0.0179692	0.000627145	0.000611431	0	0.0478031	0.229458	1	0.00289857	0.623516	0	0.00219563	0.00710057
C5ar2	0.00936784	0.000581463	0.000937275	0.00055034	0.000995368	0.00171858	0.00766747	0.00103506	0.000921648	0.0190984	0.00132238	0.00181585	0.00261758	0.0299763	0.0757591	0.792742	0	0.230475	0.0210263	1	0
Flt3	0.0207036	0.0132291	0.0122136	0.0159476	0.013273	0.0173352	0.0175055	0.598213	1	0.655891	0.923748	0.428311	0.104119	0.0285783	0.0522918	0.0213167	0.0154394	0.0211837	0.0171605	0.0177618	0.0906599
Csf1r	0.00802908	0.00575429	0.00484479	0.00909303	0.00734836	0.00860758	0.0249072	0.00707104	0.0252723	0.859623	0.0174202	0.0154391	0.0198778	0.588267	1	0.27004	0.0338493	0	0.00534442	0.0369058	0.0473337
Csf3r	0.00151866	0.00168253	0.00161148	0.00209286	0.00149518	0.0025434	0.00299874	0.00237937	0.0040765	0.109088	0.0040312	0.00181336	0.00234921	0.0985462	0.503049	1	0.0108799	0	0.0139728	0.0101828	0.00564756
Kit	0.00273195	0.00350512	0.0046025	0.0109138	0.00656217	0.145066	0.540743	0.0364433	0.485731	0.161347	0.0289976	0.0131528	0.577498	0.00959792	0.0060077	0.0229569	1	0	0.226524	0.0216022	0.0254852
Egfr	0.00105692	0.000630095	0.000698182	0.0091802	0.000558469	0.00202903	0	0.156341	0.00459182	0.0023794	0.00580164	0.00665014	0	0.0553786	0.0030782	0	0.00240806	0	0.00789741	0.0123407	1
Flt1	0.000777295	0.000909896	0.000875952	0.00120556	0.00169232	0.00123295	0.000924964	0.00105837	0.0404764	0.0914158	0.0180864	0.00211985	0	0.00219013	0.174081	0.00741687	0	0	1	0.0238266	0.0249654
Kdr	0.00323468	0.00180817	0.00170513	0.0027318	0.00196567	0.00266921	0.0031323	0.327219	0.00867192	0.116002	0.00811801	0.00230661	0.0184205	0.0127519	0.00603014	0.00640691	0.00584605	0	1	1	0.0164445
Fgfr1	0.00411549	0.00292582	0.00629516	0.00923635	0.00498519	0.00309331	0.00280771	0.293445	0.218925	0.360718	0.132499	0.0215749	0.09528	0.208755	0.00615166	0.00974156	0.917261	0.121306	0.216321	0.679522	1
Fgfr2	0.0006332	0.00115725	0.00124939	0.00286983	0.00219605	0.0026493	0.0176386	0	0.00365691	0.00331229	0.00363703	0.00427846	0.033299	0.00673254	0.0017016	0	0	0	0.0835947	0.00413531	1
Fgfr3	0.00277214	0.00108329	0.000975947	0.00175544	0.00164143	0.00214031	0	0.00133376	0.00245954	0.0194027	0.0892626	0.040628	1	0.00416393	0	0	0	0	0.767633	0.695218	0.0900587
Fgfr4	0	0.00455463	0	0	0	0	0.239552	0	0	0	0.00616003	0	0	0	0	0	0	0	1	0	0
Met	0.00548786	0.00289232	0.003224	0.00524769	0.00198744	0.00454012	0.00663999	0.00450784	0.714655	0.239075	0.136253	0.0123012	0.028975	0.0258818	0.588898	0.0322295	0.00757758	0	0.454201	1	0.0307777
Igf1r	0.0106549	0.0542338	0.0427166	0.402328	0.251235	0.0415797	0.781627	0.216212	0.0286456	0.100838	0.131248	0.107435	0.277056	0.0394929	0.0511091	0.807642	0.59	1	0.420843	0.744332	0.45511
Il13ra2	0.00105282	0.000161529	0.00070045	0	0.000525082	0	0	0.00102661	0.00255338	0.00396886	0.00870307	0.00561029	0	0.0151801	0	0	0	0	0	1	0.370659
Tgfbr1	0.0962916	0.143551	0.121935	0.159089	0.52999	0.1638	0.300576	0.960194	0.173492	0.290744	0.174056	0.158306	0.236606	0.104249	0.237915	0.297333	1	0.114151	0.298718	0.31887	0.244475
Tgfbr2	0.335712	0.403818	0.33282	0.348166	0.27409	0.238343	0.45567	0.27503	0.140844	0.219431	0.0486367	0.0668246	0.117367	0.404141	0.169512	0.258993	0.612886	0.423464	0.704006	1	0.637918
Tgfbr3	0.00729482	0.156725	0.0588978	0.0648755	0.0466778	0.0129212	0.0614804	0.0199899	0.00664747	0.0460721	0.0145948	0.0101623	0.0347081	0.100584	0.0161047	0.00731584	0.0380662	0.027487	0.733364	1	0.766725
Gfra1	0.00252918	0.00173605	0.00141188	0.0269885	0.0429842	0.010398	0	0.0129686	0.0339465	0.00737031	0.00558998	0	0.134831	0.00806303	0	0	0.145178	0	0	1	0.503364
Ret	0.00462649	0.00855915	0.00857203	0.0995259	0.0152918	0.04111	0	0.00178676	0.00198769	0.0252818	0.00868552	0.00419005	0	0.00286679	0	0	0	0	1	0	0.061918
Gfra4	0	0.000346109	0.00127067	0.00349774	0.0119766	0.00184348	0.0243713	0	0.0100689	0.0117018	0.0089826	0.0239854	0.170135	0.0293827	0	0	0	0	0	0.569304	1
Prlr	0.0396523	0.124526	0.036885	0.0543997	0.0899848	0.0299465	0.0206885	0.0556766	0.0120973	0.0309375	0.047107	0.030087	0.0532524	0.0615793	0.0208078	0.0439354	0.0415099	1	0.141545	0.0448914	0.250336
Lepr	0.0104289	0.00695243	0.00767506	0.00822804	0.0056909	0.00522149	0.0121921	0.00742812	0.011885	0.040646	0.0585358	0.0306615	0.0146347	0.014134	0.141925	0.0194178	0.00329471	0	0.121004	0.396487	1
Adipor1	0.165108	0.141573	0.169564	0.20057	0.1654	0.246613	0.303677	0.18037	0.286546	0.330619	0.301076	0.28937	0.201859	0.270764	0.347349	1	0.253245	0.489854	0.518297	0.43742	0.216082
Adipor2	0.190705	0.285702	0.249401	0.345127	0.373977	0.448023	0.818166	1	0.67407	0.394057	0.306256	0.365036	0.263956	0.242093	0.538988	0.683482	0.577236	0.729916	0.776703	0.531331	0.326476
Cdh13	0.000362605	0.00787994	0.00202965	0.00385454	0.0062947	0.000527743	0.000888194	0.000334566	0.000220915	0.00039847	0.000896882	0.000135546	0	0.000540824	0	0	0	0	1	0.590389	0.0483006
Cap1	0.360665	0.477685	0.490675	0.559336	0.527655	0.736198	0.47439	0.398313	0.455292	0.528924	0.329428	0.286063	0.413038	0.35239	0.962259	1	0.274834	0.847066	0.30624	0.32865	0.333761
Bmpr1a	0.00142129	0.0110288	0.0144171	0.0395786	0.0382574	0.00681433	0.0282469	0.00480519	0.00868844	0.005745	0.0204952	0.0795681	0.0990098	0.0131916	0.00974742	0.113719	0.0291336	0	0.0169385	0	1
Bmpr2	0.00833378	0.0209745	0.0150622	0.0422813	0.107329	0.048639	0.139946	0.114328	0.150796	0.246498	0.196605	0.166479	0.210584	0.118942	0.259295	0.116232	0.719037	0.0414532	1	0.852683	0.748559
Lrp1	0.00120236	0.00124737	0.0014035	0.00244142	0.00200969	0.00251561	0.0012693	0.0082682	0.00478555	0.301326	0.0185321	0.00547206	0.00724227	0.0950403	0.736076	0.00676851	0.00240439	0	0.0132845	0.0110415	1
Mpl	0	1	0.80641	0	0	0	0	0	0	0	0	0	0	0	0	0	0	0	0	0	0

## Sheet: ReceptorExpressionUnnormalized
	B cell	CD4+ T cell	CD8+ T cell	γδ T cell	Treg	NK cell	ILC	pDC	cDC1	cDC2	MigDC	Langerhans	eTAC	Macrophage	Monocyte	Neutrophil	Mast cell	Basophil	BEC	LEC	FRC
Il1r1	0.00109188	0.00170582	0.00120383	0.101807	0.00215116	0.00300726	0.206379	0.00183372	0.00403534	0.0409557	0.00654803	0.00188132	0.240498	0.0421084	0.0058448	0.00356261	0.024809	0	0.24479	0.0359633	0.552052
Il1r2	0.00271004	0.00231442	0.00179943	0.0034186	0.10642	0.00221736	0.00489126	0.00540998	0.00903472	0.0632343	0.00858558	0.00730204	0.295016	0.00631195	0.0600534	1.44709	0	0.0261198	0.00130143	0.000805096	0.227506
Il1rap	0.0153434	0.0201879	0.0233404	0.0249273	0.0277819	0.0285258	0.0255918	0.0146213	0.0187315	0.026163	0.0118588	0.0236711	0.0146584	0.00535159	0.104035	0.688241	0.0321863	0.107459	0.0151807	0.0219627	0.0760257
Il18r1	0.0263949	0.159839	0.240214	0.831604	0.274423	0.742825	1.54552	0.0213232	0.0174981	0.0291078	0.055614	0.0720484	0.603796	0.0339034	0.0330131	0.0641308	0.0402673	0.684331	0.0259544	0.0290338	0.102421
Il18rap	0.00783927	0.0167272	0.088661	0.22066	0.0526943	0.777302	0.505591	0.00626977	0.00576619	0.0230388	0.0131566	0.012442	0.0177169	0.0105298	0.102233	0.620019	0.0117954	1.17433	0.0175528	0.0132051	0.035694
Il1rl1	0.00135548	0.00368313	0.00114593	0.0212126	0.0974098	0.00267823	0.00486817	0.00120217	0.00110051	0.0137163	0.00177851	0.000673453	0.00240297	0.00250199	0.00287849	0.00996751	1.44612	0.376448	0.00230082	0.00270624	0.0131262
Il1rl2	0.0014923	0.0171614	0.00918392	0.00691178	0.00444714	0.00479158	0.0367814	0.0280623	0.00195213	0.0589578	0.00582678	0.00155313	0.0502659	0.0198573	0.00970605	0.00769032	0.00182668	0	0.00134484	0	0.198931
Il2ra	0.0153448	0.0314961	0.0200967	0.353136	0.743429	0.0571155	0.806547	0.0177425	0.0116373	0.0194042	0.129274	0.0184603	0.0369496	0.0141794	0.0244848	0.0160651	0.0233817	0	0.0244076	0.0154374	0.0527005
Il2rb	0.0481312	0.124723	0.537966	0.635985	0.984495	2.01882	1.12709	0.0380055	0.0346077	0.0480349	0.0451072	0.0423604	0.0461423	0.0590906	0.0743563	0.0541809	0.044831	0.0373956	0.0502874	0.0397133	0.186787
Il2rg	0.631533	0.78924	0.82115	1.00378	0.843459	0.828995	1.30552	0.496789	0.127537	0.684372	0.323237	0.173127	0.772162	0.20914	0.45108	0.182744	0.861175	0.44619	0.481943	0.964232	0.340295
Il4ra	0.382101	0.321191	0.267007	0.18333	0.250233	0.145747	0.199156	0.175944	0.125194	0.219901	0.432722	0.344131	0.165562	0.118482	0.478238	0.668595	0.362453	0.0249901	0.432931	0.256849	0.255166
Il13ra1	0.00475504	0.00425468	0.00332431	0.00539363	0.00810392	0.00550277	0.00932398	0.0375714	0.208819	0.477663	0.234716	0.26728	0.256222	0.18959	0.482844	0.739876	0.0174572	0	0.205725	0.358812	0.226384
Il7r	0.0895749	1.034	0.999121	1.91603	0.669508	0.574266	2.63167	1.13078	0.0535539	0.274017	0.637684	0.793599	0.403721	0.112533	0.100067	0.11307	0.252902	0.594458	0.101568	0.089309	0.40399
Il9r	0.0470693	0.0225302	0.0026635	0.0121007	0.0539312	0.00277854	0.00502703	0.0609111	0.00202567	0.00697989	0.0705967	0.124763	0.398387	0.00472821	0.00330701	0.00238243	0.005973	0	0.00726397	0.00164979	0.00219217
Il15ra	0.0242359	0.0319208	0.0436954	0.0499053	0.0517597	0.0573513	0.0587595	0.0201616	0.0786248	0.0621573	0.918968	0.559305	0.057303	0.0584154	0.150463	0.0554486	0.0210781	0	0.132309	0.168679	0.25402
Il21r	0.418048	0.388808	0.386043	0.247049	0.36624	0.110072	0.0410388	0.451339	0.0429924	0.166038	0.579826	0.500952	0.119971	0.127848	0.0923871	0.0527618	0.0402959	0.016772	0.0288599	0.127992	0.146609
Crlf2	0.342685	0.251294	0.234159	0.32941	0.467254	0.398799	0.330686	0.447827	0.450267	0.595854	0.129614	0.123361	0.30418	0.169233	0.68	0.570634	0.838576	0.558309	0.424206	0.326909	0.239457
Il3ra	0.0299539	0.0296	0.0341382	0.0660991	0.0874932	0.0866021	0.138384	0.174333	0.124976	0.160631	0.227596	0.210301	0.22097	0.122989	0.251855	0.0226314	0.475129	0.261708	0.287662	0.285052	0.32568
Csf2rb	0.0217161	0.0106644	0.0100533	0.0128495	0.0128195	0.0163223	0.0323528	0.813225	0.468386	0.597906	0.899068	0.912538	0.268203	0.237509	1.00416	1.07772	0.696852	2.15248	1.17769	0.322894	1.18033
Csf2rb2	0.00717963	0.00643155	0.00631546	0.00844335	0.00734715	0.00701392	0.0256626	0.979471	0.154623	0.185514	0.477054	0.626584	0.175656	0.096383	0.230178	0.132319	0.292914	1.34197	0.669695	0.466409	0.708651
Il5ra	0.0440314	0.000176845	0.000202377	0.000383952	0.00049497	0.000237084	0	0.000173652	0.000262212	0.000789807	0.000892728	0.000663255	0	0.00151574	0.000561977	0.00139241	0.101075	0	0	0.000944567	0
Csf2ra	0.0385398	0.0178779	0.0184783	0.0348444	0.0333148	0.0332055	0.0360294	0.213593	0.81098	0.704729	0.475757	0.382621	0.299452	0.178511	1.05481	0.61425	0.119834	0.175079	0.0296607	0.0603865	0.0986323
Il6ra	0.0749621	0.466303	0.277211	0.0975755	0.543017	0.0252381	0.031147	0.129602	0.267304	0.660205	0.088194	0.0379861	0.14899	0.136323	0.644854	0.53439	0.235503	0.114505	0.0727263	0.0567976	0.207646
Il6st	0.0455824	0.312857	0.331673	0.148156	0.310495	0.0558261	0.086321	0.121816	0.213541	0.558153	0.203944	0.204308	0.433303	0.0925512	0.3167	0.0559518	0.100284	0.0730037	1.12534	1.72323	1.05169
Il11ra1	0.010108	0.0134751	0.010395	0.0127848	0.0150263	0.0113811	0.0205347	0.341608	0.100387	0.126591	0.0853457	0.0891315	0.0617956	0.121853	0.0450259	0.0135541	0.141917	0.0396697	0.142509	0.347195	1.06193
Il11ra2	0	0	0	0	0	0	0	0	0	0	0	0	0	0	0	0	0	0	0	0	0
Il27ra	0.120624	0.38457	0.421191	0.485736	0.376669	0.199927	0.427988	0.0472028	0.0152868	0.0428794	0.031975	0.0204959	0.113967	0.0351742	0.0387657	0.0339932	0.0965871	0.143169	0.0617706	0.262022	0.146595
Il31ra	9.33829e-05	0.000288908	0.000200766	0.00017252	0.000256704	9.04231e-05	0	0.000669415	0.00554831	0.0223922	0.000716552	0.00017101	0.00180455	0.00150339	0.0179389	0	0	0	0	0.0123216	0.0108119
Osmr	0.000598689	0.000394141	0.000251102	0.000457689	0.000784047	0.000833028	0.00453367	0.000197166	0.00118468	0.00117607	0.00175842	0.00124763	0	0.00188347	0.00115922	0.00154647	0.00133974	0	0.59916	0.472864	0.63258
Lifr	0.00968637	0.00307182	0.00250181	0.00333106	0.0031082	0.00439446	0.00426187	0.835798	0.0127779	0.129428	0.00694861	0.00831314	0.0127317	0.102314	0.127827	0.0071478	0.00779183	0	0.676402	1.00893	0.488486
Cntfr	0.000269821	0.000221702	0.000119416	0.000245053	0	0.00073315	0.00234447	0	0.00107175	0.00166266	0.0010016	0.000108657	0.0331358	0.0227012	0.000355883	0	0.00154474	0	0.00543081	0.00205668	0.105394
Il12rb2	0.00148622	0.00148446	0.00635072	0.0133605	0.00172431	0.149961	0.00660415	0.0259425	0.0475268	0.0370094	0.0236265	0.0204317	0.0783669	0.00731735	0.0369525	0.00218676	0.0134384	0	0.00312061	0.00232129	0
Il12rb1	0.00863261	0.0122497	0.0207296	0.163808	0.0513937	0.0622914	0.106189	0.0104181	0.00353343	0.00523996	0.00284226	0.00266559	0.00519527	0.00293672	0.0167594	0.00339135	0.00412835	0.0884118	0	0.0134	0.0239122
Il23r	0.00112602	0.00102899	0.000696949	0.142226	0.00325213	0.00180335	0.183735	0.000705165	0.000441609	0.000947111	0.0123375	0.0111039	0.0117477	0.00146966	0.00228858	0	0	0	0	0.00317845	0.00813336
Il10ra	0.173403	0.0287163	0.0424244	0.0563241	0.134078	0.296486	0.0445437	0.375415	0.468572	0.685018	0.210774	0.154485	0.106826	0.156707	0.686504	0.245302	0.378343	0.175433	0.0271122	0.0150348	0.0446484
Il10rb	0.267972	0.133953	0.247973	0.216288	0.230813	0.502996	0.155267	0.515254	0.230722	0.302324	0.298064	0.270662	0.233131	0.273931	0.278601	0.47515	0.507568	0.254997	0.372409	0.423658	0.198051
Il20ra	0	5.75204e-05	3.2855e-05	0.000614888	0.000173445	0.00586106	0.0418319	0	0	4.4309e-05	0	0	0	0	0	0	0	0	0	0	0
Il20rb	0.00239597	0.00162811	0.0033024	0.00235426	0.00154332	0.00554488	0.000982833	0.000654856	0.00221365	0.00360959	0.00761004	0.00395804	0	0.0018065	0.00135824	0.00817835	0.00554177	0	0.0678969	0.0519789	0.0157786
Il22ra1	0	0	0	0	0	0	0	0	0	0	0	0	0	0	0	0	0	0	0	0	0
Il22ra2	0.00668434	0.00534309	0.00496896	0.0153964	0.00661022	0.0105466	0.109855	0.0064788	0.0355087	0.0244574	0.0179594	0.0098108	0.0240764	0.623429	0.0195651	0.0217423	0.12188	0.0525161	0.0046148	0.0202776	0.0173807
Il17ra	0.182859	0.248481	0.254964	0.269553	0.190859	0.269253	0.28485	0.29029	0.134666	0.434275	0.104035	0.0503801	0.0864666	0.0767714	0.723508	1.02903	0.256115	0.631578	0.0389852	0.231451	0.236196
Il17rc	0.000621097	0.000976761	0.000560272	0.0263022	0.000376845	0.000915359	0.0207707	0.000852483	0.00128953	0.00170345	0.00241053	0.00413921	0.00395715	0.00231328	0.00125674	0.000720312	0.000915084	0	0.0638513	0.151841	0.110518
Il17rb	0.00154753	0.0111655	0.00214934	0.161514	0.0278499	0.00366501	0.015098	0.0614218	0.00282586	0.00276077	0.00264822	0.00156869	0.00290581	0.0038321	0.00340518	0.00227298	0.00177089	0.028358	0.00280021	0.00578386	0.00418493
Il17re	0.00124158	0.00317739	0.00119496	0.23577	0.00180745	0.00197361	0.210202	0.00680911	0.00160779	0.00206198	0.00392682	0.0138665	0.0375799	0.00240195	0.00314707	0.00602354	0.00287995	0	0	0.00195209	0.0093371
Ifnar1	0.178845	0.213166	0.213288	0.229815	0.310407	0.282261	0.179788	0.775672	0.32346	0.342842	0.197098	0.158666	0.16655	0.0711876	0.383569	0.256322	0.151937	0.114157	0.291244	0.314691	0.245524
Ifnar2	0.0976201	0.116865	0.167806	0.18502	0.18923	0.236963	0.193122	0.940502	0.271682	0.354735	0.182048	0.137691	0.172544	0.305673	0.507689	0.237385	0.75294	0.276851	0.541918	0.636246	0.425348
Ifngr1	0.238748	0.250745	0.470841	0.938574	0.458314	1.14172	1.10486	0.170644	1.09483	0.924293	0.122512	0.119281	0.353525	0.405082	1.09079	0.513836	0.373237	0.239764	1.06635	0.629093	1.0833
Ifngr2	0.198312	0.134076	0.0738744	0.113871	0.10237	0.0170283	0.216367	0.270953	0.454234	0.561013	0.408511	0.35672	0.335965	0.304646	0.727223	0.509378	0.401116	0.171233	0.205914	0.424044	0.363807
Ifnlr1	0.0014382	0.000321366	0.00017217	0.000428808	0.000274044	7.86158e-05	0.00265539	0	0.0296	0.012118	0.00663925	0.00153126	0.0200403	0.00295393	0.00155227	0.0534438	0	0	0.00950696	0	0
Ltbr	0.00141808	0.00160734	0.00142598	0.00252746	0.00308762	0.00554431	0.0507384	0.0471335	0.106719	0.156314	0.050351	0.0516337	0.0582858	0.0985208	0.329561	0.134863	0.0541133	0.083233	0.249615	0.270342	0.330734
Tnfrsf1a	0.00907534	0.107768	0.08365	0.132213	0.085404	0.152762	0.0768303	0.134835	0.238085	0.319825	0.0645469	0.0602989	0.126235	0.241443	0.977831	0.843622	0.0234291	0	0.941057	0.595965	0.761732
Tnfrsf1b	0.0384382	0.0629788	0.0839182	0.135111	0.375625	0.192835	0.161582	0.0703374	0.0596697	0.409305	0.946244	1.0863	0.424476	0.120304	0.813409	0.370166	0.155369	0.0303432	0.18279	0.0815336	0.200044
Tnfrsf4	0.0357815	0.0958705	0.0346774	0.0379252	1.43349	0.0373069	0.0380018	0.0256591	0.0306724	0.0346168	0.844758	0.29742	0.448412	0.0355268	0.0397909	0.0418564	0.0310369	0.0516962	0.0501471	0.0312419	0.0873127
Cd40	0.319903	0.011873	0.0106241	0.013469	0.0219359	0.0152545	0.0569805	0.0317416	0.366769	0.441651	0.763044	0.796083	0.528732	0.18683	0.578042	0.0237976	0.0206657	0.0194777	0.0448739	0.0638649	0.0748087
Fas	0.0350135	0.112646	0.0965093	0.0921527	0.185969	0.0312028	0.0484673	0.0167711	0.0316038	0.0876376	0.374576	0.24132	0.489045	0.0730083	0.360238	0.496205	0.0479672	0.0494739	0.23084	0.0672049	0.435667
Cd27	0.108159	0.858549	0.925874	0.795102	1.08096	0.595427	0.211339	0.120623	0.0657118	0.0750427	0.088703	0.105344	0.128646	0.0585223	0.0860424	0.0818213	0.0584235	0.268419	0.079172	0.0775783	0.292333
Tnfrsf8	0.000392054	0.000773776	0.000537228	0.000925176	0.0310223	0.000503918	0	0.000806664	0.000513298	0.0080909	0.0100006	0.0121376	0.00205416	0.00375658	0.0213788	0.00327687	0.00094332	0	0.0066637	0.00443153	0
Tnfrsf9	0.00907807	0.0283685	0.0405447	0.0590252	0.429745	0.258377	0.210499	0.00657888	0.0100934	0.013571	0.306903	0.458338	0.35079	0.0166351	0.0134645	0.00876689	0.00835127	0.0272425	0.0185199	0.0101042	0.045095
Tnfrsf10b	0.00232314	0.00860525	0.0130882	0.0210394	0.0153094	0.00704421	0.0290851	0.0111013	0.0105993	0.00644437	0.0290596	0.0247663	0.065667	0.013481	0.00120799	0.00295812	0.00413951	0	0.220723	0.0746187	0.0129709
Tnfrsf11a	0.00367687	0.004152	0.00287486	0.0150194	0.00460135	0.00614506	0.168845	0.0126059	0.0636503	0.0993881	0.558956	0.556229	0.411938	0.0726625	0.0971278	0.00423594	0.00814026	0	0.0755086	0.512581	0.0179632
Tnfrsf11b	0.000161662	0.000161785	7.62103e-05	0	0.000223791	0.000412995	0	0.000112157	0.000343583	0.000306128	0.00104595	0.00396093	0.400548	0.000419472	0.00062281	0	0	0	0.0139097	0	0.0129451
Tnfrsf12a	0.0135316	0.0136955	0.0122456	0.0170388	0.013942	0.0190758	0.0016778	0.00868688	0.0155196	0.0322271	0.00437773	0.00482009	0.00915117	0.00961347	0.0378708	0.00995549	0.0350145	0	0.0989783	0.126242	0.0984471
Tnfrsf13b	0.578246	0.0817445	0.0590217	0.0830719	0.206338	0.0185753	0.0548688	0.977174	0.123686	0.266034	0.0321992	0.0282489	0.21764	0.0238038	0.290496	0.0774932	0.119524	0	0.0342363	0.01149	0.0164238
Tnfrsf17	0.000193951	0.000115104	0.0001232	0.0002304	0.000204349	0.000240336	0	0.00214776	0.000278582	0.000738819	0.000264619	0.000234179	0	0.0250081	0.000273094	0	0.00612701	0	0	0.00710794	0
Tnfrsf13c	1.01055	0.00627877	0.00830814	0.00755231	0.00786454	0.0232619	0.00768818	0.0669054	0.0226008	0.0315948	0.0111819	0.0107169	0.0194234	0.0113074	0.00875695	0.0135249	0.00878616	0	0.00678072	0.00373818	0.0151951
Tnfrsf14	0.0027837	0.00882358	0.00902883	0.00651351	0.00877429	0.00521823	0.00211695	0.0147703	0.011811	0.00944335	0.00662655	0.00141366	0.0040459	0.00913912	0.0223755	0.00607899	0.00304176	0	0	0.00364459	0.015369
Tnfrsf25	0.00839919	0.143608	0.050168	0.358122	0.231449	0.0518704	0.56419	0.00734136	0.00927073	0.0140028	0.0109715	0.0195436	0.102143	0.0370173	0.0133997	0.0125008	0.0104541	0.0966121	0.0256294	0.0270888	0.0379404
Tnfrsf18	0.0918504	0.296618	0.284585	0.359853	1.30597	0.624944	0.467082	0.134398	0.116835	0.129455	0.222027	0.192851	0.231001	0.0300903	0.0403999	0.0619968	0.0159813	0.0985661	0.0301872	0.0281379	0.124571
C3ar1	0.000993829	0.000327162	0.000268118	0.000808431	0.000408707	0.000492692	0.000694035	0.000395358	0.000289399	0.0234999	0.000719892	0.000959766	0.0010868	0.0166256	0.134352	0.00156631	0	0.902826	0	0.00251575	0
C5ar1	0.000673965	0.000427167	0.000401017	0.000270822	0.00018076	0.00101709	0.0122317	0.000356807	0.000693686	0.0179692	0.000627145	0.000611431	0	0.0478031	0.229458	1.1931	0.00289857	0.623516	0	0.00219563	0.00710057
C5ar2	0.00346646	0.000215164	0.000346828	0.000203647	0.000368325	0.00063594	0.00283726	0.000383011	0.000341045	0.00706714	0.000489332	0.000671934	0.000968604	0.0110924	0.0280338	0.293345	0	0.0852846	0.00778054	0.370039	0
Flt3	0.0163919	0.010474	0.00966996	0.0126264	0.0105087	0.013725	0.0138598	0.473629	0.79174	0.519295	0.731368	0.339111	0.0824355	0.0226266	0.0414015	0.0168773	0.012224	0.016772	0.0135866	0.0140627	0.0717791
Csf1r	0.00802908	0.00575429	0.00484479	0.00909303	0.00734836	0.00860758	0.0249072	0.00707104	0.0252723	0.859623	0.0174202	0.0154391	0.0198778	0.588267	1.28302	0.27004	0.0338493	0	0.00534442	0.0369058	0.0473337
Csf3r	0.00151866	0.00168253	0.00161148	0.00209286	0.00149518	0.0025434	0.00299874	0.00237937	0.0040765	0.109088	0.0040312	0.00181336	0.00234921	0.0985462	0.503049	2.93559	0.0108799	0	0.0139728	0.0101828	0.00564756
Kit	0.00273195	0.00350512	0.0046025	0.0109138	0.00656217	0.145066	0.540743	0.0364433	0.485731	0.161347	0.0289976	0.0131528	0.577498	0.00959792	0.0060077	0.0229569	2.25585	0	0.226524	0.0216022	0.0254852
Egfr	0.000507294	0.00030243	0.00033511	0.00440627	0.000268051	0.000973883	0	0.0750399	0.00220396	0.00114205	0.00278464	0.0031919	0	0.0265803	0.00147746	0	0.00115581	0	0.00379056	0.00592325	0.479975
Flt1	0.000777295	0.000909896	0.000875952	0.00120556	0.00169232	0.00123295	0.000924964	0.00105837	0.0404764	0.0914158	0.0180864	0.00211985	0	0.00219013	0.174081	0.00741687	0	0	2.08295	0.0238266	0.0249654
Kdr	0.00323468	0.00180817	0.00170513	0.0027318	0.00196567	0.00266921	0.0031323	0.327219	0.00867192	0.116002	0.00811801	0.00230661	0.0184205	0.0127519	0.00603014	0.00640691	0.00584605	0	1.75698	1.61766	0.0164445
Fgfr1	0.00139131	0.000989121	0.00212818	0.0031225	0.00168533	0.00104574	0.000949192	0.0992039	0.0740114	0.121947	0.0447934	0.00729377	0.032211	0.0705731	0.00207967	0.0032933	0.310096	0.0410097	0.0731308	0.229724	0.338067
Fgfr2	9.93548e-05	0.000181583	0.000196041	0.000450303	0.00034458	0.000415699	0.00276765	0	0.000573802	0.000519728	0.000570683	0.000671329	0.00522492	0.0010564	0.000266997	0	0	0	0.0131168	0.000648867	0.156909
Fgfr3	0.000300389	0.000117385	0.000105754	0.00019022	0.000177866	0.000231924	0	0.000144527	0.000266517	0.00210248	0.00967251	0.00440245	0.10836	0.000451204	0	0	0	0	0.0831808	0.075334	0.00975877
Fgfr4	0	1.69564e-05	0	0	0	0	0.000891828	0	0	0	2.29332e-05	0	0	0	0	0	0	0	0.00372289	0	0
Met	0.000966408	0.000509336	0.000567744	0.000924114	0.000349986	0.000799512	0.0011693	0.000793827	0.12585	0.042101	0.0239941	0.00216623	0.00510247	0.00455776	0.103704	0.00567559	0.00133441	0	0.0799845	0.176099	0.00541993
Igf1r	0.0106549	0.0542338	0.0427166	0.402328	0.251235	0.0415797	0.781627	0.216212	0.0286456	0.100838	0.131248	0.107435	0.277056	0.0394929	0.0511091	0.807642	0.59	1.24479	0.420843	0.744332	0.45511
Il13ra2	0.000103148	1.58254e-05	6.86252e-05	0	5.14438e-05	0	0	0.00010058	0.000250163	0.000388841	0.000852666	0.000549657	0	0.00148724	0	0	0	0	0	0.097973	0.0363146
Tgfbr1	0.0649502	0.0968274	0.0822468	0.107308	0.357487	0.110486	0.202743	0.647667	0.117023	0.196111	0.117404	0.10678	0.159594	0.0703179	0.160477	0.200556	0.674516	0.0769969	0.20149	0.215083	0.164903
Tgfbr2	0.335712	0.403818	0.33282	0.348166	0.27409	0.238343	0.45567	0.27503	0.140844	0.219431	0.0486367	0.0668246	0.117367	0.404141	0.169512	0.258993	0.612886	0.423464	0.704006	1.18788	0.637918
Tgfbr3	0.00516922	0.111057	0.0417359	0.0459718	0.0330766	0.00915616	0.0435659	0.0141651	0.0047105	0.0326474	0.0103421	0.00720117	0.0245947	0.0712757	0.011412	0.00518411	0.0269743	0.0194777	0.519673	0.708615	0.543313
Gfra1	0.000103919	7.13311e-05	5.80115e-05	0.00110891	0.00176613	0.000427234	0	0.000532853	0.0013948	0.000302832	0.000229681	0	0.00553992	0.000331294	0	0	0.00596509	0	0	0.041088	0.0206822
Ret	0.000268799	0.000497287	0.000498036	0.00578246	0.000888452	0.00238849	0	0.000103811	0.000115485	0.00146888	0.000504629	0.000243442	0	0.000166561	0	0	0	0	0.0581	0	0.00359744
Gfra4	0	1.69017e-05	6.20513e-05	0.000170806	0.000584857	9.00234e-05	0.00119013	0	0.000491696	0.000571438	0.00043865	0.00117129	0.00830824	0.00143485	0	0	0	0	0	0.027801	0.0488333
Prlr	0.00143552	0.00450817	0.00133533	0.00196941	0.00325769	0.00108414	0.000748977	0.00201564	0.000437953	0.00112002	0.0017054	0.00108923	0.00192788	0.00222933	0.000753298	0.00159058	0.00150277	0.0362026	0.00512431	0.00162519	0.00906283
Lepr	0.00475935	0.00317282	0.00350259	0.00375495	0.0025971	0.00238288	0.00556401	0.0033899	0.00542383	0.0185492	0.0267134	0.0139927	0.00667868	0.00645019	0.064769	0.0088615	0.00150358	0	0.0552214	0.180941	0.45636
Adipor1	0.165108	0.141573	0.169564	0.20057	0.1654	0.246613	0.303677	0.18037	0.286546	0.330619	0.301076	0.28937	0.201859	0.270764	0.347349	1.18489	0.253245	0.489854	0.518297	0.43742	0.216082
Adipor2	0.0998691	0.149617	0.130608	0.180737	0.195846	0.234622	0.42846	0.523684	0.353	0.206361	0.160381	0.191164	0.13823	0.12678	0.282259	0.357928	0.302289	0.382245	0.406747	0.27825	0.17097
Cdh13	0.000277356	0.00602736	0.00155248	0.00294833	0.00481482	0.00040367	0.000679379	0.000255909	0.000168978	0.00030479	0.000686025	0.000103679	0	0.000413676	0	0	0	0	0.764899	0.451588	0.0369451
Cap1	0.316143	0.418718	0.430104	0.49029	0.46252	0.645319	0.415829	0.349144	0.399089	0.463632	0.288763	0.250751	0.362052	0.30889	0.843475	0.876557	0.240908	0.742502	0.268437	0.28808	0.292561
Bmpr1a	0.00041328	0.00320694	0.00419217	0.0115086	0.0111244	0.00198146	0.00821359	0.00139725	0.00252641	0.00167052	0.00595957	0.0231367	0.02879	0.00383584	0.00283434	0.033067	0.00847144	0	0.00492536	0	0.290779
Bmpr1b	0	0	0	0	0	0	0	0	0	0	0	0	0	0	0	0	0	0	0	0	0
Bmpr2	0.00608076	0.0153041	0.0109902	0.0308506	0.0783128	0.0354896	0.102112	0.0834195	0.110028	0.179858	0.143454	0.121472	0.153653	0.0867863	0.189195	0.0848089	0.524647	0.0302464	0.729652	0.622162	0.546187
Lrp1	0.00120236	0.00124737	0.0014035	0.00244142	0.00200969	0.00251561	0.0012693	0.0082682	0.00478555	0.301326	0.0185321	0.00547206	0.00724227	0.0950403	0.736076	0.00676851	0.00240439	0	0.0132845	0.0110415	1.06159
Mpl	0	1.02882e-05	8.29651e-06	0	0	0	0	0	0	0	0	0	0	0	0	0	0	0	0	0	0
