# Supplementary material for: Dictionary of immune responses to cytokines at single-cell resolution
Source: Nature. 2023 Dec 6;625(7994):377–84. doi: 10.1038/s41586-023-06816-9 (PMC10781646; doi:10.1038/s41586-023-06816-9)
Supplement: A draft cytokine-mediated cell-cell interactome network. — Table 1: Connections between cytokines and target cells using the ligand-response approach. Table 2: Connections between cytokines and target cells using the ligand-receptor approach. Table 3: Connections found in the ligand-response network that are not found in the ligand-receptor network. Table 4: Connections found in the ligand-receptor network that are not found in the ligand-response network. Table 5: Connections found in both ligand-response and ligand-receptor networks. [file 41586_2023_6816_MOESM12_ESM.xlsx]

## Sheet: Ligand-Response-Interactome
Celltype_producer	Cytokine	Celltype_receiver
B cell	IL-27	B cell
B cell	IL-27	CD4+ T cell
B cell	IL-27	CD8+ T cell
B cell	IL-27	γδ T cell
B cell	IL-27	Treg
B cell	IL-27	NK cell
B cell	IL-27	pDC
B cell	IL-27	cDC1
B cell	IL-27	cDC2
B cell	IL-27	MigDC
B cell	IL-12	B cell
B cell	IL-12	CD4+ T cell
B cell	IL-12	CD8+ T cell
B cell	IL-12	γδ T cell
B cell	IL-12	Treg
B cell	IL-12	NK cell
B cell	IL-12	cDC1
B cell	IL-12	cDC2
B cell	IL-12	Macrophage
B cell	IL-12	Monocyte
B cell	IL-23	B cell
B cell	IL-23	γδ T cell
B cell	IL-23	ILC
B cell	LT-α1/β2	B cell
B cell	LT-α1/β2	cDC1
B cell	FLT3L	pDC
B cell	FLT3L	cDC1
B cell	FLT3L	cDC2
B cell	TGF-β1	γδ T cell
B cell	TGF-β1	NK cell
CD4+ T cell	IL-2	B cell
CD4+ T cell	IL-2	CD4+ T cell
CD4+ T cell	IL-2	CD8+ T cell
CD4+ T cell	IL-2	γδ T cell
CD4+ T cell	IL-2	Treg
CD4+ T cell	IL-2	NK cell
CD4+ T cell	IL-2	ILC
CD4+ T cell	IL-2	pDC
CD4+ T cell	IL-2	cDC1
CD4+ T cell	IL-2	cDC2
CD4+ T cell	IL-2	MigDC
CD4+ T cell	IL-2	Macrophage
CD4+ T cell	IL-2	Monocyte
CD4+ T cell	IL-21	B cell
CD4+ T cell	IL-21	CD4+ T cell
CD4+ T cell	IL-21	CD8+ T cell
CD4+ T cell	IL-21	γδ T cell
CD4+ T cell	IL-5	B cell
CD4+ T cell	IL-5	NK cell
CD4+ T cell	IL-5	cDC2
CD4+ T cell	IL-5	Macrophage
CD4+ T cell	LT-α1/β2	B cell
CD4+ T cell	LT-α1/β2	cDC1
CD4+ T cell	TNF-α	B cell
CD4+ T cell	TNF-α	CD4+ T cell
CD4+ T cell	TNF-α	CD8+ T cell
CD4+ T cell	TNF-α	γδ T cell
CD4+ T cell	TNF-α	Treg
CD4+ T cell	TNF-α	NK cell
CD4+ T cell	TNF-α	pDC
CD4+ T cell	TNF-α	cDC1
CD4+ T cell	TNF-α	cDC2
CD4+ T cell	TNF-α	MigDC
CD4+ T cell	TNF-α	Langerhans
CD4+ T cell	TNF-α	Macrophage
CD4+ T cell	TNF-α	Monocyte
CD4+ T cell	TNF-α	Neutrophil
CD4+ T cell	CD40L	B cell
CD4+ T cell	CD40L	γδ T cell
CD4+ T cell	CD40L	NK cell
CD4+ T cell	CD40L	pDC
CD4+ T cell	CD30L	cDC2
CD4+ T cell	FLT3L	pDC
CD4+ T cell	FLT3L	cDC1
CD4+ T cell	FLT3L	cDC2
CD4+ T cell	TGF-β1	γδ T cell
CD4+ T cell	TGF-β1	NK cell
CD8+ T cell	IL-2	B cell
CD8+ T cell	IL-2	CD4+ T cell
CD8+ T cell	IL-2	CD8+ T cell
CD8+ T cell	IL-2	γδ T cell
CD8+ T cell	IL-2	Treg
CD8+ T cell	IL-2	NK cell
CD8+ T cell	IL-2	ILC
CD8+ T cell	IL-2	pDC
CD8+ T cell	IL-2	cDC1
CD8+ T cell	IL-2	cDC2
CD8+ T cell	IL-2	MigDC
CD8+ T cell	IL-2	Macrophage
CD8+ T cell	IL-2	Monocyte
CD8+ T cell	LT-α1/β2	B cell
CD8+ T cell	LT-α1/β2	cDC1
CD8+ T cell	CD30L	cDC2
CD8+ T cell	TRAIL	ILC
CD8+ T cell	TRAIL	MigDC
CD8+ T cell	TRAIL	Langerhans
CD8+ T cell	TRAIL	Mast cell
CD8+ T cell	FLT3L	pDC
CD8+ T cell	FLT3L	cDC1
CD8+ T cell	FLT3L	cDC2
CD8+ T cell	TGF-β1	γδ T cell
CD8+ T cell	TGF-β1	NK cell
γδ T cell	IL-2	B cell
γδ T cell	IL-2	CD4+ T cell
γδ T cell	IL-2	CD8+ T cell
γδ T cell	IL-2	γδ T cell
γδ T cell	IL-2	Treg
γδ T cell	IL-2	NK cell
γδ T cell	IL-2	ILC
γδ T cell	IL-2	pDC
γδ T cell	IL-2	cDC1
γδ T cell	IL-2	cDC2
γδ T cell	IL-2	MigDC
γδ T cell	IL-2	Macrophage
γδ T cell	IL-2	Monocyte
γδ T cell	IL-13	CD4+ T cell
γδ T cell	IL-13	γδ T cell
γδ T cell	IL-13	cDC1
γδ T cell	IL-13	cDC2
γδ T cell	IL-13	MigDC
γδ T cell	IL-13	Macrophage
γδ T cell	IL-13	Monocyte
γδ T cell	IL-5	B cell
γδ T cell	IL-5	NK cell
γδ T cell	IL-5	cDC2
γδ T cell	IL-5	Macrophage
γδ T cell	GM-CSF	B cell
γδ T cell	GM-CSF	γδ T cell
γδ T cell	GM-CSF	NK cell
γδ T cell	GM-CSF	pDC
γδ T cell	GM-CSF	cDC1
γδ T cell	GM-CSF	cDC2
γδ T cell	GM-CSF	MigDC
γδ T cell	GM-CSF	Langerhans
γδ T cell	GM-CSF	Macrophage
γδ T cell	GM-CSF	Monocyte
γδ T cell	GM-CSF	Neutrophil
γδ T cell	GM-CSF	Mast cell
γδ T cell	LT-α1/β2	B cell
γδ T cell	LT-α1/β2	cDC1
γδ T cell	TNF-α	B cell
γδ T cell	TNF-α	CD4+ T cell
γδ T cell	TNF-α	CD8+ T cell
γδ T cell	TNF-α	γδ T cell
γδ T cell	TNF-α	Treg
γδ T cell	TNF-α	NK cell
γδ T cell	TNF-α	pDC
γδ T cell	TNF-α	cDC1
γδ T cell	TNF-α	cDC2
γδ T cell	TNF-α	MigDC
γδ T cell	TNF-α	Langerhans
γδ T cell	TNF-α	Macrophage
γδ T cell	TNF-α	Monocyte
γδ T cell	TNF-α	Neutrophil
γδ T cell	CD40L	B cell
γδ T cell	CD40L	γδ T cell
γδ T cell	CD40L	NK cell
γδ T cell	CD40L	pDC
γδ T cell	FasL	γδ T cell
γδ T cell	FasL	NK cell
γδ T cell	FasL	cDC2
γδ T cell	CD30L	cDC2
γδ T cell	4-1BBL	B cell
γδ T cell	4-1BBL	NK cell
γδ T cell	TRAIL	ILC
γδ T cell	TRAIL	MigDC
γδ T cell	TRAIL	Langerhans
γδ T cell	TRAIL	Mast cell
γδ T cell	RANKL	γδ T cell
γδ T cell	RANKL	NK cell
γδ T cell	RANKL	cDC2
γδ T cell	FLT3L	pDC
γδ T cell	FLT3L	cDC1
γδ T cell	FLT3L	cDC2
γδ T cell	TGF-β1	γδ T cell
γδ T cell	TGF-β1	NK cell
Treg	IL-2	B cell
Treg	IL-2	CD4+ T cell
Treg	IL-2	CD8+ T cell
Treg	IL-2	γδ T cell
Treg	IL-2	Treg
Treg	IL-2	NK cell
Treg	IL-2	ILC
Treg	IL-2	pDC
Treg	IL-2	cDC1
Treg	IL-2	cDC2
Treg	IL-2	MigDC
Treg	IL-2	Macrophage
Treg	IL-2	Monocyte
Treg	IL-21	B cell
Treg	IL-21	CD4+ T cell
Treg	IL-21	CD8+ T cell
Treg	IL-21	γδ T cell
Treg	IL-27	B cell
Treg	IL-27	CD4+ T cell
Treg	IL-27	CD8+ T cell
Treg	IL-27	γδ T cell
Treg	IL-27	Treg
Treg	IL-27	NK cell
Treg	IL-27	pDC
Treg	IL-27	cDC1
Treg	IL-27	cDC2
Treg	IL-27	MigDC
Treg	IL-10	B cell
Treg	IL-10	NK cell
Treg	IL-10	pDC
Treg	IL-10	cDC1
Treg	IL-10	cDC2
Treg	IL-10	MigDC
Treg	IL-10	Macrophage
Treg	IL-10	Monocyte
Treg	LT-α1/β2	B cell
Treg	LT-α1/β2	cDC1
Treg	TNF-α	B cell
Treg	TNF-α	CD4+ T cell
Treg	TNF-α	CD8+ T cell
Treg	TNF-α	γδ T cell
Treg	TNF-α	Treg
Treg	TNF-α	NK cell
Treg	TNF-α	pDC
Treg	TNF-α	cDC1
Treg	TNF-α	cDC2
Treg	TNF-α	MigDC
Treg	TNF-α	Langerhans
Treg	TNF-α	Macrophage
Treg	TNF-α	Monocyte
Treg	TNF-α	Neutrophil
Treg	CD40L	B cell
Treg	CD40L	γδ T cell
Treg	CD40L	NK cell
Treg	CD40L	pDC
Treg	CD30L	cDC2
Treg	4-1BBL	B cell
Treg	4-1BBL	NK cell
Treg	TRAIL	ILC
Treg	TRAIL	MigDC
Treg	TRAIL	Langerhans
Treg	TRAIL	Mast cell
Treg	RANKL	γδ T cell
Treg	RANKL	NK cell
Treg	RANKL	cDC2
Treg	TL1A	CD4+ T cell
Treg	TL1A	CD8+ T cell
Treg	TL1A	γδ T cell
Treg	TL1A	Treg
Treg	TL1A	NK cell
Treg	TL1A	ILC
Treg	TL1A	cDC1
Treg	TL1A	cDC2
Treg	TL1A	MigDC
Treg	FLT3L	pDC
Treg	FLT3L	cDC1
Treg	FLT3L	cDC2
Treg	FGF-β	Mast cell
Treg	TGF-β1	γδ T cell
Treg	TGF-β1	NK cell
NK cell	IL-2	B cell
NK cell	IL-2	CD4+ T cell
NK cell	IL-2	CD8+ T cell
NK cell	IL-2	γδ T cell
NK cell	IL-2	Treg
NK cell	IL-2	NK cell
NK cell	IL-2	ILC
NK cell	IL-2	pDC
NK cell	IL-2	cDC1
NK cell	IL-2	cDC2
NK cell	IL-2	MigDC
NK cell	IL-2	Macrophage
NK cell	IL-2	Monocyte
NK cell	GM-CSF	B cell
NK cell	GM-CSF	γδ T cell
NK cell	GM-CSF	NK cell
NK cell	GM-CSF	pDC
NK cell	GM-CSF	cDC1
NK cell	GM-CSF	cDC2
NK cell	GM-CSF	MigDC
NK cell	GM-CSF	Langerhans
NK cell	GM-CSF	Macrophage
NK cell	GM-CSF	Monocyte
NK cell	GM-CSF	Neutrophil
NK cell	GM-CSF	Mast cell
NK cell	OSM	CD4+ T cell
NK cell	OSM	CD8+ T cell
NK cell	OSM	γδ T cell
NK cell	OSM	Treg
NK cell	OSM	NK cell
NK cell	OSM	cDC1
NK cell	OSM	cDC2
NK cell	OSM	MigDC
NK cell	IFN-γ	B cell
NK cell	IFN-γ	CD4+ T cell
NK cell	IFN-γ	CD8+ T cell
NK cell	IFN-γ	γδ T cell
NK cell	IFN-γ	Treg
NK cell	IFN-γ	NK cell
NK cell	IFN-γ	ILC
NK cell	IFN-γ	pDC
NK cell	IFN-γ	cDC1
NK cell	IFN-γ	cDC2
NK cell	IFN-γ	MigDC
NK cell	IFN-γ	Langerhans
NK cell	IFN-γ	eTAC
NK cell	IFN-γ	Macrophage
NK cell	IFN-γ	Monocyte
NK cell	IFN-γ	Neutrophil
NK cell	IFN-γ	Mast cell
NK cell	LT-α1/β2	B cell
NK cell	LT-α1/β2	cDC1
NK cell	TNF-α	B cell
NK cell	TNF-α	CD4+ T cell
NK cell	TNF-α	CD8+ T cell
NK cell	TNF-α	γδ T cell
NK cell	TNF-α	Treg
NK cell	TNF-α	NK cell
NK cell	TNF-α	pDC
NK cell	TNF-α	cDC1
NK cell	TNF-α	cDC2
NK cell	TNF-α	MigDC
NK cell	TNF-α	Langerhans
NK cell	TNF-α	Macrophage
NK cell	TNF-α	Monocyte
NK cell	TNF-α	Neutrophil
NK cell	FasL	γδ T cell
NK cell	FasL	NK cell
NK cell	FasL	cDC2
NK cell	CD30L	cDC2
NK cell	4-1BBL	B cell
NK cell	4-1BBL	NK cell
NK cell	TRAIL	ILC
NK cell	TRAIL	MigDC
NK cell	TRAIL	Langerhans
NK cell	TRAIL	Mast cell
NK cell	TWEAK	CD4+ T cell
NK cell	FLT3L	pDC
NK cell	FLT3L	cDC1
NK cell	FLT3L	cDC2
NK cell	TGF-β1	γδ T cell
NK cell	TGF-β1	NK cell
ILC	IL-2	B cell
ILC	IL-2	CD4+ T cell
ILC	IL-2	CD8+ T cell
ILC	IL-2	γδ T cell
ILC	IL-2	Treg
ILC	IL-2	NK cell
ILC	IL-2	ILC
ILC	IL-2	pDC
ILC	IL-2	cDC1
ILC	IL-2	cDC2
ILC	IL-2	MigDC
ILC	IL-2	Macrophage
ILC	IL-2	Monocyte
ILC	GM-CSF	B cell
ILC	GM-CSF	γδ T cell
ILC	GM-CSF	NK cell
ILC	GM-CSF	pDC
ILC	GM-CSF	cDC1
ILC	GM-CSF	cDC2
ILC	GM-CSF	MigDC
ILC	GM-CSF	Langerhans
ILC	GM-CSF	Macrophage
ILC	GM-CSF	Monocyte
ILC	GM-CSF	Neutrophil
ILC	GM-CSF	Mast cell
ILC	IL-27	B cell
ILC	IL-27	CD4+ T cell
ILC	IL-27	CD8+ T cell
ILC	IL-27	γδ T cell
ILC	IL-27	Treg
ILC	IL-27	NK cell
ILC	IL-27	pDC
ILC	IL-27	cDC1
ILC	IL-27	cDC2
ILC	IL-27	MigDC
ILC	LIF	γδ T cell
ILC	LIF	NK cell
ILC	LIF	pDC
ILC	LIF	cDC1
ILC	LIF	cDC2
ILC	LIF	MigDC
ILC	LIF	Macrophage
ILC	OSM	CD4+ T cell
ILC	OSM	CD8+ T cell
ILC	OSM	γδ T cell
ILC	OSM	Treg
ILC	OSM	NK cell
ILC	OSM	cDC1
ILC	OSM	cDC2
ILC	OSM	MigDC
ILC	LT-α1/β2	B cell
ILC	LT-α1/β2	cDC1
ILC	TNF-α	B cell
ILC	TNF-α	CD4+ T cell
ILC	TNF-α	CD8+ T cell
ILC	TNF-α	γδ T cell
ILC	TNF-α	Treg
ILC	TNF-α	NK cell
ILC	TNF-α	pDC
ILC	TNF-α	cDC1
ILC	TNF-α	cDC2
ILC	TNF-α	MigDC
ILC	TNF-α	Langerhans
ILC	TNF-α	Macrophage
ILC	TNF-α	Monocyte
ILC	TNF-α	Neutrophil
ILC	CD30L	cDC2
ILC	4-1BBL	B cell
ILC	4-1BBL	NK cell
ILC	TRAIL	ILC
ILC	TRAIL	MigDC
ILC	TRAIL	Langerhans
ILC	TRAIL	Mast cell
ILC	RANKL	γδ T cell
ILC	RANKL	NK cell
ILC	RANKL	cDC2
ILC	TWEAK	CD4+ T cell
ILC	TL1A	CD4+ T cell
ILC	TL1A	CD8+ T cell
ILC	TL1A	γδ T cell
ILC	TL1A	Treg
ILC	TL1A	NK cell
ILC	TL1A	ILC
ILC	TL1A	cDC1
ILC	TL1A	cDC2
ILC	TL1A	MigDC
ILC	FLT3L	pDC
ILC	FLT3L	cDC1
ILC	FLT3L	cDC2
ILC	EGF	B cell
ILC	EGF	γδ T cell
ILC	EGF	cDC1
ILC	EGF	cDC2
ILC	TGF-β1	γδ T cell
ILC	TGF-β1	NK cell
pDC	IL-27	B cell
pDC	IL-27	CD4+ T cell
pDC	IL-27	CD8+ T cell
pDC	IL-27	γδ T cell
pDC	IL-27	Treg
pDC	IL-27	NK cell
pDC	IL-27	pDC
pDC	IL-27	cDC1
pDC	IL-27	cDC2
pDC	IL-27	MigDC
pDC	IL-12	B cell
pDC	IL-12	CD4+ T cell
pDC	IL-12	CD8+ T cell
pDC	IL-12	γδ T cell
pDC	IL-12	Treg
pDC	IL-12	NK cell
pDC	IL-12	cDC1
pDC	IL-12	cDC2
pDC	IL-12	Macrophage
pDC	IL-12	Monocyte
pDC	IL-17D	CD4+ T cell
pDC	IL-17D	CD8+ T cell
pDC	LT-α1/β2	B cell
pDC	LT-α1/β2	cDC1
pDC	FLT3L	pDC
pDC	FLT3L	cDC1
pDC	FLT3L	cDC2
pDC	EGF	B cell
pDC	EGF	γδ T cell
pDC	EGF	cDC1
pDC	EGF	cDC2
pDC	TGF-β1	γδ T cell
pDC	TGF-β1	NK cell
cDC1	IL-1β	B cell
cDC1	IL-1β	CD4+ T cell
cDC1	IL-1β	CD8+ T cell
cDC1	IL-1β	γδ T cell
cDC1	IL-1β	Treg
cDC1	IL-1β	NK cell
cDC1	IL-1β	ILC
cDC1	IL-1β	pDC
cDC1	IL-1β	cDC1
cDC1	IL-1β	cDC2
cDC1	IL-1β	MigDC
cDC1	IL-1β	Langerhans
cDC1	IL-1β	Macrophage
cDC1	IL-1β	Monocyte
cDC1	IL-1β	Neutrophil
cDC1	IL-1β	Mast cell
cDC1	IL-18	B cell
cDC1	IL-18	CD4+ T cell
cDC1	IL-18	CD8+ T cell
cDC1	IL-18	γδ T cell
cDC1	IL-18	Treg
cDC1	IL-18	NK cell
cDC1	IL-18	ILC
cDC1	IL-18	pDC
cDC1	IL-18	cDC1
cDC1	IL-18	cDC2
cDC1	IL-18	MigDC
cDC1	IL-18	Langerhans
cDC1	IL-18	Macrophage
cDC1	IL-18	Monocyte
cDC1	IL-18	Neutrophil
cDC1	IL-18	Mast cell
cDC1	IL-2	B cell
cDC1	IL-2	CD4+ T cell
cDC1	IL-2	CD8+ T cell
cDC1	IL-2	γδ T cell
cDC1	IL-2	Treg
cDC1	IL-2	NK cell
cDC1	IL-2	ILC
cDC1	IL-2	pDC
cDC1	IL-2	cDC1
cDC1	IL-2	cDC2
cDC1	IL-2	MigDC
cDC1	IL-2	Macrophage
cDC1	IL-2	Monocyte
cDC1	IL-15	B cell
cDC1	IL-15	CD4+ T cell
cDC1	IL-15	CD8+ T cell
cDC1	IL-15	γδ T cell
cDC1	IL-15	Treg
cDC1	IL-15	NK cell
cDC1	IL-15	ILC
cDC1	IL-15	pDC
cDC1	IL-15	cDC1
cDC1	IL-15	cDC2
cDC1	IL-15	MigDC
cDC1	IL-15	Langerhans
cDC1	IL-15	eTAC
cDC1	IL-15	Macrophage
cDC1	IL-15	Monocyte
cDC1	IL-15	Neutrophil
cDC1	IL-15	Mast cell
cDC1	IL-27	B cell
cDC1	IL-27	CD4+ T cell
cDC1	IL-27	CD8+ T cell
cDC1	IL-27	γδ T cell
cDC1	IL-27	Treg
cDC1	IL-27	NK cell
cDC1	IL-27	pDC
cDC1	IL-27	cDC1
cDC1	IL-27	cDC2
cDC1	IL-27	MigDC
cDC1	IL-12	B cell
cDC1	IL-12	CD4+ T cell
cDC1	IL-12	CD8+ T cell
cDC1	IL-12	γδ T cell
cDC1	IL-12	Treg
cDC1	IL-12	NK cell
cDC1	IL-12	cDC1
cDC1	IL-12	cDC2
cDC1	IL-12	Macrophage
cDC1	IL-12	Monocyte
cDC1	IL-23	B cell
cDC1	IL-23	γδ T cell
cDC1	IL-23	ILC
cDC1	LT-α1/β2	B cell
cDC1	LT-α1/β2	cDC1
cDC1	TNF-α	B cell
cDC1	TNF-α	CD4+ T cell
cDC1	TNF-α	CD8+ T cell
cDC1	TNF-α	γδ T cell
cDC1	TNF-α	Treg
cDC1	TNF-α	NK cell
cDC1	TNF-α	pDC
cDC1	TNF-α	cDC1
cDC1	TNF-α	cDC2
cDC1	TNF-α	MigDC
cDC1	TNF-α	Langerhans
cDC1	TNF-α	Macrophage
cDC1	TNF-α	Monocyte
cDC1	TNF-α	Neutrophil
cDC1	4-1BBL	B cell
cDC1	4-1BBL	NK cell
cDC1	TWEAK	CD4+ T cell
cDC1	TL1A	CD4+ T cell
cDC1	TL1A	CD8+ T cell
cDC1	TL1A	γδ T cell
cDC1	TL1A	Treg
cDC1	TL1A	NK cell
cDC1	TL1A	ILC
cDC1	TL1A	cDC1
cDC1	TL1A	cDC2
cDC1	TL1A	MigDC
cDC1	C5a	cDC1
cDC1	FLT3L	pDC
cDC1	FLT3L	cDC1
cDC1	FLT3L	cDC2
cDC1	TGF-β1	γδ T cell
cDC1	TGF-β1	NK cell
cDC2	IL-1α	B cell
cDC2	IL-1α	CD4+ T cell
cDC2	IL-1α	CD8+ T cell
cDC2	IL-1α	γδ T cell
cDC2	IL-1α	Treg
cDC2	IL-1α	NK cell
cDC2	IL-1α	ILC
cDC2	IL-1α	pDC
cDC2	IL-1α	cDC1
cDC2	IL-1α	cDC2
cDC2	IL-1α	MigDC
cDC2	IL-1α	Langerhans
cDC2	IL-1α	Macrophage
cDC2	IL-1α	Monocyte
cDC2	IL-1α	Neutrophil
cDC2	IL-1α	Mast cell
cDC2	IL-1β	B cell
cDC2	IL-1β	CD4+ T cell
cDC2	IL-1β	CD8+ T cell
cDC2	IL-1β	γδ T cell
cDC2	IL-1β	Treg
cDC2	IL-1β	NK cell
cDC2	IL-1β	ILC
cDC2	IL-1β	pDC
cDC2	IL-1β	cDC1
cDC2	IL-1β	cDC2
cDC2	IL-1β	MigDC
cDC2	IL-1β	Langerhans
cDC2	IL-1β	Macrophage
cDC2	IL-1β	Monocyte
cDC2	IL-1β	Neutrophil
cDC2	IL-1β	Mast cell
cDC2	IL-1Ra	γδ T cell
cDC2	IL-18	B cell
cDC2	IL-18	CD4+ T cell
cDC2	IL-18	CD8+ T cell
cDC2	IL-18	γδ T cell
cDC2	IL-18	Treg
cDC2	IL-18	NK cell
cDC2	IL-18	ILC
cDC2	IL-18	pDC
cDC2	IL-18	cDC1
cDC2	IL-18	cDC2
cDC2	IL-18	MigDC
cDC2	IL-18	Langerhans
cDC2	IL-18	Macrophage
cDC2	IL-18	Monocyte
cDC2	IL-18	Neutrophil
cDC2	IL-18	Mast cell
cDC2	IL-2	B cell
cDC2	IL-2	CD4+ T cell
cDC2	IL-2	CD8+ T cell
cDC2	IL-2	γδ T cell
cDC2	IL-2	Treg
cDC2	IL-2	NK cell
cDC2	IL-2	ILC
cDC2	IL-2	pDC
cDC2	IL-2	cDC1
cDC2	IL-2	cDC2
cDC2	IL-2	MigDC
cDC2	IL-2	Macrophage
cDC2	IL-2	Monocyte
cDC2	IL-11	NK cell
cDC2	IL-11	cDC1
cDC2	IL-11	cDC2
cDC2	IL-27	B cell
cDC2	IL-27	CD4+ T cell
cDC2	IL-27	CD8+ T cell
cDC2	IL-27	γδ T cell
cDC2	IL-27	Treg
cDC2	IL-27	NK cell
cDC2	IL-27	pDC
cDC2	IL-27	cDC1
cDC2	IL-27	cDC2
cDC2	IL-27	MigDC
cDC2	LT-α1/β2	B cell
cDC2	LT-α1/β2	cDC1
cDC2	TNF-α	B cell
cDC2	TNF-α	CD4+ T cell
cDC2	TNF-α	CD8+ T cell
cDC2	TNF-α	γδ T cell
cDC2	TNF-α	Treg
cDC2	TNF-α	NK cell
cDC2	TNF-α	pDC
cDC2	TNF-α	cDC1
cDC2	TNF-α	cDC2
cDC2	TNF-α	MigDC
cDC2	TNF-α	Langerhans
cDC2	TNF-α	Macrophage
cDC2	TNF-α	Monocyte
cDC2	TNF-α	Neutrophil
cDC2	4-1BBL	B cell
cDC2	4-1BBL	NK cell
cDC2	TWEAK	CD4+ T cell
cDC2	TL1A	CD4+ T cell
cDC2	TL1A	CD8+ T cell
cDC2	TL1A	γδ T cell
cDC2	TL1A	Treg
cDC2	TL1A	NK cell
cDC2	TL1A	ILC
cDC2	TL1A	cDC1
cDC2	TL1A	cDC2
cDC2	TL1A	MigDC
cDC2	FLT3L	pDC
cDC2	FLT3L	cDC1
cDC2	FLT3L	cDC2
cDC2	TGF-β1	γδ T cell
cDC2	TGF-β1	NK cell
MigDC	IL-18	B cell
MigDC	IL-18	CD4+ T cell
MigDC	IL-18	CD8+ T cell
MigDC	IL-18	γδ T cell
MigDC	IL-18	Treg
MigDC	IL-18	NK cell
MigDC	IL-18	ILC
MigDC	IL-18	pDC
MigDC	IL-18	cDC1
MigDC	IL-18	cDC2
MigDC	IL-18	MigDC
MigDC	IL-18	Langerhans
MigDC	IL-18	Macrophage
MigDC	IL-18	Monocyte
MigDC	IL-18	Neutrophil
MigDC	IL-18	Mast cell
MigDC	IL-15	B cell
MigDC	IL-15	CD4+ T cell
MigDC	IL-15	CD8+ T cell
MigDC	IL-15	γδ T cell
MigDC	IL-15	Treg
MigDC	IL-15	NK cell
MigDC	IL-15	ILC
MigDC	IL-15	pDC
MigDC	IL-15	cDC1
MigDC	IL-15	cDC2
MigDC	IL-15	MigDC
MigDC	IL-15	Langerhans
MigDC	IL-15	eTAC
MigDC	IL-15	Macrophage
MigDC	IL-15	Monocyte
MigDC	IL-15	Neutrophil
MigDC	IL-15	Mast cell
MigDC	IL-11	NK cell
MigDC	IL-11	cDC1
MigDC	IL-11	cDC2
MigDC	IL-27	B cell
MigDC	IL-27	CD4+ T cell
MigDC	IL-27	CD8+ T cell
MigDC	IL-27	γδ T cell
MigDC	IL-27	Treg
MigDC	IL-27	NK cell
MigDC	IL-27	pDC
MigDC	IL-27	cDC1
MigDC	IL-27	cDC2
MigDC	IL-27	MigDC
MigDC	IL-12	B cell
MigDC	IL-12	CD4+ T cell
MigDC	IL-12	CD8+ T cell
MigDC	IL-12	γδ T cell
MigDC	IL-12	Treg
MigDC	IL-12	NK cell
MigDC	IL-12	cDC1
MigDC	IL-12	cDC2
MigDC	IL-12	Macrophage
MigDC	IL-12	Monocyte
MigDC	IL-23	B cell
MigDC	IL-23	γδ T cell
MigDC	IL-23	ILC
MigDC	LT-α1/β2	B cell
MigDC	LT-α1/β2	cDC1
MigDC	TNF-α	B cell
MigDC	TNF-α	CD4+ T cell
MigDC	TNF-α	CD8+ T cell
MigDC	TNF-α	γδ T cell
MigDC	TNF-α	Treg
MigDC	TNF-α	NK cell
MigDC	TNF-α	pDC
MigDC	TNF-α	cDC1
MigDC	TNF-α	cDC2
MigDC	TNF-α	MigDC
MigDC	TNF-α	Langerhans
MigDC	TNF-α	Macrophage
MigDC	TNF-α	Monocyte
MigDC	TNF-α	Neutrophil
MigDC	4-1BBL	B cell
MigDC	4-1BBL	NK cell
MigDC	TL1A	CD4+ T cell
MigDC	TL1A	CD8+ T cell
MigDC	TL1A	γδ T cell
MigDC	TL1A	Treg
MigDC	TL1A	NK cell
MigDC	TL1A	ILC
MigDC	TL1A	cDC1
MigDC	TL1A	cDC2
MigDC	TL1A	MigDC
MigDC	C5a	cDC1
MigDC	FLT3L	pDC
MigDC	FLT3L	cDC1
MigDC	FLT3L	cDC2
MigDC	M-CSF	γδ T cell
MigDC	M-CSF	cDC2
MigDC	M-CSF	Macrophage
MigDC	M-CSF	Monocyte
MigDC	M-CSF	Mast cell
MigDC	TGF-β1	γδ T cell
MigDC	TGF-β1	NK cell
MigDC	AdipoQ	cDC2
MigDC	AdipoQ	Mast cell
Langerhans	IL-18	B cell
Langerhans	IL-18	CD4+ T cell
Langerhans	IL-18	CD8+ T cell
Langerhans	IL-18	γδ T cell
Langerhans	IL-18	Treg
Langerhans	IL-18	NK cell
Langerhans	IL-18	ILC
Langerhans	IL-18	pDC
Langerhans	IL-18	cDC1
Langerhans	IL-18	cDC2
Langerhans	IL-18	MigDC
Langerhans	IL-18	Langerhans
Langerhans	IL-18	Macrophage
Langerhans	IL-18	Monocyte
Langerhans	IL-18	Neutrophil
Langerhans	IL-18	Mast cell
Langerhans	IL-2	B cell
Langerhans	IL-2	CD4+ T cell
Langerhans	IL-2	CD8+ T cell
Langerhans	IL-2	γδ T cell
Langerhans	IL-2	Treg
Langerhans	IL-2	NK cell
Langerhans	IL-2	ILC
Langerhans	IL-2	pDC
Langerhans	IL-2	cDC1
Langerhans	IL-2	cDC2
Langerhans	IL-2	MigDC
Langerhans	IL-2	Macrophage
Langerhans	IL-2	Monocyte
Langerhans	IL-7	B cell
Langerhans	IL-7	CD4+ T cell
Langerhans	IL-7	CD8+ T cell
Langerhans	IL-7	γδ T cell
Langerhans	IL-7	Treg
Langerhans	IL-7	NK cell
Langerhans	IL-7	pDC
Langerhans	IL-7	cDC1
Langerhans	IL-7	cDC2
Langerhans	IL-7	Macrophage
Langerhans	IL-15	B cell
Langerhans	IL-15	CD4+ T cell
Langerhans	IL-15	CD8+ T cell
Langerhans	IL-15	γδ T cell
Langerhans	IL-15	Treg
Langerhans	IL-15	NK cell
Langerhans	IL-15	ILC
Langerhans	IL-15	pDC
Langerhans	IL-15	cDC1
Langerhans	IL-15	cDC2
Langerhans	IL-15	MigDC
Langerhans	IL-15	Langerhans
Langerhans	IL-15	eTAC
Langerhans	IL-15	Macrophage
Langerhans	IL-15	Monocyte
Langerhans	IL-15	Neutrophil
Langerhans	IL-15	Mast cell
Langerhans	IL-27	B cell
Langerhans	IL-27	CD4+ T cell
Langerhans	IL-27	CD8+ T cell
Langerhans	IL-27	γδ T cell
Langerhans	IL-27	Treg
Langerhans	IL-27	NK cell
Langerhans	IL-27	pDC
Langerhans	IL-27	cDC1
Langerhans	IL-27	cDC2
Langerhans	IL-27	MigDC
Langerhans	IL-12	B cell
Langerhans	IL-12	CD4+ T cell
Langerhans	IL-12	CD8+ T cell
Langerhans	IL-12	γδ T cell
Langerhans	IL-12	Treg
Langerhans	IL-12	NK cell
Langerhans	IL-12	cDC1
Langerhans	IL-12	cDC2
Langerhans	IL-12	Macrophage
Langerhans	IL-12	Monocyte
Langerhans	IL-23	B cell
Langerhans	IL-23	γδ T cell
Langerhans	IL-23	ILC
Langerhans	LT-α1/β2	B cell
Langerhans	LT-α1/β2	cDC1
Langerhans	4-1BBL	B cell
Langerhans	4-1BBL	NK cell
Langerhans	TWEAK	CD4+ T cell
Langerhans	TL1A	CD4+ T cell
Langerhans	TL1A	CD8+ T cell
Langerhans	TL1A	γδ T cell
Langerhans	TL1A	Treg
Langerhans	TL1A	NK cell
Langerhans	TL1A	ILC
Langerhans	TL1A	cDC1
Langerhans	TL1A	cDC2
Langerhans	TL1A	MigDC
Langerhans	FLT3L	pDC
Langerhans	FLT3L	cDC1
Langerhans	FLT3L	cDC2
Langerhans	FGF-β	Mast cell
Langerhans	AdipoQ	cDC2
Langerhans	AdipoQ	Mast cell
eTAC	IL-1β	B cell
eTAC	IL-1β	CD4+ T cell
eTAC	IL-1β	CD8+ T cell
eTAC	IL-1β	γδ T cell
eTAC	IL-1β	Treg
eTAC	IL-1β	NK cell
eTAC	IL-1β	ILC
eTAC	IL-1β	pDC
eTAC	IL-1β	cDC1
eTAC	IL-1β	cDC2
eTAC	IL-1β	MigDC
eTAC	IL-1β	Langerhans
eTAC	IL-1β	Macrophage
eTAC	IL-1β	Monocyte
eTAC	IL-1β	Neutrophil
eTAC	IL-1β	Mast cell
eTAC	IL-18	B cell
eTAC	IL-18	CD4+ T cell
eTAC	IL-18	CD8+ T cell
eTAC	IL-18	γδ T cell
eTAC	IL-18	Treg
eTAC	IL-18	NK cell
eTAC	IL-18	ILC
eTAC	IL-18	pDC
eTAC	IL-18	cDC1
eTAC	IL-18	cDC2
eTAC	IL-18	MigDC
eTAC	IL-18	Langerhans
eTAC	IL-18	Macrophage
eTAC	IL-18	Monocyte
eTAC	IL-18	Neutrophil
eTAC	IL-18	Mast cell
eTAC	IL-2	B cell
eTAC	IL-2	CD4+ T cell
eTAC	IL-2	CD8+ T cell
eTAC	IL-2	γδ T cell
eTAC	IL-2	Treg
eTAC	IL-2	NK cell
eTAC	IL-2	ILC
eTAC	IL-2	pDC
eTAC	IL-2	cDC1
eTAC	IL-2	cDC2
eTAC	IL-2	MigDC
eTAC	IL-2	Macrophage
eTAC	IL-2	Monocyte
eTAC	IL-7	B cell
eTAC	IL-7	CD4+ T cell
eTAC	IL-7	CD8+ T cell
eTAC	IL-7	γδ T cell
eTAC	IL-7	Treg
eTAC	IL-7	NK cell
eTAC	IL-7	pDC
eTAC	IL-7	cDC1
eTAC	IL-7	cDC2
eTAC	IL-7	Macrophage
eTAC	IL-15	B cell
eTAC	IL-15	CD4+ T cell
eTAC	IL-15	CD8+ T cell
eTAC	IL-15	γδ T cell
eTAC	IL-15	Treg
eTAC	IL-15	NK cell
eTAC	IL-15	ILC
eTAC	IL-15	pDC
eTAC	IL-15	cDC1
eTAC	IL-15	cDC2
eTAC	IL-15	MigDC
eTAC	IL-15	Langerhans
eTAC	IL-15	eTAC
eTAC	IL-15	Macrophage
eTAC	IL-15	Monocyte
eTAC	IL-15	Neutrophil
eTAC	IL-15	Mast cell
eTAC	IL-21	B cell
eTAC	IL-21	CD4+ T cell
eTAC	IL-21	CD8+ T cell
eTAC	IL-21	γδ T cell
eTAC	IL-27	B cell
eTAC	IL-27	CD4+ T cell
eTAC	IL-27	CD8+ T cell
eTAC	IL-27	γδ T cell
eTAC	IL-27	Treg
eTAC	IL-27	NK cell
eTAC	IL-27	pDC
eTAC	IL-27	cDC1
eTAC	IL-27	cDC2
eTAC	IL-27	MigDC
eTAC	CT-1	cDC2
eTAC	CT-1	Macrophage
eTAC	IL-23	B cell
eTAC	IL-23	γδ T cell
eTAC	IL-23	ILC
eTAC	IL-17D	CD4+ T cell
eTAC	IL-17D	CD8+ T cell
eTAC	LT-α1/β2	B cell
eTAC	LT-α1/β2	cDC1
eTAC	TNF-α	B cell
eTAC	TNF-α	CD4+ T cell
eTAC	TNF-α	CD8+ T cell
eTAC	TNF-α	γδ T cell
eTAC	TNF-α	Treg
eTAC	TNF-α	NK cell
eTAC	TNF-α	pDC
eTAC	TNF-α	cDC1
eTAC	TNF-α	cDC2
eTAC	TNF-α	MigDC
eTAC	TNF-α	Langerhans
eTAC	TNF-α	Macrophage
eTAC	TNF-α	Monocyte
eTAC	TNF-α	Neutrophil
eTAC	4-1BBL	B cell
eTAC	4-1BBL	NK cell
eTAC	TL1A	CD4+ T cell
eTAC	TL1A	CD8+ T cell
eTAC	TL1A	γδ T cell
eTAC	TL1A	Treg
eTAC	TL1A	NK cell
eTAC	TL1A	ILC
eTAC	TL1A	cDC1
eTAC	TL1A	cDC2
eTAC	TL1A	MigDC
eTAC	EGF	B cell
eTAC	EGF	γδ T cell
eTAC	EGF	cDC1
eTAC	EGF	cDC2
eTAC	FGF-β	Mast cell
eTAC	TGF-β1	γδ T cell
eTAC	TGF-β1	NK cell
eTAC	AdipoQ	cDC2
eTAC	AdipoQ	Mast cell
Macrophage	IL-1α	B cell
Macrophage	IL-1α	CD4+ T cell
Macrophage	IL-1α	CD8+ T cell
Macrophage	IL-1α	γδ T cell
Macrophage	IL-1α	Treg
Macrophage	IL-1α	NK cell
Macrophage	IL-1α	ILC
Macrophage	IL-1α	pDC
Macrophage	IL-1α	cDC1
Macrophage	IL-1α	cDC2
Macrophage	IL-1α	MigDC
Macrophage	IL-1α	Langerhans
Macrophage	IL-1α	Macrophage
Macrophage	IL-1α	Monocyte
Macrophage	IL-1α	Neutrophil
Macrophage	IL-1α	Mast cell
Macrophage	IL-1Ra	γδ T cell
Macrophage	IL-18	B cell
Macrophage	IL-18	CD4+ T cell
Macrophage	IL-18	CD8+ T cell
Macrophage	IL-18	γδ T cell
Macrophage	IL-18	Treg
Macrophage	IL-18	NK cell
Macrophage	IL-18	ILC
Macrophage	IL-18	pDC
Macrophage	IL-18	cDC1
Macrophage	IL-18	cDC2
Macrophage	IL-18	MigDC
Macrophage	IL-18	Langerhans
Macrophage	IL-18	Macrophage
Macrophage	IL-18	Monocyte
Macrophage	IL-18	Neutrophil
Macrophage	IL-18	Mast cell
Macrophage	IL-2	B cell
Macrophage	IL-2	CD4+ T cell
Macrophage	IL-2	CD8+ T cell
Macrophage	IL-2	γδ T cell
Macrophage	IL-2	Treg
Macrophage	IL-2	NK cell
Macrophage	IL-2	ILC
Macrophage	IL-2	pDC
Macrophage	IL-2	cDC1
Macrophage	IL-2	cDC2
Macrophage	IL-2	MigDC
Macrophage	IL-2	Macrophage
Macrophage	IL-2	Monocyte
Macrophage	TSLP	CD4+ T cell
Macrophage	TSLP	CD8+ T cell
Macrophage	TSLP	γδ T cell
Macrophage	TSLP	NK cell
Macrophage	TSLP	cDC2
Macrophage	TSLP	MigDC
Macrophage	TSLP	Langerhans
Macrophage	IL-15	B cell
Macrophage	IL-15	CD4+ T cell
Macrophage	IL-15	CD8+ T cell
Macrophage	IL-15	γδ T cell
Macrophage	IL-15	Treg
Macrophage	IL-15	NK cell
Macrophage	IL-15	ILC
Macrophage	IL-15	pDC
Macrophage	IL-15	cDC1
Macrophage	IL-15	cDC2
Macrophage	IL-15	MigDC
Macrophage	IL-15	Langerhans
Macrophage	IL-15	eTAC
Macrophage	IL-15	Macrophage
Macrophage	IL-15	Monocyte
Macrophage	IL-15	Neutrophil
Macrophage	IL-15	Mast cell
Macrophage	IL-27	B cell
Macrophage	IL-27	CD4+ T cell
Macrophage	IL-27	CD8+ T cell
Macrophage	IL-27	γδ T cell
Macrophage	IL-27	Treg
Macrophage	IL-27	NK cell
Macrophage	IL-27	pDC
Macrophage	IL-27	cDC1
Macrophage	IL-27	cDC2
Macrophage	IL-27	MigDC
Macrophage	IL-12	B cell
Macrophage	IL-12	CD4+ T cell
Macrophage	IL-12	CD8+ T cell
Macrophage	IL-12	γδ T cell
Macrophage	IL-12	Treg
Macrophage	IL-12	NK cell
Macrophage	IL-12	cDC1
Macrophage	IL-12	cDC2
Macrophage	IL-12	Macrophage
Macrophage	IL-12	Monocyte
Macrophage	IL-23	B cell
Macrophage	IL-23	γδ T cell
Macrophage	IL-23	ILC
Macrophage	IL-10	B cell
Macrophage	IL-10	NK cell
Macrophage	IL-10	pDC
Macrophage	IL-10	cDC1
Macrophage	IL-10	cDC2
Macrophage	IL-10	MigDC
Macrophage	IL-10	Macrophage
Macrophage	IL-10	Monocyte
Macrophage	LT-α1/β2	B cell
Macrophage	LT-α1/β2	cDC1
Macrophage	TWEAK	CD4+ T cell
Macrophage	TL1A	CD4+ T cell
Macrophage	TL1A	CD8+ T cell
Macrophage	TL1A	γδ T cell
Macrophage	TL1A	Treg
Macrophage	TL1A	NK cell
Macrophage	TL1A	ILC
Macrophage	TL1A	cDC1
Macrophage	TL1A	cDC2
Macrophage	TL1A	MigDC
Macrophage	TGF-β1	γδ T cell
Macrophage	TGF-β1	NK cell
Monocyte	IL-1β	B cell
Monocyte	IL-1β	CD4+ T cell
Monocyte	IL-1β	CD8+ T cell
Monocyte	IL-1β	γδ T cell
Monocyte	IL-1β	Treg
Monocyte	IL-1β	NK cell
Monocyte	IL-1β	ILC
Monocyte	IL-1β	pDC
Monocyte	IL-1β	cDC1
Monocyte	IL-1β	cDC2
Monocyte	IL-1β	MigDC
Monocyte	IL-1β	Langerhans
Monocyte	IL-1β	Macrophage
Monocyte	IL-1β	Monocyte
Monocyte	IL-1β	Neutrophil
Monocyte	IL-1β	Mast cell
Monocyte	IL-1Ra	γδ T cell
Monocyte	IL-18	B cell
Monocyte	IL-18	CD4+ T cell
Monocyte	IL-18	CD8+ T cell
Monocyte	IL-18	γδ T cell
Monocyte	IL-18	Treg
Monocyte	IL-18	NK cell
Monocyte	IL-18	ILC
Monocyte	IL-18	pDC
Monocyte	IL-18	cDC1
Monocyte	IL-18	cDC2
Monocyte	IL-18	MigDC
Monocyte	IL-18	Langerhans
Monocyte	IL-18	Macrophage
Monocyte	IL-18	Monocyte
Monocyte	IL-18	Neutrophil
Monocyte	IL-18	Mast cell
Monocyte	IL-15	B cell
Monocyte	IL-15	CD4+ T cell
Monocyte	IL-15	CD8+ T cell
Monocyte	IL-15	γδ T cell
Monocyte	IL-15	Treg
Monocyte	IL-15	NK cell
Monocyte	IL-15	ILC
Monocyte	IL-15	pDC
Monocyte	IL-15	cDC1
Monocyte	IL-15	cDC2
Monocyte	IL-15	MigDC
Monocyte	IL-15	Langerhans
Monocyte	IL-15	eTAC
Monocyte	IL-15	Macrophage
Monocyte	IL-15	Monocyte
Monocyte	IL-15	Neutrophil
Monocyte	IL-15	Mast cell
Monocyte	IL-27	B cell
Monocyte	IL-27	CD4+ T cell
Monocyte	IL-27	CD8+ T cell
Monocyte	IL-27	γδ T cell
Monocyte	IL-27	Treg
Monocyte	IL-27	NK cell
Monocyte	IL-27	pDC
Monocyte	IL-27	cDC1
Monocyte	IL-27	cDC2
Monocyte	IL-27	MigDC
Monocyte	OSM	CD4+ T cell
Monocyte	OSM	CD8+ T cell
Monocyte	OSM	γδ T cell
Monocyte	OSM	Treg
Monocyte	OSM	NK cell
Monocyte	OSM	cDC1
Monocyte	OSM	cDC2
Monocyte	OSM	MigDC
Monocyte	IL-12	B cell
Monocyte	IL-12	CD4+ T cell
Monocyte	IL-12	CD8+ T cell
Monocyte	IL-12	γδ T cell
Monocyte	IL-12	Treg
Monocyte	IL-12	NK cell
Monocyte	IL-12	cDC1
Monocyte	IL-12	cDC2
Monocyte	IL-12	Macrophage
Monocyte	IL-12	Monocyte
Monocyte	IL-23	B cell
Monocyte	IL-23	γδ T cell
Monocyte	IL-23	ILC
Monocyte	LT-α1/β2	B cell
Monocyte	LT-α1/β2	cDC1
Monocyte	TNF-α	B cell
Monocyte	TNF-α	CD4+ T cell
Monocyte	TNF-α	CD8+ T cell
Monocyte	TNF-α	γδ T cell
Monocyte	TNF-α	Treg
Monocyte	TNF-α	NK cell
Monocyte	TNF-α	pDC
Monocyte	TNF-α	cDC1
Monocyte	TNF-α	cDC2
Monocyte	TNF-α	MigDC
Monocyte	TNF-α	Langerhans
Monocyte	TNF-α	Macrophage
Monocyte	TNF-α	Monocyte
Monocyte	TNF-α	Neutrophil
Monocyte	4-1BBL	B cell
Monocyte	4-1BBL	NK cell
Monocyte	TWEAK	CD4+ T cell
Monocyte	TL1A	CD4+ T cell
Monocyte	TL1A	CD8+ T cell
Monocyte	TL1A	γδ T cell
Monocyte	TL1A	Treg
Monocyte	TL1A	NK cell
Monocyte	TL1A	ILC
Monocyte	TL1A	cDC1
Monocyte	TL1A	cDC2
Monocyte	TL1A	MigDC
Monocyte	FLT3L	pDC
Monocyte	FLT3L	cDC1
Monocyte	FLT3L	cDC2
Monocyte	TGF-β1	γδ T cell
Monocyte	TGF-β1	NK cell
Neutrophil	IL-1α	B cell
Neutrophil	IL-1α	CD4+ T cell
Neutrophil	IL-1α	CD8+ T cell
Neutrophil	IL-1α	γδ T cell
Neutrophil	IL-1α	Treg
Neutrophil	IL-1α	NK cell
Neutrophil	IL-1α	ILC
Neutrophil	IL-1α	pDC
Neutrophil	IL-1α	cDC1
Neutrophil	IL-1α	cDC2
Neutrophil	IL-1α	MigDC
Neutrophil	IL-1α	Langerhans
Neutrophil	IL-1α	Macrophage
Neutrophil	IL-1α	Monocyte
Neutrophil	IL-1α	Neutrophil
Neutrophil	IL-1α	Mast cell
Neutrophil	IL-1β	B cell
Neutrophil	IL-1β	CD4+ T cell
Neutrophil	IL-1β	CD8+ T cell
Neutrophil	IL-1β	γδ T cell
Neutrophil	IL-1β	Treg
Neutrophil	IL-1β	NK cell
Neutrophil	IL-1β	ILC
Neutrophil	IL-1β	pDC
Neutrophil	IL-1β	cDC1
Neutrophil	IL-1β	cDC2
Neutrophil	IL-1β	MigDC
Neutrophil	IL-1β	Langerhans
Neutrophil	IL-1β	Macrophage
Neutrophil	IL-1β	Monocyte
Neutrophil	IL-1β	Neutrophil
Neutrophil	IL-1β	Mast cell
Neutrophil	IL-1Ra	γδ T cell
Neutrophil	IL-18	B cell
Neutrophil	IL-18	CD4+ T cell
Neutrophil	IL-18	CD8+ T cell
Neutrophil	IL-18	γδ T cell
Neutrophil	IL-18	Treg
Neutrophil	IL-18	NK cell
Neutrophil	IL-18	ILC
Neutrophil	IL-18	pDC
Neutrophil	IL-18	cDC1
Neutrophil	IL-18	cDC2
Neutrophil	IL-18	MigDC
Neutrophil	IL-18	Langerhans
Neutrophil	IL-18	Macrophage
Neutrophil	IL-18	Monocyte
Neutrophil	IL-18	Neutrophil
Neutrophil	IL-18	Mast cell
Neutrophil	IL-15	B cell
Neutrophil	IL-15	CD4+ T cell
Neutrophil	IL-15	CD8+ T cell
Neutrophil	IL-15	γδ T cell
Neutrophil	IL-15	Treg
Neutrophil	IL-15	NK cell
Neutrophil	IL-15	ILC
Neutrophil	IL-15	pDC
Neutrophil	IL-15	cDC1
Neutrophil	IL-15	cDC2
Neutrophil	IL-15	MigDC
Neutrophil	IL-15	Langerhans
Neutrophil	IL-15	eTAC
Neutrophil	IL-15	Macrophage
Neutrophil	IL-15	Monocyte
Neutrophil	IL-15	Neutrophil
Neutrophil	IL-15	Mast cell
Neutrophil	IL-5	B cell
Neutrophil	IL-5	NK cell
Neutrophil	IL-5	cDC2
Neutrophil	IL-5	Macrophage
Neutrophil	IL-27	B cell
Neutrophil	IL-27	CD4+ T cell
Neutrophil	IL-27	CD8+ T cell
Neutrophil	IL-27	γδ T cell
Neutrophil	IL-27	Treg
Neutrophil	IL-27	NK cell
Neutrophil	IL-27	pDC
Neutrophil	IL-27	cDC1
Neutrophil	IL-27	cDC2
Neutrophil	IL-27	MigDC
Neutrophil	OSM	CD4+ T cell
Neutrophil	OSM	CD8+ T cell
Neutrophil	OSM	γδ T cell
Neutrophil	OSM	Treg
Neutrophil	OSM	NK cell
Neutrophil	OSM	cDC1
Neutrophil	OSM	cDC2
Neutrophil	OSM	MigDC
Neutrophil	IL-23	B cell
Neutrophil	IL-23	γδ T cell
Neutrophil	IL-23	ILC
Neutrophil	LT-α1/β2	B cell
Neutrophil	LT-α1/β2	cDC1
Neutrophil	TNF-α	B cell
Neutrophil	TNF-α	CD4+ T cell
Neutrophil	TNF-α	CD8+ T cell
Neutrophil	TNF-α	γδ T cell
Neutrophil	TNF-α	Treg
Neutrophil	TNF-α	NK cell
Neutrophil	TNF-α	pDC
Neutrophil	TNF-α	cDC1
Neutrophil	TNF-α	cDC2
Neutrophil	TNF-α	MigDC
Neutrophil	TNF-α	Langerhans
Neutrophil	TNF-α	Macrophage
Neutrophil	TNF-α	Monocyte
Neutrophil	TNF-α	Neutrophil
Neutrophil	BAFF	γδ T cell
Neutrophil	BAFF	Treg
Neutrophil	BAFF	NK cell
Neutrophil	BAFF	cDC1
Neutrophil	BAFF	cDC2
Neutrophil	BAFF	MigDC
Neutrophil	M-CSF	γδ T cell
Neutrophil	M-CSF	cDC2
Neutrophil	M-CSF	Macrophage
Neutrophil	M-CSF	Monocyte
Neutrophil	M-CSF	Mast cell
Neutrophil	TGF-β1	γδ T cell
Neutrophil	TGF-β1	NK cell
Mast cell	IL-18	B cell
Mast cell	IL-18	CD4+ T cell
Mast cell	IL-18	CD8+ T cell
Mast cell	IL-18	γδ T cell
Mast cell	IL-18	Treg
Mast cell	IL-18	NK cell
Mast cell	IL-18	ILC
Mast cell	IL-18	pDC
Mast cell	IL-18	cDC1
Mast cell	IL-18	cDC2
Mast cell	IL-18	MigDC
Mast cell	IL-18	Langerhans
Mast cell	IL-18	Macrophage
Mast cell	IL-18	Monocyte
Mast cell	IL-18	Neutrophil
Mast cell	IL-18	Mast cell
Mast cell	IL-4	B cell
Mast cell	IL-4	CD4+ T cell
Mast cell	IL-4	CD8+ T cell
Mast cell	IL-4	γδ T cell
Mast cell	IL-4	Treg
Mast cell	IL-4	NK cell
Mast cell	IL-4	pDC
Mast cell	IL-4	cDC2
Mast cell	IL-4	MigDC
Mast cell	IL-4	Macrophage
Mast cell	IL-13	CD4+ T cell
Mast cell	IL-13	γδ T cell
Mast cell	IL-13	cDC1
Mast cell	IL-13	cDC2
Mast cell	IL-13	MigDC
Mast cell	IL-13	Macrophage
Mast cell	IL-13	Monocyte
Mast cell	IL-15	B cell
Mast cell	IL-15	CD4+ T cell
Mast cell	IL-15	CD8+ T cell
Mast cell	IL-15	γδ T cell
Mast cell	IL-15	Treg
Mast cell	IL-15	NK cell
Mast cell	IL-15	ILC
Mast cell	IL-15	pDC
Mast cell	IL-15	cDC1
Mast cell	IL-15	cDC2
Mast cell	IL-15	MigDC
Mast cell	IL-15	Langerhans
Mast cell	IL-15	eTAC
Mast cell	IL-15	Macrophage
Mast cell	IL-15	Monocyte
Mast cell	IL-15	Neutrophil
Mast cell	IL-15	Mast cell
Mast cell	GM-CSF	B cell
Mast cell	GM-CSF	γδ T cell
Mast cell	GM-CSF	NK cell
Mast cell	GM-CSF	pDC
Mast cell	GM-CSF	cDC1
Mast cell	GM-CSF	cDC2
Mast cell	GM-CSF	MigDC
Mast cell	GM-CSF	Langerhans
Mast cell	GM-CSF	Macrophage
Mast cell	GM-CSF	Monocyte
Mast cell	GM-CSF	Neutrophil
Mast cell	GM-CSF	Mast cell
Mast cell	IL-27	B cell
Mast cell	IL-27	CD4+ T cell
Mast cell	IL-27	CD8+ T cell
Mast cell	IL-27	γδ T cell
Mast cell	IL-27	Treg
Mast cell	IL-27	NK cell
Mast cell	IL-27	pDC
Mast cell	IL-27	cDC1
Mast cell	IL-27	cDC2
Mast cell	IL-27	MigDC
Mast cell	OSM	CD4+ T cell
Mast cell	OSM	CD8+ T cell
Mast cell	OSM	γδ T cell
Mast cell	OSM	Treg
Mast cell	OSM	NK cell
Mast cell	OSM	cDC1
Mast cell	OSM	cDC2
Mast cell	OSM	MigDC
Mast cell	CT-1	cDC2
Mast cell	CT-1	Macrophage
Mast cell	IL-23	B cell
Mast cell	IL-23	γδ T cell
Mast cell	IL-23	ILC
Mast cell	LT-α1/β2	B cell
Mast cell	LT-α1/β2	cDC1
Mast cell	TNF-α	B cell
Mast cell	TNF-α	CD4+ T cell
Mast cell	TNF-α	CD8+ T cell
Mast cell	TNF-α	γδ T cell
Mast cell	TNF-α	Treg
Mast cell	TNF-α	NK cell
Mast cell	TNF-α	pDC
Mast cell	TNF-α	cDC1
Mast cell	TNF-α	cDC2
Mast cell	TNF-α	MigDC
Mast cell	TNF-α	Langerhans
Mast cell	TNF-α	Macrophage
Mast cell	TNF-α	Monocyte
Mast cell	TNF-α	Neutrophil
Mast cell	4-1BBL	B cell
Mast cell	4-1BBL	NK cell
Mast cell	TRAIL	ILC
Mast cell	TRAIL	MigDC
Mast cell	TRAIL	Langerhans
Mast cell	TRAIL	Mast cell
Mast cell	TWEAK	CD4+ T cell
Mast cell	FLT3L	pDC
Mast cell	FLT3L	cDC1
Mast cell	FLT3L	cDC2
Mast cell	M-CSF	γδ T cell
Mast cell	M-CSF	cDC2
Mast cell	M-CSF	Macrophage
Mast cell	M-CSF	Monocyte
Mast cell	M-CSF	Mast cell
Mast cell	EGF	B cell
Mast cell	EGF	γδ T cell
Mast cell	EGF	cDC1
Mast cell	EGF	cDC2
Mast cell	FGF-β	Mast cell
Mast cell	TGF-β1	γδ T cell
Mast cell	TGF-β1	NK cell
Basophil	IL-2	B cell
Basophil	IL-2	CD4+ T cell
Basophil	IL-2	CD8+ T cell
Basophil	IL-2	γδ T cell
Basophil	IL-2	Treg
Basophil	IL-2	NK cell
Basophil	IL-2	ILC
Basophil	IL-2	pDC
Basophil	IL-2	cDC1
Basophil	IL-2	cDC2
Basophil	IL-2	MigDC
Basophil	IL-2	Macrophage
Basophil	IL-2	Monocyte
Basophil	IL-4	B cell
Basophil	IL-4	CD4+ T cell
Basophil	IL-4	CD8+ T cell
Basophil	IL-4	γδ T cell
Basophil	IL-4	Treg
Basophil	IL-4	NK cell
Basophil	IL-4	pDC
Basophil	IL-4	cDC2
Basophil	IL-4	MigDC
Basophil	IL-4	Macrophage
Basophil	IL-13	CD4+ T cell
Basophil	IL-13	γδ T cell
Basophil	IL-13	cDC1
Basophil	IL-13	cDC2
Basophil	IL-13	MigDC
Basophil	IL-13	Macrophage
Basophil	IL-13	Monocyte
Basophil	IL-15	B cell
Basophil	IL-15	CD4+ T cell
Basophil	IL-15	CD8+ T cell
Basophil	IL-15	γδ T cell
Basophil	IL-15	Treg
Basophil	IL-15	NK cell
Basophil	IL-15	ILC
Basophil	IL-15	pDC
Basophil	IL-15	cDC1
Basophil	IL-15	cDC2
Basophil	IL-15	MigDC
Basophil	IL-15	Langerhans
Basophil	IL-15	eTAC
Basophil	IL-15	Macrophage
Basophil	IL-15	Monocyte
Basophil	IL-15	Neutrophil
Basophil	IL-15	Mast cell
Basophil	IL-27	B cell
Basophil	IL-27	CD4+ T cell
Basophil	IL-27	CD8+ T cell
Basophil	IL-27	γδ T cell
Basophil	IL-27	Treg
Basophil	IL-27	NK cell
Basophil	IL-27	pDC
Basophil	IL-27	cDC1
Basophil	IL-27	cDC2
Basophil	IL-27	MigDC
Basophil	LIF	γδ T cell
Basophil	LIF	NK cell
Basophil	LIF	pDC
Basophil	LIF	cDC1
Basophil	LIF	cDC2
Basophil	LIF	MigDC
Basophil	LIF	Macrophage
Basophil	OSM	CD4+ T cell
Basophil	OSM	CD8+ T cell
Basophil	OSM	γδ T cell
Basophil	OSM	Treg
Basophil	OSM	NK cell
Basophil	OSM	cDC1
Basophil	OSM	cDC2
Basophil	OSM	MigDC
Basophil	IL-12	B cell
Basophil	IL-12	CD4+ T cell
Basophil	IL-12	CD8+ T cell
Basophil	IL-12	γδ T cell
Basophil	IL-12	Treg
Basophil	IL-12	NK cell
Basophil	IL-12	cDC1
Basophil	IL-12	cDC2
Basophil	IL-12	Macrophage
Basophil	IL-12	Monocyte
Basophil	LT-α1/β2	B cell
Basophil	LT-α1/β2	cDC1
Basophil	TNF-α	B cell
Basophil	TNF-α	CD4+ T cell
Basophil	TNF-α	CD8+ T cell
Basophil	TNF-α	γδ T cell
Basophil	TNF-α	Treg
Basophil	TNF-α	NK cell
Basophil	TNF-α	pDC
Basophil	TNF-α	cDC1
Basophil	TNF-α	cDC2
Basophil	TNF-α	MigDC
Basophil	TNF-α	Langerhans
Basophil	TNF-α	Macrophage
Basophil	TNF-α	Monocyte
Basophil	TNF-α	Neutrophil
Basophil	CD40L	B cell
Basophil	CD40L	γδ T cell
Basophil	CD40L	NK cell
Basophil	CD40L	pDC
Basophil	TWEAK	CD4+ T cell
Basophil	FLT3L	pDC
Basophil	FLT3L	cDC1
Basophil	FLT3L	cDC2
Basophil	M-CSF	γδ T cell
Basophil	M-CSF	cDC2
Basophil	M-CSF	Macrophage
Basophil	M-CSF	Monocyte
Basophil	M-CSF	Mast cell
Basophil	TGF-β1	γδ T cell
Basophil	TGF-β1	NK cell
BEC	TSLP	CD4+ T cell
BEC	TSLP	CD8+ T cell
BEC	TSLP	γδ T cell
BEC	TSLP	NK cell
BEC	TSLP	cDC2
BEC	TSLP	MigDC
BEC	TSLP	Langerhans
BEC	IL-15	B cell
BEC	IL-15	CD4+ T cell
BEC	IL-15	CD8+ T cell
BEC	IL-15	γδ T cell
BEC	IL-15	Treg
BEC	IL-15	NK cell
BEC	IL-15	ILC
BEC	IL-15	pDC
BEC	IL-15	cDC1
BEC	IL-15	cDC2
BEC	IL-15	MigDC
BEC	IL-15	Langerhans
BEC	IL-15	eTAC
BEC	IL-15	Macrophage
BEC	IL-15	Monocyte
BEC	IL-15	Neutrophil
BEC	IL-15	Mast cell
BEC	IL-23	B cell
BEC	IL-23	γδ T cell
BEC	IL-23	ILC
BEC	LT-α1/β2	B cell
BEC	LT-α1/β2	cDC1
BEC	TRAIL	ILC
BEC	TRAIL	MigDC
BEC	TRAIL	Langerhans
BEC	TRAIL	Mast cell
BEC	TWEAK	CD4+ T cell
BEC	TL1A	CD4+ T cell
BEC	TL1A	CD8+ T cell
BEC	TL1A	γδ T cell
BEC	TL1A	Treg
BEC	TL1A	NK cell
BEC	TL1A	ILC
BEC	TL1A	cDC1
BEC	TL1A	cDC2
BEC	TL1A	MigDC
BEC	FLT3L	pDC
BEC	FLT3L	cDC1
BEC	FLT3L	cDC2
BEC	M-CSF	γδ T cell
BEC	M-CSF	cDC2
BEC	M-CSF	Macrophage
BEC	M-CSF	Monocyte
BEC	M-CSF	Mast cell
BEC	SCF	Treg
BEC	SCF	NK cell
BEC	SCF	cDC1
BEC	SCF	MigDC
BEC	TGF-β1	γδ T cell
BEC	TGF-β1	NK cell
BEC	AdipoQ	cDC2
BEC	AdipoQ	Mast cell
LEC	IL-33	B cell
LEC	IL-33	γδ T cell
LEC	IL-33	NK cell
LEC	IL-33	cDC1
LEC	IL-33	cDC2
LEC	IL-33	Macrophage
LEC	IL-33	Monocyte
LEC	IL-2	B cell
LEC	IL-2	CD4+ T cell
LEC	IL-2	CD8+ T cell
LEC	IL-2	γδ T cell
LEC	IL-2	Treg
LEC	IL-2	NK cell
LEC	IL-2	ILC
LEC	IL-2	pDC
LEC	IL-2	cDC1
LEC	IL-2	cDC2
LEC	IL-2	MigDC
LEC	IL-2	Macrophage
LEC	IL-2	Monocyte
LEC	IL-7	B cell
LEC	IL-7	CD4+ T cell
LEC	IL-7	CD8+ T cell
LEC	IL-7	γδ T cell
LEC	IL-7	Treg
LEC	IL-7	NK cell
LEC	IL-7	pDC
LEC	IL-7	cDC1
LEC	IL-7	cDC2
LEC	IL-7	Macrophage
LEC	TSLP	CD4+ T cell
LEC	TSLP	CD8+ T cell
LEC	TSLP	γδ T cell
LEC	TSLP	NK cell
LEC	TSLP	cDC2
LEC	TSLP	MigDC
LEC	TSLP	Langerhans
LEC	IL-15	B cell
LEC	IL-15	CD4+ T cell
LEC	IL-15	CD8+ T cell
LEC	IL-15	γδ T cell
LEC	IL-15	Treg
LEC	IL-15	NK cell
LEC	IL-15	ILC
LEC	IL-15	pDC
LEC	IL-15	cDC1
LEC	IL-15	cDC2
LEC	IL-15	MigDC
LEC	IL-15	Langerhans
LEC	IL-15	eTAC
LEC	IL-15	Macrophage
LEC	IL-15	Monocyte
LEC	IL-15	Neutrophil
LEC	IL-15	Mast cell
LEC	IL-21	B cell
LEC	IL-21	CD4+ T cell
LEC	IL-21	CD8+ T cell
LEC	IL-21	γδ T cell
LEC	IL-11	NK cell
LEC	IL-11	cDC1
LEC	IL-11	cDC2
LEC	CT-1	cDC2
LEC	CT-1	Macrophage
LEC	LT-α1/β2	B cell
LEC	LT-α1/β2	cDC1
LEC	TRAIL	ILC
LEC	TRAIL	MigDC
LEC	TRAIL	Langerhans
LEC	TRAIL	Mast cell
LEC	TWEAK	CD4+ T cell
LEC	TL1A	CD4+ T cell
LEC	TL1A	CD8+ T cell
LEC	TL1A	γδ T cell
LEC	TL1A	Treg
LEC	TL1A	NK cell
LEC	TL1A	ILC
LEC	TL1A	cDC1
LEC	TL1A	cDC2
LEC	TL1A	MigDC
LEC	C5a	cDC1
LEC	FLT3L	pDC
LEC	FLT3L	cDC1
LEC	FLT3L	cDC2
LEC	M-CSF	γδ T cell
LEC	M-CSF	cDC2
LEC	M-CSF	Macrophage
LEC	M-CSF	Monocyte
LEC	M-CSF	Mast cell
LEC	SCF	Treg
LEC	SCF	NK cell
LEC	SCF	cDC1
LEC	SCF	MigDC
LEC	EGF	B cell
LEC	EGF	γδ T cell
LEC	EGF	cDC1
LEC	EGF	cDC2
LEC	TGF-β1	γδ T cell
LEC	TGF-β1	NK cell
FRC	IL-33	B cell
FRC	IL-33	γδ T cell
FRC	IL-33	NK cell
FRC	IL-33	cDC1
FRC	IL-33	cDC2
FRC	IL-33	Macrophage
FRC	IL-33	Monocyte
FRC	IL-2	B cell
FRC	IL-2	CD4+ T cell
FRC	IL-2	CD8+ T cell
FRC	IL-2	γδ T cell
FRC	IL-2	Treg
FRC	IL-2	NK cell
FRC	IL-2	ILC
FRC	IL-2	pDC
FRC	IL-2	cDC1
FRC	IL-2	cDC2
FRC	IL-2	MigDC
FRC	IL-2	Macrophage
FRC	IL-2	Monocyte
FRC	IL-7	B cell
FRC	IL-7	CD4+ T cell
FRC	IL-7	CD8+ T cell
FRC	IL-7	γδ T cell
FRC	IL-7	Treg
FRC	IL-7	NK cell
FRC	IL-7	pDC
FRC	IL-7	cDC1
FRC	IL-7	cDC2
FRC	IL-7	Macrophage
FRC	TSLP	CD4+ T cell
FRC	TSLP	CD8+ T cell
FRC	TSLP	γδ T cell
FRC	TSLP	NK cell
FRC	TSLP	cDC2
FRC	TSLP	MigDC
FRC	TSLP	Langerhans
FRC	IL-15	B cell
FRC	IL-15	CD4+ T cell
FRC	IL-15	CD8+ T cell
FRC	IL-15	γδ T cell
FRC	IL-15	Treg
FRC	IL-15	NK cell
FRC	IL-15	ILC
FRC	IL-15	pDC
FRC	IL-15	cDC1
FRC	IL-15	cDC2
FRC	IL-15	MigDC
FRC	IL-15	Langerhans
FRC	IL-15	eTAC
FRC	IL-15	Macrophage
FRC	IL-15	Monocyte
FRC	IL-15	Neutrophil
FRC	IL-15	Mast cell
FRC	IL-11	NK cell
FRC	IL-11	cDC1
FRC	IL-11	cDC2
FRC	LIF	γδ T cell
FRC	LIF	NK cell
FRC	LIF	pDC
FRC	LIF	cDC1
FRC	LIF	cDC2
FRC	LIF	MigDC
FRC	LIF	Macrophage
FRC	CT-1	cDC2
FRC	CT-1	Macrophage
FRC	IL-12	B cell
FRC	IL-12	CD4+ T cell
FRC	IL-12	CD8+ T cell
FRC	IL-12	γδ T cell
FRC	IL-12	Treg
FRC	IL-12	NK cell
FRC	IL-12	cDC1
FRC	IL-12	cDC2
FRC	IL-12	Macrophage
FRC	IL-12	Monocyte
FRC	IL-17D	CD4+ T cell
FRC	IL-17D	CD8+ T cell
FRC	LT-α1/β2	B cell
FRC	LT-α1/β2	cDC1
FRC	CD30L	cDC2
FRC	4-1BBL	B cell
FRC	4-1BBL	NK cell
FRC	TRAIL	ILC
FRC	TRAIL	MigDC
FRC	TRAIL	Langerhans
FRC	TRAIL	Mast cell
FRC	RANKL	γδ T cell
FRC	RANKL	NK cell
FRC	RANKL	cDC2
FRC	TWEAK	CD4+ T cell
FRC	BAFF	γδ T cell
FRC	BAFF	Treg
FRC	BAFF	NK cell
FRC	BAFF	cDC1
FRC	BAFF	cDC2
FRC	BAFF	MigDC
FRC	C5a	cDC1
FRC	FLT3L	pDC
FRC	FLT3L	cDC1
FRC	FLT3L	cDC2
FRC	M-CSF	γδ T cell
FRC	M-CSF	cDC2
FRC	M-CSF	Macrophage
FRC	M-CSF	Monocyte
FRC	M-CSF	Mast cell
FRC	SCF	Treg
FRC	SCF	NK cell
FRC	SCF	cDC1
FRC	SCF	MigDC
FRC	FGF-β	Mast cell
FRC	TGF-β1	γδ T cell
FRC	TGF-β1	NK cell

## Sheet: Ligand-Receptor-Interactome
Celltype_producer	Cytokine	Celltype_receiver
B cell	IL-27	CD4+ T cell
B cell	IL-27	CD8+ T cell
B cell	IL-27	γδ T cell
B cell	IL-27	Treg
B cell	IL-27	eTAC
B cell	IL-27	Mast cell
B cell	IL-12	NK cell
B cell	IL-12	Monocyte
B cell	IL-23	γδ T cell
B cell	IL-23	ILC
B cell	LT-α1/β2	ILC
B cell	LT-α1/β2	pDC
B cell	LT-α1/β2	cDC1
B cell	LT-α1/β2	cDC2
B cell	LT-α1/β2	MigDC
B cell	LT-α1/β2	Langerhans
B cell	LT-α1/β2	eTAC
B cell	LT-α1/β2	Macrophage
B cell	LT-α1/β2	Monocyte
B cell	LT-α1/β2	Neutrophil
B cell	LT-α1/β2	Mast cell
B cell	FLT3L	pDC
B cell	FLT3L	cDC1
B cell	FLT3L	cDC2
B cell	FLT3L	MigDC
B cell	FLT3L	Langerhans
B cell	FLT3L	eTAC
B cell	TGF-β1	CD4+ T cell
B cell	TGF-β1	CD8+ T cell
B cell	TGF-β1	γδ T cell
B cell	TGF-β1	Treg
B cell	TGF-β1	NK cell
B cell	TGF-β1	ILC
B cell	TGF-β1	pDC
B cell	TGF-β1	cDC1
B cell	TGF-β1	cDC2
B cell	TGF-β1	eTAC
B cell	TGF-β1	Macrophage
B cell	TGF-β1	Monocyte
B cell	TGF-β1	Neutrophil
B cell	TGF-β1	Mast cell
B cell	LT-α2/β1	CD4+ T cell
B cell	LT-α2/β1	γδ T cell
B cell	LT-α2/β1	Treg
B cell	LT-α2/β1	NK cell
B cell	LT-α2/β1	ILC
B cell	LT-α2/β1	pDC
B cell	LT-α2/β1	cDC1
B cell	LT-α2/β1	cDC2
B cell	LT-α2/β1	MigDC
B cell	LT-α2/β1	Langerhans
B cell	LT-α2/β1	eTAC
B cell	LT-α2/β1	Macrophage
B cell	LT-α2/β1	Monocyte
B cell	LT-α2/β1	Neutrophil
B cell	LT-α2/β1	Mast cell
CD4+ T cell	IL-2	CD4+ T cell
CD4+ T cell	IL-2	CD8+ T cell
CD4+ T cell	IL-2	γδ T cell
CD4+ T cell	IL-2	Treg
CD4+ T cell	IL-2	NK cell
CD4+ T cell	IL-2	ILC
CD4+ T cell	IL-21	B cell
CD4+ T cell	IL-21	CD4+ T cell
CD4+ T cell	IL-21	CD8+ T cell
CD4+ T cell	IL-21	γδ T cell
CD4+ T cell	IL-21	Treg
CD4+ T cell	IL-21	NK cell
CD4+ T cell	IL-21	pDC
CD4+ T cell	IL-21	cDC2
CD4+ T cell	IL-21	MigDC
CD4+ T cell	IL-21	Langerhans
CD4+ T cell	IL-21	eTAC
CD4+ T cell	IL-21	Macrophage
CD4+ T cell	IL-21	Monocyte
CD4+ T cell	IL-5	Mast cell
CD4+ T cell	LT-α1/β2	ILC
CD4+ T cell	LT-α1/β2	pDC
CD4+ T cell	LT-α1/β2	cDC1
CD4+ T cell	LT-α1/β2	cDC2
CD4+ T cell	LT-α1/β2	MigDC
CD4+ T cell	LT-α1/β2	Langerhans
CD4+ T cell	LT-α1/β2	eTAC
CD4+ T cell	LT-α1/β2	Macrophage
CD4+ T cell	LT-α1/β2	Monocyte
CD4+ T cell	LT-α1/β2	Neutrophil
CD4+ T cell	LT-α1/β2	Mast cell
CD4+ T cell	TNF-α	CD4+ T cell
CD4+ T cell	TNF-α	γδ T cell
CD4+ T cell	TNF-α	Treg
CD4+ T cell	TNF-α	NK cell
CD4+ T cell	TNF-α	ILC
CD4+ T cell	TNF-α	pDC
CD4+ T cell	TNF-α	cDC1
CD4+ T cell	TNF-α	cDC2
CD4+ T cell	TNF-α	MigDC
CD4+ T cell	TNF-α	Langerhans
CD4+ T cell	TNF-α	eTAC
CD4+ T cell	TNF-α	Macrophage
CD4+ T cell	TNF-α	Monocyte
CD4+ T cell	TNF-α	Neutrophil
CD4+ T cell	TNF-α	Mast cell
CD4+ T cell	CD40L	B cell
CD4+ T cell	CD40L	cDC1
CD4+ T cell	CD40L	cDC2
CD4+ T cell	CD40L	MigDC
CD4+ T cell	CD40L	Langerhans
CD4+ T cell	CD40L	eTAC
CD4+ T cell	CD40L	Macrophage
CD4+ T cell	CD40L	Monocyte
CD4+ T cell	CD30L	Treg
CD4+ T cell	CD30L	cDC2
CD4+ T cell	CD30L	MigDC
CD4+ T cell	CD30L	Langerhans
CD4+ T cell	CD30L	Macrophage
CD4+ T cell	CD30L	Monocyte
CD4+ T cell	CD30L	Neutrophil
CD4+ T cell	FLT3L	pDC
CD4+ T cell	FLT3L	cDC1
CD4+ T cell	FLT3L	cDC2
CD4+ T cell	FLT3L	MigDC
CD4+ T cell	FLT3L	Langerhans
CD4+ T cell	FLT3L	eTAC
CD4+ T cell	TGF-β1	CD4+ T cell
CD4+ T cell	TGF-β1	CD8+ T cell
CD4+ T cell	TGF-β1	γδ T cell
CD4+ T cell	TGF-β1	Treg
CD4+ T cell	TGF-β1	NK cell
CD4+ T cell	TGF-β1	ILC
CD4+ T cell	TGF-β1	pDC
CD4+ T cell	TGF-β1	cDC1
CD4+ T cell	TGF-β1	cDC2
CD4+ T cell	TGF-β1	eTAC
CD4+ T cell	TGF-β1	Macrophage
CD4+ T cell	TGF-β1	Monocyte
CD4+ T cell	TGF-β1	Neutrophil
CD4+ T cell	TGF-β1	Mast cell
CD4+ T cell	LT-α2/β1	CD4+ T cell
CD4+ T cell	LT-α2/β1	γδ T cell
CD4+ T cell	LT-α2/β1	Treg
CD4+ T cell	LT-α2/β1	NK cell
CD4+ T cell	LT-α2/β1	ILC
CD4+ T cell	LT-α2/β1	pDC
CD4+ T cell	LT-α2/β1	cDC1
CD4+ T cell	LT-α2/β1	cDC2
CD4+ T cell	LT-α2/β1	MigDC
CD4+ T cell	LT-α2/β1	Langerhans
CD4+ T cell	LT-α2/β1	eTAC
CD4+ T cell	LT-α2/β1	Macrophage
CD4+ T cell	LT-α2/β1	Monocyte
CD4+ T cell	LT-α2/β1	Neutrophil
CD4+ T cell	LT-α2/β1	Mast cell
CD8+ T cell	IL-2	CD4+ T cell
CD8+ T cell	IL-2	CD8+ T cell
CD8+ T cell	IL-2	γδ T cell
CD8+ T cell	IL-2	Treg
CD8+ T cell	IL-2	NK cell
CD8+ T cell	IL-2	ILC
CD8+ T cell	LT-α1/β2	ILC
CD8+ T cell	LT-α1/β2	pDC
CD8+ T cell	LT-α1/β2	cDC1
CD8+ T cell	LT-α1/β2	cDC2
CD8+ T cell	LT-α1/β2	MigDC
CD8+ T cell	LT-α1/β2	Langerhans
CD8+ T cell	LT-α1/β2	eTAC
CD8+ T cell	LT-α1/β2	Macrophage
CD8+ T cell	LT-α1/β2	Monocyte
CD8+ T cell	LT-α1/β2	Neutrophil
CD8+ T cell	LT-α1/β2	Mast cell
CD8+ T cell	CD30L	Treg
CD8+ T cell	CD30L	cDC2
CD8+ T cell	CD30L	MigDC
CD8+ T cell	CD30L	Langerhans
CD8+ T cell	CD30L	Macrophage
CD8+ T cell	CD30L	Monocyte
CD8+ T cell	CD30L	Neutrophil
CD8+ T cell	TRAIL	ILC
CD8+ T cell	TRAIL	MigDC
CD8+ T cell	TRAIL	Langerhans
CD8+ T cell	TRAIL	eTAC
CD8+ T cell	FLT3L	pDC
CD8+ T cell	FLT3L	cDC1
CD8+ T cell	FLT3L	cDC2
CD8+ T cell	FLT3L	MigDC
CD8+ T cell	FLT3L	Langerhans
CD8+ T cell	FLT3L	eTAC
CD8+ T cell	TGF-β1	CD4+ T cell
CD8+ T cell	TGF-β1	CD8+ T cell
CD8+ T cell	TGF-β1	γδ T cell
CD8+ T cell	TGF-β1	Treg
CD8+ T cell	TGF-β1	NK cell
CD8+ T cell	TGF-β1	ILC
CD8+ T cell	TGF-β1	pDC
CD8+ T cell	TGF-β1	cDC1
CD8+ T cell	TGF-β1	cDC2
CD8+ T cell	TGF-β1	eTAC
CD8+ T cell	TGF-β1	Macrophage
CD8+ T cell	TGF-β1	Monocyte
CD8+ T cell	TGF-β1	Neutrophil
CD8+ T cell	TGF-β1	Mast cell
CD8+ T cell	LT-α2/β1	CD4+ T cell
CD8+ T cell	LT-α2/β1	γδ T cell
CD8+ T cell	LT-α2/β1	Treg
CD8+ T cell	LT-α2/β1	NK cell
CD8+ T cell	LT-α2/β1	ILC
CD8+ T cell	LT-α2/β1	pDC
CD8+ T cell	LT-α2/β1	cDC1
CD8+ T cell	LT-α2/β1	cDC2
CD8+ T cell	LT-α2/β1	MigDC
CD8+ T cell	LT-α2/β1	Langerhans
CD8+ T cell	LT-α2/β1	eTAC
CD8+ T cell	LT-α2/β1	Macrophage
CD8+ T cell	LT-α2/β1	Monocyte
CD8+ T cell	LT-α2/β1	Neutrophil
CD8+ T cell	LT-α2/β1	Mast cell
γδ T cell	IL-2	CD4+ T cell
γδ T cell	IL-2	CD8+ T cell
γδ T cell	IL-2	γδ T cell
γδ T cell	IL-2	Treg
γδ T cell	IL-2	NK cell
γδ T cell	IL-2	ILC
γδ T cell	IL-13	cDC1
γδ T cell	IL-13	cDC2
γδ T cell	IL-13	MigDC
γδ T cell	IL-13	Langerhans
γδ T cell	IL-13	eTAC
γδ T cell	IL-13	Macrophage
γδ T cell	IL-13	Monocyte
γδ T cell	IL-13	Neutrophil
γδ T cell	IL-5	Mast cell
γδ T cell	GM-CSF	pDC
γδ T cell	GM-CSF	cDC1
γδ T cell	GM-CSF	cDC2
γδ T cell	GM-CSF	MigDC
γδ T cell	GM-CSF	Langerhans
γδ T cell	GM-CSF	eTAC
γδ T cell	GM-CSF	Macrophage
γδ T cell	GM-CSF	Monocyte
γδ T cell	GM-CSF	Neutrophil
γδ T cell	GM-CSF	Mast cell
γδ T cell	IL-17A	γδ T cell
γδ T cell	IL-17A	ILC
γδ T cell	IL-17F	γδ T cell
γδ T cell	IL-17F	ILC
γδ T cell	LT-α1/β2	ILC
γδ T cell	LT-α1/β2	pDC
γδ T cell	LT-α1/β2	cDC1
γδ T cell	LT-α1/β2	cDC2
γδ T cell	LT-α1/β2	MigDC
γδ T cell	LT-α1/β2	Langerhans
γδ T cell	LT-α1/β2	eTAC
γδ T cell	LT-α1/β2	Macrophage
γδ T cell	LT-α1/β2	Monocyte
γδ T cell	LT-α1/β2	Neutrophil
γδ T cell	LT-α1/β2	Mast cell
γδ T cell	TNF-α	CD4+ T cell
γδ T cell	TNF-α	γδ T cell
γδ T cell	TNF-α	Treg
γδ T cell	TNF-α	NK cell
γδ T cell	TNF-α	ILC
γδ T cell	TNF-α	pDC
γδ T cell	TNF-α	cDC1
γδ T cell	TNF-α	cDC2
γδ T cell	TNF-α	MigDC
γδ T cell	TNF-α	Langerhans
γδ T cell	TNF-α	eTAC
γδ T cell	TNF-α	Macrophage
γδ T cell	TNF-α	Monocyte
γδ T cell	TNF-α	Neutrophil
γδ T cell	TNF-α	Mast cell
γδ T cell	CD40L	B cell
γδ T cell	CD40L	cDC1
γδ T cell	CD40L	cDC2
γδ T cell	CD40L	MigDC
γδ T cell	CD40L	Langerhans
γδ T cell	CD40L	eTAC
γδ T cell	CD40L	Macrophage
γδ T cell	CD40L	Monocyte
γδ T cell	FasL	CD4+ T cell
γδ T cell	FasL	CD8+ T cell
γδ T cell	FasL	γδ T cell
γδ T cell	FasL	Treg
γδ T cell	FasL	cDC2
γδ T cell	FasL	MigDC
γδ T cell	FasL	Langerhans
γδ T cell	FasL	eTAC
γδ T cell	FasL	Macrophage
γδ T cell	FasL	Monocyte
γδ T cell	FasL	Neutrophil
γδ T cell	CD30L	Treg
γδ T cell	CD30L	cDC2
γδ T cell	CD30L	MigDC
γδ T cell	CD30L	Langerhans
γδ T cell	CD30L	Macrophage
γδ T cell	CD30L	Monocyte
γδ T cell	CD30L	Neutrophil
γδ T cell	4-1BBL	γδ T cell
γδ T cell	4-1BBL	Treg
γδ T cell	4-1BBL	NK cell
γδ T cell	4-1BBL	ILC
γδ T cell	4-1BBL	MigDC
γδ T cell	4-1BBL	Langerhans
γδ T cell	4-1BBL	eTAC
γδ T cell	TRAIL	ILC
γδ T cell	TRAIL	MigDC
γδ T cell	TRAIL	Langerhans
γδ T cell	TRAIL	eTAC
γδ T cell	RANKL	ILC
γδ T cell	RANKL	cDC1
γδ T cell	RANKL	cDC2
γδ T cell	RANKL	MigDC
γδ T cell	RANKL	Langerhans
γδ T cell	RANKL	eTAC
γδ T cell	RANKL	Macrophage
γδ T cell	RANKL	Monocyte
γδ T cell	LIGHT	B cell
γδ T cell	LIGHT	CD4+ T cell
γδ T cell	LIGHT	CD8+ T cell
γδ T cell	LIGHT	γδ T cell
γδ T cell	LIGHT	Treg
γδ T cell	LIGHT	NK cell
γδ T cell	LIGHT	pDC
γδ T cell	LIGHT	cDC1
γδ T cell	LIGHT	cDC2
γδ T cell	LIGHT	MigDC
γδ T cell	LIGHT	eTAC
γδ T cell	LIGHT	Macrophage
γδ T cell	LIGHT	Monocyte
γδ T cell	LIGHT	Neutrophil
γδ T cell	LIGHT	Mast cell
γδ T cell	FLT3L	pDC
γδ T cell	FLT3L	cDC1
γδ T cell	FLT3L	cDC2
γδ T cell	FLT3L	MigDC
γδ T cell	FLT3L	Langerhans
γδ T cell	FLT3L	eTAC
γδ T cell	TGF-β1	CD4+ T cell
γδ T cell	TGF-β1	CD8+ T cell
γδ T cell	TGF-β1	γδ T cell
γδ T cell	TGF-β1	Treg
γδ T cell	TGF-β1	NK cell
γδ T cell	TGF-β1	ILC
γδ T cell	TGF-β1	pDC
γδ T cell	TGF-β1	cDC1
γδ T cell	TGF-β1	cDC2
γδ T cell	TGF-β1	eTAC
γδ T cell	TGF-β1	Macrophage
γδ T cell	TGF-β1	Monocyte
γδ T cell	TGF-β1	Neutrophil
γδ T cell	TGF-β1	Mast cell
γδ T cell	LT-α2/β1	CD4+ T cell
γδ T cell	LT-α2/β1	γδ T cell
γδ T cell	LT-α2/β1	Treg
γδ T cell	LT-α2/β1	NK cell
γδ T cell	LT-α2/β1	ILC
γδ T cell	LT-α2/β1	pDC
γδ T cell	LT-α2/β1	cDC1
γδ T cell	LT-α2/β1	cDC2
γδ T cell	LT-α2/β1	MigDC
γδ T cell	LT-α2/β1	Langerhans
γδ T cell	LT-α2/β1	eTAC
γδ T cell	LT-α2/β1	Macrophage
γδ T cell	LT-α2/β1	Monocyte
γδ T cell	LT-α2/β1	Neutrophil
γδ T cell	LT-α2/β1	Mast cell
Treg	IL-2	CD4+ T cell
Treg	IL-2	CD8+ T cell
Treg	IL-2	γδ T cell
Treg	IL-2	Treg
Treg	IL-2	NK cell
Treg	IL-2	ILC
Treg	IL-21	B cell
Treg	IL-21	CD4+ T cell
Treg	IL-21	CD8+ T cell
Treg	IL-21	γδ T cell
Treg	IL-21	Treg
Treg	IL-21	NK cell
Treg	IL-21	pDC
Treg	IL-21	cDC2
Treg	IL-21	MigDC
Treg	IL-21	Langerhans
Treg	IL-21	eTAC
Treg	IL-21	Macrophage
Treg	IL-21	Monocyte
Treg	IL-27	CD4+ T cell
Treg	IL-27	CD8+ T cell
Treg	IL-27	γδ T cell
Treg	IL-27	Treg
Treg	IL-27	eTAC
Treg	IL-27	Mast cell
Treg	IL-10	B cell
Treg	IL-10	Treg
Treg	IL-10	NK cell
Treg	IL-10	pDC
Treg	IL-10	cDC1
Treg	IL-10	cDC2
Treg	IL-10	MigDC
Treg	IL-10	Langerhans
Treg	IL-10	eTAC
Treg	IL-10	Macrophage
Treg	IL-10	Monocyte
Treg	IL-10	Neutrophil
Treg	IL-10	Mast cell
Treg	LT-α1/β2	ILC
Treg	LT-α1/β2	pDC
Treg	LT-α1/β2	cDC1
Treg	LT-α1/β2	cDC2
Treg	LT-α1/β2	MigDC
Treg	LT-α1/β2	Langerhans
Treg	LT-α1/β2	eTAC
Treg	LT-α1/β2	Macrophage
Treg	LT-α1/β2	Monocyte
Treg	LT-α1/β2	Neutrophil
Treg	LT-α1/β2	Mast cell
Treg	TNF-α	CD4+ T cell
Treg	TNF-α	γδ T cell
Treg	TNF-α	Treg
Treg	TNF-α	NK cell
Treg	TNF-α	ILC
Treg	TNF-α	pDC
Treg	TNF-α	cDC1
Treg	TNF-α	cDC2
Treg	TNF-α	MigDC
Treg	TNF-α	Langerhans
Treg	TNF-α	eTAC
Treg	TNF-α	Macrophage
Treg	TNF-α	Monocyte
Treg	TNF-α	Neutrophil
Treg	TNF-α	Mast cell
Treg	CD40L	B cell
Treg	CD40L	cDC1
Treg	CD40L	cDC2
Treg	CD40L	MigDC
Treg	CD40L	Langerhans
Treg	CD40L	eTAC
Treg	CD40L	Macrophage
Treg	CD40L	Monocyte
Treg	CD27L	B cell
Treg	CD27L	CD4+ T cell
Treg	CD27L	CD8+ T cell
Treg	CD27L	γδ T cell
Treg	CD27L	Treg
Treg	CD27L	NK cell
Treg	CD27L	ILC
Treg	CD27L	pDC
Treg	CD27L	Langerhans
Treg	CD27L	eTAC
Treg	CD30L	Treg
Treg	CD30L	cDC2
Treg	CD30L	MigDC
Treg	CD30L	Langerhans
Treg	CD30L	Macrophage
Treg	CD30L	Monocyte
Treg	CD30L	Neutrophil
Treg	4-1BBL	γδ T cell
Treg	4-1BBL	Treg
Treg	4-1BBL	NK cell
Treg	4-1BBL	ILC
Treg	4-1BBL	MigDC
Treg	4-1BBL	Langerhans
Treg	4-1BBL	eTAC
Treg	TRAIL	ILC
Treg	TRAIL	MigDC
Treg	TRAIL	Langerhans
Treg	TRAIL	eTAC
Treg	RANKL	ILC
Treg	RANKL	cDC1
Treg	RANKL	cDC2
Treg	RANKL	MigDC
Treg	RANKL	Langerhans
Treg	RANKL	eTAC
Treg	RANKL	Macrophage
Treg	RANKL	Monocyte
Treg	LIGHT	B cell
Treg	LIGHT	CD4+ T cell
Treg	LIGHT	CD8+ T cell
Treg	LIGHT	γδ T cell
Treg	LIGHT	Treg
Treg	LIGHT	NK cell
Treg	LIGHT	pDC
Treg	LIGHT	cDC1
Treg	LIGHT	cDC2
Treg	LIGHT	MigDC
Treg	LIGHT	eTAC
Treg	LIGHT	Macrophage
Treg	LIGHT	Monocyte
Treg	LIGHT	Neutrophil
Treg	LIGHT	Mast cell
Treg	TL1A	CD4+ T cell
Treg	TL1A	γδ T cell
Treg	TL1A	Treg
Treg	TL1A	ILC
Treg	TL1A	eTAC
Treg	FLT3L	pDC
Treg	FLT3L	cDC1
Treg	FLT3L	cDC2
Treg	FLT3L	MigDC
Treg	FLT3L	Langerhans
Treg	FLT3L	eTAC
Treg	FGF-β	pDC
Treg	FGF-β	cDC1
Treg	FGF-β	cDC2
Treg	FGF-β	MigDC
Treg	FGF-β	eTAC
Treg	FGF-β	Macrophage
Treg	FGF-β	Mast cell
Treg	TGF-β1	CD4+ T cell
Treg	TGF-β1	CD8+ T cell
Treg	TGF-β1	γδ T cell
Treg	TGF-β1	Treg
Treg	TGF-β1	NK cell
Treg	TGF-β1	ILC
Treg	TGF-β1	pDC
Treg	TGF-β1	cDC1
Treg	TGF-β1	cDC2
Treg	TGF-β1	eTAC
Treg	TGF-β1	Macrophage
Treg	TGF-β1	Monocyte
Treg	TGF-β1	Neutrophil
Treg	TGF-β1	Mast cell
Treg	LT-α2/β1	CD4+ T cell
Treg	LT-α2/β1	γδ T cell
Treg	LT-α2/β1	Treg
Treg	LT-α2/β1	NK cell
Treg	LT-α2/β1	ILC
Treg	LT-α2/β1	pDC
Treg	LT-α2/β1	cDC1
Treg	LT-α2/β1	cDC2
Treg	LT-α2/β1	MigDC
Treg	LT-α2/β1	Langerhans
Treg	LT-α2/β1	eTAC
Treg	LT-α2/β1	Macrophage
Treg	LT-α2/β1	Monocyte
Treg	LT-α2/β1	Neutrophil
Treg	LT-α2/β1	Mast cell
NK cell	IL-2	CD4+ T cell
NK cell	IL-2	CD8+ T cell
NK cell	IL-2	γδ T cell
NK cell	IL-2	Treg
NK cell	IL-2	NK cell
NK cell	IL-2	ILC
NK cell	GM-CSF	pDC
NK cell	GM-CSF	cDC1
NK cell	GM-CSF	cDC2
NK cell	GM-CSF	MigDC
NK cell	GM-CSF	Langerhans
NK cell	GM-CSF	eTAC
NK cell	GM-CSF	Macrophage
NK cell	GM-CSF	Monocyte
NK cell	GM-CSF	Neutrophil
NK cell	GM-CSF	Mast cell
NK cell	IFN-γ	B cell
NK cell	IFN-γ	CD4+ T cell
NK cell	IFN-γ	CD8+ T cell
NK cell	IFN-γ	γδ T cell
NK cell	IFN-γ	Treg
NK cell	IFN-γ	ILC
NK cell	IFN-γ	pDC
NK cell	IFN-γ	cDC1
NK cell	IFN-γ	cDC2
NK cell	IFN-γ	MigDC
NK cell	IFN-γ	Langerhans
NK cell	IFN-γ	eTAC
NK cell	IFN-γ	Macrophage
NK cell	IFN-γ	Monocyte
NK cell	IFN-γ	Neutrophil
NK cell	IFN-γ	Mast cell
NK cell	LT-α1/β2	ILC
NK cell	LT-α1/β2	pDC
NK cell	LT-α1/β2	cDC1
NK cell	LT-α1/β2	cDC2
NK cell	LT-α1/β2	MigDC
NK cell	LT-α1/β2	Langerhans
NK cell	LT-α1/β2	eTAC
NK cell	LT-α1/β2	Macrophage
NK cell	LT-α1/β2	Monocyte
NK cell	LT-α1/β2	Neutrophil
NK cell	LT-α1/β2	Mast cell
NK cell	TNF-α	CD4+ T cell
NK cell	TNF-α	γδ T cell
NK cell	TNF-α	Treg
NK cell	TNF-α	NK cell
NK cell	TNF-α	ILC
NK cell	TNF-α	pDC
NK cell	TNF-α	cDC1
NK cell	TNF-α	cDC2
NK cell	TNF-α	MigDC
NK cell	TNF-α	Langerhans
NK cell	TNF-α	eTAC
NK cell	TNF-α	Macrophage
NK cell	TNF-α	Monocyte
NK cell	TNF-α	Neutrophil
NK cell	TNF-α	Mast cell
NK cell	FasL	CD4+ T cell
NK cell	FasL	CD8+ T cell
NK cell	FasL	γδ T cell
NK cell	FasL	Treg
NK cell	FasL	cDC2
NK cell	FasL	MigDC
NK cell	FasL	Langerhans
NK cell	FasL	eTAC
NK cell	FasL	Macrophage
NK cell	FasL	Monocyte
NK cell	FasL	Neutrophil
NK cell	CD30L	Treg
NK cell	CD30L	cDC2
NK cell	CD30L	MigDC
NK cell	CD30L	Langerhans
NK cell	CD30L	Macrophage
NK cell	CD30L	Monocyte
NK cell	CD30L	Neutrophil
NK cell	4-1BBL	γδ T cell
NK cell	4-1BBL	Treg
NK cell	4-1BBL	NK cell
NK cell	4-1BBL	ILC
NK cell	4-1BBL	MigDC
NK cell	4-1BBL	Langerhans
NK cell	4-1BBL	eTAC
NK cell	TRAIL	ILC
NK cell	TRAIL	MigDC
NK cell	TRAIL	Langerhans
NK cell	TRAIL	eTAC
NK cell	TWEAK	B cell
NK cell	TWEAK	CD4+ T cell
NK cell	TWEAK	γδ T cell
NK cell	TWEAK	Treg
NK cell	TWEAK	NK cell
NK cell	TWEAK	cDC1
NK cell	TWEAK	cDC2
NK cell	TWEAK	Monocyte
NK cell	TWEAK	Mast cell
NK cell	LIGHT	B cell
NK cell	LIGHT	CD4+ T cell
NK cell	LIGHT	CD8+ T cell
NK cell	LIGHT	γδ T cell
NK cell	LIGHT	Treg
NK cell	LIGHT	NK cell
NK cell	LIGHT	pDC
NK cell	LIGHT	cDC1
NK cell	LIGHT	cDC2
NK cell	LIGHT	MigDC
NK cell	LIGHT	eTAC
NK cell	LIGHT	Macrophage
NK cell	LIGHT	Monocyte
NK cell	LIGHT	Neutrophil
NK cell	LIGHT	Mast cell
NK cell	FLT3L	pDC
NK cell	FLT3L	cDC1
NK cell	FLT3L	cDC2
NK cell	FLT3L	MigDC
NK cell	FLT3L	Langerhans
NK cell	FLT3L	eTAC
NK cell	TGF-β1	CD4+ T cell
NK cell	TGF-β1	CD8+ T cell
NK cell	TGF-β1	γδ T cell
NK cell	TGF-β1	Treg
NK cell	TGF-β1	NK cell
NK cell	TGF-β1	ILC
NK cell	TGF-β1	pDC
NK cell	TGF-β1	cDC1
NK cell	TGF-β1	cDC2
NK cell	TGF-β1	eTAC
NK cell	TGF-β1	Macrophage
NK cell	TGF-β1	Monocyte
NK cell	TGF-β1	Neutrophil
NK cell	TGF-β1	Mast cell
NK cell	LT-α2/β1	CD4+ T cell
NK cell	LT-α2/β1	γδ T cell
NK cell	LT-α2/β1	Treg
NK cell	LT-α2/β1	NK cell
NK cell	LT-α2/β1	ILC
NK cell	LT-α2/β1	pDC
NK cell	LT-α2/β1	cDC1
NK cell	LT-α2/β1	cDC2
NK cell	LT-α2/β1	MigDC
NK cell	LT-α2/β1	Langerhans
NK cell	LT-α2/β1	eTAC
NK cell	LT-α2/β1	Macrophage
NK cell	LT-α2/β1	Monocyte
NK cell	LT-α2/β1	Neutrophil
NK cell	LT-α2/β1	Mast cell
ILC	IL-2	CD4+ T cell
ILC	IL-2	CD8+ T cell
ILC	IL-2	γδ T cell
ILC	IL-2	Treg
ILC	IL-2	NK cell
ILC	IL-2	ILC
ILC	GM-CSF	pDC
ILC	GM-CSF	cDC1
ILC	GM-CSF	cDC2
ILC	GM-CSF	MigDC
ILC	GM-CSF	Langerhans
ILC	GM-CSF	eTAC
ILC	GM-CSF	Macrophage
ILC	GM-CSF	Monocyte
ILC	GM-CSF	Neutrophil
ILC	GM-CSF	Mast cell
ILC	IL-27	CD4+ T cell
ILC	IL-27	CD8+ T cell
ILC	IL-27	γδ T cell
ILC	IL-27	Treg
ILC	IL-27	eTAC
ILC	IL-27	Mast cell
ILC	LIF	pDC
ILC	LIF	cDC2
ILC	LIF	Monocyte
ILC	IL-17A	γδ T cell
ILC	IL-17A	ILC
ILC	IL-17F	γδ T cell
ILC	IL-17F	ILC
ILC	LT-α1/β2	ILC
ILC	LT-α1/β2	pDC
ILC	LT-α1/β2	cDC1
ILC	LT-α1/β2	cDC2
ILC	LT-α1/β2	MigDC
ILC	LT-α1/β2	Langerhans
ILC	LT-α1/β2	eTAC
ILC	LT-α1/β2	Macrophage
ILC	LT-α1/β2	Monocyte
ILC	LT-α1/β2	Neutrophil
ILC	LT-α1/β2	Mast cell
ILC	TNF-α	CD4+ T cell
ILC	TNF-α	γδ T cell
ILC	TNF-α	Treg
ILC	TNF-α	NK cell
ILC	TNF-α	ILC
ILC	TNF-α	pDC
ILC	TNF-α	cDC1
ILC	TNF-α	cDC2
ILC	TNF-α	MigDC
ILC	TNF-α	Langerhans
ILC	TNF-α	eTAC
ILC	TNF-α	Macrophage
ILC	TNF-α	Monocyte
ILC	TNF-α	Neutrophil
ILC	TNF-α	Mast cell
ILC	OX40L	Treg
ILC	OX40L	MigDC
ILC	OX40L	Langerhans
ILC	OX40L	eTAC
ILC	CD27L	B cell
ILC	CD27L	CD4+ T cell
ILC	CD27L	CD8+ T cell
ILC	CD27L	γδ T cell
ILC	CD27L	Treg
ILC	CD27L	NK cell
ILC	CD27L	ILC
ILC	CD27L	pDC
ILC	CD27L	Langerhans
ILC	CD27L	eTAC
ILC	CD30L	Treg
ILC	CD30L	cDC2
ILC	CD30L	MigDC
ILC	CD30L	Langerhans
ILC	CD30L	Macrophage
ILC	CD30L	Monocyte
ILC	CD30L	Neutrophil
ILC	4-1BBL	γδ T cell
ILC	4-1BBL	Treg
ILC	4-1BBL	NK cell
ILC	4-1BBL	ILC
ILC	4-1BBL	MigDC
ILC	4-1BBL	Langerhans
ILC	4-1BBL	eTAC
ILC	TRAIL	ILC
ILC	TRAIL	MigDC
ILC	TRAIL	Langerhans
ILC	TRAIL	eTAC
ILC	RANKL	ILC
ILC	RANKL	cDC1
ILC	RANKL	cDC2
ILC	RANKL	MigDC
ILC	RANKL	Langerhans
ILC	RANKL	eTAC
ILC	RANKL	Macrophage
ILC	RANKL	Monocyte
ILC	TWEAK	B cell
ILC	TWEAK	CD4+ T cell
ILC	TWEAK	γδ T cell
ILC	TWEAK	Treg
ILC	TWEAK	NK cell
ILC	TWEAK	cDC1
ILC	TWEAK	cDC2
ILC	TWEAK	Monocyte
ILC	TWEAK	Mast cell
ILC	LIGHT	B cell
ILC	LIGHT	CD4+ T cell
ILC	LIGHT	CD8+ T cell
ILC	LIGHT	γδ T cell
ILC	LIGHT	Treg
ILC	LIGHT	NK cell
ILC	LIGHT	pDC
ILC	LIGHT	cDC1
ILC	LIGHT	cDC2
ILC	LIGHT	MigDC
ILC	LIGHT	eTAC
ILC	LIGHT	Macrophage
ILC	LIGHT	Monocyte
ILC	LIGHT	Neutrophil
ILC	LIGHT	Mast cell
ILC	TL1A	CD4+ T cell
ILC	TL1A	γδ T cell
ILC	TL1A	Treg
ILC	TL1A	ILC
ILC	TL1A	eTAC
ILC	FLT3L	pDC
ILC	FLT3L	cDC1
ILC	FLT3L	cDC2
ILC	FLT3L	MigDC
ILC	FLT3L	Langerhans
ILC	FLT3L	eTAC
ILC	EGF	pDC
ILC	TGF-β1	CD4+ T cell
ILC	TGF-β1	CD8+ T cell
ILC	TGF-β1	γδ T cell
ILC	TGF-β1	Treg
ILC	TGF-β1	NK cell
ILC	TGF-β1	ILC
ILC	TGF-β1	pDC
ILC	TGF-β1	cDC1
ILC	TGF-β1	cDC2
ILC	TGF-β1	eTAC
ILC	TGF-β1	Macrophage
ILC	TGF-β1	Monocyte
ILC	TGF-β1	Neutrophil
ILC	TGF-β1	Mast cell
ILC	LT-α2/β1	CD4+ T cell
ILC	LT-α2/β1	γδ T cell
ILC	LT-α2/β1	Treg
ILC	LT-α2/β1	NK cell
ILC	LT-α2/β1	ILC
ILC	LT-α2/β1	pDC
ILC	LT-α2/β1	cDC1
ILC	LT-α2/β1	cDC2
ILC	LT-α2/β1	MigDC
ILC	LT-α2/β1	Langerhans
ILC	LT-α2/β1	eTAC
ILC	LT-α2/β1	Macrophage
ILC	LT-α2/β1	Monocyte
ILC	LT-α2/β1	Neutrophil
ILC	LT-α2/β1	Mast cell
pDC	IL-27	CD4+ T cell
pDC	IL-27	CD8+ T cell
pDC	IL-27	γδ T cell
pDC	IL-27	Treg
pDC	IL-27	eTAC
pDC	IL-27	Mast cell
pDC	IL-12	NK cell
pDC	IL-12	Monocyte
pDC	IL-17D	ILC
pDC	IL-17D	Monocyte
pDC	IL-17D	Mast cell
pDC	LT-α1/β2	ILC
pDC	LT-α1/β2	pDC
pDC	LT-α1/β2	cDC1
pDC	LT-α1/β2	cDC2
pDC	LT-α1/β2	MigDC
pDC	LT-α1/β2	Langerhans
pDC	LT-α1/β2	eTAC
pDC	LT-α1/β2	Macrophage
pDC	LT-α1/β2	Monocyte
pDC	LT-α1/β2	Neutrophil
pDC	LT-α1/β2	Mast cell
pDC	FLT3L	pDC
pDC	FLT3L	cDC1
pDC	FLT3L	cDC2
pDC	FLT3L	MigDC
pDC	FLT3L	Langerhans
pDC	FLT3L	eTAC
pDC	EGF	pDC
pDC	TGF-β1	CD4+ T cell
pDC	TGF-β1	CD8+ T cell
pDC	TGF-β1	γδ T cell
pDC	TGF-β1	Treg
pDC	TGF-β1	NK cell
pDC	TGF-β1	ILC
pDC	TGF-β1	pDC
pDC	TGF-β1	cDC1
pDC	TGF-β1	cDC2
pDC	TGF-β1	eTAC
pDC	TGF-β1	Macrophage
pDC	TGF-β1	Monocyte
pDC	TGF-β1	Neutrophil
pDC	TGF-β1	Mast cell
pDC	LT-α2/β1	CD4+ T cell
pDC	LT-α2/β1	γδ T cell
pDC	LT-α2/β1	Treg
pDC	LT-α2/β1	NK cell
pDC	LT-α2/β1	ILC
pDC	LT-α2/β1	pDC
pDC	LT-α2/β1	cDC1
pDC	LT-α2/β1	cDC2
pDC	LT-α2/β1	MigDC
pDC	LT-α2/β1	Langerhans
pDC	LT-α2/β1	eTAC
pDC	LT-α2/β1	Macrophage
pDC	LT-α2/β1	Monocyte
pDC	LT-α2/β1	Neutrophil
pDC	LT-α2/β1	Mast cell
cDC1	IL-18	γδ T cell
cDC1	IL-18	NK cell
cDC1	IL-18	ILC
cDC1	IL-2	CD4+ T cell
cDC1	IL-2	CD8+ T cell
cDC1	IL-2	γδ T cell
cDC1	IL-2	Treg
cDC1	IL-2	NK cell
cDC1	IL-2	ILC
cDC1	IL-15	CD4+ T cell
cDC1	IL-15	CD8+ T cell
cDC1	IL-15	γδ T cell
cDC1	IL-15	Treg
cDC1	IL-15	NK cell
cDC1	IL-15	ILC
cDC1	IL-30	CD4+ T cell
cDC1	IL-30	CD8+ T cell
cDC1	IL-30	γδ T cell
cDC1	IL-30	Treg
cDC1	IL-30	eTAC
cDC1	IL-30	Mast cell
cDC1	IL-27	CD4+ T cell
cDC1	IL-27	CD8+ T cell
cDC1	IL-27	γδ T cell
cDC1	IL-27	Treg
cDC1	IL-27	eTAC
cDC1	IL-27	Mast cell
cDC1	IL-12	NK cell
cDC1	IL-12	Monocyte
cDC1	IL-23	γδ T cell
cDC1	IL-23	ILC
cDC1	LT-α1/β2	ILC
cDC1	LT-α1/β2	pDC
cDC1	LT-α1/β2	cDC1
cDC1	LT-α1/β2	cDC2
cDC1	LT-α1/β2	MigDC
cDC1	LT-α1/β2	Langerhans
cDC1	LT-α1/β2	eTAC
cDC1	LT-α1/β2	Macrophage
cDC1	LT-α1/β2	Monocyte
cDC1	LT-α1/β2	Neutrophil
cDC1	LT-α1/β2	Mast cell
cDC1	TNF-α	CD4+ T cell
cDC1	TNF-α	γδ T cell
cDC1	TNF-α	Treg
cDC1	TNF-α	NK cell
cDC1	TNF-α	ILC
cDC1	TNF-α	pDC
cDC1	TNF-α	cDC1
cDC1	TNF-α	cDC2
cDC1	TNF-α	MigDC
cDC1	TNF-α	Langerhans
cDC1	TNF-α	eTAC
cDC1	TNF-α	Macrophage
cDC1	TNF-α	Monocyte
cDC1	TNF-α	Neutrophil
cDC1	TNF-α	Mast cell
cDC1	4-1BBL	γδ T cell
cDC1	4-1BBL	Treg
cDC1	4-1BBL	NK cell
cDC1	4-1BBL	ILC
cDC1	4-1BBL	MigDC
cDC1	4-1BBL	Langerhans
cDC1	4-1BBL	eTAC
cDC1	TWEAK	B cell
cDC1	TWEAK	CD4+ T cell
cDC1	TWEAK	γδ T cell
cDC1	TWEAK	Treg
cDC1	TWEAK	NK cell
cDC1	TWEAK	cDC1
cDC1	TWEAK	cDC2
cDC1	TWEAK	Monocyte
cDC1	TWEAK	Mast cell
cDC1	TL1A	CD4+ T cell
cDC1	TL1A	γδ T cell
cDC1	TL1A	Treg
cDC1	TL1A	ILC
cDC1	TL1A	eTAC
cDC1	C5a	Monocyte
cDC1	C5a	Neutrophil
cDC1	FLT3L	pDC
cDC1	FLT3L	cDC1
cDC1	FLT3L	cDC2
cDC1	FLT3L	MigDC
cDC1	FLT3L	Langerhans
cDC1	FLT3L	eTAC
cDC1	TGF-β1	CD4+ T cell
cDC1	TGF-β1	CD8+ T cell
cDC1	TGF-β1	γδ T cell
cDC1	TGF-β1	Treg
cDC1	TGF-β1	NK cell
cDC1	TGF-β1	ILC
cDC1	TGF-β1	pDC
cDC1	TGF-β1	cDC1
cDC1	TGF-β1	cDC2
cDC1	TGF-β1	eTAC
cDC1	TGF-β1	Macrophage
cDC1	TGF-β1	Monocyte
cDC1	TGF-β1	Neutrophil
cDC1	TGF-β1	Mast cell
cDC1	LT-α2/β1	CD4+ T cell
cDC1	LT-α2/β1	γδ T cell
cDC1	LT-α2/β1	Treg
cDC1	LT-α2/β1	NK cell
cDC1	LT-α2/β1	ILC
cDC1	LT-α2/β1	pDC
cDC1	LT-α2/β1	cDC1
cDC1	LT-α2/β1	cDC2
cDC1	LT-α2/β1	MigDC
cDC1	LT-α2/β1	Langerhans
cDC1	LT-α2/β1	eTAC
cDC1	LT-α2/β1	Macrophage
cDC1	LT-α2/β1	Monocyte
cDC1	LT-α2/β1	Neutrophil
cDC1	LT-α2/β1	Mast cell
cDC2	IL-1Ra	γδ T cell
cDC2	IL-1Ra	ILC
cDC2	IL-1Ra	eTAC
cDC2	IL-18	γδ T cell
cDC2	IL-18	NK cell
cDC2	IL-18	ILC
cDC2	IL-2	CD4+ T cell
cDC2	IL-2	CD8+ T cell
cDC2	IL-2	γδ T cell
cDC2	IL-2	Treg
cDC2	IL-2	NK cell
cDC2	IL-2	ILC
cDC2	IL-11	pDC
cDC2	IL-11	cDC1
cDC2	IL-11	cDC2
cDC2	IL-11	Mast cell
cDC2	IL-30	CD4+ T cell
cDC2	IL-30	CD8+ T cell
cDC2	IL-30	γδ T cell
cDC2	IL-30	Treg
cDC2	IL-30	eTAC
cDC2	IL-30	Mast cell
cDC2	IL-27	CD4+ T cell
cDC2	IL-27	CD8+ T cell
cDC2	IL-27	γδ T cell
cDC2	IL-27	Treg
cDC2	IL-27	eTAC
cDC2	IL-27	Mast cell
cDC2	LT-α1/β2	ILC
cDC2	LT-α1/β2	pDC
cDC2	LT-α1/β2	cDC1
cDC2	LT-α1/β2	cDC2
cDC2	LT-α1/β2	MigDC
cDC2	LT-α1/β2	Langerhans
cDC2	LT-α1/β2	eTAC
cDC2	LT-α1/β2	Macrophage
cDC2	LT-α1/β2	Monocyte
cDC2	LT-α1/β2	Neutrophil
cDC2	LT-α1/β2	Mast cell
cDC2	TNF-α	CD4+ T cell
cDC2	TNF-α	γδ T cell
cDC2	TNF-α	Treg
cDC2	TNF-α	NK cell
cDC2	TNF-α	ILC
cDC2	TNF-α	pDC
cDC2	TNF-α	cDC1
cDC2	TNF-α	cDC2
cDC2	TNF-α	MigDC
cDC2	TNF-α	Langerhans
cDC2	TNF-α	eTAC
cDC2	TNF-α	Macrophage
cDC2	TNF-α	Monocyte
cDC2	TNF-α	Neutrophil
cDC2	TNF-α	Mast cell
cDC2	4-1BBL	γδ T cell
cDC2	4-1BBL	Treg
cDC2	4-1BBL	NK cell
cDC2	4-1BBL	ILC
cDC2	4-1BBL	MigDC
cDC2	4-1BBL	Langerhans
cDC2	4-1BBL	eTAC
cDC2	TWEAK	B cell
cDC2	TWEAK	CD4+ T cell
cDC2	TWEAK	γδ T cell
cDC2	TWEAK	Treg
cDC2	TWEAK	NK cell
cDC2	TWEAK	cDC1
cDC2	TWEAK	cDC2
cDC2	TWEAK	Monocyte
cDC2	TWEAK	Mast cell
cDC2	TL1A	CD4+ T cell
cDC2	TL1A	γδ T cell
cDC2	TL1A	Treg
cDC2	TL1A	ILC
cDC2	TL1A	eTAC
cDC2	C3a	Monocyte
cDC2	FLT3L	pDC
cDC2	FLT3L	cDC1
cDC2	FLT3L	cDC2
cDC2	FLT3L	MigDC
cDC2	FLT3L	Langerhans
cDC2	FLT3L	eTAC
cDC2	TGF-β1	CD4+ T cell
cDC2	TGF-β1	CD8+ T cell
cDC2	TGF-β1	γδ T cell
cDC2	TGF-β1	Treg
cDC2	TGF-β1	NK cell
cDC2	TGF-β1	ILC
cDC2	TGF-β1	pDC
cDC2	TGF-β1	cDC1
cDC2	TGF-β1	cDC2
cDC2	TGF-β1	eTAC
cDC2	TGF-β1	Macrophage
cDC2	TGF-β1	Monocyte
cDC2	TGF-β1	Neutrophil
cDC2	TGF-β1	Mast cell
cDC2	LT-α2/β1	CD4+ T cell
cDC2	LT-α2/β1	γδ T cell
cDC2	LT-α2/β1	Treg
cDC2	LT-α2/β1	NK cell
cDC2	LT-α2/β1	ILC
cDC2	LT-α2/β1	pDC
cDC2	LT-α2/β1	cDC1
cDC2	LT-α2/β1	cDC2
cDC2	LT-α2/β1	MigDC
cDC2	LT-α2/β1	Langerhans
cDC2	LT-α2/β1	eTAC
cDC2	LT-α2/β1	Macrophage
cDC2	LT-α2/β1	Monocyte
cDC2	LT-α2/β1	Neutrophil
cDC2	LT-α2/β1	Mast cell
MigDC	IL-18	γδ T cell
MigDC	IL-18	NK cell
MigDC	IL-18	ILC
MigDC	IL-15	CD4+ T cell
MigDC	IL-15	CD8+ T cell
MigDC	IL-15	γδ T cell
MigDC	IL-15	Treg
MigDC	IL-15	NK cell
MigDC	IL-15	ILC
MigDC	IL-11	pDC
MigDC	IL-11	cDC1
MigDC	IL-11	cDC2
MigDC	IL-11	Mast cell
MigDC	IL-30	CD4+ T cell
MigDC	IL-30	CD8+ T cell
MigDC	IL-30	γδ T cell
MigDC	IL-30	Treg
MigDC	IL-30	eTAC
MigDC	IL-30	Mast cell
MigDC	IL-27	CD4+ T cell
MigDC	IL-27	CD8+ T cell
MigDC	IL-27	γδ T cell
MigDC	IL-27	Treg
MigDC	IL-27	eTAC
MigDC	IL-27	Mast cell
MigDC	IL-12	NK cell
MigDC	IL-12	Monocyte
MigDC	IL-23	γδ T cell
MigDC	IL-23	ILC
MigDC	LT-α1/β2	ILC
MigDC	LT-α1/β2	pDC
MigDC	LT-α1/β2	cDC1
MigDC	LT-α1/β2	cDC2
MigDC	LT-α1/β2	MigDC
MigDC	LT-α1/β2	Langerhans
MigDC	LT-α1/β2	eTAC
MigDC	LT-α1/β2	Macrophage
MigDC	LT-α1/β2	Monocyte
MigDC	LT-α1/β2	Neutrophil
MigDC	LT-α1/β2	Mast cell
MigDC	TNF-α	CD4+ T cell
MigDC	TNF-α	γδ T cell
MigDC	TNF-α	Treg
MigDC	TNF-α	NK cell
MigDC	TNF-α	ILC
MigDC	TNF-α	pDC
MigDC	TNF-α	cDC1
MigDC	TNF-α	cDC2
MigDC	TNF-α	MigDC
MigDC	TNF-α	Langerhans
MigDC	TNF-α	eTAC
MigDC	TNF-α	Macrophage
MigDC	TNF-α	Monocyte
MigDC	TNF-α	Neutrophil
MigDC	TNF-α	Mast cell
MigDC	CD27L	B cell
MigDC	CD27L	CD4+ T cell
MigDC	CD27L	CD8+ T cell
MigDC	CD27L	γδ T cell
MigDC	CD27L	Treg
MigDC	CD27L	NK cell
MigDC	CD27L	ILC
MigDC	CD27L	pDC
MigDC	CD27L	Langerhans
MigDC	CD27L	eTAC
MigDC	4-1BBL	γδ T cell
MigDC	4-1BBL	Treg
MigDC	4-1BBL	NK cell
MigDC	4-1BBL	ILC
MigDC	4-1BBL	MigDC
MigDC	4-1BBL	Langerhans
MigDC	4-1BBL	eTAC
MigDC	TL1A	CD4+ T cell
MigDC	TL1A	γδ T cell
MigDC	TL1A	Treg
MigDC	TL1A	ILC
MigDC	TL1A	eTAC
MigDC	C5a	Monocyte
MigDC	C5a	Neutrophil
MigDC	FLT3L	pDC
MigDC	FLT3L	cDC1
MigDC	FLT3L	cDC2
MigDC	FLT3L	MigDC
MigDC	FLT3L	Langerhans
MigDC	FLT3L	eTAC
MigDC	M-CSF	cDC2
MigDC	M-CSF	Macrophage
MigDC	M-CSF	Monocyte
MigDC	M-CSF	Neutrophil
MigDC	TGF-β1	CD4+ T cell
MigDC	TGF-β1	CD8+ T cell
MigDC	TGF-β1	γδ T cell
MigDC	TGF-β1	Treg
MigDC	TGF-β1	NK cell
MigDC	TGF-β1	ILC
MigDC	TGF-β1	pDC
MigDC	TGF-β1	cDC1
MigDC	TGF-β1	cDC2
MigDC	TGF-β1	eTAC
MigDC	TGF-β1	Macrophage
MigDC	TGF-β1	Monocyte
MigDC	TGF-β1	Neutrophil
MigDC	TGF-β1	Mast cell
MigDC	AdipoQ	B cell
MigDC	AdipoQ	CD4+ T cell
MigDC	AdipoQ	CD8+ T cell
MigDC	AdipoQ	γδ T cell
MigDC	AdipoQ	Treg
MigDC	AdipoQ	NK cell
MigDC	AdipoQ	ILC
MigDC	AdipoQ	pDC
MigDC	AdipoQ	cDC1
MigDC	AdipoQ	cDC2
MigDC	AdipoQ	MigDC
MigDC	AdipoQ	Langerhans
MigDC	AdipoQ	eTAC
MigDC	AdipoQ	Macrophage
MigDC	AdipoQ	Monocyte
MigDC	AdipoQ	Neutrophil
MigDC	AdipoQ	Mast cell
MigDC	LT-α2/β1	CD4+ T cell
MigDC	LT-α2/β1	γδ T cell
MigDC	LT-α2/β1	Treg
MigDC	LT-α2/β1	NK cell
MigDC	LT-α2/β1	ILC
MigDC	LT-α2/β1	pDC
MigDC	LT-α2/β1	cDC1
MigDC	LT-α2/β1	cDC2
MigDC	LT-α2/β1	MigDC
MigDC	LT-α2/β1	Langerhans
MigDC	LT-α2/β1	eTAC
MigDC	LT-α2/β1	Macrophage
MigDC	LT-α2/β1	Monocyte
MigDC	LT-α2/β1	Neutrophil
MigDC	LT-α2/β1	Mast cell
Langerhans	IL-18	γδ T cell
Langerhans	IL-18	NK cell
Langerhans	IL-18	ILC
Langerhans	IL-2	CD4+ T cell
Langerhans	IL-2	CD8+ T cell
Langerhans	IL-2	γδ T cell
Langerhans	IL-2	Treg
Langerhans	IL-2	NK cell
Langerhans	IL-2	ILC
Langerhans	IL-7	CD4+ T cell
Langerhans	IL-7	CD8+ T cell
Langerhans	IL-7	γδ T cell
Langerhans	IL-7	Treg
Langerhans	IL-7	NK cell
Langerhans	IL-7	ILC
Langerhans	IL-7	pDC
Langerhans	IL-7	cDC2
Langerhans	IL-7	MigDC
Langerhans	IL-7	Langerhans
Langerhans	IL-7	eTAC
Langerhans	IL-7	Macrophage
Langerhans	IL-7	Monocyte
Langerhans	IL-7	Neutrophil
Langerhans	IL-7	Mast cell
Langerhans	IL-15	CD4+ T cell
Langerhans	IL-15	CD8+ T cell
Langerhans	IL-15	γδ T cell
Langerhans	IL-15	Treg
Langerhans	IL-15	NK cell
Langerhans	IL-15	ILC
Langerhans	IL-30	CD4+ T cell
Langerhans	IL-30	CD8+ T cell
Langerhans	IL-30	γδ T cell
Langerhans	IL-30	Treg
Langerhans	IL-30	eTAC
Langerhans	IL-30	Mast cell
Langerhans	IL-27	CD4+ T cell
Langerhans	IL-27	CD8+ T cell
Langerhans	IL-27	γδ T cell
Langerhans	IL-27	Treg
Langerhans	IL-27	eTAC
Langerhans	IL-27	Mast cell
Langerhans	IL-12	NK cell
Langerhans	IL-12	Monocyte
Langerhans	IL-23	γδ T cell
Langerhans	IL-23	ILC
Langerhans	LT-α1/β2	ILC
Langerhans	LT-α1/β2	pDC
Langerhans	LT-α1/β2	cDC1
Langerhans	LT-α1/β2	cDC2
Langerhans	LT-α1/β2	MigDC
Langerhans	LT-α1/β2	Langerhans
Langerhans	LT-α1/β2	eTAC
Langerhans	LT-α1/β2	Macrophage
Langerhans	LT-α1/β2	Monocyte
Langerhans	LT-α1/β2	Neutrophil
Langerhans	LT-α1/β2	Mast cell
Langerhans	CD27L	B cell
Langerhans	CD27L	CD4+ T cell
Langerhans	CD27L	CD8+ T cell
Langerhans	CD27L	γδ T cell
Langerhans	CD27L	Treg
Langerhans	CD27L	NK cell
Langerhans	CD27L	ILC
Langerhans	CD27L	pDC
Langerhans	CD27L	Langerhans
Langerhans	CD27L	eTAC
Langerhans	4-1BBL	γδ T cell
Langerhans	4-1BBL	Treg
Langerhans	4-1BBL	NK cell
Langerhans	4-1BBL	ILC
Langerhans	4-1BBL	MigDC
Langerhans	4-1BBL	Langerhans
Langerhans	4-1BBL	eTAC
Langerhans	TWEAK	B cell
Langerhans	TWEAK	CD4+ T cell
Langerhans	TWEAK	γδ T cell
Langerhans	TWEAK	Treg
Langerhans	TWEAK	NK cell
Langerhans	TWEAK	cDC1
Langerhans	TWEAK	cDC2
Langerhans	TWEAK	Monocyte
Langerhans	TWEAK	Mast cell
Langerhans	TL1A	CD4+ T cell
Langerhans	TL1A	γδ T cell
Langerhans	TL1A	Treg
Langerhans	TL1A	ILC
Langerhans	TL1A	eTAC
Langerhans	FLT3L	pDC
Langerhans	FLT3L	cDC1
Langerhans	FLT3L	cDC2
Langerhans	FLT3L	MigDC
Langerhans	FLT3L	Langerhans
Langerhans	FLT3L	eTAC
Langerhans	FGF-β	pDC
Langerhans	FGF-β	cDC1
Langerhans	FGF-β	cDC2
Langerhans	FGF-β	MigDC
Langerhans	FGF-β	eTAC
Langerhans	FGF-β	Macrophage
Langerhans	FGF-β	Mast cell
Langerhans	AdipoQ	B cell
Langerhans	AdipoQ	CD4+ T cell
Langerhans	AdipoQ	CD8+ T cell
Langerhans	AdipoQ	γδ T cell
Langerhans	AdipoQ	Treg
Langerhans	AdipoQ	NK cell
Langerhans	AdipoQ	ILC
Langerhans	AdipoQ	pDC
Langerhans	AdipoQ	cDC1
Langerhans	AdipoQ	cDC2
Langerhans	AdipoQ	MigDC
Langerhans	AdipoQ	Langerhans
Langerhans	AdipoQ	eTAC
Langerhans	AdipoQ	Macrophage
Langerhans	AdipoQ	Monocyte
Langerhans	AdipoQ	Neutrophil
Langerhans	AdipoQ	Mast cell
Langerhans	LT-α2/β1	CD4+ T cell
Langerhans	LT-α2/β1	γδ T cell
Langerhans	LT-α2/β1	Treg
Langerhans	LT-α2/β1	NK cell
Langerhans	LT-α2/β1	ILC
Langerhans	LT-α2/β1	pDC
Langerhans	LT-α2/β1	cDC1
Langerhans	LT-α2/β1	cDC2
Langerhans	LT-α2/β1	MigDC
Langerhans	LT-α2/β1	Langerhans
Langerhans	LT-α2/β1	eTAC
Langerhans	LT-α2/β1	Macrophage
Langerhans	LT-α2/β1	Monocyte
Langerhans	LT-α2/β1	Neutrophil
Langerhans	LT-α2/β1	Mast cell
eTAC	IL-18	γδ T cell
eTAC	IL-18	NK cell
eTAC	IL-18	ILC
eTAC	IL-2	CD4+ T cell
eTAC	IL-2	CD8+ T cell
eTAC	IL-2	γδ T cell
eTAC	IL-2	Treg
eTAC	IL-2	NK cell
eTAC	IL-2	ILC
eTAC	IL-7	CD4+ T cell
eTAC	IL-7	CD8+ T cell
eTAC	IL-7	γδ T cell
eTAC	IL-7	Treg
eTAC	IL-7	NK cell
eTAC	IL-7	ILC
eTAC	IL-7	pDC
eTAC	IL-7	cDC2
eTAC	IL-7	MigDC
eTAC	IL-7	Langerhans
eTAC	IL-7	eTAC
eTAC	IL-7	Macrophage
eTAC	IL-7	Monocyte
eTAC	IL-7	Neutrophil
eTAC	IL-7	Mast cell
eTAC	IL-15	CD4+ T cell
eTAC	IL-15	CD8+ T cell
eTAC	IL-15	γδ T cell
eTAC	IL-15	Treg
eTAC	IL-15	NK cell
eTAC	IL-15	ILC
eTAC	IL-21	B cell
eTAC	IL-21	CD4+ T cell
eTAC	IL-21	CD8+ T cell
eTAC	IL-21	γδ T cell
eTAC	IL-21	Treg
eTAC	IL-21	NK cell
eTAC	IL-21	pDC
eTAC	IL-21	cDC2
eTAC	IL-21	MigDC
eTAC	IL-21	Langerhans
eTAC	IL-21	eTAC
eTAC	IL-21	Macrophage
eTAC	IL-21	Monocyte
eTAC	IL-27	CD4+ T cell
eTAC	IL-27	CD8+ T cell
eTAC	IL-27	γδ T cell
eTAC	IL-27	Treg
eTAC	IL-27	eTAC
eTAC	IL-27	Mast cell
eTAC	CT-1	pDC
eTAC	CT-1	cDC2
eTAC	CT-1	Monocyte
eTAC	IL-23	γδ T cell
eTAC	IL-23	ILC
eTAC	IL-17D	ILC
eTAC	IL-17D	Monocyte
eTAC	IL-17D	Mast cell
eTAC	LT-α1/β2	ILC
eTAC	LT-α1/β2	pDC
eTAC	LT-α1/β2	cDC1
eTAC	LT-α1/β2	cDC2
eTAC	LT-α1/β2	MigDC
eTAC	LT-α1/β2	Langerhans
eTAC	LT-α1/β2	eTAC
eTAC	LT-α1/β2	Macrophage
eTAC	LT-α1/β2	Monocyte
eTAC	LT-α1/β2	Neutrophil
eTAC	LT-α1/β2	Mast cell
eTAC	TNF-α	CD4+ T cell
eTAC	TNF-α	γδ T cell
eTAC	TNF-α	Treg
eTAC	TNF-α	NK cell
eTAC	TNF-α	ILC
eTAC	TNF-α	pDC
eTAC	TNF-α	cDC1
eTAC	TNF-α	cDC2
eTAC	TNF-α	MigDC
eTAC	TNF-α	Langerhans
eTAC	TNF-α	eTAC
eTAC	TNF-α	Macrophage
eTAC	TNF-α	Monocyte
eTAC	TNF-α	Neutrophil
eTAC	TNF-α	Mast cell
eTAC	CD27L	B cell
eTAC	CD27L	CD4+ T cell
eTAC	CD27L	CD8+ T cell
eTAC	CD27L	γδ T cell
eTAC	CD27L	Treg
eTAC	CD27L	NK cell
eTAC	CD27L	ILC
eTAC	CD27L	pDC
eTAC	CD27L	Langerhans
eTAC	CD27L	eTAC
eTAC	4-1BBL	γδ T cell
eTAC	4-1BBL	Treg
eTAC	4-1BBL	NK cell
eTAC	4-1BBL	ILC
eTAC	4-1BBL	MigDC
eTAC	4-1BBL	Langerhans
eTAC	4-1BBL	eTAC
eTAC	TL1A	CD4+ T cell
eTAC	TL1A	γδ T cell
eTAC	TL1A	Treg
eTAC	TL1A	ILC
eTAC	TL1A	eTAC
eTAC	EGF	pDC
eTAC	VEGF	pDC
eTAC	VEGF	cDC2
eTAC	VEGF	Monocyte
eTAC	FGF-β	pDC
eTAC	FGF-β	cDC1
eTAC	FGF-β	cDC2
eTAC	FGF-β	MigDC
eTAC	FGF-β	eTAC
eTAC	FGF-β	Macrophage
eTAC	FGF-β	Mast cell
eTAC	TGF-β1	CD4+ T cell
eTAC	TGF-β1	CD8+ T cell
eTAC	TGF-β1	γδ T cell
eTAC	TGF-β1	Treg
eTAC	TGF-β1	NK cell
eTAC	TGF-β1	ILC
eTAC	TGF-β1	pDC
eTAC	TGF-β1	cDC1
eTAC	TGF-β1	cDC2
eTAC	TGF-β1	eTAC
eTAC	TGF-β1	Macrophage
eTAC	TGF-β1	Monocyte
eTAC	TGF-β1	Neutrophil
eTAC	TGF-β1	Mast cell
eTAC	AdipoQ	B cell
eTAC	AdipoQ	CD4+ T cell
eTAC	AdipoQ	CD8+ T cell
eTAC	AdipoQ	γδ T cell
eTAC	AdipoQ	Treg
eTAC	AdipoQ	NK cell
eTAC	AdipoQ	ILC
eTAC	AdipoQ	pDC
eTAC	AdipoQ	cDC1
eTAC	AdipoQ	cDC2
eTAC	AdipoQ	MigDC
eTAC	AdipoQ	Langerhans
eTAC	AdipoQ	eTAC
eTAC	AdipoQ	Macrophage
eTAC	AdipoQ	Monocyte
eTAC	AdipoQ	Neutrophil
eTAC	AdipoQ	Mast cell
eTAC	ADSF	B cell
eTAC	ADSF	CD4+ T cell
eTAC	ADSF	CD8+ T cell
eTAC	ADSF	γδ T cell
eTAC	ADSF	Treg
eTAC	ADSF	NK cell
eTAC	ADSF	ILC
eTAC	ADSF	pDC
eTAC	ADSF	cDC1
eTAC	ADSF	cDC2
eTAC	ADSF	MigDC
eTAC	ADSF	Langerhans
eTAC	ADSF	eTAC
eTAC	ADSF	Macrophage
eTAC	ADSF	Monocyte
eTAC	ADSF	Neutrophil
eTAC	ADSF	Mast cell
eTAC	LT-α2/β1	CD4+ T cell
eTAC	LT-α2/β1	γδ T cell
eTAC	LT-α2/β1	Treg
eTAC	LT-α2/β1	NK cell
eTAC	LT-α2/β1	ILC
eTAC	LT-α2/β1	pDC
eTAC	LT-α2/β1	cDC1
eTAC	LT-α2/β1	cDC2
eTAC	LT-α2/β1	MigDC
eTAC	LT-α2/β1	Langerhans
eTAC	LT-α2/β1	eTAC
eTAC	LT-α2/β1	Macrophage
eTAC	LT-α2/β1	Monocyte
eTAC	LT-α2/β1	Neutrophil
eTAC	LT-α2/β1	Mast cell
Macrophage	IL-1Ra	γδ T cell
Macrophage	IL-1Ra	ILC
Macrophage	IL-1Ra	eTAC
Macrophage	IL-18	γδ T cell
Macrophage	IL-18	NK cell
Macrophage	IL-18	ILC
Macrophage	IL-2	CD4+ T cell
Macrophage	IL-2	CD8+ T cell
Macrophage	IL-2	γδ T cell
Macrophage	IL-2	Treg
Macrophage	IL-2	NK cell
Macrophage	IL-2	ILC
Macrophage	TSLP	CD4+ T cell
Macrophage	TSLP	CD8+ T cell
Macrophage	TSLP	γδ T cell
Macrophage	TSLP	Treg
Macrophage	TSLP	NK cell
Macrophage	TSLP	ILC
Macrophage	TSLP	pDC
Macrophage	TSLP	cDC2
Macrophage	TSLP	MigDC
Macrophage	TSLP	Langerhans
Macrophage	TSLP	eTAC
Macrophage	TSLP	Macrophage
Macrophage	TSLP	Monocyte
Macrophage	TSLP	Neutrophil
Macrophage	TSLP	Mast cell
Macrophage	IL-15	CD4+ T cell
Macrophage	IL-15	CD8+ T cell
Macrophage	IL-15	γδ T cell
Macrophage	IL-15	Treg
Macrophage	IL-15	NK cell
Macrophage	IL-15	ILC
Macrophage	IL-30	CD4+ T cell
Macrophage	IL-30	CD8+ T cell
Macrophage	IL-30	γδ T cell
Macrophage	IL-30	Treg
Macrophage	IL-30	eTAC
Macrophage	IL-30	Mast cell
Macrophage	IL-27	CD4+ T cell
Macrophage	IL-27	CD8+ T cell
Macrophage	IL-27	γδ T cell
Macrophage	IL-27	Treg
Macrophage	IL-27	eTAC
Macrophage	IL-27	Mast cell
Macrophage	IL-12	NK cell
Macrophage	IL-12	Monocyte
Macrophage	IL-23	γδ T cell
Macrophage	IL-23	ILC
Macrophage	IL-10	B cell
Macrophage	IL-10	Treg
Macrophage	IL-10	NK cell
Macrophage	IL-10	pDC
Macrophage	IL-10	cDC1
Macrophage	IL-10	cDC2
Macrophage	IL-10	MigDC
Macrophage	IL-10	Langerhans
Macrophage	IL-10	eTAC
Macrophage	IL-10	Macrophage
Macrophage	IL-10	Monocyte
Macrophage	IL-10	Neutrophil
Macrophage	IL-10	Mast cell
Macrophage	LT-α1/β2	ILC
Macrophage	LT-α1/β2	pDC
Macrophage	LT-α1/β2	cDC1
Macrophage	LT-α1/β2	cDC2
Macrophage	LT-α1/β2	MigDC
Macrophage	LT-α1/β2	Langerhans
Macrophage	LT-α1/β2	eTAC
Macrophage	LT-α1/β2	Macrophage
Macrophage	LT-α1/β2	Monocyte
Macrophage	LT-α1/β2	Neutrophil
Macrophage	LT-α1/β2	Mast cell
Macrophage	TWEAK	B cell
Macrophage	TWEAK	CD4+ T cell
Macrophage	TWEAK	γδ T cell
Macrophage	TWEAK	Treg
Macrophage	TWEAK	NK cell
Macrophage	TWEAK	cDC1
Macrophage	TWEAK	cDC2
Macrophage	TWEAK	Monocyte
Macrophage	TWEAK	Mast cell
Macrophage	TL1A	CD4+ T cell
Macrophage	TL1A	γδ T cell
Macrophage	TL1A	Treg
Macrophage	TL1A	ILC
Macrophage	TL1A	eTAC
Macrophage	C3a	Monocyte
Macrophage	IGF-1	γδ T cell
Macrophage	IGF-1	Treg
Macrophage	IGF-1	ILC
Macrophage	IGF-1	pDC
Macrophage	IGF-1	cDC2
Macrophage	IGF-1	MigDC
Macrophage	IGF-1	Langerhans
Macrophage	IGF-1	eTAC
Macrophage	IGF-1	Neutrophil
Macrophage	IGF-1	Mast cell
Macrophage	TGF-β1	CD4+ T cell
Macrophage	TGF-β1	CD8+ T cell
Macrophage	TGF-β1	γδ T cell
Macrophage	TGF-β1	Treg
Macrophage	TGF-β1	NK cell
Macrophage	TGF-β1	ILC
Macrophage	TGF-β1	pDC
Macrophage	TGF-β1	cDC1
Macrophage	TGF-β1	cDC2
Macrophage	TGF-β1	eTAC
Macrophage	TGF-β1	Macrophage
Macrophage	TGF-β1	Monocyte
Macrophage	TGF-β1	Neutrophil
Macrophage	TGF-β1	Mast cell
Macrophage	LT-α2/β1	CD4+ T cell
Macrophage	LT-α2/β1	γδ T cell
Macrophage	LT-α2/β1	Treg
Macrophage	LT-α2/β1	NK cell
Macrophage	LT-α2/β1	ILC
Macrophage	LT-α2/β1	pDC
Macrophage	LT-α2/β1	cDC1
Macrophage	LT-α2/β1	cDC2
Macrophage	LT-α2/β1	MigDC
Macrophage	LT-α2/β1	Langerhans
Macrophage	LT-α2/β1	eTAC
Macrophage	LT-α2/β1	Macrophage
Macrophage	LT-α2/β1	Monocyte
Macrophage	LT-α2/β1	Neutrophil
Macrophage	LT-α2/β1	Mast cell
Monocyte	IL-1Ra	γδ T cell
Monocyte	IL-1Ra	ILC
Monocyte	IL-1Ra	eTAC
Monocyte	IL-18	γδ T cell
Monocyte	IL-18	NK cell
Monocyte	IL-18	ILC
Monocyte	IL-15	CD4+ T cell
Monocyte	IL-15	CD8+ T cell
Monocyte	IL-15	γδ T cell
Monocyte	IL-15	Treg
Monocyte	IL-15	NK cell
Monocyte	IL-15	ILC
Monocyte	IL-30	CD4+ T cell
Monocyte	IL-30	CD8+ T cell
Monocyte	IL-30	γδ T cell
Monocyte	IL-30	Treg
Monocyte	IL-30	eTAC
Monocyte	IL-30	Mast cell
Monocyte	IL-27	CD4+ T cell
Monocyte	IL-27	CD8+ T cell
Monocyte	IL-27	γδ T cell
Monocyte	IL-27	Treg
Monocyte	IL-27	eTAC
Monocyte	IL-27	Mast cell
Monocyte	IL-12	NK cell
Monocyte	IL-12	Monocyte
Monocyte	IL-23	γδ T cell
Monocyte	IL-23	ILC
Monocyte	LT-α1/β2	ILC
Monocyte	LT-α1/β2	pDC
Monocyte	LT-α1/β2	cDC1
Monocyte	LT-α1/β2	cDC2
Monocyte	LT-α1/β2	MigDC
Monocyte	LT-α1/β2	Langerhans
Monocyte	LT-α1/β2	eTAC
Monocyte	LT-α1/β2	Macrophage
Monocyte	LT-α1/β2	Monocyte
Monocyte	LT-α1/β2	Neutrophil
Monocyte	LT-α1/β2	Mast cell
Monocyte	TNF-α	CD4+ T cell
Monocyte	TNF-α	γδ T cell
Monocyte	TNF-α	Treg
Monocyte	TNF-α	NK cell
Monocyte	TNF-α	ILC
Monocyte	TNF-α	pDC
Monocyte	TNF-α	cDC1
Monocyte	TNF-α	cDC2
Monocyte	TNF-α	MigDC
Monocyte	TNF-α	Langerhans
Monocyte	TNF-α	eTAC
Monocyte	TNF-α	Macrophage
Monocyte	TNF-α	Monocyte
Monocyte	TNF-α	Neutrophil
Monocyte	TNF-α	Mast cell
Monocyte	4-1BBL	γδ T cell
Monocyte	4-1BBL	Treg
Monocyte	4-1BBL	NK cell
Monocyte	4-1BBL	ILC
Monocyte	4-1BBL	MigDC
Monocyte	4-1BBL	Langerhans
Monocyte	4-1BBL	eTAC
Monocyte	TWEAK	B cell
Monocyte	TWEAK	CD4+ T cell
Monocyte	TWEAK	γδ T cell
Monocyte	TWEAK	Treg
Monocyte	TWEAK	NK cell
Monocyte	TWEAK	cDC1
Monocyte	TWEAK	cDC2
Monocyte	TWEAK	Monocyte
Monocyte	TWEAK	Mast cell
Monocyte	LIGHT	B cell
Monocyte	LIGHT	CD4+ T cell
Monocyte	LIGHT	CD8+ T cell
Monocyte	LIGHT	γδ T cell
Monocyte	LIGHT	Treg
Monocyte	LIGHT	NK cell
Monocyte	LIGHT	pDC
Monocyte	LIGHT	cDC1
Monocyte	LIGHT	cDC2
Monocyte	LIGHT	MigDC
Monocyte	LIGHT	eTAC
Monocyte	LIGHT	Macrophage
Monocyte	LIGHT	Monocyte
Monocyte	LIGHT	Neutrophil
Monocyte	LIGHT	Mast cell
Monocyte	TL1A	CD4+ T cell
Monocyte	TL1A	γδ T cell
Monocyte	TL1A	Treg
Monocyte	TL1A	ILC
Monocyte	TL1A	eTAC
Monocyte	C3a	Monocyte
Monocyte	FLT3L	pDC
Monocyte	FLT3L	cDC1
Monocyte	FLT3L	cDC2
Monocyte	FLT3L	MigDC
Monocyte	FLT3L	Langerhans
Monocyte	FLT3L	eTAC
Monocyte	TGF-β1	CD4+ T cell
Monocyte	TGF-β1	CD8+ T cell
Monocyte	TGF-β1	γδ T cell
Monocyte	TGF-β1	Treg
Monocyte	TGF-β1	NK cell
Monocyte	TGF-β1	ILC
Monocyte	TGF-β1	pDC
Monocyte	TGF-β1	cDC1
Monocyte	TGF-β1	cDC2
Monocyte	TGF-β1	eTAC
Monocyte	TGF-β1	Macrophage
Monocyte	TGF-β1	Monocyte
Monocyte	TGF-β1	Neutrophil
Monocyte	TGF-β1	Mast cell
Monocyte	LT-α2/β1	CD4+ T cell
Monocyte	LT-α2/β1	γδ T cell
Monocyte	LT-α2/β1	Treg
Monocyte	LT-α2/β1	NK cell
Monocyte	LT-α2/β1	ILC
Monocyte	LT-α2/β1	pDC
Monocyte	LT-α2/β1	cDC1
Monocyte	LT-α2/β1	cDC2
Monocyte	LT-α2/β1	MigDC
Monocyte	LT-α2/β1	Langerhans
Monocyte	LT-α2/β1	eTAC
Monocyte	LT-α2/β1	Macrophage
Monocyte	LT-α2/β1	Monocyte
Monocyte	LT-α2/β1	Neutrophil
Monocyte	LT-α2/β1	Mast cell
Neutrophil	IL-1Ra	γδ T cell
Neutrophil	IL-1Ra	ILC
Neutrophil	IL-1Ra	eTAC
Neutrophil	IL-18	γδ T cell
Neutrophil	IL-18	NK cell
Neutrophil	IL-18	ILC
Neutrophil	IL-15	CD4+ T cell
Neutrophil	IL-15	CD8+ T cell
Neutrophil	IL-15	γδ T cell
Neutrophil	IL-15	Treg
Neutrophil	IL-15	NK cell
Neutrophil	IL-15	ILC
Neutrophil	IL-5	Mast cell
Neutrophil	IL-30	CD4+ T cell
Neutrophil	IL-30	CD8+ T cell
Neutrophil	IL-30	γδ T cell
Neutrophil	IL-30	Treg
Neutrophil	IL-30	eTAC
Neutrophil	IL-30	Mast cell
Neutrophil	IL-27	CD4+ T cell
Neutrophil	IL-27	CD8+ T cell
Neutrophil	IL-27	γδ T cell
Neutrophil	IL-27	Treg
Neutrophil	IL-27	eTAC
Neutrophil	IL-27	Mast cell
Neutrophil	IL-23	γδ T cell
Neutrophil	IL-23	ILC
Neutrophil	LT-α1/β2	ILC
Neutrophil	LT-α1/β2	pDC
Neutrophil	LT-α1/β2	cDC1
Neutrophil	LT-α1/β2	cDC2
Neutrophil	LT-α1/β2	MigDC
Neutrophil	LT-α1/β2	Langerhans
Neutrophil	LT-α1/β2	eTAC
Neutrophil	LT-α1/β2	Macrophage
Neutrophil	LT-α1/β2	Monocyte
Neutrophil	LT-α1/β2	Neutrophil
Neutrophil	LT-α1/β2	Mast cell
Neutrophil	TNF-α	CD4+ T cell
Neutrophil	TNF-α	γδ T cell
Neutrophil	TNF-α	Treg
Neutrophil	TNF-α	NK cell
Neutrophil	TNF-α	ILC
Neutrophil	TNF-α	pDC
Neutrophil	TNF-α	cDC1
Neutrophil	TNF-α	cDC2
Neutrophil	TNF-α	MigDC
Neutrophil	TNF-α	Langerhans
Neutrophil	TNF-α	eTAC
Neutrophil	TNF-α	Macrophage
Neutrophil	TNF-α	Monocyte
Neutrophil	TNF-α	Neutrophil
Neutrophil	TNF-α	Mast cell
Neutrophil	BAFF	B cell
Neutrophil	BAFF	Treg
Neutrophil	BAFF	pDC
Neutrophil	BAFF	cDC1
Neutrophil	BAFF	cDC2
Neutrophil	BAFF	eTAC
Neutrophil	BAFF	Macrophage
Neutrophil	BAFF	Monocyte
Neutrophil	BAFF	Mast cell
Neutrophil	LIGHT	B cell
Neutrophil	LIGHT	CD4+ T cell
Neutrophil	LIGHT	CD8+ T cell
Neutrophil	LIGHT	γδ T cell
Neutrophil	LIGHT	Treg
Neutrophil	LIGHT	NK cell
Neutrophil	LIGHT	pDC
Neutrophil	LIGHT	cDC1
Neutrophil	LIGHT	cDC2
Neutrophil	LIGHT	MigDC
Neutrophil	LIGHT	eTAC
Neutrophil	LIGHT	Macrophage
Neutrophil	LIGHT	Monocyte
Neutrophil	LIGHT	Neutrophil
Neutrophil	LIGHT	Mast cell
Neutrophil	C3a	Monocyte
Neutrophil	M-CSF	cDC2
Neutrophil	M-CSF	Macrophage
Neutrophil	M-CSF	Monocyte
Neutrophil	M-CSF	Neutrophil
Neutrophil	TGF-β1	CD4+ T cell
Neutrophil	TGF-β1	CD8+ T cell
Neutrophil	TGF-β1	γδ T cell
Neutrophil	TGF-β1	Treg
Neutrophil	TGF-β1	NK cell
Neutrophil	TGF-β1	ILC
Neutrophil	TGF-β1	pDC
Neutrophil	TGF-β1	cDC1
Neutrophil	TGF-β1	cDC2
Neutrophil	TGF-β1	eTAC
Neutrophil	TGF-β1	Macrophage
Neutrophil	TGF-β1	Monocyte
Neutrophil	TGF-β1	Neutrophil
Neutrophil	TGF-β1	Mast cell
Neutrophil	ADSF	B cell
Neutrophil	ADSF	CD4+ T cell
Neutrophil	ADSF	CD8+ T cell
Neutrophil	ADSF	γδ T cell
Neutrophil	ADSF	Treg
Neutrophil	ADSF	NK cell
Neutrophil	ADSF	ILC
Neutrophil	ADSF	pDC
Neutrophil	ADSF	cDC1
Neutrophil	ADSF	cDC2
Neutrophil	ADSF	MigDC
Neutrophil	ADSF	Langerhans
Neutrophil	ADSF	eTAC
Neutrophil	ADSF	Macrophage
Neutrophil	ADSF	Monocyte
Neutrophil	ADSF	Neutrophil
Neutrophil	ADSF	Mast cell
Neutrophil	LT-α2/β1	CD4+ T cell
Neutrophil	LT-α2/β1	γδ T cell
Neutrophil	LT-α2/β1	Treg
Neutrophil	LT-α2/β1	NK cell
Neutrophil	LT-α2/β1	ILC
Neutrophil	LT-α2/β1	pDC
Neutrophil	LT-α2/β1	cDC1
Neutrophil	LT-α2/β1	cDC2
Neutrophil	LT-α2/β1	MigDC
Neutrophil	LT-α2/β1	Langerhans
Neutrophil	LT-α2/β1	eTAC
Neutrophil	LT-α2/β1	Macrophage
Neutrophil	LT-α2/β1	Monocyte
Neutrophil	LT-α2/β1	Neutrophil
Neutrophil	LT-α2/β1	Mast cell
Mast cell	IL-18	γδ T cell
Mast cell	IL-18	NK cell
Mast cell	IL-18	ILC
Mast cell	IL-4	B cell
Mast cell	IL-4	CD4+ T cell
Mast cell	IL-4	CD8+ T cell
Mast cell	IL-4	γδ T cell
Mast cell	IL-4	Treg
Mast cell	IL-4	NK cell
Mast cell	IL-4	ILC
Mast cell	IL-4	pDC
Mast cell	IL-4	cDC1
Mast cell	IL-4	cDC2
Mast cell	IL-4	MigDC
Mast cell	IL-4	Langerhans
Mast cell	IL-4	eTAC
Mast cell	IL-4	Macrophage
Mast cell	IL-4	Monocyte
Mast cell	IL-4	Neutrophil
Mast cell	IL-4	Mast cell
Mast cell	IL-13	cDC1
Mast cell	IL-13	cDC2
Mast cell	IL-13	MigDC
Mast cell	IL-13	Langerhans
Mast cell	IL-13	eTAC
Mast cell	IL-13	Macrophage
Mast cell	IL-13	Monocyte
Mast cell	IL-13	Neutrophil
Mast cell	IL-15	CD4+ T cell
Mast cell	IL-15	CD8+ T cell
Mast cell	IL-15	γδ T cell
Mast cell	IL-15	Treg
Mast cell	IL-15	NK cell
Mast cell	IL-15	ILC
Mast cell	GM-CSF	pDC
Mast cell	GM-CSF	cDC1
Mast cell	GM-CSF	cDC2
Mast cell	GM-CSF	MigDC
Mast cell	GM-CSF	Langerhans
Mast cell	GM-CSF	eTAC
Mast cell	GM-CSF	Macrophage
Mast cell	GM-CSF	Monocyte
Mast cell	GM-CSF	Neutrophil
Mast cell	GM-CSF	Mast cell
Mast cell	IL-27	CD4+ T cell
Mast cell	IL-27	CD8+ T cell
[truncated: 779 more rows]

## Sheet: Diff-Response-Minus-Receptor
Celltype_producer	Cytokine	Celltype_receiver
B cell	IL-27	B cell
B cell	IL-27	NK cell
B cell	IL-27	pDC
B cell	IL-27	cDC1
B cell	IL-27	cDC2
B cell	IL-27	MigDC
B cell	IL-12	B cell
B cell	IL-12	CD4+ T cell
B cell	IL-12	CD8+ T cell
B cell	IL-12	γδ T cell
B cell	IL-12	Treg
B cell	IL-12	cDC1
B cell	IL-12	cDC2
B cell	IL-12	Macrophage
B cell	IL-23	B cell
B cell	LT-α1/β2	B cell
CD4+ T cell	IL-2	B cell
CD4+ T cell	IL-2	pDC
CD4+ T cell	IL-2	cDC1
CD4+ T cell	IL-2	cDC2
CD4+ T cell	IL-2	MigDC
CD4+ T cell	IL-2	Macrophage
CD4+ T cell	IL-2	Monocyte
CD4+ T cell	IL-5	B cell
CD4+ T cell	IL-5	NK cell
CD4+ T cell	IL-5	cDC2
CD4+ T cell	IL-5	Macrophage
CD4+ T cell	LT-α1/β2	B cell
CD4+ T cell	TNF-α	B cell
CD4+ T cell	TNF-α	CD8+ T cell
CD4+ T cell	CD40L	γδ T cell
CD4+ T cell	CD40L	NK cell
CD4+ T cell	CD40L	pDC
CD8+ T cell	IL-2	B cell
CD8+ T cell	IL-2	pDC
CD8+ T cell	IL-2	cDC1
CD8+ T cell	IL-2	cDC2
CD8+ T cell	IL-2	MigDC
CD8+ T cell	IL-2	Macrophage
CD8+ T cell	IL-2	Monocyte
CD8+ T cell	LT-α1/β2	B cell
CD8+ T cell	TRAIL	Mast cell
γδ T cell	IL-2	B cell
γδ T cell	IL-2	pDC
γδ T cell	IL-2	cDC1
γδ T cell	IL-2	cDC2
γδ T cell	IL-2	MigDC
γδ T cell	IL-2	Macrophage
γδ T cell	IL-2	Monocyte
γδ T cell	IL-13	CD4+ T cell
γδ T cell	IL-13	γδ T cell
γδ T cell	IL-5	B cell
γδ T cell	IL-5	NK cell
γδ T cell	IL-5	cDC2
γδ T cell	IL-5	Macrophage
γδ T cell	GM-CSF	B cell
γδ T cell	GM-CSF	γδ T cell
γδ T cell	GM-CSF	NK cell
γδ T cell	LT-α1/β2	B cell
γδ T cell	TNF-α	B cell
γδ T cell	TNF-α	CD8+ T cell
γδ T cell	CD40L	γδ T cell
γδ T cell	CD40L	NK cell
γδ T cell	CD40L	pDC
γδ T cell	FasL	NK cell
γδ T cell	4-1BBL	B cell
γδ T cell	TRAIL	Mast cell
γδ T cell	RANKL	γδ T cell
γδ T cell	RANKL	NK cell
Treg	IL-2	B cell
Treg	IL-2	pDC
Treg	IL-2	cDC1
Treg	IL-2	cDC2
Treg	IL-2	MigDC
Treg	IL-2	Macrophage
Treg	IL-2	Monocyte
Treg	IL-27	B cell
Treg	IL-27	NK cell
Treg	IL-27	pDC
Treg	IL-27	cDC1
Treg	IL-27	cDC2
Treg	IL-27	MigDC
Treg	LT-α1/β2	B cell
Treg	TNF-α	B cell
Treg	TNF-α	CD8+ T cell
Treg	CD40L	γδ T cell
Treg	CD40L	NK cell
Treg	CD40L	pDC
Treg	4-1BBL	B cell
Treg	TRAIL	Mast cell
Treg	RANKL	γδ T cell
Treg	RANKL	NK cell
Treg	TL1A	CD8+ T cell
Treg	TL1A	NK cell
Treg	TL1A	cDC1
Treg	TL1A	cDC2
Treg	TL1A	MigDC
NK cell	IL-2	B cell
NK cell	IL-2	pDC
NK cell	IL-2	cDC1
NK cell	IL-2	cDC2
NK cell	IL-2	MigDC
NK cell	IL-2	Macrophage
NK cell	IL-2	Monocyte
NK cell	GM-CSF	B cell
NK cell	GM-CSF	γδ T cell
NK cell	GM-CSF	NK cell
NK cell	OSM	CD4+ T cell
NK cell	OSM	CD8+ T cell
NK cell	OSM	γδ T cell
NK cell	OSM	Treg
NK cell	OSM	NK cell
NK cell	OSM	cDC1
NK cell	OSM	cDC2
NK cell	OSM	MigDC
NK cell	IFN-γ	NK cell
NK cell	LT-α1/β2	B cell
NK cell	TNF-α	B cell
NK cell	TNF-α	CD8+ T cell
NK cell	FasL	NK cell
NK cell	4-1BBL	B cell
NK cell	TRAIL	Mast cell
ILC	IL-2	B cell
ILC	IL-2	pDC
ILC	IL-2	cDC1
ILC	IL-2	cDC2
ILC	IL-2	MigDC
ILC	IL-2	Macrophage
ILC	IL-2	Monocyte
ILC	GM-CSF	B cell
ILC	GM-CSF	γδ T cell
ILC	GM-CSF	NK cell
ILC	IL-27	B cell
ILC	IL-27	NK cell
ILC	IL-27	pDC
ILC	IL-27	cDC1
ILC	IL-27	cDC2
ILC	IL-27	MigDC
ILC	LIF	γδ T cell
ILC	LIF	NK cell
ILC	LIF	cDC1
ILC	LIF	MigDC
ILC	LIF	Macrophage
ILC	OSM	CD4+ T cell
ILC	OSM	CD8+ T cell
ILC	OSM	γδ T cell
ILC	OSM	Treg
ILC	OSM	NK cell
ILC	OSM	cDC1
ILC	OSM	cDC2
ILC	OSM	MigDC
ILC	LT-α1/β2	B cell
ILC	TNF-α	B cell
ILC	TNF-α	CD8+ T cell
ILC	4-1BBL	B cell
ILC	TRAIL	Mast cell
ILC	RANKL	γδ T cell
ILC	RANKL	NK cell
ILC	TL1A	CD8+ T cell
ILC	TL1A	NK cell
ILC	TL1A	cDC1
ILC	TL1A	cDC2
ILC	TL1A	MigDC
ILC	EGF	B cell
ILC	EGF	γδ T cell
ILC	EGF	cDC1
ILC	EGF	cDC2
pDC	IL-27	B cell
pDC	IL-27	NK cell
pDC	IL-27	pDC
pDC	IL-27	cDC1
pDC	IL-27	cDC2
pDC	IL-27	MigDC
pDC	IL-12	B cell
pDC	IL-12	CD4+ T cell
pDC	IL-12	CD8+ T cell
pDC	IL-12	γδ T cell
pDC	IL-12	Treg
pDC	IL-12	cDC1
pDC	IL-12	cDC2
pDC	IL-12	Macrophage
pDC	IL-17D	CD4+ T cell
pDC	IL-17D	CD8+ T cell
pDC	LT-α1/β2	B cell
pDC	EGF	B cell
pDC	EGF	γδ T cell
pDC	EGF	cDC1
pDC	EGF	cDC2
cDC1	IL-1β	B cell
cDC1	IL-1β	CD4+ T cell
cDC1	IL-1β	CD8+ T cell
cDC1	IL-1β	γδ T cell
cDC1	IL-1β	Treg
cDC1	IL-1β	NK cell
cDC1	IL-1β	ILC
cDC1	IL-1β	pDC
cDC1	IL-1β	cDC1
cDC1	IL-1β	cDC2
cDC1	IL-1β	MigDC
cDC1	IL-1β	Langerhans
cDC1	IL-1β	Macrophage
cDC1	IL-1β	Monocyte
cDC1	IL-1β	Neutrophil
cDC1	IL-1β	Mast cell
cDC1	IL-18	B cell
cDC1	IL-18	CD4+ T cell
cDC1	IL-18	CD8+ T cell
cDC1	IL-18	Treg
cDC1	IL-18	pDC
cDC1	IL-18	cDC1
cDC1	IL-18	cDC2
cDC1	IL-18	MigDC
cDC1	IL-18	Langerhans
cDC1	IL-18	Macrophage
cDC1	IL-18	Monocyte
cDC1	IL-18	Neutrophil
cDC1	IL-18	Mast cell
cDC1	IL-2	B cell
cDC1	IL-2	pDC
cDC1	IL-2	cDC1
cDC1	IL-2	cDC2
cDC1	IL-2	MigDC
cDC1	IL-2	Macrophage
cDC1	IL-2	Monocyte
cDC1	IL-15	B cell
cDC1	IL-15	pDC
cDC1	IL-15	cDC1
cDC1	IL-15	cDC2
cDC1	IL-15	MigDC
cDC1	IL-15	Langerhans
cDC1	IL-15	eTAC
cDC1	IL-15	Macrophage
cDC1	IL-15	Monocyte
cDC1	IL-15	Neutrophil
cDC1	IL-15	Mast cell
cDC1	IL-27	B cell
cDC1	IL-27	NK cell
cDC1	IL-27	pDC
cDC1	IL-27	cDC1
cDC1	IL-27	cDC2
cDC1	IL-27	MigDC
cDC1	IL-12	B cell
cDC1	IL-12	CD4+ T cell
cDC1	IL-12	CD8+ T cell
cDC1	IL-12	γδ T cell
cDC1	IL-12	Treg
cDC1	IL-12	cDC1
cDC1	IL-12	cDC2
cDC1	IL-12	Macrophage
cDC1	IL-23	B cell
cDC1	LT-α1/β2	B cell
cDC1	TNF-α	B cell
cDC1	TNF-α	CD8+ T cell
cDC1	4-1BBL	B cell
cDC1	TL1A	CD8+ T cell
cDC1	TL1A	NK cell
cDC1	TL1A	cDC1
cDC1	TL1A	cDC2
cDC1	TL1A	MigDC
cDC1	C5a	cDC1
cDC2	IL-1α	B cell
cDC2	IL-1α	CD4+ T cell
cDC2	IL-1α	CD8+ T cell
cDC2	IL-1α	γδ T cell
cDC2	IL-1α	Treg
cDC2	IL-1α	NK cell
cDC2	IL-1α	ILC
cDC2	IL-1α	pDC
cDC2	IL-1α	cDC1
cDC2	IL-1α	cDC2
cDC2	IL-1α	MigDC
cDC2	IL-1α	Langerhans
cDC2	IL-1α	Macrophage
cDC2	IL-1α	Monocyte
cDC2	IL-1α	Neutrophil
cDC2	IL-1α	Mast cell
cDC2	IL-1β	B cell
cDC2	IL-1β	CD4+ T cell
cDC2	IL-1β	CD8+ T cell
cDC2	IL-1β	γδ T cell
cDC2	IL-1β	Treg
cDC2	IL-1β	NK cell
cDC2	IL-1β	ILC
cDC2	IL-1β	pDC
cDC2	IL-1β	cDC1
cDC2	IL-1β	cDC2
cDC2	IL-1β	MigDC
cDC2	IL-1β	Langerhans
cDC2	IL-1β	Macrophage
cDC2	IL-1β	Monocyte
cDC2	IL-1β	Neutrophil
cDC2	IL-1β	Mast cell
cDC2	IL-18	B cell
cDC2	IL-18	CD4+ T cell
cDC2	IL-18	CD8+ T cell
cDC2	IL-18	Treg
cDC2	IL-18	pDC
cDC2	IL-18	cDC1
cDC2	IL-18	cDC2
cDC2	IL-18	MigDC
cDC2	IL-18	Langerhans
cDC2	IL-18	Macrophage
cDC2	IL-18	Monocyte
cDC2	IL-18	Neutrophil
cDC2	IL-18	Mast cell
cDC2	IL-2	B cell
cDC2	IL-2	pDC
cDC2	IL-2	cDC1
cDC2	IL-2	cDC2
cDC2	IL-2	MigDC
cDC2	IL-2	Macrophage
cDC2	IL-2	Monocyte
cDC2	IL-11	NK cell
cDC2	IL-27	B cell
cDC2	IL-27	NK cell
cDC2	IL-27	pDC
cDC2	IL-27	cDC1
cDC2	IL-27	cDC2
cDC2	IL-27	MigDC
cDC2	LT-α1/β2	B cell
cDC2	TNF-α	B cell
cDC2	TNF-α	CD8+ T cell
cDC2	4-1BBL	B cell
cDC2	TL1A	CD8+ T cell
cDC2	TL1A	NK cell
cDC2	TL1A	cDC1
cDC2	TL1A	cDC2
cDC2	TL1A	MigDC
MigDC	IL-18	B cell
MigDC	IL-18	CD4+ T cell
MigDC	IL-18	CD8+ T cell
MigDC	IL-18	Treg
MigDC	IL-18	pDC
MigDC	IL-18	cDC1
MigDC	IL-18	cDC2
MigDC	IL-18	MigDC
MigDC	IL-18	Langerhans
MigDC	IL-18	Macrophage
MigDC	IL-18	Monocyte
MigDC	IL-18	Neutrophil
MigDC	IL-18	Mast cell
MigDC	IL-15	B cell
MigDC	IL-15	pDC
MigDC	IL-15	cDC1
MigDC	IL-15	cDC2
MigDC	IL-15	MigDC
MigDC	IL-15	Langerhans
MigDC	IL-15	eTAC
MigDC	IL-15	Macrophage
MigDC	IL-15	Monocyte
MigDC	IL-15	Neutrophil
MigDC	IL-15	Mast cell
MigDC	IL-11	NK cell
MigDC	IL-27	B cell
MigDC	IL-27	NK cell
MigDC	IL-27	pDC
MigDC	IL-27	cDC1
MigDC	IL-27	cDC2
MigDC	IL-27	MigDC
MigDC	IL-12	B cell
MigDC	IL-12	CD4+ T cell
MigDC	IL-12	CD8+ T cell
MigDC	IL-12	γδ T cell
MigDC	IL-12	Treg
MigDC	IL-12	cDC1
MigDC	IL-12	cDC2
MigDC	IL-12	Macrophage
MigDC	IL-23	B cell
MigDC	LT-α1/β2	B cell
MigDC	TNF-α	B cell
MigDC	TNF-α	CD8+ T cell
MigDC	4-1BBL	B cell
MigDC	TL1A	CD8+ T cell
MigDC	TL1A	NK cell
MigDC	TL1A	cDC1
MigDC	TL1A	cDC2
MigDC	TL1A	MigDC
MigDC	C5a	cDC1
MigDC	M-CSF	γδ T cell
MigDC	M-CSF	Mast cell
Langerhans	IL-18	B cell
Langerhans	IL-18	CD4+ T cell
Langerhans	IL-18	CD8+ T cell
Langerhans	IL-18	Treg
Langerhans	IL-18	pDC
Langerhans	IL-18	cDC1
Langerhans	IL-18	cDC2
Langerhans	IL-18	MigDC
Langerhans	IL-18	Langerhans
Langerhans	IL-18	Macrophage
Langerhans	IL-18	Monocyte
Langerhans	IL-18	Neutrophil
Langerhans	IL-18	Mast cell
Langerhans	IL-2	B cell
Langerhans	IL-2	pDC
Langerhans	IL-2	cDC1
Langerhans	IL-2	cDC2
Langerhans	IL-2	MigDC
Langerhans	IL-2	Macrophage
Langerhans	IL-2	Monocyte
Langerhans	IL-7	B cell
Langerhans	IL-7	cDC1
Langerhans	IL-15	B cell
Langerhans	IL-15	pDC
Langerhans	IL-15	cDC1
Langerhans	IL-15	cDC2
Langerhans	IL-15	MigDC
Langerhans	IL-15	Langerhans
Langerhans	IL-15	eTAC
Langerhans	IL-15	Macrophage
Langerhans	IL-15	Monocyte
Langerhans	IL-15	Neutrophil
Langerhans	IL-15	Mast cell
Langerhans	IL-27	B cell
Langerhans	IL-27	NK cell
Langerhans	IL-27	pDC
Langerhans	IL-27	cDC1
Langerhans	IL-27	cDC2
Langerhans	IL-27	MigDC
Langerhans	IL-12	B cell
Langerhans	IL-12	CD4+ T cell
Langerhans	IL-12	CD8+ T cell
Langerhans	IL-12	γδ T cell
Langerhans	IL-12	Treg
Langerhans	IL-12	cDC1
Langerhans	IL-12	cDC2
Langerhans	IL-12	Macrophage
Langerhans	IL-23	B cell
Langerhans	LT-α1/β2	B cell
Langerhans	4-1BBL	B cell
Langerhans	TL1A	CD8+ T cell
Langerhans	TL1A	NK cell
Langerhans	TL1A	cDC1
Langerhans	TL1A	cDC2
Langerhans	TL1A	MigDC
eTAC	IL-1β	B cell
eTAC	IL-1β	CD4+ T cell
eTAC	IL-1β	CD8+ T cell
eTAC	IL-1β	γδ T cell
eTAC	IL-1β	Treg
eTAC	IL-1β	NK cell
eTAC	IL-1β	ILC
eTAC	IL-1β	pDC
eTAC	IL-1β	cDC1
eTAC	IL-1β	cDC2
eTAC	IL-1β	MigDC
eTAC	IL-1β	Langerhans
eTAC	IL-1β	Macrophage
eTAC	IL-1β	Monocyte
eTAC	IL-1β	Neutrophil
eTAC	IL-1β	Mast cell
eTAC	IL-18	B cell
eTAC	IL-18	CD4+ T cell
eTAC	IL-18	CD8+ T cell
eTAC	IL-18	Treg
eTAC	IL-18	pDC
eTAC	IL-18	cDC1
eTAC	IL-18	cDC2
eTAC	IL-18	MigDC
eTAC	IL-18	Langerhans
eTAC	IL-18	Macrophage
eTAC	IL-18	Monocyte
eTAC	IL-18	Neutrophil
eTAC	IL-18	Mast cell
eTAC	IL-2	B cell
eTAC	IL-2	pDC
eTAC	IL-2	cDC1
eTAC	IL-2	cDC2
eTAC	IL-2	MigDC
eTAC	IL-2	Macrophage
eTAC	IL-2	Monocyte
eTAC	IL-7	B cell
eTAC	IL-7	cDC1
eTAC	IL-15	B cell
eTAC	IL-15	pDC
eTAC	IL-15	cDC1
eTAC	IL-15	cDC2
eTAC	IL-15	MigDC
eTAC	IL-15	Langerhans
eTAC	IL-15	eTAC
eTAC	IL-15	Macrophage
eTAC	IL-15	Monocyte
eTAC	IL-15	Neutrophil
eTAC	IL-15	Mast cell
eTAC	IL-27	B cell
eTAC	IL-27	NK cell
eTAC	IL-27	pDC
eTAC	IL-27	cDC1
eTAC	IL-27	cDC2
eTAC	IL-27	MigDC
eTAC	CT-1	Macrophage
eTAC	IL-23	B cell
eTAC	IL-17D	CD4+ T cell
eTAC	IL-17D	CD8+ T cell
eTAC	LT-α1/β2	B cell
eTAC	TNF-α	B cell
eTAC	TNF-α	CD8+ T cell
eTAC	4-1BBL	B cell
eTAC	TL1A	CD8+ T cell
eTAC	TL1A	NK cell
eTAC	TL1A	cDC1
eTAC	TL1A	cDC2
eTAC	TL1A	MigDC
eTAC	EGF	B cell
eTAC	EGF	γδ T cell
eTAC	EGF	cDC1
eTAC	EGF	cDC2
Macrophage	IL-1α	B cell
Macrophage	IL-1α	CD4+ T cell
Macrophage	IL-1α	CD8+ T cell
Macrophage	IL-1α	γδ T cell
Macrophage	IL-1α	Treg
Macrophage	IL-1α	NK cell
Macrophage	IL-1α	ILC
Macrophage	IL-1α	pDC
Macrophage	IL-1α	cDC1
Macrophage	IL-1α	cDC2
Macrophage	IL-1α	MigDC
Macrophage	IL-1α	Langerhans
Macrophage	IL-1α	Macrophage
Macrophage	IL-1α	Monocyte
Macrophage	IL-1α	Neutrophil
Macrophage	IL-1α	Mast cell
Macrophage	IL-18	B cell
Macrophage	IL-18	CD4+ T cell
Macrophage	IL-18	CD8+ T cell
Macrophage	IL-18	Treg
Macrophage	IL-18	pDC
Macrophage	IL-18	cDC1
Macrophage	IL-18	cDC2
Macrophage	IL-18	MigDC
Macrophage	IL-18	Langerhans
Macrophage	IL-18	Macrophage
Macrophage	IL-18	Monocyte
Macrophage	IL-18	Neutrophil
Macrophage	IL-18	Mast cell
Macrophage	IL-2	B cell
Macrophage	IL-2	pDC
Macrophage	IL-2	cDC1
Macrophage	IL-2	cDC2
Macrophage	IL-2	MigDC
Macrophage	IL-2	Macrophage
Macrophage	IL-2	Monocyte
Macrophage	IL-15	B cell
Macrophage	IL-15	pDC
Macrophage	IL-15	cDC1
Macrophage	IL-15	cDC2
Macrophage	IL-15	MigDC
Macrophage	IL-15	Langerhans
Macrophage	IL-15	eTAC
Macrophage	IL-15	Macrophage
Macrophage	IL-15	Monocyte
Macrophage	IL-15	Neutrophil
Macrophage	IL-15	Mast cell
Macrophage	IL-27	B cell
Macrophage	IL-27	NK cell
Macrophage	IL-27	pDC
Macrophage	IL-27	cDC1
Macrophage	IL-27	cDC2
Macrophage	IL-27	MigDC
Macrophage	IL-12	B cell
Macrophage	IL-12	CD4+ T cell
Macrophage	IL-12	CD8+ T cell
Macrophage	IL-12	γδ T cell
Macrophage	IL-12	Treg
Macrophage	IL-12	cDC1
Macrophage	IL-12	cDC2
Macrophage	IL-12	Macrophage
Macrophage	IL-23	B cell
Macrophage	LT-α1/β2	B cell
Macrophage	TL1A	CD8+ T cell
Macrophage	TL1A	NK cell
Macrophage	TL1A	cDC1
Macrophage	TL1A	cDC2
Macrophage	TL1A	MigDC
Monocyte	IL-1β	B cell
Monocyte	IL-1β	CD4+ T cell
Monocyte	IL-1β	CD8+ T cell
Monocyte	IL-1β	γδ T cell
Monocyte	IL-1β	Treg
Monocyte	IL-1β	NK cell
Monocyte	IL-1β	ILC
Monocyte	IL-1β	pDC
Monocyte	IL-1β	cDC1
Monocyte	IL-1β	cDC2
Monocyte	IL-1β	MigDC
Monocyte	IL-1β	Langerhans
Monocyte	IL-1β	Macrophage
Monocyte	IL-1β	Monocyte
Monocyte	IL-1β	Neutrophil
Monocyte	IL-1β	Mast cell
Monocyte	IL-18	B cell
Monocyte	IL-18	CD4+ T cell
Monocyte	IL-18	CD8+ T cell
Monocyte	IL-18	Treg
Monocyte	IL-18	pDC
Monocyte	IL-18	cDC1
Monocyte	IL-18	cDC2
Monocyte	IL-18	MigDC
Monocyte	IL-18	Langerhans
Monocyte	IL-18	Macrophage
Monocyte	IL-18	Monocyte
Monocyte	IL-18	Neutrophil
Monocyte	IL-18	Mast cell
Monocyte	IL-15	B cell
Monocyte	IL-15	pDC
Monocyte	IL-15	cDC1
Monocyte	IL-15	cDC2
Monocyte	IL-15	MigDC
Monocyte	IL-15	Langerhans
Monocyte	IL-15	eTAC
Monocyte	IL-15	Macrophage
Monocyte	IL-15	Monocyte
Monocyte	IL-15	Neutrophil
Monocyte	IL-15	Mast cell
Monocyte	IL-27	B cell
Monocyte	IL-27	NK cell
Monocyte	IL-27	pDC
Monocyte	IL-27	cDC1
Monocyte	IL-27	cDC2
Monocyte	IL-27	MigDC
Monocyte	OSM	CD4+ T cell
Monocyte	OSM	CD8+ T cell
Monocyte	OSM	γδ T cell
Monocyte	OSM	Treg
Monocyte	OSM	NK cell
Monocyte	OSM	cDC1
Monocyte	OSM	cDC2
Monocyte	OSM	MigDC
Monocyte	IL-12	B cell
Monocyte	IL-12	CD4+ T cell
Monocyte	IL-12	CD8+ T cell
Monocyte	IL-12	γδ T cell
Monocyte	IL-12	Treg
Monocyte	IL-12	cDC1
Monocyte	IL-12	cDC2
Monocyte	IL-12	Macrophage
Monocyte	IL-23	B cell
Monocyte	LT-α1/β2	B cell
Monocyte	TNF-α	B cell
Monocyte	TNF-α	CD8+ T cell
Monocyte	4-1BBL	B cell
Monocyte	TL1A	CD8+ T cell
Monocyte	TL1A	NK cell
Monocyte	TL1A	cDC1
Monocyte	TL1A	cDC2
Monocyte	TL1A	MigDC
Neutrophil	IL-1α	B cell
Neutrophil	IL-1α	CD4+ T cell
Neutrophil	IL-1α	CD8+ T cell
Neutrophil	IL-1α	γδ T cell
Neutrophil	IL-1α	Treg
Neutrophil	IL-1α	NK cell
Neutrophil	IL-1α	ILC
Neutrophil	IL-1α	pDC
Neutrophil	IL-1α	cDC1
Neutrophil	IL-1α	cDC2
Neutrophil	IL-1α	MigDC
Neutrophil	IL-1α	Langerhans
Neutrophil	IL-1α	Macrophage
Neutrophil	IL-1α	Monocyte
Neutrophil	IL-1α	Neutrophil
Neutrophil	IL-1α	Mast cell
Neutrophil	IL-1β	B cell
Neutrophil	IL-1β	CD4+ T cell
Neutrophil	IL-1β	CD8+ T cell
Neutrophil	IL-1β	γδ T cell
Neutrophil	IL-1β	Treg
Neutrophil	IL-1β	NK cell
Neutrophil	IL-1β	ILC
Neutrophil	IL-1β	pDC
Neutrophil	IL-1β	cDC1
Neutrophil	IL-1β	cDC2
Neutrophil	IL-1β	MigDC
Neutrophil	IL-1β	Langerhans
Neutrophil	IL-1β	Macrophage
Neutrophil	IL-1β	Monocyte
Neutrophil	IL-1β	Neutrophil
Neutrophil	IL-1β	Mast cell
Neutrophil	IL-18	B cell
Neutrophil	IL-18	CD4+ T cell
Neutrophil	IL-18	CD8+ T cell
Neutrophil	IL-18	Treg
Neutrophil	IL-18	pDC
Neutrophil	IL-18	cDC1
Neutrophil	IL-18	cDC2
Neutrophil	IL-18	MigDC
Neutrophil	IL-18	Langerhans
Neutrophil	IL-18	Macrophage
Neutrophil	IL-18	Monocyte
Neutrophil	IL-18	Neutrophil
Neutrophil	IL-18	Mast cell
Neutrophil	IL-15	B cell
Neutrophil	IL-15	pDC
Neutrophil	IL-15	cDC1
Neutrophil	IL-15	cDC2
Neutrophil	IL-15	MigDC
Neutrophil	IL-15	Langerhans
Neutrophil	IL-15	eTAC
Neutrophil	IL-15	Macrophage
Neutrophil	IL-15	Monocyte
Neutrophil	IL-15	Neutrophil
Neutrophil	IL-15	Mast cell
Neutrophil	IL-5	B cell
Neutrophil	IL-5	NK cell
Neutrophil	IL-5	cDC2
Neutrophil	IL-5	Macrophage
Neutrophil	IL-27	B cell
Neutrophil	IL-27	NK cell
Neutrophil	IL-27	pDC
Neutrophil	IL-27	cDC1
Neutrophil	IL-27	cDC2
Neutrophil	IL-27	MigDC
Neutrophil	OSM	CD4+ T cell
Neutrophil	OSM	CD8+ T cell
Neutrophil	OSM	γδ T cell
Neutrophil	OSM	Treg
Neutrophil	OSM	NK cell
Neutrophil	OSM	cDC1
Neutrophil	OSM	cDC2
Neutrophil	OSM	MigDC
Neutrophil	IL-23	B cell
Neutrophil	LT-α1/β2	B cell
Neutrophil	TNF-α	B cell
Neutrophil	TNF-α	CD8+ T cell
Neutrophil	BAFF	γδ T cell
Neutrophil	BAFF	NK cell
Neutrophil	BAFF	MigDC
Neutrophil	M-CSF	γδ T cell
Neutrophil	M-CSF	Mast cell
Mast cell	IL-18	B cell
Mast cell	IL-18	CD4+ T cell
Mast cell	IL-18	CD8+ T cell
Mast cell	IL-18	Treg
Mast cell	IL-18	pDC
Mast cell	IL-18	cDC1
Mast cell	IL-18	cDC2
Mast cell	IL-18	MigDC
Mast cell	IL-18	Langerhans
Mast cell	IL-18	Macrophage
Mast cell	IL-18	Monocyte
Mast cell	IL-18	Neutrophil
Mast cell	IL-18	Mast cell
Mast cell	IL-13	CD4+ T cell
Mast cell	IL-13	γδ T cell
Mast cell	IL-15	B cell
Mast cell	IL-15	pDC
Mast cell	IL-15	cDC1
Mast cell	IL-15	cDC2
Mast cell	IL-15	MigDC
Mast cell	IL-15	Langerhans
Mast cell	IL-15	eTAC
Mast cell	IL-15	Macrophage
Mast cell	IL-15	Monocyte
Mast cell	IL-15	Neutrophil
Mast cell	IL-15	Mast cell
Mast cell	GM-CSF	B cell
Mast cell	GM-CSF	γδ T cell
Mast cell	GM-CSF	NK cell
Mast cell	IL-27	B cell
Mast cell	IL-27	NK cell
Mast cell	IL-27	pDC
Mast cell	IL-27	cDC1
Mast cell	IL-27	cDC2
Mast cell	IL-27	MigDC
Mast cell	OSM	CD4+ T cell
Mast cell	OSM	CD8+ T cell
Mast cell	OSM	γδ T cell
Mast cell	OSM	Treg
Mast cell	OSM	NK cell
Mast cell	OSM	cDC1
Mast cell	OSM	cDC2
Mast cell	OSM	MigDC
Mast cell	CT-1	Macrophage
Mast cell	IL-23	B cell
Mast cell	LT-α1/β2	B cell
Mast cell	TNF-α	B cell
Mast cell	TNF-α	CD8+ T cell
Mast cell	4-1BBL	B cell
Mast cell	TRAIL	Mast cell
Mast cell	M-CSF	γδ T cell
Mast cell	M-CSF	Mast cell
Mast cell	EGF	B cell
Mast cell	EGF	γδ T cell
Mast cell	EGF	cDC1
Mast cell	EGF	cDC2
Basophil	IL-2	B cell
Basophil	IL-2	pDC
Basophil	IL-2	cDC1
Basophil	IL-2	cDC2
Basophil	IL-2	MigDC
Basophil	IL-2	Macrophage
Basophil	IL-2	Monocyte
Basophil	IL-13	CD4+ T cell
Basophil	IL-13	γδ T cell
Basophil	IL-15	B cell
Basophil	IL-15	pDC
Basophil	IL-15	cDC1
Basophil	IL-15	cDC2
Basophil	IL-15	MigDC
Basophil	IL-15	Langerhans
Basophil	IL-15	eTAC
Basophil	IL-15	Macrophage
Basophil	IL-15	Monocyte
Basophil	IL-15	Neutrophil
Basophil	IL-15	Mast cell
Basophil	IL-27	B cell
Basophil	IL-27	NK cell
Basophil	IL-27	pDC
Basophil	IL-27	cDC1
Basophil	IL-27	cDC2
Basophil	IL-27	MigDC
Basophil	LIF	γδ T cell
Basophil	LIF	NK cell
Basophil	LIF	cDC1
Basophil	LIF	MigDC
Basophil	LIF	Macrophage
Basophil	OSM	CD4+ T cell
Basophil	OSM	CD8+ T cell
Basophil	OSM	γδ T cell
Basophil	OSM	Treg
Basophil	OSM	NK cell
Basophil	OSM	cDC1
Basophil	OSM	cDC2
Basophil	OSM	MigDC
Basophil	IL-12	B cell
Basophil	IL-12	CD4+ T cell
Basophil	IL-12	CD8+ T cell
Basophil	IL-12	γδ T cell
Basophil	IL-12	Treg
Basophil	IL-12	cDC1
Basophil	IL-12	cDC2
Basophil	IL-12	Macrophage
Basophil	LT-α1/β2	B cell
Basophil	TNF-α	B cell
Basophil	TNF-α	CD8+ T cell
Basophil	CD40L	γδ T cell
Basophil	CD40L	NK cell
Basophil	CD40L	pDC
Basophil	M-CSF	γδ T cell
Basophil	M-CSF	Mast cell
BEC	IL-15	B cell
BEC	IL-15	pDC
BEC	IL-15	cDC1
BEC	IL-15	cDC2
BEC	IL-15	MigDC
BEC	IL-15	Langerhans
BEC	IL-15	eTAC
BEC	IL-15	Macrophage
BEC	IL-15	Monocyte
BEC	IL-15	Neutrophil
BEC	IL-15	Mast cell
BEC	IL-23	B cell
BEC	LT-α1/β2	B cell
BEC	TRAIL	Mast cell
BEC	TL1A	CD8+ T cell
BEC	TL1A	NK cell
BEC	TL1A	cDC1
BEC	TL1A	cDC2
BEC	TL1A	MigDC
BEC	M-CSF	γδ T cell
BEC	M-CSF	Mast cell
BEC	SCF	Treg
BEC	SCF	MigDC
LEC	IL-33	B cell
LEC	IL-33	γδ T cell
LEC	IL-33	NK cell
LEC	IL-33	cDC1
LEC	IL-33	cDC2
LEC	IL-33	Macrophage
LEC	IL-33	Monocyte
LEC	IL-2	B cell
LEC	IL-2	pDC
LEC	IL-2	cDC1
LEC	IL-2	cDC2
LEC	IL-2	MigDC
LEC	IL-2	Macrophage
LEC	IL-2	Monocyte
LEC	IL-7	B cell
LEC	IL-7	cDC1
LEC	IL-15	B cell
LEC	IL-15	pDC
LEC	IL-15	cDC1
LEC	IL-15	cDC2
LEC	IL-15	MigDC
LEC	IL-15	Langerhans
LEC	IL-15	eTAC
LEC	IL-15	Macrophage
LEC	IL-15	Monocyte
LEC	IL-15	Neutrophil
LEC	IL-15	Mast cell
LEC	IL-11	NK cell
LEC	CT-1	Macrophage
LEC	LT-α1/β2	B cell
LEC	TRAIL	Mast cell
LEC	TL1A	CD8+ T cell
LEC	TL1A	NK cell
LEC	TL1A	cDC1
LEC	TL1A	cDC2
LEC	TL1A	MigDC
LEC	C5a	cDC1
LEC	M-CSF	γδ T cell
LEC	M-CSF	Mast cell
LEC	SCF	Treg
LEC	SCF	MigDC
LEC	EGF	B cell
LEC	EGF	γδ T cell
LEC	EGF	cDC1
LEC	EGF	cDC2
FRC	IL-33	B cell
FRC	IL-33	γδ T cell
FRC	IL-33	NK cell
FRC	IL-33	cDC1
FRC	IL-33	cDC2
FRC	IL-33	Macrophage
FRC	IL-33	Monocyte
FRC	IL-2	B cell
FRC	IL-2	pDC
FRC	IL-2	cDC1
FRC	IL-2	cDC2
FRC	IL-2	MigDC
FRC	IL-2	Macrophage
FRC	IL-2	Monocyte
FRC	IL-7	B cell
FRC	IL-7	cDC1
FRC	IL-15	B cell
FRC	IL-15	pDC
FRC	IL-15	cDC1
FRC	IL-15	cDC2
FRC	IL-15	MigDC
FRC	IL-15	Langerhans
FRC	IL-15	eTAC
FRC	IL-15	Macrophage
FRC	IL-15	Monocyte
FRC	IL-15	Neutrophil
FRC	IL-15	Mast cell
FRC	IL-11	NK cell
FRC	LIF	γδ T cell
FRC	LIF	NK cell
FRC	LIF	cDC1
FRC	LIF	MigDC
FRC	LIF	Macrophage
FRC	CT-1	Macrophage
FRC	IL-12	B cell
FRC	IL-12	CD4+ T cell
FRC	IL-12	CD8+ T cell
FRC	IL-12	γδ T cell
FRC	IL-12	Treg
FRC	IL-12	cDC1
FRC	IL-12	cDC2
FRC	IL-12	Macrophage
FRC	IL-17D	CD4+ T cell
FRC	IL-17D	CD8+ T cell
FRC	LT-α1/β2	B cell
FRC	4-1BBL	B cell
FRC	TRAIL	Mast cell
FRC	RANKL	γδ T cell
FRC	RANKL	NK cell
FRC	BAFF	γδ T cell
FRC	BAFF	NK cell
FRC	BAFF	MigDC
FRC	C5a	cDC1
FRC	M-CSF	γδ T cell
FRC	M-CSF	Mast cell
FRC	SCF	Treg
FRC	SCF	MigDC

## Sheet: Diff-Receptor-Minus-Response
Celltype_producer	Cytokine	Celltype_receiver
B cell	IL-27	eTAC
B cell	IL-27	Mast cell
B cell	LT-α1/β2	ILC
B cell	LT-α1/β2	pDC
B cell	LT-α1/β2	cDC2
B cell	LT-α1/β2	MigDC
B cell	LT-α1/β2	Langerhans
B cell	LT-α1/β2	eTAC
B cell	LT-α1/β2	Macrophage
B cell	LT-α1/β2	Monocyte
B cell	LT-α1/β2	Neutrophil
B cell	LT-α1/β2	Mast cell
B cell	FLT3L	MigDC
B cell	FLT3L	Langerhans
B cell	FLT3L	eTAC
B cell	TGF-β1	CD4+ T cell
B cell	TGF-β1	CD8+ T cell
B cell	TGF-β1	Treg
B cell	TGF-β1	ILC
B cell	TGF-β1	pDC
B cell	TGF-β1	cDC1
B cell	TGF-β1	cDC2
B cell	TGF-β1	eTAC
B cell	TGF-β1	Macrophage
B cell	TGF-β1	Monocyte
B cell	TGF-β1	Neutrophil
B cell	TGF-β1	Mast cell
B cell	LT-α2/β1	CD4+ T cell
B cell	LT-α2/β1	γδ T cell
B cell	LT-α2/β1	Treg
B cell	LT-α2/β1	NK cell
B cell	LT-α2/β1	ILC
B cell	LT-α2/β1	pDC
B cell	LT-α2/β1	cDC1
B cell	LT-α2/β1	cDC2
B cell	LT-α2/β1	MigDC
B cell	LT-α2/β1	Langerhans
B cell	LT-α2/β1	eTAC
B cell	LT-α2/β1	Macrophage
B cell	LT-α2/β1	Monocyte
B cell	LT-α2/β1	Neutrophil
B cell	LT-α2/β1	Mast cell
CD4+ T cell	IL-21	Treg
CD4+ T cell	IL-21	NK cell
CD4+ T cell	IL-21	pDC
CD4+ T cell	IL-21	cDC2
CD4+ T cell	IL-21	MigDC
CD4+ T cell	IL-21	Langerhans
CD4+ T cell	IL-21	eTAC
CD4+ T cell	IL-21	Macrophage
CD4+ T cell	IL-21	Monocyte
CD4+ T cell	IL-5	Mast cell
CD4+ T cell	LT-α1/β2	ILC
CD4+ T cell	LT-α1/β2	pDC
CD4+ T cell	LT-α1/β2	cDC2
CD4+ T cell	LT-α1/β2	MigDC
CD4+ T cell	LT-α1/β2	Langerhans
CD4+ T cell	LT-α1/β2	eTAC
CD4+ T cell	LT-α1/β2	Macrophage
CD4+ T cell	LT-α1/β2	Monocyte
CD4+ T cell	LT-α1/β2	Neutrophil
CD4+ T cell	LT-α1/β2	Mast cell
CD4+ T cell	TNF-α	ILC
CD4+ T cell	TNF-α	eTAC
CD4+ T cell	TNF-α	Mast cell
CD4+ T cell	CD40L	cDC1
CD4+ T cell	CD40L	cDC2
CD4+ T cell	CD40L	MigDC
CD4+ T cell	CD40L	Langerhans
CD4+ T cell	CD40L	eTAC
CD4+ T cell	CD40L	Macrophage
CD4+ T cell	CD40L	Monocyte
CD4+ T cell	CD30L	Treg
CD4+ T cell	CD30L	MigDC
CD4+ T cell	CD30L	Langerhans
CD4+ T cell	CD30L	Macrophage
CD4+ T cell	CD30L	Monocyte
CD4+ T cell	CD30L	Neutrophil
CD4+ T cell	FLT3L	MigDC
CD4+ T cell	FLT3L	Langerhans
CD4+ T cell	FLT3L	eTAC
CD4+ T cell	TGF-β1	CD4+ T cell
CD4+ T cell	TGF-β1	CD8+ T cell
CD4+ T cell	TGF-β1	Treg
CD4+ T cell	TGF-β1	ILC
CD4+ T cell	TGF-β1	pDC
CD4+ T cell	TGF-β1	cDC1
CD4+ T cell	TGF-β1	cDC2
CD4+ T cell	TGF-β1	eTAC
CD4+ T cell	TGF-β1	Macrophage
CD4+ T cell	TGF-β1	Monocyte
CD4+ T cell	TGF-β1	Neutrophil
CD4+ T cell	TGF-β1	Mast cell
CD4+ T cell	LT-α2/β1	CD4+ T cell
CD4+ T cell	LT-α2/β1	γδ T cell
CD4+ T cell	LT-α2/β1	Treg
CD4+ T cell	LT-α2/β1	NK cell
CD4+ T cell	LT-α2/β1	ILC
CD4+ T cell	LT-α2/β1	pDC
CD4+ T cell	LT-α2/β1	cDC1
CD4+ T cell	LT-α2/β1	cDC2
CD4+ T cell	LT-α2/β1	MigDC
CD4+ T cell	LT-α2/β1	Langerhans
CD4+ T cell	LT-α2/β1	eTAC
CD4+ T cell	LT-α2/β1	Macrophage
CD4+ T cell	LT-α2/β1	Monocyte
CD4+ T cell	LT-α2/β1	Neutrophil
CD4+ T cell	LT-α2/β1	Mast cell
CD8+ T cell	LT-α1/β2	ILC
CD8+ T cell	LT-α1/β2	pDC
CD8+ T cell	LT-α1/β2	cDC2
CD8+ T cell	LT-α1/β2	MigDC
CD8+ T cell	LT-α1/β2	Langerhans
CD8+ T cell	LT-α1/β2	eTAC
CD8+ T cell	LT-α1/β2	Macrophage
CD8+ T cell	LT-α1/β2	Monocyte
CD8+ T cell	LT-α1/β2	Neutrophil
CD8+ T cell	LT-α1/β2	Mast cell
CD8+ T cell	CD30L	Treg
CD8+ T cell	CD30L	MigDC
CD8+ T cell	CD30L	Langerhans
CD8+ T cell	CD30L	Macrophage
CD8+ T cell	CD30L	Monocyte
CD8+ T cell	CD30L	Neutrophil
CD8+ T cell	TRAIL	eTAC
CD8+ T cell	FLT3L	MigDC
CD8+ T cell	FLT3L	Langerhans
CD8+ T cell	FLT3L	eTAC
CD8+ T cell	TGF-β1	CD4+ T cell
CD8+ T cell	TGF-β1	CD8+ T cell
CD8+ T cell	TGF-β1	Treg
CD8+ T cell	TGF-β1	ILC
CD8+ T cell	TGF-β1	pDC
CD8+ T cell	TGF-β1	cDC1
CD8+ T cell	TGF-β1	cDC2
CD8+ T cell	TGF-β1	eTAC
CD8+ T cell	TGF-β1	Macrophage
CD8+ T cell	TGF-β1	Monocyte
CD8+ T cell	TGF-β1	Neutrophil
CD8+ T cell	TGF-β1	Mast cell
CD8+ T cell	LT-α2/β1	CD4+ T cell
CD8+ T cell	LT-α2/β1	γδ T cell
CD8+ T cell	LT-α2/β1	Treg
CD8+ T cell	LT-α2/β1	NK cell
CD8+ T cell	LT-α2/β1	ILC
CD8+ T cell	LT-α2/β1	pDC
CD8+ T cell	LT-α2/β1	cDC1
CD8+ T cell	LT-α2/β1	cDC2
CD8+ T cell	LT-α2/β1	MigDC
CD8+ T cell	LT-α2/β1	Langerhans
CD8+ T cell	LT-α2/β1	eTAC
CD8+ T cell	LT-α2/β1	Macrophage
CD8+ T cell	LT-α2/β1	Monocyte
CD8+ T cell	LT-α2/β1	Neutrophil
CD8+ T cell	LT-α2/β1	Mast cell
γδ T cell	IL-13	Langerhans
γδ T cell	IL-13	eTAC
γδ T cell	IL-13	Neutrophil
γδ T cell	IL-5	Mast cell
γδ T cell	GM-CSF	eTAC
γδ T cell	IL-17A	γδ T cell
γδ T cell	IL-17A	ILC
γδ T cell	IL-17F	γδ T cell
γδ T cell	IL-17F	ILC
γδ T cell	LT-α1/β2	ILC
γδ T cell	LT-α1/β2	pDC
γδ T cell	LT-α1/β2	cDC2
γδ T cell	LT-α1/β2	MigDC
γδ T cell	LT-α1/β2	Langerhans
γδ T cell	LT-α1/β2	eTAC
γδ T cell	LT-α1/β2	Macrophage
γδ T cell	LT-α1/β2	Monocyte
γδ T cell	LT-α1/β2	Neutrophil
γδ T cell	LT-α1/β2	Mast cell
γδ T cell	TNF-α	ILC
γδ T cell	TNF-α	eTAC
γδ T cell	TNF-α	Mast cell
γδ T cell	CD40L	cDC1
γδ T cell	CD40L	cDC2
γδ T cell	CD40L	MigDC
γδ T cell	CD40L	Langerhans
γδ T cell	CD40L	eTAC
γδ T cell	CD40L	Macrophage
γδ T cell	CD40L	Monocyte
γδ T cell	FasL	CD4+ T cell
γδ T cell	FasL	CD8+ T cell
γδ T cell	FasL	Treg
γδ T cell	FasL	MigDC
γδ T cell	FasL	Langerhans
γδ T cell	FasL	eTAC
γδ T cell	FasL	Macrophage
γδ T cell	FasL	Monocyte
γδ T cell	FasL	Neutrophil
γδ T cell	CD30L	Treg
γδ T cell	CD30L	MigDC
γδ T cell	CD30L	Langerhans
γδ T cell	CD30L	Macrophage
γδ T cell	CD30L	Monocyte
γδ T cell	CD30L	Neutrophil
γδ T cell	4-1BBL	γδ T cell
γδ T cell	4-1BBL	Treg
γδ T cell	4-1BBL	ILC
γδ T cell	4-1BBL	MigDC
γδ T cell	4-1BBL	Langerhans
γδ T cell	4-1BBL	eTAC
γδ T cell	TRAIL	eTAC
γδ T cell	RANKL	ILC
γδ T cell	RANKL	cDC1
γδ T cell	RANKL	MigDC
γδ T cell	RANKL	Langerhans
γδ T cell	RANKL	eTAC
γδ T cell	RANKL	Macrophage
γδ T cell	RANKL	Monocyte
γδ T cell	LIGHT	B cell
γδ T cell	LIGHT	CD4+ T cell
γδ T cell	LIGHT	CD8+ T cell
γδ T cell	LIGHT	γδ T cell
γδ T cell	LIGHT	Treg
γδ T cell	LIGHT	NK cell
γδ T cell	LIGHT	pDC
γδ T cell	LIGHT	cDC1
γδ T cell	LIGHT	cDC2
γδ T cell	LIGHT	MigDC
γδ T cell	LIGHT	eTAC
γδ T cell	LIGHT	Macrophage
γδ T cell	LIGHT	Monocyte
γδ T cell	LIGHT	Neutrophil
γδ T cell	LIGHT	Mast cell
γδ T cell	FLT3L	MigDC
γδ T cell	FLT3L	Langerhans
γδ T cell	FLT3L	eTAC
γδ T cell	TGF-β1	CD4+ T cell
γδ T cell	TGF-β1	CD8+ T cell
γδ T cell	TGF-β1	Treg
γδ T cell	TGF-β1	ILC
γδ T cell	TGF-β1	pDC
γδ T cell	TGF-β1	cDC1
γδ T cell	TGF-β1	cDC2
γδ T cell	TGF-β1	eTAC
γδ T cell	TGF-β1	Macrophage
γδ T cell	TGF-β1	Monocyte
γδ T cell	TGF-β1	Neutrophil
γδ T cell	TGF-β1	Mast cell
γδ T cell	LT-α2/β1	CD4+ T cell
γδ T cell	LT-α2/β1	γδ T cell
γδ T cell	LT-α2/β1	Treg
γδ T cell	LT-α2/β1	NK cell
γδ T cell	LT-α2/β1	ILC
γδ T cell	LT-α2/β1	pDC
γδ T cell	LT-α2/β1	cDC1
γδ T cell	LT-α2/β1	cDC2
γδ T cell	LT-α2/β1	MigDC
γδ T cell	LT-α2/β1	Langerhans
γδ T cell	LT-α2/β1	eTAC
γδ T cell	LT-α2/β1	Macrophage
γδ T cell	LT-α2/β1	Monocyte
γδ T cell	LT-α2/β1	Neutrophil
γδ T cell	LT-α2/β1	Mast cell
Treg	IL-21	Treg
Treg	IL-21	NK cell
Treg	IL-21	pDC
Treg	IL-21	cDC2
Treg	IL-21	MigDC
Treg	IL-21	Langerhans
Treg	IL-21	eTAC
Treg	IL-21	Macrophage
Treg	IL-21	Monocyte
Treg	IL-27	eTAC
Treg	IL-27	Mast cell
Treg	IL-10	Treg
Treg	IL-10	Langerhans
Treg	IL-10	eTAC
Treg	IL-10	Neutrophil
Treg	IL-10	Mast cell
Treg	LT-α1/β2	ILC
Treg	LT-α1/β2	pDC
Treg	LT-α1/β2	cDC2
Treg	LT-α1/β2	MigDC
Treg	LT-α1/β2	Langerhans
Treg	LT-α1/β2	eTAC
Treg	LT-α1/β2	Macrophage
Treg	LT-α1/β2	Monocyte
Treg	LT-α1/β2	Neutrophil
Treg	LT-α1/β2	Mast cell
Treg	TNF-α	ILC
Treg	TNF-α	eTAC
Treg	TNF-α	Mast cell
Treg	CD40L	cDC1
Treg	CD40L	cDC2
Treg	CD40L	MigDC
Treg	CD40L	Langerhans
Treg	CD40L	eTAC
Treg	CD40L	Macrophage
Treg	CD40L	Monocyte
Treg	CD27L	B cell
Treg	CD27L	CD4+ T cell
Treg	CD27L	CD8+ T cell
Treg	CD27L	γδ T cell
Treg	CD27L	Treg
Treg	CD27L	NK cell
Treg	CD27L	ILC
Treg	CD27L	pDC
Treg	CD27L	Langerhans
Treg	CD27L	eTAC
Treg	CD30L	Treg
Treg	CD30L	MigDC
Treg	CD30L	Langerhans
Treg	CD30L	Macrophage
Treg	CD30L	Monocyte
Treg	CD30L	Neutrophil
Treg	4-1BBL	γδ T cell
Treg	4-1BBL	Treg
Treg	4-1BBL	ILC
Treg	4-1BBL	MigDC
Treg	4-1BBL	Langerhans
Treg	4-1BBL	eTAC
Treg	TRAIL	eTAC
Treg	RANKL	ILC
Treg	RANKL	cDC1
Treg	RANKL	MigDC
Treg	RANKL	Langerhans
Treg	RANKL	eTAC
Treg	RANKL	Macrophage
Treg	RANKL	Monocyte
Treg	LIGHT	B cell
Treg	LIGHT	CD4+ T cell
Treg	LIGHT	CD8+ T cell
Treg	LIGHT	γδ T cell
Treg	LIGHT	Treg
Treg	LIGHT	NK cell
Treg	LIGHT	pDC
Treg	LIGHT	cDC1
Treg	LIGHT	cDC2
Treg	LIGHT	MigDC
Treg	LIGHT	eTAC
Treg	LIGHT	Macrophage
Treg	LIGHT	Monocyte
Treg	LIGHT	Neutrophil
Treg	LIGHT	Mast cell
Treg	TL1A	eTAC
Treg	FLT3L	MigDC
Treg	FLT3L	Langerhans
Treg	FLT3L	eTAC
Treg	FGF-β	pDC
Treg	FGF-β	cDC1
Treg	FGF-β	cDC2
Treg	FGF-β	MigDC
Treg	FGF-β	eTAC
Treg	FGF-β	Macrophage
Treg	TGF-β1	CD4+ T cell
Treg	TGF-β1	CD8+ T cell
Treg	TGF-β1	Treg
Treg	TGF-β1	ILC
Treg	TGF-β1	pDC
Treg	TGF-β1	cDC1
Treg	TGF-β1	cDC2
Treg	TGF-β1	eTAC
Treg	TGF-β1	Macrophage
Treg	TGF-β1	Monocyte
Treg	TGF-β1	Neutrophil
Treg	TGF-β1	Mast cell
Treg	LT-α2/β1	CD4+ T cell
Treg	LT-α2/β1	γδ T cell
Treg	LT-α2/β1	Treg
Treg	LT-α2/β1	NK cell
Treg	LT-α2/β1	ILC
Treg	LT-α2/β1	pDC
Treg	LT-α2/β1	cDC1
Treg	LT-α2/β1	cDC2
Treg	LT-α2/β1	MigDC
Treg	LT-α2/β1	Langerhans
Treg	LT-α2/β1	eTAC
Treg	LT-α2/β1	Macrophage
Treg	LT-α2/β1	Monocyte
Treg	LT-α2/β1	Neutrophil
Treg	LT-α2/β1	Mast cell
NK cell	GM-CSF	eTAC
NK cell	LT-α1/β2	ILC
NK cell	LT-α1/β2	pDC
NK cell	LT-α1/β2	cDC2
NK cell	LT-α1/β2	MigDC
NK cell	LT-α1/β2	Langerhans
NK cell	LT-α1/β2	eTAC
NK cell	LT-α1/β2	Macrophage
NK cell	LT-α1/β2	Monocyte
NK cell	LT-α1/β2	Neutrophil
NK cell	LT-α1/β2	Mast cell
NK cell	TNF-α	ILC
NK cell	TNF-α	eTAC
NK cell	TNF-α	Mast cell
NK cell	FasL	CD4+ T cell
NK cell	FasL	CD8+ T cell
NK cell	FasL	Treg
NK cell	FasL	MigDC
NK cell	FasL	Langerhans
NK cell	FasL	eTAC
NK cell	FasL	Macrophage
NK cell	FasL	Monocyte
NK cell	FasL	Neutrophil
NK cell	CD30L	Treg
NK cell	CD30L	MigDC
NK cell	CD30L	Langerhans
NK cell	CD30L	Macrophage
NK cell	CD30L	Monocyte
NK cell	CD30L	Neutrophil
NK cell	4-1BBL	γδ T cell
NK cell	4-1BBL	Treg
NK cell	4-1BBL	ILC
NK cell	4-1BBL	MigDC
NK cell	4-1BBL	Langerhans
NK cell	4-1BBL	eTAC
NK cell	TRAIL	eTAC
NK cell	TWEAK	B cell
NK cell	TWEAK	γδ T cell
NK cell	TWEAK	Treg
NK cell	TWEAK	NK cell
NK cell	TWEAK	cDC1
NK cell	TWEAK	cDC2
NK cell	TWEAK	Monocyte
NK cell	TWEAK	Mast cell
NK cell	LIGHT	B cell
NK cell	LIGHT	CD4+ T cell
NK cell	LIGHT	CD8+ T cell
NK cell	LIGHT	γδ T cell
NK cell	LIGHT	Treg
NK cell	LIGHT	NK cell
NK cell	LIGHT	pDC
NK cell	LIGHT	cDC1
NK cell	LIGHT	cDC2
NK cell	LIGHT	MigDC
NK cell	LIGHT	eTAC
NK cell	LIGHT	Macrophage
NK cell	LIGHT	Monocyte
NK cell	LIGHT	Neutrophil
NK cell	LIGHT	Mast cell
NK cell	FLT3L	MigDC
NK cell	FLT3L	Langerhans
NK cell	FLT3L	eTAC
NK cell	TGF-β1	CD4+ T cell
NK cell	TGF-β1	CD8+ T cell
NK cell	TGF-β1	Treg
NK cell	TGF-β1	ILC
NK cell	TGF-β1	pDC
NK cell	TGF-β1	cDC1
NK cell	TGF-β1	cDC2
NK cell	TGF-β1	eTAC
NK cell	TGF-β1	Macrophage
NK cell	TGF-β1	Monocyte
NK cell	TGF-β1	Neutrophil
NK cell	TGF-β1	Mast cell
NK cell	LT-α2/β1	CD4+ T cell
NK cell	LT-α2/β1	γδ T cell
NK cell	LT-α2/β1	Treg
NK cell	LT-α2/β1	NK cell
NK cell	LT-α2/β1	ILC
NK cell	LT-α2/β1	pDC
NK cell	LT-α2/β1	cDC1
NK cell	LT-α2/β1	cDC2
NK cell	LT-α2/β1	MigDC
NK cell	LT-α2/β1	Langerhans
NK cell	LT-α2/β1	eTAC
NK cell	LT-α2/β1	Macrophage
NK cell	LT-α2/β1	Monocyte
NK cell	LT-α2/β1	Neutrophil
NK cell	LT-α2/β1	Mast cell
ILC	GM-CSF	eTAC
ILC	IL-27	eTAC
ILC	IL-27	Mast cell
ILC	LIF	Monocyte
ILC	IL-17A	γδ T cell
ILC	IL-17A	ILC
ILC	IL-17F	γδ T cell
ILC	IL-17F	ILC
ILC	LT-α1/β2	ILC
ILC	LT-α1/β2	pDC
ILC	LT-α1/β2	cDC2
ILC	LT-α1/β2	MigDC
ILC	LT-α1/β2	Langerhans
ILC	LT-α1/β2	eTAC
ILC	LT-α1/β2	Macrophage
ILC	LT-α1/β2	Monocyte
ILC	LT-α1/β2	Neutrophil
ILC	LT-α1/β2	Mast cell
ILC	TNF-α	ILC
ILC	TNF-α	eTAC
ILC	TNF-α	Mast cell
ILC	OX40L	Treg
ILC	OX40L	MigDC
ILC	OX40L	Langerhans
ILC	OX40L	eTAC
ILC	CD27L	B cell
ILC	CD27L	CD4+ T cell
ILC	CD27L	CD8+ T cell
ILC	CD27L	γδ T cell
ILC	CD27L	Treg
ILC	CD27L	NK cell
ILC	CD27L	ILC
ILC	CD27L	pDC
ILC	CD27L	Langerhans
ILC	CD27L	eTAC
ILC	CD30L	Treg
ILC	CD30L	MigDC
ILC	CD30L	Langerhans
ILC	CD30L	Macrophage
ILC	CD30L	Monocyte
ILC	CD30L	Neutrophil
ILC	4-1BBL	γδ T cell
ILC	4-1BBL	Treg
ILC	4-1BBL	ILC
ILC	4-1BBL	MigDC
ILC	4-1BBL	Langerhans
ILC	4-1BBL	eTAC
ILC	TRAIL	eTAC
ILC	RANKL	ILC
ILC	RANKL	cDC1
ILC	RANKL	MigDC
ILC	RANKL	Langerhans
ILC	RANKL	eTAC
ILC	RANKL	Macrophage
ILC	RANKL	Monocyte
ILC	TWEAK	B cell
ILC	TWEAK	γδ T cell
ILC	TWEAK	Treg
ILC	TWEAK	NK cell
ILC	TWEAK	cDC1
ILC	TWEAK	cDC2
ILC	TWEAK	Monocyte
ILC	TWEAK	Mast cell
ILC	LIGHT	B cell
ILC	LIGHT	CD4+ T cell
ILC	LIGHT	CD8+ T cell
ILC	LIGHT	γδ T cell
ILC	LIGHT	Treg
ILC	LIGHT	NK cell
ILC	LIGHT	pDC
ILC	LIGHT	cDC1
ILC	LIGHT	cDC2
ILC	LIGHT	MigDC
ILC	LIGHT	eTAC
ILC	LIGHT	Macrophage
ILC	LIGHT	Monocyte
ILC	LIGHT	Neutrophil
ILC	LIGHT	Mast cell
ILC	TL1A	eTAC
ILC	FLT3L	MigDC
ILC	FLT3L	Langerhans
ILC	FLT3L	eTAC
ILC	EGF	pDC
ILC	TGF-β1	CD4+ T cell
ILC	TGF-β1	CD8+ T cell
ILC	TGF-β1	Treg
ILC	TGF-β1	ILC
ILC	TGF-β1	pDC
ILC	TGF-β1	cDC1
ILC	TGF-β1	cDC2
ILC	TGF-β1	eTAC
ILC	TGF-β1	Macrophage
ILC	TGF-β1	Monocyte
ILC	TGF-β1	Neutrophil
ILC	TGF-β1	Mast cell
ILC	LT-α2/β1	CD4+ T cell
ILC	LT-α2/β1	γδ T cell
ILC	LT-α2/β1	Treg
ILC	LT-α2/β1	NK cell
ILC	LT-α2/β1	ILC
ILC	LT-α2/β1	pDC
ILC	LT-α2/β1	cDC1
ILC	LT-α2/β1	cDC2
ILC	LT-α2/β1	MigDC
ILC	LT-α2/β1	Langerhans
ILC	LT-α2/β1	eTAC
ILC	LT-α2/β1	Macrophage
ILC	LT-α2/β1	Monocyte
ILC	LT-α2/β1	Neutrophil
ILC	LT-α2/β1	Mast cell
pDC	IL-27	eTAC
pDC	IL-27	Mast cell
pDC	IL-17D	ILC
pDC	IL-17D	Monocyte
pDC	IL-17D	Mast cell
pDC	LT-α1/β2	ILC
pDC	LT-α1/β2	pDC
pDC	LT-α1/β2	cDC2
pDC	LT-α1/β2	MigDC
pDC	LT-α1/β2	Langerhans
pDC	LT-α1/β2	eTAC
pDC	LT-α1/β2	Macrophage
pDC	LT-α1/β2	Monocyte
pDC	LT-α1/β2	Neutrophil
pDC	LT-α1/β2	Mast cell
pDC	FLT3L	MigDC
pDC	FLT3L	Langerhans
pDC	FLT3L	eTAC
pDC	EGF	pDC
pDC	TGF-β1	CD4+ T cell
pDC	TGF-β1	CD8+ T cell
pDC	TGF-β1	Treg
pDC	TGF-β1	ILC
pDC	TGF-β1	pDC
pDC	TGF-β1	cDC1
pDC	TGF-β1	cDC2
pDC	TGF-β1	eTAC
pDC	TGF-β1	Macrophage
pDC	TGF-β1	Monocyte
pDC	TGF-β1	Neutrophil
pDC	TGF-β1	Mast cell
pDC	LT-α2/β1	CD4+ T cell
pDC	LT-α2/β1	γδ T cell
pDC	LT-α2/β1	Treg
pDC	LT-α2/β1	NK cell
pDC	LT-α2/β1	ILC
pDC	LT-α2/β1	pDC
pDC	LT-α2/β1	cDC1
pDC	LT-α2/β1	cDC2
pDC	LT-α2/β1	MigDC
pDC	LT-α2/β1	Langerhans
pDC	LT-α2/β1	eTAC
pDC	LT-α2/β1	Macrophage
pDC	LT-α2/β1	Monocyte
pDC	LT-α2/β1	Neutrophil
pDC	LT-α2/β1	Mast cell
cDC1	IL-30	CD4+ T cell
cDC1	IL-30	CD8+ T cell
cDC1	IL-30	γδ T cell
cDC1	IL-30	Treg
cDC1	IL-30	eTAC
cDC1	IL-30	Mast cell
cDC1	IL-27	eTAC
cDC1	IL-27	Mast cell
cDC1	LT-α1/β2	ILC
cDC1	LT-α1/β2	pDC
cDC1	LT-α1/β2	cDC2
cDC1	LT-α1/β2	MigDC
cDC1	LT-α1/β2	Langerhans
cDC1	LT-α1/β2	eTAC
cDC1	LT-α1/β2	Macrophage
cDC1	LT-α1/β2	Monocyte
cDC1	LT-α1/β2	Neutrophil
cDC1	LT-α1/β2	Mast cell
cDC1	TNF-α	ILC
cDC1	TNF-α	eTAC
cDC1	TNF-α	Mast cell
cDC1	4-1BBL	γδ T cell
cDC1	4-1BBL	Treg
cDC1	4-1BBL	ILC
cDC1	4-1BBL	MigDC
cDC1	4-1BBL	Langerhans
cDC1	4-1BBL	eTAC
cDC1	TWEAK	B cell
cDC1	TWEAK	γδ T cell
cDC1	TWEAK	Treg
cDC1	TWEAK	NK cell
cDC1	TWEAK	cDC1
cDC1	TWEAK	cDC2
cDC1	TWEAK	Monocyte
cDC1	TWEAK	Mast cell
cDC1	TL1A	eTAC
cDC1	C5a	Monocyte
cDC1	C5a	Neutrophil
cDC1	FLT3L	MigDC
cDC1	FLT3L	Langerhans
cDC1	FLT3L	eTAC
cDC1	TGF-β1	CD4+ T cell
cDC1	TGF-β1	CD8+ T cell
cDC1	TGF-β1	Treg
cDC1	TGF-β1	ILC
cDC1	TGF-β1	pDC
cDC1	TGF-β1	cDC1
cDC1	TGF-β1	cDC2
cDC1	TGF-β1	eTAC
cDC1	TGF-β1	Macrophage
cDC1	TGF-β1	Monocyte
cDC1	TGF-β1	Neutrophil
cDC1	TGF-β1	Mast cell
cDC1	LT-α2/β1	CD4+ T cell
cDC1	LT-α2/β1	γδ T cell
cDC1	LT-α2/β1	Treg
cDC1	LT-α2/β1	NK cell
cDC1	LT-α2/β1	ILC
cDC1	LT-α2/β1	pDC
cDC1	LT-α2/β1	cDC1
cDC1	LT-α2/β1	cDC2
cDC1	LT-α2/β1	MigDC
cDC1	LT-α2/β1	Langerhans
cDC1	LT-α2/β1	eTAC
cDC1	LT-α2/β1	Macrophage
cDC1	LT-α2/β1	Monocyte
cDC1	LT-α2/β1	Neutrophil
cDC1	LT-α2/β1	Mast cell
cDC2	IL-1Ra	ILC
cDC2	IL-1Ra	eTAC
cDC2	IL-11	pDC
cDC2	IL-11	Mast cell
cDC2	IL-30	CD4+ T cell
cDC2	IL-30	CD8+ T cell
cDC2	IL-30	γδ T cell
cDC2	IL-30	Treg
cDC2	IL-30	eTAC
cDC2	IL-30	Mast cell
cDC2	IL-27	eTAC
cDC2	IL-27	Mast cell
cDC2	LT-α1/β2	ILC
cDC2	LT-α1/β2	pDC
cDC2	LT-α1/β2	cDC2
cDC2	LT-α1/β2	MigDC
cDC2	LT-α1/β2	Langerhans
cDC2	LT-α1/β2	eTAC
cDC2	LT-α1/β2	Macrophage
cDC2	LT-α1/β2	Monocyte
cDC2	LT-α1/β2	Neutrophil
cDC2	LT-α1/β2	Mast cell
cDC2	TNF-α	ILC
cDC2	TNF-α	eTAC
cDC2	TNF-α	Mast cell
cDC2	4-1BBL	γδ T cell
cDC2	4-1BBL	Treg
cDC2	4-1BBL	ILC
cDC2	4-1BBL	MigDC
cDC2	4-1BBL	Langerhans
cDC2	4-1BBL	eTAC
cDC2	TWEAK	B cell
cDC2	TWEAK	γδ T cell
cDC2	TWEAK	Treg
cDC2	TWEAK	NK cell
cDC2	TWEAK	cDC1
cDC2	TWEAK	cDC2
cDC2	TWEAK	Monocyte
cDC2	TWEAK	Mast cell
cDC2	TL1A	eTAC
cDC2	C3a	Monocyte
cDC2	FLT3L	MigDC
cDC2	FLT3L	Langerhans
cDC2	FLT3L	eTAC
cDC2	TGF-β1	CD4+ T cell
cDC2	TGF-β1	CD8+ T cell
cDC2	TGF-β1	Treg
cDC2	TGF-β1	ILC
cDC2	TGF-β1	pDC
cDC2	TGF-β1	cDC1
cDC2	TGF-β1	cDC2
cDC2	TGF-β1	eTAC
cDC2	TGF-β1	Macrophage
cDC2	TGF-β1	Monocyte
cDC2	TGF-β1	Neutrophil
cDC2	TGF-β1	Mast cell
cDC2	LT-α2/β1	CD4+ T cell
cDC2	LT-α2/β1	γδ T cell
cDC2	LT-α2/β1	Treg
cDC2	LT-α2/β1	NK cell
cDC2	LT-α2/β1	ILC
cDC2	LT-α2/β1	pDC
cDC2	LT-α2/β1	cDC1
cDC2	LT-α2/β1	cDC2
cDC2	LT-α2/β1	MigDC
cDC2	LT-α2/β1	Langerhans
cDC2	LT-α2/β1	eTAC
cDC2	LT-α2/β1	Macrophage
cDC2	LT-α2/β1	Monocyte
cDC2	LT-α2/β1	Neutrophil
cDC2	LT-α2/β1	Mast cell
MigDC	IL-11	pDC
MigDC	IL-11	Mast cell
MigDC	IL-30	CD4+ T cell
MigDC	IL-30	CD8+ T cell
MigDC	IL-30	γδ T cell
MigDC	IL-30	Treg
MigDC	IL-30	eTAC
MigDC	IL-30	Mast cell
MigDC	IL-27	eTAC
MigDC	IL-27	Mast cell
MigDC	LT-α1/β2	ILC
MigDC	LT-α1/β2	pDC
MigDC	LT-α1/β2	cDC2
MigDC	LT-α1/β2	MigDC
MigDC	LT-α1/β2	Langerhans
MigDC	LT-α1/β2	eTAC
MigDC	LT-α1/β2	Macrophage
MigDC	LT-α1/β2	Monocyte
MigDC	LT-α1/β2	Neutrophil
MigDC	LT-α1/β2	Mast cell
MigDC	TNF-α	ILC
MigDC	TNF-α	eTAC
MigDC	TNF-α	Mast cell
MigDC	CD27L	B cell
MigDC	CD27L	CD4+ T cell
MigDC	CD27L	CD8+ T cell
MigDC	CD27L	γδ T cell
MigDC	CD27L	Treg
MigDC	CD27L	NK cell
MigDC	CD27L	ILC
MigDC	CD27L	pDC
MigDC	CD27L	Langerhans
MigDC	CD27L	eTAC
MigDC	4-1BBL	γδ T cell
MigDC	4-1BBL	Treg
MigDC	4-1BBL	ILC
MigDC	4-1BBL	MigDC
MigDC	4-1BBL	Langerhans
MigDC	4-1BBL	eTAC
MigDC	TL1A	eTAC
MigDC	C5a	Monocyte
MigDC	C5a	Neutrophil
MigDC	FLT3L	MigDC
MigDC	FLT3L	Langerhans
MigDC	FLT3L	eTAC
MigDC	M-CSF	Neutrophil
MigDC	TGF-β1	CD4+ T cell
MigDC	TGF-β1	CD8+ T cell
MigDC	TGF-β1	Treg
MigDC	TGF-β1	ILC
MigDC	TGF-β1	pDC
MigDC	TGF-β1	cDC1
MigDC	TGF-β1	cDC2
MigDC	TGF-β1	eTAC
MigDC	TGF-β1	Macrophage
MigDC	TGF-β1	Monocyte
MigDC	TGF-β1	Neutrophil
MigDC	TGF-β1	Mast cell
MigDC	AdipoQ	B cell
MigDC	AdipoQ	CD4+ T cell
MigDC	AdipoQ	CD8+ T cell
MigDC	AdipoQ	γδ T cell
MigDC	AdipoQ	Treg
MigDC	AdipoQ	NK cell
MigDC	AdipoQ	ILC
MigDC	AdipoQ	pDC
MigDC	AdipoQ	cDC1
MigDC	AdipoQ	MigDC
MigDC	AdipoQ	Langerhans
MigDC	AdipoQ	eTAC
MigDC	AdipoQ	Macrophage
MigDC	AdipoQ	Monocyte
MigDC	AdipoQ	Neutrophil
MigDC	LT-α2/β1	CD4+ T cell
MigDC	LT-α2/β1	γδ T cell
MigDC	LT-α2/β1	Treg
MigDC	LT-α2/β1	NK cell
MigDC	LT-α2/β1	ILC
MigDC	LT-α2/β1	pDC
MigDC	LT-α2/β1	cDC1
MigDC	LT-α2/β1	cDC2
MigDC	LT-α2/β1	MigDC
MigDC	LT-α2/β1	Langerhans
MigDC	LT-α2/β1	eTAC
MigDC	LT-α2/β1	Macrophage
MigDC	LT-α2/β1	Monocyte
MigDC	LT-α2/β1	Neutrophil
MigDC	LT-α2/β1	Mast cell
Langerhans	IL-7	ILC
Langerhans	IL-7	MigDC
Langerhans	IL-7	Langerhans
Langerhans	IL-7	eTAC
Langerhans	IL-7	Monocyte
Langerhans	IL-7	Neutrophil
Langerhans	IL-7	Mast cell
Langerhans	IL-30	CD4+ T cell
Langerhans	IL-30	CD8+ T cell
Langerhans	IL-30	γδ T cell
Langerhans	IL-30	Treg
Langerhans	IL-30	eTAC
Langerhans	IL-30	Mast cell
Langerhans	IL-27	eTAC
Langerhans	IL-27	Mast cell
Langerhans	LT-α1/β2	ILC
Langerhans	LT-α1/β2	pDC
Langerhans	LT-α1/β2	cDC2
Langerhans	LT-α1/β2	MigDC
Langerhans	LT-α1/β2	Langerhans
Langerhans	LT-α1/β2	eTAC
Langerhans	LT-α1/β2	Macrophage
Langerhans	LT-α1/β2	Monocyte
Langerhans	LT-α1/β2	Neutrophil
Langerhans	LT-α1/β2	Mast cell
Langerhans	CD27L	B cell
Langerhans	CD27L	CD4+ T cell
Langerhans	CD27L	CD8+ T cell
Langerhans	CD27L	γδ T cell
Langerhans	CD27L	Treg
Langerhans	CD27L	NK cell
Langerhans	CD27L	ILC
Langerhans	CD27L	pDC
Langerhans	CD27L	Langerhans
Langerhans	CD27L	eTAC
Langerhans	4-1BBL	γδ T cell
Langerhans	4-1BBL	Treg
Langerhans	4-1BBL	ILC
Langerhans	4-1BBL	MigDC
Langerhans	4-1BBL	Langerhans
Langerhans	4-1BBL	eTAC
Langerhans	TWEAK	B cell
Langerhans	TWEAK	γδ T cell
Langerhans	TWEAK	Treg
Langerhans	TWEAK	NK cell
Langerhans	TWEAK	cDC1
Langerhans	TWEAK	cDC2
Langerhans	TWEAK	Monocyte
Langerhans	TWEAK	Mast cell
Langerhans	TL1A	eTAC
Langerhans	FLT3L	MigDC
Langerhans	FLT3L	Langerhans
Langerhans	FLT3L	eTAC
Langerhans	FGF-β	pDC
Langerhans	FGF-β	cDC1
Langerhans	FGF-β	cDC2
Langerhans	FGF-β	MigDC
Langerhans	FGF-β	eTAC
Langerhans	FGF-β	Macrophage
Langerhans	AdipoQ	B cell
Langerhans	AdipoQ	CD4+ T cell
Langerhans	AdipoQ	CD8+ T cell
Langerhans	AdipoQ	γδ T cell
Langerhans	AdipoQ	Treg
Langerhans	AdipoQ	NK cell
Langerhans	AdipoQ	ILC
Langerhans	AdipoQ	pDC
Langerhans	AdipoQ	cDC1
Langerhans	AdipoQ	MigDC
Langerhans	AdipoQ	Langerhans
Langerhans	AdipoQ	eTAC
Langerhans	AdipoQ	Macrophage
Langerhans	AdipoQ	Monocyte
Langerhans	AdipoQ	Neutrophil
Langerhans	LT-α2/β1	CD4+ T cell
Langerhans	LT-α2/β1	γδ T cell
Langerhans	LT-α2/β1	Treg
Langerhans	LT-α2/β1	NK cell
Langerhans	LT-α2/β1	ILC
Langerhans	LT-α2/β1	pDC
Langerhans	LT-α2/β1	cDC1
Langerhans	LT-α2/β1	cDC2
Langerhans	LT-α2/β1	MigDC
Langerhans	LT-α2/β1	Langerhans
Langerhans	LT-α2/β1	eTAC
Langerhans	LT-α2/β1	Macrophage
Langerhans	LT-α2/β1	Monocyte
Langerhans	LT-α2/β1	Neutrophil
Langerhans	LT-α2/β1	Mast cell
eTAC	IL-7	ILC
eTAC	IL-7	MigDC
eTAC	IL-7	Langerhans
eTAC	IL-7	eTAC
eTAC	IL-7	Monocyte
eTAC	IL-7	Neutrophil
eTAC	IL-7	Mast cell
eTAC	IL-21	Treg
eTAC	IL-21	NK cell
eTAC	IL-21	pDC
eTAC	IL-21	cDC2
eTAC	IL-21	MigDC
eTAC	IL-21	Langerhans
eTAC	IL-21	eTAC
eTAC	IL-21	Macrophage
eTAC	IL-21	Monocyte
eTAC	IL-27	eTAC
eTAC	IL-27	Mast cell
eTAC	CT-1	pDC
eTAC	CT-1	Monocyte
eTAC	IL-17D	ILC
eTAC	IL-17D	Monocyte
eTAC	IL-17D	Mast cell
eTAC	LT-α1/β2	ILC
eTAC	LT-α1/β2	pDC
eTAC	LT-α1/β2	cDC2
eTAC	LT-α1/β2	MigDC
eTAC	LT-α1/β2	Langerhans
eTAC	LT-α1/β2	eTAC
eTAC	LT-α1/β2	Macrophage
eTAC	LT-α1/β2	Monocyte
eTAC	LT-α1/β2	Neutrophil
eTAC	LT-α1/β2	Mast cell
eTAC	TNF-α	ILC
eTAC	TNF-α	eTAC
eTAC	TNF-α	Mast cell
eTAC	CD27L	B cell
eTAC	CD27L	CD4+ T cell
eTAC	CD27L	CD8+ T cell
eTAC	CD27L	γδ T cell
eTAC	CD27L	Treg
eTAC	CD27L	NK cell
eTAC	CD27L	ILC
eTAC	CD27L	pDC
eTAC	CD27L	Langerhans
eTAC	CD27L	eTAC
eTAC	4-1BBL	γδ T cell
eTAC	4-1BBL	Treg
eTAC	4-1BBL	ILC
eTAC	4-1BBL	MigDC
eTAC	4-1BBL	Langerhans
eTAC	4-1BBL	eTAC
eTAC	TL1A	eTAC
eTAC	EGF	pDC
eTAC	VEGF	pDC
eTAC	VEGF	cDC2
eTAC	VEGF	Monocyte
eTAC	FGF-β	pDC
eTAC	FGF-β	cDC1
eTAC	FGF-β	cDC2
eTAC	FGF-β	MigDC
eTAC	FGF-β	eTAC
eTAC	FGF-β	Macrophage
eTAC	TGF-β1	CD4+ T cell
eTAC	TGF-β1	CD8+ T cell
eTAC	TGF-β1	Treg
eTAC	TGF-β1	ILC
eTAC	TGF-β1	pDC
eTAC	TGF-β1	cDC1
eTAC	TGF-β1	cDC2
eTAC	TGF-β1	eTAC
eTAC	TGF-β1	Macrophage
eTAC	TGF-β1	Monocyte
eTAC	TGF-β1	Neutrophil
eTAC	TGF-β1	Mast cell
eTAC	AdipoQ	B cell
eTAC	AdipoQ	CD4+ T cell
eTAC	AdipoQ	CD8+ T cell
eTAC	AdipoQ	γδ T cell
eTAC	AdipoQ	Treg
eTAC	AdipoQ	NK cell
eTAC	AdipoQ	ILC
eTAC	AdipoQ	pDC
eTAC	AdipoQ	cDC1
eTAC	AdipoQ	MigDC
eTAC	AdipoQ	Langerhans
eTAC	AdipoQ	eTAC
eTAC	AdipoQ	Macrophage
eTAC	AdipoQ	Monocyte
eTAC	AdipoQ	Neutrophil
eTAC	ADSF	B cell
eTAC	ADSF	CD4+ T cell
eTAC	ADSF	CD8+ T cell
eTAC	ADSF	γδ T cell
eTAC	ADSF	Treg
eTAC	ADSF	NK cell
eTAC	ADSF	ILC
eTAC	ADSF	pDC
eTAC	ADSF	cDC1
eTAC	ADSF	cDC2
eTAC	ADSF	MigDC
eTAC	ADSF	Langerhans
eTAC	ADSF	eTAC
eTAC	ADSF	Macrophage
eTAC	ADSF	Monocyte
eTAC	ADSF	Neutrophil
eTAC	ADSF	Mast cell
eTAC	LT-α2/β1	CD4+ T cell
eTAC	LT-α2/β1	γδ T cell
eTAC	LT-α2/β1	Treg
eTAC	LT-α2/β1	NK cell
eTAC	LT-α2/β1	ILC
eTAC	LT-α2/β1	pDC
eTAC	LT-α2/β1	cDC1
eTAC	LT-α2/β1	cDC2
eTAC	LT-α2/β1	MigDC
eTAC	LT-α2/β1	Langerhans
eTAC	LT-α2/β1	eTAC
eTAC	LT-α2/β1	Macrophage
eTAC	LT-α2/β1	Monocyte
eTAC	LT-α2/β1	Neutrophil
eTAC	LT-α2/β1	Mast cell
Macrophage	IL-1Ra	ILC
Macrophage	IL-1Ra	eTAC
Macrophage	TSLP	Treg
Macrophage	TSLP	ILC
Macrophage	TSLP	pDC
Macrophage	TSLP	eTAC
Macrophage	TSLP	Macrophage
Macrophage	TSLP	Monocyte
Macrophage	TSLP	Neutrophil
Macrophage	TSLP	Mast cell
Macrophage	IL-30	CD4+ T cell
Macrophage	IL-30	CD8+ T cell
Macrophage	IL-30	γδ T cell
Macrophage	IL-30	Treg
Macrophage	IL-30	eTAC
Macrophage	IL-30	Mast cell
Macrophage	IL-27	eTAC
Macrophage	IL-27	Mast cell
Macrophage	IL-10	Treg
Macrophage	IL-10	Langerhans
Macrophage	IL-10	eTAC
Macrophage	IL-10	Neutrophil
Macrophage	IL-10	Mast cell
Macrophage	LT-α1/β2	ILC
Macrophage	LT-α1/β2	pDC
Macrophage	LT-α1/β2	cDC2
Macrophage	LT-α1/β2	MigDC
Macrophage	LT-α1/β2	Langerhans
Macrophage	LT-α1/β2	eTAC
Macrophage	LT-α1/β2	Macrophage
Macrophage	LT-α1/β2	Monocyte
Macrophage	LT-α1/β2	Neutrophil
Macrophage	LT-α1/β2	Mast cell
Macrophage	TWEAK	B cell
Macrophage	TWEAK	γδ T cell
Macrophage	TWEAK	Treg
Macrophage	TWEAK	NK cell
Macrophage	TWEAK	cDC1
Macrophage	TWEAK	cDC2
Macrophage	TWEAK	Monocyte
Macrophage	TWEAK	Mast cell
Macrophage	TL1A	eTAC
Macrophage	C3a	Monocyte
Macrophage	IGF-1	γδ T cell
Macrophage	IGF-1	Treg
Macrophage	IGF-1	ILC
Macrophage	IGF-1	pDC
Macrophage	IGF-1	cDC2
Macrophage	IGF-1	MigDC
Macrophage	IGF-1	Langerhans
Macrophage	IGF-1	eTAC
Macrophage	IGF-1	Neutrophil
Macrophage	IGF-1	Mast cell
Macrophage	TGF-β1	CD4+ T cell
Macrophage	TGF-β1	CD8+ T cell
Macrophage	TGF-β1	Treg
Macrophage	TGF-β1	ILC
Macrophage	TGF-β1	pDC
Macrophage	TGF-β1	cDC1
Macrophage	TGF-β1	cDC2
Macrophage	TGF-β1	eTAC
Macrophage	TGF-β1	Macrophage
Macrophage	TGF-β1	Monocyte
Macrophage	TGF-β1	Neutrophil
Macrophage	TGF-β1	Mast cell
Macrophage	LT-α2/β1	CD4+ T cell
Macrophage	LT-α2/β1	γδ T cell
Macrophage	LT-α2/β1	Treg
Macrophage	LT-α2/β1	NK cell
Macrophage	LT-α2/β1	ILC
Macrophage	LT-α2/β1	pDC
Macrophage	LT-α2/β1	cDC1
Macrophage	LT-α2/β1	cDC2
Macrophage	LT-α2/β1	MigDC
Macrophage	LT-α2/β1	Langerhans
Macrophage	LT-α2/β1	eTAC
Macrophage	LT-α2/β1	Macrophage
Macrophage	LT-α2/β1	Monocyte
Macrophage	LT-α2/β1	Neutrophil
Macrophage	LT-α2/β1	Mast cell
Monocyte	IL-1Ra	ILC
Monocyte	IL-1Ra	eTAC
Monocyte	IL-30	CD4+ T cell
Monocyte	IL-30	CD8+ T cell
Monocyte	IL-30	γδ T cell
Monocyte	IL-30	Treg
Monocyte	IL-30	eTAC
Monocyte	IL-30	Mast cell
Monocyte	IL-27	eTAC
Monocyte	IL-27	Mast cell
Monocyte	LT-α1/β2	ILC
Monocyte	LT-α1/β2	pDC
Monocyte	LT-α1/β2	cDC2
Monocyte	LT-α1/β2	MigDC
Monocyte	LT-α1/β2	Langerhans
Monocyte	LT-α1/β2	eTAC
Monocyte	LT-α1/β2	Macrophage
Monocyte	LT-α1/β2	Monocyte
Monocyte	LT-α1/β2	Neutrophil
Monocyte	LT-α1/β2	Mast cell
Monocyte	TNF-α	ILC
Monocyte	TNF-α	eTAC
Monocyte	TNF-α	Mast cell
Monocyte	4-1BBL	γδ T cell
Monocyte	4-1BBL	Treg
Monocyte	4-1BBL	ILC
Monocyte	4-1BBL	MigDC
Monocyte	4-1BBL	Langerhans
Monocyte	4-1BBL	eTAC
Monocyte	TWEAK	B cell
Monocyte	TWEAK	γδ T cell
Monocyte	TWEAK	Treg
Monocyte	TWEAK	NK cell
Monocyte	TWEAK	cDC1
Monocyte	TWEAK	cDC2
Monocyte	TWEAK	Monocyte
Monocyte	TWEAK	Mast cell
Monocyte	LIGHT	B cell
Monocyte	LIGHT	CD4+ T cell
Monocyte	LIGHT	CD8+ T cell
Monocyte	LIGHT	γδ T cell
Monocyte	LIGHT	Treg
Monocyte	LIGHT	NK cell
Monocyte	LIGHT	pDC
Monocyte	LIGHT	cDC1
Monocyte	LIGHT	cDC2
Monocyte	LIGHT	MigDC
Monocyte	LIGHT	eTAC
Monocyte	LIGHT	Macrophage
Monocyte	LIGHT	Monocyte
Monocyte	LIGHT	Neutrophil
Monocyte	LIGHT	Mast cell
Monocyte	TL1A	eTAC
Monocyte	C3a	Monocyte
Monocyte	FLT3L	MigDC
Monocyte	FLT3L	Langerhans
Monocyte	FLT3L	eTAC
Monocyte	TGF-β1	CD4+ T cell
Monocyte	TGF-β1	CD8+ T cell
Monocyte	TGF-β1	Treg
Monocyte	TGF-β1	ILC
Monocyte	TGF-β1	pDC
Monocyte	TGF-β1	cDC1
Monocyte	TGF-β1	cDC2
Monocyte	TGF-β1	eTAC
Monocyte	TGF-β1	Macrophage
Monocyte	TGF-β1	Monocyte
Monocyte	TGF-β1	Neutrophil
Monocyte	TGF-β1	Mast cell
Monocyte	LT-α2/β1	CD4+ T cell
Monocyte	LT-α2/β1	γδ T cell
Monocyte	LT-α2/β1	Treg
Monocyte	LT-α2/β1	NK cell
Monocyte	LT-α2/β1	ILC
Monocyte	LT-α2/β1	pDC
Monocyte	LT-α2/β1	cDC1
Monocyte	LT-α2/β1	cDC2
Monocyte	LT-α2/β1	MigDC
Monocyte	LT-α2/β1	Langerhans
Monocyte	LT-α2/β1	eTAC
Monocyte	LT-α2/β1	Macrophage
Monocyte	LT-α2/β1	Monocyte
Monocyte	LT-α2/β1	Neutrophil
Monocyte	LT-α2/β1	Mast cell
Neutrophil	IL-1Ra	ILC
Neutrophil	IL-1Ra	eTAC
Neutrophil	IL-5	Mast cell
Neutrophil	IL-30	CD4+ T cell
Neutrophil	IL-30	CD8+ T cell
Neutrophil	IL-30	γδ T cell
Neutrophil	IL-30	Treg
Neutrophil	IL-30	eTAC
Neutrophil	IL-30	Mast cell
Neutrophil	IL-27	eTAC
Neutrophil	IL-27	Mast cell
Neutrophil	LT-α1/β2	ILC
Neutrophil	LT-α1/β2	pDC
Neutrophil	LT-α1/β2	cDC2
Neutrophil	LT-α1/β2	MigDC
Neutrophil	LT-α1/β2	Langerhans
Neutrophil	LT-α1/β2	eTAC
Neutrophil	LT-α1/β2	Macrophage
Neutrophil	LT-α1/β2	Monocyte
Neutrophil	LT-α1/β2	Neutrophil
Neutrophil	LT-α1/β2	Mast cell
Neutrophil	TNF-α	ILC
Neutrophil	TNF-α	eTAC
Neutrophil	TNF-α	Mast cell
Neutrophil	BAFF	B cell
Neutrophil	BAFF	pDC
Neutrophil	BAFF	eTAC
Neutrophil	BAFF	Macrophage
Neutrophil	BAFF	Monocyte
Neutrophil	BAFF	Mast cell
Neutrophil	LIGHT	B cell
Neutrophil	LIGHT	CD4+ T cell
Neutrophil	LIGHT	CD8+ T cell
Neutrophil	LIGHT	γδ T cell
Neutrophil	LIGHT	Treg
Neutrophil	LIGHT	NK cell
Neutrophil	LIGHT	pDC
Neutrophil	LIGHT	cDC1
Neutrophil	LIGHT	cDC2
Neutrophil	LIGHT	MigDC
Neutrophil	LIGHT	eTAC
Neutrophil	LIGHT	Macrophage
Neutrophil	LIGHT	Monocyte
Neutrophil	LIGHT	Neutrophil
Neutrophil	LIGHT	Mast cell
Neutrophil	C3a	Monocyte
Neutrophil	M-CSF	Neutrophil
Neutrophil	TGF-β1	CD4+ T cell
Neutrophil	TGF-β1	CD8+ T cell
Neutrophil	TGF-β1	Treg
Neutrophil	TGF-β1	ILC
Neutrophil	TGF-β1	pDC
Neutrophil	TGF-β1	cDC1
Neutrophil	TGF-β1	cDC2
Neutrophil	TGF-β1	eTAC
Neutrophil	TGF-β1	Macrophage
Neutrophil	TGF-β1	Monocyte
Neutrophil	TGF-β1	Neutrophil
Neutrophil	TGF-β1	Mast cell
Neutrophil	ADSF	B cell
Neutrophil	ADSF	CD4+ T cell
Neutrophil	ADSF	CD8+ T cell
Neutrophil	ADSF	γδ T cell
Neutrophil	ADSF	Treg
Neutrophil	ADSF	NK cell
Neutrophil	ADSF	ILC
Neutrophil	ADSF	pDC
Neutrophil	ADSF	cDC1
Neutrophil	ADSF	cDC2
Neutrophil	ADSF	MigDC
Neutrophil	ADSF	Langerhans
Neutrophil	ADSF	eTAC
Neutrophil	ADSF	Macrophage
Neutrophil	ADSF	Monocyte
Neutrophil	ADSF	Neutrophil
Neutrophil	ADSF	Mast cell
Neutrophil	LT-α2/β1	CD4+ T cell
Neutrophil	LT-α2/β1	γδ T cell
Neutrophil	LT-α2/β1	Treg
Neutrophil	LT-α2/β1	NK cell
Neutrophil	LT-α2/β1	ILC
Neutrophil	LT-α2/β1	pDC
Neutrophil	LT-α2/β1	cDC1
Neutrophil	LT-α2/β1	cDC2
Neutrophil	LT-α2/β1	MigDC
Neutrophil	LT-α2/β1	Langerhans
Neutrophil	LT-α2/β1	eTAC
Neutrophil	LT-α2/β1	Macrophage
Neutrophil	LT-α2/β1	Monocyte
Neutrophil	LT-α2/β1	Neutrophil
Neutrophil	LT-α2/β1	Mast cell
Mast cell	IL-4	ILC
Mast cell	IL-4	cDC1
Mast cell	IL-4	Langerhans
Mast cell	IL-4	eTAC
Mast cell	IL-4	Monocyte
Mast cell	IL-4	Neutrophil
Mast cell	IL-4	Mast cell
Mast cell	IL-13	Langerhans
Mast cell	IL-13	eTAC
Mast cell	IL-13	Neutrophil
Mast cell	GM-CSF	eTAC
Mast cell	IL-27	eTAC
Mast cell	IL-27	Mast cell
Mast cell	CT-1	pDC
Mast cell	CT-1	Monocyte
Mast cell	LT-α1/β2	ILC
Mast cell	LT-α1/β2	pDC
Mast cell	LT-α1/β2	cDC2
Mast cell	LT-α1/β2	MigDC
Mast cell	LT-α1/β2	Langerhans
Mast cell	LT-α1/β2	eTAC
Mast cell	LT-α1/β2	Macrophage
Mast cell	LT-α1/β2	Monocyte
Mast cell	LT-α1/β2	Neutrophil
Mast cell	LT-α1/β2	Mast cell
Mast cell	TNF-α	ILC
Mast cell	TNF-α	eTAC
Mast cell	TNF-α	Mast cell
Mast cell	4-1BBL	γδ T cell
Mast cell	4-1BBL	Treg
Mast cell	4-1BBL	ILC
Mast cell	4-1BBL	MigDC
Mast cell	4-1BBL	Langerhans
Mast cell	4-1BBL	eTAC
Mast cell	TRAIL	eTAC
Mast cell	TWEAK	B cell
Mast cell	TWEAK	γδ T cell
Mast cell	TWEAK	Treg
Mast cell	TWEAK	NK cell
Mast cell	TWEAK	cDC1
Mast cell	TWEAK	cDC2
Mast cell	TWEAK	Monocyte
Mast cell	TWEAK	Mast cell
Mast cell	FLT3L	MigDC
Mast cell	FLT3L	Langerhans
Mast cell	FLT3L	eTAC
Mast cell	M-CSF	Neutrophil
Mast cell	EGF	pDC
Mast cell	VEGF	pDC
Mast cell	VEGF	cDC2
Mast cell	VEGF	Monocyte
Mast cell	FGF-β	pDC
Mast cell	FGF-β	cDC1
Mast cell	FGF-β	cDC2
Mast cell	FGF-β	MigDC
Mast cell	FGF-β	eTAC
Mast cell	FGF-β	Macrophage
Mast cell	TGF-β1	CD4+ T cell
Mast cell	TGF-β1	CD8+ T cell
Mast cell	TGF-β1	Treg
Mast cell	TGF-β1	ILC
Mast cell	TGF-β1	pDC
Mast cell	TGF-β1	cDC1
Mast cell	TGF-β1	cDC2
Mast cell	TGF-β1	eTAC
Mast cell	TGF-β1	Macrophage
Mast cell	TGF-β1	Monocyte
Mast cell	TGF-β1	Neutrophil
Mast cell	TGF-β1	Mast cell
Mast cell	LT-α2/β1	CD4+ T cell
Mast cell	LT-α2/β1	γδ T cell
Mast cell	LT-α2/β1	Treg
Mast cell	LT-α2/β1	NK cell
Mast cell	LT-α2/β1	ILC
Mast cell	LT-α2/β1	pDC
Mast cell	LT-α2/β1	cDC1
Mast cell	LT-α2/β1	cDC2
Mast cell	LT-α2/β1	MigDC
Mast cell	LT-α2/β1	Langerhans
Mast cell	LT-α2/β1	eTAC
Mast cell	LT-α2/β1	Macrophage
Mast cell	LT-α2/β1	Monocyte
Mast cell	LT-α2/β1	Neutrophil
Mast cell	LT-α2/β1	Mast cell
Basophil	IL-4	ILC
Basophil	IL-4	cDC1
Basophil	IL-4	Langerhans
Basophil	IL-4	eTAC
Basophil	IL-4	Monocyte
Basophil	IL-4	Neutrophil
Basophil	IL-4	Mast cell
Basophil	IL-13	Langerhans
Basophil	IL-13	eTAC
Basophil	IL-13	Neutrophil
Basophil	IL-6	CD4+ T cell
Basophil	IL-6	CD8+ T cell
Basophil	IL-6	γδ T cell
Basophil	IL-6	Treg
Basophil	IL-6	pDC
Basophil	IL-6	cDC1
Basophil	IL-6	cDC2
Basophil	IL-6	MigDC
Basophil	IL-6	eTAC
Basophil	IL-6	Monocyte
Basophil	IL-6	Mast cell
Basophil	IL-30	CD4+ T cell
Basophil	IL-30	CD8+ T cell
Basophil	IL-30	γδ T cell
Basophil	IL-30	Treg
Basophil	IL-30	eTAC
Basophil	IL-30	Mast cell
Basophil	IL-27	eTAC
Basophil	IL-27	Mast cell
Basophil	LIF	Monocyte
Basophil	LT-α1/β2	ILC
Basophil	LT-α1/β2	pDC
Basophil	LT-α1/β2	cDC2
Basophil	LT-α1/β2	MigDC
Basophil	LT-α1/β2	Langerhans
Basophil	LT-α1/β2	eTAC
Basophil	LT-α1/β2	Macrophage
Basophil	LT-α1/β2	Monocyte
Basophil	LT-α1/β2	Neutrophil
Basophil	LT-α1/β2	Mast cell
Basophil	TNF-α	ILC
Basophil	TNF-α	eTAC
Basophil	TNF-α	Mast cell
Basophil	CD40L	cDC1
Basophil	CD40L	cDC2
Basophil	CD40L	MigDC
Basophil	CD40L	Langerhans
Basophil	CD40L	eTAC
Basophil	CD40L	Macrophage
Basophil	CD40L	Monocyte
Basophil	CD27L	B cell
Basophil	CD27L	CD4+ T cell
Basophil	CD27L	CD8+ T cell
Basophil	CD27L	γδ T cell
Basophil	CD27L	Treg
Basophil	CD27L	NK cell
Basophil	CD27L	ILC
Basophil	CD27L	pDC
Basophil	CD27L	Langerhans
Basophil	CD27L	eTAC
Basophil	TWEAK	B cell
Basophil	TWEAK	γδ T cell
Basophil	TWEAK	Treg
Basophil	TWEAK	NK cell
Basophil	TWEAK	cDC1
Basophil	TWEAK	cDC2
Basophil	TWEAK	Monocyte
Basophil	TWEAK	Mast cell
Basophil	LIGHT	B cell
Basophil	LIGHT	CD4+ T cell
Basophil	LIGHT	CD8+ T cell
Basophil	LIGHT	γδ T cell
Basophil	LIGHT	Treg
Basophil	LIGHT	NK cell
Basophil	LIGHT	pDC
Basophil	LIGHT	cDC1
Basophil	LIGHT	cDC2
Basophil	LIGHT	MigDC
Basophil	LIGHT	eTAC
Basophil	LIGHT	Macrophage
Basophil	LIGHT	Monocyte
Basophil	LIGHT	Neutrophil
Basophil	LIGHT	Mast cell
Basophil	FLT3L	MigDC
Basophil	FLT3L	Langerhans
Basophil	FLT3L	eTAC
Basophil	M-CSF	Neutrophil
Basophil	HGF	cDC1
Basophil	HGF	cDC2
Basophil	HGF	MigDC
Basophil	HGF	Monocyte
Basophil	TGF-β1	CD4+ T cell
Basophil	TGF-β1	CD8+ T cell
Basophil	TGF-β1	Treg
Basophil	TGF-β1	ILC
Basophil	TGF-β1	pDC
Basophil	TGF-β1	cDC1
Basophil	TGF-β1	cDC2
Basophil	TGF-β1	eTAC
Basophil	TGF-β1	Macrophage
Basophil	TGF-β1	Monocyte
Basophil	TGF-β1	Neutrophil
Basophil	TGF-β1	Mast cell
Basophil	LT-α2/β1	CD4+ T cell
Basophil	LT-α2/β1	γδ T cell
Basophil	LT-α2/β1	Treg
Basophil	LT-α2/β1	NK cell
Basophil	LT-α2/β1	ILC
Basophil	LT-α2/β1	pDC
Basophil	LT-α2/β1	cDC1
Basophil	LT-α2/β1	cDC2
Basophil	LT-α2/β1	MigDC
Basophil	LT-α2/β1	Langerhans
Basophil	LT-α2/β1	eTAC
Basophil	LT-α2/β1	Macrophage
Basophil	LT-α2/β1	Monocyte
Basophil	LT-α2/β1	Neutrophil
Basophil	LT-α2/β1	Mast cell
BEC	TSLP	Treg
BEC	TSLP	ILC
BEC	TSLP	pDC
BEC	TSLP	eTAC
BEC	TSLP	Macrophage
BEC	TSLP	Monocyte
BEC	TSLP	Neutrophil
BEC	TSLP	Mast cell
BEC	LT-α1/β2	ILC
BEC	LT-α1/β2	pDC
BEC	LT-α1/β2	cDC2
BEC	LT-α1/β2	MigDC
BEC	LT-α1/β2	Langerhans
BEC	LT-α1/β2	eTAC
BEC	LT-α1/β2	Macrophage
BEC	LT-α1/β2	Monocyte
BEC	LT-α1/β2	Neutrophil
BEC	LT-α1/β2	Mast cell
BEC	TRAIL	eTAC
BEC	TWEAK	B cell
BEC	TWEAK	γδ T cell
BEC	TWEAK	Treg
BEC	TWEAK	NK cell
BEC	TWEAK	cDC1
BEC	TWEAK	cDC2
BEC	TWEAK	Monocyte
BEC	TWEAK	Mast cell
BEC	TL1A	eTAC
BEC	FLT3L	MigDC
BEC	FLT3L	Langerhans
BEC	FLT3L	eTAC
BEC	M-CSF	Neutrophil
BEC	SCF	ILC
BEC	SCF	cDC2
BEC	SCF	eTAC
BEC	SCF	Mast cell
BEC	TGF-β1	CD4+ T cell
BEC	TGF-β1	CD8+ T cell
BEC	TGF-β1	Treg
BEC	TGF-β1	ILC
BEC	TGF-β1	pDC
BEC	TGF-β1	cDC1
BEC	TGF-β1	cDC2
BEC	TGF-β1	eTAC
BEC	TGF-β1	Macrophage
BEC	TGF-β1	Monocyte
BEC	TGF-β1	Neutrophil
BEC	TGF-β1	Mast cell
BEC	AdipoQ	B cell
BEC	AdipoQ	CD4+ T cell
BEC	AdipoQ	CD8+ T cell
BEC	AdipoQ	γδ T cell
BEC	AdipoQ	Treg
BEC	AdipoQ	NK cell
BEC	AdipoQ	ILC
BEC	AdipoQ	pDC
BEC	AdipoQ	cDC1
BEC	AdipoQ	MigDC
BEC	AdipoQ	Langerhans
BEC	AdipoQ	eTAC
BEC	AdipoQ	Macrophage
BEC	AdipoQ	Monocyte
BEC	AdipoQ	Neutrophil
BEC	ADSF	B cell
BEC	ADSF	CD4+ T cell
BEC	ADSF	CD8+ T cell
BEC	ADSF	γδ T cell
BEC	ADSF	Treg
BEC	ADSF	NK cell
BEC	ADSF	ILC
BEC	ADSF	pDC
BEC	ADSF	cDC1
BEC	ADSF	cDC2
BEC	ADSF	MigDC
BEC	ADSF	Langerhans
BEC	ADSF	eTAC
BEC	ADSF	Macrophage
BEC	ADSF	Monocyte
BEC	ADSF	Neutrophil
BEC	ADSF	Mast cell
BEC	LT-α2/β1	CD4+ T cell
BEC	LT-α2/β1	γδ T cell
BEC	LT-α2/β1	Treg
BEC	LT-α2/β1	NK cell
BEC	LT-α2/β1	ILC
BEC	LT-α2/β1	pDC
BEC	LT-α2/β1	cDC1
BEC	LT-α2/β1	cDC2
BEC	LT-α2/β1	MigDC
BEC	LT-α2/β1	Langerhans
BEC	LT-α2/β1	eTAC
BEC	LT-α2/β1	Macrophage
BEC	LT-α2/β1	Monocyte
BEC	LT-α2/β1	Neutrophil
BEC	LT-α2/β1	Mast cell
LEC	IL-7	ILC
LEC	IL-7	MigDC
LEC	IL-7	Langerhans
LEC	IL-7	eTAC
LEC	IL-7	Monocyte
LEC	IL-7	Neutrophil
LEC	IL-7	Mast cell
LEC	TSLP	Treg
LEC	TSLP	ILC
LEC	TSLP	pDC
LEC	TSLP	eTAC
LEC	TSLP	Macrophage
LEC	TSLP	Monocyte
LEC	TSLP	Neutrophil
LEC	TSLP	Mast cell
LEC	IL-21	Treg
LEC	IL-21	NK cell
LEC	IL-21	pDC
LEC	IL-21	cDC2
LEC	IL-21	MigDC
LEC	IL-21	Langerhans
LEC	IL-21	eTAC
LEC	IL-21	Macrophage
LEC	IL-21	Monocyte
LEC	IL-11	pDC
LEC	IL-11	Mast cell
LEC	CT-1	pDC
LEC	CT-1	Monocyte
LEC	LT-α1/β2	ILC
LEC	LT-α1/β2	pDC
LEC	LT-α1/β2	cDC2
LEC	LT-α1/β2	MigDC
LEC	LT-α1/β2	Langerhans
LEC	LT-α1/β2	eTAC
LEC	LT-α1/β2	Macrophage
LEC	LT-α1/β2	Monocyte
LEC	LT-α1/β2	Neutrophil
LEC	LT-α1/β2	Mast cell
LEC	TRAIL	eTAC
LEC	TWEAK	B cell
LEC	TWEAK	γδ T cell
LEC	TWEAK	Treg
LEC	TWEAK	NK cell
LEC	TWEAK	cDC1
LEC	TWEAK	cDC2
LEC	TWEAK	Monocyte
LEC	TWEAK	Mast cell
LEC	TL1A	eTAC
LEC	C3a	Monocyte
LEC	C5a	Monocyte
LEC	C5a	Neutrophil
LEC	FLT3L	MigDC
LEC	FLT3L	Langerhans
LEC	FLT3L	eTAC
LEC	M-CSF	Neutrophil
LEC	G-CSF	cDC2
LEC	G-CSF	Monocyte
LEC	G-CSF	Neutrophil
LEC	SCF	ILC
LEC	SCF	cDC2
LEC	SCF	eTAC
LEC	SCF	Mast cell
LEC	EGF	pDC
LEC	VEGF	pDC
LEC	VEGF	cDC2
LEC	VEGF	Monocyte
LEC	IGF-1	γδ T cell
LEC	IGF-1	Treg
LEC	IGF-1	ILC
LEC	IGF-1	pDC
LEC	IGF-1	cDC2
LEC	IGF-1	MigDC
LEC	IGF-1	Langerhans
LEC	IGF-1	eTAC
LEC	IGF-1	Neutrophil
LEC	IGF-1	Mast cell
LEC	TGF-β1	CD4+ T cell
LEC	TGF-β1	CD8+ T cell
LEC	TGF-β1	Treg
LEC	TGF-β1	ILC
LEC	TGF-β1	pDC
LEC	TGF-β1	cDC1
LEC	TGF-β1	cDC2
LEC	TGF-β1	eTAC
LEC	TGF-β1	Macrophage
LEC	TGF-β1	Monocyte
LEC	TGF-β1	Neutrophil
LEC	TGF-β1	Mast cell
LEC	Decorin	γδ T cell
LEC	Decorin	Treg
LEC	Decorin	ILC
LEC	Decorin	pDC
LEC	Decorin	cDC1
LEC	Decorin	cDC2
LEC	Decorin	MigDC
LEC	Decorin	Langerhans
LEC	Decorin	eTAC
LEC	Decorin	Monocyte
LEC	Decorin	Neutrophil
LEC	Decorin	Mast cell
LEC	LT-α2/β1	CD4+ T cell
LEC	LT-α2/β1	γδ T cell
LEC	LT-α2/β1	Treg
LEC	LT-α2/β1	NK cell
LEC	LT-α2/β1	ILC
LEC	LT-α2/β1	pDC
LEC	LT-α2/β1	cDC1
LEC	LT-α2/β1	cDC2
LEC	LT-α2/β1	MigDC
LEC	LT-α2/β1	Langerhans
LEC	LT-α2/β1	eTAC
LEC	LT-α2/β1	Macrophage
LEC	LT-α2/β1	Monocyte
LEC	LT-α2/β1	Neutrophil
LEC	LT-α2/β1	Mast cell
FRC	IL-7	ILC
FRC	IL-7	MigDC
FRC	IL-7	Langerhans
FRC	IL-7	eTAC
FRC	IL-7	Monocyte
FRC	IL-7	Neutrophil
FRC	IL-7	Mast cell
FRC	TSLP	Treg
FRC	TSLP	ILC
FRC	TSLP	pDC
FRC	TSLP	eTAC
FRC	TSLP	Macrophage
FRC	TSLP	Monocyte
FRC	TSLP	Neutrophil
FRC	TSLP	Mast cell
FRC	IL-11	pDC
FRC	IL-11	Mast cell
FRC	LIF	Monocyte
FRC	CT-1	pDC
FRC	CT-1	Monocyte
FRC	IL-17D	ILC
FRC	IL-17D	Monocyte
FRC	IL-17D	Mast cell
FRC	LT-α1/β2	ILC
FRC	LT-α1/β2	pDC
FRC	LT-α1/β2	cDC2
FRC	LT-α1/β2	MigDC
FRC	LT-α1/β2	Langerhans
FRC	LT-α1/β2	eTAC
FRC	LT-α1/β2	Macrophage
FRC	LT-α1/β2	Monocyte
FRC	LT-α1/β2	Neutrophil
FRC	LT-α1/β2	Mast cell
FRC	CD30L	Treg
FRC	CD30L	MigDC
FRC	CD30L	Langerhans
FRC	CD30L	Macrophage
FRC	CD30L	Monocyte
FRC	CD30L	Neutrophil
FRC	4-1BBL	γδ T cell
FRC	4-1BBL	Treg
FRC	4-1BBL	ILC
FRC	4-1BBL	MigDC
FRC	4-1BBL	Langerhans
FRC	4-1BBL	eTAC
FRC	TRAIL	eTAC
FRC	RANKL	ILC
FRC	RANKL	cDC1
FRC	RANKL	MigDC
FRC	RANKL	Langerhans
FRC	RANKL	eTAC
FRC	RANKL	Macrophage
FRC	RANKL	Monocyte
FRC	TWEAK	B cell
FRC	TWEAK	γδ T cell
FRC	TWEAK	Treg
FRC	TWEAK	NK cell
FRC	TWEAK	cDC1
FRC	TWEAK	cDC2
FRC	TWEAK	Monocyte
FRC	TWEAK	Mast cell
FRC	BAFF	B cell
FRC	BAFF	pDC
FRC	BAFF	eTAC
FRC	BAFF	Macrophage
FRC	BAFF	Monocyte
FRC	BAFF	Mast cell
FRC	C3a	Monocyte
FRC	C5a	Monocyte
FRC	C5a	Neutrophil
FRC	FLT3L	MigDC
FRC	FLT3L	Langerhans
FRC	FLT3L	eTAC
FRC	IL-34	cDC2
FRC	IL-34	Macrophage
FRC	IL-34	Monocyte
FRC	IL-34	Neutrophil
FRC	M-CSF	Neutrophil
FRC	G-CSF	cDC2
FRC	G-CSF	Monocyte
FRC	G-CSF	Neutrophil
FRC	SCF	ILC
FRC	SCF	cDC2
FRC	SCF	eTAC
FRC	SCF	Mast cell
FRC	VEGF	pDC
FRC	VEGF	cDC2
FRC	VEGF	Monocyte
FRC	FGF-β	pDC
FRC	FGF-β	cDC1
FRC	FGF-β	cDC2
FRC	FGF-β	MigDC
FRC	FGF-β	eTAC
FRC	FGF-β	Macrophage
FRC	IGF-1	γδ T cell
FRC	IGF-1	Treg
FRC	IGF-1	ILC
FRC	IGF-1	pDC
FRC	IGF-1	cDC2
FRC	IGF-1	MigDC
FRC	IGF-1	Langerhans
FRC	IGF-1	eTAC
FRC	IGF-1	Neutrophil
FRC	IGF-1	Mast cell
FRC	TGF-β1	CD4+ T cell
FRC	TGF-β1	CD8+ T cell
FRC	TGF-β1	Treg
FRC	TGF-β1	ILC
FRC	TGF-β1	pDC
FRC	TGF-β1	cDC1
FRC	TGF-β1	cDC2
FRC	TGF-β1	eTAC
FRC	TGF-β1	Macrophage
FRC	TGF-β1	Monocyte
FRC	TGF-β1	Neutrophil
FRC	TGF-β1	Mast cell
FRC	Decorin	γδ T cell
FRC	Decorin	Treg
FRC	Decorin	ILC
FRC	Decorin	pDC
FRC	Decorin	cDC1
FRC	Decorin	cDC2
FRC	Decorin	MigDC
FRC	Decorin	Langerhans
FRC	Decorin	eTAC
FRC	Decorin	Monocyte
FRC	Decorin	Neutrophil
FRC	Decorin	Mast cell
FRC	LT-α2/β1	CD4+ T cell
FRC	LT-α2/β1	γδ T cell
FRC	LT-α2/β1	Treg
FRC	LT-α2/β1	NK cell
FRC	LT-α2/β1	ILC
FRC	LT-α2/β1	pDC
FRC	LT-α2/β1	cDC1
FRC	LT-α2/β1	cDC2
FRC	LT-α2/β1	MigDC
FRC	LT-α2/β1	Langerhans
FRC	LT-α2/β1	eTAC
FRC	LT-α2/β1	Macrophage
FRC	LT-α2/β1	Monocyte
FRC	LT-α2/β1	Neutrophil
FRC	LT-α2/β1	Mast cell

## Sheet: Response-Receptor-Intersect
Celltype_producer	Cytokine	Celltype_receiver
B cell	FLT3L	cDC1
B cell	FLT3L	cDC2
B cell	FLT3L	pDC
B cell	IL-12	Monocyte
B cell	IL-12	NK cell
B cell	IL-23	ILC
B cell	IL-23	γδ T cell
B cell	IL-27	CD4+ T cell
B cell	IL-27	CD8+ T cell
B cell	IL-27	Treg
B cell	IL-27	γδ T cell
B cell	LT-α1/β2	cDC1
B cell	TGF-β1	NK cell
B cell	TGF-β1	γδ T cell
Basophil	CD40L	B cell
Basophil	FLT3L	cDC1
Basophil	FLT3L	cDC2
Basophil	FLT3L	pDC
Basophil	IL-12	Monocyte
Basophil	IL-12	NK cell
Basophil	IL-13	cDC1
Basophil	IL-13	cDC2
Basophil	IL-13	Macrophage
Basophil	IL-13	MigDC
Basophil	IL-13	Monocyte
Basophil	IL-15	CD4+ T cell
Basophil	IL-15	CD8+ T cell
Basophil	IL-15	ILC
Basophil	IL-15	NK cell
Basophil	IL-15	Treg
Basophil	IL-15	γδ T cell
Basophil	IL-2	CD4+ T cell
Basophil	IL-2	CD8+ T cell
Basophil	IL-2	ILC
Basophil	IL-2	NK cell
Basophil	IL-2	Treg
Basophil	IL-2	γδ T cell
Basophil	IL-27	CD4+ T cell
Basophil	IL-27	CD8+ T cell
Basophil	IL-27	Treg
Basophil	IL-27	γδ T cell
Basophil	IL-4	B cell
Basophil	IL-4	CD4+ T cell
Basophil	IL-4	CD8+ T cell
Basophil	IL-4	cDC2
Basophil	IL-4	Macrophage
Basophil	IL-4	MigDC
Basophil	IL-4	NK cell
Basophil	IL-4	pDC
Basophil	IL-4	Treg
Basophil	IL-4	γδ T cell
Basophil	LIF	cDC2
Basophil	LIF	pDC
Basophil	LT-α1/β2	cDC1
Basophil	M-CSF	cDC2
Basophil	M-CSF	Macrophage
Basophil	M-CSF	Monocyte
Basophil	TGF-β1	NK cell
Basophil	TGF-β1	γδ T cell
Basophil	TNF-α	CD4+ T cell
Basophil	TNF-α	cDC1
Basophil	TNF-α	cDC2
Basophil	TNF-α	Langerhans
Basophil	TNF-α	Macrophage
Basophil	TNF-α	MigDC
Basophil	TNF-α	Monocyte
Basophil	TNF-α	Neutrophil
Basophil	TNF-α	NK cell
Basophil	TNF-α	pDC
Basophil	TNF-α	Treg
Basophil	TNF-α	γδ T cell
Basophil	TWEAK	CD4+ T cell
BEC	AdipoQ	cDC2
BEC	AdipoQ	Mast cell
BEC	FLT3L	cDC1
BEC	FLT3L	cDC2
BEC	FLT3L	pDC
BEC	IL-15	CD4+ T cell
BEC	IL-15	CD8+ T cell
BEC	IL-15	ILC
BEC	IL-15	NK cell
BEC	IL-15	Treg
BEC	IL-15	γδ T cell
BEC	IL-23	ILC
BEC	IL-23	γδ T cell
BEC	LT-α1/β2	cDC1
BEC	M-CSF	cDC2
BEC	M-CSF	Macrophage
BEC	M-CSF	Monocyte
BEC	SCF	cDC1
BEC	SCF	NK cell
BEC	TGF-β1	NK cell
BEC	TGF-β1	γδ T cell
BEC	TL1A	CD4+ T cell
BEC	TL1A	ILC
BEC	TL1A	Treg
BEC	TL1A	γδ T cell
BEC	TRAIL	ILC
BEC	TRAIL	Langerhans
BEC	TRAIL	MigDC
BEC	TSLP	CD4+ T cell
BEC	TSLP	CD8+ T cell
BEC	TSLP	cDC2
BEC	TSLP	Langerhans
BEC	TSLP	MigDC
BEC	TSLP	NK cell
BEC	TSLP	γδ T cell
BEC	TWEAK	CD4+ T cell
CD4+ T cell	CD30L	cDC2
CD4+ T cell	CD40L	B cell
CD4+ T cell	FLT3L	cDC1
CD4+ T cell	FLT3L	cDC2
CD4+ T cell	FLT3L	pDC
CD4+ T cell	IL-2	CD4+ T cell
CD4+ T cell	IL-2	CD8+ T cell
CD4+ T cell	IL-2	ILC
CD4+ T cell	IL-2	NK cell
CD4+ T cell	IL-2	Treg
CD4+ T cell	IL-2	γδ T cell
CD4+ T cell	IL-21	B cell
CD4+ T cell	IL-21	CD4+ T cell
CD4+ T cell	IL-21	CD8+ T cell
CD4+ T cell	IL-21	γδ T cell
CD4+ T cell	LT-α1/β2	cDC1
CD4+ T cell	TGF-β1	NK cell
CD4+ T cell	TGF-β1	γδ T cell
CD4+ T cell	TNF-α	CD4+ T cell
CD4+ T cell	TNF-α	cDC1
CD4+ T cell	TNF-α	cDC2
CD4+ T cell	TNF-α	Langerhans
CD4+ T cell	TNF-α	Macrophage
CD4+ T cell	TNF-α	MigDC
CD4+ T cell	TNF-α	Monocyte
CD4+ T cell	TNF-α	Neutrophil
CD4+ T cell	TNF-α	NK cell
CD4+ T cell	TNF-α	pDC
CD4+ T cell	TNF-α	Treg
CD4+ T cell	TNF-α	γδ T cell
CD8+ T cell	CD30L	cDC2
CD8+ T cell	FLT3L	cDC1
CD8+ T cell	FLT3L	cDC2
CD8+ T cell	FLT3L	pDC
CD8+ T cell	IL-2	CD4+ T cell
CD8+ T cell	IL-2	CD8+ T cell
CD8+ T cell	IL-2	ILC
CD8+ T cell	IL-2	NK cell
CD8+ T cell	IL-2	Treg
CD8+ T cell	IL-2	γδ T cell
CD8+ T cell	LT-α1/β2	cDC1
CD8+ T cell	TGF-β1	NK cell
CD8+ T cell	TGF-β1	γδ T cell
CD8+ T cell	TRAIL	ILC
CD8+ T cell	TRAIL	Langerhans
CD8+ T cell	TRAIL	MigDC
cDC1	4-1BBL	NK cell
cDC1	FLT3L	cDC1
cDC1	FLT3L	cDC2
cDC1	FLT3L	pDC
cDC1	IL-12	Monocyte
cDC1	IL-12	NK cell
cDC1	IL-15	CD4+ T cell
cDC1	IL-15	CD8+ T cell
cDC1	IL-15	ILC
cDC1	IL-15	NK cell
cDC1	IL-15	Treg
cDC1	IL-15	γδ T cell
cDC1	IL-18	ILC
cDC1	IL-18	NK cell
cDC1	IL-18	γδ T cell
cDC1	IL-2	CD4+ T cell
cDC1	IL-2	CD8+ T cell
cDC1	IL-2	ILC
cDC1	IL-2	NK cell
cDC1	IL-2	Treg
cDC1	IL-2	γδ T cell
cDC1	IL-23	ILC
cDC1	IL-23	γδ T cell
cDC1	IL-27	CD4+ T cell
cDC1	IL-27	CD8+ T cell
cDC1	IL-27	Treg
cDC1	IL-27	γδ T cell
cDC1	LT-α1/β2	cDC1
cDC1	TGF-β1	NK cell
cDC1	TGF-β1	γδ T cell
cDC1	TL1A	CD4+ T cell
cDC1	TL1A	ILC
cDC1	TL1A	Treg
cDC1	TL1A	γδ T cell
cDC1	TNF-α	CD4+ T cell
cDC1	TNF-α	cDC1
cDC1	TNF-α	cDC2
cDC1	TNF-α	Langerhans
cDC1	TNF-α	Macrophage
cDC1	TNF-α	MigDC
cDC1	TNF-α	Monocyte
cDC1	TNF-α	Neutrophil
cDC1	TNF-α	NK cell
cDC1	TNF-α	pDC
cDC1	TNF-α	Treg
cDC1	TNF-α	γδ T cell
cDC1	TWEAK	CD4+ T cell
cDC2	4-1BBL	NK cell
cDC2	FLT3L	cDC1
cDC2	FLT3L	cDC2
cDC2	FLT3L	pDC
cDC2	IL-11	cDC1
cDC2	IL-11	cDC2
cDC2	IL-18	ILC
cDC2	IL-18	NK cell
cDC2	IL-18	γδ T cell
cDC2	IL-1Ra	γδ T cell
cDC2	IL-2	CD4+ T cell
cDC2	IL-2	CD8+ T cell
cDC2	IL-2	ILC
cDC2	IL-2	NK cell
cDC2	IL-2	Treg
cDC2	IL-2	γδ T cell
cDC2	IL-27	CD4+ T cell
cDC2	IL-27	CD8+ T cell
cDC2	IL-27	Treg
cDC2	IL-27	γδ T cell
cDC2	LT-α1/β2	cDC1
cDC2	TGF-β1	NK cell
cDC2	TGF-β1	γδ T cell
cDC2	TL1A	CD4+ T cell
cDC2	TL1A	ILC
cDC2	TL1A	Treg
cDC2	TL1A	γδ T cell
cDC2	TNF-α	CD4+ T cell
cDC2	TNF-α	cDC1
cDC2	TNF-α	cDC2
cDC2	TNF-α	Langerhans
cDC2	TNF-α	Macrophage
cDC2	TNF-α	MigDC
cDC2	TNF-α	Monocyte
cDC2	TNF-α	Neutrophil
cDC2	TNF-α	NK cell
cDC2	TNF-α	pDC
cDC2	TNF-α	Treg
cDC2	TNF-α	γδ T cell
cDC2	TWEAK	CD4+ T cell
eTAC	4-1BBL	NK cell
eTAC	AdipoQ	cDC2
eTAC	AdipoQ	Mast cell
eTAC	CT-1	cDC2
eTAC	FGF-β	Mast cell
eTAC	IL-15	CD4+ T cell
eTAC	IL-15	CD8+ T cell
eTAC	IL-15	ILC
eTAC	IL-15	NK cell
eTAC	IL-15	Treg
eTAC	IL-15	γδ T cell
eTAC	IL-18	ILC
eTAC	IL-18	NK cell
eTAC	IL-18	γδ T cell
eTAC	IL-2	CD4+ T cell
eTAC	IL-2	CD8+ T cell
eTAC	IL-2	ILC
eTAC	IL-2	NK cell
eTAC	IL-2	Treg
eTAC	IL-2	γδ T cell
eTAC	IL-21	B cell
eTAC	IL-21	CD4+ T cell
eTAC	IL-21	CD8+ T cell
eTAC	IL-21	γδ T cell
eTAC	IL-23	ILC
eTAC	IL-23	γδ T cell
eTAC	IL-27	CD4+ T cell
eTAC	IL-27	CD8+ T cell
eTAC	IL-27	Treg
eTAC	IL-27	γδ T cell
eTAC	IL-7	CD4+ T cell
eTAC	IL-7	CD8+ T cell
eTAC	IL-7	cDC2
eTAC	IL-7	Macrophage
eTAC	IL-7	NK cell
eTAC	IL-7	pDC
eTAC	IL-7	Treg
eTAC	IL-7	γδ T cell
eTAC	LT-α1/β2	cDC1
eTAC	TGF-β1	NK cell
eTAC	TGF-β1	γδ T cell
eTAC	TL1A	CD4+ T cell
eTAC	TL1A	ILC
eTAC	TL1A	Treg
eTAC	TL1A	γδ T cell
eTAC	TNF-α	CD4+ T cell
eTAC	TNF-α	cDC1
eTAC	TNF-α	cDC2
eTAC	TNF-α	Langerhans
eTAC	TNF-α	Macrophage
eTAC	TNF-α	MigDC
eTAC	TNF-α	Monocyte
eTAC	TNF-α	Neutrophil
eTAC	TNF-α	NK cell
eTAC	TNF-α	pDC
eTAC	TNF-α	Treg
eTAC	TNF-α	γδ T cell
FRC	4-1BBL	NK cell
FRC	BAFF	cDC1
FRC	BAFF	cDC2
FRC	BAFF	Treg
FRC	CD30L	cDC2
FRC	CT-1	cDC2
FRC	FGF-β	Mast cell
FRC	FLT3L	cDC1
FRC	FLT3L	cDC2
FRC	FLT3L	pDC
FRC	IL-11	cDC1
FRC	IL-11	cDC2
FRC	IL-12	Monocyte
FRC	IL-12	NK cell
FRC	IL-15	CD4+ T cell
FRC	IL-15	CD8+ T cell
FRC	IL-15	ILC
FRC	IL-15	NK cell
FRC	IL-15	Treg
FRC	IL-15	γδ T cell
FRC	IL-2	CD4+ T cell
FRC	IL-2	CD8+ T cell
FRC	IL-2	ILC
FRC	IL-2	NK cell
FRC	IL-2	Treg
FRC	IL-2	γδ T cell
FRC	IL-7	CD4+ T cell
FRC	IL-7	CD8+ T cell
FRC	IL-7	cDC2
FRC	IL-7	Macrophage
FRC	IL-7	NK cell
FRC	IL-7	pDC
FRC	IL-7	Treg
FRC	IL-7	γδ T cell
FRC	LIF	cDC2
FRC	LIF	pDC
FRC	LT-α1/β2	cDC1
FRC	M-CSF	cDC2
FRC	M-CSF	Macrophage
FRC	M-CSF	Monocyte
FRC	RANKL	cDC2
FRC	SCF	cDC1
FRC	SCF	NK cell
FRC	TGF-β1	NK cell
FRC	TGF-β1	γδ T cell
FRC	TRAIL	ILC
FRC	TRAIL	Langerhans
FRC	TRAIL	MigDC
FRC	TSLP	CD4+ T cell
FRC	TSLP	CD8+ T cell
FRC	TSLP	cDC2
FRC	TSLP	Langerhans
FRC	TSLP	MigDC
FRC	TSLP	NK cell
FRC	TSLP	γδ T cell
FRC	TWEAK	CD4+ T cell
ILC	4-1BBL	NK cell
ILC	CD30L	cDC2
ILC	FLT3L	cDC1
ILC	FLT3L	cDC2
ILC	FLT3L	pDC
ILC	GM-CSF	cDC1
ILC	GM-CSF	cDC2
ILC	GM-CSF	Langerhans
ILC	GM-CSF	Macrophage
ILC	GM-CSF	Mast cell
ILC	GM-CSF	MigDC
ILC	GM-CSF	Monocyte
ILC	GM-CSF	Neutrophil
ILC	GM-CSF	pDC
ILC	IL-2	CD4+ T cell
ILC	IL-2	CD8+ T cell
ILC	IL-2	ILC
ILC	IL-2	NK cell
ILC	IL-2	Treg
ILC	IL-2	γδ T cell
ILC	IL-27	CD4+ T cell
ILC	IL-27	CD8+ T cell
ILC	IL-27	Treg
ILC	IL-27	γδ T cell
ILC	LIF	cDC2
ILC	LIF	pDC
ILC	LT-α1/β2	cDC1
ILC	RANKL	cDC2
ILC	TGF-β1	NK cell
ILC	TGF-β1	γδ T cell
ILC	TL1A	CD4+ T cell
ILC	TL1A	ILC
ILC	TL1A	Treg
ILC	TL1A	γδ T cell
ILC	TNF-α	CD4+ T cell
ILC	TNF-α	cDC1
ILC	TNF-α	cDC2
ILC	TNF-α	Langerhans
ILC	TNF-α	Macrophage
ILC	TNF-α	MigDC
ILC	TNF-α	Monocyte
ILC	TNF-α	Neutrophil
ILC	TNF-α	NK cell
ILC	TNF-α	pDC
ILC	TNF-α	Treg
ILC	TNF-α	γδ T cell
ILC	TRAIL	ILC
ILC	TRAIL	Langerhans
ILC	TRAIL	MigDC
ILC	TWEAK	CD4+ T cell
Langerhans	4-1BBL	NK cell
Langerhans	AdipoQ	cDC2
Langerhans	AdipoQ	Mast cell
Langerhans	FGF-β	Mast cell
Langerhans	FLT3L	cDC1
Langerhans	FLT3L	cDC2
Langerhans	FLT3L	pDC
Langerhans	IL-12	Monocyte
Langerhans	IL-12	NK cell
Langerhans	IL-15	CD4+ T cell
Langerhans	IL-15	CD8+ T cell
Langerhans	IL-15	ILC
Langerhans	IL-15	NK cell
Langerhans	IL-15	Treg
Langerhans	IL-15	γδ T cell
Langerhans	IL-18	ILC
Langerhans	IL-18	NK cell
Langerhans	IL-18	γδ T cell
Langerhans	IL-2	CD4+ T cell
Langerhans	IL-2	CD8+ T cell
Langerhans	IL-2	ILC
Langerhans	IL-2	NK cell
Langerhans	IL-2	Treg
Langerhans	IL-2	γδ T cell
Langerhans	IL-23	ILC
Langerhans	IL-23	γδ T cell
Langerhans	IL-27	CD4+ T cell
Langerhans	IL-27	CD8+ T cell
Langerhans	IL-27	Treg
Langerhans	IL-27	γδ T cell
Langerhans	IL-7	CD4+ T cell
Langerhans	IL-7	CD8+ T cell
Langerhans	IL-7	cDC2
Langerhans	IL-7	Macrophage
Langerhans	IL-7	NK cell
Langerhans	IL-7	pDC
Langerhans	IL-7	Treg
Langerhans	IL-7	γδ T cell
Langerhans	LT-α1/β2	cDC1
Langerhans	TL1A	CD4+ T cell
Langerhans	TL1A	ILC
Langerhans	TL1A	Treg
Langerhans	TL1A	γδ T cell
Langerhans	TWEAK	CD4+ T cell
LEC	CT-1	cDC2
LEC	FLT3L	cDC1
LEC	FLT3L	cDC2
LEC	FLT3L	pDC
LEC	IL-11	cDC1
LEC	IL-11	cDC2
LEC	IL-15	CD4+ T cell
LEC	IL-15	CD8+ T cell
LEC	IL-15	ILC
LEC	IL-15	NK cell
LEC	IL-15	Treg
LEC	IL-15	γδ T cell
LEC	IL-2	CD4+ T cell
LEC	IL-2	CD8+ T cell
LEC	IL-2	ILC
LEC	IL-2	NK cell
LEC	IL-2	Treg
LEC	IL-2	γδ T cell
LEC	IL-21	B cell
LEC	IL-21	CD4+ T cell
LEC	IL-21	CD8+ T cell
LEC	IL-21	γδ T cell
LEC	IL-7	CD4+ T cell
LEC	IL-7	CD8+ T cell
LEC	IL-7	cDC2
LEC	IL-7	Macrophage
LEC	IL-7	NK cell
LEC	IL-7	pDC
LEC	IL-7	Treg
LEC	IL-7	γδ T cell
LEC	LT-α1/β2	cDC1
LEC	M-CSF	cDC2
LEC	M-CSF	Macrophage
LEC	M-CSF	Monocyte
LEC	SCF	cDC1
LEC	SCF	NK cell
LEC	TGF-β1	NK cell
LEC	TGF-β1	γδ T cell
LEC	TL1A	CD4+ T cell
LEC	TL1A	ILC
LEC	TL1A	Treg
LEC	TL1A	γδ T cell
LEC	TRAIL	ILC
LEC	TRAIL	Langerhans
LEC	TRAIL	MigDC
LEC	TSLP	CD4+ T cell
LEC	TSLP	CD8+ T cell
LEC	TSLP	cDC2
LEC	TSLP	Langerhans
LEC	TSLP	MigDC
LEC	TSLP	NK cell
LEC	TSLP	γδ T cell
LEC	TWEAK	CD4+ T cell
Macrophage	IL-10	B cell
Macrophage	IL-10	cDC1
Macrophage	IL-10	cDC2
Macrophage	IL-10	Macrophage
Macrophage	IL-10	MigDC
Macrophage	IL-10	Monocyte
Macrophage	IL-10	NK cell
Macrophage	IL-10	pDC
Macrophage	IL-12	Monocyte
Macrophage	IL-12	NK cell
Macrophage	IL-15	CD4+ T cell
Macrophage	IL-15	CD8+ T cell
Macrophage	IL-15	ILC
Macrophage	IL-15	NK cell
Macrophage	IL-15	Treg
Macrophage	IL-15	γδ T cell
Macrophage	IL-18	ILC
Macrophage	IL-18	NK cell
Macrophage	IL-18	γδ T cell
Macrophage	IL-1Ra	γδ T cell
Macrophage	IL-2	CD4+ T cell
Macrophage	IL-2	CD8+ T cell
Macrophage	IL-2	ILC
Macrophage	IL-2	NK cell
Macrophage	IL-2	Treg
Macrophage	IL-2	γδ T cell
Macrophage	IL-23	ILC
Macrophage	IL-23	γδ T cell
Macrophage	IL-27	CD4+ T cell
Macrophage	IL-27	CD8+ T cell
Macrophage	IL-27	Treg
Macrophage	IL-27	γδ T cell
Macrophage	LT-α1/β2	cDC1
Macrophage	TGF-β1	NK cell
Macrophage	TGF-β1	γδ T cell
Macrophage	TL1A	CD4+ T cell
Macrophage	TL1A	ILC
Macrophage	TL1A	Treg
Macrophage	TL1A	γδ T cell
Macrophage	TSLP	CD4+ T cell
Macrophage	TSLP	CD8+ T cell
Macrophage	TSLP	cDC2
Macrophage	TSLP	Langerhans
Macrophage	TSLP	MigDC
Macrophage	TSLP	NK cell
Macrophage	TSLP	γδ T cell
Macrophage	TWEAK	CD4+ T cell
Mast cell	4-1BBL	NK cell
Mast cell	CT-1	cDC2
Mast cell	FGF-β	Mast cell
Mast cell	FLT3L	cDC1
Mast cell	FLT3L	cDC2
Mast cell	FLT3L	pDC
Mast cell	GM-CSF	cDC1
Mast cell	GM-CSF	cDC2
Mast cell	GM-CSF	Langerhans
Mast cell	GM-CSF	Macrophage
Mast cell	GM-CSF	Mast cell
Mast cell	GM-CSF	MigDC
Mast cell	GM-CSF	Monocyte
Mast cell	GM-CSF	Neutrophil
Mast cell	GM-CSF	pDC
Mast cell	IL-13	cDC1
Mast cell	IL-13	cDC2
Mast cell	IL-13	Macrophage
Mast cell	IL-13	MigDC
Mast cell	IL-13	Monocyte
Mast cell	IL-15	CD4+ T cell
Mast cell	IL-15	CD8+ T cell
Mast cell	IL-15	ILC
Mast cell	IL-15	NK cell
Mast cell	IL-15	Treg
Mast cell	IL-15	γδ T cell
Mast cell	IL-18	ILC
Mast cell	IL-18	NK cell
Mast cell	IL-18	γδ T cell
Mast cell	IL-23	ILC
Mast cell	IL-23	γδ T cell
Mast cell	IL-27	CD4+ T cell
Mast cell	IL-27	CD8+ T cell
Mast cell	IL-27	Treg
Mast cell	IL-27	γδ T cell
Mast cell	IL-4	B cell
Mast cell	IL-4	CD4+ T cell
Mast cell	IL-4	CD8+ T cell
Mast cell	IL-4	cDC2
Mast cell	IL-4	Macrophage
Mast cell	IL-4	MigDC
Mast cell	IL-4	NK cell
Mast cell	IL-4	pDC
Mast cell	IL-4	Treg
Mast cell	IL-4	γδ T cell
Mast cell	LT-α1/β2	cDC1
Mast cell	M-CSF	cDC2
Mast cell	M-CSF	Macrophage
Mast cell	M-CSF	Monocyte
Mast cell	TGF-β1	NK cell
Mast cell	TGF-β1	γδ T cell
Mast cell	TNF-α	CD4+ T cell
Mast cell	TNF-α	cDC1
Mast cell	TNF-α	cDC2
Mast cell	TNF-α	Langerhans
Mast cell	TNF-α	Macrophage
Mast cell	TNF-α	MigDC
Mast cell	TNF-α	Monocyte
Mast cell	TNF-α	Neutrophil
Mast cell	TNF-α	NK cell
Mast cell	TNF-α	pDC
Mast cell	TNF-α	Treg
Mast cell	TNF-α	γδ T cell
Mast cell	TRAIL	ILC
Mast cell	TRAIL	Langerhans
Mast cell	TRAIL	MigDC
Mast cell	TWEAK	CD4+ T cell
MigDC	4-1BBL	NK cell
MigDC	AdipoQ	cDC2
MigDC	AdipoQ	Mast cell
MigDC	FLT3L	cDC1
MigDC	FLT3L	cDC2
MigDC	FLT3L	pDC
MigDC	IL-11	cDC1
MigDC	IL-11	cDC2
MigDC	IL-12	Monocyte
MigDC	IL-12	NK cell
MigDC	IL-15	CD4+ T cell
MigDC	IL-15	CD8+ T cell
MigDC	IL-15	ILC
MigDC	IL-15	NK cell
MigDC	IL-15	Treg
MigDC	IL-15	γδ T cell
MigDC	IL-18	ILC
MigDC	IL-18	NK cell
MigDC	IL-18	γδ T cell
MigDC	IL-23	ILC
MigDC	IL-23	γδ T cell
MigDC	IL-27	CD4+ T cell
MigDC	IL-27	CD8+ T cell
MigDC	IL-27	Treg
MigDC	IL-27	γδ T cell
MigDC	LT-α1/β2	cDC1
MigDC	M-CSF	cDC2
MigDC	M-CSF	Macrophage
MigDC	M-CSF	Monocyte
MigDC	TGF-β1	NK cell
MigDC	TGF-β1	γδ T cell
MigDC	TL1A	CD4+ T cell
MigDC	TL1A	ILC
MigDC	TL1A	Treg
MigDC	TL1A	γδ T cell
MigDC	TNF-α	CD4+ T cell
MigDC	TNF-α	cDC1
MigDC	TNF-α	cDC2
MigDC	TNF-α	Langerhans
MigDC	TNF-α	Macrophage
MigDC	TNF-α	MigDC
MigDC	TNF-α	Monocyte
MigDC	TNF-α	Neutrophil
MigDC	TNF-α	NK cell
MigDC	TNF-α	pDC
MigDC	TNF-α	Treg
MigDC	TNF-α	γδ T cell
Monocyte	4-1BBL	NK cell
Monocyte	FLT3L	cDC1
Monocyte	FLT3L	cDC2
Monocyte	FLT3L	pDC
Monocyte	IL-12	Monocyte
Monocyte	IL-12	NK cell
Monocyte	IL-15	CD4+ T cell
Monocyte	IL-15	CD8+ T cell
Monocyte	IL-15	ILC
Monocyte	IL-15	NK cell
Monocyte	IL-15	Treg
Monocyte	IL-15	γδ T cell
Monocyte	IL-18	ILC
Monocyte	IL-18	NK cell
Monocyte	IL-18	γδ T cell
Monocyte	IL-1Ra	γδ T cell
Monocyte	IL-23	ILC
Monocyte	IL-23	γδ T cell
Monocyte	IL-27	CD4+ T cell
Monocyte	IL-27	CD8+ T cell
Monocyte	IL-27	Treg
Monocyte	IL-27	γδ T cell
Monocyte	LT-α1/β2	cDC1
Monocyte	TGF-β1	NK cell
Monocyte	TGF-β1	γδ T cell
Monocyte	TL1A	CD4+ T cell
Monocyte	TL1A	ILC
Monocyte	TL1A	Treg
Monocyte	TL1A	γδ T cell
Monocyte	TNF-α	CD4+ T cell
Monocyte	TNF-α	cDC1
Monocyte	TNF-α	cDC2
Monocyte	TNF-α	Langerhans
Monocyte	TNF-α	Macrophage
Monocyte	TNF-α	MigDC
Monocyte	TNF-α	Monocyte
Monocyte	TNF-α	Neutrophil
Monocyte	TNF-α	NK cell
Monocyte	TNF-α	pDC
Monocyte	TNF-α	Treg
Monocyte	TNF-α	γδ T cell
Monocyte	TWEAK	CD4+ T cell
Neutrophil	BAFF	cDC1
Neutrophil	BAFF	cDC2
Neutrophil	BAFF	Treg
Neutrophil	IL-15	CD4+ T cell
Neutrophil	IL-15	CD8+ T cell
Neutrophil	IL-15	ILC
Neutrophil	IL-15	NK cell
Neutrophil	IL-15	Treg
Neutrophil	IL-15	γδ T cell
Neutrophil	IL-18	ILC
Neutrophil	IL-18	NK cell
Neutrophil	IL-18	γδ T cell
Neutrophil	IL-1Ra	γδ T cell
Neutrophil	IL-23	ILC
Neutrophil	IL-23	γδ T cell
Neutrophil	IL-27	CD4+ T cell
Neutrophil	IL-27	CD8+ T cell
Neutrophil	IL-27	Treg
Neutrophil	IL-27	γδ T cell
Neutrophil	LT-α1/β2	cDC1
Neutrophil	M-CSF	cDC2
Neutrophil	M-CSF	Macrophage
Neutrophil	M-CSF	Monocyte
Neutrophil	TGF-β1	NK cell
Neutrophil	TGF-β1	γδ T cell
Neutrophil	TNF-α	CD4+ T cell
Neutrophil	TNF-α	cDC1
Neutrophil	TNF-α	cDC2
Neutrophil	TNF-α	Langerhans
Neutrophil	TNF-α	Macrophage
Neutrophil	TNF-α	MigDC
Neutrophil	TNF-α	Monocyte
Neutrophil	TNF-α	Neutrophil
Neutrophil	TNF-α	NK cell
Neutrophil	TNF-α	pDC
Neutrophil	TNF-α	Treg
Neutrophil	TNF-α	γδ T cell
NK cell	4-1BBL	NK cell
NK cell	CD30L	cDC2
NK cell	FasL	cDC2
NK cell	FasL	γδ T cell
NK cell	FLT3L	cDC1
NK cell	FLT3L	cDC2
NK cell	FLT3L	pDC
NK cell	GM-CSF	cDC1
NK cell	GM-CSF	cDC2
NK cell	GM-CSF	Langerhans
NK cell	GM-CSF	Macrophage
NK cell	GM-CSF	Mast cell
NK cell	GM-CSF	MigDC
NK cell	GM-CSF	Monocyte
NK cell	GM-CSF	Neutrophil
NK cell	GM-CSF	pDC
NK cell	IFN-γ	B cell
NK cell	IFN-γ	CD4+ T cell
NK cell	IFN-γ	CD8+ T cell
NK cell	IFN-γ	cDC1
NK cell	IFN-γ	cDC2
NK cell	IFN-γ	eTAC
NK cell	IFN-γ	ILC
NK cell	IFN-γ	Langerhans
NK cell	IFN-γ	Macrophage
NK cell	IFN-γ	Mast cell
NK cell	IFN-γ	MigDC
NK cell	IFN-γ	Monocyte
NK cell	IFN-γ	Neutrophil
NK cell	IFN-γ	pDC
NK cell	IFN-γ	Treg
NK cell	IFN-γ	γδ T cell
NK cell	IL-2	CD4+ T cell
NK cell	IL-2	CD8+ T cell
NK cell	IL-2	ILC
NK cell	IL-2	NK cell
NK cell	IL-2	Treg
NK cell	IL-2	γδ T cell
NK cell	LT-α1/β2	cDC1
NK cell	TGF-β1	NK cell
NK cell	TGF-β1	γδ T cell
NK cell	TNF-α	CD4+ T cell
NK cell	TNF-α	cDC1
NK cell	TNF-α	cDC2
NK cell	TNF-α	Langerhans
NK cell	TNF-α	Macrophage
NK cell	TNF-α	MigDC
NK cell	TNF-α	Monocyte
NK cell	TNF-α	Neutrophil
NK cell	TNF-α	NK cell
NK cell	TNF-α	pDC
NK cell	TNF-α	Treg
NK cell	TNF-α	γδ T cell
NK cell	TRAIL	ILC
NK cell	TRAIL	Langerhans
NK cell	TRAIL	MigDC
NK cell	TWEAK	CD4+ T cell
pDC	FLT3L	cDC1
pDC	FLT3L	cDC2
pDC	FLT3L	pDC
pDC	IL-12	Monocyte
pDC	IL-12	NK cell
pDC	IL-27	CD4+ T cell
pDC	IL-27	CD8+ T cell
pDC	IL-27	Treg
pDC	IL-27	γδ T cell
pDC	LT-α1/β2	cDC1
pDC	TGF-β1	NK cell
pDC	TGF-β1	γδ T cell
Treg	4-1BBL	NK cell
Treg	CD30L	cDC2
Treg	CD40L	B cell
Treg	FGF-β	Mast cell
Treg	FLT3L	cDC1
Treg	FLT3L	cDC2
Treg	FLT3L	pDC
Treg	IL-10	B cell
Treg	IL-10	cDC1
Treg	IL-10	cDC2
Treg	IL-10	Macrophage
Treg	IL-10	MigDC
Treg	IL-10	Monocyte
Treg	IL-10	NK cell
Treg	IL-10	pDC
Treg	IL-2	CD4+ T cell
Treg	IL-2	CD8+ T cell
Treg	IL-2	ILC
Treg	IL-2	NK cell
Treg	IL-2	Treg
Treg	IL-2	γδ T cell
Treg	IL-21	B cell
Treg	IL-21	CD4+ T cell
Treg	IL-21	CD8+ T cell
Treg	IL-21	γδ T cell
Treg	IL-27	CD4+ T cell
Treg	IL-27	CD8+ T cell
Treg	IL-27	Treg
Treg	IL-27	γδ T cell
Treg	LT-α1/β2	cDC1
Treg	RANKL	cDC2
Treg	TGF-β1	NK cell
Treg	TGF-β1	γδ T cell
Treg	TL1A	CD4+ T cell
Treg	TL1A	ILC
Treg	TL1A	Treg
Treg	TL1A	γδ T cell
Treg	TNF-α	CD4+ T cell
Treg	TNF-α	cDC1
Treg	TNF-α	cDC2
Treg	TNF-α	Langerhans
Treg	TNF-α	Macrophage
Treg	TNF-α	MigDC
Treg	TNF-α	Monocyte
Treg	TNF-α	Neutrophil
Treg	TNF-α	NK cell
Treg	TNF-α	pDC
Treg	TNF-α	Treg
Treg	TNF-α	γδ T cell
Treg	TRAIL	ILC
Treg	TRAIL	Langerhans
Treg	TRAIL	MigDC
γδ T cell	4-1BBL	NK cell
γδ T cell	CD30L	cDC2
γδ T cell	CD40L	B cell
γδ T cell	FasL	cDC2
γδ T cell	FasL	γδ T cell
γδ T cell	FLT3L	cDC1
γδ T cell	FLT3L	cDC2
γδ T cell	FLT3L	pDC
γδ T cell	GM-CSF	cDC1
γδ T cell	GM-CSF	cDC2
γδ T cell	GM-CSF	Langerhans
γδ T cell	GM-CSF	Macrophage
γδ T cell	GM-CSF	Mast cell
γδ T cell	GM-CSF	MigDC
γδ T cell	GM-CSF	Monocyte
γδ T cell	GM-CSF	Neutrophil
γδ T cell	GM-CSF	pDC
γδ T cell	IL-13	cDC1
γδ T cell	IL-13	cDC2
γδ T cell	IL-13	Macrophage
γδ T cell	IL-13	MigDC
γδ T cell	IL-13	Monocyte
γδ T cell	IL-2	CD4+ T cell
γδ T cell	IL-2	CD8+ T cell
γδ T cell	IL-2	ILC
γδ T cell	IL-2	NK cell
γδ T cell	IL-2	Treg
γδ T cell	IL-2	γδ T cell
γδ T cell	LT-α1/β2	cDC1
γδ T cell	RANKL	cDC2
γδ T cell	TGF-β1	NK cell
γδ T cell	TGF-β1	γδ T cell
γδ T cell	TNF-α	CD4+ T cell
γδ T cell	TNF-α	cDC1
γδ T cell	TNF-α	cDC2
γδ T cell	TNF-α	Langerhans
γδ T cell	TNF-α	Macrophage
γδ T cell	TNF-α	MigDC
γδ T cell	TNF-α	Monocyte
γδ T cell	TNF-α	Neutrophil
γδ T cell	TNF-α	NK cell
γδ T cell	TNF-α	pDC
γδ T cell	TNF-α	Treg
γδ T cell	TNF-α	γδ T cell
γδ T cell	TRAIL	ILC
γδ T cell	TRAIL	Langerhans
γδ T cell	TRAIL	MigDC
