# Supplementary material for: Dictionary of immune responses to cytokines at single-cell resolution
Source: Nature. 2023 Dec 6;625(7994):377–84. doi: 10.1038/s41586-023-06816-9 (PMC10781646; doi:10.1038/s41586-023-06816-9)
Supplement: Supplementary file 13 — Source Data Fig. 1 [file 41586_2023_6816_MOESM13_ESM.xlsx]

## Sheet: Fig1b
tSNE_1	tSNE_2	Celltype
3.85566	7.36727	Treg
6.54767	-10.7259	Langerhans
-10.629	2.83306	CD8+ T cell
12.929	2.97279	NK cell
3.79475	1.00796	CD4+ T cell
12.692	5.43981	NK cell
7.07566	9.8184	B cell
5.39278	0.853961	CD4+ T cell
-8.13835	9.64886	pDC
-7.81062	-1.95973	CD8+ T cell
10.2571	4.40463	NK cell
-0.240233	-0.401108	CD4+ T cell
10.592	4.40685	NK cell
6.08105	10.7517	B cell
-5.24463	-7.54728	cDC2
-3.81099	3.12353	CD8+ T cell
-4.2344	5.22246	Other
-8.15675	9.30119	pDC
3.22292	-0.585034	CD4+ T cell
13.6634	-0.647496	Macrophage
-0.314972	-4.91933	CD8+ T cell
-1.55927	-15.5919	Neutrophil
0.792298	-2.36302	CD8+ T cell
-10.5226	-1.01316	Monocyte
-1.60805	-2.11953	CD8+ T cell
2.12101	6.07054	Treg
-0.61436	10.8076	γδ T cell
10.8368	-4.76227	cDC2
-3.82574	13.4629	cDC1
-4.51174	6.25926	Other
-15.3812	-0.877351	LEC
-0.480322	7.6915	Other
-8.41646	-4.57851	cDC2
-6.62331	-0.606965	CD8+ T cell
-8.35684	10.631	pDC
-6.11009	4.80439	CD8+ T cell
-9.68197	-10.0633	MigDC
-10.2487	5.69383	γδ T cell
11.5395	-2.24407	cDC2
-1.19662	3.87902	CD4+ T cell
6.44082	5.92007	Treg
-1.27913	10.5157	γδ T cell
-10.238	6.20454	γδ T cell
-2.88887	8.03567	CD4+ T cell
-7.96105	10.4853	pDC
10.9275	-5.48407	cDC2
9.90487	8.06897	NK cell
-9.31269	-3.00862	CD8+ T cell
-3.18767	-5.38105	CD8+ T cell
-11.0597	-7.20245	MigDC
-1.66115	-15.5649	Neutrophil
3.69452	6.63725	Treg
-5.61291	-10.0734	MigDC
-6.82255	0.47924	CD8+ T cell
12.7256	6.02699	NK cell
0.233165	-4.37301	CD8+ T cell
3.09497	7.75368	Treg
-9.75445	3.27395	CD8+ T cell
-7.10171	12.9688	cDC2
-14.064	2.51692	Monocyte
0.136095	-1.10796	CD8+ T cell
11.8687	4.50463	NK cell
-3.23657	10.2094	γδ T cell
-12.2708	-0.449623	CD4+ T cell
-11.0879	-8.25696	MigDC
-7.61182	-6.36404	Other
-5.0334	-7.46732	cDC2
-0.233608	4.69254	CD4+ T cell
-5.72017	-6.85868	cDC2
-7.4018	-8.70323	MigDC
-0.807845	-2.44445	CD8+ T cell
4.47548	-4.75079	CD8+ T cell
11.6446	-4.1852	cDC2
12.2615	-3.20689	cDC2
1.78231	-8.42022	CD8+ T cell
0.782397	-0.923664	CD4+ T cell
-3.86833	12.0477	Other
-12.5973	7.57995	eTAC
-7.80768	10.0298	pDC
-8.83434	-9.14941	MigDC
-6.85651	10.1454	pDC
-7.38534	10.1276	pDC
5.66306	-4.32408	CD8+ T cell
-7.24136	-5.89403	MigDC
-8.62388	9.83868	pDC
-4.46074	-5.86061	CD8+ T cell
-5.04224	0.446766	CD8+ T cell
-1.53675	-3.79566	CD8+ T cell
-7.96792	-4.32248	cDC2
10.941	2.3675	NK cell
-4.53807	-2.22706	CD8+ T cell
-3.40928	-3.89322	CD8+ T cell
14.3332	0.047208	Macrophage
5.80622	-4.58812	CD8+ T cell
-0.29105	10.369	γδ T cell
1.07591	-7.86035	CD8+ T cell
-10.107	2.96669	CD8+ T cell
6.73282	-11.5548	Langerhans
-10.6667	6.95777	γδ T cell
1.53005	7.74824	Treg
-3.37536	12.6883	cDC1
-3.74606	11.5991	cDC1
-1.76197	-15.5427	Neutrophil
-9.16512	3.3123	CD8+ T cell
9.14923	6.42053	NK cell
-7.27153	3.29249	γδ T cell
9.44257	7.446	NK cell
4.83037	-4.9774	CD8+ T cell
-8.39122	-4.46645	cDC2
-9.54497	-0.393015	CD8+ T cell
12.4632	5.26731	NK cell
-3.4613	14.0312	cDC1
-7.72122	-7.24827	MigDC
-4.51669	10.8372	cDC1
-6.09036	5.90272	CD8+ T cell
3.52275	9.18766	Treg
-1.78214	-9.86632	Other
9.42804	-8.63549	Macrophage
-4.07941	-11.323	MigDC
-8.3858	-5.60541	MigDC
9.2258	8.01341	NK cell
-8.31325	-4.39983	cDC2
-13.3692	3.44611	Monocyte
-14.1873	-3.80966	Mast cell
-4.17614	-2.2674	CD8+ T cell
2.64765	-8.59233	CD8+ T cell
11.5168	4.82212	NK cell
13.8032	-0.156387	Macrophage
-13.8826	3.0047	Monocyte
-7.77667	10.7278	pDC
6.51092	0.741983	CD4+ T cell
-4.44154	13.3581	cDC1
3.46739	7.72148	Treg
0.673611	-10.8328	Other
-1.51798	-2.29087	CD8+ T cell
-11.7252	1.91119	CD8+ T cell
10.6204	3.18432	NK cell
3.21972	-6.97828	CD8+ T cell
-7.76851	3.64605	γδ T cell
-3.51482	-10.859	MigDC
13.9345	-0.88541	Macrophage
-7.0761	10.2235	pDC
0.494066	5.7497	CD4+ T cell
4.16814	-5.53121	CD8+ T cell
-1.08581	0.303984	CD4+ T cell
6.54243	5.32252	Treg
-10.3474	6.91334	γδ T cell
5.9097	-13.2322	Langerhans
-12.7345	7.27644	eTAC
10.5824	3.47984	NK cell
-4.55368	13.1966	cDC1
-3.2715	-8.90187	ILC
-0.972982	10.0682	γδ T cell
-11.3571	-8.22004	MigDC
-11.1209	-8.64912	MigDC
-3.40096	-1.45957	CD8+ T cell
-6.18137	8.80242	pDC
11.6643	5.55228	NK cell
-4.11988	-3.55515	CD8+ T cell
-3.92993	-4.56315	CD8+ T cell
-3.64783	0.584774	CD8+ T cell
-1.81815	3.79598	CD4+ T cell
-1.59218	-7.75974	CD8+ T cell
-7.09309	2.16155	CD8+ T cell
-12.6394	-5.25167	Ki67+ T cell
3.35967	6.01507	Treg
-7.27735	13.0951	cDC2
-0.771893	0.490607	CD4+ T cell
5.15274	-13.2924	Langerhans
7.44131	-11.4303	Langerhans
-8.35209	-4.37722	cDC2
-2.95584	-4.61537	CD8+ T cell
7.17002	-10.611	Langerhans
-6.10712	-6.82965	cDC2
-3.46673	-1.15672	CD8+ T cell
7.27827	-10.9849	Langerhans
-7.58177	0.529452	CD8+ T cell
-7.71254	10.123	pDC
-8.18808	10.6895	pDC
3.43994	9.27724	Treg
4.33873	-1.20224	CD4+ T cell
-10.3983	2.93362	Other
-3.28777	-12.2919	MigDC
-11.1384	-7.657	MigDC
-3.50011	-4.26661	CD8+ T cell
-6.71724	1.90628	CD8+ T cell
6.5694	-11.4861	Langerhans
-0.997207	0.569334	CD4+ T cell
0.822354	-6.8211	CD8+ T cell
-4.74271	-1.83889	CD8+ T cell
-2.06541	-1.05463	CD8+ T cell
-11.2029	-8.90739	MigDC
-1.1309	10.4192	γδ T cell
1.04248	-6.1111	CD8+ T cell
4.98397	0.728457	CD4+ T cell
12.7136	7.00753	NK cell
-10.0626	2.13627	CD8+ T cell
-0.268716	-5.6983	CD8+ T cell
-1.72195	-1.53417	CD8+ T cell
-10.9562	3.48959	CD8+ T cell
-0.00814213	-13.431	Macrophage
11.5511	-5.57129	cDC2
-5.57812	0.529843	CD8+ T cell
5.32502	1.38315	CD4+ T cell
-1.89075	-6.87515	CD8+ T cell
-3.7787	-5.14542	CD8+ T cell
-6.29062	1.34711	CD8+ T cell
3.83666	7.85853	Treg
-10.6039	2.33229	CD8+ T cell
-2.58802	-3.14562	CD8+ T cell
5.98744	3.51301	CD4+ T cell
-8.91449	5.50048	γδ T cell
-0.576225	-15.852	Neutrophil
-7.5862	-5.04981	cDC2
11.0498	-2.00485	cDC2
10.6519	6.82792	NK cell
-7.75721	10.5364	pDC
-11.0525	3.51019	CD8+ T cell
-10.9023	3.49992	CD8+ T cell
-6.49316	8.61844	Other
-0.529694	5.68424	CD4+ T cell
-3.56541	-9.0826	ILC
-1.81697	-1.9011	CD8+ T cell
-10.5568	-6.94232	MigDC
1.08481	-1.91994	Other
-1.60013	-10.1224	Other
3.41247	9.26888	Treg
-9.67147	-7.96971	MigDC
-9.21607	-6.46678	MigDC
-5.2954	-0.249506	CD8+ T cell
6.693	-10.7507	Langerhans
-3.32464	-13.2235	MigDC
-5.7532	-11.3679	Ki67+ T cell
-9.92324	5.56039	γδ T cell
-4.03526	11.7076	cDC1
-0.276151	11.5888	γδ T cell
-5.46467	5.34875	CD8+ T cell
8.51734	-0.148065	CD4+ T cell
11.3602	2.21009	NK cell
-9.22317	-0.144227	CD8+ T cell
9.06406	6.66373	NK cell
-7.29504	10.1702	pDC
-10.6654	3.2827	CD8+ T cell
-8.59029	2.92365	CD8+ T cell
4.66269	-7.69135	CD8+ T cell
3.57977	2.51329	CD4+ T cell
10.0192	-5.4276	cDC2
0.486332	-12.517	Macrophage
-7.01145	6.3359	γδ T cell
10.7417	3.1392	NK cell
-1.53848	8.35736	Other
-5.56219	0.90452	CD8+ T cell
1.28088	-6.2925	CD8+ T cell
-3.42044	10.1687	γδ T cell
11.1195	5.3087	NK cell
-1.45171	-15.6133	Neutrophil
-1.3768	-0.25682	CD4+ T cell
-1.79427	-5.33519	CD8+ T cell
-7.00517	10.1551	pDC
13.6564	-1.7725	Macrophage
13.9899	1.4468	Macrophage
-3.41968	10.18	γδ T cell
-2.68627	-12.5722	MigDC
-11.5123	-9.23	MigDC
10.3594	3.16664	NK cell
5.56856	7.64708	Treg
5.88584	10.5784	B cell
2.24659	-6.15094	CD8+ T cell
10.5639	3.79926	NK cell
6.83983	0.262851	CD4+ T cell
-5.58799	-2.80825	CD8+ T cell
9.98154	8.35258	NK cell
5.3916	1.94834	CD4+ T cell
2.37287	-4.68852	CD8+ T cell
-4.70968	-7.85549	cDC2
-10.1179	-11.0162	MigDC
-5.3298	1.57924	CD8+ T cell
-7.28613	9.10207	pDC
-10.6752	-10.5631	MigDC
-6.06306	-5.48836	Other
13.9905	1.48449	Macrophage
-8.81249	-6.5758	MigDC
6.11225	10.3934	B cell
3.22351	-6.83358	CD8+ T cell
2.38287	9.03364	Treg
-0.382894	11.5475	γδ T cell
-9.59072	1.65569	CD8+ T cell
-12.6181	7.5882	eTAC
4.96808	-12.8226	Langerhans
-1.18527	-2.41411	CD8+ T cell
0.962373	-6.49003	CD8+ T cell
11.2259	4.53681	NK cell
-11.3735	3.525	CD8+ T cell
-0.547548	7.77746	Other
-5.9317	1.93697	CD8+ T cell
5.89861	-10.9813	Langerhans
-0.669923	-3.34341	CD8+ T cell
-11.2349	9.48905	Other
-4.64773	11.5216	cDC1
0.521128	-13.5219	Macrophage
-8.11573	9.38242	pDC
12.7765	6.85513	NK cell
-4.45079	-2.09796	CD8+ T cell
-3.34562	-12.0455	MigDC
-0.00659874	10.9208	Other
-5.7025	0.155485	CD8+ T cell
-2.9262	-12.3119	MigDC
8.48962	0.224531	CD4+ T cell
-3.34475	14.2091	cDC1
3.1336	9.07474	Treg
-8.46242	4.85937	γδ T cell
12.6029	5.19508	NK cell
-6.23795	6.18625	CD8+ T cell
-8.19371	-4.72758	cDC2
7.07579	-10.5997	Langerhans
-7.44017	-2.30372	CD8+ T cell
6.99703	4.58287	Treg
-0.530564	-6.42947	CD8+ T cell
1.67326	6.27388	Treg
-14.4109	3.11334	Monocyte
0.201193	-1.07647	CD4+ T cell
-14.19	-3.4862	Mast cell
7.23758	0.594579	CD4+ T cell
-5.63069	-12.8368	Ki67+ T cell
11.1722	5.17633	NK cell
-5.92504	4.95654	CD8+ T cell
11.0221	7.12545	NK cell
10.9367	-1.05981	cDC2
-8.72366	-8.62343	MigDC
7.30438	-11.7577	Langerhans
-8.55059	9.63356	pDC
-1.87227	6.86082	CD4+ T cell
7.67696	1.51904	CD4+ T cell
5.28855	-1.12642	CD4+ T cell
6.5986	0.00314154	CD4+ T cell
0.403276	11.7054	γδ T cell
-4.11273	11.3686	cDC1
5.97666	-12.9288	Langerhans
-3.55047	9.23204	cDC2
8.4193	-0.177169	CD4+ T cell
5.91436	6.72601	Treg
-1.83102	5.27787	Treg
-3.41891	10.2055	γδ T cell
-4.43635	-10.44	Ki67+ T cell
-8.20821	-4.35317	cDC2
5.10454	13.9354	B cell
3.5335	-9.84782	CD8+ T cell
-9.33607	2.99024	CD8+ T cell
-2.52949	6.43484	CD4+ T cell
6.43387	10.0526	B cell
-0.319627	12.0345	γδ T cell
0.705861	-5.26702	CD8+ T cell
-0.634065	-5.89544	CD8+ T cell
0.258151	-6.56494	CD8+ T cell
6.32763	-0.432634	CD4+ T cell
6.04678	1.11136	CD4+ T cell
-11.508	4.79686	γδ T cell
-1.73412	-15.546	Neutrophil
8.14752	10.4133	B cell
4.19157	-5.61697	CD8+ T cell
-11.1186	-7.53055	MigDC
3.04869	-7.75599	CD8+ T cell
-7.80804	-10.3091	MigDC
11.6147	6.79509	NK cell
0.849446	-13.8324	Macrophage
-10.866	-8.60183	MigDC
-5.20556	-7.70316	cDC2
5.68504	-4.56038	CD8+ T cell
-1.59598	-15.5889	Neutrophil
5.35374	-13.3971	Langerhans
2.10943	8.70951	Treg
-3.37547	-3.98208	CD8+ T cell
2.1588	8.30246	Treg
-14.3946	3.21845	Monocyte
-4.61662	-10.571	MigDC
-3.04906	6.50077	CD4+ T cell
0.519981	11.6144	γδ T cell
0.797463	15.4195	cDC1
11.1373	2.63264	NK cell
-9.54104	6.75726	γδ T cell
-3.79987	11.5779	cDC1
-4.76856	11.6311	cDC1
-6.3404	-12.8188	Ki67+ T cell
0.655967	-4.70824	CD8+ T cell
9.26237	7.99953	NK cell
-2.28944	-4.4619	CD8+ T cell
3.74771	6.45488	Treg
-12.9067	2.78066	Monocyte
5.60964	9.0187	Other
11.942	5.00888	NK cell
-8.92924	-6.25508	MigDC
8.66293	-3.89858	Treg
-9.01335	3.31093	CD8+ T cell
-5.22373	0.719534	CD8+ T cell
-2.00334	-3.48787	CD8+ T cell
-11.1597	-8.62331	MigDC
11.1416	5.07571	NK cell
-7.44818	9.30104	pDC
-9.24836	-6.3878	MigDC
11.0666	-3.01633	cDC2
-8.02888	-4.64585	cDC2
-5.04875	8.9082	Other
5.48947	-7.29822	CD8+ T cell
-8.27275	-9.98364	MigDC
-5.55365	-0.341294	CD8+ T cell
11.8419	-3.04981	cDC2
12.0833	5.29661	NK cell
-13.816	2.50782	Monocyte
-5.24607	-3.62934	CD8+ T cell
-3.43158	-9.00224	ILC
-4.87109	-2.51478	CD8+ T cell
1.63901	-7.21051	CD8+ T cell
-8.06098	-4.34241	cDC2
-3.58996	-0.315705	CD8+ T cell
-0.0285343	-0.780397	CD4+ T cell
-10.6117	3.00459	CD8+ T cell
4.05154	-6.41391	CD8+ T cell
-14.4075	3.16021	Monocyte
0.183863	11.4483	γδ T cell
6.84189	-12.1626	Langerhans
-5.3433	-3.52248	CD8+ T cell
4.46226	1.02463	CD4+ T cell
6.14944	5.91759	Treg
11.0646	6.10983	NK cell
-3.79774	9.23175	cDC2
2.29597	-7.03224	CD8+ T cell
-5.54874	-0.579427	CD8+ T cell
13.7508	-1.16196	Macrophage
-1.62918	-15.5762	Neutrophil
-9.44791	-4.97015	cDC2
-6.46582	-3.75213	CD8+ T cell
10.9895	3.94876	NK cell
7.69941	-11.0371	Langerhans
-3.68795	-3.93231	CD8+ T cell
-5.58414	-4.79667	Other
-9.59979	-8.066	MigDC
2.02811	14.2998	cDC2
0.471399	-1.21891	CD4+ T cell
11.2587	4.67193	NK cell
12.6891	6.79962	NK cell
9.46664	7.93242	NK cell
-7.21599	0.803814	CD8+ T cell
-0.324576	-2.05504	CD8+ T cell
-7.90477	-10.0689	MigDC
-8.79065	4.15748	γδ T cell
-1.60138	-15.5746	Neutrophil
0.145862	-12.4526	Macrophage
-7.68244	9.61287	pDC
-8.03687	-1.37298	CD8+ T cell
-2.49458	-12.237	MigDC
-7.1093	-5.59309	MigDC
-1.5532	-2.78815	CD8+ T cell
0.380604	-12.5833	Macrophage
-8.25313	10.1741	pDC
11.2443	5.75493	NK cell
-10.345	-6.04894	cDC2
1.75166	-0.195216	CD4+ T cell
-8.77068	4.63574	γδ T cell
-5.07603	1.21773	CD8+ T cell
0.523686	-10.6312	Other
3.88616	8.52702	Treg
-6.70766	7.40202	Other
-7.02628	-12.2845	Ki67+ T cell
8.43135	-1.80665	CD4+ T cell
-2.6106	3.31804	CD4+ T cell
10.8101	3.00855	NK cell
0.750987	-12.2705	Macrophage
5.41879	-13.3803	Langerhans
10.1465	6.99604	NK cell
-11.0766	-7.33211	MigDC
7.5109	0.199196	CD4+ T cell
-10.9076	3.6046	CD8+ T cell
-10.5048	-7.70684	MigDC
-2.98414	-0.860724	CD8+ T cell
1.77052	8.26434	Treg
7.41009	-10.861	Langerhans
5.94122	7.2584	Treg
1.89331	0.794339	CD4+ T cell
-1.28162	-2.09679	CD8+ T cell
-14.4124	3.14402	Monocyte
-9.6461	4.93502	γδ T cell
-4.64133	-7.41967	cDC2
-8.81275	3.37174	CD8+ T cell
-4.93616	-1.92908	CD8+ T cell
-4.41583	7.64391	γδ T cell
-0.998341	6.04218	CD4+ T cell
13.6381	-0.605784	Macrophage
-12.0996	7.67287	Other
13.7723	-0.385043	Macrophage
-3.64296	-0.855306	CD8+ T cell
3.97804	-12.7341	Langerhans
-1.49979	13.2016	cDC1
-12.3744	7.64021	eTAC
-6.14923	4.64051	CD8+ T cell
5.98433	0.81135	CD4+ T cell
7.10665	-1.12031	CD4+ T cell
9.74733	5.40793	NK cell
11.1034	2.30062	NK cell
3.07431	8.94255	Treg
7.18421	3.55646	CD4+ T cell
5.58219	1.20025	CD4+ T cell
-9.47001	9.40851	pDC
-3.14809	-11.939	MigDC
11.1259	5.16893	NK cell
-9.78092	-8.9262	MigDC
-2.02985	-12.0926	MigDC
-1.80975	0.132471	CD4+ T cell
3.75745	7.72152	Treg
-11.4382	-8.59867	MigDC
-1.31757	13.752	cDC1
0.751628	-12.2552	Macrophage
2.01948	-3.94189	CD8+ T cell
6.08624	-11.4892	Langerhans
2.11769	-1.21438	CD4+ T cell
0.293838	9.39178	γδ T cell
-14.5284	0.964932	Other
-10.4901	-7.3077	MigDC
-10.443	-6.67659	MigDC
8.71327	-1.70345	CD4+ T cell
-14.448	3.18285	Monocyte
10.8252	3.06644	NK cell
-11.8707	-4.78485	Ki67+ T cell
-7.78953	9.36386	pDC
13.9703	0.246395	Macrophage
7.35708	-3.19774	CD4+ T cell
-8.80228	1.56217	CD8+ T cell
-13.0742	7.40749	eTAC
-14.1299	2.47215	Monocyte
-2.53458	10.5497	γδ T cell
6.94112	-12.1882	Langerhans
-1.09441	-15.7455	Neutrophil
-5.59737	-6.77189	cDC2
-7.47617	13.1932	cDC2
-8.35685	-4.62758	cDC2
2.76062	8.45821	Treg
-7.32687	-7.43876	MigDC
4.53642	-0.712783	CD4+ T cell
-3.99764	13.1438	cDC1
0.642009	-13.4562	Macrophage
3.1538	-4.29562	CD8+ T cell
0.641965	-14.1999	Macrophage
-8.38149	-6.22557	MigDC
-10.858	-7.34649	MigDC
-8.73939	1.76511	CD8+ T cell
12.2318	5.44948	NK cell
-8.37291	-5.71027	MigDC
-10.8324	3.10107	CD8+ T cell
-8.15922	9.9766	pDC
-3.39123	13.9534	cDC1
-8.62618	4.94501	γδ T cell
-1.95641	-2.52715	CD8+ T cell
-10.1309	-10.6804	MigDC
3.76152	0.40088	CD4+ T cell
3.60927	7.91935	Treg
12.6273	7.20285	NK cell
0.583366	-11.4039	Other
-6.60789	2.29498	CD8+ T cell
4.35776	15.7902	Other
-1.76413	-15.5449	Neutrophil
-3.5537	-9.07665	ILC
-3.21372	-11.8872	MigDC
3.91069	5.89741	Treg
-8.57968	-4.43488	cDC2
4.47355	-8.12755	CD8+ T cell
-0.698632	13.8255	cDC1
-3.31398	10.2272	γδ T cell
4.38808	12.451	B cell
-4.19747	-3.88181	CD8+ T cell
-4.21837	9.53202	cDC2
6.38476	-12.4779	Langerhans
5.59295	5.15079	Treg
-7.57585	-5.07362	cDC2
3.63543	7.60878	Treg
-5.13715	2.14355	CD8+ T cell
-3.10662	3.52769	CD8+ T cell
5.86894	12.861	B cell
3.33462	9.26173	Treg
6.35576	-12.735	Langerhans
3.43025	12.0586	B cell
-8.90529	5.45241	γδ T cell
-3.64662	-5.80427	CD8+ T cell
0.340085	-13.0516	Macrophage
-10.5727	-7.90431	MigDC
-10.5465	3.35774	CD8+ T cell
-7.77911	-14.0275	Other
-7.66209	2.49339	CD8+ T cell
-11.5042	-7.94878	MigDC
-8.1598	10.5501	pDC
-6.04583	-6.46637	cDC2
-2.16578	-4.94554	CD8+ T cell
12.7095	6.70191	NK cell
-11.8398	-8.86665	MigDC
-7.34103	-9.97774	MigDC
-2.20319	-12.7451	MigDC
12.3988	5.20645	NK cell
0.979814	10.7668	Other
4.35173	11.6006	B cell
10.4978	8.46444	NK cell
-6.34085	-11.4411	Ki67+ T cell
2.11328	7.93534	Treg
-10.551	-9.34998	MigDC
-4.16792	-11.3001	MigDC
5.97871	5.8383	Treg
-0.0999485	-0.786788	CD4+ T cell
-5.70596	3.60866	CD8+ T cell
-2.07738	-1.87301	CD8+ T cell
-6.36906	-0.126199	CD8+ T cell
-2.30473	4.04641	CD4+ T cell
-3.19362	-8.08706	cDC2
-3.17933	-3.0905	CD8+ T cell
-2.44064	-12.6345	MigDC
-8.74564	-10.7798	Other
0.46964	10.8712	γδ T cell
-11.2618	5.88316	γδ T cell
-4.27764	13.7582	cDC1
-2.35885	-4.88186	CD8+ T cell
9.83806	7.12213	NK cell
5.90113	11.8205	B cell
-8.30334	-6.94336	MigDC
-4.13326	6.11412	Other
-7.29328	-8.66586	MigDC
-3.37894	10.2202	γδ T cell
-1.53521	1.00825	CD4+ T cell
-7.19843	9.82986	pDC
4.90329	0.277136	CD4+ T cell
-11.7546	-9.36113	MigDC
-10.7011	-7.32317	MigDC
-1.85425	5.87397	CD4+ T cell
12.8106	7.01083	NK cell
1.75776	7.76361	Treg
1.19111	7.53065	Treg
-10.8258	4.49826	γδ T cell
-0.991829	-15.7221	Neutrophil
-8.91239	3.23164	CD8+ T cell
6.91486	-10.6458	Langerhans
-6.97051	4.01449	CD8+ T cell
-7.37519	-12.3284	Ki67+ T cell
-9.47408	1.03288	CD8+ T cell
3.92725	7.1421	Treg
0.480973	-6.77483	CD8+ T cell
-13.6745	2.69053	Monocyte
2.20334	-3.07353	CD8+ T cell
7.03135	-10.8877	Langerhans
3.31866	-0.148634	CD4+ T cell
6.15237	7.92804	Treg
-5.10624	8.94174	Other
7.5591	1.32289	CD4+ T cell
-0.133784	2.95877	CD4+ T cell
-2.1283	1.03939	CD4+ T cell
-7.08991	9.69302	pDC
0.127669	11.7687	γδ T cell
11.8491	6.51608	Other
-10.6719	-9.63601	MigDC
-9.87476	-5.74032	MigDC
-9.17922	2.55445	CD8+ T cell
-3.99892	13.1882	cDC1
-1.99095	-5.91093	CD8+ T cell
-1.76127	-3.45212	CD8+ T cell
10.7114	6.70285	NK cell
5.78695	-11.0156	Langerhans
0.42886	0.0194708	CD4+ T cell
-5.57595	1.62509	CD8+ T cell
12.2208	-3.55894	cDC2
-10.1602	-7.56819	MigDC
-9.0341	6.74949	γδ T cell
-10.5553	-7.68047	MigDC
-1.31929	-5.08642	CD8+ T cell
-4.66205	-9.98957	Ki67+ T cell
-13.2599	3.19664	Monocyte
11.72	-4.12247	cDC2
-3.74039	13.4173	cDC1
8.36327	-0.309075	CD4+ T cell
-9.18142	-2.23097	CD8+ T cell
-1.239	6.3294	CD4+ T cell
-11.1486	-7.45849	MigDC
6.87698	-10.7195	Langerhans
-7.94276	10.2135	pDC
-5.69193	-9.73065	MigDC
10.4166	8.37566	NK cell
-2.84037	5.15092	Treg
-5.18287	-3.57263	CD8+ T cell
7.16169	-1.55412	CD4+ T cell
2.65553	8.49267	Treg
-6.78051	4.73732	CD8+ T cell
11.2135	5.68504	NK cell
-11.1101	-6.77669	MigDC
-9.63796	3.32976	CD8+ T cell
1.67848	5.30727	CD4+ T cell
-4.356	-0.601738	CD8+ T cell
-0.896195	-2.11971	CD8+ T cell
4.73589	1.9418	CD4+ T cell
2.21145	8.913	Treg
-2.61794	-12.2065	MigDC
-1.6367	-15.569	Neutrophil
-6.62821	5.17296	Other
-1.46136	-15.6095	Neutrophil
-6.84577	-0.339776	CD8+ T cell
9.34024	7.71153	NK cell
-8.65918	1.71636	CD8+ T cell
-14.4244	3.13103	Monocyte
9.94305	8.14007	NK cell
-0.925088	9.27964	γδ T cell
7.05668	-0.940224	CD4+ T cell
-8.30378	-4.34822	cDC2
-8.17885	1.21507	CD8+ T cell
7.5893	0.0634695	CD4+ T cell
12.5356	6.75839	NK cell
2.65251	-0.181573	CD4+ T cell
-0.391113	-15.7419	Other
-11.1526	-8.46513	MigDC
11.5884	5.83979	Other
-6.4687	8.68008	pDC
5.19857	-7.599	CD8+ T cell
-9.56387	6.494	γδ T cell
0.10165	-1.50186	CD8+ T cell
4.38095	-13.1399	Langerhans
-3.61053	-6.62616	CD8+ T cell
-0.914106	9.43405	γδ T cell
-11.0343	-8.14531	MigDC
-3.33584	-4.16181	CD8+ T cell
-1.43883	3.74717	CD4+ T cell
-1.83739	13.7262	cDC1
12.033	5.18632	NK cell
-3.45365	3.56272	CD8+ T cell
5.29067	-4.98567	CD8+ T cell
6.82221	11.2915	B cell
-5.53051	-2.09358	CD8+ T cell
-1.46567	13.2918	cDC1
-5.75978	-4.43572	CD8+ T cell
-9.68782	-9.07753	MigDC
-8.29873	-4.73803	cDC2
-11.2974	-9.32252	MigDC
-1.63298	-3.5898	CD8+ T cell
6.4737	7.69574	Treg
0.132002	-12.7546	Macrophage
-3.42791	10.1774	γδ T cell
0.765915	1.43548	CD4+ T cell
-9.20929	5.39803	γδ T cell
11.6949	6.41774	NK cell
13.4875	-1.74266	Other
7.49083	11.6062	B cell
0.405516	0.171521	CD4+ T cell
-5.57463	-6.77271	cDC2
-10.439	-10.1693	MigDC
-3.36799	-1.02081	CD8+ T cell
0.460214	-13.0407	Macrophage
4.36627	0.413934	CD4+ T cell
-8.50366	10.8578	pDC
7.55571	-10.9922	Langerhans
-6.89322	9.73859	pDC
-11.192	-8.41266	MigDC
-2.68684	-6.15051	CD8+ T cell
7.69433	-11.1229	Langerhans
2.74932	-15.0867	FRC
-13.072	7.40771	eTAC
9.30544	8.09793	NK cell
-3.80437	11.573	cDC1
-9.98587	2.14352	CD8+ T cell
0.430151	-1.71283	CD8+ T cell
10.7299	-2.51967	cDC2
-8.34065	6.55915	γδ T cell
-11.1605	-7.43702	MigDC
-8.00487	-5.87083	MigDC
-2.86498	-1.39081	CD8+ T cell
-7.15607	1.44488	CD8+ T cell
5.57684	1.56534	CD4+ T cell
-0.496583	0.707734	CD4+ T cell
-3.78445	13.0389	cDC1
5.39447	-13.1963	Langerhans
5.96709	4.95311	Treg
-8.00156	-6.62801	MigDC
-11.0006	4.77158	γδ T cell
-8.19617	-10.6796	MigDC
-3.5009	13.6834	cDC1
-8.76127	-8.65924	MigDC
7.01182	5.81769	Treg
0.230966	-13.8791	Macrophage
7.21399	-10.7274	Langerhans
-0.714813	10.0738	γδ T cell
-9.2164	6.50877	γδ T cell
13.5095	-1.55981	Macrophage
8.71868	-1.0908	CD4+ T cell
-7.29526	9.23849	Other
-8.20195	5.48677	γδ T cell
-11.7172	-8.12286	MigDC
-11.131	-7.09166	MigDC
-0.850111	-8.23402	CD8+ T cell
-5.85726	7.72522	pDC
-4.34299	11.4165	cDC1
4.13519	8.74859	Treg
-5.27444	-7.71168	cDC2
-2.07605	-5.22969	CD8+ T cell
-10.6226	2.8438	CD8+ T cell
-8.22509	2.11165	CD8+ T cell
-5.19471	-1.08335	CD8+ T cell
-2.26868	-2.77789	CD8+ T cell
-4.06577	11.5138	cDC1
0.494794	-2.01802	CD8+ T cell
-5.44357	-7.26544	cDC2
13.6182	-1.89164	Macrophage
-10.604	-8.07521	MigDC
-3.01274	-11.9221	MigDC
-11.2584	3.30524	CD8+ T cell
11.2007	5.06112	NK cell
-4.50337	-8.27338	cDC2
4.62043	-5.01097	CD8+ T cell
13.9404	-1.11429	Macrophage
-2.9742	-1.85519	CD8+ T cell
10.2847	-5.11353	cDC2
-4.37696	5.92358	Other
11.2264	-0.524785	cDC2
11.9817	6.43374	NK cell
-8.61391	-4.39343	cDC2
-5.48742	-7.06915	cDC2
0.280636	-8.19296	CD8+ T cell
6.62268	7.50256	Treg
-5.9252	1.88623	CD8+ T cell
-13.2923	2.86974	Monocyte
-3.76165	12.8775	cDC1
0.707881	-7.92871	CD8+ T cell
13.9331	1.29845	Macrophage
-4.56425	13.7327	cDC1
-0.88187	6.02363	CD4+ T cell
-10.422	-7.54825	MigDC
5.82505	10.7408	B cell
11.7789	8.02667	NK cell
6.89099	6.546	Treg
1.58061	-7.86682	CD8+ T cell
-9.49091	6.54464	γδ T cell
12.3747	5.76824	NK cell
-8.40232	10.5604	pDC
-4.21384	5.27164	Other
-5.95483	0.750322	CD8+ T cell
5.12065	11.0125	B cell
2.71686	9.03677	Treg
9.17388	-1.29044	CD4+ T cell
7.13756	-1.15991	CD4+ T cell
-10.5899	3.14584	CD8+ T cell
5.41691	10.7564	B cell
5.62479	-7.28083	CD8+ T cell
-5.26113	-1.2898	γδ T cell
3.22315	7.22348	Treg
7.01822	10.2397	B cell
-11.6264	-8.65575	MigDC
-3.44862	-11.7468	MigDC
-1.68054	6.65445	CD4+ T cell
4.9439	0.750403	CD4+ T cell
-8.20911	1.7728	CD8+ T cell
-3.64667	-0.0479325	CD8+ T cell
-5.35151	-7.9812	cDC2
1.98439	-5.13924	CD8+ T cell
5.8581	-11.1174	Langerhans
-0.570527	0.254723	CD4+ T cell
1.95039	8.37567	Treg
-8.89567	0.869504	CD8+ T cell
6.82703	-10.7295	Langerhans
6.81326	-1.70868	CD4+ T cell
12.5481	6.05927	NK cell
-3.50118	6.34241	CD4+ T cell
-10.5965	2.88337	CD8+ T cell
-6.02025	3.17485	CD8+ T cell
-4.8581	-7.75843	cDC2
10.8636	-3.42665	cDC2
8.18619	-2.28252	CD4+ T cell
-7.01302	1.0668	CD8+ T cell
7.095	1.38918	CD4+ T cell
-7.5291	10.9437	pDC
-7.05462	-8.46314	MigDC
10.1143	6.98606	NK cell
-7.20594	-8.77534	MigDC
-0.831485	5.71722	CD4+ T cell
-3.86179	-11.155	MigDC
-2.36388	5.84869	CD4+ T cell
12.4485	5.99944	NK cell
0.916071	-12.208	Macrophage
-11.3174	-7.8477	MigDC
7.33694	-11.0301	Langerhans
-6.65606	3.54175	CD8+ T cell
-8.31526	-5.95006	MigDC
-9.65042	-8.12049	MigDC
-3.03837	-12.148	MigDC
-0.365362	-11.2343	CD8+ T cell
-2.02212	-4.34929	CD8+ T cell
7.19024	-11.2798	Langerhans
-7.56679	2.99631	CD8+ T cell
-6.20702	-1.9358	CD8+ T cell
-5.08852	-8.05881	cDC2
7.49627	-11.0366	Langerhans
8.4276	11.1699	B cell
5.33057	-8.29089	CD8+ T cell
-14.7373	1.16768	Other
-9.27142	-0.458089	CD8+ T cell
5.02075	5.94545	Treg
4.57097	-8.14751	CD8+ T cell
8.41445	11.2354	B cell
4.62054	11.1125	B cell
5.49529	-7.21393	CD8+ T cell
-2.38227	14.4553	cDC1
11.3816	-3.67731	cDC2
-6.90669	1.83362	CD8+ T cell
-4.86104	-4.80037	CD8+ T cell
3.94786	5.90438	Treg
0.965179	-6.28829	CD8+ T cell
1.67037	-7.33211	CD8+ T cell
-2.71031	13.4017	cDC1
-11.1402	-8.1136	MigDC
0.717678	-6.12011	CD8+ T cell
-1.0484	7.99064	Other
10.1172	3.94016	NK cell
3.63335	-0.540527	CD4+ T cell
-1.90697	-14.94	Other
-8.93019	0.476696	CD8+ T cell
-6.77735	10.0678	pDC
-9.04521	5.32244	γδ T cell
-3.18584	10.1632	γδ T cell
-4.19161	-10.872	MigDC
-3.03105	12.5128	Other
-1.28514	10.813	γδ T cell
-1.75711	-7.50814	CD8+ T cell
-6.53248	9.37152	Other
-6.20335	0.00254633	CD8+ T cell
-5.90719	3.52787	CD8+ T cell
-1.90695	-5.6147	CD8+ T cell
4.66123	7.46375	Treg
5.26646	1.69319	CD4+ T cell
-14.4455	3.15603	Monocyte
5.76093	7.13427	Treg
11.0638	6.20417	NK cell
7.65355	-11.3297	Langerhans
7.44308	-11.186	Langerhans
-7.4956	-3.79788	CD8+ T cell
-7.95991	9.2578	pDC
-0.129538	10.2565	γδ T cell
7.65063	0.170693	CD4+ T cell
-11.4446	-8.32722	MigDC
12.3137	4.85813	NK cell
-4.17969	1.83054	CD8+ T cell
11.5926	-1.37544	cDC2
-0.625322	10.2376	γδ T cell
-4.27619	-3.68611	CD8+ T cell
-4.48316	0.303626	Other
-9.06935	-6.75914	MigDC
4.31399	6.0752	Treg
10.315	-3.1583	cDC2
10.8609	-4.61426	cDC2
9.35767	-8.75502	Macrophage
2.01974	-6.90837	CD8+ T cell
-3.73484	11.5751	cDC1
-7.11284	0.882097	CD8+ T cell
-4.25631	-1.37461	CD8+ T cell
1.16561	-9.23957	CD8+ T cell
11.609	-5.47842	cDC2
2.96756	11.553	Other
5.48781	10.7938	B cell
4.54936	7.25861	Treg
-8.0909	9.24271	pDC
-5.35489	7.58019	γδ T cell
1.19674	-1.01651	CD4+ T cell
-1.25948	9.79547	γδ T cell
-11.2182	-8.30925	MigDC
11.2138	-0.567642	cDC2
0.0649681	-12.8482	Macrophage
-14.054	2.5444	Monocyte
-5.68759	5.68893	CD8+ T cell
5.83027	7.89117	Treg
-8.5586	-6.511	MigDC
-10.9715	3.508	CD8+ T cell
-3.45317	10.152	γδ T cell
-8.34264	9.70031	pDC
0.303082	9.32187	γδ T cell
12.7918	6.26082	NK cell
-9.79805	3.35101	CD8+ T cell
-7.2249	-1.9734	CD8+ T cell
-3.46089	4.61706	NK cell
-10.8327	-9.89382	MigDC
-12.393	-4.9763	Ki67+ T cell
-6.82322	-5.55484	Other
-2.3844	1.55914	CD4+ T cell
11.5529	7.01532	NK cell
-1.90059	9.65004	γδ T cell
3.07423	11.5745	Other
5.59856	-0.235025	CD4+ T cell
-0.42404	11.5219	γδ T cell
-8.27179	-4.5994	cDC2
-8.14113	10.2585	pDC
4.86505	-5.09215	CD8+ T cell
10.5851	5.77624	NK cell
11.1814	-0.651485	Other
-8.68944	0.502027	CD8+ T cell
-5.51023	3.64193	CD8+ T cell
-3.45481	10.1713	γδ T cell
-6.34157	5.75178	CD8+ T cell
-5.66842	-1.20886	CD8+ T cell
-5.61902	-1.34988	Other
4.82985	11.7434	B cell
-5.90922	-6.55939	cDC2
-4.33044	12.8663	cDC1
-10.8439	7.29612	γδ T cell
5.79743	0.743308	CD4+ T cell
-0.871142	13.8539	cDC1
-6.70913	5.12341	Other
-3.37489	8.1665	γδ T cell
-6.66754	-9.21964	MigDC
-11.327	-10.3032	MigDC
10.259	3.78753	NK cell
-3.74737	13.5732	cDC1
-1.74485	-15.5468	Neutrophil
-7.94879	2.89461	CD8+ T cell
3.11145	7.47137	Treg
9.15405	0.658157	CD4+ T cell
9.2671	-8.59149	Macrophage
-0.58095	-15.7571	Neutrophil
-9.01466	5.90195	γδ T cell
-1.44268	-15.6167	Neutrophil
-1.53821	-15.6085	Neutrophil
-0.319718	11.617	γδ T cell
-0.502736	0.642792	CD4+ T cell
2.90647	-5.15568	CD8+ T cell
-8.41178	0.254281	CD8+ T cell
-7.60232	-5.45644	MigDC
3.89918	-10.9267	Langerhans
-9.00845	-8.29618	MigDC
-2.19997	-4.62532	CD8+ T cell
10.5048	2.98262	NK cell
-9.3322	6.878	γδ T cell
-13.3755	2.81734	Monocyte
0.951044	-14.3967	Macrophage
-14.3956	3.15133	Monocyte
-9.7961	-10.211	MigDC
-4.99346	0.127206	CD8+ T cell
-1.65541	-15.5677	Neutrophil
4.92493	-1.51786	CD4+ T cell
-0.272054	3.74346	CD4+ T cell
-11.4803	-7.81382	MigDC
-0.150966	5.58161	CD4+ T cell
-11.6256	-9.32441	MigDC
-11.3817	5.76112	γδ T cell
-4.43011	4.06763	CD8+ T cell
0.108975	-1.2429	CD8+ T cell
-6.96414	-0.631556	CD8+ T cell
-8.1064	-4.65737	cDC2
0.99145	6.86824	Treg
-7.06325	-0.0540298	CD8+ T cell
-1.5608	-2.29019	CD8+ T cell
4.13313	-8.6803	CD8+ T cell
-1.61172	-2.36954	CD8+ T cell
6.33251	6.04152	Treg
-8.41054	10.6624	pDC
-3.5961	-9.03014	ILC
-0.781595	5.37583	CD8+ T cell
2.739	10.9117	Other
-5.26738	2.77366	Other
-6.12918	-12.7103	Ki67+ T cell
-8.45882	10.71	Other
-3.11666	-0.923612	CD8+ T cell
-8.23599	-9.91947	MigDC
-10.6754	-6.53044	MigDC
-4.66175	12.4784	cDC1
12.4386	7.10231	NK cell
-6.3514	7.49775	Other
-5.60263	-6.94918	cDC2
-10.2742	3.25698	CD8+ T cell
8.43144	-1.15117	CD4+ T cell
-1.33468	-2.60042	CD8+ T cell
-3.35793	-0.891534	CD8+ T cell
-7.17393	-7.77993	MigDC
-10.375	2.18908	CD8+ T cell
10.8349	8.2188	Other
-4.10288	11.3646	cDC1
-9.54582	6.19095	γδ T cell
1.95569	8.65625	Treg
-7.49492	10.7789	pDC
5.49062	10.8303	B cell
-7.03626	9.20821	pDC
-0.0471863	0.290492	CD4+ T cell
11.1545	-3.9302	cDC2
-2.10719	6.72444	CD4+ T cell
13.1726	-0.109457	Macrophage
-5.5913	-7.00118	cDC2
-13.3016	2.99469	Monocyte
-3.86741	5.59363	cDC2
-11.0898	-8.49118	MigDC
-9.15637	-0.227458	CD8+ T cell
-3.55072	-11.7402	MigDC
-7.79714	0.760391	CD8+ T cell
0.312886	-13.1102	Macrophage
2.81957	-3.79287	CD8+ T cell
-12.2551	-5.72631	Ki67+ T cell
3.53144	7.08391	Treg
-3.43112	10.1696	γδ T cell
2.46197	-3.50694	CD8+ T cell
-10.2492	-4.82128	MigDC
-0.937052	14.6645	cDC1
-6.50642	3.07036	CD8+ T cell
10.4115	2.72638	NK cell
-11.0622	-8.00885	MigDC
3.00739	13.0326	B cell
6.49334	6.08789	Treg
-1.89214	6.70158	CD4+ T cell
5.42727	-13.3982	Langerhans
0.317444	12.4119	γδ T cell
-13.8899	2.52558	Monocyte
-9.04766	3.24986	CD8+ T cell
12.6414	5.67082	NK cell
-7.23136	13.0722	cDC2
-3.88679	-1.02382	CD8+ T cell
12.5814	5.35837	NK cell
-3.35587	-2.12623	CD8+ T cell
-3.9462	-3.19263	CD8+ T cell
-9.11344	-0.831652	CD8+ T cell
-6.36617	-11.5713	Ki67+ T cell
-9.96795	6.77427	γδ T cell
-1.45634	14.8134	cDC1
-2.35753	-10.0549	CD8+ T cell
-0.0357707	-13.5615	Macrophage
2.9602	-7.17002	CD8+ T cell
6.91152	-1.75027	CD4+ T cell
12.9324	2.81662	NK cell
-11.8549	-8.52022	MigDC
-9.61701	9.28652	pDC
-8.49185	-4.40509	cDC2
-7.06913	9.32941	pDC
-3.50619	13.7849	cDC1
-4.74043	-3.11876	CD8+ T cell
10.9694	4.39189	NK cell
-8.89363	-5.87928	MigDC
-7.95344	2.30285	CD8+ T cell
-6.29029	4.65738	Other
-11.0811	-8.53368	MigDC
12.6266	5.75652	NK cell
5.75832	-4.54303	CD8+ T cell
2.25751	7.74394	Treg
-7.77718	-1.45086	Other
7.35234	1.59587	CD4+ T cell
9.42719	7.50661	NK cell
5.35009	-12.9446	Langerhans
-14.3466	2.92231	Monocyte
-9.83713	-10.8854	MigDC
-8.07121	3.14098	CD8+ T cell
-1.19736	10.5689	γδ T cell
-8.79473	6.57356	γδ T cell
-5.23427	-12.2196	Ki67+ T cell
13.8632	1.18062	Macrophage
2.64436	4.82828	CD4+ T cell
-7.93593	-6.26287	MigDC
-7.05588	1.21604	CD8+ T cell
8.18568	-1.50337	CD4+ T cell
-0.0260083	-1.22748	CD4+ T cell
-3.90321	3.39419	Other
-5.45772	5.34444	CD8+ T cell
-12.0296	2.55001	γδ T cell
-13.1346	7.35731	eTAC
10.8869	3.97151	NK cell
-1.98592	-4.71915	CD8+ T cell
4.29113	7.01304	Treg
0.539822	-0.0253876	CD4+ T cell
-13.2896	2.46658	Monocyte
-1.53794	4.00982	CD4+ T cell
6.97544	-1.11068	CD4+ T cell
3.35884	-0.830657	CD4+ T cell
1.14685	-5.33409	CD8+ T cell
-3.45814	4.73416	Treg
-4.93643	-10.3006	MigDC
-5.83823	-6.58372	cDC2
-6.8943	-4.32232	CD8+ T cell
-2.62491	7.94937	CD4+ T cell
9.37774	8.05895	NK cell
-13.2546	2.94943	Monocyte
8.37649	11.104	B cell
-14.7254	1.1549	Other
-3.38818	10.2149	γδ T cell
-8.60246	-4.39578	cDC2
-1.61783	-1.84711	CD8+ T cell
-3.07969	5.68501	Other
-4.91544	-7.89072	cDC2
-4.14152	-3.88214	CD8+ T cell
5.06602	-4.80399	Other
-10.7288	-7.88945	MigDC
-5.83554	4.97349	CD8+ T cell
2.60521	-2.77567	CD8+ T cell
-8.2331	-4.36939	cDC2
-1.84465	13.5214	cDC1
-10.6976	-9.96983	MigDC
-0.709945	6.35062	CD4+ T cell
-3.18046	-8.13513	cDC2
-9.46972	4.79457	γδ T cell
-6.42089	-11.7011	Ki67+ T cell
-10.0028	3.04891	CD8+ T cell
-5.38141	-11.2992	Ki67+ T cell
9.53169	8.11828	NK cell
-3.88239	13.1308	Other
2.25919	8.08903	Treg
9.30443	-8.47673	Macrophage
2.01037	-1.18379	CD4+ T cell
0.555142	13.8274	Other
2.82207	-15.3113	FRC
-3.69458	13.9663	cDC1
4.30484	0.906786	CD4+ T cell
11.0186	-1.5035	cDC2
-5.72657	-1.14756	CD8+ T cell
-14.1973	-3.52775	Mast cell
-0.154886	10.5974	γδ T cell
-12.8035	3.85188	Monocyte
1.07185	0.598883	CD4+ T cell
-0.163626	-1.60875	CD8+ T cell
-13.9505	2.31016	Monocyte
4.52917	-8.06574	CD8+ T cell
-10.5504	4.36111	γδ T cell
1.53618	-5.97812	CD8+ T cell
12.7735	6.72052	NK cell
5.4143	12.1596	B cell
-11.2748	-8.13506	MigDC
-0.483425	11.5319	Other
-2.39143	-5.74573	CD8+ T cell
-0.436759	-7.45141	CD8+ T cell
-7.12952	10.5654	pDC
-8.36753	-6.77764	MigDC
13.7451	-0.750122	Macrophage
-8.40612	1.52489	CD8+ T cell
7.32978	7.05583	Treg
-10.2307	3.76377	Other
4.18885	12.4817	B cell
-5.16758	-7.6423	cDC2
9.29124	-7.9663	Other
2.13844	7.98373	Treg
6.72614	10.8929	B cell
4.91018	7.80832	Treg
-1.76115	6.93938	CD4+ T cell
-4.36294	7.57622	γδ T cell
-5.26747	-1.59625	CD8+ T cell
-8.88323	0.261472	CD8+ T cell
5.45803	-3.58803	CD8+ T cell
-2.27547	-12.5361	MigDC
-2.88276	-4.61841	CD8+ T cell
-5.32056	7.61768	γδ T cell
-8.99202	-5.40842	MigDC
-0.95805	13.8061	cDC1
-5.36723	5.0957	CD8+ T cell
8.49549	1.08545	CD4+ T cell
6.14437	-10.6439	Langerhans
-8.34543	4.10823	γδ T cell
-8.55925	-6.4077	MigDC
-8.02394	8.97992	pDC
11.9982	2.76557	NK cell
-10.1548	-2.08519	γδ T cell
-11.4702	-8.32211	MigDC
7.01279	-10.9848	Langerhans
-1.36637	0.368863	CD4+ T cell
-3.30024	-3.26762	CD8+ T cell
-3.45373	-9.88367	Ki67+ T cell
-0.240864	11.9698	γδ T cell
-9.63194	6.70996	γδ T cell
2.28116	-9.80929	CD8+ T cell
7.47217	7.02868	Treg
5.01792	12.5805	B cell
-5.002	-3.90696	CD8+ T cell
-15.6039	-0.735522	LEC
-4.36343	11.0703	cDC1
0.302499	12.0523	γδ T cell
-0.574312	10.6811	γδ T cell
-3.62153	8.97501	γδ T cell
-9.06669	5.6792	γδ T cell
14.2217	-0.636951	Macrophage
-5.40846	1.21374	CD8+ T cell
-9.69188	-5.54082	MigDC
-8.50114	0.364506	CD8+ T cell
6.85685	0.399962	CD4+ T cell
0.0897883	-1.54262	Ki67+ T cell
-11.4843	-8.98883	MigDC
2.72277	11.6599	Other
-8.44126	-5.89975	MigDC
7.01844	-0.908252	CD4+ T cell
-3.47251	6.79771	CD8+ T cell
-1.05527	-0.119224	CD4+ T cell
2.31688	7.59945	Treg
11.4219	-0.185073	cDC2
12.4005	5.94524	NK cell
-11.2191	-8.62587	MigDC
-3.87216	2.56248	Other
-8.4478	-5.08304	MigDC
-11.1447	-7.50709	MigDC
12.9462	6.2175	NK cell
-13.4791	2.5379	Monocyte
0.612959	-12.1083	Macrophage
-3.35854	-12.9431	MigDC
-11.0426	-10.3669	MigDC
5.70819	-11.7483	Langerhans
-3.42053	8.48474	γδ T cell
12.323	5.35358	NK cell
-5.61533	-0.938582	CD8+ T cell
4.33343	-3.88396	CD8+ T cell
-7.76032	10.5702	pDC
-9.6018	-7.93258	MigDC
12.7182	5.29656	NK cell
-9.02872	5.65448	γδ T cell
-10.7127	-2.17284	CD8+ T cell
-1.61962	13.7157	cDC1
12.1061	5.21114	NK cell
-0.334007	-7.93125	CD8+ T cell
-10.7336	3.49189	CD8+ T cell
12.9463	2.85541	NK cell
-3.48355	-1.86793	CD8+ T cell
-4.59352	3.39103	CD8+ T cell
3.67627	7.95898	Treg
2.83591	9.28397	Treg
-8.66322	-5.25182	MigDC
-2.00062	-4.28151	CD8+ T cell
-4.31272	6.18501	Other
-0.429178	11.3741	γδ T cell
5.90146	-0.808496	CD4+ T cell
4.34614	15.7818	Other
-11.1244	-8.26024	MigDC
-8.63555	2.86423	CD8+ T cell
-8.16066	9.91137	pDC
5.28984	-13.1123	Langerhans
-3.65693	14.1801	cDC1
-5.52527	0.942308	CD8+ T cell
9.63573	6.96828	NK cell
-9.3967	5.24615	γδ T cell
5.74373	10.9403	B cell
-4.63258	-0.698559	CD8+ T cell
-7.7654	3.90496	γδ T cell
3.82179	0.191117	CD4+ T cell
-3.25881	10.1956	γδ T cell
-12.7325	-5.4288	Ki67+ T cell
-4.59099	10.6813	cDC1
-7.25306	9.46491	pDC
-8.85947	4.48612	γδ T cell
-3.0023	-8.41155	Monocyte
-11.4291	3.32266	CD8+ T cell
8.19462	-1.94826	CD4+ T cell
-8.16633	-4.80178	cDC2
6.79957	6.03796	Treg
-11.409	3.46075	CD8+ T cell
2.29292	7.88495	Treg
11.6307	4.84581	NK cell
-1.35682	13.9811	Other
0.0808339	-12.9216	Other
12.6626	6.58793	NK cell
-7.97494	-7.54264	MigDC
0.188939	-4.888	CD8+ T cell
3.05409	11.3909	Other
3.00235	-6.42691	CD8+ T cell
-11.4427	-7.99891	MigDC
-0.997451	-1.41902	CD8+ T cell
2.16137	7.36811	Treg
-0.782321	-15.7824	Other
-11.3262	3.47143	CD8+ T cell
-3.28597	0.224503	CD8+ T cell
-11.2439	-9.7784	MigDC
-0.446372	0.552822	CD4+ T cell
-3.38502	-13.0159	MigDC
-2.82565	14.437	cDC1
-5.72033	-0.67444	CD8+ T cell
-2.69133	-12.6576	MigDC
-9.18668	3.33838	CD8+ T cell
13.0436	6.52111	NK cell
-4.0258	11.4701	cDC1
-6.86518	1.32013	CD8+ T cell
9.11563	8.01391	NK cell
2.97007	-5.28092	CD8+ T cell
-7.3916	-10.2214	MigDC
8.33548	4.70562	Treg
0.948073	7.86779	Treg
-15.787	-0.407064	LEC
-3.5304	-4.2103	CD8+ T cell
6.98194	5.51365	Treg
13.8444	-0.0058655	Macrophage
-11.2097	-7.76343	MigDC
-6.04897	-3.87832	CD8+ T cell
-0.896094	-1.69278	CD8+ T cell
-15.7041	-0.575817	LEC
-1.6627	-15.5633	Neutrophil
2.87584	6.42103	Treg
-6.68014	9.00718	pDC
-13.9504	0.528987	Monocyte
13.837	1.16028	Macrophage
4.43836	6.25484	Treg
-6.1492	-1.03245	CD8+ T cell
-2.18611	2.44917	CD8+ T cell
0.184164	-13.1712	Macrophage
-9.50734	-5.55044	MigDC
11.4768	-6.96189	cDC2
-9.33701	5.71441	γδ T cell
11.6338	-2.18107	cDC2
-1.90544	-3.53944	CD8+ T cell
-2.53257	13.7208	cDC1
3.31011	-1.34266	CD4+ T cell
-3.93827	11.2463	cDC1
9.17062	6.01321	NK cell
4.69085	-5.18778	CD8+ T cell
-3.59387	-9.09574	ILC
-1.1435	13.6067	cDC1
0.934729	15.4627	cDC1
12.5259	5.54228	NK cell
-4.151	-5.09073	CD8+ T cell
-2.88616	-3.50793	CD8+ T cell
-3.81876	3.91799	CD8+ T cell
-13.187	3.43361	Monocyte
7.51682	-2.23766	CD4+ T cell
-8.11611	9.5623	pDC
-6.02918	-13.0918	Ki67+ T cell
0.904735	-4.46836	CD8+ T cell
-5.21942	-1.94152	CD8+ T cell
3.06945	-5.5263	CD8+ T cell
-0.638644	-5.86816	CD8+ T cell
-8.14201	-1.26212	CD8+ T cell
-1.60287	-15.5844	Neutrophil
-7.16048	2.04872	CD8+ T cell
-10.908	-9.7134	MigDC
-0.725244	10.3183	γδ T cell
-9.88832	-8.38252	MigDC
-11.5516	-8.15631	MigDC
-4.3356	-5.33295	CD8+ T cell
6.91533	11.5317	B cell
-11.451	-7.97371	MigDC
6.02606	-13.0763	Langerhans
-1.84045	13.4874	cDC1
9.74631	-7.85367	cDC2
-1.74966	7.23027	CD4+ T cell
-4.63866	11.7407	cDC1
-6.72049	-4.36366	CD8+ T cell
-7.09088	-12.5968	Ki67+ T cell
7.94056	-2.19111	CD4+ T cell
8.27958	4.75185	Treg
-7.88155	9.25452	Other
-1.75356	-4.06814	CD8+ T cell
6.70016	7.79748	Treg
-3.01398	-4.54294	CD8+ T cell
5.27201	11.0579	B cell
-10.3613	3.28066	CD8+ T cell
-6.6112	-6.0852	cDC2
-7.25053	-5.99391	MigDC
9.42544	8.20447	NK cell
5.39968	-12.8484	Langerhans
10.9323	-2.97843	cDC2
-1.12402	-1.85144	CD8+ T cell
5.84365	-3.61305	CD8+ T cell
11.8996	6.23218	NK cell
-10.5577	3.19264	CD8+ T cell
0.09171	-5.81257	CD8+ T cell
-10.2615	3.50792	CD8+ T cell
4.12273	1.25379	CD4+ T cell
11.1837	-0.122341	cDC2
6.49878	-12.4217	Langerhans
1.802	8.20782	Treg
7.5505	-11.066	Langerhans
2.27381	8.92739	Treg
-14.3632	3.31998	Monocyte
11.1098	5.98923	NK cell
-11.4177	-9.20649	MigDC
-1.97407	-2.02375	CD8+ T cell
9.07493	6.26913	NK cell
-6.71288	0.0324525	CD8+ T cell
-2.94817	-2.08975	cDC2
-4.815	7.8041	γδ T cell
-8.02166	-9.05312	MigDC
6.71587	7.36852	Treg
-2.96802	10.5032	γδ T cell
-4.06281	-1.48263	CD8+ T cell
13.8264	1.49582	Macrophage
-7.31461	0.701476	CD8+ T cell
9.48011	-2.95865	Ki67+ T cell
11.3475	5.46245	NK cell
7.29854	9.81018	B cell
-9.15748	3.31248	CD8+ T cell
1.40184	-7.45906	CD8+ T cell
-1.65125	8.43047	Other
2.49911	9.4141	Treg
-1.92551	-2.05728	CD8+ T cell
-11.5286	-7.48594	MigDC
-14.3974	3.14863	Monocyte
-4.15835	-0.700177	CD8+ T cell
5.77394	0.769608	CD4+ T cell
10.9264	5.035	NK cell
10.3528	4.20036	NK cell
-4.84683	3.62613	CD8+ T cell
-10.1736	6.92113	γδ T cell
-8.17846	-4.71131	cDC2
-1.53313	3.10698	CD4+ T cell
-1.01571	10.8258	γδ T cell
2.75312	-4.28066	CD8+ T cell
1.15868	-12.3591	Macrophage
-5.49896	-12.8278	Other
-8.65731	0.598872	CD8+ T cell
10.5262	3.30018	NK cell
-5.96682	-6.76616	cDC2
-1.01954	11.2232	γδ T cell
-11.6554	-7.56336	MigDC
-3.48178	10.1808	γδ T cell
-13.4531	2.42786	Monocyte
-8.39784	-9.12232	MigDC
11.052	7.86401	NK cell
9.21756	7.93346	NK cell
14.3843	-3.55813	LEC
-6.63206	10.0004	pDC
5.43125	-13.2166	Langerhans
3.26316	7.05935	Treg
7.86889	-0.970729	CD4+ T cell
-5.81812	-1.38256	Other
-6.41383	6.20213	γδ T cell
11.6946	2.61318	Other
-0.430384	-8.03963	CD8+ T cell
-3.25804	4.57385	Other
3.38522	9.37612	Treg
-3.04508	5.2493	Other
5.63265	6.79801	Treg
10.5173	8.31566	NK cell
-7.61139	10.3047	pDC
-9.07078	-6.44556	MigDC
-8.70798	-5.27706	MigDC
-8.63676	10.8515	pDC
-1.16759	-2.07644	CD8+ T cell
-8.48161	-4.43297	cDC2
-11.3706	1.21546	cDC1
-9.86723	-5.80595	MigDC
-1.78915	0.704457	CD4+ T cell
-1.70534	-3.45117	CD8+ T cell
6.03678	-0.223177	CD4+ T cell
-10.5489	3.42894	CD8+ T cell
-7.48681	-5.79475	MigDC
-3.66476	-1.46631	CD8+ T cell
-13.9627	2.55339	Monocyte
1.52482	7.5088	Treg
-5.44183	-6.96068	Other
7.28041	-11.9116	Langerhans
6.6025	-10.9996	Langerhans
5.88216	10.1356	B cell
-11.4676	-7.95692	MigDC
13.9217	1.38557	Macrophage
-5.79667	-2.53107	CD8+ T cell
2.48761	11.6235	Other
-4.80231	-7.46435	cDC2
6.20931	2.81773	CD4+ T cell
12.397	6.02432	NK cell
-3.37837	13.9455	cDC1
-5.40198	7.13895	Other
-3.48706	-9.02976	ILC
-4.58174	-10.3915	MigDC
0.665368	10.7522	γδ T cell
11.793	7.98242	NK cell
-8.18532	-1.91683	CD8+ T cell
-5.9527	-2.89708	CD8+ T cell
-3.76402	13.3813	cDC1
9.17694	7.85793	NK cell
-6.96502	0.698904	CD8+ T cell
-9.26028	0.5265	CD8+ T cell
-7.31141	-8.11558	MigDC
7.78992	-11.269	Langerhans
-0.0607975	15.178	cDC1
-4.51344	10.9769	cDC1
10.6742	3.37359	NK cell
3.97108	-6.87027	CD8+ T cell
0.428853	12.3306	γδ T cell
-7.74371	4.16125	γδ T cell
7.12133	10.8936	B cell
6.0874	10.4169	B cell
0.201439	-6.95232	CD8+ T cell
-5.95395	6.0363	CD8+ T cell
12.0378	6.24265	NK cell
-8.11306	10.0318	pDC
-5.98968	-11.3876	Ki67+ T cell
-5.29459	-2.2852	CD8+ T cell
-4.54219	13.4341	cDC1
2.82178	6.96436	Treg
5.74071	-2.59532	CD4+ T cell
-10.6515	3.07544	CD8+ T cell
-10.5556	3.36381	CD8+ T cell
-11.1659	-10.5314	MigDC
-10.1854	6.78465	γδ T cell
-7.46985	2.07936	CD8+ T cell
-10.7896	5.68671	γδ T cell
2.10548	-5.5317	CD8+ T cell
-14.1901	-3.7159	Mast cell
-3.74019	-12.938	MigDC
0.00704902	-0.193185	CD4+ T cell
-5.86582	-7.15478	cDC2
-6.45251	-8.88098	MigDC
-2.8967	10.0437	γδ T cell
4.89798	5.78609	Treg
-4.66635	-10.5726	MigDC
7.01937	-10.3984	Langerhans
-4.12069	1.62878	CD8+ T cell
-10.7165	3.4479	CD8+ T cell
-5.03843	8.89995	Other
-2.91683	-2.04135	cDC2
3.30232	5.87979	Treg
5.12512	-6.00269	CD8+ T cell
11.3609	-1.66492	cDC2
11.3461	0.039675	cDC2
-10.7559	3.37317	CD8+ T cell
0.771221	-10.7848	Other
-5.56406	9.00556	Other
-10.5735	3.94199	CD8+ T cell
-11.566	-8.23699	MigDC
-11.273	-8.69883	MigDC
4.34527	15.7821	Other
-8.19297	4.18902	γδ T cell
7.49368	-2.03742	CD4+ T cell
-11.7207	4.80907	γδ T cell
0.443534	12.3261	γδ T cell
-14.2856	2.79	Monocyte
-3.19382	-13.0392	MigDC
9.32568	8.32097	NK cell
-9.5894	6.94645	γδ T cell
10.6062	3.23267	NK cell
-7.63759	-6.82776	MigDC
1.08304	15.4568	cDC1
0.953085	6.29455	CD4+ T cell
-1.07899	6.56637	CD4+ T cell
2.09909	8.97243	Treg
-0.997111	-2.40106	CD8+ T cell
7.43902	-1.73128	CD4+ T cell
-0.157979	6.10347	CD4+ T cell
13.5468	1.22059	Macrophage
7.89416	2.58218	CD4+ T cell
-4.8351	-7.67125	cDC2
3.48012	-0.111211	CD4+ T cell
-5.91997	5.01482	CD8+ T cell
-9.62874	4.6181	γδ T cell
-6.63054	9.46502	pDC
-5.64003	-6.75203	cDC2
1.572	7.85093	Treg
-11.9361	-0.341871	CD4+ T cell
-6.46724	3.1642	CD8+ T cell
1.65485	-2.79719	CD8+ T cell
-5.82902	1.29603	CD8+ T cell
-8.08451	0.243759	CD8+ T cell
-2.78479	-5.8996	CD8+ T cell
-9.46025	-5.88448	MigDC
5.06297	4.53171	Treg
-6.63799	9.35882	pDC
-11.146	6.54787	γδ T cell
7.80347	-1.52622	CD4+ T cell
-11.4074	9.10825	Other
-7.50359	10.6309	pDC
-7.77847	9.85041	pDC
1.19577	10.3025	Other
-1.777	-15.537	Neutrophil
-11.5597	-7.63517	MigDC
7.65362	-3.72112	CD4+ T cell
-6.08461	9.06091	Other
10.5247	3.76631	NK cell
-10.949	-7.34103	MigDC
1.07712	-0.405813	CD4+ T cell
-5.1092	5.02443	CD8+ T cell
-6.5629	0.71774	CD8+ T cell
4.35761	15.7899	Other
11.9617	6.88401	NK cell
-7.23479	9.84277	pDC
-4.39874	0.900308	CD8+ T cell
1.2344	-6.41368	CD8+ T cell
-7.09732	-8.10086	MigDC
3.578	8.16778	Treg
-4.78474	-5.1483	CD8+ T cell
-7.87017	-3.51346	CD8+ T cell
-11.3505	-9.29456	MigDC
-9.86729	-10.3958	MigDC
12.1404	5.27197	Other
-1.37202	-15.6398	Neutrophil
0.0257189	-0.249713	CD4+ T cell
-11.0676	-7.46795	Other
-11.7206	-4.70298	Ki67+ T cell
-5.44963	-7.77647	cDC2
-7.7623	10.8412	pDC
-13.0331	0.314243	CD4+ T cell
-0.029338	11.6877	γδ T cell
-7.97724	-1.55774	CD8+ T cell
-10.691	6.56482	γδ T cell
-3.95498	-1.36878	CD8+ T cell
-6.30104	-1.11919	CD8+ T cell
-10.7629	7.22088	γδ T cell
-7.8677	9.89466	pDC
12.0956	-3.78783	cDC2
-1.9454	-2.13152	CD8+ T cell
-7.69128	10.4605	pDC
11.383	0.0664026	cDC2
-3.91032	13.6307	cDC1
6.094	7.89266	Treg
13.4225	1.23281	Macrophage
-3.10264	4.0863	CD4+ T cell
-7.38774	9.11506	pDC
7.06537	7.79552	Treg
-10.7863	3.09856	CD8+ T cell
11.9596	4.53284	Other
-6.19014	5.7067	CD8+ T cell
-8.96849	-10.7153	MigDC
-10.2135	-7.9001	MigDC
6.90743	3.98535	Treg
12.1584	5.13261	NK cell
-6.45014	1.80856	CD8+ T cell
8.21922	1.22601	CD4+ T cell
-4.2821	11.7459	Other
5.38411	-0.805498	CD4+ T cell
-3.34145	-8.87201	ILC
-11.7405	-7.83661	MigDC
0.0536116	10.5652	γδ T cell
-12.1427	-5.31136	Ki67+ T cell
-10.2366	-2.47367	CD8+ T cell
0.438265	11.8597	γδ T cell
10.2683	-5.09189	cDC2
-7.80889	10.6763	pDC
-4.11186	-12.5219	MigDC
11.3524	-5.04786	cDC2
1.03336	9.7098	Other
2.81832	-15.2761	FRC
-2.41363	-4.12586	CD8+ T cell
6.7569	-10.6128	Langerhans
0.504169	-12.402	Macrophage
0.271298	-1.66361	CD8+ T cell
6.85081	-1.99881	CD4+ T cell
-9.3899	-5.77679	MigDC
-0.793677	-15.7815	Neutrophil
4.55084	6.51223	Treg
2.67531	6.34431	Treg
-13.7202	2.7005	Monocyte
-8.26106	6.68096	γδ T cell
-7.86028	0.467148	CD8+ T cell
-3.31442	-1.09993	CD8+ T cell
12.6188	6.97747	NK cell
4.6372	-13.1058	Langerhans
6.45373	-12.922	Langerhans
2.81268	7.77095	Treg
-10.7139	-7.3586	MigDC
10.3222	6.37134	NK cell
6.89992	-5.93899	Other
-1.63426	1.05469	CD4+ T cell
-3.68666	13.7844	cDC1
11.7609	6.13883	NK cell
-3.38928	14.0383	cDC1
11.3227	0.0125079	Other
4.53894	11.4967	B cell
-7.6968	1.11067	CD8+ T cell
1.58098	6.57024	Treg
-4.75328	14.118	cDC1
-7.70683	0.808411	CD8+ T cell
-5.98202	1.82992	CD8+ T cell
4.39383	-3.80128	CD8+ T cell
0.764619	-0.872615	CD4+ T cell
-5.5962	-7.01581	cDC2
-1.73242	9.94118	γδ T cell
-4.03581	-5.3987	CD8+ T cell
14.3907	-3.53844	LEC
-10.1089	-5.55912	MigDC
-7.88259	2.5381	CD8+ T cell
-11.1386	-7.38577	MigDC
-4.29339	9.48934	cDC2
0.752357	0.201073	CD4+ T cell
-1.88684	-1.95731	CD8+ T cell
-10.621	3.51661	CD8+ T cell
-9.18195	-8.11409	MigDC
-7.9386	2.22992	CD8+ T cell
0.629431	-12.0643	Macrophage
-9.04036	-10.9485	MigDC
-4.60607	13.4108	cDC1
-8.59603	0.857264	CD8+ T cell
-8.13731	-4.66888	cDC2
-3.4982	-1.68319	CD8+ T cell
-11.0893	-6.26127	MigDC
-1.90332	-2.0074	CD8+ T cell
-11.5269	-8.0553	MigDC
10.8869	3.79812	NK cell
-6.33997	-9.5327	Other
-3.39131	10.1982	γδ T cell
1.06095	-0.883893	CD4+ T cell
-2.3242	6.29088	CD4+ T cell
-7.69481	9.44738	pDC
-8.04358	-6.97437	MigDC
10.5434	3.89412	NK cell
-5.33091	1.53394	CD8+ T cell
-3.26554	3.77357	CD4+ T cell
6.13791	7.63351	Treg
-6.59609	-1.95128	CD8+ T cell
-8.42725	-4.43368	cDC2
-1.85704	-4.40317	CD8+ T cell
-1.90089	-1.88614	CD8+ T cell
10.8369	3.18077	NK cell
-3.3996	-8.98134	ILC
0.483305	-5.88472	CD8+ T cell
-8.26093	10.6188	pDC
3.33006	-3.89702	CD8+ T cell
-3.66129	-10.3437	Ki67+ T cell
-1.10802	0.56158	CD4+ T cell
-2.65103	6.58874	CD4+ T cell
-7.03403	-7.92784	MigDC
0.786801	-7.31606	CD8+ T cell
0.598612	-12.0451	Macrophage
1.83733	-12.8249	Macrophage
1.86249	8.53734	Treg
6.21139	-12.9015	Langerhans
-1.88904	-10.4929	Ki67+ T cell
-1.68527	-15.5582	Neutrophil
-11.2765	-7.37471	MigDC
-14.3538	3.14819	Monocyte
2.47127	6.12949	Treg
-4.82401	-10.0602	MigDC
2.06387	7.4401	Treg
-3.88326	11.9074	cDC1
9.41763	-8.60981	Macrophage
-5.39559	5.25535	CD8+ T cell
-4.27687	11.5525	Other
-8.27223	4.36776	γδ T cell
-2.34683	-4.07922	CD8+ T cell
-9.31101	-4.79664	MigDC
-0.595999	3.81702	CD4+ T cell
1.06115	-1.16313	CD4+ T cell
12.3479	4.19816	Other
-10.0102	-10.7243	MigDC
-12.9413	7.46564	eTAC
-10.3916	-6.90308	MigDC
-11.6178	-9.2798	MigDC
10.811	3.15157	NK cell
5.02088	1.58056	CD4+ T cell
-2.01206	-1.81037	CD8+ T cell
4.6394	6.52806	Treg
-3.42501	8.68316	γδ T cell
-6.61039	9.52424	pDC
0.0981961	10.9136	γδ T cell
-8.32292	-4.38416	cDC2
9.14858	-8.38133	Macrophage
-4.53668	0.322208	CD8+ T cell
-9.47608	0.86097	CD8+ T cell
5.09099	6.17223	Treg
-11.4999	-8.14768	MigDC
-8.90179	1.14369	CD8+ T cell
0.360052	12.1301	γδ T cell
-8.93463	5.40706	γδ T cell
11.1695	3.79258	NK cell
-10.5445	-9.2622	MigDC
-4.81606	-8.09892	cDC2
1.63	-5.47795	CD8+ T cell
-10.277	-7.55117	MigDC
-7.13774	6.46769	γδ T cell
-4.01919	-0.185104	CD8+ T cell
-5.51096	0.464547	CD8+ T cell
-8.2435	0.58852	CD8+ T cell
-0.0398188	0.554042	CD4+ T cell
1.11215	-0.551927	CD4+ T cell
-10.0842	6.67661	γδ T cell
-14.4471	3.12878	Monocyte
6.66018	-12.3135	Langerhans
-7.91168	-4.80352	cDC2
-7.52627	0.823199	CD8+ T cell
-8.79778	-6.44995	MigDC
-3.42954	10.1575	γδ T cell
0.649964	-8.1112	CD8+ T cell
-9.12631	-5.63258	MigDC
-2.25115	-2.47232	CD8+ T cell
-10.3104	6.35202	γδ T cell
-13.1633	3.25141	Monocyte
-14.3884	3.10223	Monocyte
1.04761	15.3805	cDC1
11.0813	-1.06084	cDC2
-10.6721	-10.8834	MigDC
-9.72573	-8.11965	MigDC
-4.88653	13.7394	cDC1
11.3819	-0.358607	cDC2
5.31964	6.42597	Treg
-4.04453	12.9366	cDC1
-2.84503	2.86321	CD8+ T cell
-2.43987	6.55543	CD4+ T cell
5.57532	-13.3956	Langerhans
11.0277	-3.19279	cDC2
9.61973	7.47346	NK cell
-0.656416	5.65392	CD4+ T cell
-5.59028	0.785508	CD8+ T cell
-4.51305	-1.82566	CD8+ T cell
-0.0160499	5.8278	CD8+ T cell
13.7892	1.09952	Macrophage
1.93762	-9.88015	CD8+ T cell
9.22502	4.5875	NK cell
6.676	10.9281	B cell
5.95203	10.4204	B cell
11.6299	-2.13827	cDC2
-7.66346	-9.68763	MigDC
-13.0765	7.34199	eTAC
-11.469	-7.95399	MigDC
-2.06354	10.6795	γδ T cell
0.329578	9.49919	γδ T cell
11.3581	4.94541	NK cell
-8.3527	-6.74589	MigDC
5.76022	6.09472	Treg
9.57082	7.54508	NK cell
-4.16562	-1.9431	CD8+ T cell
0.476784	-0.888504	CD8+ T cell
3.79444	-0.250546	CD4+ T cell
-7.60502	1.59522	CD8+ T cell
-8.95429	-9.6639	MigDC
7.23363	-2.18832	CD4+ T cell
-0.617183	14.4929	cDC1
-4.05055	11.3984	cDC1
-6.97985	-8.67624	MigDC
4.5105	-12.6384	Langerhans
7.37303	-10.9468	Langerhans
2.59145	11.5698	Other
8.87447	0.299384	CD4+ T cell
7.50398	-11.1982	Langerhans
4.46381	-13.2366	Langerhans
-4.4524	2.89438	CD8+ T cell
-8.82578	-8.42964	MigDC
9.61576	8.01482	NK cell
11.6639	-3.08773	cDC2
-4.21041	9.52785	cDC2
-8.17339	9.53168	pDC
-4.83988	8.72215	Other
-9.26385	-9.11436	MigDC
0.644828	-6.24241	CD8+ T cell
3.42944	7.33429	Treg
-10.6216	3.51556	CD8+ T cell
10.656	7.18337	NK cell
-13.359	2.87474	Monocyte
-1.41806	-2.4537	CD8+ T cell
6.41565	-1.63831	CD4+ T cell
-7.77494	0.624361	CD8+ T cell
5.16131	-5.90046	CD8+ T cell
-9.33867	5.67941	γδ T cell
0.778597	11.9196	γδ T cell
-1.33594	10.6048	γδ T cell
-10.7509	3.09727	CD8+ T cell
11.1802	-5.13867	cDC2
13.7035	0.0612355	Macrophage
11.466	6.72292	NK cell
0.278806	6.78369	Treg
-11.5628	-8.02728	MigDC
-2.92483	14.3265	cDC1
3.95848	-0.0554341	CD4+ T cell
-9.2104	-8.80689	Other
-14.1861	-4.14608	Mast cell
-8.68259	-10.8047	MigDC
0.204603	-12.8195	Macrophage
3.35097	-1.49128	CD4+ T cell
-1.52881	-15.5938	Neutrophil
-10.5215	5.30448	γδ T cell
-9.46406	-1.56259	CD8+ T cell
1.41062	-6.0729	CD8+ T cell
2.43855	-5.92953	CD8+ T cell
-11.1796	-7.38805	MigDC
-7.51699	13.2155	cDC2
3.66804	7.33126	Treg
-11.6594	-9.56601	MigDC
3.20624	12.9377	B cell
-6.88088	9.78653	pDC
-4.53694	13.3583	cDC1
-1.85482	0.706185	CD4+ T cell
6.77	-12.3973	Langerhans
0.274479	10.8509	γδ T cell
5.86223	-11.0123	Langerhans
3.93695	8.60456	Treg
-4.06285	-4.85879	CD8+ T cell
-0.687462	5.83142	CD4+ T cell
-9.28364	-0.945147	CD8+ T cell
-3.67835	-3.71145	CD8+ T cell
-11.0289	-7.36391	MigDC
-5.64147	-6.9465	cDC2
-8.01467	9.35769	pDC
3.28823	8.72524	Treg
-7.35002	0.672513	CD8+ T cell
-1.28836	-15.6437	Neutrophil
10.9652	3.19865	NK cell
-8.997	0.761338	CD8+ T cell
10.763	2.68643	NK cell
-1.11149	9.36101	γδ T cell
-3.39194	13.2832	cDC1
2.4531	7.11589	Treg
-5.67562	4.71572	CD8+ T cell
4.62604	-3.29502	CD8+ T cell
-1.65874	3.92518	CD4+ T cell
-5.02538	1.19673	CD8+ T cell
-10.6218	-7.44336	MigDC
-2.33174	13.3277	cDC1
4.06504	7.26957	Treg
-7.32932	13.1308	cDC2
11.6986	6.7807	NK cell
-5.48081	-7.09676	cDC2
-10.4886	-5.04465	MigDC
-8.14689	-4.32855	cDC2
-3.60195	-9.09031	ILC
6.43991	0.343094	CD4+ T cell
-8.35431	-4.48406	cDC2
-8.86789	-6.60846	MigDC
7.96635	-1.99487	CD4+ T cell
-14.191	-3.68168	Mast cell
-0.972634	-15.7649	Neutrophil
-7.70539	-5.0035	cDC2
6.55409	-12.3316	Langerhans
-4.02321	14.1837	cDC1
11.6557	-2.76183	cDC2
4.08835	3.49696	CD4+ T cell
-3.75029	-3.86951	CD8+ T cell
-1.42347	9.94887	γδ T cell
-6.13253	-11.7127	Ki67+ T cell
2.8886	8.16418	Treg
3.035	7.19047	Treg
1.58968	-6.6591	CD8+ T cell
-3.80841	-4.98693	CD8+ T cell
-4.04649	12.2782	Other
-8.72712	-6.4544	MigDC
0.070041	-8.99884	CD8+ T cell
8.0286	-1.62247	CD4+ T cell
[truncated: 393,822+ more rows]

## Sheet: Fig1c
Celltype	Treatment	Gene	Expression
B cell	PBS	Il4i1	0
B cell	PBS	Il4i1	1.88836
B cell	PBS	Il4i1	0
B cell	PBS	Il4i1	0
B cell	PBS	Il4i1	0
B cell	PBS	Il4i1	0
B cell	PBS	Il4i1	0
B cell	PBS	Il4i1	0
B cell	PBS	Il4i1	0
B cell	PBS	Il4i1	0
B cell	PBS	Il4i1	2.35623
B cell	PBS	Il4i1	1.70483
B cell	PBS	Il4i1	0
B cell	PBS	Il4i1	0
B cell	PBS	Il4i1	1.75442
B cell	PBS	Il4i1	1.07965
B cell	PBS	Il4i1	0
B cell	PBS	Il4i1	0
B cell	PBS	Il4i1	0
B cell	PBS	Il4i1	0
B cell	PBS	Il4i1	0
B cell	PBS	Il4i1	0
B cell	PBS	Il4i1	1.5712
B cell	PBS	Il4i1	1.62367
B cell	PBS	Il4i1	1.06535
B cell	PBS	Il4i1	0
B cell	PBS	Il4i1	0
B cell	PBS	Il4i1	1.68594
B cell	PBS	Il4i1	0
B cell	PBS	Il4i1	0
B cell	PBS	Il4i1	0
B cell	PBS	Il4i1	0
B cell	PBS	Il4i1	1.12997
B cell	PBS	Il4i1	0
B cell	PBS	Il4i1	0
B cell	PBS	Il4i1	0
B cell	PBS	Il4i1	0
B cell	PBS	Il4i1	0
B cell	PBS	Il4i1	0
B cell	PBS	Il4i1	0
B cell	PBS	Il4i1	1.67387
B cell	PBS	Il4i1	0
B cell	PBS	Il4i1	0
B cell	PBS	Il4i1	1.78843
B cell	PBS	Il4i1	0
B cell	PBS	Il4i1	0
B cell	PBS	Il4i1	0
B cell	PBS	Il4i1	2.25203
B cell	PBS	Il4i1	0
B cell	PBS	Il4i1	2.31
B cell	PBS	Il4i1	2.07338
B cell	PBS	Il4i1	0
B cell	PBS	Il4i1	1.59959
B cell	PBS	Il4i1	1.77773
B cell	PBS	Il4i1	0
B cell	PBS	Il4i1	0
B cell	PBS	Il4i1	0
B cell	PBS	Il4i1	2.22865
B cell	PBS	Il4i1	0
B cell	PBS	Il4i1	1.44715
B cell	PBS	Il4i1	0
B cell	PBS	Il4i1	0
B cell	PBS	Il4i1	0
B cell	PBS	Il4i1	0
B cell	PBS	Il4i1	0
B cell	PBS	Il4i1	1.39361
B cell	PBS	Il4i1	1.14348
B cell	PBS	Il4i1	0
B cell	PBS	Il4i1	0
B cell	PBS	Il4i1	0
B cell	PBS	Il4i1	1.91329
B cell	PBS	Il4i1	0
B cell	PBS	Il4i1	0
B cell	PBS	Il4i1	0
B cell	PBS	Il4i1	1.66443
B cell	PBS	Il4i1	0
B cell	PBS	Il4i1	0
B cell	PBS	Il4i1	1.10303
B cell	PBS	Il4i1	0
B cell	PBS	Il4i1	0
B cell	PBS	Il4i1	2.18488
B cell	PBS	Il4i1	1.94728
B cell	PBS	Il4i1	0
B cell	PBS	Il4i1	1.53023
B cell	PBS	Il4i1	0
B cell	PBS	Il4i1	0
B cell	PBS	Il4i1	0
B cell	PBS	Il4i1	0
B cell	PBS	Il4i1	0
B cell	PBS	Il4i1	0
B cell	PBS	Il4i1	0
B cell	PBS	Il4i1	0
B cell	PBS	Il4i1	0
B cell	PBS	Il4i1	1.63988
B cell	PBS	Il4i1	2.48298
B cell	PBS	Il4i1	0
B cell	PBS	Il4i1	0.894081
B cell	PBS	Il4i1	1.57241
B cell	PBS	Il4i1	0
B cell	PBS	Il4i1	0
B cell	PBS	Il4i1	0
B cell	PBS	Il4i1	0
B cell	PBS	Il4i1	0
B cell	PBS	Il4i1	0
B cell	PBS	Il4i1	0
B cell	PBS	Il4i1	0
B cell	PBS	Il4i1	0
B cell	PBS	Il4i1	0.93804
B cell	PBS	Il4i1	1.42421
B cell	PBS	Il4i1	0
B cell	PBS	Il4i1	0
B cell	PBS	Il4i1	0
B cell	PBS	Il4i1	0
B cell	PBS	Il4i1	1.29484
B cell	PBS	Il4i1	0
B cell	PBS	Il4i1	0
B cell	PBS	Il4i1	0
B cell	PBS	Il4i1	0
B cell	PBS	Il4i1	0
B cell	PBS	Il4i1	0
B cell	PBS	Il4i1	0
B cell	PBS	Il4i1	0
B cell	PBS	Il4i1	0
B cell	PBS	Il4i1	0
B cell	PBS	Il4i1	0
B cell	PBS	Il4i1	0
B cell	PBS	Il4i1	0
B cell	PBS	Il4i1	0
B cell	PBS	Il4i1	1.34887
B cell	PBS	Il4i1	0
B cell	PBS	Il4i1	0
B cell	PBS	Il4i1	0
B cell	PBS	Il4i1	0
B cell	PBS	Il4i1	0
B cell	PBS	Il4i1	0
B cell	PBS	Il4i1	0
B cell	PBS	Il4i1	0
B cell	PBS	Il4i1	0
B cell	PBS	Il4i1	0
B cell	PBS	Il4i1	1.6863
B cell	PBS	Il4i1	0
B cell	PBS	Il4i1	0
B cell	PBS	Il4i1	1.60912
B cell	PBS	Il4i1	0
B cell	PBS	Il4i1	2.33489
B cell	PBS	Il4i1	0
B cell	PBS	Il4i1	1.47929
B cell	PBS	Il4i1	1.37016
B cell	PBS	Il4i1	0
B cell	PBS	Il4i1	0
B cell	PBS	Il4i1	0
B cell	PBS	Il4i1	0
B cell	PBS	Il4i1	0
B cell	PBS	Il4i1	0
B cell	PBS	Il4i1	0
B cell	PBS	Il4i1	0
B cell	PBS	Il4i1	0
B cell	PBS	Il4i1	0
B cell	PBS	Il4i1	0
B cell	PBS	Il4i1	0
B cell	PBS	Il4i1	0
B cell	PBS	Il4i1	0
B cell	PBS	Il4i1	0
B cell	PBS	Il4i1	0
B cell	PBS	Il4i1	0
B cell	PBS	Il4i1	0
B cell	PBS	Il4i1	0
B cell	PBS	Il4i1	0
B cell	PBS	Il4i1	0
B cell	PBS	Il4i1	0
B cell	PBS	Il4i1	0
B cell	PBS	Il4i1	0
B cell	PBS	Il4i1	0
B cell	PBS	Il4i1	0
B cell	PBS	Il4i1	0
B cell	PBS	Il4i1	0
B cell	PBS	Il4i1	2.62319
B cell	PBS	Il4i1	0
B cell	PBS	Il4i1	0
B cell	PBS	Il4i1	0
B cell	PBS	Il4i1	0
B cell	PBS	Il4i1	1.4539
B cell	PBS	Il4i1	0
B cell	PBS	Il4i1	0
B cell	PBS	Il4i1	0
B cell	PBS	Il4i1	0
B cell	PBS	Il4i1	0
B cell	PBS	Il4i1	1.95401
B cell	PBS	Il4i1	0
B cell	PBS	Il4i1	0
B cell	PBS	Il4i1	0
B cell	PBS	Il4i1	0
B cell	PBS	Il4i1	0
B cell	PBS	Il4i1	0
B cell	PBS	Il4i1	0
B cell	PBS	Il4i1	0
B cell	PBS	Il4i1	0
B cell	PBS	Il4i1	0
B cell	PBS	Il4i1	0
B cell	PBS	Il4i1	2.87089
B cell	PBS	Il4i1	2.3141
B cell	PBS	Il4i1	1.99022
B cell	PBS	Il4i1	0
B cell	PBS	Il4i1	2.32401
B cell	PBS	Il4i1	0
B cell	PBS	Il4i1	0
B cell	PBS	Il4i1	0
B cell	PBS	Il4i1	0
B cell	PBS	Il4i1	0
B cell	PBS	Il4i1	0
B cell	PBS	Il4i1	0
B cell	PBS	Il4i1	0
B cell	PBS	Il4i1	1.92896
B cell	PBS	Il4i1	0
B cell	PBS	Il4i1	0
B cell	PBS	Il4i1	0
B cell	PBS	Il4i1	2.2123
B cell	PBS	Il4i1	0
B cell	PBS	Il4i1	0
B cell	PBS	Il4i1	0
B cell	PBS	Il4i1	0
B cell	PBS	Il4i1	0
B cell	PBS	Il4i1	0
B cell	PBS	Il4i1	0
B cell	PBS	Il4i1	2.8623
B cell	PBS	Il4i1	0
B cell	PBS	Il4i1	0
B cell	PBS	Il4i1	1.94317
B cell	PBS	Il4i1	2.25317
B cell	PBS	Il4i1	0
B cell	PBS	Il4i1	0
B cell	PBS	Il4i1	0
B cell	PBS	Il4i1	0
B cell	PBS	Il4i1	0
B cell	PBS	Il4i1	0
B cell	PBS	Il4i1	0
B cell	PBS	Il4i1	0
B cell	PBS	Il4i1	0
B cell	PBS	Il4i1	0
B cell	PBS	Il4i1	0
B cell	PBS	Il4i1	0
B cell	PBS	Il4i1	0
B cell	PBS	Il4i1	0
B cell	PBS	Il4i1	0
B cell	PBS	Il4i1	0
B cell	PBS	Il4i1	0
B cell	PBS	Il4i1	1.88126
B cell	PBS	Il4i1	0
B cell	PBS	Il4i1	0
B cell	PBS	Il4i1	0
B cell	PBS	Il4i1	0
B cell	PBS	Il4i1	0
B cell	PBS	Il4i1	1.67036
B cell	PBS	Il4i1	0
B cell	PBS	Il4i1	0
B cell	PBS	Il4i1	2.05864
B cell	PBS	Il4i1	0
B cell	PBS	Il4i1	0
B cell	PBS	Il4i1	2.29542
B cell	PBS	Il4i1	0
B cell	PBS	Il4i1	0
B cell	PBS	Il4i1	2.49056
B cell	PBS	Il4i1	0
B cell	PBS	Il4i1	1.80522
B cell	PBS	Il4i1	0
B cell	PBS	Il4i1	0
B cell	PBS	Il4i1	0
B cell	PBS	Il4i1	0
B cell	PBS	Il4i1	0
B cell	PBS	Il4i1	2.08533
B cell	PBS	Il4i1	0
B cell	PBS	Il4i1	0
B cell	PBS	Il4i1	2.09028
B cell	PBS	Il4i1	0
B cell	PBS	Il4i1	0
B cell	PBS	Il4i1	0
B cell	PBS	Il4i1	0
B cell	PBS	Il4i1	0
B cell	PBS	Il4i1	0
B cell	PBS	Il4i1	0
B cell	PBS	Il4i1	0
B cell	PBS	Il4i1	0
B cell	PBS	Il4i1	1.90619
B cell	PBS	Il4i1	1.93857
B cell	PBS	Il4i1	0
B cell	PBS	Il4i1	0
B cell	PBS	Il4i1	0
B cell	PBS	Il4i1	0
B cell	PBS	Il4i1	0
B cell	PBS	Il4i1	0
B cell	PBS	Il4i1	0
B cell	PBS	Il4i1	0
B cell	PBS	Il4i1	0
B cell	PBS	Il4i1	0
B cell	PBS	Il4i1	2.22692
B cell	PBS	Il4i1	1.89698
B cell	PBS	Il4i1	0
B cell	PBS	Il4i1	0
B cell	PBS	Il4i1	0
B cell	PBS	Il4i1	0
B cell	PBS	Il4i1	0
B cell	PBS	Il4i1	0
B cell	PBS	Il4i1	1.79385
B cell	PBS	Il4i1	0
B cell	PBS	Il4i1	0
B cell	PBS	Il4i1	0
B cell	PBS	Il4i1	2.12651
B cell	PBS	Il4i1	0
B cell	PBS	Il4i1	0
B cell	PBS	Il4i1	0
B cell	PBS	Il4i1	1.51621
B cell	PBS	Il4i1	2.40337
B cell	PBS	Il4i1	0
B cell	PBS	Il4i1	0
B cell	PBS	Il4i1	0
B cell	PBS	Il4i1	2.06703
B cell	PBS	Il4i1	2.18243
B cell	PBS	Il4i1	0
B cell	PBS	Il4i1	0
B cell	PBS	Il4i1	0
B cell	PBS	Il4i1	0
B cell	PBS	Il4i1	0
B cell	PBS	Il4i1	0
B cell	PBS	Il4i1	2.18103
B cell	PBS	Il4i1	0
B cell	PBS	Il4i1	0
B cell	PBS	Il4i1	0
B cell	PBS	Il4i1	0
B cell	PBS	Il4i1	0
B cell	PBS	Il4i1	0
B cell	PBS	Il4i1	0
B cell	PBS	Il4i1	0
B cell	PBS	Il4i1	1.73301
B cell	PBS	Il4i1	0
B cell	PBS	Il4i1	0
B cell	PBS	Il4i1	0
B cell	PBS	Il4i1	0
B cell	PBS	Il4i1	0
B cell	PBS	Il4i1	0
B cell	PBS	Il4i1	0
B cell	PBS	Il4i1	0
B cell	PBS	Il4i1	0
B cell	PBS	Il4i1	0
B cell	PBS	Il4i1	0
B cell	PBS	Il4i1	0
B cell	PBS	Il4i1	0
B cell	PBS	Il4i1	0
B cell	PBS	Il4i1	0
B cell	PBS	Il4i1	0
B cell	PBS	Il4i1	1.80649
B cell	PBS	Il4i1	0
B cell	PBS	Il4i1	1.55362
B cell	PBS	Il4i1	0
B cell	PBS	Il4i1	0
B cell	PBS	Il4i1	2.04153
B cell	PBS	Il4i1	0
B cell	PBS	Il4i1	0
B cell	PBS	Il4i1	0
B cell	PBS	Il4i1	0
B cell	PBS	Il4i1	1.83646
B cell	PBS	Il4i1	0
B cell	PBS	Il4i1	0
B cell	PBS	Il4i1	0
B cell	PBS	Il4i1	0
B cell	PBS	Il4i1	0
B cell	PBS	Il4i1	2.54723
B cell	PBS	Il4i1	0
B cell	PBS	Il4i1	2.57311
B cell	PBS	Il4i1	0
B cell	PBS	Il4i1	0
B cell	PBS	Il4i1	0
B cell	PBS	Il4i1	2.34421
B cell	PBS	Il4i1	0
B cell	PBS	Il4i1	0
B cell	PBS	Il4i1	0
B cell	PBS	Il4i1	0
B cell	PBS	Il4i1	0
B cell	PBS	Il4i1	0
B cell	PBS	Il4i1	0
B cell	PBS	Il4i1	0
B cell	PBS	Il4i1	0
B cell	PBS	Il4i1	0
B cell	PBS	Il4i1	0
B cell	PBS	Il4i1	0
B cell	PBS	Il4i1	0
B cell	PBS	Il4i1	0
B cell	PBS	Il4i1	0
B cell	PBS	Il4i1	0
B cell	PBS	Il4i1	0
B cell	PBS	Il4i1	0
B cell	PBS	Il4i1	0
B cell	PBS	Il4i1	0
B cell	PBS	Il4i1	0
B cell	PBS	Il4i1	0
B cell	PBS	Il4i1	0
B cell	PBS	Il4i1	0
B cell	PBS	Il4i1	0
B cell	PBS	Il4i1	0
B cell	PBS	Il4i1	0
B cell	PBS	Il4i1	0
B cell	PBS	Il4i1	0
B cell	PBS	Il4i1	0
B cell	PBS	Il4i1	0
B cell	PBS	Il4i1	0
B cell	PBS	Il4i1	2.00955
B cell	PBS	Il4i1	0
B cell	PBS	Il4i1	1.9478
B cell	PBS	Il4i1	0
B cell	PBS	Il4i1	0
B cell	PBS	Il4i1	0
B cell	PBS	Il4i1	0
B cell	PBS	Il4i1	0
B cell	PBS	Il4i1	0
B cell	PBS	Il4i1	0
B cell	PBS	Il4i1	0
B cell	PBS	Il4i1	0
B cell	PBS	Il4i1	0
B cell	PBS	Il4i1	0
B cell	PBS	Il4i1	0
B cell	PBS	Il4i1	0
B cell	PBS	Il4i1	0
B cell	PBS	Il4i1	0
B cell	PBS	Il4i1	0
B cell	PBS	Il4i1	0
B cell	PBS	Il4i1	0
B cell	PBS	Il4i1	0
B cell	PBS	Il4i1	0
B cell	PBS	Il4i1	0
B cell	PBS	Il4i1	0
B cell	PBS	Il4i1	0
B cell	PBS	Il4i1	0
B cell	PBS	Il4i1	0
B cell	PBS	Il4i1	0
B cell	PBS	Il4i1	0
B cell	PBS	Il4i1	0
B cell	PBS	Il4i1	0
B cell	PBS	Il4i1	0
B cell	PBS	Il4i1	2.09339
B cell	PBS	Il4i1	0
B cell	PBS	Il4i1	0
B cell	PBS	Il4i1	0
B cell	PBS	Il4i1	0
B cell	PBS	Il4i1	0
B cell	PBS	Il4i1	1.97243
B cell	PBS	Il4i1	0
B cell	PBS	Il4i1	0
B cell	PBS	Il4i1	0
B cell	PBS	Il4i1	0
B cell	PBS	Il4i1	0
B cell	PBS	Il4i1	0
B cell	PBS	Il4i1	0
B cell	PBS	Il4i1	0
B cell	PBS	Il4i1	0
B cell	PBS	Il4i1	0
B cell	PBS	Il4i1	0
B cell	PBS	Il4i1	0
B cell	PBS	Il4i1	0
B cell	PBS	Il4i1	0
B cell	PBS	Il4i1	0
B cell	PBS	Il4i1	0
B cell	PBS	Il4i1	0
B cell	PBS	Il4i1	2.33996
B cell	PBS	Il4i1	1.82677
B cell	PBS	Il4i1	2.00397
B cell	PBS	Il4i1	0
B cell	PBS	Il4i1	0
B cell	PBS	Il4i1	2.1604
B cell	PBS	Il4i1	0
B cell	PBS	Il4i1	0
B cell	PBS	Il4i1	0
B cell	PBS	Il4i1	0
B cell	PBS	Il4i1	0
B cell	PBS	Il4i1	0
B cell	PBS	Il4i1	0.930255
B cell	PBS	Il4i1	0
B cell	PBS	Il4i1	0
B cell	PBS	Il4i1	0
B cell	PBS	Il4i1	2.10723
B cell	PBS	Il4i1	0
B cell	PBS	Il4i1	1.50739
B cell	PBS	Il4i1	0
B cell	PBS	Il4i1	0
B cell	PBS	Il4i1	0
B cell	PBS	Il4i1	0
B cell	PBS	Il4i1	1.87843
B cell	PBS	Il4i1	0
B cell	PBS	Il4i1	0
B cell	PBS	Il4i1	0
B cell	PBS	Il4i1	1.8031
B cell	PBS	Il4i1	0
B cell	PBS	Il4i1	0
B cell	PBS	Il4i1	0
B cell	PBS	Il4i1	1.68882
B cell	PBS	Il4i1	0
B cell	PBS	Il4i1	0
B cell	PBS	Il4i1	0
B cell	PBS	Il4i1	0
B cell	PBS	Il4i1	0
B cell	PBS	Il4i1	0
B cell	PBS	Il4i1	0
B cell	PBS	Il4i1	1.94522
B cell	PBS	Il4i1	0
B cell	PBS	Il4i1	0
B cell	PBS	Il4i1	0
B cell	PBS	Il4i1	0
B cell	PBS	Il4i1	0
B cell	PBS	Il4i1	0
B cell	PBS	Il4i1	0
B cell	PBS	Il4i1	2.1436
B cell	PBS	Il4i1	0
B cell	PBS	Il4i1	0
B cell	PBS	Il4i1	0
B cell	PBS	Il4i1	0
B cell	PBS	Il4i1	2.12067
B cell	PBS	Il4i1	0
B cell	PBS	Il4i1	2.49006
B cell	PBS	Il4i1	0
B cell	PBS	Il4i1	1.90814
B cell	PBS	Il4i1	0
B cell	PBS	Il4i1	0
B cell	PBS	Il4i1	0
B cell	PBS	Il4i1	0
B cell	PBS	Il4i1	2.33069
B cell	PBS	Il4i1	0
B cell	PBS	Il4i1	0
B cell	PBS	Il4i1	0
B cell	PBS	Il4i1	0
B cell	PBS	Il4i1	2.66073
B cell	PBS	Il4i1	1.86817
B cell	PBS	Il4i1	0
B cell	PBS	Il4i1	0
B cell	PBS	Il4i1	0
B cell	PBS	Il4i1	0
B cell	PBS	Il4i1	1.42565
B cell	PBS	Il4i1	0
B cell	PBS	Il4i1	0
B cell	PBS	Il4i1	0
B cell	PBS	Il4i1	0
B cell	PBS	Il4i1	0
B cell	PBS	Il4i1	0
B cell	PBS	Il4i1	1.53137
B cell	PBS	Il4i1	0
B cell	PBS	Il4i1	0
B cell	PBS	Il4i1	0
B cell	PBS	Il4i1	1.60848
B cell	PBS	Il4i1	0
B cell	PBS	Il4i1	0
B cell	PBS	Il4i1	0
B cell	PBS	Il4i1	0
B cell	PBS	Il4i1	1.53937
B cell	PBS	Il4i1	0
B cell	PBS	Il4i1	1.60085
B cell	PBS	Il4i1	0
B cell	PBS	Il4i1	0
B cell	PBS	Il4i1	0
B cell	PBS	Il4i1	1.61522
B cell	PBS	Il4i1	0
B cell	PBS	Il4i1	0
B cell	PBS	Il4i1	0
B cell	PBS	Il4i1	2.77918
B cell	PBS	Il4i1	0
B cell	PBS	Il4i1	1.99955
B cell	PBS	Il4i1	0
B cell	PBS	Il4i1	0
B cell	PBS	Il4i1	0
B cell	PBS	Il4i1	0
B cell	PBS	Il4i1	0
B cell	PBS	Il4i1	0
B cell	PBS	Il4i1	0
B cell	PBS	Il4i1	1.8294
B cell	PBS	Il4i1	1.7497
B cell	PBS	Il4i1	1.81721
B cell	PBS	Il4i1	0
B cell	PBS	Il4i1	0
B cell	PBS	Il4i1	0
B cell	PBS	Il4i1	0
B cell	PBS	Il4i1	1.25815
B cell	PBS	Il4i1	0
B cell	PBS	Il4i1	0
B cell	PBS	Il4i1	0
B cell	PBS	Il4i1	0
B cell	PBS	Il4i1	0
B cell	PBS	Il4i1	0
B cell	PBS	Il4i1	0
B cell	PBS	Il4i1	0
B cell	PBS	Il4i1	0
B cell	PBS	Il4i1	0
B cell	PBS	Il4i1	0
B cell	PBS	Il4i1	0
B cell	PBS	Il4i1	0
B cell	PBS	Il4i1	0
B cell	PBS	Il4i1	3.45731
B cell	PBS	Il4i1	0
B cell	PBS	Il4i1	0
B cell	PBS	Il4i1	0
B cell	PBS	Il4i1	0
B cell	PBS	Il4i1	0
B cell	PBS	Il4i1	0
B cell	PBS	Il4i1	1.73033
B cell	PBS	Il4i1	0
B cell	PBS	Il4i1	2.06944
B cell	PBS	Il4i1	0
B cell	PBS	Il4i1	0
B cell	PBS	Il4i1	0
B cell	PBS	Il4i1	0
B cell	PBS	Il4i1	2.21121
B cell	PBS	Il4i1	0
B cell	PBS	Il4i1	0
B cell	PBS	Il4i1	0
B cell	PBS	Il4i1	0
B cell	PBS	Il4i1	1.39066
B cell	PBS	Il4i1	0
B cell	PBS	Il4i1	0
B cell	PBS	Il4i1	0
B cell	PBS	Il4i1	0
B cell	PBS	Il4i1	1.6149
B cell	PBS	Il4i1	0
B cell	PBS	Il4i1	0
B cell	PBS	Il4i1	0
B cell	PBS	Il4i1	1.36798
B cell	PBS	Il4i1	0
B cell	PBS	Il4i1	0
B cell	PBS	Il4i1	0
B cell	PBS	Il4i1	0
B cell	PBS	Il4i1	0
B cell	PBS	Il4i1	0
B cell	PBS	Il4i1	0
B cell	PBS	Il4i1	0
B cell	PBS	Il4i1	0
B cell	PBS	Il4i1	0
B cell	PBS	Il4i1	1.42493
B cell	PBS	Il4i1	0
B cell	PBS	Il4i1	1.64695
B cell	PBS	Il4i1	0
B cell	PBS	Il4i1	0
B cell	PBS	Il4i1	0
B cell	PBS	Il4i1	0
B cell	PBS	Il4i1	1.62138
B cell	PBS	Il4i1	0
B cell	PBS	Il4i1	0
B cell	PBS	Il4i1	0
B cell	PBS	Il4i1	0
B cell	PBS	Il4i1	2.0524
B cell	PBS	Il4i1	0
B cell	PBS	Il4i1	0
B cell	PBS	Il4i1	0
B cell	PBS	Il4i1	0
B cell	PBS	Il4i1	0
B cell	PBS	Il4i1	0
B cell	PBS	Il4i1	0
B cell	PBS	Il4i1	0
B cell	PBS	Il4i1	0
B cell	PBS	Il4i1	0
B cell	PBS	Il4i1	0
B cell	PBS	Il4i1	0
B cell	PBS	Il4i1	0
B cell	PBS	Il4i1	0
B cell	PBS	Il4i1	0
B cell	PBS	Il4i1	0
B cell	PBS	Il4i1	1.97831
B cell	PBS	Il4i1	0
B cell	PBS	Il4i1	0
B cell	PBS	Il4i1	0
B cell	PBS	Il4i1	0
B cell	PBS	Il4i1	0
B cell	PBS	Il4i1	1.84583
B cell	PBS	Il4i1	0
B cell	PBS	Il4i1	0
B cell	PBS	Il4i1	1.8608
B cell	PBS	Il4i1	2.14427
B cell	PBS	Il4i1	0
B cell	PBS	Il4i1	0
B cell	PBS	Il4i1	0
B cell	PBS	Il4i1	0
B cell	PBS	Il4i1	0
B cell	PBS	Il4i1	0
B cell	PBS	Il4i1	0
B cell	PBS	Il4i1	0
B cell	PBS	Il4i1	0
B cell	PBS	Il4i1	0
B cell	PBS	Il4i1	0
B cell	PBS	Il4i1	0
B cell	PBS	Il4i1	0
B cell	PBS	Il4i1	0
B cell	PBS	Il4i1	0
B cell	PBS	Il4i1	0
B cell	PBS	Il4i1	0
B cell	PBS	Il4i1	0
B cell	PBS	Il4i1	0
B cell	PBS	Il4i1	0
B cell	PBS	Il4i1	0
B cell	PBS	Il4i1	1.79134
B cell	PBS	Il4i1	0
B cell	PBS	Il4i1	0
B cell	PBS	Il4i1	0
B cell	PBS	Il4i1	0
B cell	PBS	Il4i1	3.12492
B cell	PBS	Il4i1	0
B cell	PBS	Il4i1	0
B cell	PBS	Il4i1	0
B cell	PBS	Il4i1	0
B cell	PBS	Il4i1	0
B cell	PBS	Il4i1	1.84448
B cell	PBS	Il4i1	0
B cell	PBS	Il4i1	0
B cell	PBS	Il4i1	0
B cell	PBS	Il4i1	0
B cell	PBS	Il4i1	0
B cell	PBS	Il4i1	0
B cell	PBS	Il4i1	0
B cell	PBS	Il4i1	0
B cell	PBS	Il4i1	0
B cell	PBS	Il4i1	0
B cell	PBS	Il4i1	0
B cell	PBS	Il4i1	0
B cell	PBS	Il4i1	2.59865
B cell	PBS	Il4i1	0
B cell	PBS	Il4i1	0
B cell	PBS	Il4i1	0
B cell	PBS	Il4i1	0
B cell	PBS	Il4i1	0
B cell	PBS	Il4i1	0
B cell	PBS	Il4i1	0
B cell	PBS	Il4i1	0
B cell	PBS	Il4i1	0
B cell	PBS	Il4i1	0
B cell	PBS	Il4i1	0
B cell	PBS	Il4i1	0
B cell	PBS	Il4i1	0
B cell	PBS	Il4i1	0
B cell	PBS	Il4i1	0
B cell	PBS	Il4i1	0
B cell	PBS	Il4i1	0
B cell	PBS	Il4i1	0
B cell	PBS	Il4i1	0
B cell	PBS	Il4i1	0
B cell	PBS	Il4i1	0
B cell	PBS	Il4i1	0
B cell	PBS	Il4i1	1.81333
B cell	PBS	Il4i1	0
B cell	PBS	Il4i1	0
B cell	PBS	Il4i1	0
B cell	PBS	Il4i1	0
B cell	PBS	Il4i1	0
B cell	PBS	Il4i1	0
B cell	PBS	Il4i1	0
B cell	PBS	Il4i1	0
B cell	PBS	Il4i1	0
B cell	PBS	Il4i1	0
B cell	PBS	Il4i1	1.79176
B cell	PBS	Il4i1	0
B cell	PBS	Il4i1	0
B cell	PBS	Il4i1	0
B cell	PBS	Il4i1	0
B cell	PBS	Il4i1	0
B cell	PBS	Il4i1	0
B cell	PBS	Il4i1	0
B cell	PBS	Il4i1	0
B cell	PBS	Il4i1	0
B cell	PBS	Il4i1	0
B cell	PBS	Il4i1	0
B cell	PBS	Il4i1	0
B cell	PBS	Il4i1	0
B cell	PBS	Il4i1	2.5343
B cell	PBS	Il4i1	0
B cell	PBS	Il4i1	0
B cell	PBS	Il4i1	0
B cell	PBS	Il4i1	0
B cell	PBS	Il4i1	0
B cell	PBS	Il4i1	0
B cell	PBS	Il4i1	0
B cell	PBS	Il4i1	0
B cell	PBS	Il4i1	0
B cell	PBS	Il4i1	1.8099
B cell	PBS	Il4i1	0
B cell	PBS	Il4i1	0
B cell	PBS	Il4i1	0
B cell	PBS	Il4i1	0
B cell	PBS	Il4i1	1.81807
B cell	PBS	Il4i1	0
B cell	PBS	Il4i1	0
B cell	PBS	Il4i1	0
B cell	PBS	Il4i1	0
B cell	PBS	Il4i1	0
B cell	PBS	Il4i1	0
B cell	PBS	Il4i1	0
B cell	PBS	Il4i1	0
B cell	PBS	Il4i1	0
B cell	PBS	Il4i1	0
B cell	PBS	Il4i1	0
B cell	PBS	Il4i1	0
B cell	PBS	Il4i1	0
B cell	PBS	Il4i1	0
B cell	PBS	Il4i1	0
B cell	PBS	Il4i1	1.66028
B cell	PBS	Il4i1	0
B cell	PBS	Il4i1	0
B cell	PBS	Il4i1	0
B cell	PBS	Il4i1	0
B cell	PBS	Il4i1	0
B cell	PBS	Il4i1	0
B cell	PBS	Il4i1	0
B cell	PBS	Il4i1	0
B cell	PBS	Il4i1	0
B cell	PBS	Il4i1	2.63092
B cell	PBS	Il4i1	0
B cell	PBS	Il4i1	0
B cell	PBS	Il4i1	0
B cell	PBS	Il4i1	0
B cell	PBS	Il4i1	0
B cell	PBS	Il4i1	1.72919
B cell	PBS	Il4i1	0
B cell	PBS	Il4i1	0
B cell	PBS	Il4i1	0
B cell	PBS	Il4i1	0
B cell	PBS	Il4i1	0
B cell	PBS	Il4i1	0
B cell	PBS	Il4i1	0
B cell	PBS	Il4i1	0
B cell	PBS	Il4i1	2.63172
B cell	PBS	Il4i1	1.61911
B cell	PBS	Il4i1	0
B cell	PBS	Il4i1	0
B cell	PBS	Il4i1	0
B cell	PBS	Il4i1	0
B cell	PBS	Il4i1	0
B cell	PBS	Il4i1	0
B cell	PBS	Il4i1	2.25929
B cell	PBS	Il4i1	0
B cell	PBS	Il4i1	0
B cell	PBS	Il4i1	0
B cell	PBS	Il4i1	1.40977
B cell	PBS	Il4i1	0
B cell	PBS	Il4i1	0
B cell	PBS	Il4i1	0
B cell	PBS	Il4i1	0
B cell	PBS	Il4i1	0
B cell	PBS	Il4i1	0
B cell	PBS	Il4i1	0
B cell	PBS	Il4i1	0
B cell	PBS	Il4i1	0
B cell	PBS	Il4i1	0
B cell	PBS	Il4i1	1.75998
B cell	PBS	Il4i1	0
B cell	PBS	Il4i1	0
B cell	PBS	Il4i1	0
B cell	PBS	Il4i1	0
B cell	PBS	Il4i1	0
B cell	PBS	Il4i1	0
B cell	PBS	Il4i1	0
B cell	PBS	Il4i1	0
B cell	PBS	Il4i1	2.22471
B cell	PBS	Il4i1	0
B cell	PBS	Il4i1	0
B cell	PBS	Il4i1	0
B cell	PBS	Il4i1	0
B cell	PBS	Il4i1	1.71186
B cell	IL-4	Il4i1	2.45115
B cell	IL-4	Il4i1	2.44592
B cell	IL-4	Il4i1	2.92458
B cell	IL-4	Il4i1	3.1599
B cell	IL-4	Il4i1	1.82896
B cell	IL-4	Il4i1	2.39517
B cell	IL-4	Il4i1	2.5998
B cell	IL-4	Il4i1	2.81849
B cell	IL-4	Il4i1	1.47071
B cell	IL-4	Il4i1	3.11221
B cell	IL-4	Il4i1	2.66944
B cell	IL-4	Il4i1	2.52792
B cell	IL-4	Il4i1	2.47298
B cell	IL-4	Il4i1	2.99992
B cell	IL-4	Il4i1	2.7093
B cell	IL-4	Il4i1	1.91947
B cell	IL-4	Il4i1	3.30746
B cell	IL-4	Il4i1	2.75656
B cell	IL-4	Il4i1	1.71522
B cell	IL-4	Il4i1	0
B cell	IL-4	Il4i1	2.81175
B cell	IL-4	Il4i1	2.6118
B cell	IL-4	Il4i1	0
B cell	IL-4	Il4i1	2.5415
B cell	IL-4	Il4i1	3.13349
B cell	IL-4	Il4i1	0
B cell	IL-4	Il4i1	1.34194
B cell	IL-4	Il4i1	2.39133
B cell	IL-4	Il4i1	1.25653
B cell	IL-4	Il4i1	3.1913
B cell	IL-4	Il4i1	3.37073
B cell	IL-4	Il4i1	1.84336
B cell	IL-4	Il4i1	3.55381
B cell	IL-4	Il4i1	0
B cell	IL-4	Il4i1	3.37544
B cell	IL-4	Il4i1	0
B cell	IL-4	Il4i1	2.84473
B cell	IL-4	Il4i1	2.24257
B cell	IL-4	Il4i1	0
B cell	IL-4	Il4i1	3.38302
B cell	IL-4	Il4i1	3.40714
B cell	IL-4	Il4i1	2.85803
B cell	IL-4	Il4i1	1.92121
B cell	IL-4	Il4i1	2.29194
B cell	IL-4	Il4i1	0
B cell	IL-4	Il4i1	1.46301
B cell	IL-4	Il4i1	0
B cell	IL-4	Il4i1	1.37236
B cell	IL-4	Il4i1	3.42916
B cell	IL-4	Il4i1	2.7813
B cell	IL-4	Il4i1	0
B cell	IL-4	Il4i1	2.64722
B cell	IL-4	Il4i1	0
B cell	IL-4	Il4i1	2.2616
B cell	IL-4	Il4i1	0
B cell	IL-4	Il4i1	1.5712
B cell	IL-4	Il4i1	0
B cell	IL-4	Il4i1	0
B cell	IL-4	Il4i1	2.30633
B cell	IL-4	Il4i1	3.39899
B cell	IL-4	Il4i1	3.34853
B cell	IL-4	Il4i1	1.97296
B cell	IL-4	Il4i1	1.76699
B cell	IL-4	Il4i1	2.07278
B cell	IL-4	Il4i1	2.30864
B cell	IL-4	Il4i1	0
B cell	IL-4	Il4i1	0
B cell	IL-4	Il4i1	0
B cell	IL-4	Il4i1	2.13457
B cell	IL-4	Il4i1	2.82534
B cell	IL-4	Il4i1	1.29292
CD4+ T cell	PBS	Bcl2	0
CD4+ T cell	PBS	Bcl2	0
CD4+ T cell	PBS	Bcl2	0
CD4+ T cell	PBS	Bcl2	0
CD4+ T cell	PBS	Bcl2	1.96977
CD4+ T cell	PBS	Bcl2	0
CD4+ T cell	PBS	Bcl2	0
CD4+ T cell	PBS	Bcl2	0
CD4+ T cell	PBS	Bcl2	0
CD4+ T cell	PBS	Bcl2	1.55745
CD4+ T cell	PBS	Bcl2	0
CD4+ T cell	PBS	Bcl2	1.61361
CD4+ T cell	PBS	Bcl2	0
CD4+ T cell	PBS	Bcl2	0
CD4+ T cell	PBS	Bcl2	1.4995
CD4+ T cell	PBS	Bcl2	0
CD4+ T cell	PBS	Bcl2	0
CD4+ T cell	PBS	Bcl2	2.30025
CD4+ T cell	PBS	Bcl2	1.35652
CD4+ T cell	PBS	Bcl2	0
CD4+ T cell	PBS	Bcl2	1.92445
CD4+ T cell	PBS	Bcl2	0
CD4+ T cell	PBS	Bcl2	0
CD4+ T cell	PBS	Bcl2	0
CD4+ T cell	PBS	Bcl2	2.61748
CD4+ T cell	PBS	Bcl2	0
CD4+ T cell	PBS	Bcl2	0
CD4+ T cell	PBS	Bcl2	0
CD4+ T cell	PBS	Bcl2	0
CD4+ T cell	PBS	Bcl2	0
CD4+ T cell	PBS	Bcl2	0
CD4+ T cell	PBS	Bcl2	1.99514
CD4+ T cell	PBS	Bcl2	0
CD4+ T cell	PBS	Bcl2	0
CD4+ T cell	PBS	Bcl2	0
CD4+ T cell	PBS	Bcl2	0
CD4+ T cell	PBS	Bcl2	0
CD4+ T cell	PBS	Bcl2	0
CD4+ T cell	PBS	Bcl2	1.1899
CD4+ T cell	PBS	Bcl2	0
CD4+ T cell	PBS	Bcl2	0
CD4+ T cell	PBS	Bcl2	1.49923
CD4+ T cell	PBS	Bcl2	0
CD4+ T cell	PBS	Bcl2	0
CD4+ T cell	PBS	Bcl2	1.19711
CD4+ T cell	PBS	Bcl2	0
CD4+ T cell	PBS	Bcl2	0
CD4+ T cell	PBS	Bcl2	0
CD4+ T cell	PBS	Bcl2	0
CD4+ T cell	PBS	Bcl2	2.25089
CD4+ T cell	PBS	Bcl2	0
CD4+ T cell	PBS	Bcl2	0
CD4+ T cell	PBS	Bcl2	0
CD4+ T cell	PBS	Bcl2	0
CD4+ T cell	PBS	Bcl2	1.75958
CD4+ T cell	PBS	Bcl2	0
CD4+ T cell	PBS	Bcl2	0
CD4+ T cell	PBS	Bcl2	0
CD4+ T cell	PBS	Bcl2	1.97278
CD4+ T cell	PBS	Bcl2	0
CD4+ T cell	PBS	Bcl2	1.51593
CD4+ T cell	PBS	Bcl2	0
CD4+ T cell	PBS	Bcl2	1.30006
CD4+ T cell	PBS	Bcl2	2.1289
CD4+ T cell	PBS	Bcl2	0
CD4+ T cell	PBS	Bcl2	1.91576
CD4+ T cell	PBS	Bcl2	0
CD4+ T cell	PBS	Bcl2	0
CD4+ T cell	PBS	Bcl2	2.29783
CD4+ T cell	PBS	Bcl2	0
CD4+ T cell	PBS	Bcl2	0
CD4+ T cell	PBS	Bcl2	1.33139
CD4+ T cell	PBS	Bcl2	0
CD4+ T cell	PBS	Bcl2	0
CD4+ T cell	PBS	Bcl2	0
CD4+ T cell	PBS	Bcl2	0
CD4+ T cell	PBS	Bcl2	0
CD4+ T cell	PBS	Bcl2	1.13153
CD4+ T cell	PBS	Bcl2	2.22251
CD4+ T cell	PBS	Bcl2	0
CD4+ T cell	PBS	Bcl2	0
CD4+ T cell	PBS	Bcl2	0
CD4+ T cell	PBS	Bcl2	0
CD4+ T cell	PBS	Bcl2	2.41907
CD4+ T cell	PBS	Bcl2	1.67669
CD4+ T cell	PBS	Bcl2	0
CD4+ T cell	PBS	Bcl2	0
CD4+ T cell	PBS	Bcl2	0
CD4+ T cell	PBS	Bcl2	1.45869
CD4+ T cell	PBS	Bcl2	1.8389
CD4+ T cell	PBS	Bcl2	0
CD4+ T cell	PBS	Bcl2	0
CD4+ T cell	PBS	Bcl2	0
CD4+ T cell	PBS	Bcl2	0
CD4+ T cell	PBS	Bcl2	1.6045
CD4+ T cell	PBS	Bcl2	0
CD4+ T cell	PBS	Bcl2	1.29081
CD4+ T cell	PBS	Bcl2	0
CD4+ T cell	PBS	Bcl2	1.27499
CD4+ T cell	PBS	Bcl2	0
CD4+ T cell	PBS	Bcl2	1.18452
CD4+ T cell	PBS	Bcl2	2.03785
CD4+ T cell	PBS	Bcl2	0
CD4+ T cell	PBS	Bcl2	0
CD4+ T cell	PBS	Bcl2	2.38377
CD4+ T cell	PBS	Bcl2	1.17438
CD4+ T cell	PBS	Bcl2	0
CD4+ T cell	PBS	Bcl2	0
CD4+ T cell	PBS	Bcl2	0
CD4+ T cell	PBS	Bcl2	0
CD4+ T cell	PBS	Bcl2	0.943659
CD4+ T cell	PBS	Bcl2	1.81764
CD4+ T cell	PBS	Bcl2	1.72463
CD4+ T cell	PBS	Bcl2	0
CD4+ T cell	PBS	Bcl2	0
CD4+ T cell	PBS	Bcl2	0
CD4+ T cell	PBS	Bcl2	0
CD4+ T cell	PBS	Bcl2	1.58048
CD4+ T cell	PBS	Bcl2	1.77875
CD4+ T cell	PBS	Bcl2	0
CD4+ T cell	PBS	Bcl2	1.30474
CD4+ T cell	PBS	Bcl2	0
CD4+ T cell	PBS	Bcl2	0
CD4+ T cell	PBS	Bcl2	1.4733
CD4+ T cell	PBS	Bcl2	0
CD4+ T cell	PBS	Bcl2	0
CD4+ T cell	PBS	Bcl2	0
CD4+ T cell	PBS	Bcl2	1.56072
CD4+ T cell	PBS	Bcl2	0
CD4+ T cell	PBS	Bcl2	0
CD4+ T cell	PBS	Bcl2	0
CD4+ T cell	PBS	Bcl2	1.68166
CD4+ T cell	PBS	Bcl2	0
CD4+ T cell	PBS	Bcl2	2.18208
CD4+ T cell	PBS	Bcl2	0
CD4+ T cell	PBS	Bcl2	0
CD4+ T cell	PBS	Bcl2	0
CD4+ T cell	PBS	Bcl2	0
CD4+ T cell	PBS	Bcl2	0
CD4+ T cell	PBS	Bcl2	1.21698
CD4+ T cell	PBS	Bcl2	1.68756
CD4+ T cell	PBS	Bcl2	1.96395
CD4+ T cell	PBS	Bcl2	1.93198
CD4+ T cell	PBS	Bcl2	2.6064
CD4+ T cell	PBS	Bcl2	0
CD4+ T cell	PBS	Bcl2	2.94441
CD4+ T cell	PBS	Bcl2	0
CD4+ T cell	PBS	Bcl2	2.48349
CD4+ T cell	PBS	Bcl2	1.94497
CD4+ T cell	PBS	Bcl2	0
CD4+ T cell	PBS	Bcl2	1.35802
CD4+ T cell	PBS	Bcl2	0
CD4+ T cell	PBS	Bcl2	0
CD4+ T cell	PBS	Bcl2	1.94113
CD4+ T cell	PBS	Bcl2	0
CD4+ T cell	PBS	Bcl2	1.50384
CD4+ T cell	PBS	Bcl2	2.12651
CD4+ T cell	PBS	Bcl2	1.21565
CD4+ T cell	PBS	Bcl2	2.744
CD4+ T cell	PBS	Bcl2	0
CD4+ T cell	PBS	Bcl2	0
CD4+ T cell	PBS	Bcl2	0
CD4+ T cell	PBS	Bcl2	0
CD4+ T cell	PBS	Bcl2	1.43435
CD4+ T cell	PBS	Bcl2	2.6569
CD4+ T cell	PBS	Bcl2	0
CD4+ T cell	PBS	Bcl2	0
CD4+ T cell	PBS	Bcl2	0
CD4+ T cell	PBS	Bcl2	1.20589
CD4+ T cell	PBS	Bcl2	0
CD4+ T cell	PBS	Bcl2	1.84965
CD4+ T cell	PBS	Bcl2	0
CD4+ T cell	PBS	Bcl2	1.86264
CD4+ T cell	PBS	Bcl2	0
CD4+ T cell	PBS	Bcl2	0
CD4+ T cell	PBS	Bcl2	0
CD4+ T cell	PBS	Bcl2	1.18389
CD4+ T cell	PBS	Bcl2	0
CD4+ T cell	PBS	Bcl2	2.24634
CD4+ T cell	PBS	Bcl2	1.57423
CD4+ T cell	PBS	Bcl2	0
CD4+ T cell	PBS	Bcl2	1.40026
CD4+ T cell	PBS	Bcl2	1.48852
CD4+ T cell	PBS	Bcl2	0
CD4+ T cell	PBS	Bcl2	2.06703
CD4+ T cell	PBS	Bcl2	0
CD4+ T cell	PBS	Bcl2	0
CD4+ T cell	PBS	Bcl2	1.94087
CD4+ T cell	PBS	Bcl2	1.33654
CD4+ T cell	PBS	Bcl2	0
CD4+ T cell	PBS	Bcl2	0
CD4+ T cell	PBS	Bcl2	0
CD4+ T cell	PBS	Bcl2	0
CD4+ T cell	PBS	Bcl2	0
CD4+ T cell	PBS	Bcl2	2.01714
CD4+ T cell	PBS	Bcl2	0
CD4+ T cell	PBS	Bcl2	0
CD4+ T cell	PBS	Bcl2	1.42637
CD4+ T cell	PBS	Bcl2	0
CD4+ T cell	PBS	Bcl2	1.15185
CD4+ T cell	PBS	Bcl2	0
CD4+ T cell	PBS	Bcl2	0
CD4+ T cell	PBS	Bcl2	0
CD4+ T cell	PBS	Bcl2	1.51927
CD4+ T cell	PBS	Bcl2	0
CD4+ T cell	PBS	Bcl2	1.82633
CD4+ T cell	PBS	Bcl2	2.44913
CD4+ T cell	PBS	Bcl2	1.63654
CD4+ T cell	PBS	Bcl2	0
CD4+ T cell	PBS	Bcl2	1.88031
CD4+ T cell	PBS	Bcl2	1.02496
CD4+ T cell	PBS	Bcl2	0
CD4+ T cell	PBS	Bcl2	1.30631
CD4+ T cell	PBS	Bcl2	0
CD4+ T cell	PBS	Bcl2	2.27833
CD4+ T cell	PBS	Bcl2	1.43557
CD4+ T cell	PBS	Bcl2	0
CD4+ T cell	PBS	Bcl2	0
CD4+ T cell	PBS	Bcl2	0
CD4+ T cell	PBS	Bcl2	1.71354
CD4+ T cell	PBS	Bcl2	0
CD4+ T cell	PBS	Bcl2	1.1955
CD4+ T cell	PBS	Bcl2	1.17268
CD4+ T cell	PBS	Bcl2	1.67422
CD4+ T cell	PBS	Bcl2	0
CD4+ T cell	PBS	Bcl2	1.46929
CD4+ T cell	PBS	Bcl2	1.27443
CD4+ T cell	PBS	Bcl2	0
CD4+ T cell	PBS	Bcl2	0
CD4+ T cell	PBS	Bcl2	0
CD4+ T cell	PBS	Bcl2	0.882042
CD4+ T cell	PBS	Bcl2	1.39179
CD4+ T cell	PBS	Bcl2	0
CD4+ T cell	PBS	Bcl2	0
CD4+ T cell	PBS	Bcl2	0
CD4+ T cell	PBS	Bcl2	0
CD4+ T cell	PBS	Bcl2	0
CD4+ T cell	PBS	Bcl2	0
CD4+ T cell	PBS	Bcl2	0.946062
CD4+ T cell	PBS	Bcl2	1.382
CD4+ T cell	PBS	Bcl2	1.2326
CD4+ T cell	PBS	Bcl2	0
CD4+ T cell	PBS	Bcl2	1.79636
CD4+ T cell	PBS	Bcl2	0
CD4+ T cell	PBS	Bcl2	0
CD4+ T cell	PBS	Bcl2	1.00841
CD4+ T cell	PBS	Bcl2	0
CD4+ T cell	PBS	Bcl2	0
CD4+ T cell	PBS	Bcl2	0
CD4+ T cell	PBS	Bcl2	0
CD4+ T cell	PBS	Bcl2	0
CD4+ T cell	PBS	Bcl2	2.42468
CD4+ T cell	PBS	Bcl2	0
CD4+ T cell	PBS	Bcl2	1.53593
CD4+ T cell	PBS	Bcl2	0
CD4+ T cell	PBS	Bcl2	0
CD4+ T cell	PBS	Bcl2	1.10546
CD4+ T cell	PBS	Bcl2	0
CD4+ T cell	PBS	Bcl2	0
CD4+ T cell	PBS	Bcl2	1.07467
CD4+ T cell	PBS	Bcl2	1.79762
CD4+ T cell	PBS	Bcl2	1.0142
CD4+ T cell	PBS	Bcl2	1.1713
CD4+ T cell	PBS	Bcl2	0
CD4+ T cell	PBS	Bcl2	1.10102
CD4+ T cell	PBS	Bcl2	0
CD4+ T cell	PBS	Bcl2	0
CD4+ T cell	PBS	Bcl2	1.06999
CD4+ T cell	PBS	Bcl2	2.16941
CD4+ T cell	PBS	Bcl2	1.30142
CD4+ T cell	PBS	Bcl2	0
CD4+ T cell	PBS	Bcl2	1.23657
CD4+ T cell	PBS	Bcl2	0
CD4+ T cell	PBS	Bcl2	0
CD4+ T cell	PBS	Bcl2	1.079
CD4+ T cell	PBS	Bcl2	0
CD4+ T cell	PBS	Bcl2	0
CD4+ T cell	PBS	Bcl2	2.24332
CD4+ T cell	PBS	Bcl2	0
CD4+ T cell	PBS	Bcl2	0
CD4+ T cell	PBS	Bcl2	0
CD4+ T cell	PBS	Bcl2	0
CD4+ T cell	PBS	Bcl2	1.64661
CD4+ T cell	PBS	Bcl2	1.34319
CD4+ T cell	PBS	Bcl2	0
CD4+ T cell	PBS	Bcl2	2.06723
CD4+ T cell	PBS	Bcl2	1.14086
CD4+ T cell	PBS	Bcl2	0
CD4+ T cell	PBS	Bcl2	0
CD4+ T cell	PBS	Bcl2	0
CD4+ T cell	PBS	Bcl2	0.822848
CD4+ T cell	PBS	Bcl2	1.64458
CD4+ T cell	PBS	Bcl2	0
CD4+ T cell	PBS	Bcl2	0
CD4+ T cell	PBS	Bcl2	0.987017
CD4+ T cell	PBS	Bcl2	0
CD4+ T cell	PBS	Bcl2	0
CD4+ T cell	PBS	Bcl2	0
CD4+ T cell	PBS	Bcl2	0
CD4+ T cell	PBS	Bcl2	1.54081
CD4+ T cell	PBS	Bcl2	0
CD4+ T cell	PBS	Bcl2	0
CD4+ T cell	PBS	Bcl2	0
CD4+ T cell	PBS	Bcl2	0
CD4+ T cell	PBS	Bcl2	0
CD4+ T cell	PBS	Bcl2	0
CD4+ T cell	PBS	Bcl2	0
CD4+ T cell	PBS	Bcl2	1.1124
CD4+ T cell	PBS	Bcl2	0
CD4+ T cell	PBS	Bcl2	2.73844
CD4+ T cell	PBS	Bcl2	1.01241
CD4+ T cell	PBS	Bcl2	1.07264
CD4+ T cell	PBS	Bcl2	1.32324
CD4+ T cell	PBS	Bcl2	1.65924
CD4+ T cell	PBS	Bcl2	1.12784
CD4+ T cell	PBS	Bcl2	1.74364
CD4+ T cell	PBS	Bcl2	0
CD4+ T cell	PBS	Bcl2	0
CD4+ T cell	PBS	Bcl2	1.57241
CD4+ T cell	PBS	Bcl2	1.59896
CD4+ T cell	PBS	Bcl2	1.34487
CD4+ T cell	PBS	Bcl2	1.04521
CD4+ T cell	PBS	Bcl2	0
CD4+ T cell	PBS	Bcl2	2.06844
CD4+ T cell	PBS	Bcl2	0
CD4+ T cell	PBS	Bcl2	1.83557
CD4+ T cell	PBS	Bcl2	1.52501
CD4+ T cell	PBS	Bcl2	0
CD4+ T cell	PBS	Bcl2	2.53576
CD4+ T cell	PBS	Bcl2	2.26986
CD4+ T cell	PBS	Bcl2	2.97867
CD4+ T cell	PBS	Bcl2	1.23918
CD4+ T cell	PBS	Bcl2	0
CD4+ T cell	PBS	Bcl2	0
CD4+ T cell	PBS	Bcl2	1.03656
CD4+ T cell	PBS	Bcl2	0
CD4+ T cell	PBS	Bcl2	0
CD4+ T cell	PBS	Bcl2	0
CD4+ T cell	PBS	Bcl2	0
CD4+ T cell	PBS	Bcl2	0
CD4+ T cell	PBS	Bcl2	0
CD4+ T cell	PBS	Bcl2	1.62662
CD4+ T cell	PBS	Bcl2	0.959368
CD4+ T cell	PBS	Bcl2	0
CD4+ T cell	PBS	Bcl2	0
CD4+ T cell	PBS	Bcl2	2.06582
CD4+ T cell	PBS	Bcl2	0
CD4+ T cell	PBS	Bcl2	1.26158
CD4+ T cell	PBS	Bcl2	1.25384
CD4+ T cell	PBS	Bcl2	1.72938
CD4+ T cell	PBS	Bcl2	1.23675
CD4+ T cell	PBS	Bcl2	1.75146
CD4+ T cell	PBS	Bcl2	1.22848
CD4+ T cell	PBS	Bcl2	0
CD4+ T cell	PBS	Bcl2	0
CD4+ T cell	PBS	Bcl2	1.38122
CD4+ T cell	PBS	Bcl2	0
CD4+ T cell	PBS	Bcl2	2.2575
CD4+ T cell	PBS	Bcl2	0
CD4+ T cell	PBS	Bcl2	0
CD4+ T cell	PBS	Bcl2	0
CD4+ T cell	PBS	Bcl2	0
CD4+ T cell	PBS	Bcl2	0
CD4+ T cell	PBS	Bcl2	0
CD4+ T cell	PBS	Bcl2	0
CD4+ T cell	PBS	Bcl2	0
CD4+ T cell	PBS	Bcl2	1.26797
CD4+ T cell	PBS	Bcl2	0
CD4+ T cell	PBS	Bcl2	0
CD4+ T cell	PBS	Bcl2	0
CD4+ T cell	PBS	Bcl2	0
CD4+ T cell	PBS	Bcl2	1.55745
CD4+ T cell	PBS	Bcl2	0
CD4+ T cell	PBS	Bcl2	0
CD4+ T cell	PBS	Bcl2	0
CD4+ T cell	PBS	Bcl2	0
CD4+ T cell	PBS	Bcl2	0
CD4+ T cell	PBS	Bcl2	0
CD4+ T cell	PBS	Bcl2	0
CD4+ T cell	PBS	Bcl2	0
CD4+ T cell	PBS	Bcl2	0
CD4+ T cell	PBS	Bcl2	0
CD4+ T cell	PBS	Bcl2	0
CD4+ T cell	PBS	Bcl2	0
CD4+ T cell	PBS	Bcl2	0
CD4+ T cell	PBS	Bcl2	1.3512
CD4+ T cell	PBS	Bcl2	0
CD4+ T cell	PBS	Bcl2	0
CD4+ T cell	PBS	Bcl2	0
CD4+ T cell	PBS	Bcl2	0
CD4+ T cell	PBS	Bcl2	1.37192
CD4+ T cell	PBS	Bcl2	0
CD4+ T cell	PBS	Bcl2	0
CD4+ T cell	PBS	Bcl2	0
CD4+ T cell	PBS	Bcl2	0
CD4+ T cell	PBS	Bcl2	1.3606
CD4+ T cell	PBS	Bcl2	0
CD4+ T cell	PBS	Bcl2	1.86463
CD4+ T cell	PBS	Bcl2	0
CD4+ T cell	PBS	Bcl2	1.18013
CD4+ T cell	PBS	Bcl2	0
CD4+ T cell	PBS	Bcl2	1.17779
CD4+ T cell	PBS	Bcl2	0
CD4+ T cell	PBS	Bcl2	1.29754
CD4+ T cell	PBS	Bcl2	0
CD4+ T cell	PBS	Bcl2	0
CD4+ T cell	PBS	Bcl2	0
CD4+ T cell	PBS	Bcl2	1.51123
CD4+ T cell	PBS	Bcl2	1.83845
CD4+ T cell	PBS	Bcl2	0
CD4+ T cell	PBS	Bcl2	0.960163
CD4+ T cell	PBS	Bcl2	1.97483
CD4+ T cell	PBS	Bcl2	0
CD4+ T cell	PBS	Bcl2	0
CD4+ T cell	PBS	Bcl2	0
CD4+ T cell	PBS	Bcl2	0
CD4+ T cell	PBS	Bcl2	1.06138
CD4+ T cell	PBS	Bcl2	0
CD4+ T cell	PBS	Bcl2	0
CD4+ T cell	PBS	Bcl2	0
CD4+ T cell	PBS	Bcl2	0
CD4+ T cell	PBS	Bcl2	0
CD4+ T cell	PBS	Bcl2	0
CD4+ T cell	PBS	Bcl2	2.05824
CD4+ T cell	PBS	Bcl2	1.98406
CD4+ T cell	PBS	Bcl2	1.81764
CD4+ T cell	PBS	Bcl2	1.01119
CD4+ T cell	PBS	Bcl2	0.999107
CD4+ T cell	PBS	Bcl2	0
CD4+ T cell	PBS	Bcl2	0
CD4+ T cell	PBS	Bcl2	1.30749
CD4+ T cell	PBS	Bcl2	1.70207
CD4+ T cell	PBS	Bcl2	0
CD4+ T cell	PBS	Bcl2	1.26267
CD4+ T cell	PBS	Bcl2	0
CD4+ T cell	PBS	Bcl2	1.57864
CD4+ T cell	PBS	Bcl2	1.25725
CD4+ T cell	PBS	Bcl2	1.19598
CD4+ T cell	PBS	Bcl2	0
CD4+ T cell	PBS	Bcl2	0.998132
CD4+ T cell	PBS	Bcl2	0
CD4+ T cell	PBS	Bcl2	1.67193
CD4+ T cell	PBS	Bcl2	0
CD4+ T cell	PBS	Bcl2	1.25941
CD4+ T cell	PBS	Bcl2	1.68077
CD4+ T cell	PBS	Bcl2	1.62711
CD4+ T cell	PBS	Bcl2	2.19403
CD4+ T cell	PBS	Bcl2	1.04966
CD4+ T cell	PBS	Bcl2	0
CD4+ T cell	PBS	Bcl2	0
CD4+ T cell	PBS	Bcl2	2.42156
CD4+ T cell	PBS	Bcl2	1.36179
CD4+ T cell	PBS	Bcl2	0
CD4+ T cell	PBS	Bcl2	0
CD4+ T cell	PBS	Bcl2	1.44789
CD4+ T cell	PBS	Bcl2	0
CD4+ T cell	PBS	Bcl2	1.71897
CD4+ T cell	PBS	Bcl2	1.4179
CD4+ T cell	PBS	Bcl2	1.59488
CD4+ T cell	PBS	Bcl2	1.20148
CD4+ T cell	PBS	Bcl2	0
CD4+ T cell	PBS	Bcl2	1.26705
CD4+ T cell	PBS	Bcl2	0
CD4+ T cell	PBS	Bcl2	1.28606
CD4+ T cell	PBS	Bcl2	1.27703
CD4+ T cell	PBS	Bcl2	0
CD4+ T cell	PBS	Bcl2	2.38281
CD4+ T cell	PBS	Bcl2	0
CD4+ T cell	PBS	Bcl2	2.41814
CD4+ T cell	PBS	Bcl2	0
CD4+ T cell	PBS	Bcl2	0
CD4+ T cell	PBS	Bcl2	0
CD4+ T cell	PBS	Bcl2	0
CD4+ T cell	PBS	Bcl2	2.26253
CD4+ T cell	PBS	Bcl2	0
CD4+ T cell	PBS	Bcl2	1.8198
CD4+ T cell	PBS	Bcl2	1.31382
CD4+ T cell	PBS	Bcl2	0.985436
CD4+ T cell	PBS	Bcl2	0
CD4+ T cell	PBS	Bcl2	0
CD4+ T cell	PBS	Bcl2	1.64813
CD4+ T cell	PBS	Bcl2	0
CD4+ T cell	PBS	Bcl2	0
CD4+ T cell	PBS	Bcl2	0
CD4+ T cell	PBS	Bcl2	0
CD4+ T cell	PBS	Bcl2	2.24886
CD4+ T cell	PBS	Bcl2	0
CD4+ T cell	PBS	Bcl2	0
CD4+ T cell	PBS	Bcl2	1.73724
CD4+ T cell	PBS	Bcl2	0
CD4+ T cell	PBS	Bcl2	1.54254
CD4+ T cell	PBS	Bcl2	1.15885
CD4+ T cell	PBS	Bcl2	2.09589
CD4+ T cell	PBS	Bcl2	1.13381
CD4+ T cell	PBS	Bcl2	1.16656
CD4+ T cell	PBS	Bcl2	0
CD4+ T cell	PBS	Bcl2	0
CD4+ T cell	PBS	Bcl2	0
CD4+ T cell	PBS	Bcl2	1.34993
CD4+ T cell	PBS	Bcl2	0
CD4+ T cell	PBS	Bcl2	0
CD4+ T cell	PBS	Bcl2	0
CD4+ T cell	PBS	Bcl2	0
CD4+ T cell	PBS	Bcl2	0
CD4+ T cell	PBS	Bcl2	1.63554
CD4+ T cell	PBS	Bcl2	0
CD4+ T cell	PBS	Bcl2	0
CD4+ T cell	PBS	Bcl2	0
CD4+ T cell	PBS	Bcl2	1.16352
CD4+ T cell	PBS	Bcl2	0
CD4+ T cell	PBS	Bcl2	0
CD4+ T cell	PBS	Bcl2	0
CD4+ T cell	PBS	Bcl2	1.32832
CD4+ T cell	PBS	Bcl2	0
CD4+ T cell	PBS	Bcl2	0
CD4+ T cell	PBS	Bcl2	0
CD4+ T cell	PBS	Bcl2	1.32914
CD4+ T cell	PBS	Bcl2	0
CD4+ T cell	PBS	Bcl2	2.44003
CD4+ T cell	PBS	Bcl2	1.32812
CD4+ T cell	PBS	Bcl2	0
CD4+ T cell	PBS	Bcl2	0
CD4+ T cell	PBS	Bcl2	1.68953
CD4+ T cell	PBS	Bcl2	0
CD4+ T cell	PBS	Bcl2	0
CD4+ T cell	PBS	Bcl2	0
CD4+ T cell	PBS	Bcl2	0
CD4+ T cell	PBS	Bcl2	0
CD4+ T cell	PBS	Bcl2	1.53052
CD4+ T cell	PBS	Bcl2	0
CD4+ T cell	PBS	Bcl2	1.77978
CD4+ T cell	PBS	Bcl2	0
CD4+ T cell	PBS	Bcl2	2.58098
CD4+ T cell	PBS	Bcl2	0
CD4+ T cell	PBS	Bcl2	1.99022
CD4+ T cell	PBS	Bcl2	1.4733
CD4+ T cell	PBS	Bcl2	3.32487
CD4+ T cell	PBS	Bcl2	1.63821
CD4+ T cell	PBS	Bcl2	1.70815
CD4+ T cell	PBS	Bcl2	1.73301
CD4+ T cell	PBS	Bcl2	1.96924
CD4+ T cell	PBS	Bcl2	0
CD4+ T cell	PBS	Bcl2	1.53422
CD4+ T cell	PBS	Bcl2	1.69387
CD4+ T cell	PBS	Bcl2	0
CD4+ T cell	PBS	Bcl2	0
CD4+ T cell	PBS	Bcl2	0
CD4+ T cell	PBS	Bcl2	0
CD4+ T cell	PBS	Bcl2	0
CD4+ T cell	PBS	Bcl2	1.74774
CD4+ T cell	PBS	Bcl2	1.44146
CD4+ T cell	PBS	Bcl2	1.86725
CD4+ T cell	PBS	Bcl2	0
CD4+ T cell	PBS	Bcl2	0
CD4+ T cell	PBS	Bcl2	1.42854
CD4+ T cell	PBS	Bcl2	0
CD4+ T cell	PBS	Bcl2	0
CD4+ T cell	PBS	Bcl2	0
CD4+ T cell	PBS	Bcl2	0
CD4+ T cell	PBS	Bcl2	1.49065
CD4+ T cell	PBS	Bcl2	0
CD4+ T cell	PBS	Bcl2	0
CD4+ T cell	PBS	Bcl2	0
CD4+ T cell	PBS	Bcl2	0
CD4+ T cell	PBS	Bcl2	0
CD4+ T cell	PBS	Bcl2	0
CD4+ T cell	PBS	Bcl2	1.53507
CD4+ T cell	PBS	Bcl2	2.63092
CD4+ T cell	PBS	Bcl2	0
CD4+ T cell	PBS	Bcl2	2.22251
CD4+ T cell	PBS	Bcl2	2.56035
CD4+ T cell	PBS	Bcl2	0
CD4+ T cell	PBS	Bcl2	1.38345
CD4+ T cell	PBS	Bcl2	0
CD4+ T cell	PBS	Bcl2	0
CD4+ T cell	PBS	Bcl2	1.77488
CD4+ T cell	PBS	Bcl2	0
CD4+ T cell	PBS	Bcl2	0
CD4+ T cell	PBS	Bcl2	0
CD4+ T cell	PBS	Bcl2	0
CD4+ T cell	PBS	Bcl2	0
CD4+ T cell	PBS	Bcl2	2.22914
CD4+ T cell	PBS	Bcl2	0
CD4+ T cell	PBS	Bcl2	0
CD4+ T cell	PBS	Bcl2	0
CD4+ T cell	PBS	Bcl2	0
CD4+ T cell	PBS	Bcl2	0
CD4+ T cell	PBS	Bcl2	1.70299
CD4+ T cell	PBS	Bcl2	1.52825
CD4+ T cell	PBS	Bcl2	2.22141
CD4+ T cell	PBS	Bcl2	1.87003
CD4+ T cell	PBS	Bcl2	2.17895
CD4+ T cell	PBS	Bcl2	0
CD4+ T cell	PBS	Bcl2	0
CD4+ T cell	PBS	Bcl2	1.57605
CD4+ T cell	PBS	Bcl2	0
CD4+ T cell	PBS	Bcl2	1.62465
CD4+ T cell	PBS	Bcl2	0
CD4+ T cell	PBS	Bcl2	1.84718
CD4+ T cell	PBS	Bcl2	0
CD4+ T cell	PBS	Bcl2	0
CD4+ T cell	PBS	Bcl2	0
CD4+ T cell	PBS	Bcl2	0
CD4+ T cell	PBS	Bcl2	0
CD4+ T cell	PBS	Bcl2	1.38457
CD4+ T cell	PBS	Bcl2	0
CD4+ T cell	PBS	Bcl2	0
CD4+ T cell	PBS	Bcl2	0
CD4+ T cell	PBS	Bcl2	2.51372
CD4+ T cell	PBS	Bcl2	0
CD4+ T cell	PBS	Bcl2	0
CD4+ T cell	PBS	Bcl2	0
CD4+ T cell	PBS	Bcl2	0
CD4+ T cell	PBS	Bcl2	0
CD4+ T cell	PBS	Bcl2	2.29461
CD4+ T cell	PBS	Bcl2	0
CD4+ T cell	PBS	Bcl2	0
CD4+ T cell	PBS	Bcl2	2.31163
CD4+ T cell	PBS	Bcl2	2.09651
CD4+ T cell	PBS	Bcl2	2.20437
CD4+ T cell	PBS	Bcl2	0
CD4+ T cell	PBS	Bcl2	0
CD4+ T cell	PBS	Bcl2	1.5291
CD4+ T cell	PBS	Bcl2	2.37459
CD4+ T cell	PBS	Bcl2	1.85532
CD4+ T cell	PBS	Bcl2	1.61232
CD4+ T cell	PBS	Bcl2	0
CD4+ T cell	PBS	Bcl2	1.84673
CD4+ T cell	PBS	Bcl2	2.5172
CD4+ T cell	PBS	Bcl2	1.94266
CD4+ T cell	PBS	Bcl2	0
CD4+ T cell	PBS	Bcl2	1.88741
CD4+ T cell	PBS	Bcl2	0
CD4+ T cell	PBS	Bcl2	1.74422
CD4+ T cell	PBS	Bcl2	1.70116
CD4+ T cell	PBS	Bcl2	0
CD4+ T cell	PBS	Bcl2	0
CD4+ T cell	PBS	Bcl2	0
CD4+ T cell	PBS	Bcl2	0
CD4+ T cell	PBS	Bcl2	0
CD4+ T cell	PBS	Bcl2	0
CD4+ T cell	PBS	Bcl2	0
CD4+ T cell	PBS	Bcl2	0
CD4+ T cell	PBS	Bcl2	0
CD4+ T cell	PBS	Bcl2	2.17031
CD4+ T cell	PBS	Bcl2	0
CD4+ T cell	PBS	Bcl2	0
CD4+ T cell	PBS	Bcl2	0
CD4+ T cell	PBS	Bcl2	0
CD4+ T cell	PBS	Bcl2	0
CD4+ T cell	PBS	Bcl2	0
CD4+ T cell	PBS	Bcl2	1.77488
CD4+ T cell	PBS	Bcl2	0
CD4+ T cell	PBS	Bcl2	0
CD4+ T cell	PBS	Bcl2	1.70226
CD4+ T cell	PBS	Bcl2	0
CD4+ T cell	PBS	Bcl2	1.9608
CD4+ T cell	PBS	Bcl2	1.83868
CD4+ T cell	PBS	Bcl2	0
CD4+ T cell	PBS	Bcl2	0
CD4+ T cell	PBS	Bcl2	2.06824
CD4+ T cell	PBS	Bcl2	0
CD4+ T cell	PBS	Bcl2	2.67676
CD4+ T cell	PBS	Bcl2	0
CD4+ T cell	PBS	Bcl2	0
CD4+ T cell	PBS	Bcl2	0
CD4+ T cell	PBS	Bcl2	2.41118
CD4+ T cell	PBS	Bcl2	2.26237
CD4+ T cell	PBS	Bcl2	0
CD4+ T cell	PBS	Bcl2	2.2748
CD4+ T cell	PBS	Bcl2	0
CD4+ T cell	PBS	Bcl2	0
CD4+ T cell	PBS	Bcl2	2.02139
CD4+ T cell	PBS	Bcl2	1.54225
CD4+ T cell	PBS	Bcl2	2.10596
CD4+ T cell	PBS	Bcl2	1.45844
CD4+ T cell	PBS	Bcl2	1.89698
CD4+ T cell	PBS	Bcl2	2.03862
CD4+ T cell	PBS	Bcl2	0
CD4+ T cell	PBS	Bcl2	0
CD4+ T cell	PBS	Bcl2	2.50644
CD4+ T cell	PBS	Bcl2	0
CD4+ T cell	PBS	Bcl2	0
CD4+ T cell	PBS	Bcl2	0
CD4+ T cell	PBS	Bcl2	0
CD4+ T cell	PBS	Bcl2	2.93774
CD4+ T cell	PBS	Bcl2	0
CD4+ T cell	PBS	Bcl2	0
CD4+ T cell	PBS	Bcl2	1.90133
CD4+ T cell	PBS	Bcl2	0
CD4+ T cell	PBS	Bcl2	0
CD4+ T cell	PBS	Bcl2	0
CD4+ T cell	PBS	Bcl2	1.96659
CD4+ T cell	PBS	Bcl2	0
CD4+ T cell	PBS	Bcl2	1.69532
CD4+ T cell	PBS	Bcl2	0
CD4+ T cell	PBS	Bcl2	0
CD4+ T cell	PBS	Bcl2	0
CD4+ T cell	PBS	Bcl2	0
CD4+ T cell	PBS	Bcl2	3.16735
CD4+ T cell	PBS	Bcl2	0
CD4+ T cell	PBS	Bcl2	0
CD4+ T cell	PBS	Bcl2	1.83292
CD4+ T cell	PBS	Bcl2	0
CD4+ T cell	PBS	Bcl2	0
CD4+ T cell	PBS	Bcl2	0
CD4+ T cell	PBS	Bcl2	0
CD4+ T cell	PBS	Bcl2	0
CD4+ T cell	PBS	Bcl2	1.8917
CD4+ T cell	PBS	Bcl2	0
CD4+ T cell	PBS	Bcl2	0
CD4+ T cell	PBS	Bcl2	2.30511
CD4+ T cell	PBS	Bcl2	2.12067
CD4+ T cell	PBS	Bcl2	0
CD4+ T cell	PBS	Bcl2	0
CD4+ T cell	PBS	Bcl2	0
CD4+ T cell	PBS	Bcl2	2.32028
CD4+ T cell	PBS	Bcl2	0
CD4+ T cell	PBS	Bcl2	0
CD4+ T cell	PBS	Bcl2	0
CD4+ T cell	PBS	Bcl2	2.11488
CD4+ T cell	PBS	Bcl2	0
CD4+ T cell	PBS	Bcl2	0
CD4+ T cell	PBS	Bcl2	0
CD4+ T cell	PBS	Bcl2	1.96606
CD4+ T cell	PBS	Bcl2	0
CD4+ T cell	PBS	Bcl2	0
CD4+ T cell	PBS	Bcl2	0
CD4+ T cell	PBS	Bcl2	0
CD4+ T cell	PBS	Bcl2	0
CD4+ T cell	PBS	Bcl2	0
CD4+ T cell	PBS	Bcl2	0
CD4+ T cell	PBS	Bcl2	0
CD4+ T cell	PBS	Bcl2	0
CD4+ T cell	PBS	Bcl2	1.87796
CD4+ T cell	PBS	Bcl2	2.5821
CD4+ T cell	PBS	Bcl2	2.2803
CD4+ T cell	PBS	Bcl2	1.75048
CD4+ T cell	PBS	Bcl2	2.14294
CD4+ T cell	PBS	Bcl2	0
CD4+ T cell	PBS	Bcl2	0
CD4+ T cell	PBS	Bcl2	1.87749
CD4+ T cell	PBS	Bcl2	0
CD4+ T cell	PBS	Bcl2	0
CD4+ T cell	PBS	Bcl2	0
CD4+ T cell	PBS	Bcl2	1.84358
CD4+ T cell	PBS	Bcl2	0
CD4+ T cell	PBS	Bcl2	0
CD4+ T cell	PBS	Bcl2	2.03226
CD4+ T cell	PBS	Bcl2	1.94113
CD4+ T cell	PBS	Bcl2	2.24182
CD4+ T cell	PBS	Bcl2	0
CD4+ T cell	PBS	Bcl2	0
CD4+ T cell	PBS	Bcl2	0
CD4+ T cell	PBS	Bcl2	0
CD4+ T cell	PBS	Bcl2	2.46556
CD4+ T cell	PBS	Bcl2	0
CD4+ T cell	PBS	Bcl2	2.19616
CD4+ T cell	PBS	Bcl2	1.64156
CD4+ T cell	PBS	Bcl2	0
CD4+ T cell	PBS	Bcl2	0
CD4+ T cell	PBS	Bcl2	0
CD4+ T cell	PBS	Bcl2	0
CD4+ T cell	PBS	Bcl2	2.46244
CD4+ T cell	PBS	Bcl2	0
CD4+ T cell	PBS	Bcl2	0
CD4+ T cell	PBS	Bcl2	1.82458
CD4+ T cell	PBS	Bcl2	0
CD4+ T cell	PBS	Bcl2	3.47909
CD4+ T cell	PBS	Bcl2	0
CD4+ T cell	PBS	Bcl2	0
CD4+ T cell	PBS	Bcl2	1.75482
CD4+ T cell	PBS	Bcl2	1.6253
CD4+ T cell	PBS	Bcl2	2.49056
CD4+ T cell	PBS	Bcl2	0
CD4+ T cell	PBS	Bcl2	0
CD4+ T cell	PBS	Bcl2	0
CD4+ T cell	PBS	Bcl2	0
CD4+ T cell	PBS	Bcl2	0
CD4+ T cell	PBS	Bcl2	0
CD4+ T cell	PBS	Bcl2	0
CD4+ T cell	PBS	Bcl2	0
CD4+ T cell	PBS	Bcl2	0
CD4+ T cell	PBS	Bcl2	0
CD4+ T cell	PBS	Bcl2	0
CD4+ T cell	PBS	Bcl2	0
CD4+ T cell	PBS	Bcl2	1.39796
CD4+ T cell	PBS	Bcl2	0
CD4+ T cell	PBS	Bcl2	0
CD4+ T cell	PBS	Bcl2	0
CD4+ T cell	PBS	Bcl2	0
CD4+ T cell	PBS	Bcl2	0
CD4+ T cell	PBS	Bcl2	0
CD4+ T cell	PBS	Bcl2	0
CD4+ T cell	PBS	Bcl2	0
CD4+ T cell	PBS	Bcl2	0
CD4+ T cell	PBS	Bcl2	2.61826
CD4+ T cell	PBS	Bcl2	1.93908
CD4+ T cell	PBS	Bcl2	0
CD4+ T cell	PBS	Bcl2	0
CD4+ T cell	PBS	Bcl2	2.75679
CD4+ T cell	PBS	Bcl2	1.74578
CD4+ T cell	PBS	Bcl2	0
CD4+ T cell	PBS	Bcl2	1.85578
CD4+ T cell	PBS	Bcl2	2.67424
CD4+ T cell	PBS	Bcl2	0
CD4+ T cell	PBS	Bcl2	0
CD4+ T cell	PBS	Bcl2	2.4169
CD4+ T cell	PBS	Bcl2	0
CD4+ T cell	PBS	Bcl2	0
CD4+ T cell	PBS	Bcl2	0
CD4+ T cell	PBS	Bcl2	2.30349
CD4+ T cell	PBS	Bcl2	2.06914
CD4+ T cell	PBS	Bcl2	0
CD4+ T cell	PBS	Bcl2	1.59645
CD4+ T cell	PBS	Bcl2	0
CD4+ T cell	PBS	Bcl2	0
CD4+ T cell	PBS	Bcl2	0
CD4+ T cell	PBS	Bcl2	0
CD4+ T cell	PBS	Bcl2	0
CD4+ T cell	PBS	Bcl2	0
CD4+ T cell	PBS	Bcl2	0
CD4+ T cell	PBS	Bcl2	0
CD4+ T cell	PBS	Bcl2	0
CD4+ T cell	PBS	Bcl2	2.63492
CD4+ T cell	PBS	Bcl2	0
CD4+ T cell	PBS	Bcl2	0
CD4+ T cell	PBS	Bcl2	0
CD4+ T cell	PBS	Bcl2	1.83513
CD4+ T cell	PBS	Bcl2	0
CD4+ T cell	PBS	Bcl2	0
CD4+ T cell	PBS	Bcl2	1.64627
CD4+ T cell	PBS	Bcl2	0
CD4+ T cell	PBS	Bcl2	0
CD4+ T cell	PBS	Bcl2	0
CD4+ T cell	PBS	Bcl2	0
CD4+ T cell	PBS	Bcl2	0
CD4+ T cell	PBS	Bcl2	0
CD4+ T cell	PBS	Bcl2	1.81162
CD4+ T cell	PBS	Bcl2	0
CD4+ T cell	PBS	Bcl2	0
CD4+ T cell	PBS	Bcl2	0
CD4+ T cell	PBS	Bcl2	1.57484
CD4+ T cell	PBS	Bcl2	0
CD4+ T cell	PBS	Bcl2	2.21848
CD4+ T cell	PBS	Bcl2	1.74539
CD4+ T cell	PBS	Bcl2	0
CD4+ T cell	PBS	Bcl2	0
CD4+ T cell	PBS	Bcl2	0
CD4+ T cell	PBS	Bcl2	0
CD4+ T cell	PBS	Bcl2	0
CD4+ T cell	PBS	Bcl2	0
CD4+ T cell	PBS	Bcl2	0
CD4+ T cell	PBS	Bcl2	0
CD4+ T cell	PBS	Bcl2	0
CD4+ T cell	PBS	Bcl2	1.80099
CD4+ T cell	PBS	Bcl2	0
CD4+ T cell	PBS	Bcl2	0
CD4+ T cell	PBS	Bcl2	0
CD4+ T cell	PBS	Bcl2	0
CD4+ T cell	PBS	Bcl2	1.74578
CD4+ T cell	PBS	Bcl2	0
CD4+ T cell	PBS	Bcl2	1.74656
CD4+ T cell	PBS	Bcl2	0
CD4+ T cell	PBS	Bcl2	0
CD4+ T cell	PBS	Bcl2	0
CD4+ T cell	PBS	Bcl2	0
CD4+ T cell	PBS	Bcl2	0
CD4+ T cell	PBS	Bcl2	0
CD4+ T cell	PBS	Bcl2	0
CD4+ T cell	PBS	Bcl2	0
CD4+ T cell	PBS	Bcl2	0
CD4+ T cell	PBS	Bcl2	0
CD4+ T cell	PBS	Bcl2	0
CD4+ T cell	PBS	Bcl2	0
CD4+ T cell	PBS	Bcl2	0
CD4+ T cell	PBS	Bcl2	0
CD4+ T cell	PBS	Bcl2	0
CD4+ T cell	PBS	Bcl2	0
CD4+ T cell	PBS	Bcl2	0
CD4+ T cell	PBS	Bcl2	0
CD4+ T cell	PBS	Bcl2	0
CD4+ T cell	PBS	Bcl2	0
CD4+ T cell	PBS	Bcl2	0
CD4+ T cell	PBS	Bcl2	0
CD4+ T cell	PBS	Bcl2	1.71671
CD4+ T cell	PBS	Bcl2	0
CD4+ T cell	PBS	Bcl2	0
CD4+ T cell	PBS	Bcl2	0
CD4+ T cell	PBS	Bcl2	0
CD4+ T cell	PBS	Bcl2	2.33869
CD4+ T cell	PBS	Bcl2	0
CD4+ T cell	PBS	Bcl2	0
CD4+ T cell	PBS	Bcl2	0
CD4+ T cell	PBS	Bcl2	0
CD4+ T cell	PBS	Bcl2	0
CD4+ T cell	PBS	Bcl2	1.72842
CD4+ T cell	PBS	Bcl2	0
CD4+ T cell	PBS	Bcl2	0
CD4+ T cell	PBS	Bcl2	0
CD4+ T cell	PBS	Bcl2	0
CD4+ T cell	PBS	Bcl2	0
CD4+ T cell	PBS	Bcl2	0
CD4+ T cell	PBS	Bcl2	0
CD4+ T cell	PBS	Bcl2	0
CD4+ T cell	PBS	Bcl2	0
CD4+ T cell	PBS	Bcl2	0
CD4+ T cell	PBS	Bcl2	1.80437
CD4+ T cell	PBS	Bcl2	0
CD4+ T cell	PBS	Bcl2	3.40422
CD4+ T cell	PBS	Bcl2	1.70926
CD4+ T cell	PBS	Bcl2	0
CD4+ T cell	PBS	Bcl2	0
CD4+ T cell	PBS	Bcl2	0
CD4+ T cell	PBS	Bcl2	0
CD4+ T cell	PBS	Bcl2	1.62991
CD4+ T cell	PBS	Bcl2	0
CD4+ T cell	PBS	Bcl2	0
CD4+ T cell	PBS	Bcl2	1.93299
CD4+ T cell	PBS	Bcl2	2.33785
CD4+ T cell	PBS	Bcl2	0
CD4+ T cell	PBS	Bcl2	1.57423
CD4+ T cell	PBS	Bcl2	1.85124
CD4+ T cell	PBS	Bcl2	0
CD4+ T cell	PBS	Bcl2	0
CD4+ T cell	PBS	Bcl2	1.87003
CD4+ T cell	PBS	Bcl2	0
CD4+ T cell	PBS	Bcl2	0
CD4+ T cell	PBS	Bcl2	0
CD4+ T cell	PBS	Bcl2	0
CD4+ T cell	PBS	Bcl2	0
CD4+ T cell	PBS	Bcl2	0
CD4+ T cell	PBS	Bcl2	2.10787
CD4+ T cell	PBS	Bcl2	1.56699
CD4+ T cell	PBS	Bcl2	0
CD4+ T cell	PBS	Bcl2	0
CD4+ T cell	PBS	Bcl2	0
CD4+ T cell	PBS	Bcl2	1.67917
CD4+ T cell	PBS	Bcl2	0
CD4+ T cell	PBS	Bcl2	0
CD4+ T cell	PBS	Bcl2	1.8654
CD4+ T cell	PBS	Bcl2	0
CD4+ T cell	PBS	Bcl2	0
CD4+ T cell	PBS	Bcl2	1.88078
CD4+ T cell	PBS	Bcl2	2.59922
CD4+ T cell	PBS	Bcl2	1.92846
CD4+ T cell	PBS	Bcl2	0
CD4+ T cell	PBS	Bcl2	0
CD4+ T cell	PBS	Bcl2	0
CD4+ T cell	PBS	Bcl2	0
CD4+ T cell	PBS	Bcl2	2.34251
CD4+ T cell	PBS	Bcl2	2.09028
CD4+ T cell	PBS	Bcl2	0
CD4+ T cell	PBS	Bcl2	1.71821
CD4+ T cell	PBS	Bcl2	0
CD4+ T cell	PBS	Bcl2	0
CD4+ T cell	PBS	Bcl2	0
CD4+ T cell	PBS	Bcl2	2.29221
CD4+ T cell	PBS	Bcl2	2.24748
CD4+ T cell	PBS	Bcl2	0
CD4+ T cell	PBS	Bcl2	0
CD4+ T cell	PBS	Bcl2	0
CD4+ T cell	PBS	Bcl2	0
CD4+ T cell	PBS	Bcl2	0
CD4+ T cell	PBS	Bcl2	0
CD4+ T cell	PBS	Bcl2	0
CD4+ T cell	PBS	Bcl2	1.45039
CD4+ T cell	PBS	Bcl2	1.58617
CD4+ T cell	PBS	Bcl2	0
CD4+ T cell	PBS	Bcl2	0
CD4+ T cell	PBS	Bcl2	1.38457
CD4+ T cell	PBS	Bcl2	0
CD4+ T cell	PBS	Bcl2	0
CD4+ T cell	PBS	Bcl2	1.55157
CD4+ T cell	PBS	Bcl2	0
CD4+ T cell	PBS	Bcl2	0
CD4+ T cell	PBS	Bcl2	0
CD4+ T cell	PBS	Bcl2	0
CD4+ T cell	PBS	Bcl2	2.03543
CD4+ T cell	PBS	Bcl2	0
CD4+ T cell	PBS	Bcl2	0
CD4+ T cell	PBS	Bcl2	1.8409
CD4+ T cell	PBS	Bcl2	0
CD4+ T cell	PBS	Bcl2	1.80395
CD4+ T cell	PBS	Bcl2	0
CD4+ T cell	PBS	Bcl2	0
CD4+ T cell	PBS	Bcl2	0
CD4+ T cell	PBS	Bcl2	0
CD4+ T cell	PBS	Bcl2	0
CD4+ T cell	PBS	Bcl2	1.86494
CD4+ T cell	PBS	Bcl2	0
CD4+ T cell	PBS	Bcl2	0
CD4+ T cell	PBS	Bcl2	0
CD4+ T cell	PBS	Bcl2	0
CD4+ T cell	PBS	Bcl2	0
CD4+ T cell	PBS	Bcl2	1.71298
CD4+ T cell	PBS	Bcl2	0
CD4+ T cell	PBS	Bcl2	0
CD4+ T cell	PBS	Bcl2	0
CD4+ T cell	PBS	Bcl2	0
CD4+ T cell	PBS	Bcl2	0
CD4+ T cell	PBS	Bcl2	0
CD4+ T cell	PBS	Bcl2	0
CD4+ T cell	PBS	Bcl2	2.11767
CD4+ T cell	PBS	Bcl2	2.39065
CD4+ T cell	PBS	Bcl2	0
CD4+ T cell	PBS	Bcl2	0
CD4+ T cell	PBS	Bcl2	2.03457
CD4+ T cell	PBS	Bcl2	0
CD4+ T cell	PBS	Bcl2	0
CD4+ T cell	PBS	Bcl2	0
CD4+ T cell	PBS	Bcl2	0
CD4+ T cell	PBS	Bcl2	0
CD4+ T cell	PBS	Bcl2	0
CD4+ T cell	PBS	Bcl2	0
CD4+ T cell	PBS	Bcl2	2.29461
CD4+ T cell	PBS	Bcl2	1.80607
CD4+ T cell	PBS	Bcl2	0
CD4+ T cell	PBS	Bcl2	0
CD4+ T cell	PBS	Bcl2	0
CD4+ T cell	PBS	Bcl2	0
CD4+ T cell	PBS	Bcl2	0
CD4+ T cell	PBS	Bcl2	2.71192
CD4+ T cell	PBS	Bcl2	1.49789
CD4+ T cell	PBS	Bcl2	0
CD4+ T cell	PBS	Bcl2	0
CD4+ T cell	PBS	Bcl2	0
CD4+ T cell	PBS	Bcl2	0
CD4+ T cell	PBS	Bcl2	2.73564
CD4+ T cell	PBS	Bcl2	0
CD4+ T cell	PBS	Bcl2	0
CD4+ T cell	PBS	Bcl2	0
CD4+ T cell	PBS	Bcl2	1.58617
CD4+ T cell	PBS	Bcl2	0
CD4+ T cell	PBS	Bcl2	0
CD4+ T cell	PBS	Bcl2	1.92695
CD4+ T cell	PBS	Bcl2	0
CD4+ T cell	PBS	Bcl2	0
CD4+ T cell	PBS	Bcl2	2.13567
CD4+ T cell	PBS	Bcl2	0
CD4+ T cell	PBS	Bcl2	0
CD4+ T cell	PBS	Bcl2	3.51184
CD4+ T cell	PBS	Bcl2	0
CD4+ T cell	PBS	Bcl2	2.44223
CD4+ T cell	PBS	Bcl2	0
CD4+ T cell	PBS	Bcl2	2.12813
CD4+ T cell	PBS	Bcl2	0
CD4+ T cell	PBS	Bcl2	1.83071
CD4+ T cell	PBS	Bcl2	0
CD4+ T cell	PBS	Bcl2	0
CD4+ T cell	PBS	Bcl2	0
CD4+ T cell	PBS	Bcl2	0
CD4+ T cell	PBS	Bcl2	1.92997
CD4+ T cell	PBS	Bcl2	0
CD4+ T cell	PBS	Bcl2	0
CD4+ T cell	PBS	Bcl2	0
CD4+ T cell	PBS	Bcl2	0
CD4+ T cell	PBS	Bcl2	1.73995
CD4+ T cell	PBS	Bcl2	2.30065
CD4+ T cell	PBS	Bcl2	2.71498
CD4+ T cell	PBS	Bcl2	0
CD4+ T cell	PBS	Bcl2	0
CD4+ T cell	PBS	Bcl2	0
CD4+ T cell	PBS	Bcl2	2.21448
CD4+ T cell	PBS	Bcl2	1.67881
CD4+ T cell	PBS	Bcl2	2.15904
CD4+ T cell	PBS	Bcl2	2.34124
CD4+ T cell	PBS	Bcl2	0
CD4+ T cell	PBS	Bcl2	3.17318
CD4+ T cell	PBS	Bcl2	2.38482
CD4+ T cell	PBS	Bcl2	2.19156
[truncated: 13,618 more rows]

## Sheet: Fig1d
Celltype	Cytokine	nDEGs	nDEGs_display	Magnitude	Magnitude_norm
B cell	IL-1α	86	≥50	6.33	28.94
B cell	IL-1β	15	15	7.04	45.45
B cell	IL-1Ra	0	≤10	5.6	12.2
B cell	IL-18	107	≥50	7.96	66.84
B cell	IL-33	28	28	5.99	21.05
B cell	IL-36α	29	29	7.1	46.94
B cell	IL-36Ra	16	16	5.65	13.32
B cell	IL-2	16	16	7.8	63.13
B cell	IL-4	722	≥50	14.95	≥100
B cell	IL-13	0	≤10	5.14	1.41
B cell	IL-7	44	44	6.99	44.26
B cell	TSLP	10	≤10	5.82	17.29
B cell	IL-9	6	≤10	7.4	53.79
B cell	IL-15	126	≥50	7.58	58.08
B cell	IL-21	191	≥50	8.52	80.01
B cell	IL-3	2	≤10	5.46	8.89
B cell	IL-5	43	43	6.58	34.89
B cell	GM-CSF	13	13	6.69	37.34
B cell	IL-6	0	≤10	5.43	8.05
B cell	IL-11	2	≤10	5.7	14.37
B cell	IL-27	11	11	5.73	15
B cell	IL-30	0	≤10	5.2	2.79
B cell	IL-31	0	≤10	5.57	11.31
B cell	LIF	10	≤10	5.58	11.69
B cell	OSM	4	≤10	7.27	50.93
B cell	CT-1	2	≤10	5.32	5.69
B cell	NP	0	≤10	5.82	17.09
B cell	IL-12	26	26	6.47	32.29
B cell	IL-23	41	41	7.18	48.85
B cell	IL-Y	0	≤10	5.72	14.91
B cell	IL-10	34	34	6.3	28.46
B cell	IL-19	0	≤10	5.13	1.27
B cell	IL-20	0	≤10	5.49	9.56
B cell	IL-22	1	≤10	5.08	0
B cell	IL-24	2	≤10	7.72	61.26
B cell	IL-17A	7	≤10	5.68	13.91
B cell	IL-17B	6	≤10	6.21	26.34
B cell	IL-17C	0	≤10	5.21	2.95
B cell	IL-17D	6	≤10	5.71	14.69
B cell	IL-17E	19	19	6.37	30.02
B cell	IL-17F	2	≤10	5.72	14.84
B cell	IFN-α1	736	≥50	14.6	≥100
B cell	IFN-β	646	≥50	13.67	≥100
B cell	IFN-ε	48	48	6.14	24.53
B cell	IFN-κ	95	≥50	7.38	53.47
B cell	IFN-γ	129	≥50	9.87	≥100
B cell	IFN-λ2	7	≤10	5.47	9.13
B cell	LT-α1/β2	15	15	6.05	22.52
B cell	LT-α2/β1	4	≤10	6.31	28.67
B cell	TNF-α	11	11	5.9	19.16
B cell	OX40L	0	≤10	5.65	13.17
B cell	CD40L	205	≥50	9.67	≥100
B cell	FasL	1	≤10	6.03	22
B cell	CD27L	0	≤10	5.3	5.14
B cell	CD30L	0	≤10	5.23	3.54
B cell	4-1BBL	15	15	8.06	69.27
B cell	TRAIL	4	≤10	5.83	17.42
B cell	RANKL	4	≤10	7.14	47.75
B cell	TWEAK	0	≤10	5.47	9.06
B cell	APRIL	0	≤10	5.08	0.11
B cell	BAFF	5	≤10	5.68	14.05
B cell	LIGHT	0	≤10	5.34	6
B cell	TL1A	2	≤10	6.03	22.16
B cell	GITRL	2	≤10	5.29	4.84
B cell	C3a	0	≤10	6.09	23.52
B cell	C5a	4	≤10	5.78	16.28
B cell	FLT3L	9	≤10	6.22	26.38
B cell	IL-34	0	≤10	6.57	34.59
B cell	M-CSF	9	≤10	5.9	19.11
B cell	G-CSF	6	≤10	6.83	40.59
B cell	SCF	8	≤10	5.9	19.17
B cell	EGF	17	17	5.35	6.21
B cell	VEGF	2	≤10	5.86	18.04
B cell	FGF-β	3	≤10	7	44.59
B cell	HGF	7	≤10	5.47	9.06
B cell	IGF-1	1	≤10	5.53	10.39
B cell	TGF-β1	1	≤10	5.18	2.32
B cell	GDNF	1	≤10	5.45	8.52
B cell	PSPN	2	≤10	5.24	3.68
B cell	PRL	0	≤10	5.13	1.26
B cell	Leptin	1	≤10	5.49	9.65
B cell	AdipoQ	9	≤10	5.48	9.33
B cell	ADSF	0	≤10	5.13	1.07
B cell	Noggin	6	≤10	5.23	3.58
B cell	Decorin	2	≤10	6.18	25.65
B cell	TPO	0	≤10	5.14	1.52
CD4+ T cell	IL-1α	274	≥50	7.71	88.97
CD4+ T cell	IL-1β	241	≥50	7.34	79.27
CD4+ T cell	IL-1Ra	8	≤10	4.75	10.66
CD4+ T cell	IL-18	118	≥50	6.65	60.9
CD4+ T cell	IL-33	5	≤10	4.7	9.35
CD4+ T cell	IL-36α	526	≥50	10.95	≥100
CD4+ T cell	IL-36Ra	9	≤10	4.79	11.66
CD4+ T cell	IL-2	87	≥50	6.11	46.76
CD4+ T cell	IL-4	266	≥50	8.88	≥100
CD4+ T cell	IL-13	12	12	4.59	6.45
CD4+ T cell	IL-7	400	≥50	8.27	≥100
CD4+ T cell	TSLP	47	47	5.67	35.01
CD4+ T cell	IL-9	4	≤10	4.46	3.13
CD4+ T cell	IL-15	140	≥50	6.46	56.03
CD4+ T cell	IL-21	21	21	5.33	26.01
CD4+ T cell	IL-3	13	13	4.96	16.32
CD4+ T cell	IL-5	6	≤10	4.74	10.3
CD4+ T cell	GM-CSF	5	≤10	5.14	20.89
CD4+ T cell	IL-6	1	≤10	4.72	9.78
CD4+ T cell	IL-11	3	≤10	4.83	12.68
CD4+ T cell	IL-27	38	38	5.15	21.34
CD4+ T cell	IL-30	2	≤10	4.37	0.74
CD4+ T cell	IL-31	0	≤10	4.35	0
CD4+ T cell	LIF	6	≤10	4.76	11.05
CD4+ T cell	OSM	30	30	5.39	27.6
CD4+ T cell	CT-1	10	≤10	5.16	21.45
CD4+ T cell	NP	2	≤10	5.83	39.29
CD4+ T cell	IL-12	43	43	6.51	57.31
CD4+ T cell	IL-23	5	≤10	5.84	39.57
CD4+ T cell	IL-Y	10	≤10	4.75	10.73
CD4+ T cell	IL-10	2	≤10	4.66	8.25
CD4+ T cell	IL-19	1	≤10	4.55	5.29
CD4+ T cell	IL-20	1	≤10	4.64	7.79
CD4+ T cell	IL-22	5	≤10	4.61	6.92
CD4+ T cell	IL-24	1	≤10	4.37	0.65
CD4+ T cell	IL-17A	7	≤10	4.86	13.51
CD4+ T cell	IL-17B	11	11	5.19	22.24
CD4+ T cell	IL-17C	13	13	4.63	7.57
CD4+ T cell	IL-17D	14	14	4.81	12.39
CD4+ T cell	IL-17E	12	12	5.86	40.16
CD4+ T cell	IL-17F	1	≤10	4.85	13.42
CD4+ T cell	IFN-α1	611	≥50	14.02	≥100
CD4+ T cell	IFN-β	522	≥50	12.93	≥100
CD4+ T cell	IFN-ε	24	24	5.24	23.61
CD4+ T cell	IFN-κ	87	≥50	5.52	31.05
CD4+ T cell	IFN-γ	130	≥50	7.38	80.15
CD4+ T cell	IFN-λ2	3	≤10	4.61	7.1
CD4+ T cell	LT-α1/β2	4	≤10	4.57	5.91
CD4+ T cell	LT-α2/β1	5	≤10	5.01	17.63
CD4+ T cell	TNF-α	142	≥50	6.44	55.29
CD4+ T cell	OX40L	4	≤10	4.83	12.88
CD4+ T cell	CD40L	8	≤10	5.38	27.44
CD4+ T cell	FasL	8	≤10	4.59	6.5
CD4+ T cell	CD27L	0	≤10	4.68	8.79
CD4+ T cell	CD30L	8	≤10	5.09	19.65
CD4+ T cell	4-1BBL	5	≤10	5.5	30.62
CD4+ T cell	TRAIL	3	≤10	4.76	10.82
CD4+ T cell	RANKL	7	≤10	5.18	22.05
CD4+ T cell	TWEAK	11	11	5.36	26.79
CD4+ T cell	APRIL	4	≤10	4.43	2.14
CD4+ T cell	BAFF	7	≤10	4.69	9.16
CD4+ T cell	LIGHT	1	≤10	4.64	7.79
CD4+ T cell	TL1A	129	≥50	6.39	54.16
CD4+ T cell	GITRL	6	≤10	4.83	12.81
CD4+ T cell	C3a	3	≤10	4.38	0.89
CD4+ T cell	C5a	6	≤10	4.83	12.81
CD4+ T cell	FLT3L	5	≤10	5.34	26.39
CD4+ T cell	IL-34	8	≤10	4.95	16.08
CD4+ T cell	M-CSF	6	≤10	5.19	22.31
CD4+ T cell	G-CSF	5	≤10	5.65	34.58
CD4+ T cell	SCF	6	≤10	5.5	30.57
CD4+ T cell	EGF	6	≤10	4.68	8.83
CD4+ T cell	VEGF	7	≤10	5.29	24.83
CD4+ T cell	FGF-β	10	≤10	5.37	27.1
CD4+ T cell	HGF	3	≤10	4.96	16.11
CD4+ T cell	IGF-1	4	≤10	4.63	7.42
CD4+ T cell	TGF-β1	9	≤10	4.71	9.61
CD4+ T cell	GDNF	8	≤10	4.95	16.07
CD4+ T cell	PSPN	1	≤10	4.69	9.07
CD4+ T cell	PRL	1	≤10	4.35	0.22
CD4+ T cell	Leptin	2	≤10	4.88	14
CD4+ T cell	AdipoQ	6	≤10	4.68	8.71
CD4+ T cell	ADSF	8	≤10	4.55	5.38
CD4+ T cell	Noggin	10	≤10	4.71	9.71
CD4+ T cell	Decorin	5	≤10	5.04	18.27
CD4+ T cell	TPO	5	≤10	4.62	7.12
CD8+ T cell	IL-1α	321	≥50	7.76	59.84
CD8+ T cell	IL-1β	243	≥50	6.87	45.43
CD8+ T cell	IL-1Ra	3	≤10	4.41	5.53
CD8+ T cell	IL-18	413	≥50	8.06	64.79
CD8+ T cell	IL-33	5	≤10	4.4	5.24
CD8+ T cell	IL-36α	638	≥50	10.35	≥100
CD8+ T cell	IL-36Ra	4	≤10	4.36	4.62
CD8+ T cell	IL-2	801	≥50	11.44	≥100
CD8+ T cell	IL-4	530	≥50	9.89	94.38
CD8+ T cell	IL-13	5	≤10	4.36	4.73
CD8+ T cell	IL-7	533	≥50	8.63	74
CD8+ T cell	TSLP	31	31	5.74	27
CD8+ T cell	IL-9	0	≤10	4.32	3.96
CD8+ T cell	IL-15	837	≥50	11.29	≥100
CD8+ T cell	IL-21	66	≥50	5.53	23.58
CD8+ T cell	IL-3	4	≤10	4.25	2.93
CD8+ T cell	IL-5	4	≤10	4.49	6.7
CD8+ T cell	GM-CSF	2	≤10	5.22	18.54
CD8+ T cell	IL-6	0	≤10	4.25	2.87
CD8+ T cell	IL-11	3	≤10	4.45	6.04
CD8+ T cell	IL-27	32	32	4.9	13.45
CD8+ T cell	IL-30	0	≤10	4.28	3.41
CD8+ T cell	IL-31	0	≤10	4.14	1.14
CD8+ T cell	LIF	1	≤10	4.39	5.13
CD8+ T cell	OSM	23	23	5.03	15.58
CD8+ T cell	CT-1	3	≤10	4.39	5.07
CD8+ T cell	NP	7	≤10	5.07	16.11
CD8+ T cell	IL-12	47	47	5.55	24.01
CD8+ T cell	IL-23	6	≤10	5.24	18.97
CD8+ T cell	IL-Y	7	≤10	4.32	4.03
CD8+ T cell	IL-10	1	≤10	4.69	9.98
CD8+ T cell	IL-19	0	≤10	4.17	1.59
CD8+ T cell	IL-20	2	≤10	4.38	5
CD8+ T cell	IL-22	1	≤10	4.3	3.69
CD8+ T cell	IL-24	0	≤10	4.2	2.01
CD8+ T cell	IL-17A	8	≤10	4.27	3.21
CD8+ T cell	IL-17B	7	≤10	4.7	10.21
CD8+ T cell	IL-17C	5	≤10	4.16	1.45
CD8+ T cell	IL-17D	12	12	4.41	5.53
CD8+ T cell	IL-17E	11	11	5.32	20.21
CD8+ T cell	IL-17F	1	≤10	4.63	9.08
CD8+ T cell	IFN-α1	618	≥50	13.03	≥100
CD8+ T cell	IFN-β	489	≥50	11.99	≥100
CD8+ T cell	IFN-ε	49	49	4.8	11.83
CD8+ T cell	IFN-κ	95	≥50	5.66	25.73
CD8+ T cell	IFN-γ	86	≥50	5.67	25.98
CD8+ T cell	IFN-λ2	3	≤10	4.3	3.71
CD8+ T cell	LT-α1/β2	5	≤10	4.36	4.64
CD8+ T cell	LT-α2/β1	0	≤10	4.38	5
CD8+ T cell	TNF-α	113	≥50	6.22	34.91
CD8+ T cell	OX40L	2	≤10	4.31	3.83
CD8+ T cell	CD40L	5	≤10	5.13	17.09
CD8+ T cell	FasL	4	≤10	4.36	4.72
CD8+ T cell	CD27L	0	≤10	4.23	2.55
CD8+ T cell	CD30L	10	≤10	4.68	9.81
CD8+ T cell	4-1BBL	1	≤10	4.92	13.76
CD8+ T cell	TRAIL	1	≤10	4.46	6.3
CD8+ T cell	RANKL	3	≤10	4.84	12.48
CD8+ T cell	TWEAK	6	≤10	4.82	12.15
CD8+ T cell	APRIL	3	≤10	4.33	4.12
CD8+ T cell	BAFF	8	≤10	4.6	8.55
CD8+ T cell	LIGHT	2	≤10	4.29	3.55
CD8+ T cell	TL1A	34	34	5.06	15.98
CD8+ T cell	GITRL	2	≤10	4.18	1.67
CD8+ T cell	C3a	6	≤10	4.5	6.94
CD8+ T cell	C5a	7	≤10	4.5	6.91
CD8+ T cell	FLT3L	1	≤10	5.21	18.5
CD8+ T cell	IL-34	4	≤10	4.65	9.4
CD8+ T cell	M-CSF	0	≤10	4.61	8.79
CD8+ T cell	G-CSF	5	≤10	5.07	16.13
CD8+ T cell	SCF	5	≤10	4.83	12.23
CD8+ T cell	EGF	6	≤10	4.25	2.8
CD8+ T cell	VEGF	1	≤10	4.76	11.17
CD8+ T cell	FGF-β	6	≤10	4.46	6.24
CD8+ T cell	HGF	3	≤10	4.62	8.95
CD8+ T cell	IGF-1	5	≤10	4.32	3.97
CD8+ T cell	TGF-β1	1	≤10	4.48	6.57
CD8+ T cell	GDNF	3	≤10	4.56	7.98
CD8+ T cell	PSPN	1	≤10	4.23	2.53
CD8+ T cell	PRL	1	≤10	4.07	0
CD8+ T cell	Leptin	0	≤10	4.82	12.12
CD8+ T cell	AdipoQ	3	≤10	4.38	4.95
CD8+ T cell	ADSF	2	≤10	4.16	1.35
CD8+ T cell	Noggin	9	≤10	4.37	4.86
CD8+ T cell	Decorin	3	≤10	4.68	9.87
CD8+ T cell	TPO	3	≤10	4.52	7.24
γδ T cell	IL-1α	884	≥50	10.2	84.64
γδ T cell	IL-1β	868	≥50	11.34	≥100
γδ T cell	IL-1Ra	14	14	5.39	10.65
γδ T cell	IL-18	612	≥50	11.9	≥100
γδ T cell	IL-33	15	15	5.13	6.67
γδ T cell	IL-36α	429	≥50	9.39	72.06
γδ T cell	IL-36Ra	6	≤10	5.11	6.28
γδ T cell	IL-2	497	≥50	10.05	82.25
γδ T cell	IL-4	153	≥50	7.52	43.43
γδ T cell	IL-13	17	17	5.37	10.42
γδ T cell	IL-7	889	≥50	12.57	≥100
γδ T cell	TSLP	39	39	6.84	32.93
γδ T cell	IL-9	0	≤10	4.88	2.76
γδ T cell	IL-15	534	≥50	10.79	93.63
γδ T cell	IL-21	52	≥50	6.04	20.59
γδ T cell	IL-3	10	≤10	5.38	10.47
γδ T cell	IL-5	8	≤10	5.27	8.87
γδ T cell	GM-CSF	44	44	6.73	31.22
γδ T cell	IL-6	0	≤10	4.7	0
γδ T cell	IL-11	4	≤10	5.1	6.26
γδ T cell	IL-27	54	≥50	5.83	17.47
γδ T cell	IL-30	9	≤10	5.22	7.97
γδ T cell	IL-31	2	≤10	5.24	8.29
γδ T cell	LIF	11	11	5.23	8.18
γδ T cell	OSM	28	28	5.67	14.89
γδ T cell	CT-1	3	≤10	4.95	3.88
γδ T cell	NP	6	≤10	5.59	13.78
γδ T cell	IL-12	104	≥50	7.65	45.37
γδ T cell	IL-23	411	≥50	8.67	61
γδ T cell	IL-Y	6	≤10	5.17	7.23
γδ T cell	IL-10	10	≤10	5.25	8.57
γδ T cell	IL-19	6	≤10	4.97	4.26
γδ T cell	IL-20	2	≤10	5.17	7.27
γδ T cell	IL-22	2	≤10	5.02	5.04
γδ T cell	IL-24	1	≤10	4.89	2.98
γδ T cell	IL-17A	6	≤10	5.7	15.42
γδ T cell	IL-17B	2	≤10	5.33	9.76
γδ T cell	IL-17C	4	≤10	5.04	5.23
γδ T cell	IL-17D	5	≤10	5.14	6.76
γδ T cell	IL-17E	61	≥50	6.39	25.98
γδ T cell	IL-17F	0	≤10	5.15	6.98
γδ T cell	IFN-α1	410	≥50	13.42	≥100
γδ T cell	IFN-β	419	≥50	14.16	≥100
γδ T cell	IFN-ε	51	≥50	5.64	14.52
γδ T cell	IFN-κ	83	≥50	6.35	25.42
γδ T cell	IFN-γ	121	≥50	7.39	41.36
γδ T cell	IFN-λ2	3	≤10	5.16	7.14
γδ T cell	LT-α1/β2	5	≤10	5.58	13.63
γδ T cell	LT-α2/β1	0	≤10	5.13	6.63
γδ T cell	TNF-α	103	≥50	6.89	33.72
γδ T cell	OX40L	0	≤10	4.96	4.1
γδ T cell	CD40L	13	13	6.28	24.35
γδ T cell	FasL	20	20	5.62	14.17
γδ T cell	CD27L	4	≤10	5.35	10.07
γδ T cell	CD30L	7	≤10	5.48	12.08
γδ T cell	4-1BBL	4	≤10	5.76	16.32
γδ T cell	TRAIL	0	≤10	5.77	16.45
γδ T cell	RANKL	14	14	5.78	16.57
γδ T cell	TWEAK	2	≤10	5.1	6.14
γδ T cell	APRIL	11	11	5.17	7.26
γδ T cell	BAFF	30	30	5.63	14.39
γδ T cell	LIGHT	0	≤10	5.07	5.67
γδ T cell	TL1A	254	≥50	8.39	56.69
γδ T cell	GITRL	4	≤10	5.2	7.7
γδ T cell	C3a	4	≤10	5.41	10.95
γδ T cell	C5a	10	≤10	5.34	9.87
γδ T cell	FLT3L	3	≤10	5.51	12.49
γδ T cell	IL-34	3	≤10	5.33	9.74
γδ T cell	M-CSF	12	12	6.24	23.65
γδ T cell	G-CSF	2	≤10	5.96	19.42
γδ T cell	SCF	4	≤10	5.78	16.64
γδ T cell	EGF	13	13	5.45	11.61
γδ T cell	VEGF	0	≤10	5.41	10.9
γδ T cell	FGF-β	4	≤10	5.43	11.26
γδ T cell	HGF	0	≤10	5.51	12.46
γδ T cell	IGF-1	5	≤10	5.4	10.86
γδ T cell	TGF-β1	16	16	5.54	12.95
γδ T cell	GDNF	0	≤10	5.4	10.88
γδ T cell	PSPN	8	≤10	5.43	11.21
γδ T cell	PRL	1	≤10	4.89	3.01
γδ T cell	Leptin	3	≤10	5.5	12.29
γδ T cell	AdipoQ	4	≤10	5.2	7.77
γδ T cell	ADSF	5	≤10	5.25	8.5
γδ T cell	Noggin	24	24	5.75	16.18
γδ T cell	Decorin	8	≤10	5.2	7.67
γδ T cell	TPO	10	≤10	5.27	8.74
Treg	IL-1α	343	≥50	9.04	≥100
Treg	IL-1β	248	≥50	8.5	92.95
Treg	IL-1Ra	7	≤10	5.2	9.73
Treg	IL-18	166	≥50	7.66	71.7
Treg	IL-33	8	≤10	5.61	20.25
Treg	IL-36α	344	≥50	8.83	≥100
Treg	IL-36Ra	1	≤10	5.29	12.17
Treg	IL-2	413	≥50	9.49	≥100
Treg	IL-4	16	16	6.04	31
Treg	IL-13	1	≤10	5.13	7.94
Treg	IL-7	76	≥50	6.24	35.92
Treg	TSLP	1	≤10	5.72	22.92
Treg	IL-9	0	≤10	5.26	11.25
Treg	IL-15	290	≥50	8.64	96.4
Treg	IL-21	8	≤10	5.71	22.61
Treg	IL-3	4	≤10	5.41	15.11
Treg	IL-5	0	≤10	5.43	15.64
Treg	GM-CSF	5	≤10	5.84	26.02
Treg	IL-6	0	≤10	4.9	2.28
Treg	IL-11	1	≤10	5.43	15.71
Treg	IL-27	21	21	5.64	20.87
Treg	IL-30	2	≤10	5.13	8.16
Treg	IL-31	0	≤10	5.09	7.06
Treg	LIF	5	≤10	5.23	10.52
Treg	OSM	24	24	5.91	27.62
Treg	CT-1	5	≤10	5.38	14.31
Treg	NP	7	≤10	5.61	20.26
Treg	IL-12	32	32	6.1	32.36
Treg	IL-23	7	≤10	5.92	28.04
Treg	IL-Y	7	≤10	5.46	16.29
Treg	IL-10	1	≤10	5.18	9.42
Treg	IL-19	0	≤10	5.24	10.77
Treg	IL-20	1	≤10	5.21	10.18
Treg	IL-22	5	≤10	5.18	9.43
Treg	IL-24	0	≤10	5.03	5.42
Treg	IL-17A	0	≤10	5.41	15.04
Treg	IL-17B	6	≤10	5.75	23.57
Treg	IL-17C	4	≤10	5.16	8.78
Treg	IL-17D	0	≤10	5.67	21.54
Treg	IL-17E	10	≤10	5.5	17.4
Treg	IL-17F	0	≤10	4.81	0
Treg	IFN-α1	390	≥50	13.51	≥100
Treg	IFN-β	317	≥50	12.48	≥100
Treg	IFN-ε	52	≥50	5.77	24.16
Treg	IFN-κ	91	≥50	6.7	47.64
Treg	IFN-γ	80	≥50	6.6	45
Treg	IFN-λ2	2	≤10	5.26	11.31
Treg	LT-α1/β2	1	≤10	5.03	5.47
Treg	LT-α2/β1	7	≤10	5.82	25.42
Treg	TNF-α	223	≥50	7.79	74.97
Treg	OX40L	1	≤10	5.05	6.17
Treg	CD40L	10	≤10	6.03	30.76
Treg	FasL	4	≤10	5.27	11.55
Treg	CD27L	0	≤10	5.15	8.51
Treg	CD30L	1	≤10	5.48	16.9
Treg	4-1BBL	2	≤10	5.35	13.71
Treg	TRAIL	0	≤10	5.36	13.8
Treg	RANKL	6	≤10	5.44	15.85
Treg	TWEAK	2	≤10	5.56	18.97
Treg	APRIL	1	≤10	5.39	14.53
Treg	BAFF	11	11	5.41	14.99
Treg	LIGHT	0	≤10	4.97	4.01
Treg	TL1A	179	≥50	7.36	64.14
Treg	GITRL	2	≤10	4.99	4.62
Treg	C3a	0	≤10	4.93	2.99
Treg	C5a	2	≤10	5.44	15.77
Treg	FLT3L	2	≤10	5.52	17.86
Treg	IL-34	5	≤10	5.29	12.01
Treg	M-CSF	1	≤10	5.55	18.56
Treg	G-CSF	4	≤10	5.66	21.37
Treg	SCF	11	11	5.7	22.5
Treg	EGF	3	≤10	5.18	9.26
Treg	VEGF	3	≤10	5.4	14.82
Treg	FGF-β	2	≤10	5.3	12.45
Treg	HGF	2	≤10	5.52	17.9
Treg	IGF-1	1	≤10	5.19	9.65
Treg	TGF-β1	3	≤10	5.48	16.83
Treg	GDNF	0	≤10	5.32	12.76
Treg	PSPN	2	≤10	5.25	11.15
Treg	PRL	0	≤10	5.03	5.57
Treg	Leptin	0	≤10	5.46	16.28
Treg	AdipoQ	3	≤10	5.48	16.95
Treg	ADSF	2	≤10	5.04	5.81
Treg	Noggin	5	≤10	5.53	18.04
Treg	Decorin	0	≤10	5.16	8.88
Treg	TPO	4	≤10	5.15	8.64
NK cell	IL-1α	112	≥50	8.72	35.82
NK cell	IL-1β	172	≥50	8.56	34.17
NK cell	IL-1Ra	2	≤10	5.74	5.88
NK cell	IL-18	1510	≥50	22.29	≥100
NK cell	IL-33	24	24	7.65	25
NK cell	IL-36α	42	42	6.61	14.59
NK cell	IL-36Ra	0	≤10	5.61	4.49
NK cell	IL-2	1154	≥50	15.4	≥100
NK cell	IL-4	468	≥50	10.37	52.31
NK cell	IL-13	2	≤10	6.14	9.83
NK cell	IL-7	128	≥50	7.52	23.68
NK cell	TSLP	16	16	6.3	11.51
NK cell	IL-9	5	≤10	5.55	3.97
NK cell	IL-15	1133	≥50	18.12	≥100
NK cell	IL-21	8	≤10	6.29	11.4
NK cell	IL-3	21	21	5.91	7.54
NK cell	IL-5	15	15	6.4	12.5
NK cell	GM-CSF	74	≥50	7.11	19.62
NK cell	IL-6	1	≤10	6.11	9.55
NK cell	IL-11	12	12	6.54	13.89
NK cell	IL-27	58	≥50	6.45	12.95
NK cell	IL-30	7	≤10	5.62	4.62
NK cell	IL-31	0	≤10	5.28	1.22
NK cell	LIF	15	15	6.14	9.87
NK cell	OSM	23	23	6.04	8.84
NK cell	CT-1	1	≤10	5.97	8.17
NK cell	NP	13	13	6.34	11.9
NK cell	IL-12	794	≥50	14.83	97.19
NK cell	IL-23	10	≤10	5.84	6.85
NK cell	IL-Y	1	≤10	5.68	5.21
NK cell	IL-10	134	≥50	7.17	20.23
NK cell	IL-19	0	≤10	5.16	0
NK cell	IL-20	2	≤10	5.89	7.31
NK cell	IL-22	1	≤10	5.56	4.01
NK cell	IL-24	2	≤10	5.62	4.66
NK cell	IL-17A	0	≤10	5.93	7.71
NK cell	IL-17B	2	≤10	6.08	9.29
NK cell	IL-17C	0	≤10	6.04	8.83
NK cell	IL-17D	0	≤10	5.6	4.42
NK cell	IL-17E	32	32	6.89	17.4
NK cell	IL-17F	7	≤10	6.22	10.69
NK cell	IFN-α1	798	≥50	15.44	≥100
NK cell	IFN-β	641	≥50	15.2	≥100
NK cell	IFN-ε	38	38	6.86	17.1
NK cell	IFN-κ	203	≥50	7.58	24.34
NK cell	IFN-γ	166	≥50	7.82	26.74
NK cell	IFN-λ2	2	≤10	6.19	10.4
NK cell	LT-α1/β2	3	≤10	5.83	6.78
NK cell	LT-α2/β1	5	≤10	5.78	6.28
NK cell	TNF-α	117	≥50	7.93	27.83
NK cell	OX40L	2	≤10	5.59	4.37
NK cell	CD40L	15	15	6.71	15.56
NK cell	FasL	15	15	6.01	8.6
NK cell	CD27L	0	≤10	5.58	4.21
NK cell	CD30L	2	≤10	5.77	6.09
NK cell	4-1BBL	27	27	6.48	13.31
NK cell	TRAIL	10	≤10	6.3	11.47
NK cell	RANKL	30	30	6.75	15.94
NK cell	TWEAK	1	≤10	5.64	4.83
NK cell	APRIL	12	12	6	8.41
NK cell	BAFF	20	20	5.76	6.07
NK cell	LIGHT	0	≤10	5.65	4.9
NK cell	TL1A	12	12	6.08	9.29
NK cell	GITRL	1	≤10	5.74	5.85
NK cell	C3a	0	≤10	5.55	3.94
NK cell	C5a	1	≤10	5.65	4.95
NK cell	FLT3L	8	≤10	5.97	8.14
NK cell	IL-34	2	≤10	5.89	7.3
NK cell	M-CSF	6	≤10	6.38	12.27
NK cell	G-CSF	10	≤10	7.14	19.94
NK cell	SCF	23	23	8.57	34.3
NK cell	EGF	2	≤10	5.74	5.82
NK cell	VEGF	4	≤10	6.37	12.22
NK cell	FGF-β	2	≤10	6.07	9.14
NK cell	HGF	1	≤10	5.88	7.24
NK cell	IGF-1	1	≤10	5.5	3.48
NK cell	TGF-β1	20	20	6.02	8.66
NK cell	GDNF	0	≤10	5.97	8.11
NK cell	PSPN	1	≤10	5.55	3.97
NK cell	PRL	0	≤10	5.5	3.47
NK cell	Leptin	0	≤10	5.89	7.3
NK cell	AdipoQ	0	≤10	5.64	4.81
NK cell	ADSF	0	≤10	5.41	2.53
NK cell	Noggin	3	≤10	5.77	6.16
NK cell	Decorin	0	≤10	5.33	1.72
NK cell	TPO	0	≤10	5.72	5.6
ILC	IL-1α	46	46	21.43	≥100
ILC	IL-1β	26	26	17.5	60.44
ILC	IL-1Ra	0	≤10	14.55	30.19
ILC	IL-18	19	19	19.54	81.47
ILC	IL-33	0	≤10	14.77	32.37
ILC	IL-36α	23	23	20.88	95.23
ILC	IL-36Ra	0	≤10	12.19	5.9
ILC	IL-2	19	19	17.96	65.2
ILC	IL-4	0	≤10	17.34	58.88
ILC	IL-13	0	≤10	12.69	11.05
ILC	IL-7	4	≤10	20.44	90.68
ILC	TSLP	1	≤10	14.86	33.36
ILC	IL-9	0	≤10	13.68	21.22
ILC	IL-15	24	24	19.17	77.7
ILC	IL-21	0	≤10	13.49	19.26
ILC	IL-3	0	≤10	14.55	30.15
ILC	GM-CSF	0	≤10	14.76	32.29
ILC	IL-6	0	≤10	15.69	41.85
ILC	IL-11	0	≤10	12.49	9.01
ILC	IL-27	2	≤10	16.78	53.09
ILC	IL-30	0	≤10	14.65	31.23
ILC	IL-31	0	≤10	15.3	37.9
ILC	LIF	2	≤10	15.25	37.31
ILC	OSM	0	≤10	13.7	21.42
ILC	CT-1	0	≤10	17.71	62.7
ILC	IL-12	7	≤10	17.48	60.26
ILC	IL-23	16	16	18.81	73.96
ILC	IL-Y	0	≤10	15.69	41.92
ILC	IL-10	0	≤10	13.59	20.32
ILC	IL-19	0	≤10	15.95	44.54
ILC	IL-20	0	≤10	16.78	53.08
ILC	IL-22	0	≤10	11.62	0
ILC	IL-24	0	≤10	12.81	12.31
ILC	IL-17A	0	≤10	12.09	4.91
ILC	IL-17B	0	≤10	14.45	29.1
ILC	IL-17C	0	≤10	16.81	53.36
ILC	IL-17D	0	≤10	13.62	20.62
ILC	IL-17E	0	≤10	16.89	54.22
ILC	IL-17F	0	≤10	15.92	44.2
ILC	IFN-α1	36	36	18.09	66.58
ILC	IFN-β	54	≥50	22.94	≥100
ILC	IFN-ε	0	≤10	14.86	33.39
ILC	IFN-κ	0	≤10	16.76	52.85
ILC	IFN-γ	25	25	15.32	38.03
ILC	IFN-λ2	5	≤10	22.64	≥100
ILC	LT-α1/β2	1	≤10	18.14	67.02
ILC	LT-α2/β1	0	≤10	13.78	22.26
ILC	TNF-α	0	≤10	17.42	59.65
ILC	OX40L	0	≤10	12.79	12.06
ILC	CD40L	3	≤10	17.17	57.09
ILC	FasL	0	≤10	16.29	48.06
ILC	CD27L	6	≤10	22.3	≥100
ILC	CD30L	0	≤10	14.33	27.93
ILC	4-1BBL	0	≤10	12.5	9.04
ILC	TRAIL	28	28	18.47	70.47
ILC	RANKL	0	≤10	11.97	3.65
ILC	TWEAK	4	≤10	18.09	66.59
ILC	APRIL	0	≤10	13.51	19.51
ILC	BAFF	0	≤10	12.33	7.37
ILC	LIGHT	0	≤10	15.39	38.79
ILC	TL1A	18	18	20.11	87.3
ILC	GITRL	3	≤10	17.82	63.76
ILC	C3a	0	≤10	15.79	42.92
ILC	C5a	0	≤10	17.39	59.36
ILC	FLT3L	0	≤10	14.75	32.25
ILC	IL-34	1	≤10	16.24	47.54
ILC	M-CSF	1	≤10	15.07	35.47
ILC	G-CSF	0	≤10	14.77	32.38
ILC	SCF	5	≤10	17.55	61.03
ILC	EGF	0	≤10	14.95	34.24
ILC	VEGF	1	≤10	15.18	36.6
ILC	FGF-β	3	≤10	21.42	≥100
ILC	HGF	3	≤10	15.75	42.44
ILC	IGF-1	0	≤10	17.92	64.79
ILC	TGF-β1	2	≤10	17.54	60.88
ILC	GDNF	0	≤10	12.58	9.91
ILC	PSPN	1	≤10	15.04	35.19
ILC	PRL	0	≤10	11.81	2.01
ILC	Leptin	1	≤10	13.92	23.64
ILC	AdipoQ	0	≤10	19.11	77.09
ILC	ADSF	0	≤10	12.39	7.92
ILC	Noggin	0	≤10	19.4	80.07
ILC	Decorin	0	≤10	13.02	14.38
ILC	TPO	0	≤10	11.9	2.95
pDC	IL-1α	129	≥50	8.68	90.16
pDC	IL-1β	167	≥50	7.96	73.24
pDC	IL-1Ra	0	≤10	6.6	41.49
pDC	IL-18	109	≥50	7.6	64.9
pDC	IL-33	3	≤10	5.98	26.8
pDC	IL-36α	399	≥50	11.55	≥100
pDC	IL-36Ra	0	≤10	5.3	10.93
pDC	IL-2	81	≥50	7.27	57.2
pDC	IL-4	21	21	7.49	62.15
pDC	IL-13	10	≤10	6.19	31.74
pDC	IL-7	12	12	6.24	33.05
pDC	TSLP	1	≤10	5.66	19.36
pDC	IL-9	3	≤10	5.37	12.48
pDC	IL-15	316	≥50	9.17	≥100
pDC	IL-21	7	≤10	5.84	23.46
pDC	IL-3	508	≥50	10.91	≥100
pDC	IL-5	1	≤10	6.54	39.92
pDC	GM-CSF	75	≥50	8.08	76.07
pDC	IL-6	2	≤10	5.18	8.06
pDC	IL-11	0	≤10	5.5	15.59
pDC	IL-27	13	13	5.44	14.22
pDC	IL-30	1	≤10	5.37	12.58
pDC	IL-31	0	≤10	4.99	3.74
pDC	LIF	63	≥50	7.45	61.31
pDC	OSM	2	≤10	5.89	24.83
pDC	CT-1	5	≤10	5.66	19.31
pDC	NP	4	≤10	5.61	18.19
pDC	IL-12	6	≤10	6.63	42.02
pDC	IL-23	1	≤10	7.41	60.38
pDC	IL-Y	1	≤10	5.43	14.03
pDC	IL-10	132	≥50	7.12	53.53
pDC	IL-19	1	≤10	7.42	60.73
pDC	IL-20	1	≤10	7.48	62
pDC	IL-22	4	≤10	5.23	9.3
pDC	IL-24	0	≤10	5.16	7.63
pDC	IL-17A	2	≤10	5.71	20.44
pDC	IL-17B	0	≤10	5.98	26.92
pDC	IL-17C	0	≤10	5.65	19.2
pDC	IL-17D	0	≤10	5.59	17.73
pDC	IL-17E	13	13	6.95	49.66
pDC	IL-17F	0	≤10	5.33	11.55
pDC	IFN-α1	659	≥50	14.26	≥100
pDC	IFN-β	429	≥50	13.15	≥100
pDC	IFN-ε	51	≥50	7.66	66.28
pDC	IFN-κ	155	≥50	8.89	95.08
pDC	IFN-γ	108	≥50	8.18	78.33
pDC	IFN-λ2	14	14	5.84	23.62
pDC	LT-α1/β2	2	≤10	6.92	48.94
pDC	LT-α2/β1	0	≤10	5.83	23.31
pDC	TNF-α	178	≥50	8.02	74.66
pDC	OX40L	0	≤10	5.17	7.82
pDC	CD40L	12	12	7.82	70.1
pDC	FasL	2	≤10	5.71	20.63
pDC	CD27L	0	≤10	6.09	29.44
pDC	CD30L	2	≤10	5.79	22.37
pDC	4-1BBL	5	≤10	5.62	18.35
pDC	TRAIL	0	≤10	5.9	24.86
pDC	RANKL	5	≤10	6.06	28.72
pDC	TWEAK	4	≤10	5.83	23.43
pDC	APRIL	1	≤10	5.26	10.02
pDC	BAFF	0	≤10	5.63	18.74
pDC	LIGHT	0	≤10	5.44	14.28
pDC	TL1A	1	≤10	5.58	17.36
pDC	GITRL	1	≤10	5.5	15.52
pDC	C3a	0	≤10	6.23	32.8
pDC	C5a	0	≤10	5.57	17.23
pDC	FLT3L	24	24	7.04	51.74
pDC	IL-34	6	≤10	6.53	39.8
pDC	M-CSF	0	≤10	5.91	25.18
pDC	G-CSF	0	≤10	6.4	36.64
pDC	SCF	3	≤10	7.09	52.88
pDC	EGF	6	≤10	5.52	16.02
pDC	VEGF	0	≤10	6.25	33.19
pDC	FGF-β	3	≤10	6.82	46.54
pDC	HGF	0	≤10	6.53	39.64
pDC	IGF-1	2	≤10	5.19	8.3
pDC	TGF-β1	0	≤10	5.9	24.96
pDC	GDNF	1	≤10	5.75	21.36
pDC	PSPN	0	≤10	5.08	5.72
pDC	PRL	0	≤10	4.88	1.15
pDC	Leptin	0	≤10	5.24	9.42
pDC	AdipoQ	1	≤10	5.83	23.27
pDC	ADSF	0	≤10	4.83	0
pDC	Noggin	1	≤10	5.47	14.89
pDC	Decorin	0	≤10	5.68	19.77
pDC	TPO	0	≤10	5.92	25.39
cDC1	IL-1α	656	≥50	12	≥100
cDC1	IL-1β	561	≥50	10.48	89.38
cDC1	IL-1Ra	5	≤10	4.51	7.81
cDC1	IL-18	555	≥50	11.1	97.82
cDC1	IL-33	148	≥50	7.11	43.34
cDC1	IL-36α	391	≥50	9.52	76.22
cDC1	IL-36Ra	5	≤10	3.98	0.62
cDC1	IL-2	315	≥50	7.79	52.7
cDC1	IL-4	9	≤10	5.33	19.08
cDC1	IL-13	102	≥50	5.97	27.76
cDC1	IL-7	60	≥50	5.85	26.17
cDC1	TSLP	9	≤10	4.46	7.13
cDC1	IL-9	2	≤10	4.55	8.34
cDC1	IL-15	670	≥50	11.31	≥100
cDC1	IL-21	2	≤10	4.55	8.32
cDC1	IL-3	278	≥50	8.08	56.53
cDC1	IL-5	7	≤10	5.32	18.94
cDC1	GM-CSF	423	≥50	9.57	76.89
cDC1	IL-6	4	≤10	4.53	8.14
cDC1	IL-11	15	15	4.52	7.97
cDC1	IL-27	14	14	5.11	16.04
cDC1	IL-30	1	≤10	4.64	9.59
cDC1	IL-31	2	≤10	4.4	6.28
cDC1	LIF	26	26	5.33	18.97
cDC1	OSM	53	≥50	5.44	20.55
cDC1	CT-1	4	≤10	4.85	12.47
cDC1	NP	3	≤10	5.03	14.89
cDC1	IL-12	85	≥50	7.59	49.88
cDC1	IL-23	4	≤10	5.34	19.11
cDC1	IL-Y	3	≤10	4.28	4.71
cDC1	IL-10	162	≥50	6.43	34.06
cDC1	IL-19	0	≤10	5.15	16.63
cDC1	IL-20	2	≤10	6.33	32.69
cDC1	IL-22	3	≤10	4.47	7.32
cDC1	IL-24	0	≤10	4.02	1.11
cDC1	IL-17A	3	≤10	4.64	9.63
cDC1	IL-17B	4	≤10	4.87	12.8
cDC1	IL-17C	5	≤10	4.58	8.73
cDC1	IL-17D	3	≤10	4.2	3.62
cDC1	IL-17E	3	≤10	5.45	20.72
cDC1	IL-17F	0	≤10	4.42	6.58
cDC1	IFN-α1	1036	≥50	17.33	≥100
cDC1	IFN-β	702	≥50	16.22	≥100
cDC1	IFN-ε	74	≥50	5.86	26.33
cDC1	IFN-κ	179	≥50	7.68	51.07
cDC1	IFN-γ	258	≥50	9.19	71.79
cDC1	IFN-λ2	100	≥50	7.07	42.73
cDC1	LT-α1/β2	13	13	6.13	29.98
cDC1	LT-α2/β1	3	≤10	4.5	7.65
cDC1	TNF-α	693	≥50	12.86	≥100
cDC1	OX40L	0	≤10	4.27	4.55
cDC1	CD40L	0	≤10	4.53	8.13
cDC1	FasL	7	≤10	4.49	7.58
cDC1	CD27L	9	≤10	4.93	13.61
cDC1	CD30L	8	≤10	4.47	7.34
cDC1	4-1BBL	2	≤10	5.94	27.42
cDC1	TRAIL	6	≤10	5.44	20.5
cDC1	RANKL	4	≤10	4.98	14.29
cDC1	TWEAK	2	≤10	4.61	9.21
cDC1	APRIL	7	≤10	4.58	8.74
cDC1	BAFF	15	15	4.73	10.85
cDC1	LIGHT	0	≤10	3.94	0
cDC1	TL1A	86	≥50	6.31	32.44
cDC1	GITRL	1	≤10	4.73	10.84
cDC1	C3a	0	≤10	4.32	5.24
cDC1	C5a	11	11	4.68	10.16
cDC1	FLT3L	149	≥50	6.76	38.5
cDC1	IL-34	0	≤10	5.09	15.79
cDC1	M-CSF	4	≤10	5.07	15.51
cDC1	G-CSF	2	≤10	5.43	20.38
cDC1	SCF	22	22	5.67	23.74
cDC1	EGF	21	21	4.84	12.33
cDC1	VEGF	0	≤10	4.27	4.59
cDC1	FGF-β	1	≤10	5.72	24.43
cDC1	HGF	0	≤10	4.81	11.95
cDC1	IGF-1	0	≤10	4.44	6.87
cDC1	TGF-β1	0	≤10	5.09	15.81
cDC1	GDNF	2	≤10	5.11	16.03
cDC1	PSPN	12	12	4.35	5.61
cDC1	PRL	2	≤10	4.03	1.34
cDC1	Leptin	6	≤10	4.82	12.04
cDC1	AdipoQ	1	≤10	4.8	11.81
cDC1	ADSF	3	≤10	4.1	2.28
cDC1	Noggin	18	18	4.58	8.84
cDC1	Decorin	0	≤10	5.01	14.71
cDC1	TPO	2	≤10	4.11	2.35
cDC2	IL-1α	1104	≥50	14.22	≥100
cDC2	IL-1β	1060	≥50	13.69	≥100
cDC2	IL-1Ra	4	≤10	4.91	2.1
cDC2	IL-18	846	≥50	14.11	≥100
cDC2	IL-33	253	≥50	8.78	45.52
cDC2	IL-36α	802	≥50	11.49	76.05
cDC2	IL-36Ra	10	≤10	5.41	7.7
cDC2	IL-2	545	≥50	9.1	49.21
cDC2	IL-4	217	≥50	8.02	37.08
cDC2	IL-13	368	≥50	8.56	43.08
cDC2	IL-7	206	≥50	7.84	35.06
cDC2	TSLP	72	≥50	6.44	19.32
cDC2	IL-9	11	11	5.25	5.89
cDC2	IL-15	809	≥50	12.31	85.23
cDC2	IL-21	7	≤10	5.31	6.6
cDC2	IL-3	480	≥50	9.64	55.22
cDC2	IL-5	23	23	6.37	18.51
cDC2	GM-CSF	494	≥50	10.66	66.71
cDC2	IL-6	0	≤10	5.03	3.43
cDC2	IL-11	34	34	5.45	8.2
cDC2	IL-27	101	≥50	6.93	24.76
cDC2	IL-30	3	≤10	5.12	4.41
cDC2	IL-31	3	≤10	5.1	4.18
cDC2	LIF	123	≥50	6.88	24.18
cDC2	OSM	151	≥50	6.97	25.26
cDC2	CT-1	94	≥50	7.07	26.33
cDC2	NP	60	≥50	6.85	23.86
cDC2	IL-12	135	≥50	8.14	38.4
cDC2	IL-23	7	≤10	5.68	10.78
cDC2	IL-Y	4	≤10	5.15	4.83
cDC2	IL-10	310	≥50	7.9	35.71
cDC2	IL-19	2	≤10	5.56	9.34
cDC2	IL-20	2	≤10	5.19	5.21
cDC2	IL-22	6	≤10	5.24	5.77
cDC2	IL-24	0	≤10	5	3.11
cDC2	IL-17A	8	≤10	5.14	4.63
cDC2	IL-17B	15	15	5.89	13.09
cDC2	IL-17C	3	≤10	5.02	3.3
cDC2	IL-17D	9	≤10	5.11	4.28
cDC2	IL-17E	14	14	6.16	16.15
cDC2	IL-17F	2	≤10	4.77	0.54
cDC2	IFN-α1	1081	≥50	18.39	≥100
cDC2	IFN-β	871	≥50	18.53	≥100
cDC2	IFN-ε	102	≥50	7.04	26.02
cDC2	IFN-κ	147	≥50	7.79	34.48
cDC2	IFN-γ	665	≥50	13.14	94.52
cDC2	IFN-λ2	58	≥50	6.23	16.96
cDC2	LT-α1/β2	7	≤10	5.64	10.29
cDC2	LT-α2/β1	5	≤10	5.25	5.88
cDC2	TNF-α	946	≥50	13.43	97.86
cDC2	OX40L	2	≤10	4.86	1.53
cDC2	CD40L	3	≤10	5.36	7.16
cDC2	FasL	17	17	5.49	8.55
cDC2	CD27L	7	≤10	5.51	8.81
cDC2	CD30L	17	17	5.86	12.77
cDC2	4-1BBL	2	≤10	5.32	6.73
cDC2	TRAIL	9	≤10	6.04	14.73
cDC2	RANKL	11	11	5.7	10.96
cDC2	TWEAK	4	≤10	5.19	5.19
cDC2	APRIL	5	≤10	5.14	4.7
cDC2	BAFF	46	46	5.6	9.81
cDC2	LIGHT	0	≤10	4.82	1.11
cDC2	TL1A	197	≥50	7.62	32.53
cDC2	GITRL	3	≤10	5.27	6.08
cDC2	C3a	0	≤10	5.32	6.68
cDC2	C5a	3	≤10	5.42	7.81
cDC2	FLT3L	42	42	6.58	20.88
cDC2	IL-34	0	≤10	5.11	4.3
cDC2	M-CSF	227	≥50	8.36	40.84
cDC2	G-CSF	3	≤10	5.86	12.79
cDC2	SCF	4	≤10	6.06	14.97
cDC2	EGF	20	20	5.63	10.16
cDC2	VEGF	0	≤10	5.03	3.39
cDC2	FGF-β	0	≤10	5.44	7.98
cDC2	HGF	5	≤10	5.48	8.45
cDC2	IGF-1	1	≤10	5.01	3.25
cDC2	TGF-β1	2	≤10	5.08	3.97
cDC2	GDNF	3	≤10	4.8	0.88
cDC2	PSPN	3	≤10	4.96	2.64
cDC2	PRL	0	≤10	4.73	0
cDC2	Leptin	16	16	5.87	12.89
cDC2	AdipoQ	102	≥50	7.95	36.2
cDC2	ADSF	7	≤10	5.08	3.99
cDC2	Noggin	10	≤10	5.26	6.01
cDC2	Decorin	0	≤10	4.93	2.26
cDC2	TPO	12	12	5.22	5.6
MigDC	IL-1α	593	≥50	10.09	≥100
MigDC	IL-1β	453	≥50	8.55	≥100
MigDC	IL-1Ra	2	≤10	5.03	13.44
MigDC	IL-18	182	≥50	7.27	73.72
MigDC	IL-33	0	≤10	4.99	12.39
MigDC	IL-36α	188	≥50	7.23	72.66
MigDC	IL-36Ra	5	≤10	4.94	10.94
MigDC	IL-2	19	19	5.44	24.42
MigDC	IL-4	35	35	5.42	24.1
MigDC	IL-13	35	35	5.59	28.48
MigDC	IL-7	10	≤10	5.42	24.06
MigDC	TSLP	86	≥50	5.96	38.55
MigDC	IL-9	0	≤10	4.67	3.84
MigDC	IL-15	39	39	5.26	19.71
MigDC	IL-21	5	≤10	5.61	29.22
MigDC	IL-3	175	≥50	6.75	59.8
MigDC	IL-5	3	≤10	4.66	3.47
MigDC	GM-CSF	430	≥50	9.92	≥100
MigDC	IL-6	1	≤10	4.89	9.8
MigDC	IL-11	4	≤10	4.93	10.84
MigDC	IL-27	12	12	5.23	18.93
MigDC	IL-30	2	≤10	5.34	21.79
MigDC	IL-31	3	≤10	4.9	10.04
MigDC	LIF	11	11	5.62	29.45
MigDC	OSM	23	23	5.33	21.44
MigDC	CT-1	0	≤10	4.82	7.78
MigDC	NP	0	≤10	4.9	10.03
MigDC	IL-12	6	≤10	4.98	12.03
MigDC	IL-23	3	≤10	4.97	11.96
MigDC	IL-Y	6	≤10	5.08	14.74
MigDC	IL-10	50	≥50	6.61	56.06
MigDC	IL-19	1	≤10	5.03	13.37
MigDC	IL-20	0	≤10	4.67	3.82
MigDC	IL-22	3	≤10	4.85	8.59
MigDC	IL-24	1	≤10	4.81	7.51
MigDC	IL-17A	3	≤10	4.73	5.5
MigDC	IL-17B	2	≤10	5.6	28.81
MigDC	IL-17C	8	≤10	5.69	31.27
MigDC	IL-17D	5	≤10	4.66	3.62
MigDC	IL-17E	6	≤10	5.54	27.25
MigDC	IL-17F	0	≤10	4.59	1.52
MigDC	IFN-α1	442	≥50	11.85	≥100
MigDC	IFN-β	316	≥50	10.68	≥100
MigDC	IFN-ε	9	≤10	4.94	10.94
MigDC	IFN-κ	22	22	5.27	19.96
MigDC	IFN-γ	155	≥50	7.24	73.07
MigDC	IFN-λ2	19	19	4.8	7.27
MigDC	LT-α1/β2	2	≤10	5	12.55
MigDC	LT-α2/β1	2	≤10	4.81	7.44
MigDC	TNF-α	182	≥50	7.32	75.25
MigDC	OX40L	3	≤10	4.92	10.57
MigDC	CD40L	3	≤10	5.16	17.06
MigDC	FasL	3	≤10	4.71	4.79
MigDC	CD27L	4	≤10	5.11	15.58
MigDC	CD30L	10	≤10	5.34	21.81
MigDC	4-1BBL	10	≤10	5.05	14.08
MigDC	TRAIL	15	15	5.76	33.06
MigDC	RANKL	5	≤10	5.35	22.04
MigDC	TWEAK	8	≤10	5.62	29.25
MigDC	APRIL	9	≤10	4.94	10.91
MigDC	BAFF	33	33	6.17	44.24
MigDC	LIGHT	2	≤10	5.06	14.23
MigDC	TL1A	17	17	5.25	19.28
MigDC	GITRL	2	≤10	4.95	11.2
MigDC	C3a	1	≤10	4.79	6.9
MigDC	C5a	4	≤10	4.68	4.04
MigDC	FLT3L	4	≤10	5.31	21.05
MigDC	IL-34	1	≤10	5.8	34.27
MigDC	M-CSF	0	≤10	5.13	16.3
MigDC	G-CSF	3	≤10	5.17	17.12
MigDC	SCF	14	14	5.68	30.86
MigDC	EGF	5	≤10	5.33	21.67
MigDC	VEGF	1	≤10	5	12.78
MigDC	FGF-β	1	≤10	4.89	9.74
MigDC	HGF	4	≤10	5.49	25.95
MigDC	IGF-1	1	≤10	4.85	8.51
MigDC	TGF-β1	0	≤10	5.01	12.81
MigDC	GDNF	2	≤10	5.58	28.33
MigDC	PSPN	2	≤10	4.59	1.54
MigDC	PRL	0	≤10	4.57	1.03
MigDC	Leptin	6	≤10	5.62	29.25
MigDC	AdipoQ	0	≤10	5.27	19.89
MigDC	ADSF	0	≤10	4.53	0
MigDC	Noggin	4	≤10	5.04	13.87
MigDC	Decorin	0	≤10	4.84	8.46
MigDC	TPO	0	≤10	4.9	10.05
Langerhans	IL-1α	223	≥50	11.3	≥100
Langerhans	IL-1β	278	≥50	10.03	≥100
Langerhans	IL-1Ra	2	≤10	5.43	10.09
Langerhans	IL-18	167	≥50	8	72.26
Langerhans	IL-33	1	≤10	6.4	33.59
Langerhans	IL-36α	60	≥50	8.05	73.54
Langerhans	IL-36Ra	0	≤10	5.56	13.19
Langerhans	IL-2	8	≤10	5.99	23.61
Langerhans	IL-4	9	≤10	6.42	34.08
Langerhans	IL-13	9	≤10	6.24	29.62
Langerhans	IL-7	10	≤10	5.88	20.95
Langerhans	TSLP	120	≥50	7.32	55.79
Langerhans	IL-9	2	≤10	5.49	11.54
Langerhans	IL-15	16	16	5.6	14.21
Langerhans	IL-21	4	≤10	6.08	25.79
Langerhans	IL-3	59	≥50	6.87	44.82
Langerhans	IL-5	3	≤10	6.36	32.5
Langerhans	GM-CSF	396	≥50	10.84	≥100
Langerhans	IL-6	1	≤10	5.27	6.18
Langerhans	IL-11	1	≤10	5.55	12.9
Langerhans	IL-27	1	≤10	5.51	11.91
Langerhans	IL-30	0	≤10	6.08	25.86
Langerhans	IL-31	0	≤10	5.45	10.6
Langerhans	LIF	3	≤10	5.55	12.88
Langerhans	OSM	4	≤10	5.5	11.71
Langerhans	CT-1	0	≤10	5.82	19.52
Langerhans	NP	0	≤10	6.77	42.35
Langerhans	IL-12	3	≤10	6.37	32.88
Langerhans	IL-23	3	≤10	6.79	42.99
Langerhans	IL-Y	2	≤10	5.24	5.37
Langerhans	IL-10	0	≤10	5.51	12.04
Langerhans	IL-19	1	≤10	5.87	20.61
Langerhans	IL-20	0	≤10	6.65	39.59
Langerhans	IL-22	0	≤10	5.24	5.49
Langerhans	IL-24	0	≤10	5.45	10.39
Langerhans	IL-17A	2	≤10	5.6	14.22
Langerhans	IL-17B	0	≤10	6.45	34.66
Langerhans	IL-17C	3	≤10	5.31	7.03
Langerhans	IL-17D	5	≤10	5.11	2.38
Langerhans	IL-17E	2	≤10	5.79	18.63
Langerhans	IL-17F	1	≤10	5.14	2.93
Langerhans	IFN-α1	63	≥50	10.45	≥100
Langerhans	IFN-β	30	30	9.39	≥100
Langerhans	IFN-ε	3	≤10	6.02	24.26
Langerhans	IFN-κ	2	≤10	6.09	26.05
Langerhans	IFN-γ	99	≥50	7.34	56.24
Langerhans	IFN-λ2	0	≤10	6.33	31.69
Langerhans	LT-α1/β2	0	≤10	7.2	52.93
Langerhans	LT-α2/β1	3	≤10	5.89	21.07
Langerhans	TNF-α	158	≥50	8.42	82.5
Langerhans	OX40L	0	≤10	5.09	1.76
Langerhans	CD40L	1	≤10	5.97	23.04
Langerhans	FasL	1	≤10	5.28	6.33
Langerhans	CD27L	0	≤10	5.58	13.75
Langerhans	CD30L	0	≤10	5.31	6.99
Langerhans	4-1BBL	0	≤10	6.13	26.98
Langerhans	TRAIL	13	13	7.19	52.73
Langerhans	RANKL	4	≤10	5.5	11.78
Langerhans	TWEAK	0	≤10	5.38	8.77
Langerhans	APRIL	6	≤10	6.08	25.68
Langerhans	BAFF	2	≤10	5.6	14.24
Langerhans	LIGHT	0	≤10	5.08	1.63
Langerhans	TL1A	1	≤10	5.66	15.6
Langerhans	GITRL	0	≤10	5.39	9.15
Langerhans	C3a	0	≤10	5.06	1.01
Langerhans	C5a	0	≤10	5.51	11.83
Langerhans	FLT3L	3	≤10	6.09	25.92
Langerhans	IL-34	2	≤10	5.98	23.41
Langerhans	M-CSF	2	≤10	6.31	31.2
Langerhans	G-CSF	8	≤10	7.18	52.46
Langerhans	SCF	10	≤10	6.52	36.37
Langerhans	EGF	0	≤10	5.78	18.4
Langerhans	VEGF	0	≤10	5.59	13.78
Langerhans	FGF-β	0	≤10	6.02	24.26
Langerhans	HGF	0	≤10	5.88	20.99
Langerhans	IGF-1	0	≤10	5.71	16.83
Langerhans	TGF-β1	0	≤10	5.19	4.29
Langerhans	GDNF	0	≤10	6.26	30.2
Langerhans	PSPN	0	≤10	5.37	8.45
Langerhans	PRL	0	≤10	5.02	0
Langerhans	Leptin	0	≤10	6.33	31.9
Langerhans	AdipoQ	0	≤10	6.22	29.15
Langerhans	ADSF	0	≤10	5.15	3.33
Langerhans	Noggin	6	≤10	5.67	15.77
Langerhans	Decorin	0	≤10	5.4	9.21
Langerhans	TPO	3	≤10	6.05	24.93
eTAC	IL-1α	5	≤10	17.1	55.46
eTAC	IL-1β	10	≤10	15.74	39.8
eTAC	IL-1Ra	0	≤10	17.09	55.3
eTAC	IL-18	5	≤10	14.87	29.86
eTAC	IL-33	0	≤10	21.34	≥100
eTAC	IL-36α	0	≤10	17.71	62.41
eTAC	IL-36Ra	0	≤10	16.19	45.01
eTAC	IL-2	0	≤10	13.49	14.08
eTAC	IL-13	0	≤10	13.69	16.38
eTAC	IL-7	1	≤10	14.74	28.38
eTAC	TSLP	0	≤10	12.57	3.45
eTAC	IL-9	0	≤10	15.3	34.75
eTAC	IL-15	20	20	15.13	32.88
eTAC	IL-21	0	≤10	13.19	10.63
eTAC	IL-3	0	≤10	13.18	10.5
eTAC	IL-5	0	≤10	18.69	73.71
eTAC	GM-CSF	2	≤10	14.9	30.16
eTAC	IL-6	0	≤10	12.42	1.73
eTAC	IL-11	2	≤10	18.49	71.38
eTAC	IL-27	0	≤10	13.56	14.79
eTAC	IL-30	0	≤10	18.78	74.67
eTAC	IL-31	0	≤10	13.86	18.24
eTAC	LIF	0	≤10	12.65	4.35
eTAC	OSM	0	≤10	13.08	9.28
eTAC	NP	0	≤10	14.96	30.88
eTAC	IL-12	0	≤10	16.83	52.37
eTAC	IL-23	0	≤10	17.25	57.19
eTAC	IL-Y	0	≤10	13.78	17.31
eTAC	IL-10	0	≤10	14.27	22.93
eTAC	IL-19	0	≤10	14.4	24.51
eTAC	IL-20	0	≤10	18.42	70.6
eTAC	IL-22	0	≤10	12.62	4.02
eTAC	IL-24	0	≤10	16.47	48.2
eTAC	IL-17A	0	≤10	13.57	14.91
eTAC	IL-17C	0	≤10	14.53	25.92
eTAC	IL-17D	0	≤10	13.12	9.76
eTAC	IL-17E	1	≤10	15.45	36.53
eTAC	IL-17F	0	≤10	20.85	98.46
eTAC	IFN-α1	12	12	19.72	85.45
eTAC	IFN-β	28	28	21.3	≥100
eTAC	IFN-ε	0	≤10	15.27	34.43
eTAC	IFN-κ	0	≤10	17.77	63.14
eTAC	IFN-γ	11	11	18.22	68.26
eTAC	IFN-λ2	1	≤10	20.65	96.18
eTAC	LT-α1/β2	0	≤10	15.87	41.29
eTAC	TNF-α	2	≤10	17.21	56.74
eTAC	OX40L	0	≤10	14.75	28.5
eTAC	FasL	0	≤10	17.64	61.63
eTAC	CD30L	0	≤10	14.52	25.87
eTAC	4-1BBL	0	≤10	15.19	33.5
eTAC	TRAIL	1	≤10	14.87	29.84
eTAC	RANKL	0	≤10	17.55	60.64
eTAC	TWEAK	0	≤10	13.34	12.29
eTAC	APRIL	0	≤10	16.68	50.58
eTAC	BAFF	0	≤10	16.67	50.57
eTAC	LIGHT	0	≤10	18.14	67.42
eTAC	TL1A	1	≤10	22.77	≥100
eTAC	GITRL	1	≤10	19.12	78.57
eTAC	C5a	0	≤10	14.66	27.46
eTAC	FLT3L	0	≤10	21.58	≥100
eTAC	M-CSF	1	≤10	18.29	69.13
eTAC	G-CSF	0	≤10	15.27	34.5
eTAC	SCF	3	≤10	18.71	73.86
eTAC	EGF	1	≤10	18.82	75.12
eTAC	VEGF	0	≤10	15.85	41.06
eTAC	IGF-1	0	≤10	12.27	0
eTAC	TGF-β1	0	≤10	19.19	79.39
eTAC	GDNF	0	≤10	15.19	33.53
eTAC	PSPN	0	≤10	15.43	36.33
eTAC	PRL	0	≤10	19.38	81.59
eTAC	Leptin	0	≤10	19.22	79.8
eTAC	ADSF	0	≤10	13.29	11.69
eTAC	Noggin	0	≤10	15.94	42.12
eTAC	Decorin	0	≤10	16.23	45.45
eTAC	TPO	0	≤10	17.95	65.25
Macrophage	IL-1α	203	≥50	10.91	≥100
Macrophage	IL-1β	219	≥50	10.24	88.01
Macrophage	IL-1Ra	0	≤10	6.06	9.4
Macrophage	IL-18	134	≥50	9.64	76.83
Macrophage	IL-33	24	24	7.77	41.69
Macrophage	IL-36α	153	≥50	9.68	77.47
Macrophage	IL-36Ra	11	11	7.54	37.21
Macrophage	IL-2	37	37	8.05	46.93
Macrophage	IL-4	33	33	7.39	34.44
Macrophage	IL-13	34	34	8.02	46.41
Macrophage	IL-7	136	≥50	8.27	51
Macrophage	TSLP	0	≤10	5.7	2.8
Macrophage	IL-9	0	≤10	5.56	0
Macrophage	IL-15	507	≥50	13.74	≥100
Macrophage	IL-21	1	≤10	5.89	6.35
Macrophage	IL-3	30	30	8.32	51.95
Macrophage	IL-5	13	13	7.3	32.86
Macrophage	GM-CSF	58	≥50	8.25	50.58
Macrophage	IL-6	0	≤10	6.97	26.66
Macrophage	IL-11	4	≤10	6.59	19.49
Macrophage	IL-27	2	≤10	6.02	8.79
Macrophage	IL-30	0	≤10	5.72	3.17
Macrophage	IL-31	21	21	7.73	40.79
Macrophage	LIF	103	≥50	8.38	53.11
Macrophage	OSM	7	≤10	6.7	21.5
Macrophage	CT-1	27	27	8.32	52.03
Macrophage	NP	0	≤10	5.89	6.24
Macrophage	IL-12	28	28	7.46	35.73
Macrophage	IL-23	0	≤10	5.92	6.9
Macrophage	IL-Y	0	≤10	6.29	13.88
Macrophage	IL-10	14	14	6.81	23.52
Macrophage	IL-19	0	≤10	7.35	33.64
Macrophage	IL-20	0	≤10	6.31	14.09
Macrophage	IL-22	0	≤10	5.56	0
Macrophage	IL-24	2	≤10	5.99	8.24
Macrophage	IL-17A	0	≤10	6.25	13.03
Macrophage	IL-17B	0	≤10	5.94	7.3
Macrophage	IL-17C	0	≤10	6.25	13
Macrophage	IL-17D	0	≤10	5.74	3.46
Macrophage	IL-17E	0	≤10	6.42	16.21
Macrophage	IL-17F	3	≤10	6.83	24.02
Macrophage	IFN-α1	271	≥50	15.6	≥100
Macrophage	IFN-β	325	≥50	15.44	≥100
Macrophage	IFN-ε	35	35	8.05	46.86
Macrophage	IFN-κ	68	≥50	8.61	57.4
Macrophage	IFN-γ	255	≥50	12.54	≥100
Macrophage	IFN-λ2	0	≤10	7.64	39.27
Macrophage	LT-α1/β2	0	≤10	7.09	28.8
Macrophage	LT-α2/β1	0	≤10	5.62	1.26
Macrophage	TNF-α	204	≥50	10.77	98.07
Macrophage	OX40L	0	≤10	5.65	1.7
Macrophage	CD40L	0	≤10	6.99	26.97
Macrophage	FasL	0	≤10	6.07	9.73
Macrophage	CD27L	0	≤10	6.42	16.21
Macrophage	CD30L	0	≤10	6.06	9.48
Macrophage	4-1BBL	0	≤10	6.43	16.38
Macrophage	TRAIL	0	≤10	6.27	13.44
Macrophage	RANKL	1	≤10	6.48	17.41
Macrophage	TWEAK	0	≤10	5.92	6.94
Macrophage	APRIL	0	≤10	6.47	17.24
Macrophage	BAFF	0	≤10	5.62	1.12
Macrophage	LIGHT	0	≤10	6.11	10.33
Macrophage	TL1A	0	≤10	6.27	13.5
Macrophage	GITRL	0	≤10	7.2	30.88
Macrophage	C3a	0	≤10	6.54	18.56
Macrophage	C5a	0	≤10	6.53	18.26
Macrophage	FLT3L	0	≤10	6.88	24.92
Macrophage	IL-34	0	≤10	6.24	12.85
Macrophage	M-CSF	42	42	7.61	38.64
Macrophage	G-CSF	0	≤10	6.38	15.55
Macrophage	SCF	1	≤10	6.13	10.82
Macrophage	EGF	1	≤10	6.03	8.9
Macrophage	VEGF	0	≤10	6.53	18.31
Macrophage	FGF-β	0	≤10	6.68	21.15
Macrophage	HGF	0	≤10	6.51	17.92
Macrophage	IGF-1	0	≤10	5.65	1.72
Macrophage	TGF-β1	4	≤10	7.63	39.05
Macrophage	GDNF	0	≤10	6.26	13.33
Macrophage	PSPN	2	≤10	6.62	20.05
Macrophage	PRL	19	19	8.27	51.05
Macrophage	Leptin	10	≤10	6.51	18.01
Macrophage	AdipoQ	0	≤10	7.43	35.3
Macrophage	ADSF	0	≤10	6.02	8.75
Macrophage	Noggin	0	≤10	5.78	4.3
Macrophage	Decorin	1	≤10	7.3	32.84
Macrophage	TPO	1	≤10	6.71	21.72
Monocyte	IL-1α	199	≥50	19.56	94.06
Monocyte	IL-1β	346	≥50	17.95	77.89
Monocyte	IL-1Ra	0	≤10	20.14	99.78
Monocyte	IL-18	224	≥50	18.17	80.14
Monocyte	IL-33	83	≥50	15.79	56.32
Monocyte	IL-36α	378	≥50	16.54	63.82
Monocyte	IL-36Ra	0	≤10	13.99	38.27
Monocyte	IL-2	25	25	10.59	4.24
Monocyte	IL-4	9	≤10	15.97	58.06
Monocyte	IL-13	27	27	16.15	59.91
Monocyte	IL-7	7	≤10	10.16	0
Monocyte	TSLP	0	≤10	12.69	25.31
Monocyte	IL-9	0	≤10	11.93	17.64
Monocyte	IL-15	338	≥50	16.21	60.54
Monocyte	IL-21	0	≤10	10.4	2.36
Monocyte	IL-3	170	≥50	13.93	37.69
Monocyte	IL-5	1	≤10	11.99	18.29
Monocyte	GM-CSF	446	≥50	17.09	69.29
Monocyte	IL-6	0	≤10	11.85	16.83
Monocyte	IL-11	0	≤10	11.26	10.99
Monocyte	IL-27	0	≤10	10.89	7.28
Monocyte	IL-31	0	≤10	11.31	11.51
Monocyte	LIF	7	≤10	12.31	21.43
Monocyte	OSM	0	≤10	14.24	40.79
Monocyte	CT-1	1	≤10	12.28	21.23
Monocyte	NP	0	≤10	13.21	30.51
Monocyte	IL-12	15	15	13.68	35.15
Monocyte	IL-23	0	≤10	12.08	19.16
Monocyte	IL-10	41	41	11.94	17.75
Monocyte	IL-20	0	≤10	14.72	45.56
Monocyte	IL-22	1	≤10	14.76	46
Monocyte	IL-24	0	≤10	21.69	≥100
Monocyte	IL-17A	0	≤10	15.62	54.6
Monocyte	IL-17C	0	≤10	17.76	76
Monocyte	IL-17D	0	≤10	14.98	48.18
Monocyte	IL-17E	0	≤10	17.71	75.52
Monocyte	IL-17F	0	≤10	15.88	57.16
Monocyte	IFN-α1	445	≥50	20.18	≥100
Monocyte	IFN-β	318	≥50	21.05	≥100
Monocyte	IFN-ε	2	≤10	12.89	27.28
Monocyte	IFN-κ	21	21	14.09	39.33
Monocyte	IFN-γ	124	≥50	18.98	88.22
Monocyte	IFN-λ2	0	≤10	14.29	41.28
Monocyte	LT-α1/β2	0	≤10	13.47	33.09
Monocyte	LT-α2/β1	0	≤10	14.52	43.62
Monocyte	TNF-α	262	≥50	21.68	≥100
Monocyte	OX40L	0	≤10	15.24	50.75
Monocyte	CD40L	0	≤10	15.54	53.78
Monocyte	FasL	0	≤10	18.18	80.17
Monocyte	CD30L	0	≤10	18.55	83.94
Monocyte	4-1BBL	0	≤10	13.82	36.6
Monocyte	TRAIL	9	≤10	16.33	61.68
Monocyte	RANKL	0	≤10	13.08	29.22
Monocyte	APRIL	0	≤10	13.47	33.07
Monocyte	BAFF	0	≤10	10.48	3.22
Monocyte	LIGHT	0	≤10	19.19	90.34
Monocyte	TL1A	0	≤10	12.3	21.42
Monocyte	GITRL	0	≤10	18.56	83.98
Monocyte	C5a	0	≤10	15.76	55.99
Monocyte	FLT3L	0	≤10	15.76	55.98
Monocyte	IL-34	0	≤10	18.55	83.88
Monocyte	M-CSF	110	≥50	13.82	36.56
Monocyte	G-CSF	0	≤10	14.54	43.81
Monocyte	EGF	0	≤10	12.07	19.08
Monocyte	FGF-β	0	≤10	17.74	75.79
Monocyte	PRL	0	≤10	11.69	15.31
Monocyte	Leptin	0	≤10	11.69	15.27
Monocyte	AdipoQ	0	≤10	19.32	91.65
Monocyte	ADSF	0	≤10	16.34	61.84
Monocyte	Noggin	0	≤10	19.79	96.34
Neutrophil	IL-1α	86	≥50	20.34	65.61
Neutrophil	IL-1β	115	≥50	19.41	57.76
Neutrophil	IL-18	65	≥50	24.5	≥100
Neutrophil	IL-33	0	≤10	17.42	40.87
Neutrophil	IL-36α	41	41	17.38	40.55
Neutrophil	IL-36Ra	0	≤10	17.5	41.57
Neutrophil	IL-2	0	≤10	16.53	33.34
Neutrophil	IL-4	0	≤10	18.2	47.49
Neutrophil	IL-13	0	≤10	19.26	56.45
Neutrophil	IL-7	0	≤10	17.74	43.6
Neutrophil	TSLP	0	≤10	15.46	24.21
Neutrophil	IL-9	0	≤10	14.41	15.31
Neutrophil	IL-15	43	43	20.63	68.09
Neutrophil	IL-21	0	≤10	17.57	42.16
Neutrophil	IL-3	0	≤10	17.61	42.49
Neutrophil	IL-5	0	≤10	19.75	60.56
Neutrophil	GM-CSF	14	14	20.21	64.53
Neutrophil	IL-6	0	≤10	19.97	62.48
Neutrophil	IL-11	0	≤10	16.44	32.57
Neutrophil	IL-27	0	≤10	18.75	52.14
Neutrophil	IL-31	0	≤10	16.12	29.8
Neutrophil	LIF	0	≤10	12.6	0
Neutrophil	OSM	0	≤10	14.69	17.69
Neutrophil	CT-1	0	≤10	14.54	16.42
Neutrophil	NP	0	≤10	18.65	51.27
Neutrophil	IL-12	1	≤10	21.47	75.18
Neutrophil	IL-23	0	≤10	24.6	≥100
Neutrophil	IL-Y	0	≤10	24.31	99.27
Neutrophil	IL-19	0	≤10	19.97	62.5
Neutrophil	IL-20	0	≤10	22.45	83.48
Neutrophil	IL-22	0	≤10	16.07	29.43
Neutrophil	IL-24	0	≤10	22.79	86.34
Neutrophil	IL-17A	0	≤10	17.84	44.44
Neutrophil	IL-17D	0	≤10	19.83	61.28
Neutrophil	IL-17F	0	≤10	20.29	65.17
Neutrophil	IFN-α1	46	46	29.39	≥100
Neutrophil	IFN-κ	0	≤10	21.25	73.29
Neutrophil	IFN-γ	29	29	23.05	88.53
Neutrophil	IFN-λ2	0	≤10	24.12	97.6
Neutrophil	LT-α1/β2	0	≤10	22.97	87.86
Neutrophil	LT-α2/β1	0	≤10	23.04	88.5
Neutrophil	TNF-α	44	44	20.9	70.35
Neutrophil	CD40L	0	≤10	19.13	55.38
Neutrophil	FasL	0	≤10	19.68	59.98
Neutrophil	CD27L	0	≤10	21.06	71.72
Neutrophil	4-1BBL	0	≤10	17.57	42.14
Neutrophil	TRAIL	0	≤10	24.33	99.45
Neutrophil	RANKL	0	≤10	15.55	24.97
Neutrophil	APRIL	0	≤10	20.99	71.1
Neutrophil	BAFF	0	≤10	15.16	21.7
Neutrophil	TL1A	0	≤10	21.23	73.13
Neutrophil	GITRL	0	≤10	19.05	54.68
Neutrophil	C5a	0	≤10	15.28	22.72
Neutrophil	FLT3L	0	≤10	23	88.14
Neutrophil	IL-34	0	≤10	22.31	82.31
Neutrophil	M-CSF	0	≤10	16.68	34.61
Neutrophil	G-CSF	0	≤10	24.75	≥100
Neutrophil	SCF	0	≤10	21.63	76.51
Neutrophil	EGF	0	≤10	17.86	44.62
Neutrophil	VEGF	0	≤10	18.38	49
Neutrophil	FGF-β	0	≤10	19.68	60
Neutrophil	HGF	0	≤10	20.22	64.55
Neutrophil	IGF-1	0	≤10	15.02	20.49
Neutrophil	TGF-β1	0	≤10	16.99	37.23
Neutrophil	GDNF	0	≤10	17.64	42.69
Neutrophil	PSPN	0	≤10	20.32	65.46
Neutrophil	PRL	0	≤10	17.81	44.15
Neutrophil	Leptin	0	≤10	17.23	39.27
Neutrophil	AdipoQ	0	≤10	24.13	97.74
Neutrophil	ADSF	0	≤10	16.4	32.24
Neutrophil	Noggin	0	≤10	17.14	38.51
Neutrophil	Decorin	0	≤10	20.55	67.35
Neutrophil	TPO	0	≤10	18.92	53.55
Mast cell	IL-1α	15	15	18.2	69.68
Mast cell	IL-1β	14	14	18.23	69.96
Mast cell	IL-1Ra	0	≤10	13.3	22.23
Mast cell	IL-18	23	23	23.67	≥100
Mast cell	IL-33	0	≤10	18.58	73.42
Mast cell	IL-36α	12	12	21.95	≥100
Mast cell	IL-36Ra	0	≤10	14.64	35.21
Mast cell	IL-2	5	≤10	12.95	18.89
Mast cell	IL-4	0	≤10	16.7	55.16
Mast cell	IL-13	0	≤10	15.51	43.64
Mast cell	IL-7	0	≤10	15.64	44.93
Mast cell	TSLP	3	≤10	14.75	36.35
Mast cell	IL-9	0	≤10	12.21	11.68
Mast cell	IL-15	36	36	16.76	55.79
Mast cell	IL-21	1	≤10	16.08	49.19
Mast cell	IL-3	47	47	16.15	49.85
Mast cell	IL-5	10	≤10	19.69	84.11
Mast cell	GM-CSF	13	13	18.98	77.23
Mast cell	IL-6	0	≤10	16.06	48.96
Mast cell	IL-11	0	≤10	17.51	63.02
Mast cell	IL-27	0	≤10	18.72	74.76
Mast cell	IL-30	0	≤10	15.5	43.56
Mast cell	IL-31	0	≤10	17.14	59.48
Mast cell	LIF	0	≤10	12.57	15.23
Mast cell	OSM	0	≤10	15.01	38.81
Mast cell	CT-1	0	≤10	14.19	30.92
Mast cell	IL-23	0	≤10	15.21	40.72
Mast cell	IL-Y	0	≤10	12.79	17.3
Mast cell	IL-10	0	≤10	13.38	23.06
Mast cell	IL-19	3	≤10	18.1	68.77
Mast cell	IL-20	3	≤10	17.5	62.88
Mast cell	IL-22	0	≤10	12.91	18.47
Mast cell	IL-24	0	≤10	12.4	13.61
Mast cell	IL-17A	0	≤10	11	0
Mast cell	IL-17C	0	≤10	12.52	14.71
Mast cell	IL-17D	0	≤10	13.19	21.24
Mast cell	IL-17E	27	27	19.1	78.39
Mast cell	IL-17F	0	≤10	14.62	35.08
Mast cell	IFN-α1	115	≥50	20.79	94.78
Mast cell	IFN-β	67	≥50	22.77	≥100
Mast cell	IFN-ε	16	16	15.07	39.44
Mast cell	IFN-κ	10	≤10	17.64	64.3
Mast cell	IFN-γ	28	28	19.89	86.03
Mast cell	LT-α1/β2	1	≤10	17.09	58.98
Mast cell	TNF-α	3	≤10	16.79	56.03
Mast cell	OX40L	0	≤10	13.6	25.18
Mast cell	CD40L	7	≤10	19.6	83.22
Mast cell	FasL	3	≤10	16.42	52.48
Mast cell	CD30L	1	≤10	12.86	18
Mast cell	4-1BBL	10	≤10	20.78	94.63
Mast cell	TRAIL	13	13	21.06	97.37
Mast cell	RANKL	4	≤10	21.25	99.19
Mast cell	TWEAK	1	≤10	16.86	56.73
Mast cell	APRIL	0	≤10	16.5	53.27
Mast cell	BAFF	0	≤10	13.95	28.53
Mast cell	LIGHT	7	≤10	20.32	90.24
Mast cell	TL1A	0	≤10	17.3	60.98
Mast cell	C3a	0	≤10	13.03	19.7
Mast cell	C5a	0	≤10	14.15	30.53
Mast cell	FLT3L	0	≤10	15.22	40.89
Mast cell	IL-34	0	≤10	14.28	31.74
Mast cell	M-CSF	25	25	18.7	74.57
Mast cell	G-CSF	0	≤10	14.91	37.85
Mast cell	SCF	4	≤10	21.67	≥100
Mast cell	EGF	0	≤10	12.99	19.3
Mast cell	FGF-β	11	11	19.17	79.09
Mast cell	HGF	0	≤10	16.33	51.6
Mast cell	IGF-1	1	≤10	16.83	56.4
Mast cell	TGF-β1	7	≤10	19.5	82.33
Mast cell	GDNF	0	≤10	14.14	30.36
Mast cell	PSPN	0	≤10	14.65	35.35
Mast cell	PRL	0	≤10	14.75	36.35
Mast cell	Leptin	0	≤10	17.18	59.81
Mast cell	AdipoQ	11	11	20.25	89.59
Mast cell	ADSF	0	≤10	12.63	15.8
Mast cell	Noggin	6	≤10	20.85	95.34
Mast cell	TPO	1	≤10	16.37	51.96
