# Supplementary material for: Dictionary of immune responses to cytokines at single-cell resolution
Source: Nature. 2023 Dec 6;625(7994):377–84. doi: 10.1038/s41586-023-06816-9 (PMC10781646; doi:10.1038/s41586-023-06816-9)
Supplement: Supplementary file 14 — Source Data Fig. 2 [file 41586_2023_6816_MOESM14_ESM.xlsx]

## Sheet: Fig2a-Heatmaps
IFN-β
	B cell	CD4+ T cell	CD8+ T cell	Treg	NK cell	pDC	MigDC
Ifit3	3.43251	3.28632	2.99552	3.31593	2.34773	0.856331	2.5101
Phf11b	2.91394	2.5938	2.32555	2.28581	2.46412	1.96126	1.57979
Plac8	1.96601	0.392233	2.35624	0.491306	0.805116	0.845508	1.15429
Ifi47	2.34208	1.66068	1.29169	1.92746	1.51125	1.24436	1.74714
Rnf213	2.25821	2.21436	2.09517	2.19498	1.89796	1.85277	2.32911
Ms4a4c	2.32294	1.41917	1.41645	1.89694	1.24434	1.20064	1.31815
Isg15	3.09553	3.60165	3.61122	3.41978	3.41267	3.09525	3.31944
Slfn5	2.80733	3.01771	2.47656	2.42494	1.79054	2.27874	2.63402
Ifi27l2a	2.28443	2.65776	2.18712	1.92007	1.05976	1.81339	1.64979
Usp18	2.10513	2.54534	2.03394	2.10316	2.15189	1.55235	1.66201
Ly6a	1.3571	2.49205	2.20868	1.56161	1.37928	1.55128	0.390196
Ifit1	1.7754	2.9493	2.63739	3.13853	2.00307	0.673866	3.18696
Isg20	2.75238	3.00327	2.71265	2.84751	2.22506	2.05738	1.48328
Iigp1	0.310458	2.3624	1.61452	2.34423	0.823318	1.45165	0.75315
Samhd1	1.59499	2.33329	2.24457	2.30036	1.75604	1.27811	1.53665
Gzmb	-0.0221454	0.0324668	0.496768	0.233152	3.7995	0.0630999	-0.0136643
Bst2	2.84491	2.98571	2.81572	2.94706	3.31531	0.25116	1.63001
Ccl4	-0.0484806	-0.0913948	-0.169886	-0.0698721	3.12176	-0.426906	0.582421
Ccl3	-0.0570787	-0.0112333	-0.1036	-0.0571174	2.81236	-0.227008	0.155965
Ifi204	0.251725	0.539844	0.466099	0.488581	2.6578	1.52767	1.90615
Zbp1	2.27227	2.10777	2.2778	2.22519	2.46535	1.96823	1.47358
Xcl1	-0.0211012	-0.0735596	0.383174	-0.321305	2.34405	0.00824487	0.123976
Ppa1	1.57163	1.80992	1.98505	1.88947	2.27446	0.870123	0.412659
Ifitm3	3.47926	2.42073	1.94089	1.70568	2.55762	3.78439	2.77386
Sct	0	0.0673964	0.021876	-0.00388291	0.032504	2.67737	0.78584
Irf7	2.29889	2.06614	2.21618	2.03827	1.71887	2.31232	2.16972
Ifi203	1.84433	2.04908	1.83388	1.97394	1.93737	2.08472	1.78215
Cxcl10	1.23844	1.35492	1.35468	2.97665	3.35727	1.09908	3.09289
Rsad2	1.67393	2.35542	2.30412	2.04953	1.66524	1.09238	3.22269
Ifit2	2.28975	1.33531	1.10308	1.13168	1.36039	0.930199	2.65561
IL-1β
	B cell	CD4+ T cell	CD8+ T cell	Treg	NK cell	pDC	MigDC
Zfp36l2	1.43618	0.245218	0.343649	0.239077	0.460831	1.0125	0.11581
Ccnd3	1.21934	0.171572	0.181043	-0.08805	0.173546	0.576894	-0.207583
Igfbp4	0.174631	2.06422	2.22893	0.528213	0.095246	0.123389	0.763995
Ly6a	0.864943	2.10932	1.41975	1.35862	0.120574	0.441788	0.210421
Socs3	0.704575	1.69559	1.45825	1.5555	0.134919	0.904262	0.104165
Ndrg3	-0.00865954	1.5148	0.535868	0.816025	-0.0821648	-0.0953323	-0.0442369
Arid5b	-0.463475	1.35643	0.857632	1.06866	0.248633	-0.0975671	0.0249579
Apobec3	0.244268	0.92966	1.09201	0.54157	0.538152	0.0171698	-0.0999005
Gadd45g	-0.0372812	1.09154	0.969532	0.70195	0.267082	-0.0249347	0.294559
Tnfrsf9	0.0253087	-0.0345463	0.024078	2.80837	0.56529	0.0227595	-0.0412158
Crem	-0.00210464	0.480755	0.374158	1.6817	1.40211	0.0848138	0.684971
Sdf4	0.248141	0.397767	0.228618	1.64244	0.240005	0.13165	0.180453
Odc1	0.550157	0.269285	0.0598341	1.623	0.341067	0.140858	0.464
Stat3	0.502637	0.914322	0.820216	1.53489	0.836067	0.336512	0.127622
Ifngr1	0.0374641	1.03591	1.03409	1.47918	1.77906	-0.224205	0.210419
Sh2d2a	0.21674	0.133674	0.27089	-0.232121	1.22922	0.0455161	-0.0459664
Vps37b	0.24644	0.403603	0.292519	0.753337	1.18105	-0.0622439	0.0634403
Txnip	0.0754277	0.547862	0.612836	0.299123	1.11254	0.209218	0.0244431
Serpinb6b	0.269577	0.00129068	0.319638	0.467256	1.09985	0.162743	0.405862
Fkbp5	0.445309	0.103147	0.401967	-0.166471	0.0447888	1.53471	0.355215
Gpr171	0.441679	0.449181	0.624105	0.248334	0.786363	1.08111	-0.0329107
Klf13	0.317055	0.360707	0.210353	0.142524	0.182693	1.06245	0.187837
Cd82	0.120316	0.131463	0.344339	-0.0579628	-0.0260261	0.988113	0.098649
Srgn	-0.205782	0.151959	-0.158599	0.580715	0.468006	0.949305	0.814549
Cytip	0.360477	0.38163	0.49009	0.73909	0.205061	0.704202	2.23413
Ccl17	0.0393331	0.0098115	-0.0127054	0.149067	0.0924069	0.170723	1.98386
Pkib	0.34372	-0.0356203	-0.0269969	-0.0224762	0.0640029	0.442175	1.98217
Nr4a3	0.106453	-0.11156	-0.0571237	-0.119872	0.108614	-0.0299948	1.46114
Ccr7	-0.719624	-0.0249476	-0.0178807	0.844954	-0.00967448	0.0504019	1.40683
Slc27a3	-0.0181388	-0.0107962	-0.00823853	-0.0276238	-0.0128005	-0.000909571	1.26725
TNF-α
	B cell	CD4+ T cell	CD8+ T cell	Treg	NK cell	pDC	MigDC
Sorl1	0.845959	0.0313961	0.0332607	0.0563762	-0.160722	0.306453	-0.168354
Acp5	0.664165	0.115457	-0.263288	-0.198449	-0.085724	-0.0389926	-0.127115
Napsa	0.652162	0.0217758	-0.0245907	0.0457426	0.108333	0.40435	0.492415
Mrpl52	0.564101	0.424455	0.0712852	0.142007	0.178074	0.0798156	0.228526
Ly6a	0.486359	1.74031	1.12451	0.830746	-0.0442407	0.905067	0.104983
Igfbp4	0.200064	1.41404	1.60875	0.353543	0.204961	-0.0998935	0.285413
Apobec3	0.275296	1.04807	0.904248	0.467127	0.708466	0.204617	0.0242094
Socs3	0.145392	0.948237	0.407439	0.414011	-0.0918371	0.358874	0.0373088
Ly6e	0.224062	0.917919	0.614649	0.514716	0.746239	0.0738675	-0.023686
Ccnd3	0.719812	0.616423	0.291991	0.145314	-0.193421	0.194324	-0.151392
Odc1	-0.0330271	0.943612	0.151344	1.85622	1.29484	0.233561	-0.116404
Tnfrsf9	-0.0210318	-0.0436941	0.342505	1.82988	1.02855	0.048294	-0.0056292
Tnfrsf4	0.0433111	1.23599	0.20436	1.52321	0.00905509	-0.00702901	-0.19268
Tnfrsf18	0.127889	0.539556	0.350977	1.41066	0.667923	-0.0223424	0.00848199
Nfkbia	0.270725	0.929478	0.950927	1.3934	1.19348	1.19464	0.933312
Batf	-0.168638	0.268958	0.358233	1.21245	0.527269	0.224669	0.123636
Eif5a	0.148554	0.542667	0.68934	0.742129	0.531899	0.469438	0.00757151
Relb	-0.0555121	0.455038	0.615979	0.878915	0.644821	0.448956	-0.223532
Serpina3g	0.186321	-0.106754	0.217713	0.16411	1.54021	0.59992	0.372588
Nfkb2	-0.153202	0.587215	0.588404	0.729602	1.01027	0.398486	0.371445
Cd82	0.0396052	0.519431	0.47199	0.666092	0.971398	1.12067	0.793774
Icam1	0.173862	0.276119	0.452271	0.898387	1.0398	1.11896	0.290671
Kdr	0	-0.0065104	-0.00214541	0	-0.0254148	1.01436	-0.0029354
Igkc	-0.130845	-0.313624	-0.223561	0.16906	-0.327692	0.999231	-0.234747
Gpm6b	-0.0225527	-0.0798015	-0.0265828	-0.316708	-0.0576688	0.995919	0.00389393
Zfp36l2	0.67395	0.455926	0.165851	0.472199	0.105593	0.816774	0.014611
Ccl17	-0.0754967	0.0324551	-0.0127054	-0.0435574	-0.0136681	0.0110553	1.5022
Ifitm2	-0.0321911	0.0239849	-0.0670929	0.416504	0.342028	0.137683	1.48133
Birc5	0.0248634	-0.0432087	0.0521715	0.30513	0.108562	0.657928	1.37812
Serpinb9	-0.0167991	0.127842	0.0810597	0.200556	0.724367	0.125895	1.33209
Ccl22	0.0123237	-0.0553585	0.100017	-0.0272632	0.148548	0.159645	1.27415
Cytip	-0.197406	0.165513	-0.00878709	0.267136	-0.088046	0.121097	1.23148

## Sheet: Fig2b-DEGs-Shared-Unique
Cytokine	Row	Cell type combinations	Number of DEGs
IFN-α1	1	B cell	135
IFN-α1	2	CD4+ T cell	16
IFN-α1	3	CD8+ T cell	22
IFN-α1	4	Treg	18
IFN-α1	5	NK cell	131
IFN-α1	6	pDC	234
IFN-α1	7	MigDC	55
IFN-α1	8	B cell, MigDC, NK cell, pDC, CD4+ T cell, CD8+ T cell, Treg	85
IFN-α1	9	NK cell, CD8+ T cell	11
IFN-α1	10	CD4+ T cell, CD8+ T cell	8
IFN-α1	11	NK cell, CD8+ T cell, Treg	1
IFN-α1	12	B cell, NK cell	30
IFN-α1	13	MigDC, pDC	22
IFN-α1	14	NK cell, pDC	31
IFN-α1	15	B cell, NK cell, CD8+ T cell	6
IFN-α1	16	B cell, NK cell, CD4+ T cell, CD8+ T cell	2
IFN-α1	17	B cell, CD8+ T cell	3
IFN-α1	18	CD4+ T cell, CD8+ T cell, Treg	4
IFN-α1	19	NK cell, Treg	4
IFN-α1	20	B cell, CD4+ T cell, CD8+ T cell	1
IFN-α1	21	pDC, CD4+ T cell	2
IFN-α1	22	NK cell, pDC, CD8+ T cell	3
IFN-β	1	B cell	67
IFN-β	2	CD4+ T cell	13
IFN-β	3	CD8+ T cell	25
IFN-β	4	Treg	15
IFN-β	5	NK cell	178
IFN-β	6	pDC	145
IFN-β	7	MigDC	44
IFN-β	8	B cell, MigDC, NK cell, pDC, CD4+ T cell, CD8+ T cell, Treg	77
IFN-β	9	NK cell, CD8+ T cell	9
IFN-β	10	CD4+ T cell, CD8+ T cell	5
IFN-β	11	NK cell, CD8+ T cell, Treg	2
IFN-β	12	B cell, NK cell	27
IFN-β	13	MigDC, pDC	15
IFN-β	14	NK cell, pDC	22
IFN-β	15	B cell, NK cell, CD8+ T cell	5
IFN-β	16	B cell, NK cell, CD4+ T cell, CD8+ T cell	3
IFN-β	17	B cell, CD8+ T cell	4
IFN-β	18	CD4+ T cell, CD8+ T cell, Treg	3
IFN-β	19	NK cell, Treg	0
IFN-β	20	B cell, CD4+ T cell, CD8+ T cell	1
IFN-β	21	pDC, CD4+ T cell	1
IFN-β	22	NK cell, pDC, CD8+ T cell	0
IFN-κ	1	B cell	18
IFN-κ	2	CD4+ T cell	0
IFN-κ	3	CD8+ T cell	4
IFN-κ	4	Treg	2
IFN-κ	5	NK cell	40
IFN-κ	6	pDC	83
IFN-κ	7	MigDC	2
IFN-κ	8	B cell, MigDC, NK cell, pDC, CD4+ T cell, CD8+ T cell, Treg	1
IFN-κ	9	NK cell, CD8+ T cell	0
IFN-κ	10	CD4+ T cell, CD8+ T cell	0
IFN-κ	11	NK cell, CD8+ T cell, Treg	0
IFN-κ	12	B cell, NK cell	1
IFN-κ	13	MigDC, pDC	0
IFN-κ	14	NK cell, pDC	5
IFN-κ	15	B cell, NK cell, CD8+ T cell	0
IFN-κ	16	B cell, NK cell, CD4+ T cell, CD8+ T cell	0
IFN-κ	17	B cell, CD8+ T cell	2
IFN-κ	18	CD4+ T cell, CD8+ T cell, Treg	0
IFN-κ	19	NK cell, Treg	2
IFN-κ	20	B cell, CD4+ T cell, CD8+ T cell	0
IFN-κ	21	pDC, CD4+ T cell	0
IFN-κ	22	NK cell, pDC, CD8+ T cell	0
IFN-γ	1	B cell	48
IFN-γ	2	CD4+ T cell	15
IFN-γ	3	CD8+ T cell	3
IFN-γ	4	Treg	2
IFN-γ	5	NK cell	104
IFN-γ	6	pDC	35
IFN-γ	7	MigDC	36
IFN-γ	8	B cell, MigDC, NK cell, pDC, CD4+ T cell, CD8+ T cell, Treg	0
IFN-γ	9	NK cell, CD8+ T cell	0
IFN-γ	10	CD4+ T cell, CD8+ T cell	2
IFN-γ	11	NK cell, CD8+ T cell, Treg	0
IFN-γ	12	B cell, NK cell	2
IFN-γ	13	MigDC, pDC	4
IFN-γ	14	NK cell, pDC	1
IFN-γ	15	B cell, NK cell, CD8+ T cell	0
IFN-γ	16	B cell, NK cell, CD4+ T cell, CD8+ T cell	0
IFN-γ	17	B cell, CD8+ T cell	0
IFN-γ	18	CD4+ T cell, CD8+ T cell, Treg	0
IFN-γ	19	NK cell, Treg	0
IFN-γ	20	B cell, CD4+ T cell, CD8+ T cell	2
IFN-γ	21	pDC, CD4+ T cell	0
IFN-γ	22	NK cell, pDC, CD8+ T cell	0
IL-1α	1	B cell	2
IL-1α	2	CD4+ T cell	24
IL-1α	3	CD8+ T cell	46
IL-1α	4	Treg	48
IL-1α	5	NK cell	22
IL-1α	6	pDC	55
IL-1α	7	MigDC	169
IL-1α	8	B cell, MigDC, NK cell, pDC, CD4+ T cell, CD8+ T cell, Treg	0
IL-1α	9	NK cell, CD8+ T cell	1
IL-1α	10	CD4+ T cell, CD8+ T cell	13
IL-1α	11	NK cell, CD8+ T cell, Treg	0
IL-1α	12	B cell, NK cell	1
IL-1α	13	MigDC, pDC	13
IL-1α	14	NK cell, pDC	2
IL-1α	15	B cell, NK cell, CD8+ T cell	0
IL-1α	16	B cell, NK cell, CD4+ T cell, CD8+ T cell	0
IL-1α	17	B cell, CD8+ T cell	0
IL-1α	18	CD4+ T cell, CD8+ T cell, Treg	9
IL-1α	19	NK cell, Treg	2
IL-1α	20	B cell, CD4+ T cell, CD8+ T cell	0
IL-1α	21	pDC, CD4+ T cell	1
IL-1α	22	NK cell, pDC, CD8+ T cell	0
IL-1β	1	B cell	0
IL-1β	2	CD4+ T cell	15
IL-1β	3	CD8+ T cell	20
IL-1β	4	Treg	43
IL-1β	5	NK cell	12
IL-1β	6	pDC	85
IL-1β	7	MigDC	92
IL-1β	8	B cell, MigDC, NK cell, pDC, CD4+ T cell, CD8+ T cell, Treg	0
IL-1β	9	NK cell, CD8+ T cell	0
IL-1β	10	CD4+ T cell, CD8+ T cell	10
IL-1β	11	NK cell, CD8+ T cell, Treg	0
IL-1β	12	B cell, NK cell	0
IL-1β	13	MigDC, pDC	5
IL-1β	14	NK cell, pDC	0
IL-1β	15	B cell, NK cell, CD8+ T cell	0
IL-1β	16	B cell, NK cell, CD4+ T cell, CD8+ T cell	0
IL-1β	17	B cell, CD8+ T cell	0
IL-1β	18	CD4+ T cell, CD8+ T cell, Treg	6
IL-1β	19	NK cell, Treg	3
IL-1β	20	B cell, CD4+ T cell, CD8+ T cell	0
IL-1β	21	pDC, CD4+ T cell	0
IL-1β	22	NK cell, pDC, CD8+ T cell	0
IL-18	1	B cell	27
IL-18	2	CD4+ T cell	12
IL-18	3	CD8+ T cell	7
IL-18	4	Treg	16
IL-18	5	NK cell	898
IL-18	6	pDC	48
IL-18	7	MigDC	102
IL-18	8	B cell, MigDC, NK cell, pDC, CD4+ T cell, CD8+ T cell, Treg	0
IL-18	9	NK cell, CD8+ T cell	121
IL-18	10	CD4+ T cell, CD8+ T cell	2
IL-18	11	NK cell, CD8+ T cell, Treg	21
IL-18	12	B cell, NK cell	1
IL-18	13	MigDC, pDC	7
IL-18	14	NK cell, pDC	2
IL-18	15	B cell, NK cell, CD8+ T cell	2
IL-18	16	B cell, NK cell, CD4+ T cell, CD8+ T cell	1
IL-18	17	B cell, CD8+ T cell	0
IL-18	18	CD4+ T cell, CD8+ T cell, Treg	2
IL-18	19	NK cell, Treg	17
IL-18	20	B cell, CD4+ T cell, CD8+ T cell	1
IL-18	21	pDC, CD4+ T cell	2
IL-18	22	NK cell, pDC, CD8+ T cell	2
IL-36α	1	B cell	5
IL-36α	2	CD4+ T cell	141
IL-36α	3	CD8+ T cell	186
IL-36α	4	Treg	54
IL-36α	5	NK cell	3
IL-36α	6	pDC	150
IL-36α	7	MigDC	49
IL-36α	8	B cell, MigDC, NK cell, pDC, CD4+ T cell, CD8+ T cell, Treg	0
IL-36α	9	NK cell, CD8+ T cell	1
IL-36α	10	CD4+ T cell, CD8+ T cell	103
IL-36α	11	NK cell, CD8+ T cell, Treg	1
IL-36α	12	B cell, NK cell	0
IL-36α	13	MigDC, pDC	17
IL-36α	14	NK cell, pDC	0
IL-36α	15	B cell, NK cell, CD8+ T cell	0
IL-36α	16	B cell, NK cell, CD4+ T cell, CD8+ T cell	0
IL-36α	17	B cell, CD8+ T cell	0
IL-36α	18	CD4+ T cell, CD8+ T cell, Treg	19
IL-36α	19	NK cell, Treg	3
IL-36α	20	B cell, CD4+ T cell, CD8+ T cell	2
IL-36α	21	pDC, CD4+ T cell	17
IL-36α	22	NK cell, pDC, CD8+ T cell	0
IL-2	1	B cell	2
IL-2	2	CD4+ T cell	6
IL-2	3	CD8+ T cell	166
IL-2	4	Treg	42
IL-2	5	NK cell	361
IL-2	6	pDC	36
IL-2	7	MigDC	0
IL-2	8	B cell, MigDC, NK cell, pDC, CD4+ T cell, CD8+ T cell, Treg	0
IL-2	9	NK cell, CD8+ T cell	290
IL-2	10	CD4+ T cell, CD8+ T cell	3
IL-2	11	NK cell, CD8+ T cell, Treg	77
IL-2	12	B cell, NK cell	0
IL-2	13	MigDC, pDC	0
IL-2	14	NK cell, pDC	2
IL-2	15	B cell, NK cell, CD8+ T cell	0
IL-2	16	B cell, NK cell, CD4+ T cell, CD8+ T cell	1
IL-2	17	B cell, CD8+ T cell	0
IL-2	18	CD4+ T cell, CD8+ T cell, Treg	1
IL-2	19	NK cell, Treg	5
IL-2	20	B cell, CD4+ T cell, CD8+ T cell	0
IL-2	21	pDC, CD4+ T cell	1
IL-2	22	NK cell, pDC, CD8+ T cell	6
IL-4	1	B cell	346
IL-4	2	CD4+ T cell	44
IL-4	3	CD8+ T cell	80
IL-4	4	Treg	4
IL-4	5	NK cell	140
IL-4	6	pDC	10
IL-4	7	MigDC	7
IL-4	8	B cell, MigDC, NK cell, pDC, CD4+ T cell, CD8+ T cell, Treg	0
IL-4	9	NK cell, CD8+ T cell	28
IL-4	10	CD4+ T cell, CD8+ T cell	30
IL-4	11	NK cell, CD8+ T cell, Treg	0
IL-4	12	B cell, NK cell	67
IL-4	13	MigDC, pDC	1
IL-4	14	NK cell, pDC	0
IL-4	15	B cell, NK cell, CD8+ T cell	62
IL-4	16	B cell, NK cell, CD4+ T cell, CD8+ T cell	54
IL-4	17	B cell, CD8+ T cell	41
IL-4	18	CD4+ T cell, CD8+ T cell, Treg	1
IL-4	19	NK cell, Treg	0
IL-4	20	B cell, CD4+ T cell, CD8+ T cell	23
IL-4	21	pDC, CD4+ T cell	0
IL-4	22	NK cell, pDC, CD8+ T cell	0
IL-7	1	B cell	25
IL-7	2	CD4+ T cell	67
IL-7	3	CD8+ T cell	137
IL-7	4	Treg	2
IL-7	5	NK cell	15
IL-7	6	pDC	8
IL-7	7	MigDC	0
IL-7	8	B cell, MigDC, NK cell, pDC, CD4+ T cell, CD8+ T cell, Treg	0
IL-7	9	NK cell, CD8+ T cell	2
IL-7	10	CD4+ T cell, CD8+ T cell	59
IL-7	11	NK cell, CD8+ T cell, Treg	0
IL-7	12	B cell, NK cell	0
IL-7	13	MigDC, pDC	0
IL-7	14	NK cell, pDC	1
IL-7	15	B cell, NK cell, CD8+ T cell	0
IL-7	16	B cell, NK cell, CD4+ T cell, CD8+ T cell	0
IL-7	17	B cell, CD8+ T cell	4
IL-7	18	CD4+ T cell, CD8+ T cell, Treg	5
IL-7	19	NK cell, Treg	0
IL-7	20	B cell, CD4+ T cell, CD8+ T cell	10
IL-7	21	pDC, CD4+ T cell	1
IL-7	22	NK cell, pDC, CD8+ T cell	0
IL-15	1	B cell	11
IL-15	2	CD4+ T cell	9
IL-15	3	CD8+ T cell	104
IL-15	4	Treg	18
IL-15	5	NK cell	379
IL-15	6	pDC	138
IL-15	7	MigDC	0
IL-15	8	B cell, MigDC, NK cell, pDC, CD4+ T cell, CD8+ T cell, Treg	1
IL-15	9	NK cell, CD8+ T cell	272
IL-15	10	CD4+ T cell, CD8+ T cell	4
IL-15	11	NK cell, CD8+ T cell, Treg	51
IL-15	12	B cell, NK cell	2
IL-15	13	MigDC, pDC	0
IL-15	14	NK cell, pDC	9
IL-15	15	B cell, NK cell, CD8+ T cell	1
IL-15	16	B cell, NK cell, CD4+ T cell, CD8+ T cell	1
IL-15	17	B cell, CD8+ T cell	2
IL-15	18	CD4+ T cell, CD8+ T cell, Treg	2
IL-15	19	NK cell, Treg	4
IL-15	20	B cell, CD4+ T cell, CD8+ T cell	1
IL-15	21	pDC, CD4+ T cell	3
IL-15	22	NK cell, pDC, CD8+ T cell	18
IL-3	1	B cell	0
IL-3	2	CD4+ T cell	0
IL-3	3	CD8+ T cell	0
IL-3	4	Treg	1
IL-3	5	NK cell	0
IL-3	6	pDC	396
IL-3	7	MigDC	52
IL-3	8	B cell, MigDC, NK cell, pDC, CD4+ T cell, CD8+ T cell, Treg	0
IL-3	9	NK cell, CD8+ T cell	0
IL-3	10	CD4+ T cell, CD8+ T cell	0
IL-3	11	NK cell, CD8+ T cell, Treg	0
IL-3	12	B cell, NK cell	0
IL-3	13	MigDC, pDC	12
IL-3	14	NK cell, pDC	0
IL-3	15	B cell, NK cell, CD8+ T cell	0
IL-3	16	B cell, NK cell, CD4+ T cell, CD8+ T cell	0
IL-3	17	B cell, CD8+ T cell	0
IL-3	18	CD4+ T cell, CD8+ T cell, Treg	0
IL-3	19	NK cell, Treg	0
IL-3	20	B cell, CD4+ T cell, CD8+ T cell	0
IL-3	21	pDC, CD4+ T cell	0
IL-3	22	NK cell, pDC, CD8+ T cell	0
GM-CSF	1	B cell	12
GM-CSF	2	CD4+ T cell	1
GM-CSF	3	CD8+ T cell	1
GM-CSF	4	Treg	0
GM-CSF	5	NK cell	9
GM-CSF	6	pDC	60
GM-CSF	7	MigDC	294
GM-CSF	8	B cell, MigDC, NK cell, pDC, CD4+ T cell, CD8+ T cell, Treg	0
GM-CSF	9	NK cell, CD8+ T cell	0
GM-CSF	10	CD4+ T cell, CD8+ T cell	0
GM-CSF	11	NK cell, CD8+ T cell, Treg	0
GM-CSF	12	B cell, NK cell	0
GM-CSF	13	MigDC, pDC	4
GM-CSF	14	NK cell, pDC	2
GM-CSF	15	B cell, NK cell, CD8+ T cell	0
GM-CSF	16	B cell, NK cell, CD4+ T cell, CD8+ T cell	0
GM-CSF	17	B cell, CD8+ T cell	0
GM-CSF	18	CD4+ T cell, CD8+ T cell, Treg	0
GM-CSF	19	NK cell, Treg	0
GM-CSF	20	B cell, CD4+ T cell, CD8+ T cell	0
GM-CSF	21	pDC, CD4+ T cell	0
GM-CSF	22	NK cell, pDC, CD8+ T cell	0
TNF-α	1	B cell	8
TNF-α	2	CD4+ T cell	15
TNF-α	3	CD8+ T cell	13
TNF-α	4	Treg	28
TNF-α	5	NK cell	36
TNF-α	6	pDC	90
TNF-α	7	MigDC	63
TNF-α	8	B cell, MigDC, NK cell, pDC, CD4+ T cell, CD8+ T cell, Treg	0
TNF-α	9	NK cell, CD8+ T cell	2
TNF-α	10	CD4+ T cell, CD8+ T cell	3
TNF-α	11	NK cell, CD8+ T cell, Treg	1
TNF-α	12	B cell, NK cell	0
TNF-α	13	MigDC, pDC	6
TNF-α	14	NK cell, pDC	4
TNF-α	15	B cell, NK cell, CD8+ T cell	0
TNF-α	16	B cell, NK cell, CD4+ T cell, CD8+ T cell	0
TNF-α	17	B cell, CD8+ T cell	0
TNF-α	18	CD4+ T cell, CD8+ T cell, Treg	1
TNF-α	19	NK cell, Treg	7
TNF-α	20	B cell, CD4+ T cell, CD8+ T cell	0
TNF-α	21	pDC, CD4+ T cell	1
TNF-α	22	NK cell, pDC, CD8+ T cell	0

## Sheet: Fig2c-GPs
Cytokine	Cell type	GP	Effect size	FDR
IFN-α1	B cell	IFN_GP01	0.362329	5.85438e-14
IFN-α1	B cell	IFN_GP12	0.331988	1.73271e-08
IFN-α1	B cell	IFN_GP20	0.160479	0.00428898
IFN-α1	B cell	IFN_GP25	0.0474777	1.76677e-13
IFN-α1	B cell	IFN_GP27	2.02028	3.87726e-30
IFN-α1	B cell	IFN_GP28	0.0970543	6.81939e-17
IFN-α1	B cell	IFN_GP32	3.86602	2.78789e-27
IFN-α1	B cell	IFN_GP33	0.295486	2.45748e-23
IFN-α1	B cell	IFN_GP34	1.32922	1.04641e-30
IFN-α1	B cell	IFN_GP36	0.505087	3.73346e-10
IFN-α1	cDC1	IFN_GP01	0.198788	4.63095e-06
IFN-α1	cDC1	IFN_GP12	0.255714	6.39838e-05
IFN-α1	cDC1	IFN_GP17	0.181337	2.10261e-13
IFN-α1	cDC1	IFN_GP27	0.291446	4.54402e-18
IFN-α1	cDC1	IFN_GP28	3.66613	3.19862e-27
IFN-α1	cDC1	IFN_GP33	1.29778	2.09173e-23
IFN-α1	cDC1	IFN_GP34	4.57516	2.00155e-27
IFN-α1	cDC1	IFN_GP36	1.06888	7.1415e-20
IFN-α1	cDC2	IFN_GP01	0.255863	1.49874e-09
IFN-α1	cDC2	IFN_GP12	0.20683	0.000118035
IFN-α1	cDC2	IFN_GP17	0.321187	0.00273435
IFN-α1	cDC2	IFN_GP25	1.08683	0.00476057
IFN-α1	cDC2	IFN_GP27	1.49486	1.02402e-28
IFN-α1	cDC2	IFN_GP28	6.42864	2.54062e-28
IFN-α1	cDC2	IFN_GP33	2.05577	3.84675e-26
IFN-α1	cDC2	IFN_GP34	1.51395	2.68042e-30
IFN-α1	cDC2	IFN_GP36	0.582658	5.54279e-07
IFN-α1	ILC	IFN_GP01	2.1994	4.16248e-07
IFN-α1	ILC	IFN_GP27	1.4939	3.07917e-07
IFN-α1	ILC	IFN_GP28	0.259181	0.00816929
IFN-α1	ILC	IFN_GP33	0.320387	0.0267772
IFN-α1	ILC	IFN_GP34	0.841339	0.000259718
IFN-α1	Langerhans	IFN_GP01	0.117685	0.00870353
IFN-α1	Langerhans	IFN_GP12	0.0667296	0.0358919
IFN-α1	Langerhans	IFN_GP27	0.872895	4.98009e-13
IFN-α1	Langerhans	IFN_GP33	0.589285	1.18522e-10
IFN-α1	Langerhans	IFN_GP34	0.492086	2.51551e-07
IFN-α1	Macrophage	IFN_GP01	0.232141	3.07616e-10
IFN-α1	Macrophage	IFN_GP12	0.319025	0.0274737
IFN-α1	Macrophage	IFN_GP17	4.27268	3.03611e-07
IFN-α1	Macrophage	IFN_GP25	0.103567	0.000210015
IFN-α1	Macrophage	IFN_GP27	0.511075	6.65984e-16
IFN-α1	Macrophage	IFN_GP28	0.629774	4.07435e-18
IFN-α1	Macrophage	IFN_GP30	0.0976963	1.4627e-06
IFN-α1	Macrophage	IFN_GP33	2.19892	2.78789e-27
IFN-α1	Macrophage	IFN_GP34	1.761	5.26912e-24
IFN-α1	Macrophage	IFN_GP36	0.316301	0.0454354
IFN-α1	Mast cell	IFN_GP01	0.664956	6.41873e-06
IFN-α1	Mast cell	IFN_GP12	0.142572	0.00862437
IFN-α1	Mast cell	IFN_GP27	2.37469	4.44994e-08
IFN-α1	Mast cell	IFN_GP28	0.169101	0.0188834
IFN-α1	Mast cell	IFN_GP30	0.075371	0.00928997
IFN-α1	Mast cell	IFN_GP33	1.8122	5.6627e-08
IFN-α1	Mast cell	IFN_GP34	0.894102	2.69339e-06
IFN-α1	Mast cell	IFN_GP36	1.40527	4.32513e-06
IFN-α1	MigDC	IFN_GP01	0.0851193	6.39838e-05
IFN-α1	MigDC	IFN_GP12	0.18246	7.78614e-06
IFN-α1	MigDC	IFN_GP27	1.35787	2.8619e-30
IFN-α1	MigDC	IFN_GP28	0.551866	1.45471e-10
IFN-α1	MigDC	IFN_GP33	1.98865	4.52326e-28
IFN-α1	MigDC	IFN_GP34	1.0776	1.57829e-19
IFN-α1	Monocyte	IFN_GP01	0.739915	3.51246e-15
IFN-α1	Monocyte	IFN_GP05	1.39028	1.66695e-10
IFN-α1	Monocyte	IFN_GP12	0.276215	0.0118848
IFN-α1	Monocyte	IFN_GP17	0.177397	2.78199e-06
IFN-α1	Monocyte	IFN_GP20	0.036566	0.00245141
IFN-α1	Monocyte	IFN_GP25	3.38731	2.83979e-12
IFN-α1	Monocyte	IFN_GP27	0.749173	7.03223e-10
IFN-α1	Monocyte	IFN_GP28	0.486103	9.26318e-09
IFN-α1	Monocyte	IFN_GP33	3.34119	2.17045e-16
IFN-α1	Monocyte	IFN_GP34	1.88231	2.32042e-14
IFN-α1	Monocyte	IFN_GP36	0.206583	0.000824635
IFN-α1	Neutrophil	IFN_GP01	0.144544	0.0193405
IFN-α1	Neutrophil	IFN_GP25	0.658235	0.00177178
IFN-α1	Neutrophil	IFN_GP27	3.58124	3.61535e-07
IFN-α1	Neutrophil	IFN_GP33	4.20356	3.61535e-07
IFN-α1	NK cell	IFN_GP01	4.72005	4.96816e-31
IFN-α1	NK cell	IFN_GP05	0.787133	1.4336e-08
IFN-α1	NK cell	IFN_GP27	0.867434	1.40235e-24
IFN-α1	NK cell	IFN_GP28	0.0922504	2.99287e-05
IFN-α1	NK cell	IFN_GP30	2.00146	7.95063e-09
IFN-α1	NK cell	IFN_GP32	1.4109	8.46416e-12
IFN-α1	NK cell	IFN_GP33	0.471055	3.9087e-20
IFN-α1	NK cell	IFN_GP34	0.779828	1.52578e-23
IFN-α1	NK cell	IFN_GP36	0.489332	2.82591e-13
IFN-α1	pDC	IFN_GP05	0.483935	2.3748e-07
IFN-α1	pDC	IFN_GP25	0.047502	1.23076e-06
IFN-α1	pDC	IFN_GP27	0.124042	4.48849e-06
IFN-α1	pDC	IFN_GP28	0.247111	2.96682e-20
IFN-α1	pDC	IFN_GP33	0.215513	1.52014e-12
IFN-α1	pDC	IFN_GP34	2.98402	1.89714e-31
IFN-α1	pDC	IFN_GP36	5.97979	5.08568e-31
IFN-α1	CD4+ T cell	IFN_GP01	1.30445	6.0235e-23
IFN-α1	CD4+ T cell	IFN_GP12	3.48116	2.75191e-25
IFN-α1	CD4+ T cell	IFN_GP25	0.00564559	0.00350173
IFN-α1	CD4+ T cell	IFN_GP27	2.81097	1.71447e-31
IFN-α1	CD4+ T cell	IFN_GP28	0.0640574	0.0384619
IFN-α1	CD4+ T cell	IFN_GP32	0.430883	0.000365326
IFN-α1	CD4+ T cell	IFN_GP33	0.17668	1.34173e-09
IFN-α1	CD4+ T cell	IFN_GP34	0.42949	1.43684e-09
IFN-α1	CD4+ T cell	IFN_GP36	0.190408	0.00874127
IFN-α1	CD8+ T cell	IFN_GP01	2.25508	2.45824e-28
IFN-α1	CD8+ T cell	IFN_GP12	1.82401	1.21312e-14
IFN-α1	CD8+ T cell	IFN_GP20	1.13317	5.48879e-06
IFN-α1	CD8+ T cell	IFN_GP25	0.0371098	6.5297e-06
IFN-α1	CD8+ T cell	IFN_GP27	2.26319	1.92841e-29
IFN-α1	CD8+ T cell	IFN_GP32	1.34329	6.77678e-10
IFN-α1	CD8+ T cell	IFN_GP33	0.226426	5.47859e-09
IFN-α1	CD8+ T cell	IFN_GP34	0.385385	2.45341e-12
IFN-α1	CD8+ T cell	IFN_GP36	0.148667	0.0180181
IFN-α1	γδ T cell	IFN_GP01	2.36383	2.98832e-24
IFN-α1	γδ T cell	IFN_GP05	0.386907	0.0190524
IFN-α1	γδ T cell	IFN_GP12	1.2778	7.46763e-14
IFN-α1	γδ T cell	IFN_GP27	2.55589	2.30466e-31
IFN-α1	γδ T cell	IFN_GP32	0.481031	0.000391533
IFN-α1	γδ T cell	IFN_GP33	0.379901	4.21968e-19
IFN-α1	γδ T cell	IFN_GP34	0.369701	9.35174e-12
IFN-α1	γδ T cell	IFN_GP36	0.550401	1.0933e-08
IFN-α1	Treg	IFN_GP01	1.29919	1.38072e-20
IFN-α1	Treg	IFN_GP12	1.84521	2.73079e-08
IFN-α1	Treg	IFN_GP27	2.52839	2.77769e-29
IFN-α1	Treg	IFN_GP28	0.041046	0.00042795
IFN-α1	Treg	IFN_GP33	0.329353	7.10607e-10
IFN-α1	Treg	IFN_GP34	0.558695	3.11646e-13
IFN-β	B cell	IFN_GP01	0.465537	8.31594e-14
IFN-β	B cell	IFN_GP12	0.383393	1.88547e-08
IFN-β	B cell	IFN_GP20	0.13776	0.000527229
IFN-β	B cell	IFN_GP25	0.0984049	4.97087e-15
IFN-β	B cell	IFN_GP27	2.08474	2.52762e-30
IFN-β	B cell	IFN_GP28	0.133428	1.54219e-14
IFN-β	B cell	IFN_GP32	2.88173	8.69731e-24
IFN-β	B cell	IFN_GP33	0.327896	1.47817e-22
IFN-β	B cell	IFN_GP34	1.22683	4.57514e-28
IFN-β	B cell	IFN_GP36	0.369163	1.01453e-07
IFN-β	cDC1	IFN_GP01	0.123868	0.000193375
IFN-β	cDC1	IFN_GP12	0.145122	4.67423e-06
IFN-β	cDC1	IFN_GP17	0.114533	1.6193e-11
IFN-β	cDC1	IFN_GP27	0.284382	1.12896e-17
IFN-β	cDC1	IFN_GP28	3.05443	4.46133e-23
IFN-β	cDC1	IFN_GP33	1.52416	3.35596e-20
IFN-β	cDC1	IFN_GP34	4.40031	1.66731e-24
IFN-β	cDC1	IFN_GP36	0.884344	5.79748e-19
IFN-β	cDC2	IFN_GP01	0.335063	2.95079e-13
IFN-β	cDC2	IFN_GP12	0.296768	4.70466e-05
IFN-β	cDC2	IFN_GP17	0.0602544	0.0275408
IFN-β	cDC2	IFN_GP25	0.787578	0.00374556
IFN-β	cDC2	IFN_GP27	1.47274	9.72121e-28
IFN-β	cDC2	IFN_GP28	6.17737	1.99329e-26
IFN-β	cDC2	IFN_GP33	2.80038	3.35823e-24
IFN-β	cDC2	IFN_GP34	1.38722	2.89134e-26
IFN-β	cDC2	IFN_GP36	0.519848	2.31833e-07
IFN-β	ILC	IFN_GP01	2.59736	9.2249e-05
IFN-β	ILC	IFN_GP27	2.41695	6.6618e-05
IFN-β	ILC	IFN_GP33	1.14895	0.000414702
IFN-β	ILC	IFN_GP34	0.569132	0.00302572
IFN-β	Langerhans	IFN_GP27	0.554904	1.38044e-06
IFN-β	Langerhans	IFN_GP33	0.25614	1.27068e-05
IFN-β	Langerhans	IFN_GP34	0.26942	0.00421101
IFN-β	Macrophage	IFN_GP01	0.220362	1.64227e-09
IFN-β	Macrophage	IFN_GP05	0.267343	0.0182854
IFN-β	Macrophage	IFN_GP12	0.182436	0.00166277
IFN-β	Macrophage	IFN_GP17	3.65511	4.93303e-06
IFN-β	Macrophage	IFN_GP25	0.0850847	4.40911e-05
IFN-β	Macrophage	IFN_GP27	0.475462	8.0536e-20
IFN-β	Macrophage	IFN_GP28	0.515084	6.91781e-16
IFN-β	Macrophage	IFN_GP30	0.103589	1.2226e-05
IFN-β	Macrophage	IFN_GP33	2.44388	2.89134e-26
IFN-β	Macrophage	IFN_GP34	1.67201	9.48781e-24
IFN-β	Macrophage	IFN_GP36	0.243783	0.0413738
IFN-β	Mast cell	IFN_GP01	0.822549	0.000105678
IFN-β	Mast cell	IFN_GP27	2.2385	3.80447e-05
IFN-β	Mast cell	IFN_GP33	1.76697	5.93005e-05
IFN-β	Mast cell	IFN_GP34	1.06564	0.000647573
IFN-β	Mast cell	IFN_GP36	1.05124	0.0182459
IFN-β	MigDC	IFN_GP01	0.0589108	0.000182979
IFN-β	MigDC	IFN_GP12	0.0904575	0.00204988
IFN-β	MigDC	IFN_GP27	1.12131	2.78411e-28
IFN-β	MigDC	IFN_GP28	0.659586	7.84812e-08
IFN-β	MigDC	IFN_GP33	2.02869	3.08439e-27
IFN-β	MigDC	IFN_GP34	0.697701	3.27639e-15
IFN-β	MigDC	IFN_GP36	0.176061	0.00612782
IFN-β	Monocyte	IFN_GP01	0.874747	1.02735e-13
IFN-β	Monocyte	IFN_GP05	0.672665	0.00597223
IFN-β	Monocyte	IFN_GP17	0.266646	5.97249e-05
IFN-β	Monocyte	IFN_GP20	0.0404519	0.00204988
IFN-β	Monocyte	IFN_GP25	3.39863	2.41709e-10
IFN-β	Monocyte	IFN_GP27	0.760295	4.46224e-08
IFN-β	Monocyte	IFN_GP28	0.520334	2.11158e-06
IFN-β	Monocyte	IFN_GP33	3.95998	4.26233e-14
IFN-β	Monocyte	IFN_GP34	1.70115	1.92039e-11
IFN-β	Neutrophil	IFN_GP27	3.38811	0.00138233
IFN-β	Neutrophil	IFN_GP33	3.80253	0.00138233
IFN-β	NK cell	IFN_GP01	4.69414	2.13817e-30
IFN-β	NK cell	IFN_GP05	0.709289	1.88343e-07
IFN-β	NK cell	IFN_GP12	0.212075	0.000450587
IFN-β	NK cell	IFN_GP17	0.038703	0.00863966
IFN-β	NK cell	IFN_GP27	0.823913	1.88153e-23
IFN-β	NK cell	IFN_GP28	0.0732852	2.87739e-05
IFN-β	NK cell	IFN_GP30	1.97606	3.28846e-09
IFN-β	NK cell	IFN_GP32	1.39311	6.32365e-11
IFN-β	NK cell	IFN_GP33	0.488312	2.27239e-22
IFN-β	NK cell	IFN_GP34	0.829634	8.40569e-23
IFN-β	NK cell	IFN_GP36	0.285158	7.2979e-10
IFN-β	pDC	IFN_GP05	0.269802	0.0375534
IFN-β	pDC	IFN_GP12	0.252665	0.0147135
IFN-β	pDC	IFN_GP25	0.0722395	1.41919e-06
IFN-β	pDC	IFN_GP27	0.153816	6.39838e-05
IFN-β	pDC	IFN_GP28	0.231581	3.50863e-14
IFN-β	pDC	IFN_GP33	0.403372	5.05668e-12
IFN-β	pDC	IFN_GP34	3.16661	5.2746e-26
IFN-β	pDC	IFN_GP36	4.69029	8.40974e-25
IFN-β	CD4+ T cell	IFN_GP01	1.25345	4.16301e-16
IFN-β	CD4+ T cell	IFN_GP12	3.40178	1.10497e-23
IFN-β	CD4+ T cell	IFN_GP25	0.0155749	0.0384619
IFN-β	CD4+ T cell	IFN_GP27	2.56795	1.71447e-31
IFN-β	CD4+ T cell	IFN_GP28	0.0314562	0.0392907
IFN-β	CD4+ T cell	IFN_GP32	0.381498	0.0120641
IFN-β	CD4+ T cell	IFN_GP33	0.219057	1.1502e-09
IFN-β	CD4+ T cell	IFN_GP34	0.301861	2.80933e-06
IFN-β	CD8+ T cell	IFN_GP01	2.08845	7.81878e-24
IFN-β	CD8+ T cell	IFN_GP12	1.7679	4.60455e-12
IFN-β	CD8+ T cell	IFN_GP20	0.972521	7.05699e-05
IFN-β	CD8+ T cell	IFN_GP25	0.0296491	0.000431068
IFN-β	CD8+ T cell	IFN_GP27	2.09869	2.13817e-30
IFN-β	CD8+ T cell	IFN_GP28	0.0115677	0.0266504
IFN-β	CD8+ T cell	IFN_GP32	1.17029	4.44994e-08
IFN-β	CD8+ T cell	IFN_GP33	0.234889	3.058e-09
IFN-β	CD8+ T cell	IFN_GP34	0.283729	3.27343e-06
IFN-β	CD8+ T cell	IFN_GP36	0.17684	0.000943165
IFN-β	γδ T cell	IFN_GP01	2.42199	1.80332e-25
IFN-β	γδ T cell	IFN_GP05	0.403711	0.00762829
IFN-β	γδ T cell	IFN_GP12	1.63445	2.20056e-18
IFN-β	γδ T cell	IFN_GP27	2.78931	1.71447e-31
IFN-β	γδ T cell	IFN_GP33	0.82087	1.96087e-19
IFN-β	γδ T cell	IFN_GP34	0.300353	4.1279e-11
IFN-β	γδ T cell	IFN_GP36	0.31275	1.18508e-05
IFN-β	Treg	IFN_GP01	1.17772	7.5206e-18
IFN-β	Treg	IFN_GP12	2.04247	1.75918e-11
IFN-β	Treg	IFN_GP25	0.0276302	0.00804839
IFN-β	Treg	IFN_GP27	2.42291	1.60809e-28
IFN-β	Treg	IFN_GP28	0.0257644	0.00327047
IFN-β	Treg	IFN_GP33	0.30647	1.9499e-12
IFN-β	Treg	IFN_GP34	0.360673	3.94522e-11
IFN-β	Treg	IFN_GP36	0.205598	0.00948764
IL-1α	B cell	IL-1_GP03	0.288533	5.85445e-07
IL-1α	B cell	IL-1_GP07	0.166795	0.001463
IL-1α	B cell	IL-1_GP14	0.0406733	0.0366907
IL-1α	B cell	IL-1_GP15	0.783895	6.45093e-08
IL-1α	B cell	IL-1_GP22	0.0527496	0.0156787
IL-1α	B cell	IL-1_GP38	0.036876	0.0193306
IL-1α	cDC1	IL-1_GP02	0.53401	0.000346276
IL-1α	cDC1	IL-1_GP03	0.181379	0.000306858
IL-1α	cDC1	IL-1_GP09	1.00822	3.15262e-16
IL-1α	cDC1	IL-1_GP14	3.97713	2.38005e-30
IL-1α	cDC1	IL-1_GP22	0.0653462	0.00222638
IL-1α	cDC1	IL-1_GP24	0.108138	4.39195e-07
IL-1α	cDC1	IL-1_GP25	0.206498	0.00665401
IL-1α	cDC1	IL-1_GP27	0.144385	7.07119e-26
IL-1α	cDC1	IL-1_GP33	0.150754	0.000511152
IL-1α	cDC1	IL-1_GP38	0.167581	2.37403e-18
IL-1α	cDC2	IL-1_GP02	0.457532	0.00211339
IL-1α	cDC2	IL-1_GP07	0.195535	0.00697022
IL-1α	cDC2	IL-1_GP12	3.91343	7.29506e-08
IL-1α	cDC2	IL-1_GP14	5.59445	1.2297e-27
IL-1α	cDC2	IL-1_GP15	0.361494	0.0282127
IL-1α	cDC2	IL-1_GP19	0.378252	1.81424e-05
IL-1α	cDC2	IL-1_GP22	0.154246	0.007669
IL-1α	cDC2	IL-1_GP26	0.566335	0.00722274
IL-1α	cDC2	IL-1_GP27	0.00632123	0.0278774
IL-1α	cDC2	IL-1_GP28	0.631888	0.00283077
IL-1α	ILC	IL-1_GP02	2.61816	1.93146e-05
IL-1α	ILC	IL-1_GP07	6.70453	1.76537e-07
IL-1α	ILC	IL-1_GP12	0.934862	0.00195977
IL-1α	ILC	IL-1_GP19	0.661384	0.000439976
IL-1α	ILC	IL-1_GP26	1.39135	0.000109478
IL-1α	ILC	IL-1_GP28	1.95135	8.24617e-05
IL-1α	Langerhans	IL-1_GP09	3.17943	1.30613e-16
IL-1α	Langerhans	IL-1_GP12	2.18642	6.25532e-18
IL-1α	Langerhans	IL-1_GP14	0.880056	1.04486e-10
IL-1α	Langerhans	IL-1_GP19	4.35672	4.65885e-12
IL-1α	Macrophage	IL-1_GP02	0.288767	0.00531391
IL-1α	Macrophage	IL-1_GP07	0.293642	4.87305e-08
IL-1α	Macrophage	IL-1_GP12	0.230849	0.000439015
IL-1α	Macrophage	IL-1_GP14	0.843417	1.30959e-21
IL-1α	Macrophage	IL-1_GP15	1.02328	1.02695e-15
IL-1α	Macrophage	IL-1_GP24	0.231119	1.34328e-09
IL-1α	Macrophage	IL-1_GP27	0.184867	2.9472e-17
IL-1α	Macrophage	IL-1_GP28	0.452104	9.63261e-05
IL-1α	Macrophage	IL-1_GP38	3.6183	0.000692735
IL-1α	Mast cell	IL-1_GP07	1.32838	0.000230312
IL-1α	Mast cell	IL-1_GP12	0.296164	0.00436231
IL-1α	Mast cell	IL-1_GP14	0.359347	0.000482022
IL-1α	Mast cell	IL-1_GP24	0.185962	0.00680252
IL-1α	Mast cell	IL-1_GP25	0.914427	0.0307677
IL-1α	MigDC	IL-1_GP09	3.49132	1.3431e-07
IL-1α	MigDC	IL-1_GP12	2.37107	4.81157e-11
IL-1α	MigDC	IL-1_GP14	0.457972	6.76526e-06
IL-1α	MigDC	IL-1_GP15	0.170795	0.0170675
IL-1α	MigDC	IL-1_GP19	2.72772	8.84066e-07
IL-1α	MigDC	IL-1_GP24	0.0753345	0.00394351
IL-1α	MigDC	IL-1_GP27	0.0163767	0.0113013
IL-1α	MigDC	IL-1_GP38	0.0865164	1.5761e-06
IL-1α	Monocyte	IL-1_GP02	2.42276	5.92319e-10
IL-1α	Monocyte	IL-1_GP07	0.334496	1.13414e-06
IL-1α	Monocyte	IL-1_GP12	0.3472	2.28241e-06
IL-1α	Monocyte	IL-1_GP14	1.51474	5.06013e-11
IL-1α	Monocyte	IL-1_GP15	1.8788	1.78281e-05
IL-1α	Monocyte	IL-1_GP19	0.196117	9.09625e-07
IL-1α	Monocyte	IL-1_GP22	0.145925	0.00195977
IL-1α	Monocyte	IL-1_GP24	5.91425	3.92385e-14
IL-1α	Monocyte	IL-1_GP27	0.662406	5.57423e-18
IL-1α	Monocyte	IL-1_GP33	0.13544	1.84555e-06
IL-1α	Monocyte	IL-1_GP38	0.905233	7.06864e-10
IL-1α	Neutrophil	IL-1_GP14	0.609716	0.0108693
IL-1α	Neutrophil	IL-1_GP24	0.32148	0.000796111
IL-1α	Neutrophil	IL-1_GP27	10	4.15306e-13
IL-1α	NK cell	IL-1_GP03	0.0884346	0.0412054
IL-1α	NK cell	IL-1_GP09	0.249424	1.73932e-06
IL-1α	NK cell	IL-1_GP22	0.154557	0.000376626
IL-1α	NK cell	IL-1_GP25	3.82409	8.11655e-25
IL-1α	pDC	IL-1_GP02	0.413059	0.00175997
IL-1α	pDC	IL-1_GP09	0.119494	0.0103594
IL-1α	pDC	IL-1_GP15	0.414788	0.000426286
IL-1α	pDC	IL-1_GP24	0.0304751	0.0151995
IL-1α	pDC	IL-1_GP25	0.299281	0.0442566
IL-1α	pDC	IL-1_GP28	0.429377	0.0276857
IL-1α	pDC	IL-1_GP33	4.60524	2.0517e-26
IL-1α	CD4+ T cell	IL-1_GP03	3.80612	1.27816e-25
IL-1α	CD4+ T cell	IL-1_GP12	0.0552341	0.0406309
IL-1α	CD4+ T cell	IL-1_GP22	0.62803	6.6417e-10
IL-1α	CD4+ T cell	IL-1_GP25	0.705074	0.0067828
IL-1α	CD4+ T cell	IL-1_GP27	0.0191419	0.000297808
IL-1α	CD8+ T cell	IL-1_GP03	3.58554	2.28991e-22
IL-1α	CD8+ T cell	IL-1_GP07	0.339187	0.00114803
IL-1α	CD8+ T cell	IL-1_GP14	0.0258498	0.019529
IL-1α	CD8+ T cell	IL-1_GP15	0.923522	2.74276e-06
IL-1α	CD8+ T cell	IL-1_GP22	0.180904	0.000100818
IL-1α	CD8+ T cell	IL-1_GP25	0.404424	0.0337548
IL-1α	γδ T cell	IL-1_GP02	0.364245	0.012517
IL-1α	γδ T cell	IL-1_GP07	3.58462	0.0204792
IL-1α	γδ T cell	IL-1_GP14	0.0765439	0.0200215
IL-1α	γδ T cell	IL-1_GP15	1.83579	5.52808e-05
IL-1α	γδ T cell	IL-1_GP28	0.28783	0.0150035
IL-1α	γδ T cell	IL-1_GP33	0.0635248	0.0132588
IL-1α	Treg	IL-1_GP03	1.15836	2.43596e-05
IL-1α	Treg	IL-1_GP09	0.154786	0.00394351
IL-1α	Treg	IL-1_GP22	2.94382	6.08153e-10
IL-1α	Treg	IL-1_GP25	1.41897	6.34348e-09
IL-1β	B cell	IL-1_GP03	0.27034	2.18141e-05
IL-1β	B cell	IL-1_GP07	0.263563	2.43814e-05
IL-1β	B cell	IL-1_GP14	0.110987	0.00176018
IL-1β	B cell	IL-1_GP15	0.630894	0.000580544
IL-1β	cDC1	IL-1_GP02	0.7132	2.30861e-05
IL-1β	cDC1	IL-1_GP03	0.101263	3.27164e-07
IL-1β	cDC1	IL-1_GP09	0.7837	4.43669e-13
IL-1β	cDC1	IL-1_GP14	3.24696	2.38005e-30
IL-1β	cDC1	IL-1_GP22	0.0889396	0.00394351
IL-1β	cDC1	IL-1_GP24	0.121759	1.26478e-11
IL-1β	cDC1	IL-1_GP25	0.224969	0.0126496
IL-1β	cDC1	IL-1_GP27	0.113675	6.08265e-27
IL-1β	cDC1	IL-1_GP33	0.0982759	0.000512252
IL-1β	cDC1	IL-1_GP38	0.117361	9.85047e-19
IL-1β	cDC2	IL-1_GP02	0.791617	2.30287e-06
IL-1β	cDC2	IL-1_GP07	0.251226	0.00505448
IL-1β	cDC2	IL-1_GP12	4.3612	1.20786e-11
IL-1β	cDC2	IL-1_GP14	4.41793	1.65661e-26
IL-1β	cDC2	IL-1_GP15	0.362718	0.0097989
IL-1β	cDC2	IL-1_GP19	0.336732	0.00040295
IL-1β	cDC2	IL-1_GP27	0.00222796	0.00916544
IL-1β	cDC2	IL-1_GP28	0.685628	4.59336e-05
IL-1β	cDC2	IL-1_GP33	0.0297748	0.0408216
IL-1β	ILC	IL-1_GP02	1.91793	2.5075e-06
IL-1β	ILC	IL-1_GP07	4.70928	9.89485e-10
IL-1β	ILC	IL-1_GP12	0.585652	0.000458802
IL-1β	ILC	IL-1_GP19	0.33452	0.000426286
IL-1β	ILC	IL-1_GP26	0.875363	0.000580544
IL-1β	ILC	IL-1_GP28	1.24296	0.00171902
IL-1β	Langerhans	IL-1_GP09	2.46139	9.72446e-16
IL-1β	Langerhans	IL-1_GP12	1.52544	1.36386e-15
IL-1β	Langerhans	IL-1_GP14	0.829291	3.16544e-10
IL-1β	Langerhans	IL-1_GP19	4.15543	6.34369e-15
IL-1β	Macrophage	IL-1_GP02	0.356158	0.00156578
IL-1β	Macrophage	IL-1_GP07	0.168436	1.46601e-06
IL-1β	Macrophage	IL-1_GP12	0.0633302	0.000316193
IL-1β	Macrophage	IL-1_GP14	0.534173	1.02695e-15
IL-1β	Macrophage	IL-1_GP15	0.828899	6.90939e-13
IL-1β	Macrophage	IL-1_GP24	0.536976	5.06477e-11
IL-1β	Macrophage	IL-1_GP27	0.101252	3.02513e-12
IL-1β	Macrophage	IL-1_GP28	0.599477	1.66047e-07
IL-1β	Macrophage	IL-1_GP38	3.68951	0.00116175
IL-1β	Mast cell	IL-1_GP03	0.160474	0.015708
IL-1β	Mast cell	IL-1_GP07	0.99823	0.000117713
IL-1β	Mast cell	IL-1_GP12	1.00789	0.00991096
IL-1β	Mast cell	IL-1_GP14	0.719516	0.00356367
IL-1β	Mast cell	IL-1_GP24	0.121653	0.00836941
IL-1β	Mast cell	IL-1_GP25	0.418779	0.0329722
IL-1β	MigDC	IL-1_GP09	2.89949	4.00507e-06
IL-1β	MigDC	IL-1_GP12	1.58172	0.000152887
IL-1β	MigDC	IL-1_GP14	0.384006	8.75925e-05
IL-1β	MigDC	IL-1_GP15	0.132284	0.020993
IL-1β	MigDC	IL-1_GP19	1.29438	0.0152037
IL-1β	MigDC	IL-1_GP27	0.0348918	0.0149256
IL-1β	MigDC	IL-1_GP38	0.0580337	0.00626336
IL-1β	Monocyte	IL-1_GP02	2.21131	8.51772e-10
IL-1β	Monocyte	IL-1_GP07	0.411949	6.43224e-08
IL-1β	Monocyte	IL-1_GP12	0.248021	0.000273897
IL-1β	Monocyte	IL-1_GP14	1.55032	2.53055e-11
IL-1β	Monocyte	IL-1_GP15	1.62731	1.92371e-05
IL-1β	Monocyte	IL-1_GP19	0.064936	1.42676e-06
IL-1β	Monocyte	IL-1_GP22	0.252281	0.000297559
IL-1β	Monocyte	IL-1_GP24	5.60559	5.41364e-14
IL-1β	Monocyte	IL-1_GP26	0.129341	0.0194576
IL-1β	Monocyte	IL-1_GP27	0.856395	1.0647e-15
IL-1β	Monocyte	IL-1_GP28	0.239397	0.0361809
IL-1β	Monocyte	IL-1_GP33	0.133966	3.06316e-09
IL-1β	Monocyte	IL-1_GP38	0.684258	3.16399e-07
IL-1β	Neutrophil	IL-1_GP24	0.169624	0.00268536
IL-1β	Neutrophil	IL-1_GP27	10	3.86614e-14
IL-1β	NK cell	IL-1_GP09	0.19409	0.000126913
IL-1β	NK cell	IL-1_GP22	0.0909044	0.007669
IL-1β	NK cell	IL-1_GP25	3.24354	8.95262e-20
IL-1β	NK cell	IL-1_GP26	0.115658	0.0433186
IL-1β	pDC	IL-1_GP02	0.265984	0.0339174
IL-1β	pDC	IL-1_GP03	0.0824353	0.000485996
IL-1β	pDC	IL-1_GP09	0.162064	0.0118174
IL-1β	pDC	IL-1_GP15	0.374435	6.94974e-05
IL-1β	pDC	IL-1_GP24	0.0496812	0.00137463
IL-1β	pDC	IL-1_GP33	4.32855	9.38936e-30
IL-1β	CD4+ T cell	IL-1_GP03	3.61805	7.07119e-26
IL-1β	CD4+ T cell	IL-1_GP22	0.333577	0.000351967
IL-1β	CD8+ T cell	IL-1_GP03	2.73697	2.12734e-14
IL-1β	CD8+ T cell	IL-1_GP07	0.256104	0.0254999
IL-1β	CD8+ T cell	IL-1_GP14	0.0433441	0.0318324
IL-1β	CD8+ T cell	IL-1_GP22	0.138086	0.00196096
IL-1β	CD8+ T cell	IL-1_GP25	0.543734	0.0242924
IL-1β	γδ T cell	IL-1_GP07	4.68996	5.04e-05
IL-1β	γδ T cell	IL-1_GP15	2.23065	2.87798e-05
IL-1β	γδ T cell	IL-1_GP19	0.0511053	0.0448085
IL-1β	γδ T cell	IL-1_GP26	0.137002	0.000767859
IL-1β	γδ T cell	IL-1_GP28	0.48101	0.000361495
IL-1β	Treg	IL-1_GP03	0.783778	0.00073659
IL-1β	Treg	IL-1_GP09	0.172919	0.00880356
IL-1β	Treg	IL-1_GP22	2.92587	3.29175e-10
IL-1β	Treg	IL-1_GP25	1.35585	2.37871e-06
IL-1β	Treg	IL-1_GP27	0.0663682	6.47461e-06

## Sheet: Fig2c-GeneSets
GP	Geneset_ID	Geneset_display	FDR
IFN_GP33	HALLMARK_INTERFERON_ALPHA_RESPONSE	Interferon-α response	5.03494e-17
IFN_GP33	HALLMARK_INTERFERON_GAMMA_RESPONSE	Interferon-γ response	2.23288e-15
IFN_GP33	HALLMARK_TNFA_SIGNALING_VIA_NFKB	TNF-α signaling via NF-κB	0.0155332
IFN_GP27	HALLMARK_INTERFERON_GAMMA_RESPONSE	Interferon-γ response	3.2168e-21
IFN_GP27	HALLMARK_INTERFERON_ALPHA_RESPONSE	Interferon-α response	9.93069e-18
IFN_GP25	HALLMARK_COMPLEMENT	Complement	0.00256775
IFN_GP25	HALLMARK_INTERFERON_GAMMA_RESPONSE	Interferon-γ response	0.0147428
IFN_GP25	HALLMARK_INTERFERON_ALPHA_RESPONSE	Interferon-α response	0.0147428
IFN_GP05	HALLMARK_MTORC1_SIGNALING	mTORC1 signaling	4.23929e-06
IFN_GP05	HALLMARK_UNFOLDED_PROTEIN_RESPONSE	Unfolded protein response	1.95569e-05
IFN_GP17	HALLMARK_ALLOGRAFT_REJECTION	Allograft rejection	0.000158083
IFN_GP17	HALLMARK_INTERFERON_GAMMA_RESPONSE	Interferon-γ response	0.000158083
IFN_GP17	HALLMARK_COMPLEMENT	Complement	0.00733788
IFN_GP17	HALLMARK_INFLAMMATORY_RESPONSE	Inflammatory response	0.00733788
IFN_GP28	HALLMARK_INTERFERON_GAMMA_RESPONSE	Interferon-γ response	3.91655e-06
IFN_GP28	HALLMARK_INTERFERON_ALPHA_RESPONSE	Interferon-α response	0.000196866
IFN_GP28	HALLMARK_ALLOGRAFT_REJECTION	Allograft rejection	0.00374048
IFN_GP28	HALLMARK_IL2_STAT5_SIGNALING	IL-2/STAT5 signaling	0.0203381
IFN_GP28	HALLMARK_INFLAMMATORY_RESPONSE	Inflammatory response	0.0203381
IFN_GP34	HALLMARK_INTERFERON_GAMMA_RESPONSE	Interferon-γ response	7.93495e-11
IFN_GP34	HALLMARK_INTERFERON_ALPHA_RESPONSE	Interferon-α response	7.93495e-11
IFN_GP36	HALLMARK_INTERFERON_GAMMA_RESPONSE	Interferon-γ response	2.397e-05
IFN_GP36	HALLMARK_INTERFERON_ALPHA_RESPONSE	Interferon-α response	9.35612e-05
IFN_GP30	HALLMARK_ALLOGRAFT_REJECTION	Allograft rejection	8.37694e-09
IFN_GP30	HALLMARK_INTERFERON_GAMMA_RESPONSE	Interferon-γ response	3.01777e-06
IFN_GP30	HALLMARK_COMPLEMENT	Complement	0.0037774
IFN_GP01	HALLMARK_INTERFERON_GAMMA_RESPONSE	Interferon-γ response	6.3265e-15
IFN_GP01	HALLMARK_INTERFERON_ALPHA_RESPONSE	Interferon-α response	1.19962e-07
IFN_GP01	HALLMARK_TNFA_SIGNALING_VIA_NFKB	TNF-α signaling via NF-κB	0.0168031
IFN_GP01	HALLMARK_INFLAMMATORY_RESPONSE	Inflammatory response	0.0168031
IFN_GP20	HALLMARK_ALLOGRAFT_REJECTION	Allograft rejection	5.11214e-08
IFN_GP12	HALLMARK_INTERFERON_ALPHA_RESPONSE	Interferon-α response	0.0170649
IFN_GP12	HALLMARK_IL2_STAT5_SIGNALING	IL-2/STAT5 signaling	0.0337596
IFN_GP12	HALLMARK_ALLOGRAFT_REJECTION	Allograft rejection	0.0337596
IFN_GP12	HALLMARK_INTERFERON_GAMMA_RESPONSE	Interferon-γ response	0.0337596
IFN_GP32	HALLMARK_MYC_TARGETS_V1	MYC targets v1	9.15064e-15
IL-1_GP27	HALLMARK_IL6_JAK_STAT3_SIGNALING	IL-6/JAK/STAT3 signaling	1.79675e-07
IL-1_GP27	HALLMARK_TNFA_SIGNALING_VIA_NFKB	TNF-α signaling via NF-κB	2.72044e-05
IL-1_GP27	HALLMARK_APOPTOSIS	Apoptosis	0.0133831
IL-1_GP27	HALLMARK_COMPLEMENT	Complement	0.0205345
IL-1_GP24	HALLMARK_HYPOXIA	Hypoxia	0.0160898
IL-1_GP38	HALLMARK_COMPLEMENT	Complement	0.031442
IL-1_GP09	HALLMARK_INTERFERON_GAMMA_RESPONSE	Interferon-γ response	0.00291657
IL-1_GP12	HALLMARK_TNFA_SIGNALING_VIA_NFKB	TNF-α signaling via NF-κB	0.0191047
IL-1_GP12	HALLMARK_INTERFERON_GAMMA_RESPONSE	Interferon-γ response	0.0191047
IL-1_GP33	HALLMARK_COMPLEMENT	Complement	0.00385061
IL-1_GP28	HALLMARK_INTERFERON_ALPHA_RESPONSE	Interferon-α response	0.0356876
IL-1_GP28	HALLMARK_PI3K_AKT_MTOR_SIGNALING	PI3K/AKT/mTOR signaling	0.0356876
IL-1_GP28	HALLMARK_MTORC1_SIGNALING	mTORC1 signaling	0.0356876
IL-1_GP28	HALLMARK_MYC_TARGETS_V1	MYC targets v1	0.0356876
IL-1_GP28	HALLMARK_INTERFERON_GAMMA_RESPONSE	Interferon-γ response	0.0356876
IL-1_GP26	HALLMARK_ALLOGRAFT_REJECTION	Allograft rejection	3.31559e-05
IL-1_GP26	HALLMARK_INTERFERON_GAMMA_RESPONSE	Interferon-γ response	3.31559e-05
IL-1_GP02	HALLMARK_UNFOLDED_PROTEIN_RESPONSE	Unfolded protein response	0.000827304
IL-1_GP02	HALLMARK_MTORC1_SIGNALING	mTORC1 signaling	0.0059861
IL-1_GP02	HALLMARK_PI3K_AKT_MTOR_SIGNALING	PI3K/AKT/mTOR signaling	0.0375881
IL-1_GP22	HALLMARK_IL2_STAT5_SIGNALING	IL-2/STAT5 signaling	4.08431e-07
IL-1_GP22	HALLMARK_ALLOGRAFT_REJECTION	Allograft rejection	0.000916032
IL-1_GP22	HALLMARK_INTERFERON_GAMMA_RESPONSE	Interferon-γ response	0.00684214
IL-1_GP22	HALLMARK_INFLAMMATORY_RESPONSE	Inflammatory response	0.0357942
IL-1_GP15	HALLMARK_MYC_TARGETS_V1	MYC targets v1	1.47501e-19
IL-1_GP15	HALLMARK_MYC_TARGETS_V2	MYC targets v2	0.0239747
IL-1_GP03	HALLMARK_INTERFERON_GAMMA_RESPONSE	Interferon-γ response	0.0262282
