# Supplementary material for: Dictionary of immune responses to cytokines at single-cell resolution
Source: Nature. 2023 Dec 6;625(7994):377–84. doi: 10.1038/s41586-023-06816-9 (PMC10781646; doi:10.1038/s41586-023-06816-9)
Supplement: Supplementary file 15 — Source Data Fig. 3 [file 41586_2023_6816_MOESM15_ESM.xlsx]

## Sheet: a-n,UMAP
Celltype	UMAP_1	UMAP_2	Sample	Subcluster	Polarization			Celltype	UMAP_1	UMAP_2	Sample	Subcluster	Polarization			Celltype	UMAP_1	UMAP_2	Sample	Subcluster	Polarization			Celltype	UMAP_1	UMAP_2	Sample	Subcluster	Polarization			Celltype	UMAP_1	UMAP_2	Sample	Subcluster	Polarization			Celltype	UMAP_1	UMAP_2	Sample	Subcluster	Polarization			Celltype	UMAP_1
B cell	3.33668	-0.760631	IL-1β	S03	None			CD4+ T cell	5.05595	-0.517225	CD30L	S05	T4-a			CD8+ T cell	-2.01255	2.86176	IL-21	S03	None			γδ T cell	0.899179	2.4927	IL-3	S02	None			Treg	-0.968315	0.6599	APRIL	S03	None			NK cell	-2.69637	-0.101249	IL-1α	S05	None			pDC	-4.36532
B cell	0.367759	-2.8208	IL-2	S05	B-a			CD4+ T cell	-3.37609	0.713914	IL-19	S03	None			CD8+ T cell	0.367157	0.290174	M-CSF	S02	None			γδ T cell	-2.68089	-0.728496	IL-1α	S09	Tgd-d			Treg	-0.0110843	0.000920446	IL-36α	S02	None			NK cell	4.24117	-1.36028	IL-1β	S10	NK-c			pDC	-1.70241
B cell	-0.935122	-3.24429	IL-2	S04	None			CD4+ T cell	-0.695255	0.184065	IL-Y	S04	None			CD8+ T cell	-2.69834	0.970924	IL-4	S03	None			γδ T cell	-5.37017	0.464756	IL-1β	S10	Tgd-c			Treg	2.5707	-2.64828	IL-21	S01	None			NK cell	1.99882	0.678893	IL-3	S01	None			pDC	0.132479
B cell	0.723585	-3.68151	IL-1α	S10	None			CD4+ T cell	4.27932	-0.255416	LIF	S05	T4-a			CD8+ T cell	1.90884	-2.11163	IL-27	S01	None			γδ T cell	3.28606	-0.53253	APRIL	S01	None			Treg	3.2772	-1.00792	TRAIL	S01	None			NK cell	-1.95737	3.46813	IL-3	S06	NK-a			pDC	-0.054149
B cell	-5.49752	1.45673	IL-3	S06	B-a			CD4+ T cell	0.738537	1.93592	Decorin	S01	None			CD8+ T cell	2.5331	-1.25571	BAFF	S01	None			γδ T cell	-5.84831	0.268584	IL-1β	S10	Tgd-c			Treg	-0.655318	2.44855	FasL	S03	None			NK cell	-4.79294	-0.760034	FLT3L	S07	NK-e			pDC	-0.95252
B cell	-0.431229	-2.35524	IL-2	S02	None			CD4+ T cell	4.77636	-0.393668	PSPN	S05	T4-a			CD8+ T cell	-3.83935	-2.52221	IFN-ε	S06	T8-a			γδ T cell	3.34654	1.01051	FLT3L	S01	None			Treg	0.800781	-1.88343	IL-10	S02	None			NK cell	0.912904	-2.18719	APRIL	S01	None			pDC	2.92386
B cell	1.16652	0.909489	IL-2	S02	None			CD4+ T cell	-0.891372	1.26765	IL-9	S03	None			CD8+ T cell	3.08872	3.49101	IL-34	S12	None			γδ T cell	-2.08046	3.09841	APRIL	S04	None			Treg	1.19782	3.16463	IFN-κ	S06	Treg-a			NK cell	3.59673	0.517514	FLT3L	S03	None			pDC	-1.31706
B cell	1.52714	4.09935	APRIL	S07	B-e			CD4+ T cell	-2.14743	2.31136	PBS	S03	None			CD8+ T cell	2.39296	0.0728579	IL-17E	S01	None			γδ T cell	-1.51808	1.79198	APRIL	S04	None			Treg	-1.19562	-1.67663	CD27L	S02	None			NK cell	0.811845	4.28358	TNF-α	S02	None			pDC	-1.00005
B cell	0.3172	2.78657	IL-3	S04	None			CD4+ T cell	3.26306	-1.77618	IFN-γ	S06	T4-b			CD8+ T cell	-3.46934	-0.695761	IL-34	S04	T8-b			γδ T cell	-6.05469	-0.239664	IL-1β	S10	Tgd-c			Treg	-4.54316	-1.63163	IL-18	S07	Treg-d			NK cell	-4.8294	0.350458	IL-2	S07	NK-e			pDC	-3.1012
B cell	0.365029	3.70196	IL-1α	S07	B-e			CD4+ T cell	3.51626	-1.68503	IL-2	S06	T4-b			CD8+ T cell	-1.54763	2.30851	IL-7	S03	None			γδ T cell	-5.48467	0.329123	IL-1α	S10	Tgd-c			Treg	0.370661	0.346462	IL-4	S08	None			NK cell	-4.53635	-0.531645	IL-2	S07	NK-e			pDC	3.15288
B cell	1.98916	-0.642859	IL-1β	S02	None			CD4+ T cell	-0.18674	2.47106	LT-α1/β2	S03	None			CD8+ T cell	-2.42201	-3.73325	IL-Y	S04	T8-b			γδ T cell	-2.01968	0.0416521	IL-3	S03	None			Treg	3.04572	-1.24728	IL-22	S01	None			NK cell	4.62414	-0.850346	IL-1β	S10	NK-c			pDC	-0.169782
B cell	0.207423	4.43197	IL-1β	S07	B-e			CD4+ T cell	2.62866	1.33814	IL-30	S05	T4-a			CD8+ T cell	0.948927	-1.97993	BAFF	S01	None			γδ T cell	-0.606067	2.15054	FLT3L	S02	None			Treg	3.26222	-1.54161	PRL	S01	None			NK cell	-5.18606	0.538747	IL-2	S07	NK-e			pDC	-2.08543
B cell	0.00111174	-3.62089	IL-3	S10	None			CD4+ T cell	-1.29825	2.82544	IGF-1	S03	None			CD8+ T cell	-0.0936989	0.644773	IL-6	S02	None			γδ T cell	-6.02265	-0.121802	IL-1α	S10	Tgd-c			Treg	0.58522	0.35538	ADSF	S08	None			NK cell	0.894374	-0.240525	PBS	S01	None			pDC	2.77814
B cell	2.84403	1.3343	FLT3L	S02	None			CD4+ T cell	3.22407	-1.18037	IFN-λ2	S06	T4-b			CD8+ T cell	0.506608	-2.35659	IL-2	S02	None			γδ T cell	-0.872382	0.817071	FLT3L	S02	None			Treg	2.54161	-1.41771	IL-17D	S01	None			NK cell	1.99899	3.36209	FLT3L	S02	None			pDC	3.22681
B cell	1.7591	-2.53241	IL-1α	S02	None			CD4+ T cell	0.937172	1.98261	APRIL	S01	None			CD8+ T cell	0.779504	2.9269	CT-1	S03	None			γδ T cell	0.291932	1.19252	FLT3L	S02	None			Treg	-3.68248	-2.95104	IL-1β	S07	Treg-d			NK cell	2.18062	1.24262	FLT3L	S03	None			pDC	-1.49332
B cell	1.98983	-3.10745	IL-2	S02	None			CD4+ T cell	-2.78095	0.206998	C3a	S02	None			CD8+ T cell	0.0153769	-1.81482	IL-17A	S02	None			γδ T cell	-1.41982	2.3457	FLT3L	S02	None			Treg	-3.90796	-2.50381	FasL	S07	Treg-d			NK cell	1.49625	-2.40338	IL-3	S01	None			pDC	2.73443
B cell	2.50438	-0.499956	FLT3L	S02	None			CD4+ T cell	1.71062	0.326045	VEGF	S01	None			CD8+ T cell	0.920625	4.54847	FasL	S05	None			γδ T cell	2.20681	2.2849	APRIL	S02	None			Treg	-0.338148	-0.0219811	IL-13	S02	None			NK cell	1.87896	-1.50869	FLT3L	S01	None			pDC	-1.46878
B cell	3.6484	-1.15171	TNF-α	S02	None			CD4+ T cell	-3.26094	1.42178	Decorin	S02	None			CD8+ T cell	-0.630327	-1.60175	IL-17F	S02	None			γδ T cell	-3.82968	-0.891886	IL-2	S07	Tgd-e			Treg	-3.72808	-2.55027	IFN-γ	S07	Treg-d			NK cell	-3.98315	-0.179616	APRIL	S05	None			pDC	-2.34442
B cell	-0.414661	0.289195	IL-3	S02	None			CD4+ T cell	0.0628349	0.483432	IL-17D	S01	None			CD8+ T cell	2.83669	-1.82195	PBS	S01	None			γδ T cell	-5.51488	-0.355927	IL-1β	S10	Tgd-c			Treg	-1.72362	-1.37518	IL-3	S02	None			NK cell	-0.743652	4.25739	APRIL	S06	NK-a			pDC	-2.33275
B cell	-0.935499	0.295537	FLT3L	S01	None			CD4+ T cell	-2.95961	-0.90216	GM-CSF	S02	None			CD8+ T cell	0.0465892	2.10959	IL-5	S03	None			γδ T cell	-0.056804	2.70184	FLT3L	S02	None			Treg	-3.27353	0.559224	CD40L	S03	None			NK cell	-2.86046	3.85039	IL-1α	S06	NK-a			pDC	-1.66347
B cell	2.42109	-3.45089	IL-1α	S10	None			CD4+ T cell	1.67674	1.62559	Leptin	S01	None			CD8+ T cell	-0.206782	-1.00177	FLT3L	S02	None			γδ T cell	-6.08987	-0.167216	IL-1α	S10	Tgd-c			Treg	3.25442	0.21581	CT-1	S08	None			NK cell	1.98238	3.19236	FLT3L	S02	None			pDC	-2.66319
B cell	1.7201	-1.68794	APRIL	S02	None			CD4+ T cell	1.41477	0.403781	IL-30	S01	None			CD8+ T cell	-1.88097	1.25996	IL-12	S07	T8-f			γδ T cell	-5.60584	0.281327	IL-3	S02	None			Treg	1.60429	-0.0596925	CD40L	S08	None			NK cell	-1.58294	-2.12835	FLT3L	S05	None			pDC	-1.79481
B cell	-4.20167	-0.0574853	IL-3	S05	B-a			CD4+ T cell	5.62279	-0.890468	IFN-β	S08	T4-a			CD8+ T cell	3.18017	0.028894	PRL	S01	None			γδ T cell	3.25313	0.0122216	TNF-α	S01	None			Treg	1.47716	-2.4464	Decorin	S01	None			NK cell	2.17973	2.61668	APRIL	S02	None			pDC	-5.05798
B cell	1.48795	-0.617119	IL-1β	S02	None			CD4+ T cell	-1.20799	2.01019	PBS	S03	None			CD8+ T cell	0.00275618	4.47672	AdipoQ	S03	None			γδ T cell	3.32066	-1.25043	FLT3L	S01	None			Treg	-0.647395	-1.38006	TPO	S02	None			NK cell	3.95589	0.572726	IL-1β	S10	NK-c			pDC	-2.31433
B cell	0.251152	4.70592	APRIL	S07	B-e			CD4+ T cell	1.18371	0.0398445	IL-36Ra	S01	None			CD8+ T cell	1.54533	-2.5177	PBS	S01	None			γδ T cell	-5.81568	-0.16172	IL-1β	S10	Tgd-c			Treg	-3.21067	-1.67027	IL-12	S04	None			NK cell	-4.8227	1.40569	IL-1β	S07	NK-e			pDC	-4.11225
B cell	1.8781	-0.73722	IL-1β	S02	None			CD4+ T cell	-0.366698	2.28517	IL-1Ra	S01	None			CD8+ T cell	-3.8573	-3.34337	IFN-α1	S06	T8-a			γδ T cell	2.55346	1.62456	APRIL	S01	None			Treg	3.37017	-1.79245	IL-17B	S01	None			NK cell	2.84412	1.47617	IL-3	S03	None			pDC	-4.45552
B cell	-2.61263	3.03767	IL-1α	S05	B-a			CD4+ T cell	4.5643	0.283973	IFN-κ	S05	T4-a			CD8+ T cell	1.46816	2.02642	TRAIL	S03	None			γδ T cell	-5.63159	0.426189	IL-1β	S10	Tgd-c			Treg	1.38779	4.13064	IL-36α	S06	Treg-a			NK cell	1.85302	-3.06783	APRIL	S01	None			pDC	-4.73671
B cell	-2.21355	2.88671	IL-2	S08	B-b			CD4+ T cell	-3.16875	-0.215103	IL-17A	S02	None			CD8+ T cell	-0.699545	-0.46053	TGF-β1	S02	None			γδ T cell	-2.8038	2.22256	IL-3	S04	None			Treg	-1.84273	-0.43953	PRL	S02	None			NK cell	3.03294	-2.67859	IL-3	S03	None			pDC	-1.96286
B cell	-2.7422	1.76038	IL-2	S05	B-a			CD4+ T cell	-0.642779	-0.147082	IL-20	S04	None			CD8+ T cell	-3.12867	0.929463	IL-18	S08	T8-e			γδ T cell	1.71484	1.23991	FLT3L	S01	None			Treg	-1.45477	2.5029	LIF	S03	None			NK cell	1.39505	-0.966535	FLT3L	S01	None			pDC	-1.61579
B cell	-4.59628	1.68226	IL-3	S06	B-a			CD4+ T cell	-0.952526	1.1106	BAFF	S03	None			CD8+ T cell	0.252194	-1.89762	SCF	S01	None			γδ T cell	-2.25418	-0.501045	APRIL	S03	None			Treg	1.77367	2.41279	HGF	S08	None			NK cell	0.0495503	-4.10863	APRIL	S04	None			pDC	-2.26522
B cell	-4.71837	0.265198	IL-3	S05	B-a			CD4+ T cell	1.22941	-0.0583042	PBS	S01	None			CD8+ T cell	0.18428	3.00607	IL-33	S03	None			γδ T cell	3.54709	0.315671	APRIL	S01	None			Treg	-0.129318	-1.50579	IL-36Ra	S02	None			NK cell	-1.87606	-3.18987	IL-3	S04	None			pDC	0.339848
B cell	1.52966	0.253943	PBS	S02	None			CD4+ T cell	-2.35427	0.258591	PBS	S04	None			CD8+ T cell	-2.69386	-2.97628	LT-α1/β2	S04	T8-b			γδ T cell	-5.55359	-0.159312	IL-1α	S10	Tgd-c			Treg	-3.51909	0.341035	GITRL	S03	None			NK cell	3.25541	2.31048	PBS	S02	None			pDC	-1.08093
B cell	-4.01709	1.28376	IL-2	S05	B-a			CD4+ T cell	5.06892	-0.0626716	PSPN	S05	T4-a			CD8+ T cell	-1.12225	-0.391003	CD30L	S02	None			γδ T cell	1.85048	-3.34454	FLT3L	S05	None			Treg	1.2939	3.08017	TPO	S06	Treg-a			NK cell	-4.89456	0.543152	IL-2	S07	NK-e			pDC	-1.40114
B cell	-1.17858	-2.16813	TNF-α	S02	None			CD4+ T cell	-0.864894	3.07876	IL-33	S03	None			CD8+ T cell	1.02555	-3.42125	IL-31	S01	None			γδ T cell	-1.68928	-3.45383	TNF-α	S06	Tgd-a			Treg	-1.20071	-2.42612	IL-33	S02	None			NK cell	3.64582	0.467181	IL-3	S03	None			pDC	-3.50436
B cell	2.72093	-2.26587	IL-1β	S02	None			CD4+ T cell	-1.24608	0.590125	AdipoQ	S04	None			CD8+ T cell	1.42025	4.64639	IL-36Ra	S05	None			γδ T cell	-0.505693	-0.147685	FLT3L	S03	None			Treg	3.12068	-2.76229	IL-20	S01	None			NK cell	2.06284	-2.55171	APRIL	S03	None			pDC	2.7198
B cell	2.51122	-2.25444	IL-1β	S10	None			CD4+ T cell	-2.93943	1.47632	IL-36Ra	S02	None			CD8+ T cell	2.52805	0.48343	Leptin	S01	None			γδ T cell	-5.85544	-0.433675	IL-1α	S10	Tgd-c			Treg	-1.00885	3.56155	IFN-γ	S03	None			NK cell	1.99913	-0.597174	IL-3	S01	None			pDC	2.25699
B cell	1.98462	-1.75569	IL-1α	S03	None			CD4+ T cell	-0.417576	-0.0669174	PRL	S04	None			CD8+ T cell	-4.28812	0.024067	IL-1α	S10	T8-c			γδ T cell	-2.85448	-0.420166	TNF-α	S09	Tgd-d			Treg	0.0875073	0.102286	IFN-γ	S02	None			NK cell	-1.05941	-3.1979	FLT3L	S04	None			pDC	-2.12136
B cell	1.18457	2.65377	IL-1α	S04	None			CD4+ T cell	-1.556	2.17811	ADSF	S02	None			CD8+ T cell	-2.39493	-1.68871	IFN-γ	S04	T8-b			γδ T cell	-5.31414	-0.0112289	IL-1α	S10	Tgd-c			Treg	0.704316	-1.6095	NP	S01	None			NK cell	3.6081	0.720043	IL-3	S03	None			pDC	-1.66077
B cell	1.88568	-2.52826	PBS	S03	None			CD4+ T cell	-0.2947	0.308446	Decorin	S02	None			CD8+ T cell	3.40915	-0.734312	C5a	S01	None			γδ T cell	0.442501	0.365945	IL-3	S03	None			Treg	0.41091	-1.30782	Leptin	S02	None			NK cell	4.43594	-0.572296	IL-1α	S10	NK-c			pDC	-1.6641
B cell	3.57552	-0.84436	FLT3L	S03	None			CD4+ T cell	0.146551	0.0585439	IFN-λ2	S02	None			CD8+ T cell	-1.44268	0.539157	IL-6	S02	None			γδ T cell	-2.86736	0.584413	TNF-α	S04	None			Treg	1.32801	0.52859	FLT3L	S08	None			NK cell	2.61129	-2.03614	FLT3L	S03	None			pDC	-2.09283
B cell	-0.248505	4.52085	IL-1α	S07	B-e			CD4+ T cell	0.929135	1.29711	HGF	S01	None			CD8+ T cell	1.22787	0.877001	IL-17F	S02	None			γδ T cell	-5.60906	0.0332591	IL-1α	S10	Tgd-c			Treg	0.424761	-2.29385	HGF	S10	None			NK cell	-4.91481	-0.0153069	IL-2	S07	NK-e			pDC	-1.45173
B cell	3.40212	-3.04727	IL-3	S03	None			CD4+ T cell	-1.32355	-2.42204	IL-23	S01	None			CD8+ T cell	0.911947	2.17994	IL-17B	S03	None			γδ T cell	2.82808	0.0273647	IL-3	S01	None			Treg	-1.87934	0.951819	PBS	S03	None			NK cell	1.60947	-2.20775	FLT3L	S01	None			pDC	3.3294
B cell	-1.35404	3.3654	IL-2	S04	None			CD4+ T cell	0.360562	-0.539206	IGF-1	S04	None			CD8+ T cell	-4.2376	-2.21515	PBS	S06	T8-a			γδ T cell	-3.5214	1.13633	IL-3	S04	None			Treg	3.70712	1.23743	IL-5	S05	Treg-b			NK cell	-0.16623	2.38873	TNF-α	S08	NK-f			pDC	-1.13338
B cell	3.76081	-2.21436	IL-1β	S04	None			CD4+ T cell	1.46613	-3.19705	IL-1α	S09	T4-c			CD8+ T cell	-0.964428	-1.57915	CD27L	S04	T8-b			γδ T cell	-2.08435	0.0793053	PBS	S03	None			Treg	4.07422	0.33839	IL-4	S01	None			NK cell	-2.42434	-0.106514	IL-3	S05	None			pDC	-5.37618
B cell	3.04046	-1.28236	IL-1α	S02	None			CD4+ T cell	-1.45519	2.25628	CT-1	S03	None			CD8+ T cell	-1.97036	1.31906	TPO	S07	T8-f			γδ T cell	-2.1556	3.18637	IL-3	S04	None			Treg	-2.00467	2.17269	PBS	S03	None			NK cell	-3.0755	0.990382	IL-3	S09	None			pDC	-2.3811
B cell	-2.54485	1.73952	IL-2	S08	B-b			CD4+ T cell	-2.67474	1.0218	PBS	S03	None			CD8+ T cell	-3.56393	-2.32888	FasL	S04	T8-b			γδ T cell	-1.84908	-4.57695	IL-2	S06	Tgd-a			Treg	2.86826	2.11495	HGF	S06	Treg-a			NK cell	1.80604	4.48978	FLT3L	S02	None			pDC	1.47182
B cell	-4.68363	0.384569	IL-3	S05	B-a			CD4+ T cell	-1.07394	1.82062	PSPN	S01	None			CD8+ T cell	-0.0681605	-1.09612	IL-17E	S02	None			γδ T cell	-2.92015	-1.67901	IL-2	S08	Tgd-b			Treg	-1.15123	1.41416	IL-19	S03	None			NK cell	1.0748	-3.64888	IL-3	S04	None			pDC	-2.22559
B cell	0.824006	-2.92165	FLT3L	S03	None			CD4+ T cell	-2.19469	1.77435	IL-21	S03	None			CD8+ T cell	1.01561	4.80505	GITRL	S05	None			γδ T cell	-5.52984	0.0947821	IL-1α	S10	Tgd-c			Treg	-3.93903	-1.68343	IL-15	S04	None			NK cell	-0.340427	2.89859	IL-1α	S08	NK-f			pDC	-1.35959
B cell	1.05942	2.34297	FLT3L	S04	None			CD4+ T cell	0.385803	1.31775	IL-10	S01	None			CD8+ T cell	0.609229	-1.32562	FLT3L	S02	None			γδ T cell	2.32525	0.265541	FLT3L	S01	None			Treg	2.46441	-1.19988	IL-17B	S05	Treg-b			NK cell	1.51383	-3.16297	FLT3L	S03	None			pDC	-1.77097
B cell	-3.476	1.3374	TNF-α	S06	B-a			CD4+ T cell	2.67409	0.814189	CD30L	S05	T4-a			CD8+ T cell	2.82472	-1.18252	IL-30	S01	None			γδ T cell	-4.83382	-0.178399	IL-1β	S10	Tgd-c			Treg	-3.11852	-2.10194	C5a	S04	None			NK cell	1.66279	-1.80615	IL-3	S01	None			pDC	-2.62054
B cell	-2.81094	0.249701	IL-3	S05	B-a			CD4+ T cell	-0.502595	2.37074	FGF-β	S02	None			CD8+ T cell	-4.65381	-3.47325	IFN-α1	S09	T8-a			γδ T cell	1.1202	2.20854	TNF-α	S02	None			Treg	-0.317907	3.22949	IL-Y	S06	Treg-a			NK cell	2.16068	-1.51116	FLT3L	S03	None			pDC	-1.27686
B cell	-0.241862	4.46703	IL-1β	S03	None			CD4+ T cell	-2.29334	-0.500968	IL-31	S02	None			CD8+ T cell	1.95397	-1.99893	IL-19	S01	None			γδ T cell	-2.74496	-0.551113	TNF-α	S09	Tgd-d			Treg	-2.36642	0.686496	ADSF	S03	None			NK cell	4.37941	-0.477492	IL-1β	S03	None			pDC	-1.80233
B cell	-0.785067	4.16501	IL-1β	S04	None			CD4+ T cell	-1.54665	-2.70151	LT-α1/β2	S07	T4-e			CD8+ T cell	2.0342	4.08387	LIGHT	S05	None			γδ T cell	-6.2253	-0.52371	IL-1α	S10	Tgd-c			Treg	-4.65611	-1.38976	PBS	S07	Treg-d			NK cell	-2.28076	-2.44896	TNF-α	S04	None			pDC	-1.58405
B cell	-3.46749	2.91099	IL-1α	S06	B-a			CD4+ T cell	-0.781363	1.4173	IL-27	S01	None			CD8+ T cell	-0.649134	3.29618	TSLP	S03	None			γδ T cell	-0.324301	3.26014	APRIL	S02	None			Treg	0.797134	0.188044	IL-30	S02	None			NK cell	-4.22253	-0.225409	IL-2	S07	NK-e			pDC	-1.37169
B cell	-2.25934	1.64715	IL-1α	S08	B-b			CD4+ T cell	-1.5621	-0.367623	IL-36Ra	S04	None			CD8+ T cell	1.27842	5.10769	LT-α1/β2	S05	None			γδ T cell	-2.18887	-0.633869	TNF-α	S09	Tgd-d			Treg	2.17308	-1.59662	IL-17E	S01	None			NK cell	3.03525	-1.39653	IL-3	S01	None			pDC	-1.87703
B cell	2.90037	-2.74091	IL-1β	S03	None			CD4+ T cell	3.41082	0.557265	IL-22	S05	T4-a			CD8+ T cell	-2.98838	-1.05751	IL-15	S04	T8-b			γδ T cell	-4.35917	0.279104	IL-2	S07	Tgd-e			Treg	-3.03964	-0.443292	Leptin	S02	None			NK cell	0.14656	-3.13615	IL-1β	S04	None			pDC	-3.88683
B cell	-3.26231	0.485552	TNF-α	S05	B-a			CD4+ T cell	1.05449	0.321253	BAFF	S01	None			CD8+ T cell	0.504585	0.185747	VEGF	S02	None			γδ T cell	3.762	-0.680116	PBS	S01	None			Treg	2.42922	2.046	IL-12	S01	None			NK cell	-4.35397	-1.01414	APRIL	S05	None			pDC	-0.0978677
B cell	1.03514	-1.03284	FLT3L	S02	None			CD4+ T cell	2.98376	-0.210005	C3a	S05	T4-a			CD8+ T cell	-0.816096	-0.260401	GITRL	S02	None			γδ T cell	-2.11704	-4.22654	APRIL	S06	Tgd-a			Treg	1.31289	1.34588	IL-5	S02	None			NK cell	0.804658	0.00531098	IL-1β	S01	None			pDC	-1.36373
B cell	-4.29893	0.187497	IL-3	S05	B-a			CD4+ T cell	5.5011	-1.03732	IFN-β	S08	T4-a			CD8+ T cell	0.901462	3.35273	IL-31	S03	None			γδ T cell	0.542959	3.06327	APRIL	S01	None			Treg	2.8111	-2.02634	PRL	S01	None			NK cell	-3.61334	2.89536	IL-3	S06	NK-a			pDC	-1.4009
B cell	0.944665	4.30193	IL-1α	S07	B-e			CD4+ T cell	1.14499	1.58685	FLT3L	S01	None			CD8+ T cell	0.75126	3.06702	IL-17D	S03	None			γδ T cell	0.948552	1.09658	FLT3L	S02	None			Treg	-2.20992	-1.36206	IL-17E	S02	None			NK cell	-4.74881	-0.63832	IL-2	S07	NK-e			pDC	-0.0728491
B cell	2.58029	0.178303	FLT3L	S03	None			CD4+ T cell	5.92072	-1.17925	IFN-α1	S08	T4-a			CD8+ T cell	-4.89613	-2.01795	IFN-α1	S06	T8-a			γδ T cell	-1.40198	-0.617781	TNF-α	S01	None			Treg	-0.331256	-1.44101	PBS	S02	None			NK cell	2.44289	-2.2328	FLT3L	S03	None			pDC	1.47461
B cell	-1.28938	-2.32366	TNF-α	S01	None			CD4+ T cell	-0.123305	-2.89717	PBS	S04	None			CD8+ T cell	2.79583	-2.36537	PBS	S01	None			γδ T cell	-5.84916	0.148535	IL-1β	S10	Tgd-c			Treg	1.62051	3.0845	IFN-κ	S06	Treg-a			NK cell	4.5755	-0.848391	IL-1β	S10	NK-c			pDC	0.694824
B cell	2.67944	-2.81393	IL-3	S03	None			CD4+ T cell	0.0792071	0.722648	PSPN	S01	None			CD8+ T cell	2.44826	2.61024	C5a	S05	None			γδ T cell	0.710712	2.92014	IL-3	S02	None			Treg	-2.54288	1.93185	C5a	S03	None			NK cell	-0.694958	-1.42026	IL-1β	S05	None			pDC	-2.48659
B cell	0.163393	4.85061	IL-1α	S07	B-e			CD4+ T cell	-1.35249	-0.433489	IL-Y	S04	None			CD8+ T cell	-2.61698	1.80806	IL-1β	S08	T8-e			γδ T cell	-0.825552	0.0525632	IL-3	S03	None			Treg	2.20849	-1.35859	PRL	S01	None			NK cell	-4.49105	2.11421	IL-3	S06	NK-a			pDC	2.19797
B cell	3.75147	-2.33606	APRIL	S03	None			CD4+ T cell	5.95338	-0.919286	IFN-α1	S08	T4-a			CD8+ T cell	2.9361	-1.90672	IL-33	S01	None			γδ T cell	-5.92038	-0.652166	IL-1β	S10	Tgd-c			Treg	-4.04151	-2.66197	TL1A	S07	Treg-d			NK cell	1.01627	-2.37079	IL-1β	S01	None			pDC	-2.0593
B cell	1.14036	4.26676	IL-1α	S07	B-e			CD4+ T cell	-3.13713	2.26711	CT-1	S02	None			CD8+ T cell	2.83029	0.130478	FGF-β	S01	None			γδ T cell	-3.77728	-1.53457	IL-2	S08	Tgd-b			Treg	-4.67971	-2.00421	IL-15	S07	Treg-d			NK cell	1.44836	-1.54396	FLT3L	S01	None			pDC	-1.13607
B cell	2.12215	1.22132	APRIL	S04	None			CD4+ T cell	-2.41884	2.60993	PBS	S03	None			CD8+ T cell	3.37077	2.01637	IL-10	S11	None			γδ T cell	2.72401	-2.68367	IL-3	S05	None			Treg	0.944392	-1.95374	IL-30	S02	None			NK cell	-0.392196	-3.61283	APRIL	S04	None			pDC	-1.74314
B cell	1.3104	3.9735	TNF-α	S07	B-e			CD4+ T cell	-0.258686	1.16901	BAFF	S01	None			CD8+ T cell	-0.0862402	3.78825	GDNF	S03	None			γδ T cell	3.40942	-1.03803	APRIL	S01	None			Treg	1.48601	3.31182	IFN-κ	S05	Treg-b			NK cell	2.60101	-2.83529	APRIL	S03	None			pDC	1.00703
B cell	-2.59646	1.81527	IL-2	S08	B-b			CD4+ T cell	-1.12388	1.92289	CD30L	S03	None			CD8+ T cell	-4.10506	0.356088	NP	S10	T8-c			γδ T cell	-1.32706	3.35664	FLT3L	S04	None			Treg	-4.49948	-0.876644	AdipoQ	S07	Treg-d			NK cell	4.19337	-0.703015	IL-1β	S10	NK-c			pDC	-1.47542
B cell	2.26441	-0.32215	IL-1β	S02	None			CD4+ T cell	-0.949414	0.153707	CT-1	S04	None			CD8+ T cell	2.49337	-1.35197	Decorin	S01	None			γδ T cell	-0.414847	3.07874	APRIL	S02	None			Treg	-1.27018	1.9595	IL-17F	S03	None			NK cell	-3.01089	0.980663	TNF-α	S05	None			pDC	-2.35971
B cell	3.25689	-2.85748	IL-1β	S03	None			CD4+ T cell	4.17153	-0.0656075	IFN-β	S05	T4-a			CD8+ T cell	-0.82745	2.9419	IL-21	S03	None			γδ T cell	-0.897754	-3.02489	IL-3	S08	Tgd-b			Treg	2.03584	0.546411	IL-11	S08	None			NK cell	0.383213	-2.14899	APRIL	S01	None			pDC	-0.836426
B cell	-4.11519	0.595782	IL-3	S05	B-a			CD4+ T cell	-1.69066	-1.64826	BAFF	S04	None			CD8+ T cell	-1.6789	1.27191	GITRL	S02	None			γδ T cell	-2.25954	2.02663	FLT3L	S04	None			Treg	-2.25462	1.27293	IFN-ε	S03	None			NK cell	-3.70995	0.441101	IL-2	S09	None			pDC	-1.9863
B cell	-2.5476	2.23648	IL-2	S08	B-b			CD4+ T cell	-2.4907	0.229057	CT-1	S02	None			CD8+ T cell	2.19264	2.70512	IL-24	S05	None			γδ T cell	0.398372	2.40891	FLT3L	S02	None			Treg	3.72048	0.751519	IFN-ε	S07	Treg-d			NK cell	1.65791	-1.52446	IL-3	S01	None			pDC	-1.27969
B cell	0.676759	-1.94337	IL-3	S01	None			CD4+ T cell	-1.56729	-0.367601	Decorin	S04	None			CD8+ T cell	-4.85397	-3.25916	IFN-α1	S09	T8-a			γδ T cell	-0.936759	1.12145	FLT3L	S02	None			Treg	-0.196677	-2.12873	IL-7	S02	None			NK cell	2.97696	-0.231658	FLT3L	S03	None			pDC	0.907971
B cell	0.611843	-2.47322	IL-1α	S01	None			CD4+ T cell	5.59387	-0.424206	IL-34	S05	T4-a			CD8+ T cell	1.3975	0.183118	PRL	S02	None			γδ T cell	-5.03875	-0.0318705	TNF-α	S10	Tgd-c			Treg	2.02258	0.534173	IL-1Ra	S08	None			NK cell	3.01336	-0.110812	FLT3L	S03	None			pDC	0.214578
B cell	-3.08798	0.300099	TNF-α	S05	B-a			CD4+ T cell	0.0185022	2.46881	Noggin	S03	None			CD8+ T cell	2.99209	0.360959	IGF-1	S02	None			γδ T cell	-2.87343	-0.476477	TNF-α	S09	Tgd-d			Treg	-1.34798	0.946814	IL-17F	S10	None			NK cell	3.4473	2.60776	APRIL	S02	None			pDC	-0.393228
B cell	1.27354	1.35946	IL-2	S02	None			CD4+ T cell	5.63414	-0.665558	NP	S08	T4-a			CD8+ T cell	0.776365	-0.968051	IGF-1	S01	None			γδ T cell	1.58343	2.46275	FLT3L	S02	None			Treg	2.03862	1.26216	IL-11	S08	None			NK cell	-0.0895243	-3.70043	IL-1α	S04	None			pDC	-1.93382
B cell	-0.173682	0.0622164	FLT3L	S01	None			CD4+ T cell	5.55671	-0.710564	IFN-α1	S05	T4-a			CD8+ T cell	-2.19547	-1.6729	TRAIL	S04	T8-b			γδ T cell	-1.18303	-0.335977	FLT3L	S03	None			Treg	1.74675	-1.13959	PBS	S01	None			NK cell	-4.27336	3.22883	IL-3	S06	NK-a			pDC	-1.53578
B cell	-1.92106	3.20629	IL-1β	S08	B-b			CD4+ T cell	-0.19465	-2.05151	IFN-λ2	S04	None			CD8+ T cell	0.65752	4.71524	IL-11	S05	None			γδ T cell	-5.4597	-0.115949	IL-1α	S10	Tgd-c			Treg	2.08349	-1.29255	IGF-1	S01	None			NK cell	3.18372	1.29219	TNF-α	S10	NK-c			pDC	1.7797
B cell	1.78295	0.408675	APRIL	S02	None			CD4+ T cell	1.75775	-2.89358	IL-17E	S09	T4-c			CD8+ T cell	1.81284	0.732987	TWEAK	S01	None			γδ T cell	1.71128	-1.52037	APRIL	S03	None			Treg	-4.54638	-2.00783	TL1A	S07	Treg-d			NK cell	-0.51071	2.71072	IL-2	S09	None			pDC	2.49482
B cell	2.4221	-2.95058	IL-1β	S03	None			CD4+ T cell	3.40286	-0.498247	IL-17E	S05	T4-a			CD8+ T cell	1.65643	-1.67348	HGF	S01	None			γδ T cell	-2.67189	-1.44252	TNF-α	S09	Tgd-d			Treg	3.05246	2.38672	LT-α1/β2	S05	Treg-b			NK cell	2.12536	-1.27076	APRIL	S01	None			pDC	2.58269
B cell	2.55919	-3.49694	IL-1α	S03	None			CD4+ T cell	-1.30452	-0.016404	LIF	S04	None			CD8+ T cell	3.37208	-0.498761	PRL	S01	None			γδ T cell	-1.04877	1.09969	FLT3L	S02	None			Treg	-0.781166	2.05617	LT-α2/β1	S03	None			NK cell	-1.41284	2.23049	TNF-α	S08	NK-f			pDC	-1.05899
B cell	-2.46226	2.00006	IL-2	S08	B-b			CD4+ T cell	-1.32568	-1.10353	IL-17B	S02	None			CD8+ T cell	0.387074	-0.5195	CD27L	S02	None			γδ T cell	-5.91087	-0.152947	IL-1β	S10	Tgd-c			Treg	-2.29942	3.11612	GM-CSF	S03	None			NK cell	4.51647	-0.85417	IL-1α	S10	NK-c			pDC	2.56504
B cell	0.533041	4.05777	IL-1α	S07	B-e			CD4+ T cell	1.11224	-0.750165	C3a	S01	None			CD8+ T cell	-1.59915	-0.533998	IL-17E	S02	None			γδ T cell	-5.83516	-0.483428	IL-1β	S10	Tgd-c			Treg	-2.79318	-0.202466	IL-17C	S04	None			NK cell	3.39748	-0.420822	APRIL	S03	None			pDC	3.00145
B cell	0.928758	-3.12071	IL-2	S03	None			CD4+ T cell	-2.14359	-1.04021	TPO	S02	None			CD8+ T cell	-2.13386	-2.57572	IL-17B	S04	T8-b			γδ T cell	-5.88002	-0.324868	IL-1α	S10	Tgd-c			Treg	2.35076	0.952795	TL1A	S05	Treg-b			NK cell	-4.05703	-0.159948	IL-2	S07	NK-e			pDC	-1.01654
B cell	1.25484	-0.450777	TNF-α	S02	None			CD4+ T cell	0.305773	0.200649	PRL	S01	None			CD8+ T cell	2.54618	-1.49407	IL-10	S01	None			γδ T cell	-2.20079	-0.0591742	TNF-α	S09	Tgd-d			Treg	-4.56039	0.360571	IL-15	S05	Treg-b			NK cell	1.3237	-3.55943	FLT3L	S04	None			pDC	-2.33019
B cell	-0.53278	4.22844	IL-1α	S07	B-e			CD4+ T cell	-1.2984	-0.129266	IL-19	S04	None			CD8+ T cell	2.16909	0.802602	CT-1	S01	None			γδ T cell	-5.96718	-0.133341	IL-1α	S10	Tgd-c			Treg	-3.97312	-2.17769	Noggin	S04	None			NK cell	1.82093	-3.4783	IL-3	S03	None			pDC	-1.39313
B cell	3.76215	-2.49627	IL-1β	S03	None			CD4+ T cell	-3.23636	1.20557	IL-27	S03	None			CD8+ T cell	2.20708	0.563509	PRL	S02	None			γδ T cell	-3.44278	-1.439	IL-2	S07	Tgd-e			Treg	-4.98885	-0.871286	IL-1β	S07	Treg-d			NK cell	-4.35756	0.335927	IL-2	S07	NK-e			pDC	-1.59647
B cell	0.894357	4.69074	IL-1β	S07	B-e			CD4+ T cell	-1.08014	-2.6061	GM-CSF	S04	None			CD8+ T cell	0.165642	2.89965	IL-17B	S03	None			γδ T cell	2.76187	2.17983	FLT3L	S01	None			Treg	-3.41189	1.73127	IL-11	S03	None			NK cell	2.12647	-2.86256	APRIL	S03	None			pDC	-1.77163
B cell	3.66746	-0.926713	IL-3	S03	None			CD4+ T cell	0.149097	0.153422	IL-17E	S01	None			CD8+ T cell	-3.14471	-2.13166	IFN-ε	S04	T8-b			γδ T cell	-5.49956	-0.235992	IL-1β	S10	Tgd-c			Treg	-1.58712	3.47085	IFN-γ	S05	Treg-b			NK cell	-4.97507	0.347543	IL-2	S07	NK-e			pDC	-1.62163
B cell	-2.92827	2.09158	IL-1α	S08	B-b			CD4+ T cell	-0.566382	1.29024	IL-10	S01	None			CD8+ T cell	2.08372	-1.26623	IL-24	S02	None			γδ T cell	3.0174	-1.70692	APRIL	S05	None			Treg	-1.03278	2.88546	IL-30	S03	None			NK cell	-5.08076	0.30657	IL-2	S07	NK-e			pDC	2.85521
B cell	0.354763	1.08628	FLT3L	S04	None			CD4+ T cell	-1.5925	0.880748	IFN-λ2	S03	None			CD8+ T cell	2.27722	4.02499	TGF-β1	S05	None			γδ T cell	-2.07985	-2.14999	IL-2	S08	Tgd-b			Treg	-0.664975	-1.78294	IL-6	S02	None			NK cell	2.06826	-3.3245	IL-3	S03	None			pDC	-0.824318
B cell	0.314016	-3.57519	IL-3	S10	None			CD4+ T cell	-1.64944	-0.712509	GM-CSF	S02	None			CD8+ T cell	-4.38916	-3.17889	IL-21	S09	T8-a			γδ T cell	-2.42448	-0.693205	TNF-α	S09	Tgd-d			Treg	2.77892	-0.940441	TPO	S01	None			NK cell	0.0710414	4.28697	FLT3L	S02	None			pDC	-1.66724
B cell	-0.532921	-2.65647	APRIL	S02	None			CD4+ T cell	1.35252	0.950838	IL-17B	S09	T4-c			CD8+ T cell	0.63821	-1.56782	Noggin	S01	None			γδ T cell	-3.18467	-1.89867	TNF-α	S09	Tgd-d			Treg	-0.235534	-1.26398	CD27L	S02	None			NK cell	2.56291	-2.44145	APRIL	S03	None			pDC	-1.91791
B cell	-2.28889	2.10915	IL-2	S08	B-b			CD4+ T cell	1.8456	-3.64911	IL-1β	S09	T4-c			CD8+ T cell	0.231046	2.48412	TSLP	S03	None			γδ T cell	1.52812	-0.20533	TNF-α	S01	None			Treg	1.42084	-1.03763	IL-7	S08	None			NK cell	2.81256	-1.84267	APRIL	S03	None			pDC	-3.28919
B cell	0.163348	-0.862625	IL-3	S02	None			CD4+ T cell	2.64152	0.120446	RANKL	S05	T4-a			CD8+ T cell	-1.59253	0.835091	PBS	S07	T8-f			γδ T cell	-5.47222	0.512071	IL-1β	S10	Tgd-c			Treg	-0.34367	0.475541	IFN-λ2	S08	None			NK cell	1.64081	-2.62923	IL-3	S04	None			pDC	-1.66456
B cell	-3.54716	1.91624	IL-1α	S05	B-a			CD4+ T cell	4.34338	0.369067	IL-34	S05	T4-a			CD8+ T cell	-0.14054	4.07663	OX40L	S03	None			γδ T cell	-5.25998	0.37064	IL-1α	S10	Tgd-c			Treg	-2.54906	2.17942	C3a	S03	None			NK cell	4.02974	-0.463481	IL-1β	S10	NK-c			pDC	-2.20413
B cell	3.53328	-2.56411	IL-1β	S03	None			CD4+ T cell	3.61908	-1.19265	ADSF	S06	T4-b			CD8+ T cell	1.37754	4.20873	IL-17C	S05	None			γδ T cell	2.15194	1.88062	TNF-α	S02	None			Treg	-4.53155	-1.74508	IL-33	S07	Treg-d			NK cell	2.40169	-1.10912	FLT3L	S03	None			pDC	-0.881583
B cell	2.91293	-0.105541	IL-1α	S02	None			CD4+ T cell	0.690583	0.168122	IL-17B	S01	None			CD8+ T cell	-0.410209	-0.635249	M-CSF	S02	None			γδ T cell	2.75004	2.37034	IL-3	S02	None			Treg	-1.40936	1.48734	IL-17F	S10	None			NK cell	-2.87893	-0.483541	FLT3L	S05	None			pDC	-3.53597
B cell	1.46546	-3.28927	IL-3	S03	None			CD4+ T cell	4.74396	0.0531784	IL-36Ra	S05	T4-a			CD8+ T cell	-4.76693	-1.78797	HGF	S06	T8-a			γδ T cell	2.6151	-2.47769	PBS	S05	None			Treg	-4.06673	1.91508	IL-1α	S03	None			NK cell	-3.33082	0.754859	IL-1β	S08	NK-f			pDC	-1.88037
B cell	1.12165	3.93941	IL-1α	S07	B-e			CD4+ T cell	-0.948954	-0.636392	CT-1	S04	None			CD8+ T cell	1.32341	-2.03929	IL-17C	S01	None			γδ T cell	-3.06014	1.74431	APRIL	S04	None			Treg	0.648147	3.93966	IL-17C	S07	Treg-d			NK cell	2.16983	-2.57868	APRIL	S03	None			pDC	-1.45263
B cell	-2.726	2.42643	IL-2	S08	B-b			CD4+ T cell	4.9753	-0.570756	PRL	S05	T4-a			CD8+ T cell	1.16225	3.94677	IL-17C	S05	None			γδ T cell	-5.26041	0.403178	IL-1α	S10	Tgd-c			Treg	3.60751	-1.92933	VEGF	S01	None			NK cell	4.24449	-0.788897	IL-1β	S10	NK-c			pDC	-1.50768
B cell	2.32791	-0.537701	IL-1β	S01	None			CD4+ T cell	-3.02161	1.31729	SCF	S02	None			CD8+ T cell	-0.885546	3.93212	CD40L	S06	T8-a			γδ T cell	0.497179	2.39114	PBS	S01	None			Treg	0.997554	1.51633	IL-34	S02	None			NK cell	3.64106	-1.62674	IL-1β	S03	None			pDC	-4.5931
B cell	-2.11939	3.12849	IL-2	S08	B-b			CD4+ T cell	-3.02032	2.45998	C5a	S03	None			CD8+ T cell	1.0633	3.37755	IL-6	S03	None			γδ T cell	-3.62082	-1.31376	IL-2	S07	Tgd-e			Treg	0.874793	-1.78201	IL-36Ra	S02	None			NK cell	-3.74212	3.18493	IL-3	S06	NK-a			pDC	1.66835
B cell	-0.0451037	2.86974	IL-1α	S04	None			CD4+ T cell	-1.38007	1.93866	PRL	S03	None			CD8+ T cell	0.983473	-0.130621	IL-33	S01	None			γδ T cell	-5.5938	0.372543	IL-1α	S10	Tgd-c			Treg	-3.09072	1.89766	IL-Y	S03	None			NK cell	-0.444595	2.44556	TNF-α	S08	NK-f			pDC	3.9405
B cell	3.53499	-2.35605	IL-1α	S03	None			CD4+ T cell	1.11045	0.681849	IFN-λ2	S01	None			CD8+ T cell	-0.29038	-0.517259	PSPN	S02	None			γδ T cell	1.72422	0.730813	PBS	S01	None			Treg	-1.89425	-1.00253	IL-17B	S02	None			NK cell	0.416731	-2.18512	FLT3L	S01	None			pDC	-1.78449
B cell	3.38753	-1.75603	IL-1β	S03	None			CD4+ T cell	2.49631	-1.61455	IL-27	S06	T4-b			CD8+ T cell	-3.13858	-0.753628	IL-18	S04	T8-b			γδ T cell	-5.80371	-0.215159	IL-1α	S10	Tgd-c			Treg	2.40585	-0.617066	RANKL	S01	None			NK cell	-4.8191	0.122958	IL-2	S07	NK-e			pDC	-4.49053
B cell	1.00076	-1.54341	IL-1β	S02	None			CD4+ T cell	-2.66424	-0.268872	IL-17E	S02	None			CD8+ T cell	-0.333678	3.51953	CD27L	S03	None			γδ T cell	-5.42535	0.00185727	IL-1β	S10	Tgd-c			Treg	3.77683	-2.29522	IL-19	S01	None			NK cell	4.51871	-1.04205	IL-1β	S10	NK-c			pDC	-2.17596
B cell	0.981247	3.89229	IL-1β	S07	B-e			CD4+ T cell	-3.60583	0.130394	BAFF	S02	None			CD8+ T cell	-2.37141	1.53892	IL-7	S03	None			γδ T cell	0.967891	3.18123	APRIL	S02	None			Treg	1.46738	-2.11457	IFN-λ2	S01	None			NK cell	0.509179	-1.13145	IL-3	S01	None			pDC	-2.67818
B cell	1.28288	2.76747	TNF-α	S04	None			CD4+ T cell	-1.31116	-0.65765	Leptin	S01	None			CD8+ T cell	-1.63531	0.757983	LT-α1/β2	S02	None			γδ T cell	1.81318	0.0995472	APRIL	S01	None			Treg	1.22705	4.16164	IFN-α1	S06	Treg-a			NK cell	-4.75816	1.02781	IL-2	S07	NK-e			pDC	-0.142212
B cell	0.183836	4.25179	IL-2	S04	None			CD4+ T cell	1.3902	-0.568202	SCF	S01	None			CD8+ T cell	-0.299145	-0.214484	OX40L	S02	None			γδ T cell	0.756316	-0.309221	IL-2	S01	None			Treg	-3.70685	0.754439	TL1A	S03	None			NK cell	4.39126	-0.83593	IL-1β	S10	NK-c			pDC	-1.78947
B cell	1.74815	-1.91243	IL-3	S03	None			CD4+ T cell	-1.44969	-3.04292	PRL	S07	T4-e			CD8+ T cell	-3.56754	-2.64583	IL-34	S06	T8-a			γδ T cell	-5.82417	0.230706	IL-1α	S10	Tgd-c			Treg	-4.29069	-1.62702	IL-17F	S07	Treg-d			NK cell	1.77142	-2.91102	FLT3L	S02	None			pDC	-2.1889
B cell	2.07278	-2.41963	APRIL	S03	None			CD4+ T cell	3.27913	-1.38475	NP	S06	T4-b			CD8+ T cell	0.739446	-1.61873	IL-17F	S04	T8-b			γδ T cell	-5.46924	0.494175	IL-1β	S10	Tgd-c			Treg	0.781548	-0.106262	EGF	S08	None			NK cell	0.389069	2.46658	IL-3	S02	None			pDC	-2.49905
B cell	2.33496	0.594142	IL-1β	S04	None			CD4+ T cell	-0.545424	-0.802986	ADSF	S01	None			CD8+ T cell	1.76472	4.96777	PSPN	S05	None			γδ T cell	-5.74668	0.109253	IL-1β	S10	Tgd-c			Treg	-0.994135	1.46196	IFN-λ2	S05	Treg-b			NK cell	1.50216	2.84419	IL-1α	S02	None			pDC	-1.34618
B cell	1.79682	-0.984271	FLT3L	S02	None			CD4+ T cell	-1.99791	-0.653412	GITRL	S04	None			CD8+ T cell	-1.30955	1.51	IL-17F	S07	T8-f			γδ T cell	-0.832335	-3.95225	FLT3L	S06	Tgd-a			Treg	-3.02893	-0.411975	LIF	S04	None			NK cell	-2.6545	3.39085	IL-1β	S06	NK-a			pDC	2.06467
B cell	2.15787	-1.62201	APRIL	S01	None			CD4+ T cell	-0.481407	-1.96169	IL-20	S04	None			CD8+ T cell	-1.54236	2.87553	PBS	S03	None			γδ T cell	-1.39001	2.42406	APRIL	S04	None			Treg	-1.72519	-1.82496	AdipoQ	S02	None			NK cell	-5.15638	0.514137	IL-2	S07	NK-e			pDC	-1.71749
B cell	-3.81057	1.31355	IL-2	S05	B-a			CD4+ T cell	4.38573	-1.79979	IL-1α	S09	T4-c			CD8+ T cell	-0.641471	-1.72745	IL-6	S01	None			γδ T cell	2.28614	2.39696	FLT3L	S02	None			Treg	2.22652	-1.98656	PBS	S01	None			NK cell	-3.51035	-0.950329	IL-2	S05	None			pDC	1.13516
B cell	-1.05065	0.859872	IL-2	S08	B-b			CD4+ T cell	-3.43854	0.82133	IL-17B	S02	None			CD8+ T cell	0.615826	-2.26451	4-1BBL	S01	None			γδ T cell	-1.63257	-5.46193	IL-1α	S11	Tgd-a			Treg	1.73938	4.06927	IFN-α1	S06	Treg-a			NK cell	2.37106	-1.83307	APRIL	S01	None			pDC	3.14329
B cell	-3.76869	0.549269	IL-3	S05	B-a			CD4+ T cell	-2.38408	-0.641952	PSPN	S02	None			CD8+ T cell	0.833265	0.562831	CT-1	S02	None			γδ T cell	3.95054	-0.908705	FLT3L	S01	None			Treg	-1.87248	2.74976	IL-6	S03	None			NK cell	0.792882	-2.1447	IL-3	S01	None			pDC	0.493677
B cell	2.85705	-0.566436	IL-1α	S03	None			CD4+ T cell	0.307198	2.72612	IFN-ε	S03	None			CD8+ T cell	2.17646	-2.77396	IFN-ε	S01	None			γδ T cell	3.3144	0.410929	FLT3L	S01	None			Treg	-2.201	-1.95652	CD27L	S04	None			NK cell	-5.09637	0.538904	IL-2	S07	NK-e			pDC	-1.28976
B cell	-3.55108	1.46414	TNF-α	S05	B-a			CD4+ T cell	-0.262648	0.180241	Decorin	S04	None			CD8+ T cell	1.17824	3.54955	PBS	S03	None			γδ T cell	-2.47626	-1.69737	FLT3L	S02	None			Treg	1.46159	0.536924	ADSF	S08	None			NK cell	1.00112	2.81675	IL-1β	S02	None			pDC	-1.78961
B cell	1.60815	-1.72993	APRIL	S01	None			CD4+ T cell	-3.46065	-0.251195	IL-17D	S02	None			CD8+ T cell	-2.90511	0.151934	IL-36α	S08	T8-e			γδ T cell	-0.874119	0.995612	APRIL	S03	None			Treg	0.306886	-2.12585	IL-Y	S02	None			NK cell	0.85012	-2.35711	FLT3L	S01	None			pDC	-0.690608
B cell	1.4963	-2.73406	IL-3	S03	None			CD4+ T cell	2.25637	-1.41497	C5a	S06	T4-b			CD8+ T cell	1.86213	0.234975	IL-17D	S02	None			γδ T cell	-5.01944	0.330305	IL-1β	S10	Tgd-c			Treg	0.943978	4.01577	IFN-β	S06	Treg-a			NK cell	-5.10249	0.340746	IL-2	S07	NK-e			pDC	-0.605154
B cell	3.61291	-1.43985	IL-2	S03	None			CD4+ T cell	0.577991	-2.4828	IL-4	S10	T4-f			CD8+ T cell	1.93708	4.72216	IL-10	S05	None			γδ T cell	-3.08873	0.299481	TNF-α	S04	None			Treg	2.24516	2.59353	IL-17B	S06	Treg-a			NK cell	1.14294	3.63196	APRIL	S02	None			pDC	0.479929
B cell	0.417603	-2.44475	APRIL	S02	None			CD4+ T cell	-2.86769	2.31643	PRL	S03	None			CD8+ T cell	2.06392	1.77658	LT-α2/β1	S01	None			γδ T cell	-5.44563	0.379805	IL-1α	S10	Tgd-c			Treg	-3.044	-0.962441	GITRL	S04	None			NK cell	3.2221	1.46057	IL-3	S02	None			pDC	2.9466
B cell	3.28503	-1.08176	IL-1β	S03	None			CD4+ T cell	-1.84293	2.30997	FasL	S03	None			CD8+ T cell	1.54677	-2.83078	IGF-1	S01	None			γδ T cell	0.364726	3.00702	IL-3	S02	None			Treg	-0.872628	-2.52624	CT-1	S04	None			NK cell	-2.52532	3.48154	IL-1α	S10	NK-c			pDC	-0.636955
B cell	2.69118	-1.15514	IL-3	S03	None			CD4+ T cell	3.76141	-0.743688	LT-α2/β1	S01	None			CD8+ T cell	2.58119	-0.0729962	IL-30	S01	None			γδ T cell	-2.17217	-0.523566	TNF-α	S09	Tgd-d			Treg	-0.184116	-0.950701	IL-17E	S02	None			NK cell	3.49901	-0.0909027	TNF-α	S10	NK-c			pDC	-0.068353
B cell	-0.540322	-0.154637	IL-3	S01	None			CD4+ T cell	0.388923	1.26585	IL-17E	S01	None			CD8+ T cell	1.76737	-0.0597922	IGF-1	S01	None			γδ T cell	-5.26015	-0.288932	IL-1β	S10	Tgd-c			Treg	3.61103	-0.522736	PBS	S01	None			NK cell	1.23722	-1.12355	FLT3L	S01	None			pDC	-0.901937
B cell	0.520594	3.60571	IL-1α	S07	B-e			CD4+ T cell	5.1667	-0.76347	IFN-α1	S08	T4-a			CD8+ T cell	-3.06099	1.37325	IL-7	S08	T8-e			γδ T cell	3.89298	-0.925551	TNF-α	S12	None			Treg	4.05144	-1.52934	IL-31	S01	None			NK cell	-4.46849	2.64428	IL-3	S06	NK-a			pDC	-4.8029
B cell	-2.33939	1.53018	IL-2	S08	B-b			CD4+ T cell	1.27397	1.89047	BAFF	S02	None			CD8+ T cell	1.80422	4.64802	GITRL	S05	None			γδ T cell	-5.39679	0.532421	IL-1β	S10	Tgd-c			Treg	0.191293	-2.10797	IL-22	S02	None			NK cell	0.607451	-3.23453	IL-3	S03	None			pDC	-2.33002
B cell	0.418165	-2.06901	TNF-α	S02	None			CD4+ T cell	4.57507	-0.913618	IL-10	S05	T4-a			CD8+ T cell	-3.76695	-0.769542	Leptin	S01	None			γδ T cell	-3.43722	-0.900435	IL-3	S03	None			Treg	-2.77869	-0.412803	IL-9	S02	None			NK cell	2.35848	1.82854	IL-1α	S02	None			pDC	-0.808744
B cell	1.79764	-3.84833	IL-3	S03	None			CD4+ T cell	-1.19881	0.627289	BAFF	S04	None			CD8+ T cell	-2.24706	-2.24736	IL-17A	S04	T8-b			γδ T cell	-6.2737	-0.24353	IL-1α	S10	Tgd-c			Treg	0.751265	-1.02688	IL-4	S02	None			NK cell	2.84214	1.71818	IL-3	S02	None			pDC	-2.81716
B cell	-3.11429	1.84602	IL-1α	S08	B-b			CD4+ T cell	-3.30904	-0.345395	IL-36Ra	S02	None			CD8+ T cell	0.271821	4.23475	TPO	S03	None			γδ T cell	3.0421	0.825783	FLT3L	S01	None			Treg	-1.86332	2.57501	IL-3	S02	None			NK cell	3.79551	1.18296	IL-1β	S02	None			pDC	-1.98654
B cell	1.5198	0.797625	IL-3	S01	None			CD4+ T cell	5.47808	-0.869328	Noggin	S08	T4-a			CD8+ T cell	0.722359	0.364366	TPO	S02	None			γδ T cell	-6.22158	-0.229414	IL-1β	S10	Tgd-c			Treg	-3.82003	-3.35468	Noggin	S07	Treg-d			NK cell	2.64909	1.7264	IL-3	S02	None			pDC	-2.63222
B cell	0.849564	-2.81818	APRIL	S02	None			CD4+ T cell	-1.44783	-3.41401	IL-18	S07	T4-e			CD8+ T cell	-4.33292	-1.84175	PSPN	S06	T8-a			γδ T cell	-1.97356	-0.657691	TNF-α	S09	Tgd-d			Treg	-1.10822	-0.0231105	IL-1Ra	S02	None			NK cell	1.70254	0.514968	IL-3	S01	None			pDC	-0.441781
B cell	-2.48669	1.86435	IL-2	S08	B-b			CD4+ T cell	0.694946	1.01031	LIF	S01	None			CD8+ T cell	-0.410311	1.75017	IL-1Ra	S02	None			γδ T cell	-5.90109	0.157263	IL-1α	S10	Tgd-c			Treg	0.648734	-1.7878	FasL	S02	None			NK cell	-4.22477	0.132341	IL-2	S07	NK-e			pDC	2.15969
B cell	2.66817	-1.84083	APRIL	S03	None			CD4+ T cell	2.28808	-3.35285	TNF-α	S09	T4-c			CD8+ T cell	0.434077	-1.01447	Noggin	S02	None			γδ T cell	1.51242	2.54096	FLT3L	S02	None			Treg	-5.67188	0.394398	IL-1β	S01	None			NK cell	-3.4376	1.60121	IL-2	S09	None			pDC	-4.25497
B cell	0.404475	4.48052	IL-2	S07	B-e			CD4+ T cell	5.63872	-0.439016	IFN-α1	S08	T4-a			CD8+ T cell	-4.98447	-2.19501	IFN-κ	S06	T8-a			γδ T cell	1.85532	0.467445	IL-3	S02	None			Treg	0.0932624	-0.469834	IL-3	S02	None			NK cell	1.80046	0.990776	FLT3L	S03	None			pDC	-1.90814
B cell	-3.83796	0.01979	IL-3	S05	B-a			CD4+ T cell	4.52345	0.169593	IL-17E	S05	T4-a			CD8+ T cell	-0.098081	-1.6879	PRL	S01	None			γδ T cell	-5.09874	0.548761	IL-1β	S09	Tgd-d			Treg	-0.255163	4.15017	IFN-α1	S06	Treg-a			NK cell	-3.93291	-0.246822	IL-2	S07	NK-e			pDC	-1.82176
B cell	1.59285	-2.87174	FLT3L	S03	None			CD4+ T cell	0.850593	0.526792	PBS	S01	None			CD8+ T cell	-0.045428	-3.72605	TGF-β1	S04	T8-b			γδ T cell	-3.18308	-0.608413	TNF-α	S09	Tgd-d			Treg	1.58427	0.96776	IL-6	S08	None			NK cell	-4.85672	-0.741489	IL-2	S07	NK-e			pDC	3.09725
B cell	1.99662	-3.13038	IL-3	S03	None			CD4+ T cell	0.947909	2.58737	IL-33	S03	None			CD8+ T cell	2.83559	3.34391	IL-13	S01	None			γδ T cell	3.01434	0.720669	FLT3L	S01	None			Treg	3.7609	0.591651	4-1BBL	S01	None			NK cell	-4.92176	-0.32127	APRIL	S05	None			pDC	-2.27235
B cell	2.08273	-2.97302	IL-2	S03	None			CD4+ T cell	1.52194	0.0833196	AdipoQ	S01	None			CD8+ T cell	0.0729001	2.62277	NP	S02	None			γδ T cell	-5.50808	0.0213836	IL-1β	S10	Tgd-c			Treg	4.62656	-0.560616	FGF-β	S01	None			NK cell	0.800201	-2.58053	APRIL	S01	None			pDC	-0.494056
B cell	-5.00604	0.659839	IL-1α	S06	B-a			CD4+ T cell	-2.11682	1.32477	C5a	S03	None			CD8+ T cell	-3.81399	-3.82258	IFN-β	S06	T8-a			γδ T cell	1.89716	-0.0588111	FLT3L	S01	None			Treg	-3.48723	1.55968	PBS	S03	None			NK cell	2.36902	4.05011	FLT3L	S02	None			pDC	-1.681
B cell	3.56177	-1.24074	TNF-α	S02	None			CD4+ T cell	-0.109341	1.33686	ADSF	S01	None			CD8+ T cell	-3.34891	-0.759124	IL-36α	S04	T8-b			γδ T cell	-5.9511	0.0842358	IL-1β	S10	Tgd-c			Treg	-0.369785	-0.306738	IL-6	S02	None			NK cell	2.84889	3.15868	TNF-α	S02	None			pDC	-1.72264
B cell	-3.93928	-0.284644	IL-1β	S05	B-a			CD4+ T cell	-0.789219	-1.28283	CD40L	S04	None			CD8+ T cell	0.952144	-1.66205	IL-5	S01	None			γδ T cell	-5.76542	-0.132186	IL-1β	S10	Tgd-c			Treg	0.258421	-2.19623	CT-1	S02	None			NK cell	1.69791	-4.07306	IL-1β	S04	None			pDC	-2.32638
B cell	3.41532	-2.86231	IL-1α	S03	None			CD4+ T cell	-1.83574	2.62754	TGF-β1	S03	None			CD8+ T cell	-0.499211	-2.00314	Noggin	S04	T8-b			γδ T cell	4.00765	-0.594866	IL-3	S01	None			Treg	-0.53054	-0.902417	GM-CSF	S02	None			NK cell	1.60012	0.992398	FLT3L	S01	None			pDC	-1.65212
B cell	-1.90451	1.91186	IL-1α	S08	B-b			CD4+ T cell	0.727784	1.89777	CD30L	S01	None			CD8+ T cell	3.53596	1.67632	PBS	S11	None			γδ T cell	4.46357	0.00296587	TNF-α	S01	None			Treg	-4.08426	1.35659	IL-1β	S03	None			NK cell	3.51182	0.109189	TNF-α	S03	None			pDC	-0.768891
B cell	3.5927	-0.775216	IL-1β	S03	None			CD4+ T cell	-1.17168	-0.127893	IL-17C	S02	None			CD8+ T cell	1.03796	-0.282851	LIGHT	S02	None			γδ T cell	-6.03641	-0.0986062	IL-1β	S10	Tgd-c			Treg	4.14273	0.28392	IL-13	S01	None			NK cell	-0.469671	1.28665	TNF-α	S05	None			pDC	0.299199
B cell	1.52832	-1.95237	PBS	S01	None			CD4+ T cell	0.393261	-2.16344	IL-1β	S04	None			CD8+ T cell	1.29805	-1.78312	LIF	S01	None			γδ T cell	-2.94444	-3.73262	TNF-α	S06	Tgd-a			Treg	1.04745	-1.4862	IL-34	S02	None			NK cell	4.0445	0.0190508	IL-1α	S10	NK-c			pDC	-1.1063
B cell	3.5306	-2.05562	IL-1α	S03	None			CD4+ T cell	-0.931302	-0.784459	IL-Y	S04	None			CD8+ T cell	2.08098	-0.184009	TPO	S01	None			γδ T cell	-2.80515	-1.09236	TNF-α	S05	None			Treg	-1.32182	1.95548	ADSF	S03	None			NK cell	1.01655	-3.37669	PBS	S04	None			pDC	3.43158
B cell	1.98224	-0.816337	FLT3L	S02	None			CD4+ T cell	1.53618	1.88497	LIGHT	S01	None			CD8+ T cell	2.95132	-1.63104	CD27L	S01	None			γδ T cell	-3.01312	-1.84622	IL-2	S08	Tgd-b			Treg	-3.38676	-2.18205	CD30L	S04	None			NK cell	4.0745	-1.74863	TNF-α	S03	None			pDC	-4.37474
B cell	0.719308	-0.818591	FLT3L	S02	None			CD4+ T cell	-2.22383	2.48711	PBS	S03	None			CD8+ T cell	-4.17145	-0.830764	TRAIL	S06	T8-a			γδ T cell	1.11493	-0.626785	PBS	S01	None			Treg	-2.5451	1.2302	IL-34	S03	None			NK cell	4.35671	-0.355989	IL-1β	S10	NK-c			pDC	-2.03078
B cell	1.27945	3.06543	IL-1α	S01	None			CD4+ T cell	0.172477	-0.239203	TSLP	S04	None			CD8+ T cell	0.964316	0.144193	IL-24	S02	None			γδ T cell	-5.23783	0.0425753	IL-1α	S10	Tgd-c			Treg	-2.97227	1.68928	ADSF	S03	None			NK cell	1.48378	-4.02305	IL-1β	S04	None			pDC	-1.01737
B cell	1.53655	0.773833	IL-2	S02	None			CD4+ T cell	1.27363	1.06649	PBS	S01	None			CD8+ T cell	-0.973262	-1.81545	FGF-β	S02	None			γδ T cell	-2.74181	-0.571239	TNF-α	S09	Tgd-d			Treg	0.641576	0.0535335	TPO	S08	None			NK cell	2.11484	-1.46292	FLT3L	S01	None			pDC	-2.16327
B cell	0.566524	4.6112	IL-1α	S07	B-e			CD4+ T cell	2.68321	1.06582	IL-3	S02	None			CD8+ T cell	-0.0112404	-1.90371	RANKL	S01	None			γδ T cell	-3.34877	-0.357549	TNF-α	S09	Tgd-d			Treg	1.1174	3.60918	IL-17A	S06	Treg-a			NK cell	-2.68267	0.535566	IL-3	S05	None			pDC	-0.328449
B cell	1.82015	-0.169934	IL-1β	S01	None			CD4+ T cell	-2.31624	2.21878	CD27L	S02	None			CD8+ T cell	-2.25033	0.780694	IL-21	S07	T8-f			γδ T cell	-3.6236	-0.0210657	TNF-α	S09	Tgd-d			Treg	-2.5602	-2.4656	IL-34	S04	None			NK cell	-4.10287	2.98485	IL-3	S06	NK-a			pDC	1.95282
B cell	3.56212	0.150837	FLT3L	S03	None			CD4+ T cell	-2.46034	2.07458	PBS	S03	None			CD8+ T cell	-1.76772	-0.621172	Decorin	S02	None			γδ T cell	3.2906	1.57354	FLT3L	S01	None			Treg	0.258172	-0.85605	IL-27	S05	Treg-b			NK cell	0.336757	2.73397	FLT3L	S02	None			pDC	-4.37646
B cell	2.02919	-1.27816	IL-1β	S10	None			CD4+ T cell	-2.28881	0.785533	Leptin	S03	None			CD8+ T cell	-0.809371	0.710784	IL-17F	S02	None			γδ T cell	-5.90125	-0.306624	IL-1β	S10	Tgd-c			Treg	3.41875	-0.173955	LT-α2/β1	S01	None			NK cell	3.19412	-0.630631	APRIL	S03	None			pDC	-2.06152
B cell	1.81411	2.8811	FLT3L	S07	B-e			CD4+ T cell	-2.84599	0.940128	BAFF	S03	None			CD8+ T cell	-4.7955	-3.6684	IFN-β	S09	T8-a			γδ T cell	2.54869	-1.28189	APRIL	S01	None			Treg	0.0744111	4.02304	IL-15	S06	Treg-a			NK cell	-3.32133	-0.914875	APRIL	S07	NK-e			pDC	-0.470822
B cell	1.9736	-0.962781	TNF-α	S02	None			CD4+ T cell	-0.36045	-0.106992	FLT3L	S01	None			CD8+ T cell	1.02621	-1.99993	LT-α1/β2	S01	None			γδ T cell	-1.76587	-3.34468	APRIL	S06	Tgd-a			Treg	2.91569	-0.787812	IL-20	S01	None			NK cell	2.89802	-2.1901	FLT3L	S03	None			pDC	-0.596807
B cell	1.4317	-3.01418	TNF-α	S03	None			CD4+ T cell	4.71167	0.157907	IL-5	S05	T4-a			CD8+ T cell	2.44442	3.45033	LT-α1/β2	S05	None			γδ T cell	-6.11883	-0.537936	IL-1α	S10	Tgd-c			Treg	-0.916294	2.83927	IL-13	S03	None			NK cell	1.45882	-1.77645	FLT3L	S01	None			pDC	-1.55309
B cell	0.69198	3.77684	TNF-α	S04	None			CD4+ T cell	5.52319	-0.440618	CD30L	S01	None			CD8+ T cell	1.65712	4.8067	Decorin	S05	None			γδ T cell	2.06304	1.53432	FLT3L	S02	None			Treg	-2.15346	1.26325	IFN-λ2	S03	None			NK cell	-4.76766	0.718688	IL-2	S07	NK-e			pDC	-5.74962
B cell	0.610801	4.88581	IL-2	S07	B-e			CD4+ T cell	0.51249	0.272444	TPO	S01	None			CD8+ T cell	0.159507	-1.95263	IL-19	S01	None			γδ T cell	-5.82839	-0.129576	IL-1β	S10	Tgd-c			Treg	-0.275585	-2.21639	FGF-β	S02	None			NK cell	-1.27957	-0.548278	IL-3	S05	None			pDC	-2.43457
B cell	2.71895	-0.137978	IL-2	S04	None			CD4+ T cell	0.251105	0.319946	FLT3L	S01	None			CD8+ T cell	0.941471	-2.09255	PBS	S01	None			γδ T cell	-2.90324	-2.10931	IL-2	S08	Tgd-b			Treg	-2.41382	-1.10738	IL-10	S04	None			NK cell	-1.364	-0.539703	IL-3	S03	None			pDC	2.4531
B cell	0.0701407	2.43612	IL-1α	S04	None			CD4+ T cell	-1.31155	-0.812868	AdipoQ	S04	None			CD8+ T cell	-2.91083	-2.47462	IFN-γ	S04	T8-b			γδ T cell	-3.64638	-1.41744	IL-2	S07	Tgd-e			Treg	0.726162	0.0882613	EGF	S08	None			NK cell	3.35709	-1.04202	APRIL	S03	None			pDC	3.64613
B cell	1.74185	-2.72668	APRIL	S03	None			CD4+ T cell	1.18186	0.820159	LT-α2/β1	S01	None			CD8+ T cell	-3.95251	0.718356	IL-1α	S10	T8-c			γδ T cell	3.34466	0.0691414	FLT3L	S01	None			Treg	3.28765	2.18657	4-1BBL	S01	None			NK cell	1.05101	-3.39767	IL-3	S04	None			pDC	-0.939963
B cell	1.12364	0.650194	IL-2	S02	None			CD4+ T cell	-2.5499	2.3156	EGF	S03	None			CD8+ T cell	-2.23238	-2.13793	IFN-γ	S04	T8-b			γδ T cell	-1.66724	-0.574679	APRIL	S09	Tgd-d			Treg	2.55769	-1.42127	IL-9	S01	None			NK cell	2.84311	-2.43035	PBS	S03	None			pDC	0.513684
B cell	1.67729	-1.53064	IL-3	S01	None			CD4+ T cell	-0.536631	-0.181024	ADSF	S01	None			CD8+ T cell	-0.672493	3.73983	IL-12	S03	None			γδ T cell	-2.77467	-0.71256	TNF-α	S02	None			Treg	-4.86128	-1.19777	IL-36α	S07	Treg-d			NK cell	2.03831	2.92841	TNF-α	S02	None			pDC	-2.31238
B cell	1.8312	1.55849	TNF-α	S04	None			CD4+ T cell	-1.88119	2.31564	Decorin	S03	None			CD8+ T cell	1.95787	-3.11664	LIF	S01	None			γδ T cell	3.98429	-0.822045	FLT3L	S01	None			Treg	2.04591	4.0461	IFN-β	S06	Treg-a			NK cell	-4.04717	2.26446	IL-1β	S06	NK-a			pDC	1.40876
B cell	2.23805	-0.995932	IL-1α	S10	None			CD4+ T cell	0.590453	0.293356	SCF	S01	None			CD8+ T cell	0.785912	0.330878	Noggin	S02	None			γδ T cell	-5.81025	-0.377909	IL-1β	S10	Tgd-c			Treg	2.35014	-2.27575	EGF	S01	None			NK cell	-4.63486	0.00233602	IL-2	S07	NK-e			pDC	-3.98506
B cell	0.363545	2.94696	IL-3	S04	None			CD4+ T cell	-2.88779	1.42225	IFN-ε	S03	None			CD8+ T cell	-1.33724	-2.79756	HGF	S04	T8-b			γδ T cell	-3.82034	-1.26193	IL-2	S07	Tgd-e			Treg	1.60979	0.84943	IL-1Ra	S08	None			NK cell	4.23487	-1.05859	IL-1β	S10	NK-c			pDC	-0.612167
B cell	3.16351	-3.15796	IL-1α	S05	B-a			CD4+ T cell	-0.29702	0.690674	PBS	S01	None			CD8+ T cell	-3.04611	0.345593	IL-36α	S07	T8-f			γδ T cell	-5.99893	-0.62265	IL-1β	S10	Tgd-c			Treg	-4.15632	-1.78398	IL-10	S04	None			NK cell	3.60637	-1.67444	APRIL	S03	None			pDC	-1.84351
B cell	3.57151	-1.88842	IL-1α	S03	None			CD4+ T cell	-1.08636	1.86655	IL-10	S03	None			CD8+ T cell	-0.319841	1.00544	IL-7	S02	None			γδ T cell	-4.8297	-0.466153	IL-1β	S10	Tgd-c			Treg	1.69647	-0.488081	LT-α1/β2	S01	None			NK cell	0.65259	0.0274814	APRIL	S01	None			pDC	-3.08328
B cell	0.858351	0.292742	IL-1α	S02	None			CD4+ T cell	2.59538	0.238167	C5a	S01	None			CD8+ T cell	0.491589	4.14014	NP	S03	None			γδ T cell	4.09657	0.212338	FLT3L	S01	None			Treg	1.92008	-0.547447	APRIL	S08	None			NK cell	2.69787	-1.05037	FLT3L	S03	None			pDC	-1.54324
B cell	-0.312449	-1.61917	IL-1α	S01	None			CD4+ T cell	-1.47432	-0.316795	LIF	S01	None			CD8+ T cell	0.563971	-1.42247	RANKL	S01	None			γδ T cell	2.99781	-0.408937	IL-3	S03	None			Treg	0.672687	3.24541	IL-18	S02	None			NK cell	4.5789	-1.02321	IL-1α	S10	NK-c			pDC	1.2893
B cell	2.5311	-1.83717	IL-2	S03	None			CD4+ T cell	1.41203	0.979261	IL-17B	S01	None			CD8+ T cell	1.78879	-2.57674	IL-33	S01	None			γδ T cell	-4.5125	2.28068	IL-3	S04	None			Treg	2.33462	-1.67015	IL-Y	S01	None			NK cell	4.64662	-1.0205	IL-1α	S10	NK-c			pDC	0.129195
B cell	3.61624	-1.92588	IL-1β	S03	None			CD4+ T cell	4.73845	-1.35187	IL-7	S05	T4-a			CD8+ T cell	0.992441	-2.93368	IFN-ε	S01	None			γδ T cell	-3.0201	0.162113	TNF-α	S09	Tgd-d			Treg	3.37955	-1.22343	PRL	S01	None			NK cell	4.43465	-0.930574	IL-1β	S10	NK-c			pDC	-2.97874
B cell	-2.4612	1.57114	IL-2	S08	B-b			CD4+ T cell	-0.825922	1.82422	PBS	S01	None			CD8+ T cell	0.637832	-0.329075	Leptin	S02	None			γδ T cell	-5.51583	0.379731	IL-1β	S10	Tgd-c			Treg	1.67286	-0.472366	IL-17E	S01	None			NK cell	3.17975	-0.578875	FLT3L	S03	None			pDC	1.89656
B cell	2.39702	2.32806	IL-1α	S02	None			CD4+ T cell	-1.3752	0.164263	IL-1Ra	S02	None			CD8+ T cell	-0.537629	0.897815	TSLP	S02	None			γδ T cell	-5.38945	-0.347141	TNF-α	S10	Tgd-c			Treg	2.45002	-2.41072	TPO	S01	None			NK cell	2.53732	1.95803	APRIL	S02	None			pDC	-1.73437
B cell	-0.231672	-1.92356	FLT3L	S02	None			CD4+ T cell	-0.564851	1.66535	IL-20	S01	None			CD8+ T cell	1.2688	4.76405	RANKL	S05	None			γδ T cell	-3.54537	-1.39339	IL-2	S07	Tgd-e			Treg	2.44603	0.9682	IL-10	S05	Treg-b			NK cell	4.04664	-0.490965	IL-1β	S10	NK-c			pDC	-0.861686
B cell	0.732781	-3.42542	IL-1β	S01	None			CD4+ T cell	-3.7126	1.4463	CD27L	S02	None			CD8+ T cell	0.174258	-1.3798	IL-17E	S02	None			γδ T cell	3.49527	-1.37718	TNF-α	S05	None			Treg	3.5412	-1.72371	Decorin	S01	None			NK cell	-3.49552	-2.03244	APRIL	S05	None			pDC	1.54286
B cell	1.18171	4.32315	IL-1α	S07	B-e			CD4+ T cell	-1.20257	2.89823	TPO	S03	None			CD8+ T cell	-0.00823539	-0.211454	PRL	S02	None			γδ T cell	-5.75194	0.103581	IL-1α	S10	Tgd-c			Treg	-3.36916	0.977981	PRL	S03	None			NK cell	2.43123	-1.35028	IL-3	S03	None			pDC	-3.42542
B cell	1.64341	2.11036	APRIL	S04	None			CD4+ T cell	4.13252	-0.202087	IL-17B	S05	T4-a			CD8+ T cell	2.84479	3.75519	NP	S05	None			γδ T cell	-3.93469	-0.362394	IL-1β	S09	Tgd-d			Treg	-1.73947	-1.43055	LIF	S02	None			NK cell	3.20646	0.282081	IL-1α	S03	None			pDC	-1.38248
B cell	2.24752	1.34039	IL-3	S02	None			CD4+ T cell	-2.8655	1.02908	C5a	S02	None			CD8+ T cell	1.70928	3.87201	IL-36Ra	S05	None			γδ T cell	0.329494	3.21264	TNF-α	S02	None			Treg	-3.70789	-3.0466	SCF	S07	Treg-d			NK cell	2.65658	-3.1576	IL-1β	S03	None			pDC	-2.07183
B cell	2.12953	-1.3077	IL-3	S02	None			CD4+ T cell	-2.60283	-0.0512931	IFN-λ2	S02	None			CD8+ T cell	-2.32967	2.25617	IL-15	S07	T8-f			γδ T cell	-1.77355	2.11992	FLT3L	S04	None			Treg	2.05162	1.4805	ADSF	S05	Treg-b			NK cell	0.769426	-3.32199	APRIL	S04	None			pDC	-2.44034
B cell	2.31938	-3.054	TNF-α	S03	None			CD4+ T cell	-2.24738	2.75	IL-24	S03	None			CD8+ T cell	-0.376274	-2.44174	PBS	S01	None			γδ T cell	-5.49655	-0.153371	IL-1β	S10	Tgd-c			Treg	1.40891	0.692184	IL-24	S08	None			NK cell	2.31706	-3.02779	FLT3L	S03	None			pDC	0.206342
B cell	-3.97778	1.98742	IL-3	S05	B-a			CD4+ T cell	-3.63487	0.319837	Decorin	S02	None			CD8+ T cell	-2.35331	1.85667	IL-1Ra	S08	T8-e			γδ T cell	-5.65913	0.302753	IL-1β	S10	Tgd-c			Treg	1.39602	-2.85216	GM-CSF	S01	None			NK cell	2.35153	-2.24455	IL-1β	S10	NK-c			pDC	-1.31858
B cell	1.74481	-3.43069	FLT3L	S03	None			CD4+ T cell	-1.20555	-2.91003	Leptin	S07	T4-e			CD8+ T cell	1.4624	4.01863	BAFF	S05	None			γδ T cell	-5.48325	0.030354	IL-1α	S10	Tgd-c			Treg	-2.44466	1.62638	PBS	S03	None			NK cell	3.26243	1.75577	FLT3L	S02	None			pDC	-1.55211
B cell	3.05405	-0.481416	IL-1β	S04	None			CD4+ T cell	3.20202	-2.08956	IL-2	S06	T4-b			CD8+ T cell	0.309765	-2.65925	IL-34	S01	None			γδ T cell	-4.199	0.237598	IL-2	S07	Tgd-e			Treg	0.130851	-1.46068	IL-34	S02	None			NK cell	2.58454	2.11769	IL-3	S02	None			pDC	-1.4684
B cell	2.78771	0.0087125	IL-3	S02	None			CD4+ T cell	1.65321	0.336916	IL-17E	S01	None			CD8+ T cell	-0.415411	-1.03326	SCF	S02	None			γδ T cell	-5.89241	0.124245	IL-1β	S10	Tgd-c			Treg	-3.20785	1.74531	Decorin	S03	None			NK cell	4.13454	-1.84512	IL-1α	S03	None			pDC	-2.23712
B cell	-2.15999	1.70464	IL-2	S08	B-b			CD4+ T cell	-0.675211	0.0897792	IL-17C	S01	None			CD8+ T cell	-0.198154	-1.39516	IL-27	S04	T8-b			γδ T cell	1.64327	2.17051	FLT3L	S02	None			Treg	3.12809	2.48271	IL-18	S05	Treg-b			NK cell	2.49715	-0.538151	FLT3L	S03	None			pDC	-4.4336
B cell	0.508804	3.00744	APRIL	S04	None			CD4+ T cell	-1.24811	-0.586753	IL-19	S04	None			CD8+ T cell	1.8095	-1.92281	IL-30	S01	None			γδ T cell	-5.87894	-0.0120955	IL-1α	S10	Tgd-c			Treg	2.38688	-1.59383	IFN-λ2	S01	None			NK cell	-3.48517	-1.22626	IL-2	S05	None			pDC	0.506111
B cell	1.32149	-3.25566	IL-3	S01	None			CD4+ T cell	-0.796601	2.1945	PSPN	S03	None			CD8+ T cell	-3.45766	1.33282	IL-1α	S10	T8-c			γδ T cell	0.766145	2.65933	APRIL	S02	None			Treg	-1.20381	-1.6193	FLT3L	S02	None			NK cell	1.8364	-1.70223	FLT3L	S01	None			pDC	-2.87022
B cell	2.31541	-1.67646	IL-1β	S03	None			CD4+ T cell	-1.30454	2.60463	HGF	S03	None			CD8+ T cell	-0.317313	-3.47097	Decorin	S04	T8-b			γδ T cell	-5.97776	-0.350105	IL-1α	S10	Tgd-c			Treg	2.46763	1.29993	IL-2	S05	Treg-b			NK cell	2.03096	0.294406	APRIL	S01	None			pDC	3.00448
B cell	3.64672	-2.11312	IL-1α	S04	None			CD4+ T cell	0.790353	2.29356	VEGF	S03	None			CD8+ T cell	-2.50852	1.75315	IL-17C	S08	T8-e			γδ T cell	-5.58147	0.528191	IL-1β	S10	Tgd-c			Treg	-1.17935	1.18251	Decorin	S10	None			NK cell	4.55194	-0.339921	IL-1β	S10	NK-c			pDC	-3.03717
B cell	2.20889	-3.33232	FLT3L	S03	None			CD4+ T cell	-2.29683	1.92793	PRL	S03	None			CD8+ T cell	-2.90927	2.31855	IL-7	S08	T8-e			γδ T cell	2.45305	-2.89928	PBS	S05	None			Treg	1.69248	4.01166	IFN-α1	S06	Treg-a			NK cell	-0.422263	-3.28712	PBS	S04	None			pDC	-1.79342
B cell	1.85412	3.48422	TNF-α	S02	None			CD4+ T cell	-1.17308	1.11795	PBS	S01	None			CD8+ T cell	-1.78267	1.38983	APRIL	S07	T8-f			γδ T cell	3.25249	-0.42218	TNF-α	S01	None			Treg	-0.545357	-1.2591	LT-α1/β2	S02	None			NK cell	-4.99994	-0.0984687	IL-2	S07	NK-e			pDC	-1.48775
B cell	1.27649	4.44321	IL-1β	S04	None			CD4+ T cell	-0.547207	0.930059	IL-24	S03	None			CD8+ T cell	-2.90675	1.29149	IL-36α	S03	None			γδ T cell	1.67593	-2.9451	PBS	S05	None			Treg	-0.331942	-0.983111	GDNF	S02	None			NK cell	4.55726	-0.696209	IL-1α	S10	NK-c			pDC	0.315697
B cell	-2.37265	2.48579	TNF-α	S08	B-b			CD4+ T cell	0.125836	-0.0621296	Leptin	S01	None			CD8+ T cell	0.380793	-1.2351	OSM	S01	None			γδ T cell	-3.28748	-1.47835	IL-2	S08	Tgd-b			Treg	2.54558	3.30817	IFN-ε	S06	Treg-a			NK cell	1.32683	-2.1885	FLT3L	S01	None			pDC	-1.63479
B cell	2.13993	0.984174	IL-3	S02	None			CD4+ T cell	-3.51007	1.44903	IL-33	S02	None			CD8+ T cell	1.08979	-2.95601	CD30L	S01	None			γδ T cell	-5.94656	0.0250929	IL-1α	S10	Tgd-c			Treg	2.77301	-0.581294	TRAIL	S01	None			NK cell	-2.21764	3.43593	APRIL	S06	NK-a			pDC	-2.32866
B cell	1.48073	-3.87066	IL-2	S10	None			CD4+ T cell	-0.996096	-0.897114	PBS	S04	None			CD8+ T cell	-0.213802	3.78454	IL-27	S06	T8-a			γδ T cell	-2.10121	-2.92917	IL-2	S08	Tgd-b			Treg	3.06147	-0.943109	IL-Y	S01	None			NK cell	4.31194	-1.36605	IL-1α	S10	NK-c			pDC	-0.114135
B cell	2.43375	-0.554286	APRIL	S01	None			CD4+ T cell	-1.30728	0.937489	IL-3	S01	None			CD8+ T cell	-2.27998	2.13182	IL-36Ra	S08	T8-e			γδ T cell	-5.69478	0.225462	IL-1α	S10	Tgd-c			Treg	1.83265	2.93337	IL-17E	S06	Treg-a			NK cell	2.36701	-2.46701	IL-3	S03	None			pDC	-1.35651
B cell	0.86598	-1.38457	IL-1β	S02	None			CD4+ T cell	4.18713	-0.108026	IL-34	S05	T4-a			CD8+ T cell	-0.234434	-1.31939	FLT3L	S02	None			γδ T cell	-3.16005	-0.622638	TNF-α	S09	Tgd-d			Treg	-2.68412	-0.049224	IL-18	S02	None			NK cell	3.5956	-0.355236	IL-1β	S03	None			pDC	-1.67395
B cell	0.333855	-2.02245	APRIL	S02	None			CD4+ T cell	-3.74571	0.974974	IL-17D	S02	None			CD8+ T cell	1.60536	-3.20594	PBS	S01	None			γδ T cell	-2.38705	2.13249	APRIL	S04	None			Treg	1.73672	-0.573315	PBS	S01	None			NK cell	-4.47171	0.543987	IL-2	S07	NK-e			pDC	1.55487
B cell	1.83642	-1.6736	IL-1α	S02	None			CD4+ T cell	0.711543	0.387806	Leptin	S01	None			CD8+ T cell	1.61735	4.85816	LT-α1/β2	S05	None			γδ T cell	-5.6459	-0.356261	IL-1β	S10	Tgd-c			Treg	0.25467	0.449986	ADSF	S08	None			NK cell	3.13382	0.608254	PBS	S01	None			pDC	-3.72811
B cell	-2.42078	2.10216	IL-2	S08	B-b			CD4+ T cell	3.34383	-1.51331	IL-17F	S06	T4-b			CD8+ T cell	-4.48722	-3.01193	IFN-β	S09	T8-a			γδ T cell	-5.52167	0.0459871	IL-1α	S10	Tgd-c			Treg	2.17558	-1.08105	IL-17C	S01	None			NK cell	-3.85218	-0.238102	IL-2	S05	None			pDC	-1.36624
B cell	0.972316	-3.20875	FLT3L	S03	None			CD4+ T cell	-0.7332	2.7556	IL-19	S03	None			CD8+ T cell	-2.53072	-3.19287	FGF-β	S04	T8-b			γδ T cell	1.94538	2.6278	FLT3L	S02	None			Treg	0.309025	-0.365406	LIF	S05	Treg-b			NK cell	3.29895	-0.208827	FLT3L	S03	None			pDC	3.15017
B cell	-1.6208	-1.37601	APRIL	S02	None			CD4+ T cell	3.13067	-1.73899	IL-18	S06	T4-b			CD8+ T cell	1.3553	2.93101	IL-31	S03	None			γδ T cell	2.37875	1.13893	APRIL	S01	None			Treg	-1.97722	0.0627505	CD30L	S02	None			NK cell	-3.12897	3.5034	IL-3	S06	NK-a			pDC	-1.99698
B cell	1.30748	-1.19467	IL-1β	S10	None			CD4+ T cell	-3.20555	2.06843	PRL	S02	None			CD8+ T cell	1.23949	-2.47586	PSPN	S01	None			γδ T cell	-5.21742	0.404956	IL-1β	S10	Tgd-c			Treg	-1.18792	1.18556	IL-19	S03	None			NK cell	-2.59792	3.91967	APRIL	S06	NK-a			pDC	-1.88086
B cell	-2.38069	1.99446	IL-2	S08	B-b			CD4+ T cell	3.6367	-1.72517	IFN-λ2	S06	T4-b			CD8+ T cell	2.77472	-1.08978	PRL	S01	None			γδ T cell	-5.44435	0.490821	IL-1β	S10	Tgd-c			Treg	3.12571	-0.648625	PRL	S01	None			NK cell	-3.70168	-1.28238	APRIL	S07	NK-e			pDC	-2.3469
B cell	-1.01236	-1.30469	FLT3L	S02	None			CD4+ T cell	3.46684	0.429388	G-CSF	S05	T4-a			CD8+ T cell	0.677228	-0.0877923	IL-6	S02	None			γδ T cell	4.1708	0.204372	FLT3L	S01	None			Treg	4.14069	0.375251	IL-23	S01	None			NK cell	0.289618	-2.9801	IL-3	S04	None			pDC	-1.87747
B cell	-2.9601	1.6669	IL-2	S08	B-b			CD4+ T cell	-3.42061	-0.911146	GITRL	S02	None			CD8+ T cell	0.0976096	4.26428	IL-36α	S03	None			γδ T cell	3.67816	0.206638	FLT3L	S01	None			Treg	-1.911	-0.0902747	IL-23	S02	None			NK cell	-4.97734	0.505188	IL-2	S07	NK-e			pDC	1.09525
B cell	-3.76328	-0.18284	IL-3	S05	B-a			CD4+ T cell	-1.50752	2.69005	IL-17C	S03	None			CD8+ T cell	-1.41634	0.902799	Noggin	S07	T8-f			γδ T cell	-5.46859	0.251498	IL-1α	S10	Tgd-c			Treg	-1.4343	-0.851773	IL-17B	S02	None			NK cell	-5.2215	0.659565	IL-2	S07	NK-e			pDC	3.19131
B cell	1.26565	0.0702314	IL-1β	S02	None			CD4+ T cell	-3.2681	1.02753	AdipoQ	S03	None			CD8+ T cell	1.11441	-0.20599	LT-α2/β1	S02	None			γδ T cell	-5.13442	0.639516	IL-1α	S10	Tgd-c			Treg	2.18786	-2.5554	IL-17A	S01	None			NK cell	3.36401	0.929964	FLT3L	S03	None			pDC	1.1791
B cell	-4.7428	0.557488	IL-1β	S06	B-a			CD4+ T cell	-2.85361	-0.799073	TSLP	S02	None			CD8+ T cell	1.24916	-0.985568	IL-13	S01	None			γδ T cell	-5.6023	0.363462	IL-1β	S10	Tgd-c			Treg	-3.45059	2.0244	IL-13	S03	None			NK cell	1.49506	4.50953	PBS	S02	None			pDC	-2.15105
B cell	1.77072	-2.38224	TNF-α	S02	None			CD4+ T cell	3.0755	-2.0056	Noggin	S06	T4-b			CD8+ T cell	0.89377	-0.774745	IL-20	S02	None			γδ T cell	-6.04629	-0.503662	IL-1β	S10	Tgd-c			Treg	3.95715	-2.15115	LIF	S01	None			NK cell	3.63376	-0.808301	IL-1α	S03	None			pDC	3.38282
B cell	1.48225	-1.79296	IL-1β	S02	None			CD4+ T cell	-2.61502	-0.150906	PBS	S02	None			CD8+ T cell	3.12336	-1.16037	GITRL	S01	None			γδ T cell	-6.03573	-0.256499	IL-1β	S10	Tgd-c			Treg	-0.483649	0.0188598	PBS	S02	None			NK cell	-4.89623	0.18459	IL-2	S07	NK-e			pDC	-1.94536
B cell	0.267617	0.880707	IL-9	S04	None			CD4+ T cell	0.161314	-0.431942	LIGHT	S04	None			CD8+ T cell	2.32931	3.55438	PSPN	S05	None			γδ T cell	-5.71456	0.21584	IL-1α	S10	Tgd-c			Treg	-4.73853	0.0457231	LT-α1/β2	S09	Treg-c			NK cell	3.89341	1.10849	IL-1α	S10	NK-c			pDC	2.35804
B cell	0.0345526	2.39798	IL-9	S04	None			CD4+ T cell	-2.32059	-1.36791	ADSF	S02	None			CD8+ T cell	-0.0555593	-1.08988	Decorin	S02	None			γδ T cell	-2.70384	-1.47206	TNF-α	S08	Tgd-b			Treg	-2.7999	-2.77512	LIGHT	S04	None			NK cell	4.21845	0.590502	IL-1β	S10	NK-c			pDC	-0.23012
B cell	-1.9041	3.75054	IL-21	S07	B-e			CD4+ T cell	-1.72982	1.87814	PBS	S03	None			CD8+ T cell	-4.52922	-2.97714	IFN-α1	S09	T8-a			γδ T cell	-3.31172	-2.47155	IL-2	S07	Tgd-e			Treg	-1.14567	2.938	4-1BBL	S03	None			NK cell	1.2373	-0.611703	APRIL	S01	None			pDC	-1.82261
B cell	-0.371482	-0.935193	IL-11	S02	None			CD4+ T cell	-1.33069	2.61604	M-CSF	S03	None			CD8+ T cell	0.339124	-1.51932	TWEAK	S02	None			γδ T cell	-3.67816	-1.19719	IL-2	S08	Tgd-b			Treg	2.99927	-2.18276	IL-Y	S01	None			NK cell	1.68329	1.58682	FLT3L	S01	None			pDC	-1.38107
B cell	-0.233012	0.412558	IL-21	S01	None			CD4+ T cell	2.18966	-3.25521	IL-1α	S09	T4-c			CD8+ T cell	-1.07605	0.79007	IL-17A	S02	None			γδ T cell	-5.63398	0.396173	IL-1α	S10	Tgd-c			Treg	-2.46165	1.91352	CD40L	S03	None			NK cell	-3.11526	0.832085	IL-1α	S05	None			pDC	-1.74866
B cell	-0.103819	3.63599	IL-22	S07	B-e			CD4+ T cell	1.60421	0.746278	HGF	S01	None			CD8+ T cell	-0.365694	3.62777	OSM	S03	None			γδ T cell	-4.22802	-0.735687	TNF-α	S09	Tgd-d			Treg	-2.91467	0.681756	IL-17C	S03	None			NK cell	0.756427	-1.35211	IL-3	S01	None			pDC	-2.33754
B cell	-1.70341	-0.208129	IL-13	S05	B-a			CD4+ T cell	-0.248262	2.00209	ADSF	S02	None			CD8+ T cell	0.738401	0.155522	IL-24	S02	None			γδ T cell	-3.95307	-0.376665	IL-2	S07	Tgd-e			Treg	-1.82168	3.24843	IL-17A	S03	None			NK cell	3.93174	-1.6086	IL-3	S03	None			pDC	-2.13791
B cell	1.05064	2.2073	IL-11	S04	None			CD4+ T cell	4.99731	-0.563834	IL-5	S05	T4-a			CD8+ T cell	0.882154	3.96584	IL-Y	S03	None			γδ T cell	-5.74846	-0.206704	IL-1α	S10	Tgd-c			Treg	-3.70532	-3.47004	EGF	S01	None			NK cell	2.28624	2.33292	PBS	S02	None			pDC	-1.75034
B cell	-0.102962	2.80058	IL-21	S04	None			CD4+ T cell	-0.535032	0.750584	OSM	S04	None			CD8+ T cell	2.41548	0.364858	PRL	S01	None			γδ T cell	-4.45904	0.280045	IL-2	S07	Tgd-e			Treg	-4.31161	-0.966259	IL-18	S07	Treg-d			NK cell	-3.83156	1.19025	IL-2	S09	None			pDC	-1.49372
B cell	1.23758	-1.5252	IL-13	S02	None			CD4+ T cell	-2.788	-0.555627	IL-13	S02	None			CD8+ T cell	-4.73486	-2.14436	IFN-α1	S09	T8-a			γδ T cell	-5.61126	0.318435	IL-1β	S10	Tgd-c			Treg	2.47014	-1.97569	LIF	S01	None			NK cell	1.97477	-3.10851	FLT3L	S03	None			pDC	0.884661
B cell	0.50081	1.20164	IL-13	S02	None			CD4+ T cell	-3.62159	0.108893	CD30L	S02	None			CD8+ T cell	1.01469	0.571989	IL-17F	S02	None			γδ T cell	-6.04741	-0.242355	IL-1α	S10	Tgd-c			Treg	3.27274	-0.793144	RANKL	S01	None			NK cell	-0.145687	2.29383	IL-1β	S08	NK-f			pDC	0.545003
B cell	0.792988	4.52895	IL-13	S07	B-e			CD4+ T cell	-2.06381	-0.876185	IL-31	S02	None			CD8+ T cell	-0.453853	0.455545	Leptin	S02	None			γδ T cell	-1.59623	2.84428	APRIL	S04	None			Treg	1.46115	0.878566	GDNF	S08	None			NK cell	2.77579	3.14433	TNF-α	S02	None			pDC	-1.75673
B cell	-0.401928	-0.0839066	IL-9	S01	None			CD4+ T cell	-1.88996	1.42191	IGF-1	S03	None			CD8+ T cell	1.36112	-2.00192	GITRL	S01	None			γδ T cell	3.41191	-0.698643	PBS	S12	None			Treg	2.22975	2.7588	CD30L	S06	Treg-a			NK cell	2.53214	-0.990561	PBS	S01	None			pDC	-0.950103
B cell	3.65971	-0.727204	IL-13	S10	None			CD4+ T cell	-0.878933	0.750099	TGF-β1	S01	None			CD8+ T cell	1.794	-2.27889	IL-3	S01	None			γδ T cell	-2.71714	-2.5844	IL-3	S08	Tgd-b			Treg	-1.16955	-0.6165	FGF-β	S02	None			NK cell	-5.25508	0.476358	IL-2	S07	NK-e			pDC	-0.466659
B cell	0.336066	-1.64492	IL-11	S02	None			CD4+ T cell	-0.582787	2.62267	Noggin	S03	None			CD8+ T cell	-0.83142	2.74208	PRL	S03	None			γδ T cell	-1.7306	-1.01757	FLT3L	S03	None			Treg	-3.57747	-1.3184	FLT3L	S04	None			NK cell	4.03635	0.976058	IL-1α	S10	NK-c			pDC	-1.91459
B cell	1.48006	0.998165	IL-22	S02	None			CD4+ T cell	-0.767227	1.40077	LIGHT	S01	None			CD8+ T cell	1.46573	0.80323	PSPN	S02	None			γδ T cell	-3.50809	-1.18468	IL-2	S08	Tgd-b			Treg	3.91853	0.759174	IL-19	S01	None			NK cell	1.9851	0.141753	IL-3	S01	None			pDC	-0.457991
B cell	-3.93972	2.02744	IL-21	S05	B-a			CD4+ T cell	0.520554	2.59863	VEGF	S03	None			CD8+ T cell	-3.69845	-3.65781	IFN-β	S06	T8-a			γδ T cell	2.62569	1.62163	FLT3L	S01	None			Treg	3.27473	0.412936	4-1BBL	S01	None			NK cell	4.17533	-0.0305461	IL-1α	S10	NK-c			pDC	1.63441
B cell	0.94424	0.341829	IL-11	S02	None			CD4+ T cell	-2.40591	0.464115	IL-19	S04	None			CD8+ T cell	1.78837	-1.21535	C5a	S01	None			γδ T cell	-5.47115	0.526399	IL-1α	S10	Tgd-c			Treg	3.64896	-1.319	IL-19	S01	None			NK cell	-3.92256	0.77132	IL-2	S07	NK-e			pDC	1.58032
B cell	-0.0364014	-2.54038	IL-11	S02	None			CD4+ T cell	-1.99051	0.163814	IL-17C	S04	None			CD8+ T cell	1.41159	0.490368	RANKL	S02	None			γδ T cell	0.822653	-1.28905	IL-3	S01	None			Treg	2.46847	-1.30959	IL-1Ra	S01	None			NK cell	-1.06113	0.840233	APRIL	S08	NK-f			pDC	-0.786741
B cell	-0.208535	2.26718	IL-11	S04	None			CD4+ T cell	4.71378	-0.44374	IFN-α1	S05	T4-a			CD8+ T cell	-1.35196	-0.897802	TRAIL	S04	T8-b			γδ T cell	-5.30931	0.34594	IL-1α	S10	Tgd-c			Treg	-4.71764	0.714061	IL-21	S09	Treg-c			NK cell	0.978076	-0.279062	APRIL	S01	None			pDC	-0.110738
B cell	0.472106	4.24455	IL-21	S07	B-e			CD4+ T cell	-1.42678	1.05013	EGF	S03	None			CD8+ T cell	1.84248	-0.926434	RANKL	S02	None			γδ T cell	-2.92199	-0.616589	TNF-α	S09	Tgd-d			Treg	2.43549	-0.222126	IL-1Ra	S08	None			NK cell	3.38194	-0.984206	FLT3L	S03	None			pDC	-1.93852
B cell	0.318403	2.48764	IL-21	S04	None			CD4+ T cell	-1.46937	2.66353	M-CSF	S03	None			CD8+ T cell	-0.356929	0.402494	BAFF	S02	None			γδ T cell	-3.94428	-0.455132	IL-2	S07	Tgd-e			Treg	4.08056	-0.189952	IGF-1	S01	None			NK cell	4.2401	-1.33074	IL-1β	S10	NK-c			pDC	-1.73385
B cell	1.93812	-0.630543	IL-11	S02	None			CD4+ T cell	-1.57795	2.01793	OX40L	S02	None			CD8+ T cell	-4.57304	-3.67242	IFN-α1	S09	T8-a			γδ T cell	2.5615	-2.36501	FLT3L	S01	None			Treg	-2.39305	-1.14342	IL-22	S02	None			NK cell	1.63512	2.6716	IL-1α	S02	None			pDC	-2.07639
B cell	1.14604	-1.94862	IL-11	S02	None			CD4+ T cell	-2.81718	1.7224	C5a	S02	None			CD8+ T cell	-0.951422	1.03524	OX40L	S02	None			γδ T cell	0.437352	1.6922	FLT3L	S02	None			Treg	-1.83075	-0.91682	RANKL	S02	None			NK cell	-0.554478	-2.20685	APRIL	S01	None			pDC	-1.47045
B cell	-0.0103772	-1.75558	IL-11	S02	None			CD4+ T cell	-2.69364	2.21089	IL-19	S02	None			CD8+ T cell	0.359918	3.44195	IL-17A	S03	None			γδ T cell	4.10434	-1.0142	PBS	S12	None			Treg	3.64537	0.478015	IFN-ε	S01	None			NK cell	-3.43325	4.4731	TNF-α	S06	NK-a			pDC	-1.54255
B cell	-0.49419	-1.44485	IL-11	S01	None			CD4+ T cell	4.53846	0.209535	CD30L	S05	T4-a			CD8+ T cell	-1.42451	-3.00061	EGF	S04	T8-b			γδ T cell	-6.13552	-0.37713	IL-1α	S10	Tgd-c			Treg	2.84824	1.8152	IL-18	S05	Treg-b			NK cell	-4.95924	-0.163063	IL-2	S07	NK-e			pDC	2.30773
B cell	0.901897	-0.901641	IL-11	S02	None			CD4+ T cell	-2.25384	3.0125	IL-19	S03	None			CD8+ T cell	-2.63898	1.76651	IL-1β	S08	T8-e			γδ T cell	-3.07418	-0.761972	TNF-α	S09	Tgd-d			Treg	4.53847	-1.12269	TRAIL	S01	None			NK cell	-3.70056	3.42471	IL-3	S06	NK-a			pDC	-1.66278
B cell	2.14153	-1.66631	IL-11	S03	None			CD4+ T cell	-2.87103	-1.47308	GITRL	S02	None			CD8+ T cell	3.01126	1.87744	IL-31	S11	None			γδ T cell	1.57741	-0.0883255	APRIL	S01	None			Treg	-2.13691	3.33472	IL-27	S03	None			NK cell	-3.10322	-0.567826	FLT3L	S07	NK-e			pDC	-2.28264
B cell	0.274598	3.50383	IL-9	S04	None			CD4+ T cell	-1.42935	0.80799	IL-5	S04	None			CD8+ T cell	-3.11569	-1.11539	TRAIL	S04	T8-b			γδ T cell	2.88214	1.96949	APRIL	S02	None			Treg	3.74482	-1.37607	EGF	S01	None			NK cell	-2.34293	1.73499	APRIL	S08	NK-f			pDC	-2.05494
B cell	1.25983	-0.0878603	IL-11	S02	None			CD4+ T cell	4.2848	-0.836767	IFN-γ	S05	T4-a			CD8+ T cell	-1.51922	-2.41914	EGF	S04	T8-b			γδ T cell	-5.2833	0.0420658	IL-1α	S10	Tgd-c			Treg	-1.81949	3.48816	TRAIL	S03	None			NK cell	0.622459	0.187349	APRIL	S01	None			pDC	-2.0831
B cell	-1.27893	-1.73438	IL-11	S02	None			CD4+ T cell	0.808154	-0.349712	IL-19	S01	None			CD8+ T cell	2.12834	4.30151	CD40L	S05	None			γδ T cell	-1.97199	-0.555821	TNF-α	S09	Tgd-d			Treg	0.656513	-1.14769	FLT3L	S02	None			NK cell	-5.00341	-0.310693	IL-2	S07	NK-e			pDC	-1.98221
B cell	-0.0306956	1.14317	IL-9	S04	None			CD4+ T cell	0.904207	2.75346	IL-36Ra	S03	None			CD8+ T cell	-2.03872	-1.60229	IL-1α	S04	T8-b			γδ T cell	-4.09565	0.385729	IL-2	S08	Tgd-b			Treg	1.79544	-0.881157	Decorin	S01	None			NK cell	2.53273	-0.453067	IL-3	S01	None			pDC	-0.250983
B cell	0.742726	0.848324	IL-11	S02	None			CD4+ T cell	-0.517906	-0.652393	IFN-λ2	S04	None			CD8+ T cell	-0.690904	-1.39269	FasL	S02	None			γδ T cell	-4.08895	0.780621	IL-3	S04	None			Treg	-0.115537	-0.361999	IL-17C	S02	None			NK cell	-0.256525	-3.16531	FLT3L	S04	None			pDC	-2.05723
B cell	1.28353	2.61065	IL-11	S04	None			CD4+ T cell	0.0942919	1.16193	IL-21	S01	None			CD8+ T cell	-0.541043	-0.387641	HGF	S02	None			γδ T cell	-4.10704	-0.601645	IL-2	S07	Tgd-e			Treg	-4.99767	1.0101	IL-17A	S03	None			NK cell	2.63995	2.26338	IL-3	S02	None			pDC	-2.79789
B cell	-0.0491332	3.62193	IL-21	S04	None			CD4+ T cell	-1.4614	2.47826	PBS	S03	None			CD8+ T cell	2.93234	0.718158	OSM	S01	None			γδ T cell	2.86357	1.88946	FLT3L	S02	None			Treg	1.61383	1.29866	IL-2	S08	None			NK cell	2.18013	4.40531	FLT3L	S02	None			pDC	-2.32548
B cell	-0.649337	-1.76461	IL-11	S02	None			CD4+ T cell	-1.39361	0.15562	IL-36Ra	S02	None			CD8+ T cell	-4.02123	-0.646663	IL-7	S08	T8-e			γδ T cell	-5.4109	0.0170538	IL-1β	S10	Tgd-c			Treg	1.24927	-2.31341	IL-17D	S01	None			NK cell	3.82774	1.01662	IL-1α	S02	None			pDC	-1.1477
B cell	0.775563	-0.103947	IL-7	S02	None			CD4+ T cell	-0.854506	1.57661	LIF	S03	None			CD8+ T cell	2.27052	-2.63342	Noggin	S01	None			γδ T cell	-0.33116	1.68499	APRIL	S02	None			Treg	0.947463	3.77116	IL-36Ra	S06	Treg-a			NK cell	-1.71092	-3.45503	TNF-α	S04	None			pDC	1.99261
B cell	0.875699	3.85116	IL-21	S04	None			CD4+ T cell	5.5464	-0.880549	IFN-β	S08	T4-a			CD8+ T cell	-3.16732	-1.40463	IL-27	S04	T8-b			γδ T cell	-2.5161	-1.32679	TNF-α	S09	Tgd-d			Treg	3.15061	-0.55993	IL-23	S01	None			NK cell	1.85027	-1.1716	IL-3	S01	None			pDC	-1.93439
B cell	0.976954	-3.56401	IL-13	S03	None			CD4+ T cell	0.902964	-0.443845	IL-17E	S01	None			CD8+ T cell	1.00688	-1.73523	IFN-ε	S02	None			γδ T cell	-5.4743	0.206798	IL-1α	S10	Tgd-c			Treg	2.01104	-2.66522	IL-17A	S01	None			NK cell	-0.0639585	-2.81686	APRIL	S04	None			pDC	0.669755
B cell	1.5796	0.125456	IL-21	S01	None			CD4+ T cell	-2.50733	1.53694	Noggin	S03	None			CD8+ T cell	-2.02858	-3.01872	FasL	S04	T8-b			γδ T cell	-5.91346	0.0265281	IL-1β	S10	Tgd-c			Treg	4.2575	-1.55681	PBS	S01	None			NK cell	-0.139532	-3.37625	APRIL	S04	None			pDC	-3.93101
B cell	1.31492	1.1389	IL-13	S02	None			CD4+ T cell	-2.186	-0.959329	VEGF	S02	None			CD8+ T cell	0.24242	-0.955361	SCF	S02	None			γδ T cell	-4.24182	-0.18716	IL-2	S07	Tgd-e			Treg	-3.25821	-2.5823	TSLP	S07	Treg-d			NK cell	2.37301	-2.92244	IL-3	S03	None			pDC	-1.17021
B cell	1.00594	1.32117	IL-11	S04	None			CD4+ T cell	-0.426319	2.91631	PRL	S03	None			CD8+ T cell	-2.76849	-0.817809	TSLP	S04	T8-b			γδ T cell	-5.70001	0.428881	IL-1α	S10	Tgd-c			Treg	-0.242411	-1.8415	TPO	S02	None			NK cell	-1.61177	-3.76775	IL-1β	S04	None			pDC	-0.789407
B cell	0.142893	-3.10312	IL-11	S02	None			CD4+ T cell	5.00547	-1.42522	IL-18	S05	T4-a			CD8+ T cell	3.22404	-0.904105	TGF-β1	S01	None			γδ T cell	-0.74941	2.96407	APRIL	S04	None			Treg	1.87674	3.45077	RANKL	S06	Treg-a			NK cell	1.70703	-1.24106	FLT3L	S01	None			pDC	1.8085
B cell	0.118057	-1.27815	IL-9	S02	None			CD4+ T cell	5.35313	-0.824478	IL-5	S05	T4-a			CD8+ T cell	0.821743	-0.250434	ADSF	S02	None			γδ T cell	-0.879521	-4.05341	APRIL	S06	Tgd-a			Treg	-1.95198	-1.15469	IL-9	S02	None			NK cell	1.85731	-2.21869	APRIL	S03	None			pDC	2.70072
B cell	-0.0127893	-2.22159	IL-13	S02	None			CD4+ T cell	2.30771	-1.4989	IL-7	S05	T4-a			CD8+ T cell	1.31383	-0.058725	IL-17B	S01	None			γδ T cell	-6.10332	-0.105373	IL-1α	S10	Tgd-c			Treg	3.4719	2.19104	IL-7	S01	None			NK cell	2.79189	-1.80024	FLT3L	S03	None			pDC	-1.1174
B cell	0.252703	-2.3204	IL-22	S02	None			CD4+ T cell	-2.93151	2.23316	EGF	S03	None			CD8+ T cell	1.50975	-3.04023	Noggin	S01	None			γδ T cell	3.21606	1.04108	IL-3	S01	None			Treg	-2.17352	-0.217547	FLT3L	S02	None			NK cell	0.719849	-3.32886	IL-3	S04	None			pDC	-4.9711
B cell	-3.4305	2.88038	IL-22	S06	B-a			CD4+ T cell	-1.24638	-0.271669	IL-21	S04	None			CD8+ T cell	-2.64119	0.486757	TNF-α	S07	T8-f			γδ T cell	0.999065	0.755458	FLT3L	S03	None			Treg	-2.581	0.437965	IL-Y	S03	None			NK cell	2.89305	1.46623	FLT3L	S02	None			pDC	-1.73474
B cell	0.201106	1.19534	IL-11	S02	None			CD4+ T cell	-3.13952	0.444311	PSPN	S02	None			CD8+ T cell	-0.228871	2.87642	BAFF	S03	None			γδ T cell	-2.76755	-3.22255	IL-2	S01	None			Treg	-0.178169	-0.0142253	BAFF	S02	None			NK cell	3.10098	0.297245	APRIL	S03	None			pDC	-1.08086
B cell	0.0074172	3.99307	IL-21	S07	B-e			CD4+ T cell	-1.10331	0.74066	APRIL	S01	None			CD8+ T cell	1.63069	-0.656452	IL-33	S01	None			γδ T cell	-6.0507	-0.644742	IL-1α	S10	Tgd-c			Treg	-1.00939	-0.216112	TPO	S02	None			NK cell	1.83673	-1.70485	IL-3	S01	None			pDC	2.09862
B cell	0.275403	1.18126	IL-9	S04	None			CD4+ T cell	-3.59338	1.0459	IL-5	S02	None			CD8+ T cell	-4.72755	-3.65082	IFN-α1	S09	T8-a			γδ T cell	1.69511	0.343486	FLT3L	S01	None			Treg	-1.68336	-2.16345	SCF	S02	None			NK cell	2.90137	0.93256	IL-3	S03	None			pDC	0.965857
B cell	1.96207	-1.01663	IL-13	S02	None			CD4+ T cell	0.684583	2.03476	ADSF	S01	None			CD8+ T cell	1.05454	0.207489	IL-33	S02	None			γδ T cell	-1.65539	-2.14734	FLT3L	S08	Tgd-b			Treg	2.41858	-0.651439	IL-21	S01	None			NK cell	1.66317	-2.55789	IL-3	S01	None			pDC	-1.85761
B cell	0.295958	1.1378	IL-11	S04	None			CD4+ T cell	0.58158	-0.260382	G-CSF	S01	None			CD8+ T cell	0.109064	4.62498	IL-11	S03	None			γδ T cell	-1.59078	-4.47121	APRIL	S11	Tgd-a			Treg	1.60706	-0.418167	TRAIL	S05	Treg-b			NK cell	2.0412	2.694	APRIL	S02	None			pDC	1.21828
B cell	0.526629	2.36696	IL-21	S04	None			CD4+ T cell	1.87011	-3.4461	IL-1β	S09	T4-c			CD8+ T cell	-3.28041	-2.37939	HGF	S04	T8-b			γδ T cell	4.21205	-0.733089	IL-1β	S12	None			Treg	-2.45769	-0.84994	IL-17C	S04	None			NK cell	-4.36763	-0.504826	APRIL	S07	NK-e			pDC	-1.81041
B cell	0.620965	-3.31117	IL-22	S03	None			CD4+ T cell	1.2791	0.282981	IL-34	S04	None			CD8+ T cell	-0.812395	0.435994	VEGF	S02	None			γδ T cell	-1.69055	-1.96736	FLT3L	S08	Tgd-b			Treg	-1.31752	1.27971	CD27L	S03	None			NK cell	4.53813	-0.749437	IL-1β	S10	NK-c			pDC	2.23585
B cell	1.26305	-0.257579	IL-13	S02	None			CD4+ T cell	-2.4589	-1.30918	PSPN	S02	None			CD8+ T cell	1.16116	3.92081	IL-20	S03	None			γδ T cell	-6.05726	-0.316732	IL-1β	S10	Tgd-c			Treg	2.76774	-1.31059	LT-α2/β1	S01	None			NK cell	-4.13216	-1.53358	APRIL	S05	None			pDC	-2.58584
B cell	-0.754943	-2.29871	IL-11	S10	None			CD4+ T cell	-1.50084	3.02087	IL-Y	S03	None			CD8+ T cell	2.02187	-2.7322	IL-36Ra	S02	None			γδ T cell	-5.85444	0.175003	IL-1α	S10	Tgd-c			Treg	-4.79592	1.14984	CD40L	S03	None			NK cell	-5.06713	0.215873	IL-2	S05	None			pDC	-2.06484
B cell	1.12959	-0.229076	IL-11	S02	None			CD4+ T cell	0.387275	1.98532	IL-17E	S01	None			CD8+ T cell	-2.73728	0.711881	IL-36α	S08	T8-e			γδ T cell	-5.3835	-0.390231	IL-1α	S10	Tgd-c			Treg	-3.50374	-2.28312	IFN-λ2	S04	None			NK cell	4.16779	-1.15774	IL-1α	S10	NK-c			pDC	-2.25415
B cell	0.166627	2.61698	IL-9	S04	None			CD4+ T cell	4.379	-0.316307	IL-17B	S05	T4-a			CD8+ T cell	0.0967448	-1.41899	IL-17E	S02	None			γδ T cell	-1.96323	3.05694	APRIL	S04	None			Treg	-3.32328	-2.72316	GM-CSF	S07	Treg-d			NK cell	4.07935	1.16489	IL-1α	S02	None			pDC	-2.64936
B cell	0.80597	4.51341	IL-13	S07	B-e			CD4+ T cell	4.09515	-0.494169	LT-α1/β2	S05	T4-a			CD8+ T cell	0.748751	-2.97387	IL-20	S01	None			γδ T cell	-3.83497	-1.1461	IL-2	S07	Tgd-e			Treg	1.89259	-0.48026	IL-30	S08	None			NK cell	-0.92708	-2.50881	IL-3	S04	None			pDC	1.66569
B cell	1.02441	1.49161	IL-13	S04	None			CD4+ T cell	-1.2599	-2.58819	FasL	S03	None			CD8+ T cell	0.129343	3.65168	TPO	S03	None			γδ T cell	-3.92623	-0.779268	IL-2	S07	Tgd-e			Treg	-1.4143	0.21868	Leptin	S02	None			NK cell	1.58748	2.89771	IL-1β	S02	None			pDC	-1.53666
B cell	1.38699	0.831511	IL-11	S04	None			CD4+ T cell	4.14711	-1.3375	IL-18	S05	T4-a			CD8+ T cell	0.490063	2.75456	IFN-ε	S03	None			γδ T cell	1.03739	0.108785	IL-3	S01	None			Treg	1.68548	0.732877	TSLP	S08	None			NK cell	0.547332	-0.67335	APRIL	S01	None			pDC	-2.41248
B cell	0.680192	-1.07832	IL-11	S02	None			CD4+ T cell	-1.98953	2.38572	PRL	S03	None			CD8+ T cell	-2.56167	2.46418	IL-36α	S03	None			γδ T cell	-3.67669	-1.36526	IL-2	S07	Tgd-e			Treg	-1.41112	-0.467115	CD40L	S02	None			NK cell	-3.9517	-1.82513	APRIL	S05	None			pDC	-1.85857
B cell	-0.045733	-0.6302	IL-13	S02	None			CD4+ T cell	-2.63131	0.785908	Noggin	S04	None			CD8+ T cell	2.12774	-0.414093	PBS	S01	None			γδ T cell	-5.29866	-0.0670642	IL-1β	S10	Tgd-c			Treg	-0.516143	-0.973933	IL-3	S02	None			NK cell	-1.57139	-3.64193	IL-2	S04	None			pDC	-2.37304
B cell	0.531586	-2.01716	IL-22	S02	None			CD4+ T cell	5.56503	-1.18661	IL-18	S08	T4-a			CD8+ T cell	1.27838	-2.09191	FLT3L	S01	None			γδ T cell	3.16427	1.53679	FLT3L	S02	None			Treg	-0.898936	-0.635011	FGF-β	S02	None			NK cell	4.5576	-0.723064	IL-1β	S10	NK-c			pDC	-1.45328
B cell	0.245522	3.36286	IL-21	S07	B-e			CD4+ T cell	2.18413	0.522723	LIF	S01	None			CD8+ T cell	-0.978312	0.679515	IL-31	S07	T8-f			γδ T cell	-5.61007	-0.380874	IL-1α	S10	Tgd-c			Treg	-3.76245	0.872176	APRIL	S03	None			NK cell	0.807834	-1.1892	PBS	S01	None			pDC	1.51513
B cell	0.858857	-1.73452	IL-22	S02	None			CD4+ T cell	2.6592	-0.992306	IL-34	S01	None			CD8+ T cell	-3.83199	0.0232559	IL-36α	S10	T8-c			γδ T cell	-5.80242	-0.0901531	IL-1α	S10	Tgd-c			Treg	-2.15303	2.06622	IL-30	S03	None			NK cell	3.75657	-0.60851	FLT3L	S03	None			pDC	-1.83834
B cell	-1.83558	0.0606134	IL-11	S05	B-a			CD4+ T cell	-2.26269	0.312685	PRL	S02	None			CD8+ T cell	-0.434262	-0.957088	VEGF	S02	None			γδ T cell	-5.48696	-0.110301	IL-1β	S10	Tgd-c			Treg	-3.29156	-2.0452	IL-1Ra	S04	None			NK cell	2.02581	-2.0553	APRIL	S01	None			pDC	-2.08444
B cell	0.297075	2.45829	IL-13	S04	None			CD4+ T cell	-1.09485	-1.94161	TSLP	S02	None			CD8+ T cell	1.65288	4.36787	LIF	S05	None			γδ T cell	-1.85861	3.37958	APRIL	S04	None			Treg	-0.827952	0.786969	IL-31	S05	Treg-b			NK cell	-0.975635	3.11528	APRIL	S09	None			pDC	3.33594
B cell	0.622753	-2.42362	IL-11	S02	None			CD4+ T cell	0.762588	1.87709	IL-13	S03	None			CD8+ T cell	-3.95075	-3.3953	IL-3	S04	T8-b			γδ T cell	-6.17228	-0.101475	IL-1α	S10	Tgd-c			Treg	0.360835	2.82204	IL-33	S07	Treg-d			NK cell	2.60162	0.502997	FLT3L	S02	None			pDC	2.76622
B cell	-0.695818	-1.84977	IL-11	S02	None			CD4+ T cell	4.81147	-0.610182	EGF	S05	T4-a			CD8+ T cell	2.34962	-1.17933	IL-30	S01	None			γδ T cell	-1.92301	-2.8725	IL-2	S08	Tgd-b			Treg	-1.40713	2.03884	TNF-α	S05	Treg-b			NK cell	3.42588	0.548942	IL-1β	S03	None			pDC	2.42526
B cell	1.19066	3.6217	IL-13	S04	None			CD4+ T cell	1.29701	1.84136	TL1A	S01	None			CD8+ T cell	0.642167	4.63341	Decorin	S03	None			γδ T cell	-6.06378	-0.192903	IL-1α	S10	Tgd-c			Treg	2.8107	-0.0867632	PBS	S01	None			NK cell	-0.290255	-1.14113	PBS	S01	None			pDC	-0.888968
B cell	0.874735	1.4273	IL-9	S04	None			CD4+ T cell	-1.06543	-1.97872	CT-1	S03	None			CD8+ T cell	1.69926	2.71876	LT-α2/β1	S03	None			γδ T cell	-5.30336	0.449401	IL-1α	S10	Tgd-c			Treg	3.70165	-0.782138	IFN-κ	S01	None			NK cell	-0.551713	-2.91619	FLT3L	S04	None			pDC	3.80745
B cell	0.525883	-0.747105	IL-11	S04	None			CD4+ T cell	-2.74992	1.216	IL-6	S02	None			CD8+ T cell	3.12143	-1.06653	PBS	S01	None			γδ T cell	-3.95989	1.80401	FLT3L	S09	Tgd-d			Treg	0.30036	-1.90569	IL-1Ra	S02	None			NK cell	3.94821	0.125678	IL-1α	S10	NK-c			pDC	2.30781
B cell	-3.30843	-0.283619	IL-11	S05	B-a			CD4+ T cell	-1.70556	-1.22249	IL-19	S02	None			CD8+ T cell	0.795815	-2.39905	HGF	S01	None			γδ T cell	2.71159	0.493899	APRIL	S01	None			Treg	-3.78588	2.12746	TNF-α	S09	Treg-c			NK cell	1.47106	2.33139	IL-1β	S02	None			pDC	-1.70072
B cell	-2.14291	1.8492	IL-11	S10	None			CD4+ T cell	4.33738	-0.0157086	IFN-λ2	S05	T4-a			CD8+ T cell	1.61189	4.687	IFN-λ2	S05	None			γδ T cell	1.66614	-3.54367	APRIL	S02	None			Treg	-5.39487	0.6115	IL-1β	S09	Treg-c			NK cell	1.58813	-2.38687	FLT3L	S01	None			pDC	-1.94624
B cell	1.18885	-1.37964	IL-11	S02	None			CD4+ T cell	-0.454855	0.247068	G-CSF	S01	None			CD8+ T cell	-3.35067	-2.9851	4-1BBL	S06	T8-a			γδ T cell	-0.233036	3.17971	IL-3	S02	None			Treg	4.49576	-0.89419	IL-6	S01	None			NK cell	4.38074	-1.43592	IL-1α	S10	NK-c			pDC	-1.91306
B cell	-0.25783	-2.87822	IL-11	S02	None			CD4+ T cell	-0.560257	2.46938	IL-17F	S03	None			CD8+ T cell	-1.98853	0.201551	IL-23	S07	T8-f			γδ T cell	-2.59513	-1.90792	IL-3	S01	None			Treg	-0.370414	-2.17452	IL-22	S02	None			NK cell	4.42472	-0.0032082	IL-1β	S10	NK-c			pDC	-2.68213
B cell	0.145098	0.337973	IL-13	S02	None			CD4+ T cell	2.45978	-2.12046	Decorin	S03	None			CD8+ T cell	0.60099	0.316367	GDNF	S02	None			γδ T cell	-2.11319	-0.332857	TNF-α	S09	Tgd-d			Treg	1.03902	3.34352	IL-36Ra	S02	None			NK cell	-3.23994	1.29827	IL-2	S09	None			pDC	-0.756864
B cell	0.370572	0.0977946	IL-13	S02	None			CD4+ T cell	-0.0012551	-1.7986	FLT3L	S04	None			CD8+ T cell	0.745529	-0.678333	IL-31	S01	None			γδ T cell	-5.74669	-0.0637874	IL-1α	S10	Tgd-c			Treg	-0.209045	3.82645	IFN-α1	S03	None			NK cell	2.28896	3.37082	FLT3L	S02	None			pDC	2.07582
B cell	-0.172346	1.65845	IL-9	S04	None			CD4+ T cell	-3.3499	-1.03702	IL-33	S02	None			CD8+ T cell	2.20951	-1.99919	PBS	S01	None			γδ T cell	-5.52535	0.251394	TNF-α	S01	None			Treg	-4.30115	-1.27536	IL-1Ra	S07	Treg-d			NK cell	2.70172	3.2051	APRIL	S02	None			pDC	-1.36966
B cell	-2.82501	-0.379431	IL-22	S05	B-a			CD4+ T cell	5.87838	-1.1769	IFN-β	S08	T4-a			CD8+ T cell	-0.0109577	2.35062	IL-23	S03	None			γδ T cell	1.89796	2.53723	APRIL	S02	None			Treg	-1.95704	-1.4995	C3a	S04	None			NK cell	4.22543	-1.0461	IL-1α	S10	NK-c			pDC	2.90857
B cell	-0.833227	-2.30267	IL-7	S01	None			CD4+ T cell	3.8649	-1.7709	IL-15	S06	T4-b			CD8+ T cell	-2.0398	-1.11129	GITRL	S04	T8-b			γδ T cell	3.31434	0.676405	PBS	S01	None			Treg	-0.551119	1.10258	IL-30	S05	Treg-b			NK cell	1.46212	-3.6121	APRIL	S04	None			pDC	-2.31465
B cell	0.970467	-3.02481	IL-11	S03	None			CD4+ T cell	-3.27768	0.469793	ADSF	S02	None			CD8+ T cell	-0.0915515	-3.029	IL-21	S01	None			γδ T cell	2.11772	-3.72781	FLT3L	S05	None			Treg	-0.870708	-0.477316	TPO	S02	None			NK cell	1.219	-3.75561	FLT3L	S04	None			pDC	-1.62047
B cell	0.528252	-2.06034	IL-22	S01	None			CD4+ T cell	-1.97705	-1.64828	OX40L	S02	None			CD8+ T cell	-0.608948	-1.24632	GM-CSF	S04	T8-b			γδ T cell	3.07945	2.04438	APRIL	S01	None			Treg	-4.45982	1.1392	TNF-α	S09	Treg-c			NK cell	3.35289	0.338371	TNF-α	S03	None			pDC	-4.22669
B cell	2.16577	-0.585382	IL-9	S02	None			CD4+ T cell	-0.534348	0.58716	IL-27	S04	None			CD8+ T cell	-0.266681	-0.536637	NP	S02	None			γδ T cell	-3.74704	-0.940758	IL-3	S04	None			Treg	1.81967	-2.68166	PBS	S01	None			NK cell	0.142383	0.0587267	IL-3	S01	None			pDC	-1.72212
B cell	-4.15926	1.50354	IL-22	S05	B-a			CD4+ T cell	-2.33677	-1.11064	ADSF	S02	None			CD8+ T cell	3.22746	1.65026	IL-22	S01	None			γδ T cell	1.58712	2.89278	APRIL	S02	None			Treg	3.30869	-1.81065	TRAIL	S01	None			NK cell	-1.02189	-3.67237	IL-1β	S04	None			pDC	-1.34473
B cell	1.11518	0.473065	IL-13	S02	None			CD4+ T cell	-1.89155	0.852606	APRIL	S04	None			CD8+ T cell	-2.65953	1.43563	IL-2	S08	T8-e			γδ T cell	4.53833	-0.0768934	PBS	S01	None			Treg	-2.94099	2.52579	IL-3	S03	None			NK cell	3.59409	-0.882912	FLT3L	S03	None			pDC	3.03147
B cell	0.431546	2.21954	IL-21	S04	None			CD4+ T cell	1.05402	0.0875451	VEGF	S01	None			CD8+ T cell	-0.0811052	-1.40965	VEGF	S02	None			γδ T cell	3.97495	0.306775	FLT3L	S01	None			Treg	2.49035	1.63546	PSPN	S05	Treg-b			NK cell	4.44746	-0.833624	IL-1α	S10	NK-c			pDC	1.95534
B cell	3.18377	-2.87974	IL-7	S03	None			CD4+ T cell	0.346001	-3.26998	IL-15	S07	T4-e			CD8+ T cell	-3.57682	-0.608652	IL-36α	S04	T8-b			γδ T cell	-0.674084	-0.932698	IL-3	S03	None			Treg	-5.52675	0.609331	IL-1α	S09	Treg-c			NK cell	-3.53406	-1.36735	IL-3	S05	None			pDC	-0.660087
B cell	-0.73996	0.757001	IL-11	S02	None			CD4+ T cell	-3.3802	0.904063	TNF-α	S03	None			CD8+ T cell	1.69931	-2.09169	IL-Y	S01	None			γδ T cell	3.15365	-2.13953	APRIL	S01	None			Treg	3.33296	1.98387	IL-4	S05	Treg-b			NK cell	2.95639	-0.749987	IL-3	S03	None			pDC	-2.10569
B cell	-0.234954	-1.60939	IL-13	S02	None			CD4+ T cell	0.489859	-0.20648	FLT3L	S01	None			CD8+ T cell	2.65206	-2.59654	Decorin	S01	None			γδ T cell	-5.77892	0.210689	IL-1α	S10	Tgd-c			Treg	-0.971775	-0.877792	NP	S02	None			NK cell	1.32487	-3.30526	IL-3	S04	None			pDC	-0.620428
B cell	-0.415499	3.31989	IL-13	S04	None			CD4+ T cell	-0.28435	-3.76527	IL-19	S07	T4-e			CD8+ T cell	-0.0802318	-2.06204	TL1A	S01	None			γδ T cell	-5.78444	0.249166	IL-1β	S10	Tgd-c			Treg	0.368413	-2.22419	OSM	S02	None			NK cell	-0.666709	1.98339	TNF-α	S08	NK-f			pDC	1.55352
B cell	1.05894	-3.26278	IL-11	S02	None			CD4+ T cell	-1.12522	-1.06631	IL-27	S04	None			CD8+ T cell	0.33063	-0.246553	IL-30	S02	None			γδ T cell	-0.868091	-1.54095	IL-3	S03	None			Treg	-2.18618	2.39758	PRL	S03	None			NK cell	4.12542	-1.50407	IL-1β	S04	None			pDC	-0.290493
B cell	-1.2594	-0.594518	IL-11	S04	None			CD4+ T cell	1.70161	-3.53209	IL-1α	S09	T4-c			CD8+ T cell	-4.72284	-3.23882	IFN-β	S09	T8-a			γδ T cell	-3.58044	-1.57501	IL-2	S08	Tgd-b			Treg	-0.35898	-1.34616	IL-22	S02	None			NK cell	1.43744	-4.0302	APRIL	S04	None			pDC	-0.175261
B cell	1.50727	3.92743	IL-7	S07	B-e			CD4+ T cell	-2.22639	2.09944	ADSF	S03	None			CD8+ T cell	-2.93821	0.986435	IL-7	S08	T8-e			γδ T cell	1.70978	2.96377	FLT3L	S02	None			Treg	2.5509	2.7241	IL-12	S05	Treg-b			NK cell	-4.65967	0.99587	IL-2	S07	NK-e			pDC	-1.65741
B cell	0.51638	-0.611292	IL-13	S02	None			CD4+ T cell	-1.05587	1.54818	IL-19	S03	None			CD8+ T cell	-4.06965	-3.29404	PRL	S06	T8-a			γδ T cell	-3.03563	-1.71684	IL-2	S08	Tgd-b			Treg	0.998669	4.26039	IL-12	S06	Treg-a			NK cell	1.99416	-3.06382	APRIL	S03	None			pDC	2.25044
B cell	0.479075	-3.29602	IL-22	S03	None			CD4+ T cell	3.18782	-1.40357	FLT3L	S06	T4-b			CD8+ T cell	-2.83442	-1.46583	IL-27	S04	T8-b			γδ T cell	-3.09531	0.368401	APRIL	S04	None			Treg	1.01919	4.22322	IFN-α1	S06	Treg-a			NK cell	1.65702	0.418545	IL-3	S02	None			pDC	-1.91814
B cell	0.939611	2.76178	IL-11	S04	None			CD4+ T cell	-0.464202	2.36048	AdipoQ	S01	None			CD8+ T cell	-2.61412	1.77634	G-CSF	S08	T8-e			γδ T cell	-2.99395	-3.94195	TNF-α	S11	Tgd-a			Treg	1.80685	-1.21675	TNF-α	S08	None			NK cell	2.11473	1.60883	IL-1α	S03	None			pDC	3.39065
B cell	0.623352	2.94366	IL-13	S04	None			CD4+ T cell	-2.30645	0.626378	TPO	S04	None			CD8+ T cell	-2.42424	-1.97169	IL-36Ra	S04	T8-b			γδ T cell	-1.19457	0.264094	FLT3L	S02	None			Treg	2.50739	3.50591	FGF-β	S06	Treg-a			NK cell	1.10005	4.00537	FLT3L	S02	None			pDC	-3.61812
B cell	-3.67023	2.28232	IL-11	S05	B-a			CD4+ T cell	-1.34182	-3.29626	PBS	S07	T4-e			CD8+ T cell	1.58066	-2.26584	PBS	S01	None			γδ T cell	-1.57381	-1.49365	IL-3	S09	Tgd-d			Treg	2.94473	-2.16003	IL-17F	S01	None			NK cell	1.09625	-0.313418	APRIL	S01	None			pDC	-2.44514
B cell	2.52365	-2.35815	IL-22	S03	None			CD4+ T cell	0.232887	1.47239	PBS	S01	None			CD8+ T cell	-2.43531	0.577171	IL-7	S07	T8-f			γδ T cell	-5.4511	-0.0956028	IL-1α	S10	Tgd-c			Treg	-2.35599	1.99919	LIF	S03	None			NK cell	-2.99544	-1.06381	FLT3L	S05	None			pDC	-1.88847
B cell	1.60733	-1.55914	IL-13	S02	None			CD4+ T cell	4.81489	0.161404	PBS	S05	T4-a			CD8+ T cell	0.921753	3.87518	AdipoQ	S03	None			γδ T cell	-2.66859	-0.589682	TNF-α	S09	Tgd-d			Treg	3.25271	-1.01966	FLT3L	S01	None			NK cell	2.59716	-0.969121	APRIL	S01	None			pDC	-1.50582
B cell	-0.851755	1.76678	IL-9	S04	None			CD4+ T cell	1.16678	0.89424	IL-17E	S01	None			CD8+ T cell	2.46412	0.0411874	IL-17D	S01	None			γδ T cell	-3.94979	-0.843024	IL-2	S07	Tgd-e			Treg	-3.23284	-2.17101	IGF-1	S07	Treg-d			NK cell	4.21118	-1.58058	IL-1β	S10	NK-c			pDC	-1.90215
B cell	-0.621908	0.501981	IL-11	S02	None			CD4+ T cell	-3.54742	1.32495	GITRL	S03	None			CD8+ T cell	-3.16643	-2.89896	LIF	S04	T8-b			γδ T cell	-1.6851	0.318043	APRIL	S03	None			Treg	0.608201	3.79646	IFN-ε	S06	Treg-a			NK cell	1.73449	-3.44579	IL-3	S04	None			pDC	3.90705
B cell	0.707276	-3.05405	IL-22	S02	None			CD4+ T cell	-0.901152	-1.7637	IFN-λ2	S04	None			CD8+ T cell	1.5183	-2.67029	GDNF	S01	None			γδ T cell	-5.47041	0.41059	IL-1α	S10	Tgd-c			Treg	1.6353	3.93492	IFN-α1	S06	Treg-a			NK cell	2.25867	3.22938	FLT3L	S02	None			pDC	-0.478362
B cell	1.35239	0.799406	IL-11	S04	None			CD4+ T cell	-0.914723	-1.26394	Noggin	S04	None			CD8+ T cell	-0.245918	-2.60271	FasL	S04	T8-b			γδ T cell	-5.45883	0.240102	IL-1β	S10	Tgd-c			Treg	-3.18609	-1.83367	IL-17A	S04	None			NK cell	0.972336	-0.953823	PBS	S01	None			pDC	-1.60687
B cell	0.576636	-0.952913	IL-7	S02	None			CD4+ T cell	-0.572401	2.13788	IL-31	S01	None			CD8+ T cell	-3.53458	1.30344	IL-1β	S10	T8-c			γδ T cell	1.87392	2.72566	IL-3	S02	None			Treg	-0.776036	2.18946	IL-5	S03	None			NK cell	-0.212915	-3.6597	IL-3	S04	None			pDC	-1.21613
B cell	0.202156	2.66069	IL-21	S04	None			CD4+ T cell	-2.82276	2.04587	APRIL	S03	None			CD8+ T cell	2.19435	-0.124322	Noggin	S02	None			γδ T cell	-2.01745	-0.00752112	TNF-α	S09	Tgd-d			Treg	-2.24125	-0.952243	IL-7	S02	None			NK cell	-4.61976	0.762594	IL-2	S07	NK-e			pDC	0.89374
B cell	-0.164331	1.32972	IL-11	S02	None			CD4+ T cell	-2.05246	1.29741	CT-1	S01	None			CD8+ T cell	-0.429002	-1.05115	FLT3L	S02	None			γδ T cell	-4.22135	0.921478	IL-2	S09	Tgd-d			Treg	0.952523	-0.570269	HGF	S02	None			NK cell	1.71282	-2.79579	APRIL	S03	None			pDC	-0.661474
B cell	-1.25626	-1.17065	IL-9	S01	None			CD4+ T cell	-2.77712	1.87532	IL-36Ra	S03	None			CD8+ T cell	1.32169	-0.057291	RANKL	S01	None			γδ T cell	-5.97644	-0.495609	IL-1α	S10	Tgd-c			Treg	-4.41337	-0.777182	IL-1Ra	S07	Treg-d			NK cell	3.22151	-0.172303	FLT3L	S03	None			pDC	-0.682672
B cell	-1.16248	-1.90654	IL-11	S05	B-a			CD4+ T cell	-1.63257	2.59437	APRIL	S03	None			CD8+ T cell	2.87465	3.33952	C3a	S04	T8-b			γδ T cell	-2.18519	0.254797	PBS	S02	None			Treg	-5.24189	1.05	IL-1β	S09	Treg-c			NK cell	3.16383	-2.66794	APRIL	S03	None			pDC	-2.60388
B cell	0.763201	1.28034	IL-22	S04	None			CD4+ T cell	-0.576677	0.832271	ADSF	S01	None			CD8+ T cell	-2.12936	-1.95792	IFN-γ	S04	T8-b			γδ T cell	-2.80943	-3.42518	TNF-α	S06	Tgd-a			Treg	2.21541	-1.31821	GM-CSF	S01	None			NK cell	-0.871251	4.15476	IL-3	S06	NK-a			pDC	0.249623
B cell	1.69838	-3.30328	IL-11	S03	None			CD4+ T cell	-1.32661	0.0358261	IL-31	S04	None			CD8+ T cell	0.812412	4.02054	IL-17E	S03	None			γδ T cell	-0.316304	-1.18297	IL-3	S01	None			Treg	2.10631	-1.13811	IL-6	S01	None			NK cell	-2.34252	2.87356	IL-3	S06	NK-a			pDC	-2.70719
B cell	2.14652	-1.65086	IL-9	S02	None			CD4+ T cell	0.17945	-0.458936	M-CSF	S01	None			CD8+ T cell	0.924799	-1.58193	RANKL	S01	None			γδ T cell	-1.24528	-2.92751	TNF-α	S06	Tgd-a			Treg	-2.99688	-2.61155	Decorin	S04	None			NK cell	0.62183	-0.766637	IL-3	S01	None			pDC	0.442411
B cell	-0.25875	3.77484	IL-9	S07	B-e			CD4+ T cell	-1.47627	-1.20345	GITRL	S02	None			CD8+ T cell	-2.7202	-3.17846	IFN-ε	S04	T8-b			γδ T cell	-4.0142	0.735175	IL-2	S07	Tgd-e			Treg	0.205073	-0.0163325	SCF	S02	None			NK cell	4.29843	-1.32666	IL-1β	S10	NK-c			pDC	2.86564
B cell	0.944742	-1.70105	IL-13	S02	None			CD4+ T cell	-1.20463	-3.34822	TL1A	S07	T4-e			CD8+ T cell	-0.99963	-3.1348	TWEAK	S04	T8-b			γδ T cell	2.39182	-0.479456	FLT3L	S01	None			Treg	4.53078	-0.515923	IL-36Ra	S01	None			NK cell	3.90662	-1.34628	IL-1β	S01	None			pDC	0.154173
B cell	0.654414	-1.61093	IL-11	S02	None			CD4+ T cell	0.16617	-3.10719	TNF-α	S07	T4-e			CD8+ T cell	-3.99069	-2.91471	Noggin	S06	T8-a			γδ T cell	-6.24735	-0.210464	IL-1α	S10	Tgd-c			Treg	1.26358	-1.55621	OX40L	S01	None			NK cell	-2.29871	3.62987	APRIL	S06	NK-a			pDC	-2.19381
B cell	1.5788	0.0191279	IL-11	S02	None			CD4+ T cell	5.02426	-0.880268	IL-7	S05	T4-a			CD8+ T cell	0.746912	4.32012	TGF-β1	S03	None			γδ T cell	-5.94265	-0.550051	IL-1β	S10	Tgd-c			Treg	-3.13581	1.42914	IGF-1	S03	None			NK cell	0.641392	2.51729	PBS	S02	None			pDC	-3.35481
B cell	-0.552909	-1.65498	IL-7	S02	None			CD4+ T cell	1.94926	1.13519	LT-α2/β1	S01	None			CD8+ T cell	3.08783	-0.568815	ADSF	S01	None			γδ T cell	-5.88211	-0.21109	IL-1β	S10	Tgd-c			Treg	-0.0787595	-1.51001	IL-27	S02	None			NK cell	2.36724	-1.95245	IL-3	S01	None			pDC	-0.89512
B cell	-0.419357	2.11062	IL-11	S03	None			CD4+ T cell	-1.27863	1.56744	PRL	S03	None			CD8+ T cell	-4.09383	0.549337	IL-1β	S10	T8-c			γδ T cell	-5.93374	-0.1814	IL-1β	S10	Tgd-c			Treg	-5.1966	0.720081	IL-1β	S09	Treg-c			NK cell	0.264723	-1.28919	APRIL	S01	None			pDC	-1.24091
B cell	-0.391071	-1.02463	IL-11	S02	None			CD4+ T cell	-0.743092	-0.224075	PSPN	S04	None			CD8+ T cell	-4.74645	-3.44396	IFN-α1	S09	T8-a			γδ T cell	-5.8883	0.15086	IL-1β	S10	Tgd-c			Treg	0.986436	-1.22834	C5a	S02	None			NK cell	0.164464	-2.85237	FLT3L	S04	None			pDC	-1.39327
B cell	0.752817	-1.99584	IL-11	S02	None			CD4+ T cell	-1.82546	-1.42832	TGF-β1	S02	None			CD8+ T cell	1.87435	3.91846	IGF-1	S04	T8-b			γδ T cell	-5.51472	-0.118665	IL-1α	S10	Tgd-c			Treg	-0.859601	-1.18494	RANKL	S02	None			NK cell	-4.91155	0.0633669	IL-2	S07	NK-e			pDC	-2.61802
B cell	0.0223204	2.81066	IL-13	S04	None			CD4+ T cell	-2.04508	2.22935	BAFF	S03	None			CD8+ T cell	-0.0945553	-0.0937609	IL-19	S02	None			γδ T cell	3.08472	-2.1616	IL-3	S05	None			Treg	2.89971	2.51662	IL-15	S05	Treg-b			NK cell	1.99386	-2.7892	IL-3	S03	None			pDC	-1.74386
B cell	0.632795	1.55002	IL-11	S02	None			CD4+ T cell	0.26411	-2.20823	IL-7	S10	T4-f			CD8+ T cell	-0.87757	-2.94961	TL1A	S04	T8-b			γδ T cell	-5.84235	-0.510878	IL-1α	S10	Tgd-c			Treg	-1.83663	-0.368743	LT-α1/β2	S02	None			NK cell	4.18796	-1.30116	IL-1α	S10	NK-c			pDC	-1.83222
B cell	0.600914	3.14384	IL-9	S04	None			CD4+ T cell	-2.87861	-1.42799	IL-1Ra	S02	None			CD8+ T cell	-0.128785	-1.48598	C3a	S02	None			γδ T cell	2.7774	0.251844	FLT3L	S01	None			Treg	1.06663	3.23319	IL-19	S06	Treg-a			NK cell	4.08413	0.914095	IL-1α	S10	NK-c			pDC	-1.7625
B cell	0.42377	1.01106	IL-21	S04	None			CD4+ T cell	-1.3794	-1.13243	EGF	S04	None			CD8+ T cell	1.8474	-0.57158	IL-17A	S03	None			γδ T cell	-3.75948	1.01148	IL-2	S04	None			Treg	-3.82488	-3.16796	TSLP	S07	Treg-d			NK cell	-2.84462	4.1803	IL-3	S06	NK-a			pDC	2.62561
B cell	1.00849	-2.78106	IL-11	S02	None			CD4+ T cell	-0.579857	-3.01454	Leptin	S07	T4-e			CD8+ T cell	0.786531	4.61348	IFN-γ	S03	None			γδ T cell	3.11738	-2.79236	FLT3L	S05	None			Treg	4.40307	-1.34739	IL-27	S01	None			NK cell	-1.45894	-3.05633	IL-3	S04	None			pDC	-1.33231
B cell	1.59127	1.20601	IL-13	S04	None			CD4+ T cell	-1.98396	-0.37019	FGF-β	S02	None			CD8+ T cell	-0.901722	0.937663	IL-21	S02	None			γδ T cell	-3.80887	-1.44571	IL-2	S07	Tgd-e			Treg	0.327611	0.0973517	IL-22	S02	None			NK cell	-2.50613	-2.69358	IL-3	S04	None			pDC	2.70467
B cell	0.624777	-2.51876	IL-11	S02	None			CD4+ T cell	1.69757	2.18941	Leptin	S03	None			CD8+ T cell	1.06291	0.076484	Noggin	S02	None			γδ T cell	2.37397	2.59431	IL-3	S02	None			Treg	3.53849	1.44283	OX40L	S05	Treg-b			NK cell	3.84747	-1.45942	IL-1β	S03	None			pDC	-2.20947
B cell	1.14287	-0.0627242	IL-11	S02	None			CD4+ T cell	2.80161	0.545061	IGF-1	S05	T4-a			CD8+ T cell	1.49585	0.0896067	EGF	S01	None			γδ T cell	0.438772	2.251	FLT3L	S02	None			Treg	-1.78346	1.56592	TRAIL	S03	None			NK cell	4.37472	-0.872918	IL-1α	S10	NK-c			pDC	1.52969
B cell	1.40282	2.99179	IL-11	S05	B-a			CD4+ T cell	-2.01991	2.81948	IL-22	S03	None			CD8+ T cell	1.31158	-2.21352	PBS	S01	None			γδ T cell	-6.04052	-0.108965	IL-1α	S10	Tgd-c			Treg	2.29253	-2.62057	HGF	S01	None			NK cell	1.65943	-1.20513	IL-3	S01	None			pDC	-1.8452
B cell	0.437439	-1.17678	IL-11	S02	None			CD4+ T cell	1.16355	-1.77121	4-1BBL	S01	None			CD8+ T cell	1.67826	4.74847	G-CSF	S05	None			γδ T cell	2.97821	-2.47218	FLT3L	S01	None			Treg	-4.24826	-1.89316	PBS	S07	Treg-d			NK cell	0.890002	-2.40706	FLT3L	S01	None			pDC	-1.33258
B cell	-0.971749	-2.25076	IL-13	S02	None			CD4+ T cell	-0.256095	0.876397	TWEAK	S04	None			CD8+ T cell	-4.62347	-3.44231	IFN-α1	S09	T8-a			γδ T cell	3.62877	-1.36386	IL-1α	S01	None			Treg	0.00533013	-1.89203	RANKL	S02	None			NK cell	3.03734	2.61702	TNF-α	S02	None			pDC	-3.77424
B cell	-0.508363	3.56024	IL-9	S04	None			CD4+ T cell	1.21597	0.76297	IL-17B	S01	None			CD8+ T cell	0.108981	2.70698	TPO	S03	None			γδ T cell	1.16198	2.99827	APRIL	S02	None			Treg	-0.891877	-1.524	PBS	S02	None			NK cell	1.40691	-1.88207	APRIL	S01	None			pDC	-2.93698
B cell	2.43002	-0.205644	IL-9	S02	None			CD4+ T cell	-2.11606	-0.549373	C5a	S04	None			CD8+ T cell	-2.51108	1.38908	IL-4	S07	T8-f			γδ T cell	-5.79608	-0.207685	IL-1β	S10	Tgd-c			Treg	-3.44435	2.38102	IL-2	S03	None			NK cell	-5.06531	-0.369187	IL-2	S07	NK-e			pDC	-1.29919
B cell	-0.140859	4.1246	IL-22	S07	B-e			CD4+ T cell	1.68032	-0.741813	IL-22	S01	None			CD8+ T cell	-3.41608	-0.189639	IL-36α	S08	T8-e			γδ T cell	-2.15105	-0.689737	TNF-α	S09	Tgd-d			Treg	-0.600473	-2.29552	PSPN	S04	None			NK cell	2.32842	0.888186	IL-1β	S03	None			pDC	-1.05
B cell	-5.06041	1.16701	IL-11	S06	B-a			CD4+ T cell	0.892172	-0.977964	IFN-λ2	S04	None			CD8+ T cell	-1.07678	-0.934873	IL-6	S02	None			γδ T cell	-2.20041	-0.290883	FLT3L	S09	Tgd-d			Treg	3.19424	0.939178	IL-15	S05	Treg-b			NK cell	0.265151	1.84997	IL-1β	S10	NK-c			pDC	4.21923
B cell	-0.197235	-2.8876	IL-9	S02	None			CD4+ T cell	-2.37468	0.740136	C3a	S02	None			CD8+ T cell	1.73761	1.02426	BAFF	S03	None			γδ T cell	-5.31881	0.564832	IL-1β	S10	Tgd-c			Treg	-4.97558	1.14768	IL-1α	S09	Treg-c			NK cell	-0.101157	2.83646	IL-1β	S08	NK-f			pDC	-4.12327
B cell	-0.713686	0.634212	IL-11	S04	None			CD4+ T cell	-2.60027	-0.093748	IL-24	S03	None			CD8+ T cell	2.33383	4.25132	IL-27	S05	None			γδ T cell	-6.13942	-0.338651	IL-1α	S10	Tgd-c			Treg	-2.61805	0.164587	IL-17D	S04	None			NK cell	1.00066	-0.139399	APRIL	S01	None			pDC	2.46584
B cell	0.0899666	-0.178876	IL-7	S02	None			CD4+ T cell	-2.82073	-1.48711	IL-22	S02	None			CD8+ T cell	2.09992	1.01966	C3a	S01	None			γδ T cell	-5.72022	0.0837551	IL-1β	S10	Tgd-c			Treg	-5.13822	1.07636	IL-36α	S09	Treg-c			NK cell	4.35384	-0.169531	IL-1β	S10	NK-c			pDC	-1.90316
B cell	1.42793	-2.38468	IL-22	S03	None			CD4+ T cell	-0.317078	-2.20937	IL-33	S04	None			CD8+ T cell	0.527793	-1.24898	PBS	S02	None			γδ T cell	1.78997	1.98745	IL-3	S02	None			Treg	-1.97051	-0.376079	FGF-β	S02	None			NK cell	3.11149	3.07248	IL-1β	S02	None			pDC	2.22406
B cell	1.44215	-3.1663	IL-11	S03	None			CD4+ T cell	0.81301	-1.29501	LIF	S01	None			CD8+ T cell	-2.97187	-3.71186	AdipoQ	S04	T8-b			γδ T cell	-6.06719	-0.641386	IL-1α	S10	Tgd-c			Treg	-2.5104	-0.0691462	IL-17F	S04	None			NK cell	3.82366	-0.420132	IL-3	S03	None			pDC	-4.00838
B cell	1.31447	-1.10855	IL-11	S02	None			CD4+ T cell	-3.33077	0.661999	OX40L	S02	None			CD8+ T cell	-4.02245	-1.74566	IL-33	S06	T8-a			γδ T cell	2.48511	0.664	APRIL	S01	None			Treg	3.96424	-2.00669	RANKL	S01	None			NK cell	1.04175	-2.24837	IL-3	S01	None			pDC	-1.15664
B cell	0.138403	3.25164	IL-11	S04	None			CD4+ T cell	0.0109844	-0.075012	IL-33	S01	None			CD8+ T cell	1.04508	-1.96199	FasL	S01	None			γδ T cell	4.13395	0.0377235	APRIL	S01	None			Treg	-0.407911	-1.73354	CD40L	S02	None			NK cell	-4.82577	0.587788	IL-2	S07	NK-e			pDC	-2.40468
B cell	2.49264	-2.04355	IL-9	S03	None			CD4+ T cell	-2.34834	-1.96035	TRAIL	S02	None			CD8+ T cell	-1.16103	1.09838	IL-22	S07	T8-f			γδ T cell	-1.56827	2.43152	TNF-α	S02	None			Treg	-3.0996	3.13741	IL-36Ra	S03	None			NK cell	3.22295	-0.891245	APRIL	S03	None			pDC	-1.82472
B cell	-3.40542	0.411084	IL-11	S05	B-a			CD4+ T cell	-0.841924	0.428585	IL-30	S04	None			CD8+ T cell	1.21275	-2.16812	OSM	S01	None			γδ T cell	-1.40352	2.55144	IL-21	S04	None			Treg	-1.78055	1.41432	IL-13	S03	None			NK cell	1.371	4.01627	FLT3L	S02	None			pDC	-4.67755
B cell	0.845426	3.90791	IL-11	S07	B-e			CD4+ T cell	-1.99664	-0.944869	PBS	S02	None			CD8+ T cell	2.05874	-0.653376	IL-3	S01	None			γδ T cell	2.06559	-2.40334	IL-21	S05	None			Treg	-0.461107	-1.38885	IL-27	S02	None			NK cell	-4.80746	0.803509	IL-2	S05	None			pDC	1.37252
B cell	0.429667	-2.38652	IL-13	S02	None			CD4+ T cell	3.67178	-0.949931	TL1A	S06	T4-b			CD8+ T cell	2.99377	3.85354	IL-5	S12	None			γδ T cell	-1.85931	2.44459	IL-13	S04	None			Treg	2.30125	-1.03051	IL-17E	S01	None			NK cell	2.59413	2.498	FLT3L	S02	None			pDC	1.34779
B cell	0.0368844	-1.28766	IL-11	S02	None			CD4+ T cell	4.99866	0.0256409	NP	S05	T4-a			CD8+ T cell	-1.06314	2.10112	PBS	S03	None			γδ T cell	0.0208685	1.12828	IL-11	S02	None			Treg	1.80519	1.70854	IL-5	S08	None			NK cell	3.32449	0.779397	APRIL	S03	None			pDC	2.90343
B cell	-0.0273131	4.39763	IL-21	S07	B-e			CD4+ T cell	-2.14251	2.59746	IL-24	S03	None			CD8+ T cell	2.24473	3.13708	IL-24	S05	None			γδ T cell	2.83222	1.89582	IL-11	S01	None			Treg	2.5411	0.894449	TL1A	S05	Treg-b			NK cell	-0.980354	-1.80906	IL-3	S01	None			pDC	2.76511
B cell	0.935777	-1.14559	IL-11	S02	None			CD4+ T cell	-0.913922	1.16452	RANKL	S03	None			CD8+ T cell	2.75218	-0.309339	APRIL	S01	None			γδ T cell	0.633985	1.43751	IL-11	S02	None			Treg	-5.03377	0.902858	IL-36α	S09	Treg-c			NK cell	3.56703	-0.583268	PBS	S03	None			pDC	1.96259
B cell	1.01572	2.30133	IL-21	S04	None			CD4+ T cell	-1.01117	0.215135	PSPN	S02	None			CD8+ T cell	1.5039	0.497001	IL-19	S02	None			γδ T cell	-1.06929	3.27091	IL-13	S04	None			Treg	-4.47192	-2.55966	SCF	S07	Treg-d			NK cell	2.00362	0.750721	FLT3L	S01	None			pDC	3.924
B cell	0.329735	0.668308	IL-22	S02	None			CD4+ T cell	-1.00787	0.48737	G-CSF	S02	None			CD8+ T cell	0.304011	-0.0533024	GITRL	S02	None			γδ T cell	-1.12324	1.91833	IL-21	S04	None			Treg	2.04951	-2.38275	ADSF	S01	None			NK cell	0.611646	-2.31598	FLT3L	S04	None			pDC	-2.18157
B cell	1.71205	0.605882	IL-7	S02	None			CD4+ T cell	2.20002	-1.4983	IL-12	S06	T4-b			CD8+ T cell	1.33013	5.01196	IL-22	S05	None			γδ T cell	-4.24141	0.574887	IL-7	S07	Tgd-e			Treg	-2.87368	0.969037	IL-6	S03	None			NK cell	-2.54072	-0.124798	IL-1α	S05	None			pDC	-1.76084
B cell	-0.0144477	-0.456236	IL-13	S02	None			CD4+ T cell	2.00965	-3.40903	IL-1α	S09	T4-c			CD8+ T cell	-3.37446	-2.85217	IFN-ε	S06	T8-a			γδ T cell	1.9859	0.112568	IL-22	S01	None			Treg	-3.73117	2.12784	IL-1α	S03	None			NK cell	3.18712	-1.95495	APRIL	S03	None			pDC	-4.11734
B cell	0.582443	-0.621351	IL-13	S02	None			CD4+ T cell	-0.440324	1.04513	CD30L	S01	None			CD8+ T cell	-1.87273	0.214767	TGF-β1	S02	None			γδ T cell	-2.38491	1.4393	IL-21	S04	None			Treg	1.91573	-1.0501	IL-9	S01	None			NK cell	-2.28014	3.02642	IL-3	S06	NK-a			pDC	-1.95126
B cell	-0.958244	-1.66744	IL-11	S01	None			CD4+ T cell	-2.46707	1.44547	IL-5	S02	None			CD8+ T cell	0.0406759	-1.85071	HGF	S02	None			γδ T cell	-2.16601	1.98798	IL-11	S04	None			Treg	3.24729	-0.943698	C5a	S01	None			NK cell	-2.04951	3.56054	APRIL	S01	None			pDC	-0.37216
B cell	0.870959	2.27652	IL-21	S04	None			CD4+ T cell	2.49164	0.100284	IL-5	S01	None			CD8+ T cell	0.712358	-0.881882	LIGHT	S01	None			γδ T cell	1.24614	1.81902	IL-11	S02	None			Treg	4.13298	-1.32888	FLT3L	S01	None			NK cell	-5.14903	0.258613	IL-2	S07	NK-e			pDC	-1.52065
B cell	-0.364034	3.51218	IL-21	S07	B-e			CD4+ T cell	-3.17018	-0.617934	NP	S02	None			CD8+ T cell	-0.669298	-2.3211	IL-17C	S01	None			γδ T cell	-0.444095	2.60829	IL-21	S02	None			Treg	-1.34083	-1.96909	IL-17B	S04	None			NK cell	-4.51604	-0.163956	IL-1β	S05	None			pDC	2.96661
B cell	-0.296971	1.0279	IL-13	S04	None			CD4+ T cell	3.14826	-1.09178	M-CSF	S06	T4-b			CD8+ T cell	1.0084	-3.34682	TPO	S04	T8-b			γδ T cell	-2.52496	1.53564	IL-21	S04	None			Treg	2.7057	2.56578	IFN-γ	S06	Treg-a			NK cell	-3.70682	2.89063	IL-3	S06	NK-a			pDC	1.2881
B cell	1.15237	-1.4201	IL-11	S02	None			CD4+ T cell	1.20686	-1.95626	G-CSF	S01	None			CD8+ T cell	-3.1179	-0.914246	IL-27	S04	T8-b			γδ T cell	-2.82206	2.29075	IL-9	S04	None			Treg	-1.66771	-0.574944	IL-17C	S02	None			NK cell	-2.42124	3.61922	TNF-α	S10	NK-c			pDC	-1.78254
B cell	-0.00727714	2.49235	IL-21	S04	None			CD4+ T cell	-0.691985	0.493293	AdipoQ	S04	None			CD8+ T cell	-2.28792	0.225742	IL-7	S02	None			γδ T cell	-2.18231	1.94887	IL-13	S04	None			Treg	2.45173	-1.78486	IL-17F	S01	None			NK cell	-1.12278	2.53513	TNF-α	S09	None			pDC	0.312366
B cell	1.58572	0.984535	IL-21	S02	None			CD4+ T cell	-2.11428	2.99696	IL-19	S03	None			CD8+ T cell	-2.48841	2.74562	IL-36α	S08	T8-e			γδ T cell	-2.09448	2.96964	IL-13	S04	None			Treg	3.72022	-1.94696	Decorin	S01	None			NK cell	-2.95614	-0.206116	IL-1β	S05	None			pDC	1.78803
B cell	1.09723	-2.53341	IL-11	S02	None			CD4+ T cell	-0.499403	0.560138	OX40L	S04	None			CD8+ T cell	1.21609	-2.40153	LT-α1/β2	S01	None			γδ T cell	-0.145711	2.76313	IL-21	S02	None			Treg	-2.80952	-0.726141	PSPN	S04	None			NK cell	2.03329	-1.9541	FLT3L	S03	None			pDC	0.0782188
B cell	1.69251	-1.08455	IL-13	S02	None			CD4+ T cell	-0.0737467	1.91914	FGF-β	S01	None			CD8+ T cell	1.8856	-2.13127	FasL	S01	None			γδ T cell	-1.1905	0.488656	IL-22	S03	None			Treg	-1.68528	-1.07528	IL-5	S02	None			NK cell	3.80808	-0.696964	PBS	S03	None			pDC	-2.0639
B cell	1.47883	-0.681528	IL-13	S02	None			CD4+ T cell	-3.3626	-0.776655	SCF	S02	None			CD8+ T cell	-2.28435	-3.22535	PRL	S04	T8-b			γδ T cell	2.15941	-3.33361	IL-11	S02	None			Treg	-0.748214	3.60378	IFN-ε	S03	None			NK cell	-3.74414	-1.71942	IL-2	S07	NK-e			pDC	1.32494
B cell	-0.267698	1.1407	IL-13	S02	None			CD4+ T cell	5.90488	-1.28703	IFN-β	S08	T4-a			CD8+ T cell	-1.30691	-1.54066	IGF-1	S04	T8-b			γδ T cell	1.0855	2.02551	IL-9	S02	None			Treg	-3.62021	0.505915	C3a	S03	None			NK cell	1.00074	1.02016	FLT3L	S01	None			pDC	-2.1282
B cell	-0.90389	-1.00543	IL-11	S05	B-a			CD4+ T cell	2.29781	-0.531762	IL-19	S01	None			CD8+ T cell	-3.97622	0.725443	IL-1α	S10	T8-c			γδ T cell	1.65328	2.76172	IL-13	S02	None			Treg	0.616064	-1.87057	BAFF	S01	None			NK cell	-4.23497	-0.717714	IL-2	S07	NK-e			pDC	-2.26508
B cell	0.0114533	3.06582	IL-21	S04	None			CD4+ T cell	-0.133671	0.923509	IL-22	S01	None			CD8+ T cell	1.67338	-2.16989	IL-23	S01	None			γδ T cell	0.415935	0.858653	IL-9	S02	None			Treg	-4.20469	-1.73891	IL-33	S07	Treg-d			NK cell	-3.16085	0.632256	APRIL	S05	None			pDC	2.08093
B cell	0.288976	0.693979	IL-11	S02	None			CD4+ T cell	0.566009	-0.344762	OSM	S01	None			CD8+ T cell	2.33398	3.9929	Leptin	S05	None			γδ T cell	-1.74976	3.01363	IL-13	S04	None			Treg	-4.77953	-1.49228	IL-Y	S07	Treg-d			NK cell	2.555	-2.3531	FLT3L	S03	None			pDC	-1.59692
B cell	-0.248381	-0.804381	IL-22	S01	None			CD4+ T cell	-3.775	0.673009	IFN-ε	S02	None			CD8+ T cell	1.05255	-1.22238	AdipoQ	S01	None			γδ T cell	1.48707	-1.47879	IL-13	S01	None			Treg	2.90708	-0.452298	CT-1	S01	None			NK cell	1.19824	4.25361	TNF-α	S02	None			pDC	3.01664
B cell	-0.419736	3.95542	IL-21	S07	B-e			CD4+ T cell	-1.79448	2.22105	IL-33	S03	None			CD8+ T cell	2.0527	-2.69556	VEGF	S01	None			γδ T cell	-2.45646	2.26046	IL-11	S04	None			Treg	-1.53943	-1.43509	IL-23	S02	None			NK cell	-5.07536	-0.584159	APRIL	S07	NK-e			pDC	0.298893
B cell	-0.016503	-0.494038	IL-11	S01	None			CD4+ T cell	-2.74256	-0.676616	Noggin	S02	None			CD8+ T cell	-0.61533	0.555658	LIF	S02	None			γδ T cell	-1.53697	1.07514	IL-21	S03	None			Treg	-4.37609	-2.72796	NP	S07	Treg-d			NK cell	-3.53456	0.0794866	IL-2	S05	None			pDC	-5.69344
B cell	1.75144	0.0179687	IL-13	S02	None			CD4+ T cell	-0.407289	-3.395	IL-30	S07	T4-e			CD8+ T cell	2.51035	-1.94489	OX40L	S01	None			γδ T cell	-3.97372	1.26134	IL-7	S07	Tgd-e			Treg	-5.38611	0.817279	IL-1α	S09	Treg-c			NK cell	-4.6206	-0.273547	APRIL	S05	None			pDC	2.3756
B cell	1.63479	0.0901947	IL-13	S02	None			CD4+ T cell	4.68161	0.151466	IFN-λ2	S05	T4-a			CD8+ T cell	2.0694	0.173952	IL-21	S02	None			γδ T cell	0.24494	0.592209	IL-9	S02	None			Treg	-3.69401	0.593985	C5a	S03	None			NK cell	4.65946	-0.700414	IL-1β	S10	NK-c			pDC	-4.80818
B cell	2.9076	0.0845197	IL-22	S02	None			CD4+ T cell	2.02072	-3.64134	IL-1β	S09	T4-c			CD8+ T cell	2.05004	-0.688349	APRIL	S01	None			γδ T cell	-3.58273	0.462716	IL-7	S07	Tgd-e			Treg	0.448682	-2.0971	IL-4	S02	None			NK cell	4.10743	-0.525261	IL-1β	S10	NK-c			pDC	-1.01302
B cell	1.86272	-3.81202	IL-11	S03	None			CD4+ T cell	0.856903	-2.53458	IL-7	S10	T4-f			CD8+ T cell	0.175902	2.1888	PBS	S03	None			γδ T cell	2.11207	2.1228	IL-9	S01	None			Treg	-4.55671	-2.10778	TL1A	S07	Treg-d			NK cell	1.05171	-2.15985	IL-3	S01	None			pDC	0.293248
B cell	-0.816122	-0.812669	IL-21	S01	None			CD4+ T cell	-0.99555	2.78405	PBS	S03	None			CD8+ T cell	-3.90879	-1.72236	IFN-β	S04	T8-b			γδ T cell	-0.0131656	1.58436	IL-11	S02	None			Treg	-2.39572	2.56729	RANKL	S03	None			NK cell	-0.402407	3.55236	IL-2	S09	None			pDC	-2.33595
B cell	0.136202	3.58477	IL-7	S07	B-e			CD4+ T cell	1.92092	-1.20184	IFN-λ2	S01	None			CD8+ T cell	2.51509	-1.33097	IL-22	S01	None			γδ T cell	1.02618	-2.52914	IL-21	S05	None			Treg	-4.12947	-2.90168	M-CSF	S07	Treg-d			NK cell	4.10048	0.546308	IL-1α	S10	NK-c			pDC	-1.79475
B cell	2.38559	1.82561	IL-11	S04	None			CD4+ T cell	-2.27674	0.582624	GDNF	S03	None			CD8+ T cell	2.78288	-1.93215	IL-31	S01	None			γδ T cell	-4.20926	1.12286	IL-7	S07	Tgd-e			Treg	3.38592	-1.48399	GITRL	S01	None			NK cell	-3.5534	0.798741	IL-2	S07	NK-e			pDC	-1.22739
B cell	2.61853	-0.0334464	IL-13	S02	None			CD4+ T cell	2.79766	-2.30083	IFN-γ	S06	T4-b			CD8+ T cell	2.8066	-0.200727	IL-1Ra	S01	None			γδ T cell	-0.56664	1.10452	IL-13	S03	None			Treg	4.54066	-0.358151	IL-19	S01	None			NK cell	0.299208	-3.41339	FLT3L	S01	None			pDC	-1.10319
B cell	-0.407327	-2.37755	IL-11	S02	None			CD4+ T cell	-2.39544	1.97018	FLT3L	S03	None			CD8+ T cell	0.229275	2.87058	IL-22	S03	None			γδ T cell	-4.00419	1.41095	IL-7	S07	Tgd-e			Treg	-3.66997	-2.10663	ADSF	S02	None			NK cell	2.71492	0.0399125	APRIL	S03	None			pDC	-1.426
B cell	-4.01873	1.14814	IL-22	S05	B-a			CD4+ T cell	-1.16146	1.25417	CT-1	S03	None			CD8+ T cell	2.67861	-1.52875	Decorin	S01	None			γδ T cell	-4.14027	1.38108	IL-7	S07	Tgd-e			Treg	3.70086	-1.51243	CT-1	S01	None			NK cell	-1.75413	-3.42104	FLT3L	S04	None			pDC	2.6467
B cell	0.908911	3.94158	IL-13	S04	None			CD4+ T cell	2.4166	-2.99948	IL-15	S09	T4-c			CD8+ T cell	-0.834516	-3.1643	IL-17A	S04	T8-b			γδ T cell	0.278482	-1.5247	IL-9	S01	None			Treg	2.62481	-1.59817	HGF	S01	None			NK cell	-5.29626	0.850522	IL-2	S07	NK-e			pDC	-5.28809
B cell	0.204805	-0.462639	IL-11	S02	None			CD4+ T cell	-3.18286	0.0857306	IL-27	S02	None			CD8+ T cell	1.3735	-2.41443	CD27L	S01	None			γδ T cell	-1.88779	2.85965	IL-21	S04	None			Treg	0.830661	4.00282	IFN-β	S06	Treg-a			NK cell	2.85401	-0.980668	IL-3	S03	None			pDC	-1.43251
B cell	1.3222	-0.681246	IL-11	S02	None			CD4+ T cell	-1.11354	2.43523	IL-11	S03	None			CD8+ T cell	2.67216	0.118329	TPO	S01	None			γδ T cell	0.306579	1.8383	IL-13	S02	None			Treg	-1.84733	2.6551	G-CSF	S03	None			NK cell	-4.25097	0.293998	APRIL	S07	NK-e			pDC	1.43276
B cell	0.630799	1.27309	IL-11	S04	None			CD4+ T cell	-1.52019	1.33886	FLT3L	S01	None			CD8+ T cell	2.35053	4.07003	OSM	S05	None			γδ T cell	2.29627	-3.51764	IL-9	S05	None			Treg	1.26517	-0.741267	TPO	S08	None			NK cell	0.922938	0.401293	APRIL	S01	None			pDC	-3.60044
B cell	-3.74404	2.16959	IL-21	S05	B-a			CD4+ T cell	2.29439	-0.874452	IL-12	S04	None			CD8+ T cell	-4.4603	-1.13208	IL-11	S06	T8-a			γδ T cell	-1.81529	-3.8504	IL-11	S06	Tgd-a			Treg	1.54304	-1.33126	SCF	S01	None			NK cell	4.30805	-0.294069	IL-1β	S10	NK-c			pDC	-2.1148
B cell	0.968597	-1.8019	IL-9	S02	None			CD4+ T cell	0.418017	-0.920756	CD40L	S01	None			CD8+ T cell	-4.9978	-2.50817	IFN-β	S09	T8-a			γδ T cell	-4.04471	-0.373312	IL-7	S07	Tgd-e			Treg	0.43816	-0.43097	IL-3	S02	None			NK cell	3.07592	-0.26594	FLT3L	S03	None			pDC	-4.20892
B cell	2.18877	-2.48945	IL-22	S03	None			CD4+ T cell	-0.849417	1.17916	BAFF	S01	None			CD8+ T cell	-2.91124	-3.40151	TWEAK	S06	T8-a			γδ T cell	-0.360016	0.797408	IL-9	S03	None			Treg	4.74456	-0.745359	IL-Y	S01	None			NK cell	1.4545	1.48849	FLT3L	S02	None			pDC	-1.52937
B cell	-0.185437	-2.10166	IL-11	S02	None			CD4+ T cell	-0.935683	-3.46596	G-CSF	S07	T4-e			CD8+ T cell	0.146195	-3.5211	OSM	S04	T8-b			γδ T cell	-4.02576	1.27655	IL-7	S07	Tgd-e			Treg	-4.19729	-1.55618	IL-18	S07	Treg-d			NK cell	-3.8961	-0.996393	APRIL	S05	None			pDC	3.97149
B cell	-0.720505	-1.73108	IL-7	S01	None			CD4+ T cell	1.50123	1.34516	4-1BBL	S01	None			CD8+ T cell	-1.31307	-0.30334	FGF-β	S02	None			γδ T cell	-4.05983	0.878699	IL-7	S07	Tgd-e			Treg	3.477	0.564264	RANKL	S01	None			NK cell	-4.74976	1.02287	IL-2	S07	NK-e			pDC	-2.98135
B cell	1.78403	0.823502	IL-11	S04	None			CD4+ T cell	0.684966	-2.7877	TNF-α	S04	None			CD8+ T cell	-3.97631	-0.737395	IFN-β	S08	T8-e			γδ T cell	-1.23606	-0.62611	IL-13	S01	None			Treg	3.78465	-2.14127	TPO	S01	None			NK cell	1.22057	1.07882	IL-3	S02	None			pDC	-1.30848
B cell	-0.639476	-2.07594	IL-11	S02	None			CD4+ T cell	-3.52658	1.79521	PSPN	S03	None			CD8+ T cell	0.405162	-0.645344	CD27L	S02	None			γδ T cell	-0.470735	2.00423	IL-11	S02	None			Treg	1.48197	-2.397	OSM	S01	None			NK cell	2.24414	4.22605	PBS	S02	None			pDC	0.0788776
B cell	3.53508	-1.119	IL-9	S03	None			CD4+ T cell	5.69963	-1.1058	IFN-α1	S08	T4-a			CD8+ T cell	0.659509	0.991287	IL-24	S02	None			γδ T cell	-0.134648	1.66942	IL-22	S02	None			Treg	-0.71397	0.586384	LIGHT	S02	None			NK cell	3.99714	-0.729301	IL-1β	S10	NK-c			pDC	2.05497
B cell	1.41029	2.24927	IL-21	S02	None			CD4+ T cell	-3.44631	-0.951864	LIF	S02	None			CD8+ T cell	-2.51185	-3.579	IFN-β	S04	T8-b			γδ T cell	-3.87872	1.44944	IL-13	S09	Tgd-d			Treg	2.77969	-0.478188	IL-17E	S01	None			NK cell	-4.67221	0.00350785	IL-2	S07	NK-e			pDC	-1.38344
B cell	0.295484	0.612316	IL-11	S02	None			CD4+ T cell	-2.2909	0.872056	IL-23	S02	None			CD8+ T cell	1.44482	-3.13864	APRIL	S01	None			γδ T cell	-1.48296	1.38411	IL-11	S04	None			Treg	-3.03605	1.75271	IL-17A	S03	None			NK cell	1.00729	-3.79754	FLT3L	S04	None			pDC	-4.93835
B cell	0.353729	1.22333	IL-22	S04	None			CD4+ T cell	-0.0058542	1.63608	PSPN	S01	None			CD8+ T cell	-3.07216	2.72316	IL-12	S08	T8-e			γδ T cell	-4.15477	0.721705	IL-7	S07	Tgd-e			Treg	2.41266	-1.87639	IL-1β	S01	None			NK cell	-3.887	-0.485461	IL-2	S07	NK-e			pDC	-1.32887
B cell	0.28465	4.32327	IL-13	S07	B-e			CD4+ T cell	3.55102	-1.86695	IL-18	S06	T4-b			CD8+ T cell	-4.42427	-3.7142	LT-α1/β2	S09	T8-a			γδ T cell	-2.50486	2.39628	IL-13	S04	None			Treg	3.93676	-1.37187	OSM	S01	None			NK cell	4.59318	-0.745613	IL-1β	S10	NK-c			pDC	-1.56464
B cell	0.102049	2.72319	IL-21	S04	None			CD4+ T cell	-0.994879	-0.383789	IL-24	S04	None			CD8+ T cell	3.3526	2.15538	APRIL	S11	None			γδ T cell	-1.96602	2.32434	IL-21	S04	None			Treg	1.49085	-0.062944	IL-21	S08	None			NK cell	1.48199	4.16333	FLT3L	S02	None			pDC	1.3373
B cell	1.8539	0.814032	IL-9	S02	None			CD4+ T cell	-1.19942	-2.85072	C3a	S07	T4-e			CD8+ T cell	1.73883	-0.858548	IL-31	S01	None			γδ T cell	-4.06349	1.26865	IL-7	S07	Tgd-e			Treg	-2.27038	-1.57456	EGF	S04	None			NK cell	-3.66684	1.43107	IL-2	S09	None			pDC	-1.8893
B cell	2.01045	0.215618	IL-11	S05	B-a			CD4+ T cell	-1.051	3.04648	IL-33	S03	None			CD8+ T cell	-1.37838	0.566653	Leptin	S02	None			γδ T cell	-2.79244	1.78189	IL-13	S04	None			Treg	-2.32516	2.25801	FasL	S03	None			NK cell	0.0751314	3.50603	APRIL	S09	None			pDC	-0.911873
B cell	1.6463	0.3679	IL-11	S02	None			CD4+ T cell	6.01204	-1.2383	IFN-β	S08	T4-a			CD8+ T cell	-3.52828	-3.11149	IL-1α	S06	T8-a			γδ T cell	1.54056	-2.9993	IL-13	S02	None			Treg	0.962422	0.672481	TPO	S08	None			NK cell	4.24682	-0.955276	IL-1β	S10	NK-c			pDC	-1.29949
B cell	0.916966	-0.3329	IL-11	S02	None			CD4+ T cell	0.469231	0.518748	PBS	S01	None			CD8+ T cell	1.34637	3.0847	AdipoQ	S03	None			γδ T cell	-3.66995	-0.64618	IL-9	S08	Tgd-b			Treg	4.34727	-1.28603	FLT3L	S01	None			NK cell	1.12412	0.908989	IL-3	S01	None			pDC	-1.65595
B cell	0.122523	0.297442	IL-11	S02	None			CD4+ T cell	-0.732421	-1.20995	IL-24	S04	None			CD8+ T cell	-0.993189	-0.984454	IL-36Ra	S02	None			γδ T cell	1.27044	1.27368	IL-9	S01	None			Treg	-0.0244708	-0.721144	PSPN	S02	None			NK cell	2.1437	-2.29851	APRIL	S01	None			pDC	-5.25679
B cell	0.348658	-0.296537	IL-11	S01	None			CD4+ T cell	-3.39793	-0.907551	IL-21	S02	None			CD8+ T cell	0.677504	-2.35789	IL-21	S01	None			γδ T cell	-2.57364	1.48798	IL-13	S04	None			Treg	2.31309	-0.665154	IL-1α	S05	Treg-b			NK cell	-0.525972	-1.41574	APRIL	S01	None			pDC	2.2976
B cell	0.0423867	0.265002	IL-11	S04	None			CD4+ T cell	-3.68367	-0.136537	TRAIL	S02	None			CD8+ T cell	0.63459	0.00407714	IL-22	S02	None			γδ T cell	2.2753	-2.07923	IL-11	S05	None			Treg	3.92698	-1.77712	PBS	S01	None			NK cell	4.07701	0.305857	IL-1β	S10	NK-c			pDC	-1.6284
B cell	-3.59924	-0.0371471	IL-11	S05	B-a			CD4+ T cell	-1.6679	-0.235739	Noggin	S04	None			CD8+ T cell	-4.68111	-3.4161	IFN-β	S09	T8-a			γδ T cell	-4.29513	1.29287	IL-7	S07	Tgd-e			Treg	2.41433	1.94423	CD30L	S01	None			NK cell	-3.09511	-2.16629	IL-2	S05	None			pDC	-5.33514
B cell	2.71878	-2.12123	IL-11	S03	None			CD4+ T cell	-2.34857	-1.479	APRIL	S02	None			CD8+ T cell	2.89692	-1.83565	IL-11	S01	None			γδ T cell	-3.84276	1.49833	IL-7	S04	None			Treg	-0.706912	-0.80979	OX40L	S02	None			NK cell	3.67676	-1.9195	IL-1β	S10	NK-c			pDC	2.61142
B cell	0.278398	2.69596	IL-21	S04	None			CD4+ T cell	4.85596	-0.880467	FGF-β	S05	T4-a			CD8+ T cell	1.3689	2.03127	TGF-β1	S03	None			γδ T cell	-3.67673	-0.563689	IL-7	S07	Tgd-e			Treg	-1.11001	2.92419	OSM	S03	None			NK cell	0.403012	-3.69694	FLT3L	S04	None			pDC	-2.90689
B cell	-0.09149	-0.503944	IL-11	S01	None			CD4+ T cell	-1.85437	0.782929	IL-13	S03	None			CD8+ T cell	-0.690232	3.02432	TWEAK	S03	None			γδ T cell	-2.0207	-2.97192	IL-13	S08	Tgd-b			Treg	-1.33844	2.37611	IL-36Ra	S05	Treg-b			NK cell	1.94905	4.06613	IL-3	S02	None			pDC	-2.54749
B cell	0.19223	4.24933	IL-9	S07	B-e			CD4+ T cell	1.43058	-1.55275	TL1A	S05	T4-a			CD8+ T cell	-0.613449	-1.58628	TPO	S02	None			γδ T cell	0.201379	0.774713	IL-11	S02	None			Treg	-1.12028	0.251659	IL-17A	S02	None			NK cell	-5.34782	-0.0325351	IL-2	S07	NK-e			pDC	-2.83952
B cell	0.86425	-2.18927	IL-11	S02	None			CD4+ T cell	-1.45809	2.36883	GM-CSF	S02	None			CD8+ T cell	2.45734	0.0415899	ADSF	S01	None			γδ T cell	-3.74917	0.133642	IL-7	S07	Tgd-e			Treg	-1.15932	-1.12669	IL-13	S02	None			NK cell	0.226432	-0.947963	APRIL	S01	None			pDC	-0.737263
B cell	1.02086	2.15723	IL-9	S04	None			CD4+ T cell	4.704	-0.389009	IL-34	S05	T4-a			CD8+ T cell	-1.63712	-1.66082	IL-34	S02	None			γδ T cell	2.41133	-0.353206	IL-9	S01	None			Treg	-4.40585	-1.31942	TL1A	S07	Treg-d			NK cell	-0.471868	-3.39438	IL-3	S04	None			pDC	-2.03637
B cell	2.82875	-0.406289	IL-11	S02	None			CD4+ T cell	-0.575149	-1.35806	RANKL	S04	None			CD8+ T cell	-0.255961	0.0389468	IL-20	S01	None			γδ T cell	0.36843	2.95794	IL-21	S02	None			Treg	-5.37671	0.487991	IL-1β	S09	Treg-c			NK cell	3.95628	1.21535	IL-1α	S10	NK-c			pDC	0.743053
B cell	1.80043	-1.74225	IL-11	S02	None			CD4+ T cell	-0.431407	2.31317	PRL	S01	None			CD8+ T cell	-1.32705	3.02977	IL-13	S03	None			γδ T cell	-1.38649	2.81625	IL-13	S04	None			Treg	3.36858	-1.95961	IL-13	S01	None			NK cell	0.936265	-0.605149	FLT3L	S03	None			pDC	0.952145
B cell	-2.75611	-1.04437	IL-11	S05	B-a			CD4+ T cell	3.14191	-1.04737	FasL	S03	None			CD8+ T cell	0.744889	3.06999	IL-31	S03	None			γδ T cell	-2.41819	1.4565	IL-9	S04	None			Treg	2.44187	3.6203	IL-36α	S06	Treg-a			NK cell	1.19184	-2.15089	APRIL	S01	None			pDC	-1.71748
B cell	-3.28874	1.59939	IL-11	S05	B-a			CD4+ T cell	-1.96153	0.225259	IL-24	S04	None			CD8+ T cell	-1.34311	0.369759	PBS	S02	None			γδ T cell	0.779505	1.89457	IL-22	S02	None			Treg	-3.88981	-3.15186	IL-3	S07	Treg-d			NK cell	3.42226	-1.85078	IL-1β	S03	None			pDC	0.26902
B cell	1.1931	-2.20403	IL-11	S02	None			CD4+ T cell	-1.29718	-2.54746	C3a	S07	T4-e			CD8+ T cell	1.32877	2.47901	C5a	S03	None			γδ T cell	-0.668075	1.5473	IL-11	S03	None			Treg	-4.98561	0.981727	IFN-γ	S09	Treg-c			NK cell	4.28859	-0.40097	IL-1β	S10	NK-c			pDC	-0.847241
B cell	1.14124	-3.00568	IL-11	S02	None			CD4+ T cell	-3.19057	0.903588	BAFF	S03	None			CD8+ T cell	-2.42112	-3.37512	CD27L	S04	T8-b			γδ T cell	-4.09546	0.815105	IL-7	S07	Tgd-e			Treg	-1.43443	2.60453	IFN-λ2	S03	None			NK cell	-1.68133	-3.43521	APRIL	S04	None			pDC	-0.833375
B cell	0.986313	-2.16881	IL-11	S02	None			CD4+ T cell	2.18439	-3.62602	IL-1α	S09	T4-c			CD8+ T cell	3.23424	-1.10017	IL-31	S01	None			γδ T cell	0.0660124	2.36663	IL-9	S02	None			Treg	-1.71525	0.0521661	IL-10	S02	None			NK cell	2.80545	1.6617	TNF-α	S08	NK-f			pDC	0.279684
B cell	0.309045	0.175808	IL-9	S02	None			CD4+ T cell	0.0232877	-3.72769	TL1A	S07	T4-e			CD8+ T cell	1.61533	-1.99901	Noggin	S01	None			γδ T cell	-2.14362	2.13849	IL-22	S04	None			Treg	-2.04468	0.254615	IL-12	S02	None			NK cell	4.38366	-0.77304	IL-1β	S10	NK-c			pDC	1.66659
B cell	1.01611	-0.264104	IL-11	S02	None			CD4+ T cell	0.942631	0.526928	Leptin	S01	None			CD8+ T cell	-0.633094	2.73615	ADSF	S03	None			γδ T cell	-3.72142	-0.707758	IL-7	S07	Tgd-e			Treg	-4.2589	-1.84835	APRIL	S07	Treg-d			NK cell	-0.422778	2.02129	APRIL	S02	None			pDC	0.251303
B cell	-3.80124	2.89665	IL-9	S06	B-a			CD4+ T cell	-1.18621	-0.257504	GDNF	S04	None			CD8+ T cell	-1.29743	-1.87805	LT-α1/β2	S04	T8-b			γδ T cell	0.964992	2.54837	IL-13	S02	None			Treg	-0.171311	3.3443	LIGHT	S05	Treg-b			NK cell	-4.61975	0.0518031	IL-2	S07	NK-e			pDC	-0.745365
B cell	-0.0819706	0.110767	IL-11	S02	None			CD4+ T cell	-0.248705	2.22645	IL-27	S01	None			CD8+ T cell	-1.04724	-0.722413	IL-17E	S02	None			γδ T cell	-4.16152	1.29475	IL-7	S07	Tgd-e			Treg	0.721674	-2.04814	CD27L	S04	None			NK cell	-0.663562	2.58198	TNF-α	S08	NK-f			pDC	0.532752
B cell	0.690592	-0.951858	IL-11	S02	None			CD4+ T cell	-3.66043	0.0181324	LIF	S02	None			CD8+ T cell	2.21581	-1.91118	CT-1	S01	None			γδ T cell	-1.78851	2.05496	IL-13	S04	None			Treg	3.41586	-1.85321	IL-17B	S01	None			NK cell	-1.4363	-2.57019	TNF-α	S04	None			pDC	-0.350919
B cell	-4.22251	1.17317	IL-13	S06	B-a			CD4+ T cell	-0.520012	-0.177262	IL-33	S04	None			CD8+ T cell	3.1469	-0.319065	IL-36Ra	S01	None			γδ T cell	-2.53365	2.43752	IL-21	S04	None			Treg	-3.88634	-0.763331	LT-α2/β1	S07	Treg-d			NK cell	3.341	-2.86268	APRIL	S03	None			pDC	-4.72485
B cell	1.70065	-0.3645	IL-7	S02	None			CD4+ T cell	-3.22849	0.57382	CT-1	S02	None			CD8+ T cell	3.58566	2.01855	IFN-λ2	S11	None			γδ T cell	-3.22662	-1.85618	IL-13	S04	None			Treg	-1.9539	-0.596338	SCF	S02	None			NK cell	4.26955	-0.594529	IL-1β	S10	NK-c			pDC	-2.1327
B cell	-3.44665	1.41034	IL-11	S10	None			CD4+ T cell	-1.04312	-1.5691	IL-10	S04	None			CD8+ T cell	-2.61919	-2.47831	GDNF	S04	T8-b			γδ T cell	0.155646	2.69064	IL-22	S02	None			Treg	3.25751	0.677757	IL-11	S01	None			NK cell	3.88482	-2.0697	IL-1β	S10	NK-c			pDC	-0.507764
B cell	1.60685	-0.367339	IL-7	S02	None			CD4+ T cell	0.87157	0.638892	PBS	S02	None			CD8+ T cell	2.90866	-0.988514	IL-13	S01	None			γδ T cell	-4.23261	0.881298	IL-7	S07	Tgd-e			Treg	-1.0419	-0.236397	LIF	S02	None			NK cell	2.39248	2.31667	FLT3L	S02	None			pDC	-1.40384
B cell	1.89284	0.424313	IL-22	S02	None			CD4+ T cell	0.683425	-3.26497	PBS	S07	T4-e			CD8+ T cell	0.12897	-1.93758	IFN-ε	S04	T8-b			γδ T cell	-4.04545	0.928596	IL-7	S07	Tgd-e			Treg	3.04752	0.865342	OX40L	S08	None			NK cell	2.82262	2.92262	IL-1α	S02	None			pDC	1.36599
B cell	0.752768	-0.794101	IL-11	S02	None			CD4+ T cell	-2.07866	-2.4054	OX40L	S03	None			CD8+ T cell	-2.72355	1.40109	IL-7	S07	T8-f			γδ T cell	0.171032	2.27312	IL-9	S02	None			Treg	-1.52752	3.12548	RANKL	S03	None			NK cell	-4.95608	-0.636817	IL-2	S07	NK-e			pDC	-5.36772
B cell	-0.322748	-2.62772	IL-11	S02	None			CD4+ T cell	1.17366	1.19097	CD27L	S01	None			CD8+ T cell	1.05922	-1.43879	IL-11	S02	None			γδ T cell	-0.53253	2.44118	IL-13	S02	None			Treg	3.72294	-0.566737	LIF	S01	None			NK cell	3.12591	-0.406977	IL-3	S03	None			pDC	0.139486
B cell	-1.04631	-0.0312293	IL-11	S01	None			CD4+ T cell	1.67421	-3.01742	IL-1α	S09	T4-c			CD8+ T cell	1.1505	-2.18846	IL-6	S01	None			γδ T cell	0.685744	2.80728	IL-13	S02	None			Treg	-0.797071	2.36204	IL-17B	S08	None			NK cell	-4.2981	-1.22482	IL-2	S07	NK-e			pDC	0.0344268
B cell	0.356424	1.88446	IL-21	S04	None			CD4+ T cell	3.6169	0.631415	IL-34	S05	T4-a			CD8+ T cell	-0.303191	-0.370922	PBS	S02	None			γδ T cell	-1.04965	1.52276	IL-9	S02	None			Treg	-0.143977	-0.110864	FasL	S02	None			NK cell	4.22892	-0.341519	IL-1β	S10	NK-c			pDC	2.09289
B cell	1.28918	-1.33037	IL-11	S01	None			CD4+ T cell	3.64175	-2.12514	IL-18	S06	T4-b			CD8+ T cell	0.0793019	-0.09244	IL-24	S02	None			γδ T cell	-1.18975	2.84438	IL-21	S04	None			Treg	1.84457	2.77434	APRIL	S06	Treg-a			NK cell	4.60869	-0.705082	IL-1β	S10	NK-c			pDC	0.128921
B cell	-0.964051	-2.41844	IL-22	S02	None			CD4+ T cell	-2.17223	-1.14968	G-CSF	S02	None			CD8+ T cell	2.79438	-0.116014	PSPN	S01	None			γδ T cell	1.25951	-2.56039	IL-22	S03	None			Treg	2.97103	1.34206	IFN-ε	S05	Treg-b			NK cell	-3.47708	-1.70268	APRIL	S05	None			pDC	-0.81176
B cell	3.58237	-2.15695	IL-21	S03	None			CD4+ T cell	-1.27364	1.51845	PBS	S03	None			CD8+ T cell	-3.36141	-3.68126	ADSF	S06	T8-a			γδ T cell	-3.90099	1.39602	IL-7	S07	Tgd-e			Treg	2.04488	0.215129	IL-1Ra	S08	None			NK cell	4.03909	-1.74744	IL-1β	S04	None			pDC	1.42314
B cell	0.938549	-2.26281	IL-11	S02	None			CD4+ T cell	1.39796	0.102747	M-CSF	S01	None			CD8+ T cell	-1.05223	-2.10406	TWEAK	S01	None			γδ T cell	-4.2499	0.851674	IL-7	S07	Tgd-e			Treg	-5.40073	0.541978	TNF-α	S09	Treg-c			NK cell	-4.87586	-0.422443	FLT3L	S05	None			pDC	2.23382
B cell	1.01875	0.131311	IL-9	S02	None			CD4+ T cell	-3.94683	0.682141	PSPN	S02	None			CD8+ T cell	1.08867	-1.98347	IL-11	S01	None			γδ T cell	-1.02336	1.8804	IL-22	S02	None			Treg	-0.142648	0.648729	IL-30	S02	None			NK cell	2.94885	-2.68746	FLT3L	S03	None			pDC	1.32488
B cell	1.87824	0.151312	IL-13	S02	None			CD4+ T cell	-0.635471	-0.900314	CD30L	S02	None			CD8+ T cell	0.482765	0.953846	Noggin	S03	None			γδ T cell	1.92435	2.37447	IL-22	S02	None			Treg	0.960855	-2.03857	IGF-1	S02	None			NK cell	-3.39535	-0.625088	APRIL	S07	NK-e			pDC	-0.824996
B cell	-0.675653	2.58155	IL-11	S04	None			CD4+ T cell	3.47315	0.0701956	HGF	S01	None			CD8+ T cell	1.36684	4.04241	IL-Y	S05	None			γδ T cell	2.73254	-1.12965	IL-13	S02	None			Treg	-2.10437	2.37596	CD27L	S03	None			NK cell	-0.155502	-2.73393	FLT3L	S04	None			pDC	0.847616
B cell	0.228488	-3.04228	IL-11	S05	B-a			CD4+ T cell	2.48079	-2.44861	IL-2	S06	T4-b			CD8+ T cell	0.98548	3.61836	IL-3	S03	None			γδ T cell	0.589375	0.00355905	IL-9	S03	None			Treg	0.736834	3.84578	HGF	S06	Treg-a			NK cell	2.1804	0.232092	APRIL	S01	None			pDC	3.07605
B cell	0.128137	-2.37508	IL-22	S02	None			CD4+ T cell	2.01774	0.0576831	IL-17E	S01	None			CD8+ T cell	0.254846	-0.335666	LIF	S02	None			γδ T cell	0.582735	-1.05371	IL-9	S01	None			Treg	3.21837	-2.30578	IL-24	S01	None			NK cell	1.65361	2.72842	FLT3L	S02	None			pDC	0.986238
B cell	-0.277597	2.71046	IL-21	S04	None			CD4+ T cell	-0.628296	0.596421	LIGHT	S01	None			CD8+ T cell	1.24911	4.87858	BAFF	S05	None			γδ T cell	-3.81733	1.48062	IL-7	S04	None			Treg	-2.83646	2.19193	ADSF	S03	None			NK cell	-3.28407	3.24517	APRIL	S06	NK-a			pDC	0.602268
B cell	2.14021	-0.795037	TPO	S04	None			CD4+ T cell	-0.678927	-2.0448	IL-33	S04	None			CD8+ T cell	0.0836955	-1.09274	LIF	S02	None			γδ T cell	0.0359111	3.06761	IL-11	S02	None			Treg	-4.28517	-0.858939	IFN-ε	S07	Treg-d			NK cell	0.584606	0.138893	IL-3	S01	None			pDC	-0.403631
B cell	0.39923	-1.16881	IL-36Ra	S02	None			CD4+ T cell	6.04819	-1.20886	IFN-α1	S08	T4-a			CD8+ T cell	-1.74338	1.04868	BAFF	S02	None			γδ T cell	-0.781105	2.21311	IL-21	S02	None			Treg	-3.31283	0.679448	CD40L	S03	None			NK cell	-3.49985	-0.998604	IL-2	S07	NK-e			pDC	-0.116076
B cell	0.945483	-0.667398	IL-36Ra	S01	None			CD4+ T cell	-2.52604	0.957288	IGF-1	S04	None			CD8+ T cell	-1.79875	2.38781	IL-4	S03	None			γδ T cell	1.51038	-0.587145	IL-13	S01	None			Treg	4.48917	-0.791682	RANKL	S01	None			NK cell	1.63997	-2.95489	FLT3L	S03	None			pDC	-0.21443
B cell	0.669469	2.14275	TPO	S04	None			CD4+ T cell	-2.73831	0.731082	Leptin	S02	None			CD8+ T cell	1.6415	0.556642	FGF-β	S02	None			γδ T cell	-2.6658	-0.895257	IL-11	S03	None			Treg	4.35941	-0.41283	VEGF	S01	None			NK cell	2.85746	-2.3341	FLT3L	S03	None			pDC	0.341216
B cell	-0.232323	-1.05926	Noggin	S02	None			CD4+ T cell	-0.117569	0.963303	TRAIL	S01	None			CD8+ T cell	-2.72923	0.920058	IL-7	S07	T8-f			γδ T cell	-2.83131	1.29192	IL-9	S04	None			Treg	1.21902	0.513662	4-1BBL	S08	None			NK cell	-4.48072	0.745412	IL-3	S06	NK-a			pDC	-0.496247
B cell	-0.373342	-1.44755	TPO	S02	None			CD4+ T cell	0.0192885	3.01815	IL-17A	S03	None			CD8+ T cell	0.869296	0.865316	TPO	S02	None			γδ T cell	-1.06085	0.539726	IL-21	S03	None			Treg	2.2603	0.00149003	ADSF	S01	None			NK cell	-2.86183	0.141141	IL-3	S05	None			pDC	1.20231
B cell	2.83832	-3.14733	EGF	S03	None			CD4+ T cell	-3.50534	-0.618993	IL-33	S02	None			CD8+ T cell	1.68557	3.3691	IFN-γ	S05	None			γδ T cell	1.73632	-3.56741	IL-9	S05	None			Treg	-3.72975	1.12094	TSLP	S03	None			NK cell	0.0700337	-3.56932	IL-3	S04	None			pDC	-3.0755
B cell	1.09922	-0.693248	IL-31	S01	None			CD4+ T cell	5.08812	-0.180101	FasL	S05	T4-a			CD8+ T cell	-2.6761	-2.59424	LIF	S04	T8-b			γδ T cell	3.03963	1.08558	IL-9	S01	None			Treg	4.30981	-1.10167	CT-1	S01	None			NK cell	-3.16129	-1.15584	IL-2	S05	None			pDC	-0.789997
B cell	1.01101	0.77647	NP	S04	None			CD4+ T cell	-2.13519	-0.487352	IL-31	S04	None			CD8+ T cell	1.86906	4.30986	Noggin	S05	None			γδ T cell	2.26366	1.7798	IL-22	S01	None			Treg	2.87582	-1.57885	IL-9	S01	None			NK cell	4.38655	-0.131209	IL-1β	S10	NK-c			pDC	-0.102208
B cell	1.31005	-0.414477	Noggin	S02	None			CD4+ T cell	1.20157	1.08067	PRL	S01	None			CD8+ T cell	1.88587	3.53889	IL-1β	S05	None			γδ T cell	-3.73663	1.18599	IL-7	S07	Tgd-e			Treg	-1.99915	-0.214532	PBS	S02	None			NK cell	-3.9841	0.902194	IL-2	S07	NK-e			pDC	-5.68175
B cell	0.384193	-3.0601	Noggin	S05	B-a			CD4+ T cell	0.699068	-0.676692	IL-17B	S01	None			CD8+ T cell	-1.44802	-1.15761	LIF	S02	None			γδ T cell	0.42127	-0.429724	IL-22	S03	None			Treg	1.03782	-1.86658	C5a	S08	None			NK cell	1.2262	-0.592017	APRIL	S03	None			pDC	2.32127
B cell	1.18585	-1.40185	TPO	S02	None			CD4+ T cell	-1.39	-1.02715	LIGHT	S04	None			CD8+ T cell	3.50335	2.16053	FLT3L	S11	None			γδ T cell	-1.96858	2.78019	IL-13	S04	None			Treg	4.0282	-1.99445	IL-27	S01	None			NK cell	1.38147	-2.24128	FLT3L	S01	None			pDC	2.63355
B cell	2.62967	-2.3914	NP	S02	None			CD4+ T cell	0.875123	1.06141	IL-3	S01	None			CD8+ T cell	-0.761479	0.328262	IL-17C	S02	None			γδ T cell	-0.43765	2.36385	IL-11	S02	None			Treg	1.50942	-1.19724	Leptin	S08	None			NK cell	-4.27217	-0.278877	IL-2	S07	NK-e			pDC	-1.56302
B cell	2.97675	-0.717072	TPO	S02	None			CD4+ T cell	1.92457	-3.57582	IL-1α	S09	T4-c			CD8+ T cell	-0.684266	2.90479	LIGHT	S03	None			γδ T cell	0.846641	3.09931	IL-11	S02	None			Treg	3.11013	-2.05599	IL-19	S01	None			NK cell	-1.12821	1.88308	APRIL	S08	NK-f			pDC	0.449462
B cell	-0.460003	-2.30567	NP	S02	None			CD4+ T cell	-1.39614	0.58907	IL-6	S04	None			CD8+ T cell	2.85203	0.0358785	Decorin	S01	None			γδ T cell	3.60897	-0.923065	IL-21	S12	None			Treg	3.64888	-1.57908	ADSF	S01	None			NK cell	3.99095	-1.89973	IL-1α	S04	None			pDC	0.107467
B cell	2.10111	-1.70263	NP	S02	None			CD4+ T cell	-0.192025	-3.85955	TL1A	S07	T4-e			CD8+ T cell	-1.75043	-0.761666	IL-24	S04	T8-b			γδ T cell	1.23751	1.77447	IL-9	S02	None			Treg	1.73901	3.99601	IFN-α1	S06	Treg-a			NK cell	3.13708	-2.63688	IL-3	S03	None			pDC	0.54209
B cell	2.55167	-0.766735	EGF	S02	None			CD4+ T cell	0.520744	1.10033	IL-6	S01	None			CD8+ T cell	1.16707	-0.469898	RANKL	S02	None			γδ T cell	2.32998	1.1605	IL-22	S01	None			Treg	2.03534	2.09743	IL-9	S08	None			NK cell	3.82923	-0.970334	IL-3	S03	None			pDC	1.53236
B cell	0.379607	4.43545	Noggin	S07	B-e			CD4+ T cell	-3.19829	0.692329	CD30L	S02	None			CD8+ T cell	-3.61285	-0.151402	IL-7	S08	T8-e			γδ T cell	-1.24734	1.72046	IL-21	S02	None			Treg	-1.81865	3.39586	FGF-β	S03	None			NK cell	-5.22469	0.52092	IL-2	S07	NK-e			pDC	2.94469
B cell	1.80088	-2.85219	Noggin	S03	None			CD4+ T cell	-1.93969	0.0169612	IL-Y	S04	None			CD8+ T cell	2.0089	3.76008	IL-30	S05	None			γδ T cell	-0.424071	2.78069	IL-21	S02	None			Treg	3.07825	-1.61512	IL-11	S01	None			NK cell	0.295351	-3.43813	IL-3	S04	None			pDC	-1.66898
B cell	-0.14946	-1.57427	TPO	S02	None			CD4+ T cell	0.8785	-2.53888	IL-7	S10	T4-f			CD8+ T cell	-1.24618	2.96717	IL-30	S03	None			γδ T cell	-4.26669	0.819074	IL-7	S07	Tgd-e			Treg	-4.66079	-1.57241	IL-1Ra	S07	Treg-d			NK cell	-4.40423	0.0498229	IL-2	S07	NK-e			pDC	-0.868402
B cell	0.288653	-2.33515	TPO	S02	None			CD4+ T cell	-1.4065	-2.34444	GM-CSF	S03	None			CD8+ T cell	1.25666	-1.61309	TPO	S01	None			γδ T cell	1.54744	1.84589	IL-9	S02	None			Treg	1.71823	0.160073	IL-33	S05	Treg-b			NK cell	0.856931	-4.01505	IL-1α	S04	None			pDC	-0.283584
B cell	3.59692	-0.895858	TPO	S03	None			CD4+ T cell	-0.224689	-1.0063	LIF	S04	None			CD8+ T cell	-1.17512	-0.428692	G-CSF	S02	None			γδ T cell	-2.02508	0.159943	IL-13	S04	None			Treg	2.44698	-2.2396	IL-1Ra	S01	None			NK cell	3.7395	0.174956	IL-1β	S03	None			pDC	-1.00697
B cell	1.75303	0.625924	NP	S01	None			CD4+ T cell	-0.445596	-0.67994	Leptin	S01	None			CD8+ T cell	1.29981	-0.240702	Noggin	S02	None			γδ T cell	-2.50142	-1.36521	IL-22	S01	None			Treg	2.16567	-0.618264	IGF-1	S01	None			NK cell	-0.109546	-1.09736	IL-3	S01	None			pDC	1.33683
B cell	1.88834	-2.75541	NP	S03	None			CD4+ T cell	5.0431	-1.37779	IL-27	S06	T4-b			CD8+ T cell	-0.293275	-0.850412	LT-α1/β2	S02	None			γδ T cell	0.730097	-2.83692	IL-22	S05	None			Treg	0.909209	-0.774884	ADSF	S02	None			NK cell	-5.06434	0.580289	IL-2	S07	NK-e			pDC	-1.5948
B cell	2.00796	-1.17699	NP	S03	None			CD4+ T cell	-0.138935	-3.81864	TL1A	S07	T4-e			CD8+ T cell	-0.522514	0.587735	FasL	S02	None			γδ T cell	-2.02097	-1.80434	IL-9	S02	None			Treg	0.38139	3.67704	IL-17E	S07	Treg-d			NK cell	-3.94161	-0.178716	IL-2	S07	NK-e			pDC	0.535892
B cell	1.34824	3.00566	NP	S04	None			CD4+ T cell	0.849206	2.47941	SCF	S01	None			CD8+ T cell	0.614016	-2.35543	IL-11	S01	None			γδ T cell	1.92035	-2.06165	IL-9	S02	None			Treg	-1.17232	1.76253	IL-21	S03	None			NK cell	3.86432	1.02242	TNF-α	S10	NK-c			pDC	-1.72447
B cell	-0.631543	-2.55333	IL-31	S02	None			CD4+ T cell	-2.01722	2.0378	PRL	S03	None			CD8+ T cell	-5.08289	-2.5506	OSM	S09	T8-a			γδ T cell	2.75878	0.976625	IL-13	S01	None			Treg	-2.46289	2.75741	OSM	S03	None			NK cell	-5.06186	0.610798	IL-2	S07	NK-e			pDC	0.0315829
B cell	-0.202749	3.98867	NP	S07	B-e			CD4+ T cell	-2.1066	-0.2111	APRIL	S02	None			CD8+ T cell	0.732131	3.62843	IL-17D	S03	None			γδ T cell	1.60115	0.38804	IL-11	S01	None			Treg	-1.115	2.09125	PSPN	S03	None			NK cell	-0.947838	2.51266	IL-1β	S08	NK-f			pDC	-0.218006
B cell	2.39856	-0.727463	NP	S02	None			CD4+ T cell	2.32323	-0.149662	TNF-α	S01	None			CD8+ T cell	2.30836	3.20025	FGF-β	S05	None			γδ T cell	-4.2756	0.851405	IL-7	S07	Tgd-e			Treg	-1.94193	1.94351	IL-17F	S02	None			NK cell	3.09191	-2.71868	APRIL	S03	None			pDC	-3.32641
B cell	1.27318	-3.51446	NP	S04	None			CD4+ T cell	-3.98954	0.42797	IL-33	S02	None			CD8+ T cell	-4.57086	-2.36502	ADSF	S06	T8-a			γδ T cell	-3.24736	1.95192	IL-7	S04	None			Treg	1.66241	3.81541	IFN-κ	S06	Treg-a			NK cell	-4.63527	1.40565	IL-3	S05	None			pDC	2.33185
B cell	0.0823402	-0.520421	IL-31	S02	None			CD4+ T cell	-1.50069	2.42958	IL-36Ra	S02	None			CD8+ T cell	2.2032	-1.6631	IL-19	S01	None			γδ T cell	0.756874	0.303441	IL-13	S01	None			Treg	-0.580374	-1.3787	IFN-κ	S02	None			NK cell	-4.86123	-1.22094	APRIL	S05	None			pDC	-0.784187
B cell	1.62169	-0.894383	NP	S02	None			CD4+ T cell	-0.789873	0.655973	IL-10	S04	None			CD8+ T cell	2.12053	-0.278093	IL-20	S02	None			γδ T cell	0.934321	-2.62987	IL-13	S05	None			Treg	1.71962	-1.05931	PSPN	S01	None			NK cell	-2.71294	0.610181	IL-3	S05	None			pDC	-0.952555
B cell	1.12035	4.21704	IL-36Ra	S07	B-e			CD4+ T cell	-1.07235	0.945302	IL-13	S03	None			CD8+ T cell	1.36317	3.83203	PBS	S05	None			γδ T cell	-1.3336	2.61029	IL-22	S04	None			Treg	-2.72424	1.99424	EGF	S03	None			NK cell	-1.5448	-2.85569	IL-3	S04	None			pDC	-0.545431
B cell	0.407115	3.9031	EGF	S07	B-e			CD4+ T cell	-0.856964	2.3931	AdipoQ	S03	None			CD8+ T cell	1.26461	0.151513	BAFF	S02	None			γδ T cell	-1.61892	2.5003	IL-21	S03	None			Treg	1.57276	2.78464	IL-1α	S01	None			NK cell	-3.78963	-1.23765	APRIL	S05	None			pDC	1.26695
B cell	0.888377	4.2747	EGF	S07	B-e			CD4+ T cell	-3.03941	-1.38495	IL-17C	S02	None			CD8+ T cell	1.76754	-0.868511	APRIL	S02	None			γδ T cell	-1.52366	3.25505	IL-13	S02	None			Treg	2.34019	1.69259	IL-12	S05	Treg-b			NK cell	-4.60266	-0.848052	IL-2	S07	NK-e			pDC	-2.83533
B cell	2.72065	-0.298178	EGF	S01	None			CD4+ T cell	-1.12853	-1.42683	C5a	S04	None			CD8+ T cell	-3.74846	0.606979	IL-1α	S10	T8-c			γδ T cell	-1.77721	2.45179	IL-9	S04	None			Treg	-0.253044	-0.765162	PRL	S02	None			NK cell	0.937591	-0.820504	PBS	S01	None			pDC	0.245357
B cell	2.24442	2.53966	IL-36Ra	S07	B-e			CD4+ T cell	-0.831057	-0.621164	IL-27	S09	T4-c			CD8+ T cell	-3.07432	0.447745	IL-7	S07	T8-f			γδ T cell	0.598389	2.51019	IL-21	S02	None			Treg	1.65461	-2.13296	CD27L	S01	None			NK cell	4.42445	-0.90953	IL-1β	S10	NK-c			pDC	0.740113
B cell	0.560939	3.03334	EGF	S04	None			CD4+ T cell	-2.00391	-0.735452	Noggin	S02	None			CD8+ T cell	-0.940152	0.564134	SCF	S02	None			γδ T cell	-4.06289	0.787526	IL-7	S07	Tgd-e			Treg	3.1321	2.05017	IL-15	S05	Treg-b			NK cell	3.29963	0.565534	APRIL	S03	None			pDC	1.56836
B cell	1.60627	-3.08814	IL-31	S03	None			CD4+ T cell	-1.57495	1.30329	IL-1Ra	S02	None			CD8+ T cell	-0.67654	-1.80498	NP	S04	T8-b			γδ T cell	-3.69225	1.74732	IL-7	S07	Tgd-e			Treg	-1.56866	0.866384	IL-22	S10	None			NK cell	4.39598	-0.99203	IL-1β	S10	NK-c			pDC	-5.87555
B cell	0.132419	4.17201	NP	S07	B-e			CD4+ T cell	-3.05228	-0.999722	APRIL	S02	None			CD8+ T cell	2.14432	-2.48146	IFN-λ2	S01	None			γδ T cell	-4.63491	0.937385	IL-13	S09	Tgd-d			Treg	-2.0017	-0.0862959	BAFF	S02	None			NK cell	-4.96978	0.224069	IL-2	S07	NK-e			pDC	2.11592
B cell	1.93403	-2.08431	EGF	S03	None			CD4+ T cell	-1.96444	-1.60069	IL-31	S03	None			CD8+ T cell	2.45134	-2.08365	PRL	S01	None			γδ T cell	-1.86849	-4.29325	IL-22	S06	Tgd-a			Treg	-0.398952	0.187143	AdipoQ	S02	None			NK cell	3.20918	0.626629	FLT3L	S03	None			pDC	2.00662
B cell	0.294973	0.163867	IL-36Ra	S01	None			CD4+ T cell	-0.688499	2.92294	PBS	S03	None			CD8+ T cell	2.39444	-0.478019	IFN-ε	S01	None			γδ T cell	1.30973	1.76654	IL-13	S02	None			Treg	1.42462	-1.53857	IL-13	S01	None			NK cell	1.66919	-1.40434	FLT3L	S01	None			pDC	0.246733
B cell	2.00058	-0.379277	EGF	S02	None			CD4+ T cell	-3.70595	-0.108712	Noggin	S02	None			CD8+ T cell	0.919392	-1.86389	IGF-1	S01	None			γδ T cell	2.52822	0.735399	IL-11	S01	None			Treg	3.69732	1.93496	GM-CSF	S05	Treg-b			NK cell	-0.0146044	0.762944	APRIL	S01	None			pDC	1.32283
B cell	1.47187	-2.10885	NP	S03	None			CD4+ T cell	-3.48965	1.9876	TPO	S02	None			CD8+ T cell	-3.80278	-1.96837	IL-34	S04	T8-b			γδ T cell	2.23006	1.64238	IL-21	S01	None			Treg	-0.446983	-2.65268	SCF	S04	None			NK cell	1.80266	-1.24404	FLT3L	S03	None			pDC	2.11269
B cell	3.20894	-2.69757	TPO	S03	None			CD4+ T cell	0.744495	1.28176	BAFF	S01	None			CD8+ T cell	0.481189	3.21943	FLT3L	S03	None			γδ T cell	-4.21778	1.06191	IL-7	S07	Tgd-e			Treg	-1.17364	0.511423	IL-30	S02	None			NK cell	2.99709	-2.28162	APRIL	S03	None			pDC	-1.51808
B cell	1.40388	-2.5882	NP	S02	None			CD4+ T cell	-0.769088	0.539635	M-CSF	S04	None			CD8+ T cell	-0.427428	-2.29042	BAFF	S02	None			γδ T cell	1.40636	2.15338	IL-13	S01	None			Treg	0.110448	-2.42641	PRL	S02	None			NK cell	2.84265	3.17165	FLT3L	S02	None			pDC	-3.64407
B cell	2.05849	-1.81485	Noggin	S03	None			CD4+ T cell	-3.05664	-0.0569636	LIF	S02	None			CD8+ T cell	0.574933	5.0147	IL-34	S05	None			γδ T cell	1.87581	-2.14934	IL-11	S05	None			Treg	-3.76867	-2.5584	CD27L	S07	Treg-d			NK cell	1.49893	0.687663	APRIL	S01	None			pDC	2.08548
B cell	2.76727	-1.2077	NP	S02	None			CD4+ T cell	-2.25995	2.3373	Decorin	S02	None			CD8+ T cell	2.06694	3.72639	CD30L	S05	None			γδ T cell	-0.834529	1.1666	IL-9	S03	None			Treg	-3.02095	-1.25145	SCF	S04	None			NK cell	3.61161	0.277644	PBS	S03	None			pDC	0.637263
B cell	1.44757	2.29706	NP	S04	None			CD4+ T cell	-0.862189	0.0328693	TGF-β1	S04	None			CD8+ T cell	0.745492	-1.34927	ADSF	S01	None			γδ T cell	2.39454	-1.46928	IL-9	S01	None			Treg	-2.37877	1.07765	IGF-1	S03	None			NK cell	1.34356	2.29901	FLT3L	S02	None			pDC	-1.03688
B cell	-0.521984	0.493038	NP	S02	None			CD4+ T cell	1.97602	-2.90123	IL-36α	S09	T4-c			CD8+ T cell	1.52593	-2.21353	IL-34	S01	None			γδ T cell	-3.7942	0.854631	IL-7	S04	None			Treg	-2.07862	0.799953	Leptin	S03	None			NK cell	-0.337173	-4.1778	APRIL	S04	None			pDC	1.13317
B cell	3.11804	-1.5116	EGF	S03	None			CD4+ T cell	-1.17374	-1.47901	GM-CSF	S04	None			CD8+ T cell	-3.53325	-2.17783	Leptin	S04	T8-b			γδ T cell	-3.33289	1.6556	IL-21	S04	None			Treg	2.90454	-1.04192	IL-22	S01	None			NK cell	-1.29044	-2.88668	APRIL	S04	None			pDC	0.976147
B cell	0.618526	-2.53418	IL-31	S02	None			CD4+ T cell	2.72399	-1.28137	IL-18	S06	T4-b			CD8+ T cell	-1.74612	2.22434	FLT3L	S03	None			γδ T cell	0.851158	1.80336	IL-13	S02	None			Treg	3.40896	-1.70672	IL-33	S01	None			NK cell	-5.08381	-0.250978	IL-2	S07	NK-e			pDC	-0.0398737
B cell	1.96028	-2.59446	EGF	S05	B-a			CD4+ T cell	0.641509	-3.69025	IL-36α	S07	T4-e			CD8+ T cell	1.69155	3.93477	C3a	S05	None			γδ T cell	0.333124	2.08644	IL-9	S02	None			Treg	0.234387	2.86603	IL-7	S06	Treg-a			NK cell	4.10701	-0.318464	IL-1β	S06	NK-a			pDC	0.306522
B cell	2.6035	-2.81492	EGF	S03	None			CD4+ T cell	0.503366	-2.59383	IL-7	S10	T4-f			CD8+ T cell	-1.8456	1.25704	TSLP	S07	T8-f			γδ T cell	-4.13128	0.748762	IL-7	S04	None			Treg	0.306543	-0.887487	4-1BBL	S02	None			NK cell	0.338889	-2.06327	FLT3L	S01	None			pDC	2.42025
B cell	1.29885	-1.62433	NP	S02	None			CD4+ T cell	2.12377	-0.598198	IL-12	S01	None			CD8+ T cell	-4.40954	-3.11573	IFN-β	S09	T8-a			γδ T cell	1.38705	-0.237063	IL-22	S01	None			Treg	1.96595	1.4274	TSLP	S05	Treg-b			NK cell	-0.300559	3.72839	FLT3L	S09	None			pDC	-1.09799
B cell	1.73122	-3.73526	IL-36Ra	S03	None			CD4+ T cell	5.58917	-1.10123	IFN-α1	S08	T4-a			CD8+ T cell	-2.18328	2.71989	IL-1Ra	S08	T8-e			γδ T cell	0.803078	2.31159	IL-9	S01	None			Treg	-2.96513	0.00459328	Decorin	S03	None			NK cell	0.258751	3.16991	TNF-α	S08	NK-f			pDC	1.62418
B cell	0.42458	4.81958	TPO	S07	B-e			CD4+ T cell	0.270688	2.78344	IL-24	S03	None			CD8+ T cell	-2.84337	-2.41831	IFN-ε	S04	T8-b			γδ T cell	1.22216	0.508669	IL-11	S02	None			Treg	-0.523212	1.18627	LIF	S05	Treg-b			NK cell	3.70744	-1.36104	IL-1α	S10	NK-c			pDC	2.05051
B cell	2.01625	-2.25466	Noggin	S03	None			CD4+ T cell	-0.256325	-1.87067	IL-17E	S04	None			CD8+ T cell	0.101805	0.672593	IL-17D	S02	None			γδ T cell	2.71163	2.06063	IL-22	S01	None			Treg	-1.26967	1.62083	IGF-1	S10	None			NK cell	1.43116	-1.06401	APRIL	S01	None			pDC	-1.88177
B cell	0.0646668	0.394236	Noggin	S01	None			CD4+ T cell	4.77545	0.171944	ADSF	S05	T4-a			CD8+ T cell	-1.90968	-0.0638941	CD27L	S02	None			γδ T cell	0.397803	1.11038	IL-22	S02	None			Treg	-1.62492	-1.23503	IL-21	S02	None			NK cell	0.771496	-0.138457	APRIL	S01	None			pDC	-1.95226
B cell	0.280202	-0.502622	NP	S02	None			CD4+ T cell	-1.18082	3.02669	IFN-ε	S03	None			CD8+ T cell	0.616821	-1.2076	PBS	S02	None			γδ T cell	1.16357	0.853639	IL-9	S01	None			Treg	2.11138	2.1716	OX40L	S05	Treg-b			NK cell	2.48437	-2.88729	IL-3	S03	None			pDC	1.29917
B cell	-0.45028	-1.68925	EGF	S02	None			CD4+ T cell	-0.908953	-1.02298	IL-20	S02	None			CD8+ T cell	1.35633	4.40065	IL-10	S03	None			γδ T cell	2.13838	2.21524	IL-22	S02	None			Treg	-2.23856	-2.03966	LT-α2/β1	S04	None			NK cell	4.55214	-1.08477	IL-1β	S10	NK-c			pDC	-4.94751
B cell	1.36786	-1.18637	NP	S03	None			CD4+ T cell	2.17495	-3.62044	IL-1β	S09	T4-c			CD8+ T cell	-0.0339746	4.14501	PBS	S03	None			γδ T cell	-4.2862	1.0694	IL-7	S07	Tgd-e			Treg	0.861913	-1.98005	LT-α2/β1	S01	None			NK cell	-4.64798	-0.268753	IL-2	S07	NK-e			pDC	2.13345
B cell	3.34788	-0.355145	EGF	S03	None			CD4+ T cell	2.7011	-1.61959	IL-27	S06	T4-b			CD8+ T cell	-1.72183	1.81258	IGF-1	S03	None			γδ T cell	-2.49382	1.99389	IL-13	S04	None			Treg	-2.91873	-1.51516	FLT3L	S04	None			NK cell	4.1909	-0.409547	IL-1α	S10	NK-c			pDC	-0.180321
B cell	1.98321	-2.11399	IL-31	S03	None			CD4+ T cell	-2.97656	-1.28334	RANKL	S02	None			CD8+ T cell	-2.63418	1.0272	TNF-α	S02	None			γδ T cell	0.02575	2.58934	IL-13	S02	None			Treg	-3.02778	0.304232	IL-36α	S02	None			NK cell	2.4166	2.31947	FLT3L	S02	None			pDC	0.478514
B cell	3.04276	-2.99421	IL-31	S03	None			CD4+ T cell	-2.92915	0.425386	LT-α1/β2	S02	None			CD8+ T cell	-4.49915	-2.05766	PSPN	S06	T8-a			γδ T cell	-1.09965	2.267	IL-9	S04	None			Treg	-4.00809	-1.99743	IL-7	S07	Treg-d			NK cell	1.96074	3.67772	TNF-α	S02	None			pDC	-0.272969
B cell	-0.415811	-2.41586	IL-36Ra	S02	None			CD4+ T cell	0.601338	1.99346	PBS	S01	None			CD8+ T cell	-0.130614	-3.30678	PBS	S04	T8-b			γδ T cell	2.29177	2.614	IL-13	S02	None			Treg	-2.69564	1.82661	IL-5	S03	None			NK cell	0.549257	-0.285679	APRIL	S01	None			pDC	-0.849192
B cell	-3.48515	-0.00556811	TPO	S05	B-a			CD4+ T cell	3.74346	-0.0301638	IL-24	S05	T4-a			CD8+ T cell	3.30703	-0.319298	PBS	S01	None			γδ T cell	-1.61187	2.85777	IL-21	S04	None			Treg	1.20459	-1.54204	IL-17E	S01	None			NK cell	1.08806	-1.39587	IL-3	S01	None			pDC	-0.252443
B cell	0.310528	2.58327	NP	S04	None			CD4+ T cell	-0.394295	2.81055	LIF	S03	None			CD8+ T cell	-2.43387	-1.48386	IL-18	S04	T8-b			γδ T cell	-3.54347	0.77348	IL-13	S04	None			Treg	2.46841	-1.11806	LIF	S01	None			NK cell	1.87908	-1.45511	IL-3	S01	None			pDC	0.698244
B cell	3.14431	-0.183774	IL-31	S03	None			CD4+ T cell	-3.3542	0.71832	FasL	S02	None			CD8+ T cell	2.16856	4.47576	PBS	S05	None			γδ T cell	0.111488	2.40827	IL-11	S02	None			Treg	-5.5136	0.580494	IL-1α	S09	Treg-c			NK cell	1.08559	2.39677	IL-3	S02	None			pDC	-0.100695
B cell	1.39361	-1.21391	NP	S02	None			CD4+ T cell	-0.208672	0.709014	ADSF	S01	None			CD8+ T cell	-1.62416	-2.31908	HGF	S04	T8-b			γδ T cell	-1.57443	3.29902	IL-22	S02	None			Treg	-0.654442	2.0362	GDNF	S01	None			NK cell	-2.01191	2.83586	IL-3	S06	NK-a			pDC	0.451159
B cell	2.06917	-0.617129	TPO	S02	None			CD4+ T cell	-1.88297	1.0766	IL-17D	S03	None			CD8+ T cell	2.85238	0.843573	TWEAK	S01	None			γδ T cell	-2.36094	1.17582	IL-9	S04	None			Treg	2.39818	-1.45989	IL-22	S01	None			NK cell	-3.52453	-0.906092	FLT3L	S05	None			pDC	-1.33341
B cell	1.65128	-1.89376	IL-36Ra	S02	None			CD4+ T cell	-3.11668	-0.45897	TPO	S02	None			CD8+ T cell	-0.801892	3.67351	PBS	S03	None			γδ T cell	1.09667	1.65032	IL-9	S02	None			Treg	0.713254	0.50843	IL-4	S08	None			NK cell	2.34911	2.06827	APRIL	S02	None			pDC	2.72748
B cell	1.73936	-2.2358	IL-31	S02	None			CD4+ T cell	0.30069	-0.15286	LIGHT	S01	None			CD8+ T cell	2.38313	-1.75242	IL-11	S01	None			γδ T cell	0.336245	2.03244	IL-22	S02	None			Treg	-2.15105	2.30594	PBS	S03	None			NK cell	0.564241	-0.481562	APRIL	S01	None			pDC	0.78361
B cell	1.90341	0.744052	NP	S04	None			CD4+ T cell	2.5444	-2.06666	IFN-γ	S06	T4-b			CD8+ T cell	1.12365	0.521358	IL-21	S02	None			γδ T cell	0.787937	2.6515	IL-13	S02	None			Treg	-3.05748	1.52689	IFN-ε	S03	None			NK cell	-0.660812	-3.83999	IL-3	S04	None			pDC	1.12387
B cell	2.35305	-0.26324	NP	S02	None			CD4+ T cell	-2.77241	0.462926	OX40L	S02	None			CD8+ T cell	-3.76447	-2.9377	RANKL	S06	T8-a			γδ T cell	1.07693	1.78415	IL-21	S02	None			Treg	4.31991	-1.80979	LIGHT	S01	None			NK cell	-3.49174	-0.429809	IL-2	S05	None			pDC	-0.552367
B cell	0.843224	0.258123	TPO	S02	None			CD4+ T cell	-3.22645	-0.840696	Decorin	S02	None			CD8+ T cell	-2.97938	-3.51093	IL-Y	S06	T8-a			γδ T cell	1.5284	1.93219	IL-13	S02	None			Treg	2.9217	-0.591463	GITRL	S01	None			NK cell	-0.974209	-1.83624	APRIL	S01	None			pDC	2.54449
B cell	-1.93037	3.48252	NP	S07	B-e			CD4+ T cell	1.36171	2.47766	AdipoQ	S03	None			CD8+ T cell	-2.18839	-1.43147	IFN-γ	S04	T8-b			γδ T cell	2.96649	0.773702	IL-21	S01	None			Treg	-0.439711	2.0575	IL-36Ra	S05	Treg-b			NK cell	0.207071	-2.58637	FLT3L	S04	None			pDC	2.36171
B cell	-1.35129	3.92504	Noggin	S07	B-e			CD4+ T cell	2.43516	0.00777143	IL-21	S02	None			CD8+ T cell	2.25929	0.0288575	RANKL	S01	None			γδ T cell	2.16374	-2.52652	IL-9	S05	None			Treg	-3.03087	2.29128	CT-1	S03	None			NK cell	2.74261	3.18285	APRIL	S02	None			pDC	1.37676
B cell	-0.91989	-1.81914	IL-31	S02	None			CD4+ T cell	-2.47286	-0.160221	BAFF	S02	None			CD8+ T cell	0.37924	0.789597	GITRL	S02	None			γδ T cell	0.120579	2.5271	IL-9	S02	None			Treg	-2.2984	1.65637	AdipoQ	S03	None			NK cell	2.44468	0.415962	FLT3L	S03	None			pDC	2.42355
B cell	1.68916	-3.27925	TPO	S03	None			CD4+ T cell	-1.24004	0.384104	IL-17F	S03	None			CD8+ T cell	-1.10335	1.12813	TL1A	S02	None			γδ T cell	-3.71028	0.63531	IL-7	S09	Tgd-d			Treg	1.9869	-0.569916	SCF	S08	None			NK cell	3.89448	0.984497	TNF-α	S02	None			pDC	0.40759
B cell	1.94549	-1.08394	Noggin	S03	None			CD4+ T cell	2.161	-2.35064	PBS	S01	None			CD8+ T cell	-2.22831	-2.94861	IFN-λ2	S04	T8-b			γδ T cell	-4.22113	0.0962408	IL-7	S07	Tgd-e			Treg	-1.5998	-1.10397	LIF	S02	None			NK cell	4.49406	-0.520002	IL-1β	S10	NK-c			pDC	0.701307
B cell	-0.869721	4.05322	NP	S04	None			CD4+ T cell	2.05204	-0.732971	TNF-α	S01	None			CD8+ T cell	2.7569	-0.15411	Noggin	S01	None			γδ T cell	-0.878005	2.82871	IL-13	S04	None			Treg	2.4395	0.258634	IL-2	S08	None			NK cell	-4.62854	-0.0661277	FLT3L	S05	None			pDC	-0.74319
B cell	3.17124	-2.37482	EGF	S03	None			CD4+ T cell	-0.649922	1.62614	TPO	S03	None			CD8+ T cell	-3.06501	-1.12609	IL-7	S04	T8-b			γδ T cell	-1.37165	2.47148	IL-21	S04	None			Treg	-2.21052	0.433133	IFN-ε	S03	None			NK cell	1.64675	2.59428	IL-3	S02	None			pDC	1.33965
B cell	-4.08358	1.35573	NP	S05	B-a			CD4+ T cell	1.1886	1.32881	IL-6	S01	None			CD8+ T cell	1.64426	4.17265	GITRL	S05	None			γδ T cell	0.0452277	0.0457394	IL-13	S03	None			Treg	2.70622	3.45976	IL-36α	S06	Treg-a			NK cell	2.42773	2.56922	FLT3L	S02	None			pDC	-1.63063
B cell	0.860904	-3.10974	NP	S02	None			CD4+ T cell	1.42366	-0.272944	IL-17F	S01	None			CD8+ T cell	2.8346	-0.93027	LIGHT	S01	None			γδ T cell	-0.483655	1.92762	IL-13	S02	None			Treg	-3.92458	1.02179	IFN-γ	S03	None			NK cell	2.77177	2.35962	APRIL	S02	None			pDC	0.397523
B cell	1.02336	-2.35499	Noggin	S02	None			CD4+ T cell	0.25786	2.64886	IL-17B	S01	None			CD8+ T cell	2.89972	-0.0467847	APRIL	S01	None			γδ T cell	-1.61283	0.028356	IL-13	S01	None			Treg	2.31996	0.547611	IL-21	S08	None			NK cell	1.017	2.8789	APRIL	S02	None			pDC	0.086702
B cell	1.78705	-2.30752	NP	S03	None			CD4+ T cell	3.32985	-0.203666	FasL	S02	None			CD8+ T cell	2.96987	-0.521276	PBS	S01	None			γδ T cell	-4.36678	0.981089	IL-7	S07	Tgd-e			Treg	2.97205	2.01081	IL-21	S05	Treg-b			NK cell	2.19726	1.38251	IL-3	S02	None			pDC	-4.83827
B cell	1.11413	-0.919278	IL-31	S02	None			CD4+ T cell	4.56809	0.130745	IL-17D	S05	T4-a			CD8+ T cell	0.433683	0.396852	IL-22	S02	None			γδ T cell	-3.75368	1.49161	IL-7	S07	Tgd-e			Treg	3.55976	1.65469	IL-5	S05	Treg-b			NK cell	2.38038	-3.13798	PBS	S03	None			pDC	-0.147594
B cell	2.79009	-3.04685	TPO	S03	None			CD4+ T cell	4.49237	0.478452	IFN-λ2	S03	None			CD8+ T cell	2.30007	-1.46091	IL-23	S01	None			γδ T cell	2.46901	1.96066	IL-9	S02	None			Treg	0.223197	-1.3926	IL-33	S02	None			NK cell	3.62728	0.837793	IL-3	S10	NK-c			pDC	-2.09642
B cell	-5.74551	1.29935	IL-36Ra	S09	B-a			CD4+ T cell	-0.517157	0.644152	AdipoQ	S04	None			CD8+ T cell	0.263765	4.21758	TRAIL	S03	None			γδ T cell	0.777296	-3.05596	IL-9	S04	None			Treg	-2.12612	2.66895	RANKL	S03	None			NK cell	3.11204	-1.11467	FLT3L	S03	None			pDC	0.801605
B cell	1.06971	0.711377	NP	S01	None			CD4+ T cell	1.26403	-2.95945	IL-36α	S07	T4-e			CD8+ T cell	2.29248	-2.04749	ADSF	S01	None			γδ T cell	-0.70271	1.74948	IL-22	S02	None			Treg	-3.72905	-3.44666	NP	S01	None			NK cell	3.06193	-2.17868	TNF-α	S03	None			pDC	-0.623625
B cell	2.26936	-1.12327	NP	S02	None			CD4+ T cell	3.17395	-1.9226	IL-9	S02	None			CD8+ T cell	-2.6344	0.0198219	IL-36α	S02	None			γδ T cell	-3.22224	1.70499	IL-7	S04	None			Treg	1.74541	2.14738	IL-17C	S05	Treg-b			NK cell	4.2492	-0.653672	IL-1β	S10	NK-c			pDC	-0.279989
B cell	1.15961	-1.77887	NP	S02	None			CD4+ T cell	2.71698	-1.51132	FGF-β	S06	T4-b			CD8+ T cell	-1.12955	0.950809	GM-CSF	S07	T8-f			γδ T cell	-4.00559	0.727112	IL-7	S07	Tgd-e			Treg	-2.07523	-1.15449	OX40L	S02	None			NK cell	0.158492	4.15462	IL-1β	S02	None			pDC	-0.490776
B cell	1.34027	2.76465	EGF	S04	None			CD4+ T cell	4.91096	0.0142016	IL-34	S05	T4-a			CD8+ T cell	3.27539	1.79868	TWEAK	S11	None			γδ T cell	0.725808	-3.16605	IL-21	S05	None			Treg	-4.66576	-1.38694	TNF-α	S07	Treg-d			NK cell	-4.66254	-0.852171	APRIL	S05	None			pDC	-1.83127
B cell	0.370073	-1.60865	IL-36Ra	S02	None			CD4+ T cell	-1.76761	1.74536	AdipoQ	S03	None			CD8+ T cell	-2.30085	0.0420283	RANKL	S07	T8-f			γδ T cell	0.32516	-2.86985	IL-22	S04	None			Treg	-1.56017	-0.533639	IL-24	S02	None			NK cell	-0.295874	2.75444	IL-1α	S08	NK-f			pDC	2.7227
B cell	-0.151089	-1.43575	NP	S03	None			CD4+ T cell	-2.98715	-0.947592	IL-33	S02	None			CD8+ T cell	-0.702359	-0.378809	IL-11	S02	None			γδ T cell	-4.07323	1.30201	IL-7	S07	Tgd-e			Treg	3.10562	-0.830726	FasL	S01	None			NK cell	1.74227	2.7526	TNF-α	S08	NK-f			pDC	-0.466834
B cell	2.89911	0.619591	NP	S02	None			CD4+ T cell	5.20842	-0.469372	PSPN	S08	T4-a			CD8+ T cell	-4.40805	-3.47313	IFN-β	S09	T8-a			γδ T cell	-1.05476	2.24175	IL-22	S02	None			Treg	-2.25764	2.93783	IL-21	S03	None			NK cell	4.40441	-0.675056	IL-1β	S10	NK-c			pDC	0.482939
B cell	1.5343	-0.209457	NP	S02	None			CD4+ T cell	1.41824	1.81956	IL-17B	S01	None			CD8+ T cell	-3.68969	-2.91252	CD30L	S06	T8-a			γδ T cell	-1.05268	1.95867	IL-13	S04	None			Treg	3.2549	1.5671	C5a	S05	Treg-b			NK cell	0.254087	4.5395	IL-1β	S02	None			pDC	2.68423
B cell	3.14763	-0.515672	IL-36Ra	S02	None			CD4+ T cell	0.673456	1.41853	PSPN	S01	None			CD8+ T cell	0.0633634	-1.56709	Decorin	S02	None			γδ T cell	-1.22589	-1.42454	IL-22	S03	None			Treg	0.471404	-2.61459	TL1A	S01	None			NK cell	0.934309	-1.54287	IL-3	S01	None			pDC	-0.564665
B cell	-1.45353	-2.50202	TPO	S04	None			CD4+ T cell	0.808715	1.00946	PBS	S01	None			CD8+ T cell	-1.74666	-3.38621	GDNF	S04	T8-b			γδ T cell	0.0317202	2.9779	IL-13	S02	None			Treg	-2.54448	2.8019	G-CSF	S03	None			NK cell	0.713766	3.76909	APRIL	S02	None			pDC	1.26013
B cell	2.56198	-0.11333	IL-36Ra	S02	None			CD4+ T cell	2.14711	-2.76234	IL-36α	S09	T4-c			CD8+ T cell	2.21998	3.5347	FGF-β	S05	None			γδ T cell	-1.60099	2.43907	IL-9	S04	None			Treg	3.5543	2.09228	IL-2	S05	Treg-b			NK cell	3.12427	1.22295	IL-1β	S02	None			pDC	-0.364324
B cell	0.137527	-1.07521	NP	S02	None			CD4+ T cell	4.8876	-0.118712	NP	S05	T4-a			CD8+ T cell	-1.02436	-1.3016	HGF	S02	None			γδ T cell	-3.85497	1.07181	IL-7	S07	Tgd-e			Treg	-0.791786	3.01655	FGF-β	S03	None			NK cell	-4.58086	-0.862319	APRIL	S05	None			pDC	2.09176
B cell	-0.158695	-2.34862	EGF	S02	None			CD4+ T cell	-2.6477	-0.314781	EGF	S03	None			CD8+ T cell	-1.37951	-2.95535	IL-7	S04	T8-b			γδ T cell	0.382876	3.31502	IL-13	S02	None			Treg	2.63508	-1.8236	CT-1	S01	None			NK cell	4.37429	-0.794176	IL-1β	S10	NK-c			pDC	0.0663708
B cell	2.19967	-2.62891	EGF	S03	None			CD4+ T cell	0.244212	1.59611	G-CSF	S01	None			CD8+ T cell	0.561157	2.75146	IL-31	S03	None			γδ T cell	-1.3515	2.23607	IL-9	S04	None			Treg	2.82995	-0.670827	IL-19	S01	None			NK cell	0.870249	-1.42586	APRIL	S01	None			pDC	-1.53193
B cell	2.40854	-0.200031	NP	S03	None			CD4+ T cell	0.485088	0.858355	FLT3L	S01	None			CD8+ T cell	-4.40551	-1.89181	IFN-κ	S06	T8-a			γδ T cell	1.68234	2.05025	IL-13	S02	None			Treg	-1.59534	-2.33842	PSPN	S04	None			NK cell	0.519026	-3.0546	APRIL	S04	None			pDC	0.673505
B cell	-4.74578	2.10329	Noggin	S06	B-a			CD4+ T cell	-2.05624	1.77501	SCF	S03	None			CD8+ T cell	-4.71003	-1.84857	IL-24	S06	T8-a			γδ T cell	-0.60707	2.94425	IL-21	S04	None			Treg	-1.25455	2.95216	TPO	S03	None			NK cell	-4.98023	0.576137	IL-2	S07	NK-e			pDC	0.121971
B cell	-0.800188	-1.56553	NP	S02	None			CD4+ T cell	-0.152848	-0.45548	IL-17F	S01	None			CD8+ T cell	-2.6385	0.331412	IL-7	S07	T8-f			γδ T cell	-4.06417	0.624895	IL-7	S07	Tgd-e			Treg	-0.284066	3.37302	IL-24	S10	None			NK cell	-3.10439	0.741601	IL-2	S09	None			pDC	1.36559
B cell	2.10522	-3.02492	TPO	S03	None			CD4+ T cell	-0.994747	-0.914123	IL-17A	S01	None			CD8+ T cell	0.202077	0.634582	IL-22	S02	None			γδ T cell	1.90192	1.89734	IL-9	S02	None			Treg	1.95905	2.8057	IL-33	S05	Treg-b			NK cell	-3.03979	-1.14187	IL-3	S05	None			pDC	1.37227
B cell	-4.75163	0.9387	NP	S06	B-a			CD4+ T cell	2.12625	-3.41461	IL-1α	S09	T4-c			CD8+ T cell	1.19172	4.79559	OX40L	S05	None			γδ T cell	-3.15452	2.11105	IL-9	S04	None			Treg	0.730405	-1.2149	IL-33	S02	None			NK cell	-0.0172845	-0.0780681	PBS	S01	None			pDC	1.08061
B cell	0.279835	1.51009	EGF	S04	None			CD4+ T cell	1.11604	1.91305	IL-17B	S01	None			CD8+ T cell	2.79004	2.93003	IL-17F	S05	None			γδ T cell	-3.77618	1.72265	IL-7	S04	None			Treg	1.0359	-2.22923	IL-34	S01	None			NK cell	-0.796913	-4.22113	IL-1β	S04	None			pDC	2.85783
B cell	-0.0753626	1.00782	NP	S04	None			CD4+ T cell	-1.95139	-1.19192	GM-CSF	S02	None			CD8+ T cell	1.59158	-0.388906	4-1BBL	S01	None			γδ T cell	-2.58986	2.51128	IL-21	S04	None			Treg	0.264902	0.0797056	ADSF	S08	None			NK cell	2.03405	-0.129557	IL-3	S03	None			pDC	0.559448
B cell	-5.41416	1.88759	EGF	S09	B-a			CD4+ T cell	-1.89351	2.07708	BAFF	S03	None			CD8+ T cell	1.71539	0.937691	IL-3	S02	None			γδ T cell	2.37314	0.638346	IL-21	S01	None			Treg	-3.58592	-3.06453	NP	S07	Treg-d			NK cell	1.66156	-2.48843	FLT3L	S01	None			pDC	0.552418
B cell	0.479801	-2.71744	IL-36Ra	S02	None			CD4+ T cell	-0.36861	0.62907	LT-α1/β2	S02	None			CD8+ T cell	2.46002	3.99631	CD27L	S05	None			γδ T cell	1.08607	-2.85984	IL-9	S05	None			Treg	4.02385	-0.408953	LIF	S01	None			NK cell	2.33761	3.54311	IL-3	S02	None			pDC	-1.24611
B cell	2.85055	-0.318333	IL-36Ra	S02	None			CD4+ T cell	-0.559342	0.766297	PBS	S01	None			CD8+ T cell	-1.2531	-2.2706	G-CSF	S04	T8-b			γδ T cell	1.66431	-3.39076	IL-11	S05	None			Treg	-2.07289	0.306268	AdipoQ	S02	None			NK cell	4.33614	-0.905104	IL-1β	S10	NK-c			pDC	-1.8744
B cell	1.15789	-3.5406	NP	S02	None			CD4+ T cell	-2.27219	1.35258	Leptin	S03	None			CD8+ T cell	-2.32974	0.793839	IL-11	S07	T8-f			γδ T cell	0.542992	-0.476398	IL-21	S03	None			Treg	-3.08303	2.89538	IL-23	S03	None			NK cell	0.821819	2.81416	APRIL	S02	None			pDC	-1.32335
B cell	1.50498	0.121955	TPO	S01	None			CD4+ T cell	0.390886	-0.559263	HGF	S04	None			CD8+ T cell	-0.0999638	1.06579	IL-17B	S07	T8-f			γδ T cell	-2.73542	1.08558	IL-7	S04	None			Treg	-1.4031	0.196556	FLT3L	S02	None			NK cell	1.9725	1.06776	FLT3L	S01	None			pDC	0.383608
B cell	0.363811	0.882967	TPO	S02	None			CD4+ T cell	-0.990638	-0.530071	IL-17D	S04	None			CD8+ T cell	-1.00814	-0.818327	IL-17F	S02	None			γδ T cell	1.89051	-3.59507	IL-13	S05	None			Treg	3.43572	-2.04849	FGF-β	S01	None			NK cell	1.55814	-2.43418	IL-3	S01	None			pDC	2.28581
B cell	1.43246	0.770345	NP	S04	None			CD4+ T cell	-2.53018	1.19045	FGF-β	S02	None			CD8+ T cell	-0.383221	0.559537	IL-34	S02	None			γδ T cell	0.950807	-0.0228949	IL-22	S01	None			Treg	2.70197	-2.11759	Decorin	S01	None			NK cell	4.43963	-1.12649	IL-1α	S10	NK-c			pDC	1.80114
B cell	2.47758	-0.49247	IL-36Ra	S02	None			CD4+ T cell	-2.11815	2.45864	Decorin	S03	None			CD8+ T cell	-0.628812	-2.19843	PRL	S02	None			γδ T cell	1.11928	2.25053	IL-9	S02	None			Treg	-2.77422	-1.1005	PBS	S04	None			NK cell	-4.26255	-1.21011	IL-3	S05	None			pDC	0.967709
B cell	0.05713	0.892728	TPO	S04	None			CD4+ T cell	-3.74054	1.55703	PBS	S02	None			CD8+ T cell	-3.08141	2.54495	IL-21	S02	None			γδ T cell	2.34976	2.05187	IL-22	S02	None			Treg	4.2046	-0.598526	IL-17B	S01	None			NK cell	1.98005	2.37199	PBS	S02	None			pDC	-2.10997
B cell	2.48054	-0.536479	TPO	S02	None			CD4+ T cell	0.592956	2.13255	TPO	S03	None			CD8+ T cell	3.28239	-1.03648	GITRL	S01	None			γδ T cell	-1.60398	1.43526	IL-13	S04	None			Treg	-1.40866	3.45996	IL-5	S03	None			NK cell	-0.185859	2.49029	IL-1α	S08	NK-f			pDC	1.36322
B cell	0.146651	2.21476	Noggin	S04	None			CD4+ T cell	-2.2598	0.174288	OSM	S03	None			CD8+ T cell	-2.03538	-2.13074	IL-18	S04	T8-b			γδ T cell	-1.07102	2.03017	IL-22	S02	None			Treg	-1.36691	1.44243	SCF	S10	None			NK cell	-0.264264	1.77947	IL-1α	S08	NK-f			pDC	1.26977
B cell	3.06885	-2.98743	TPO	S03	None			CD4+ T cell	0.204127	-0.558111	IFN-λ2	S04	None			CD8+ T cell	0.582435	-1.63381	OX40L	S02	None			γδ T cell	-0.639218	2.85303	IL-21	S04	None			Treg	1.15937	4.24219	IFN-α1	S06	Treg-a			NK cell	4.51574	-0.842743	IL-1β	S10	NK-c			pDC	0.453383
B cell	3.10857	-2.30376	NP	S03	None			CD4+ T cell	-0.307267	-1.22149	IL-33	S04	None			CD8+ T cell	2.86448	-1.34285	IL-9	S01	None			γδ T cell	-0.651344	0.464404	IL-22	S03	None			Treg	-2.57993	0.0940858	G-CSF	S03	None			NK cell	1.21797	-0.958536	IL-3	S01	None			pDC	-1.48974
B cell	1.54183	0.260257	TPO	S02	None			CD4+ T cell	-1.37949	1.07825	FLT3L	S02	None			CD8+ T cell	-2.91292	-0.358912	IL-18	S04	T8-b			γδ T cell	-4.0693	0.823894	IL-7	S07	Tgd-e			Treg	-4.28794	1.43925	TNF-α	S09	Treg-c			NK cell	0.593072	-2.80612	IL-3	S01	None			pDC	0.00602672
B cell	-0.949163	-2.91811	NP	S10	None			CD4+ T cell	-3.41865	1.11972	PSPN	S02	None			CD8+ T cell	2.75613	-1.13636	PBS	S01	None			γδ T cell	0.0515214	-1.78474	IL-9	S02	None			Treg	-0.0898445	-1.40016	PBS	S02	None			NK cell	1.77497	1.63288	IL-3	S02	None			pDC	1.08556
B cell	1.49943	0.667259	NP	S01	None			CD4+ T cell	3.13814	-0.747274	IL-33	S05	T4-a			CD8+ T cell	-2.43427	-2.88374	TWEAK	S04	T8-b			γδ T cell	-0.326208	1.81906	IL-13	S02	None			Treg	4.55665	-1.06539	HGF	S01	None			NK cell	3.41223	-1.20667	IL-1β	S10	NK-c			pDC	0.754881
B cell	0.715634	1.44102	TPO	S04	None			CD4+ T cell	-1.2822	1.95818	PRL	S03	None			CD8+ T cell	-0.474898	4.0324	M-CSF	S03	None			γδ T cell	2.31449	1.69669	IL-21	S01	None			Treg	-4.34595	-2.48499	IL-9	S07	Treg-d			NK cell	-0.0101708	2.47466	TNF-α	S08	NK-f			pDC	0.300463
B cell	-0.110184	-3.43484	EGF	S10	None			CD4+ T cell	4.09652	-1.0924	IL-2	S05	T4-a			CD8+ T cell	3.47521	-0.048632	LT-α2/β1	S01	None			γδ T cell	0.262495	1.98705	IL-9	S02	None			Treg	-1.37521	3.32997	IL-27	S03	None			NK cell	3.82155	-0.336756	IL-1β	S03	None			pDC	-0.975641
B cell	1.853	-2.16874	NP	S02	None			CD4+ T cell	-0.773061	-1.22675	IL-33	S04	None			CD8+ T cell	2.21586	4.46601	AdipoQ	S05	None			γδ T cell	0.90081	-2.92879	IL-13	S05	None			Treg	2.57496	1.58085	IL-17F	S05	Treg-b			NK cell	2.54383	-2.77205	APRIL	S03	None			pDC	1.12391
B cell	2.79784	-0.483732	NP	S02	None			CD4+ T cell	3.15284	-1.9221	IL-18	S06	T4-b			CD8+ T cell	-4.26194	0.253039	IL-1α	S10	T8-c			γδ T cell	-1.16109	2.39624	IL-21	S02	None			Treg	-1.43387	2.7436	C3a	S03	None			NK cell	3.59223	-1.05537	IL-1β	S03	None			pDC	-0.0305162
B cell	0.267138	-0.570605	NP	S02	None			CD4+ T cell	0.614375	0.999126	HGF	S01	None			CD8+ T cell	-1.48874	-2.0266	G-CSF	S04	T8-b			γδ T cell	-3.13312	1.55124	IL-13	S04	None			Treg	-0.272992	-1.26864	IL-11	S02	None			NK cell	-5.143	-0.31703	IL-2	S07	NK-e			pDC	0.894124
B cell	2.02222	-1.37098	TPO	S03	None			CD4+ T cell	-3.74561	0.554348	IL-1Ra	S02	None			CD8+ T cell	2.77847	-2.5715	IGF-1	S01	None			γδ T cell	-3.10349	1.11224	IL-9	S04	None			Treg	0.25995	-0.00638565	IGF-1	S02	None			NK cell	3.34875	1.63567	TNF-α	S02	None			pDC	0.189355
B cell	2.86875	-0.00497105	TPO	S02	None			CD4+ T cell	-0.22989	1.73432	PBS	S01	None			CD8+ T cell	2.90804	-1.9091	IFN-λ2	S01	None			γδ T cell	-3.91211	1.49477	IL-7	S07	Tgd-e			Treg	3.61295	-1.25948	APRIL	S01	None			NK cell	2.20623	-1.10452	APRIL	S03	None			pDC	0.383851
B cell	0.199158	-3.21022	NP	S10	None			CD4+ T cell	-1.10324	-0.731748	IL-22	S01	None			CD8+ T cell	-0.231837	0.507437	IL-21	S02	None			γδ T cell	-3.58916	1.63628	IL-7	S07	Tgd-e			Treg	-3.27251	-0.534693	LIGHT	S04	None			NK cell	2.53066	-0.926631	FLT3L	S01	None			pDC	-0.687028
B cell	1.60777	3.65009	IL-36Ra	S07	B-e			CD4+ T cell	-0.941377	2.60526	PBS	S03	None			CD8+ T cell	-2.18237	1.93549	IL-17D	S08	T8-e			γδ T cell	-2.39108	1.79775	IL-13	S04	None			Treg	3.26385	-0.34491	G-CSF	S01	None			NK cell	-3.64974	0.0788034	IL-2	S07	NK-e			pDC	-1.11549
B cell	0.837216	-2.84951	IL-36Ra	S02	None			CD4+ T cell	-2.10996	2.16951	Noggin	S04	None			CD8+ T cell	1.16294	4.96303	IL-22	S03	None			γδ T cell	-1.8578	-0.00636043	IL-21	S03	None			Treg	-2.81187	0.366056	GITRL	S03	None			NK cell	4.01104	-0.0913369	IL-1β	S03	None			pDC	1.63631
B cell	-0.618861	-1.77592	IL-36Ra	S01	None			CD4+ T cell	-1.12444	-1.54267	IL-17C	S03	None			CD8+ T cell	-1.23251	-0.119127	LT-α2/β1	S02	None			γδ T cell	-0.120412	2.05469	IL-9	S02	None			Treg	-2.23186	3.24586	IL-17C	S03	None			NK cell	1.59066	-1.61539	APRIL	S01	None			pDC	2.60583
B cell	3.00057	-3.28468	NP	S02	None			CD4+ T cell	-3.84764	0.799837	TGF-β1	S02	None			CD8+ T cell	2.98108	-1.88583	TWEAK	S03	None			γδ T cell	-1.64341	2.884	IL-22	S04	None			Treg	-1.88481	1.27316	IL-24	S03	None			NK cell	-2.86381	-1.28202	APRIL	S05	None			pDC	1.56065
B cell	2.13471	0.993371	IL-36Ra	S04	None			CD4+ T cell	-1.79568	-0.654093	IL-22	S04	None			CD8+ T cell	2.6325	0.48264	Decorin	S01	None			γδ T cell	-1.76132	1.52094	IL-21	S04	None			Treg	1.07645	3.3032	OSM	S06	Treg-a			NK cell	2.37281	3.51866	IL-1β	S02	None			pDC	0.66972
B cell	-0.49886	2.20101	IL-36Ra	S04	None			CD4+ T cell	0.840131	0.293674	IFN-λ2	S01	None			CD8+ T cell	1.99892	-3.00999	Noggin	S01	None			γδ T cell	-4.09279	1.27884	IL-7	S07	Tgd-e			Treg	0.480255	-1.51057	TGF-β1	S02	None			NK cell	1.0133	-2.40875	FLT3L	S01	None			pDC	1.09225
B cell	0.347549	2.2602	Noggin	S02	None			CD4+ T cell	-2.7653	2.41773	APRIL	S03	None			CD8+ T cell	-2.53228	1.48478	IL-1Ra	S07	T8-f			γδ T cell	-1.19286	1.76094	IL-11	S03	None			Treg	1.59511	-1.93492	IL-22	S05	Treg-b			NK cell	0.331821	-4.16088	IL-1β	S04	None			pDC	-0.422786
B cell	2.73885	0.780574	NP	S04	None			CD4+ T cell	-1.59724	-0.489965	Decorin	S02	None			CD8+ T cell	2.31553	-0.83562	TGF-β1	S01	None			γδ T cell	2.84806	-0.480292	IL-9	S01	None			Treg	0.813204	-1.15349	APRIL	S08	None			NK cell	4.12109	-0.515145	IL-1α	S10	NK-c			pDC	-3.0697
B cell	2.64251	0.815929	NP	S02	None			CD4+ T cell	-1.49514	-0.753661	IL-3	S02	None			CD8+ T cell	1.2744	-2.51825	RANKL	S01	None			γδ T cell	1.00215	1.01634	IL-13	S02	None			Treg	-2.56917	1.34987	IL-6	S03	None			NK cell	1.24647	2.57597	PBS	S02	None			pDC	1.04949
B cell	-4.72246	0.74015	IL-36Ra	S06	B-a			CD4+ T cell	0.848473	1.36071	HGF	S01	None			CD8+ T cell	-3.02057	0.532002	TNF-α	S07	T8-f			γδ T cell	-4.41379	1.17097	IL-7	S07	Tgd-e			Treg	-2.90667	1.21643	IL-6	S03	None			NK cell	4.40226	-0.869335	IL-1β	S10	NK-c			pDC	-1.30694
B cell	1.86598	-1.7406	TPO	S03	None			CD4+ T cell	-3.82639	-0.408285	LIF	S02	None			CD8+ T cell	-1.43334	2.87894	IFN-κ	S03	None			γδ T cell	0.0773134	1.71718	IL-22	S02	None			Treg	3.50098	0.447367	IL-34	S06	Treg-a			NK cell	0.168764	2.98906	APRIL	S08	NK-f			pDC	0.653767
B cell	-0.711057	-0.520781	IL-31	S01	None			CD4+ T cell	-1.08793	-3.36817	IFN-ε	S07	T4-e			CD8+ T cell	2.08091	-1.60338	VEGF	S01	None			γδ T cell	-0.0384455	1.57889	IL-22	S02	None			Treg	2.64457	0.822325	IFN-λ2	S05	Treg-b			NK cell	-2.01451	-2.82298	PBS	S04	None			pDC	-5.31331
B cell	2.6783	0.213985	IL-36Ra	S02	None			CD4+ T cell	-1.21505	1.29991	PBS	S01	None			CD8+ T cell	1.98272	-0.719912	SCF	S01	None			γδ T cell	0.365917	2.55053	IL-21	S02	None			Treg	4.45673	0.191126	IL-27	S01	None			NK cell	-2.12811	1.71692	IL-3	S08	NK-f			pDC	1.39499
B cell	1.14992	0.162357	IL-36Ra	S10	None			CD4+ T cell	-0.312381	1.23307	CD30L	S02	None			CD8+ T cell	2.65826	-0.573824	IL-17F	S01	None			γδ T cell	-1.06635	-0.29114	IL-22	S03	None			Treg	2.69124	-2.28849	G-CSF	S01	None			NK cell	4.48992	-0.422065	IL-1β	S10	NK-c			pDC	-3.09072
B cell	1.27093	-0.157026	TPO	S02	None			CD4+ T cell	0.456165	1.36075	IL-17E	S01	None			CD8+ T cell	0.465529	-0.810104	BAFF	S02	None			γδ T cell	2.07141	-0.718814	IL-9	S01	None			Treg	-1.61266	2.1881	IL-17D	S03	None			NK cell	4.29965	-0.768813	IL-1β	S10	NK-c			pDC	2.11562
B cell	1.19178	-2.66302	EGF	S10	None			CD4+ T cell	1.93266	0.00280172	IFN-λ2	S01	None			CD8+ T cell	-0.158168	0.152121	VEGF	S02	None			γδ T cell	3.06006	0.855087	IL-13	S01	None			Treg	2.4303	1.72815	IL-18	S05	Treg-b			NK cell	2.26136	-2.49051	FLT3L	S03	None			pDC	1.96651
B cell	3.65836	-1.98191	TPO	S03	None			CD4+ T cell	-3.15318	-1.27345	IGF-1	S02	None			CD8+ T cell	1.27734	-1.73757	IL-22	S01	None			γδ T cell	2.14623	-2.69313	IL-21	S05	None			Treg	-1.73636	2.86599	TPO	S03	None			NK cell	-2.48104	1.01589	IL-1α	S05	None			pDC	1.47707
B cell	1.21831	-0.661707	TPO	S02	None			CD4+ T cell	-0.890892	0.426199	LIGHT	S04	None			CD8+ T cell	3.44065	1.45869	Noggin	S01	None			γδ T cell	-3.33481	1.776	IL-13	S04	None			Treg	2.18722	-0.845012	IL-Y	S01	None			NK cell	0.474356	-2.19396	FLT3L	S01	None			pDC	-5.89279
B cell	-2.334	-0.11063	IL-36Ra	S05	B-a			CD4+ T cell	-2.92043	0.927938	TGF-β1	S02	None			CD8+ T cell	-4.10237	-1.79802	IL-22	S12	None			γδ T cell	-3.7484	-0.512431	IL-7	S07	Tgd-e			Treg	-0.0987029	0.250639	IL-15	S04	None			NK cell	-2.82089	3.58419	IL-1β	S06	NK-a			pDC	-0.0769108
B cell	0.710392	-3.49056	Noggin	S02	None			CD4+ T cell	-3.68471	-0.151891	IL-36Ra	S02	None			CD8+ T cell	-1.00183	0.642917	IL-30	S02	None			γδ T cell	0.405089	-0.907745	IL-22	S03	None			Treg	1.2213	3.08627	IL-34	S06	Treg-a			NK cell	4.45177	-0.672654	IL-1β	S10	NK-c			pDC	-0.412403
B cell	0.886062	-0.979843	IL-31	S02	None			CD4+ T cell	0.0463118	-0.455277	TWEAK	S04	None			CD8+ T cell	0.809587	4.48452	Noggin	S03	None			γδ T cell	0.712619	2.24722	IL-22	S02	None			Treg	0.330134	-1.16516	LT-α2/β1	S02	None			NK cell	2.9183	0.151119	IL-3	S03	None			pDC	0.0268482
B cell	1.47112	-2.52007	IL-31	S03	None			CD4+ T cell	5.71915	-1.34026	IFN-κ	S05	T4-a			CD8+ T cell	-2.35936	1.19321	4-1BBL	S07	T8-f			γδ T cell	-3.84738	1.96391	IL-22	S04	None			Treg	2.78969	-0.598862	Leptin	S01	None			NK cell	2.41183	-1.83651	IL-3	S03	None			pDC	-0.501804
B cell	0.6119	-0.782567	NP	S02	None			CD4+ T cell	1.37738	-2.12745	IL-17A	S02	None			CD8+ T cell	2.20923	-1.10675	PRL	S01	None			γδ T cell	-2.99076	0.949856	IL-13	S04	None			Treg	-0.94851	-0.713987	IL-22	S02	None			NK cell	-1.59752	-3.6994	IL-3	S04	None			pDC	-0.54178
B cell	-0.49181	-0.925239	TPO	S02	None			CD4+ T cell	-1.37359	-1.4927	GM-CSF	S02	None			CD8+ T cell	-2.77584	-3.59818	IFN-κ	S04	T8-b			γδ T cell	2.19808	-2.85802	IL-13	S05	None			Treg	-0.522747	-0.799313	IGF-1	S02	None			NK cell	2.22998	-3.15779	FLT3L	S03	None			pDC	-1.10197
B cell	-1.56977	-1.84951	IL-36Ra	S02	None			CD4+ T cell	-1.4442	-3.15316	IL-33	S07	T4-e			CD8+ T cell	-3.23262	-3.59535	IL-33	S06	T8-a			γδ T cell	-1.2842	-0.44765	IL-21	S03	None			Treg	-3.98281	-1.07253	PBS	S07	Treg-d			NK cell	-0.453492	2.76529	IL-1α	S08	NK-f			pDC	-0.00592195
B cell	2.56784	-1.64235	NP	S02	None			CD4+ T cell	-0.202748	1.5057	PBS	S01	None			CD8+ T cell	1.54162	0.786288	AdipoQ	S02	None			γδ T cell	-3.58772	0.586543	IL-7	S04	None			Treg	-2.45237	-1.44998	LIF	S04	None			NK cell	0.903356	2.978	IL-1β	S08	NK-f			pDC	1.35684
B cell	2.78207	-0.769674	Noggin	S02	None			CD4+ T cell	2.01001	0.154965	C3a	S01	None			CD8+ T cell	-0.0681919	3.19531	IL-22	S03	None			γδ T cell	-3.07093	-1.20527	IL-13	S01	None			Treg	-4.24602	-2.55389	IL-2	S07	Treg-d			NK cell	-1.75624	-0.89343	FLT3L	S05	None			pDC	1.84754
B cell	1.7295	-2.8927	IL-36Ra	S02	None			CD4+ T cell	-3.99695	0.0710132	IL-23	S02	None			CD8+ T cell	0.702915	0.453197	TWEAK	S02	None			γδ T cell	-0.846132	0.785399	IL-11	S03	None			Treg	-2.89771	2.44304	C5a	S03	None			NK cell	-5.00751	0.0899676	IL-2	S07	NK-e			pDC	-0.185436
B cell	0.914586	4.24831	TPO	S07	B-e			CD4+ T cell	1.17104	2.02292	IL-30	S01	None			CD8+ T cell	0.703747	-0.12306	EGF	S01	None			γδ T cell	-2.71581	2.37343	IL-13	S04	None			Treg	3.10585	-1.80446	IL-Y	S01	None			NK cell	-0.283289	-0.715555	FLT3L	S01	None			pDC	-0.292732
B cell	-0.0922023	-1.61506	IL-31	S02	None			CD4+ T cell	-3.47021	0.520187	G-CSF	S02	None			CD8+ T cell	1.0861	0.369875	SCF	S02	None			γδ T cell	2.82507	1.43703	IL-11	S01	None			Treg	1.99145	2.43583	IL-4	S06	Treg-a			NK cell	1.97534	-2.13975	FLT3L	S03	None			pDC	0.781782
B cell	2.61747	-1.02402	NP	S02	None			CD4+ T cell	-2.97603	0.982022	LT-α1/β2	S03	None			CD8+ T cell	-0.253508	-1.29455	CD27L	S02	None			γδ T cell	-3.95529	0.697146	IL-7	S07	Tgd-e			Treg	3.38553	-0.712819	PRL	S01	None			NK cell	-2.62357	2.37832	IL-3	S06	NK-a			pDC	-4.60605
B cell	0.673411	-2.77029	NP	S02	None			CD4+ T cell	1.17109	0.358825	IFN-λ2	S01	None			CD8+ T cell	2.55232	2.70496	C5a	S05	None			γδ T cell	-2.33229	1.19253	IL-13	S04	None			Treg	-4.72409	0.58566	PBS	S09	Treg-c			NK cell	1.57644	-1.57506	FLT3L	S01	None			pDC	0.621107
B cell	2.02917	-0.64301	EGF	S02	None			CD4+ T cell	1.43165	-2.30905	IL-7	S10	T4-f			CD8+ T cell	2.44005	-1.77868	LIGHT	S01	None			γδ T cell	-0.526348	2.01323	IL-21	S02	None			Treg	-1.82594	-1.72196	IL-20	S04	None			NK cell	0.0856049	-4.09726	APRIL	S04	None			pDC	2.16546
B cell	1.76057	-2.56533	Noggin	S02	None			CD4+ T cell	2.9635	0.233114	IFN-ε	S01	None			CD8+ T cell	-0.113782	0.133343	IL-33	S02	None			γδ T cell	0.483694	2.49643	IL-9	S02	None			Treg	1.69722	-1.30106	LIF	S01	None			NK cell	-4.28163	2.01955	IL-1β	S06	NK-a			pDC	0.616545
B cell	2.91344	-3.31366	TPO	S03	None			CD4+ T cell	1.07944	-2.61292	IL-7	S10	T4-f			CD8+ T cell	-2.91561	-3.441	IFN-κ	S06	T8-a			γδ T cell	-3.94643	0.816642	IL-7	S07	Tgd-e			Treg	0.247979	-0.599142	IL-17A	S02	None			NK cell	-5.12369	0.397689	IL-2	S07	NK-e			pDC	0.118939
B cell	1.98834	-1.54355	NP	S03	None			CD4+ T cell	-2.25085	2.32305	CT-1	S03	None			CD8+ T cell	-0.37886	-1.74799	IL-17B	S02	None			γδ T cell	-2.76121	2.06373	IL-13	S04	None			Treg	-3.12704	-1.67329	LIGHT	S04	None			NK cell	3.44227	-1.6947	IL-1β	S01	None			pDC	1.33024
B cell	0.24038	3.46564	NP	S04	None			CD4+ T cell	-0.646355	1.91356	IGF-1	S01	None			CD8+ T cell	2.58442	0.41433	IL-20	S01	None			γδ T cell	-1.58186	0.839414	IL-13	S04	None			Treg	2.45373	-0.210022	IL-18	S01	None			NK cell	3.93517	-0.969235	IL-1β	S03	None			pDC	4.55788
B cell	1.34997	4.11019	TPO	S07	B-e			CD4+ T cell	0.755975	-1.0097	PBS	S01	None			CD8+ T cell	0.476916	0.241639	LIF	S02	None			γδ T cell	-4.31894	-0.679766	IL-13	S09	Tgd-d			Treg	2.8714	-1.03757	C3a	S01	None			NK cell	-3.9981	3.90855	IL-3	S06	NK-a			pDC	-0.140258
B cell	2.03938	-0.604381	IL-36Ra	S02	None			CD4+ T cell	0.396952	1.16363	PBS	S01	None			CD8+ T cell	1.09001	4.01906	IL-30	S03	None			γδ T cell	-3.60244	1.86097	IL-7	S07	Tgd-e			Treg	-3.25568	2.7802	IL-4	S03	None			NK cell	4.14574	-1.70317	IL-1α	S10	NK-c			pDC	1.21177
B cell	0.0208193	-0.200782	TPO	S02	None			CD4+ T cell	1.00909	-2.05227	IL-1α	S09	T4-c			CD8+ T cell	0.650027	0.27264	ADSF	S02	None			γδ T cell	1.55152	1.71477	IL-11	S02	None			Treg	3.13141	-2.23058	TNF-α	S01	None			NK cell	-5.00924	-0.0549915	IL-2	S07	NK-e			pDC	-3.76398
B cell	-0.11479	-2.96545	IL-36Ra	S02	None			CD4+ T cell	4.26115	0.286234	IFN-κ	S05	T4-a			CD8+ T cell	-0.640604	0.449777	PBS	S02	None			γδ T cell	-1.08447	2.51417	IL-22	S02	None			Treg	-4.57258	-1.64815	IL-36α	S07	Treg-d			NK cell	-0.270841	0.0594087	APRIL	S01	None			pDC	-0.340813
B cell	2.02959	-1.45898	EGF	S02	None			CD4+ T cell	-1.73087	0.556936	IL-22	S03	None			CD8+ T cell	0.265102	0.303046	IL-1Ra	S02	None			γδ T cell	-3.55297	0.912511	IL-7	S04	None			Treg	1.28124	-0.0939024	C5a	S08	None			NK cell	4.4783	-1.1352	IL-1β	S10	NK-c			pDC	-0.201148
B cell	2.97457	-3.1996	IL-36Ra	S03	None			CD4+ T cell	-1.3064	1.61749	IL-22	S01	None			CD8+ T cell	3.26782	0.344291	TNF-α	S07	T8-f			γδ T cell	-0.858728	1.28934	IL-13	S02	None			Treg	3.81598	1.0301	IL-13	S01	None			NK cell	-0.477103	-3.59096	FLT3L	S04	None			pDC	0.609829
B cell	1.51382	-1.28432	IL-31	S02	None			CD4+ T cell	-0.0509697	2.61516	IL-17C	S03	None			CD8+ T cell	-1.72377	0.705361	IL-31	S02	None			γδ T cell	0.753781	0.966062	IL-11	S01	None			Treg	0.897164	2.37689	TWEAK	S02	None			NK cell	2.46749	1.88466	FLT3L	S02	None			pDC	-1.36562
B cell	3.38539	-1.64659	EGF	S03	None			CD4+ T cell	0.878729	0.596913	GM-CSF	S01	None			CD8+ T cell	1.18906	0.830822	APRIL	S02	None			γδ T cell	3.32244	0.0477005	IL-9	S01	None			Treg	2.51597	0.0952174	SCF	S08	None			NK cell	0.00708392	3.01405	IL-1β	S08	NK-f			pDC	-0.950467
B cell	2.90256	-2.89999	IL-36Ra	S03	None			CD4+ T cell	1.6424	1.59023	IL-20	S01	None			CD8+ T cell	1.75324	-1.8623	ADSF	S01	None			γδ T cell	-1.44554	-0.168361	IL-22	S03	None			Treg	-4.47456	-0.153642	IL-2	S03	None			NK cell	1.38706	-4.02229	APRIL	S04	None			pDC	-0.37155
B cell	-0.563349	-1.44245	NP	S10	None			CD4+ T cell	-2.08963	1.93485	IL-24	S02	None			CD8+ T cell	-0.389506	-2.53241	IL-34	S04	T8-b			γδ T cell	2.29614	0.619565	IL-9	S01	None			Treg	2.99063	-0.84338	IL-31	S01	None			NK cell	-2.21581	2.82619	IL-3	S06	NK-a			pDC	1.1577
B cell	1.38885	0.636625	Noggin	S02	None			CD4+ T cell	-3.04237	0.0436345	FLT3L	S02	None			CD8+ T cell	-0.506128	-3.39807	GDNF	S04	T8-b			γδ T cell	1.11108	1.54055	IL-9	S02	None			Treg	-0.138559	-2.48037	IL-3	S02	None			NK cell	-4.25638	3.12057	IL-3	S06	NK-a			pDC	1.04675
B cell	0.199448	0.257614	NP	S02	None			CD4+ T cell	-0.656895	-3.17995	PRL	S04	None			CD8+ T cell	-2.74416	1.90683	IL-2	S08	T8-e			γδ T cell	-3.49222	0.271009	IL-7	S05	None			Treg	0.894802	2.78017	IFN-γ	S06	Treg-a			NK cell	3.38076	-0.661698	FLT3L	S03	None			pDC	4.08339
B cell	2.73912	-2.61551	NP	S03	None			CD4+ T cell	0.991779	-0.386095	IL-13	S01	None			CD8+ T cell	1.92423	5.00223	IL-34	S05	None			γδ T cell	-0.792343	0.0499604	IL-22	S03	None			Treg	-2.72257	2.07741	IL-27	S03	None			NK cell	2.09282	4.34023	IL-3	S02	None			pDC	-0.297514
B cell	1.42774	-0.0415786	EGF	S02	None			CD4+ T cell	-2.52539	-0.273211	PSPN	S02	None			CD8+ T cell	-1.33749	-2.70847	BAFF	S04	T8-b			γδ T cell	3.49905	-2.10658	IL-13	S02	None			Treg	2.20158	2.12828	PBS	S06	Treg-a			NK cell	4.71376	-0.834512	IL-1β	S10	NK-c			pDC	1.5541
B cell	-0.213935	3.81951	Noggin	S04	None			CD4+ T cell	1.00957	-0.186862	IFN-λ2	S01	None			CD8+ T cell	-4.42106	-2.93156	IL-7	S09	T8-a			γδ T cell	-0.83898	0.903266	IL-21	S02	None			Treg	2.35767	1.47248	FasL	S05	Treg-b			NK cell	1.90403	-2.9571	IL-3	S03	None			pDC	-0.530788
B cell	-0.258231	-3.09907	IL-31	S02	None			CD4+ T cell	1.1608	-1.25467	IL-17E	S03	None			CD8+ T cell	-3.43795	-3.71194	TPO	S06	T8-a			γδ T cell	-1.5423	-2.91555	IL-9	S06	Tgd-a			Treg	-3.56917	0.648909	EGF	S03	None			NK cell	-1.58294	-2.60637	FLT3L	S04	None			pDC	1.18728
B cell	2.51325	0.98483	Noggin	S04	None			CD4+ T cell	0.511965	-2.26938	CD30L	S02	None			CD8+ T cell	-2.19959	-2.86528	OSM	S04	T8-b			γδ T cell	-4.24848	1.09477	IL-7	S07	Tgd-e			Treg	-2.32315	1.08991	IL-19	S03	None			NK cell	2.37018	0.741896	APRIL	S01	None			pDC	1.33864
B cell	0.27698	4.69072	IL-36Ra	S07	B-e			CD4+ T cell	5.72036	-0.598578	IFN-α1	S08	T4-a			CD8+ T cell	3.19429	-0.203198	IFN-λ2	S01	None			γδ T cell	-3.72382	1.62857	IL-7	S07	Tgd-e			Treg	-2.40524	1.11427	IL-1Ra	S03	None			NK cell	1.78733	4.4478	APRIL	S02	None			pDC	-0.235077
B cell	0.240522	-2.8532	Noggin	S02	None			CD4+ T cell	2.52609	-3.24962	IL-1α	S09	T4-c			CD8+ T cell	-3.37964	2.51413	IL-15	S08	T8-e			γδ T cell	-1.75124	1.66494	IL-21	S04	None			Treg	2.44928	-0.923838	TRAIL	S01	None			NK cell	-4.98624	-0.317639	IL-2	S07	NK-e			pDC	0.672652
B cell	0.658372	2.40237	IL-36Ra	S04	None			CD4+ T cell	-2.84329	-1.55471	TWEAK	S02	None			CD8+ T cell	-0.386785	3.18937	NP	S03	None			γδ T cell	1.30562	2.40638	IL-9	S02	None			Treg	-2.9768	2.71472	IL-17A	S03	None			NK cell	1.43869	-3.08698	APRIL	S04	None			pDC	2.09401
B cell	1.29393	4.04796	EGF	S04	None			CD4+ T cell	-0.700758	2.71373	TNF-α	S03	None			CD8+ T cell	1.60682	-1.32876	IGF-1	S01	None			γδ T cell	-3.72612	1.66343	IL-7	S09	Tgd-d			Treg	2.55732	2.50159	IL-15	S05	Treg-b			NK cell	-2.30886	-2.86778	FLT3L	S05	None			pDC	2.36672
B cell	0.00162643	-3.79054	IL-36Ra	S10	None			CD4+ T cell	-2.56436	-0.058704	IL-23	S02	None			CD8+ T cell	-3.72616	-0.841186	IL-7	S04	T8-b			γδ T cell	1.44606	-0.882869	IL-22	S01	None			Treg	1.57217	1.34357	IL-11	S05	Treg-b			NK cell	4.01317	-0.860991	IL-1β	S03	None			pDC	-1.31081
B cell	2.12352	-1.2591	TPO	S03	None			CD4+ T cell	2.17605	-0.197762	IL-34	S01	None			CD8+ T cell	2.22357	4.31626	IL-1Ra	S05	None			γδ T cell	-3.90049	1.46297	IL-7	S04	None			Treg	2.88841	-2.20121	PBS	S01	None			NK cell	4.40606	-0.736175	IL-1β	S10	NK-c			pDC	2.09316
B cell	2.72927	-3.44039	TPO	S03	None			CD4+ T cell	-2.21076	-1.01687	NP	S02	None			CD8+ T cell	-1.7134	0.0142277	IL-Y	S02	None			γδ T cell	-3.72473	1.53288	IL-7	S09	Tgd-d			Treg	-1.92531	-0.0808381	LIF	S02	None			NK cell	4.44436	-0.441736	IL-1β	S10	NK-c			pDC	1.81149
B cell	2.14943	-1.02397	IL-31	S02	None			CD4+ T cell	-1.23753	-0.0451962	LIGHT	S04	None			CD8+ T cell	2.06614	-0.638391	IL-13	S01	None			γδ T cell	1.05948	-3.45711	IL-11	S05	None			Treg	-0.514103	2.32214	IL-36Ra	S03	None			NK cell	-2.63718	1.09663	IL-1β	S09	None			pDC	-3.59635
B cell	0.522737	-1.81341	EGF	S02	None			CD4+ T cell	0.593706	0.248543	IL-33	S01	None			CD8+ T cell	0.28622	0.526477	CD30L	S01	None			γδ T cell	-2.29252	1.65144	IL-21	S04	None			Treg	-3.44321	2.19658	FGF-β	S03	None			NK cell	2.42263	-2.30711	FLT3L	S03	None			pDC	3.0008
B cell	-0.610274	4.1677	NP	S04	None			CD4+ T cell	5.1952	-0.266352	IFN-κ	S05	T4-a			CD8+ T cell	-3.20433	2.49719	IL-15	S08	T8-e			γδ T cell	2.82365	-0.909966	IL-22	S01	None			Treg	0.364512	0.129357	APRIL	S02	None			NK cell	2.64822	0.687526	IL-3	S03	None			pDC	3.79158
B cell	0.893249	-2.35447	EGF	S02	None			CD4+ T cell	-0.397554	-3.36519	PSPN	S07	T4-e			CD8+ T cell	1.04299	1.17508	IL-34	S02	None			γδ T cell	-0.492793	2.64378	IL-21	S02	None			Treg	2.00811	-2.67277	PBS	S01	None			NK cell	-4.40217	-0.351584	IL-2	S05	None			pDC	1.90599
B cell	1.80162	-0.572109	IL-36Ra	S02	None			CD4+ T cell	-1.33038	1.05645	ADSF	S01	None			CD8+ T cell	-1.96672	3.23592	IL-1α	S10	T8-c			γδ T cell	2.06633	2.39255	IL-22	S01	None			Treg	-1.54126	2.34476	OX40L	S03	None			NK cell	-4.46803	0.462104	IL-2	S07	NK-e			pDC	0.740059
B cell	1.74074	-2.57107	IL-36Ra	S02	None			CD4+ T cell	-0.562494	0.460759	IL-17B	S03	None			CD8+ T cell	1.14653	-2.14782	Leptin	S01	None			γδ T cell	0.929527	1.78392	EGF	S02	None			Treg	-1.70187	0.666701	BAFF	S02	None			NK cell	-3.93514	-1.47764	IL-2	S05	None			pDC	-2.05049
B cell	-0.00562221	-2.18278	TPO	S02	None			CD4+ T cell	-1.11752	2.08494	IL-19	S01	None			CD8+ T cell	2.85028	-2.07555	RANKL	S01	None			γδ T cell	-2.55303	2.4262	IL-36Ra	S04	None			Treg	-1.81476	1.39559	ADSF	S02	None			NK cell	4.07247	0.825629	IL-1α	S10	NK-c			pDC	0.986274
B cell	1.98435	0.460375	EGF	S02	None			CD4+ T cell	-2.94789	2.14988	APRIL	S03	None			CD8+ T cell	-3.54711	-3.51471	NP	S06	T8-a			γδ T cell	3.3024	-2.25363	IL-31	S05	None			Treg	-0.704828	2.52451	IL-5	S03	None			NK cell	3.61064	-0.967366	IL-1β	S03	None			pDC	-0.877752
B cell	-0.871638	-2.38091	NP	S01	None			CD4+ T cell	-0.0528136	-0.895959	IL-17E	S01	None			CD8+ T cell	1.21532	0.793239	HGF	S02	None			γδ T cell	-0.265539	1.78129	IL-31	S03	None			Treg	3.04093	0.0869314	PBS	S08	None			NK cell	2.52508	-1.84908	APRIL	S01	None			pDC	3.0495
B cell	2.26849	0.291035	NP	S02	None			CD4+ T cell	4.37496	-2.01186	IL-36α	S08	T4-a			CD8+ T cell	-4.35711	-1.6787	IFN-κ	S06	T8-a			γδ T cell	3.18507	1.48435	TPO	S01	None			Treg	-0.981188	-1.8682	IL-10	S02	None			NK cell	-1.48243	-3.54214	FLT3L	S04	None			pDC	1.11583
B cell	1.78375	-0.959815	NP	S02	None			CD4+ T cell	0.0842029	-0.852964	LIGHT	S04	None			CD8+ T cell	-0.422772	0.181524	IL-22	S02	None			γδ T cell	-0.0338231	2.20755	IL-31	S02	None			Treg	1.73043	0.278149	IL-12	S08	None			NK cell	3.46122	1.08854	IL-1β	S10	NK-c			pDC	0.858312
B cell	0.230644	1.8222	NP	S04	None			CD4+ T cell	-1.48872	-3.25567	Noggin	S07	T4-e			CD8+ T cell	-3.99067	-3.48525	AdipoQ	S06	T8-a			γδ T cell	0.60179	2.18778	EGF	S02	None			Treg	4.56228	-0.520809	CD30L	S01	None			NK cell	-2.93022	0.431865	APRIL	S05	None			pDC	2.58289
B cell	-2.64793	1.94304	NP	S08	B-b			CD4+ T cell	-2.66388	-0.595198	IL-10	S02	None			CD8+ T cell	1.57114	-3.33035	IL-22	S01	None			γδ T cell	-0.244927	2.0788	TPO	S02	None			Treg	1.01161	-2.15416	C3a	S01	None			NK cell	3.3224	-1.46693	IL-3	S03	None			pDC	2.42416
B cell	0.0201212	0.314628	IL-36Ra	S02	None			CD4+ T cell	-1.80143	1.68233	IL-19	S03	None			CD8+ T cell	0.805935	4.4678	FGF-β	S05	None			γδ T cell	1.04135	2.65097	EGF	S02	None			Treg	-4.89348	0.627414	TNF-α	S09	Treg-c			NK cell	-1.34525	-3.58396	IL-3	S04	None			pDC	1.38602
B cell	-4.99277	0.316337	IL-31	S05	B-a			CD4+ T cell	-1.37442	-3.21514	AdipoQ	S07	T4-e			CD8+ T cell	-1.36476	-2.58462	VEGF	S04	T8-b			γδ T cell	3.49081	0.460957	NP	S01	None			Treg	2.45305	-0.0409082	LIGHT	S08	None			NK cell	4.54461	-0.858294	IL-1α	S10	NK-c			pDC	2.72143
B cell	2.73378	-3.15989	TPO	S03	None			CD4+ T cell	-1.88551	1.58205	IL-1Ra	S03	None			CD8+ T cell	-1.2907	-1.79092	Leptin	S04	T8-b			γδ T cell	-0.735625	1.72805	IL-31	S02	None			Treg	4.07437	-0.312576	GM-CSF	S01	None			NK cell	4.48843	-0.134453	TNF-α	S10	NK-c			pDC	0.594783
B cell	0.681832	2.40862	NP	S04	None			CD4+ T cell	-1.98294	0.562439	IL-17A	S02	None			CD8+ T cell	-2.9223	0.673612	IL-18	S08	T8-e			γδ T cell	2.46758	2.22429	IL-36Ra	S02	None			Treg	4.45508	0.31031	TNF-α	S01	None			NK cell	-3.35337	-1.69362	APRIL	S05	None			pDC	3.14832
B cell	-3.66445	1.74349	IL-36Ra	S05	B-a			CD4+ T cell	4.45351	0.280884	IFN-ε	S05	T4-a			CD8+ T cell	-0.611478	-2.53146	IL-36Ra	S04	T8-b			γδ T cell	2.88063	-1.27602	TPO	S01	None			Treg	3.09476	-0.479961	IL-3	S01	None			NK cell	-4.31781	0.041802	FLT3L	S07	NK-e			pDC	-1.03426
B cell	0.120848	-2.5532	Noggin	S02	None			CD4+ T cell	-3.12398	-0.844174	GM-CSF	S02	None			CD8+ T cell	-0.230313	0.309224	LIF	S02	None			γδ T cell	-3.63909	1.73671	IL-36Ra	S04	None			Treg	2.87339	-2.65025	IL-3	S07	Treg-d			NK cell	1.95116	-2.42088	IL-3	S01	None			pDC	2.63811
B cell	2.22931	2.19407	IL-36Ra	S07	B-e			CD4+ T cell	1.50022	-1.34568	PSPN	S03	None			CD8+ T cell	-0.826959	1.56989	IL-1Ra	S02	None			γδ T cell	-1.59138	-5.3118	Noggin	S11	Tgd-a			Treg	-1.8296	2.3924	C5a	S01	None			NK cell	1.26047	-3.72247	APRIL	S04	None			pDC	2.48224
B cell	0.91277	0.72	Noggin	S04	None			CD4+ T cell	1.13844	1.54946	IFN-λ2	S01	None			CD8+ T cell	-0.337343	-1.27412	CD40L	S02	None			γδ T cell	2.91512	1.04783	IL-36Ra	S01	None			Treg	-2.77377	1.64959	APRIL	S03	None			NK cell	-0.783245	2.37056	IL-1α	S08	NK-f			pDC	0.580744
B cell	1.85965	-0.134792	Noggin	S02	None			CD4+ T cell	-2.46312	-0.845486	CT-1	S02	None			CD8+ T cell	-2.55138	0.829393	IL-24	S08	T8-e			γδ T cell	-0.0396053	2.5942	Noggin	S02	None			Treg	-2.13196	-0.740448	LIF	S02	None			NK cell	4.57385	-0.962723	IL-1α	S10	NK-c			pDC	0.130573
B cell	3.52961	-2.12148	Noggin	S03	None			CD4+ T cell	-1.93458	2.29736	Noggin	S02	None			CD8+ T cell	2.0702	-0.5258	IL-24	S01	None			γδ T cell	2.6399	-2.87493	EGF	S05	None			Treg	-2.78797	2.02647	IL-31	S03	None			NK cell	1.32574	3.79186	FLT3L	S02	None			pDC	2.23501
B cell	-0.773164	-2.35101	IL-31	S02	None			CD4+ T cell	-1.31088	0.367592	TNF-α	S04	None			CD8+ T cell	0.203922	4.27018	LIGHT	S03	None			γδ T cell	3.68619	-0.182164	IL-36Ra	S03	None			Treg	2.83254	-0.452822	LIF	S08	None			NK cell	1.49601	-1.61751	IL-3	S01	None			pDC	2.24096
B cell	-0.666541	-0.0124716	NP	S05	B-a			CD4+ T cell	0.490713	2.2516	AdipoQ	S01	None			CD8+ T cell	-2.90534	-2.62923	IL-34	S04	T8-b			γδ T cell	-1.31751	-0.146809	TPO	S03	None			Treg	-0.974271	-0.00370201	HGF	S02	None			NK cell	-5.11956	0.519319	IL-2	S07	NK-e			pDC	1.13004
B cell	1.97276	-3.36178	IL-36Ra	S03	None			CD4+ T cell	-0.234943	-2.9628	IL-23	S07	T4-e			CD8+ T cell	3.38373	2.16312	IL-3	S11	None			γδ T cell	1.93671	0.0814392	IL-31	S02	None			Treg	-3.65344	-0.163174	IFN-γ	S07	Treg-d			NK cell	1.62492	3.4699	PBS	S02	None			pDC	2.27284
B cell	-1.02926	-1.50869	IL-31	S01	None			CD4+ T cell	-2.08327	2.96169	TWEAK	S03	None			CD8+ T cell	0.853097	-2.35282	IGF-1	S01	None			γδ T cell	3.97483	0.175731	IL-36Ra	S01	None			Treg	-4.65595	1.28852	IL-1β	S03	None			NK cell	1.66573	-3.5835	APRIL	S03	None			pDC	3.4611
B cell	2.53562	-0.125348	IL-31	S01	None			CD4+ T cell	2.51053	0.913671	IL-12	S01	None			CD8+ T cell	-3.96217	-0.318356	IFN-γ	S03	None			γδ T cell	-2.7119	1.02824	IL-31	S04	None			Treg	-1.88216	0.758088	CT-1	S03	None			NK cell	-4.46333	0.649413	IL-2	S07	NK-e			pDC	2.02397
B cell	2.28547	-1.86307	NP	S03	None			CD4+ T cell	4.54317	-0.496296	IFN-κ	S05	T4-a			CD8+ T cell	0.707145	1.52452	VEGF	S02	None			γδ T cell	1.89321	2.92521	TPO	S02	None			Treg	0.298118	-0.0757962	IL-22	S02	None			NK cell	1.21751	-0.863227	IL-1β	S01	None			pDC	-0.0111071
B cell	3.04259	-0.392849	IL-31	S01	None			CD4+ T cell	-1.30667	-3.23607	Decorin	S07	T4-e			CD8+ T cell	-1.47134	0.785341	TPO	S07	T8-f			γδ T cell	2.05664	1.44641	IL-36Ra	S01	None			Treg	-4.91326	-1.6704	IL-1α	S07	Treg-d			NK cell	0.936253	-1.87956	IL-3	S01	None			pDC	2.14643
B cell	3.41558	-0.540407	Noggin	S02	None			CD4+ T cell	-0.0213733	1.39971	SCF	S01	None			CD8+ T cell	1.26936	-3.22625	PBS	S04	T8-b			γδ T cell	1.31821	1.48426	IL-36Ra	S02	None			Treg	4.04313	-1.38725	IL-17E	S01	None			NK cell	1.24823	-2.7571	APRIL	S04	None			pDC	2.19689
B cell	-4.51328	2.22529	IL-36Ra	S05	B-a			CD4+ T cell	-0.551812	-0.893816	VEGF	S04	None			CD8+ T cell	0.950003	4.0774	IL-17C	S05	None			γδ T cell	-4.42127	0.405439	IL-36Ra	S04	None			Treg	-1.19998	1.96846	IL-1Ra	S10	None			NK cell	2.06774	3.2445	IL-3	S02	None			pDC	3.61382
B cell	3.33121	-0.141602	IL-36Ra	S03	None			CD4+ T cell	-1.78146	-1.88652	CD40L	S02	None			CD8+ T cell	1.13272	3.87396	IL-1Ra	S03	None			γδ T cell	3.37439	0.782893	TPO	S01	None			Treg	-3.10364	2.59414	IL-36Ra	S03	None			NK cell	1.93049	-0.583876	IL-1β	S01	None			pDC	4.37098
B cell	2.20763	-1.45237	TPO	S03	None			CD4+ T cell	-0.563897	2.69631	IL-5	S03	None			CD8+ T cell	-0.318843	4.23992	IL-11	S03	None			γδ T cell	3.98692	0.869894	EGF	S01	None			Treg	-2.9343	0.148601	IL-7	S03	None			NK cell	2.37147	2.12539	APRIL	S02	None			pDC	-4.01322
B cell	-0.844248	-2.05474	NP	S02	None			CD4+ T cell	-3.53248	-0.445244	Leptin	S02	None			CD8+ T cell	-0.157778	2.83524	CD40L	S03	None			γδ T cell	-1.16583	2.9125	Noggin	S02	None			Treg	-1.43335	-1.53714	ADSF	S02	None			NK cell	2.89221	-1.36814	IL-3	S03	None			pDC	0.507958
B cell	1.17269	0.450143	NP	S02	None			CD4+ T cell	-1.70514	0.857499	OX40L	S02	None			CD8+ T cell	0.797783	2.16688	TPO	S03	None			γδ T cell	-0.602393	2.38185	EGF	S02	None			Treg	-1.8033	-0.0297545	PBS	S02	None			NK cell	3.98935	-1.38159	IL-1β	S10	NK-c			pDC	2.52473
B cell	2.99653	-2.12045	Noggin	S03	None			CD4+ T cell	-2.98312	0.294858	PBS	S02	None			CD8+ T cell	0.175525	-2.09636	FGF-β	S01	None			γδ T cell	1.96712	1.08767	EGF	S01	None			Treg	-0.259635	-1.43368	AdipoQ	S02	None			NK cell	1.42631	-3.27788	IL-3	S04	None			pDC	1.90522
B cell	1.95624	-1.09339	NP	S02	None			CD4+ T cell	5.54282	-0.581855	IFN-β	S08	T4-a			CD8+ T cell	-1.12921	-1.66724	IGF-1	S04	T8-b			γδ T cell	1.14232	-0.454337	NP	S01	None			Treg	3.1329	-0.241882	IL-10	S01	None			NK cell	0.181813	-3.03488	FLT3L	S04	None			pDC	1.48847
B cell	0.890397	-1.91609	IL-36Ra	S02	None			CD4+ T cell	-0.548985	-0.308273	IL-1Ra	S01	None			CD8+ T cell	3.29063	2.99253	AdipoQ	S01	None			γδ T cell	1.08578	2.23116	Noggin	S02	None			Treg	2.68564	-0.00915965	IL-6	S08	None			NK cell	3.14678	-2.24926	APRIL	S03	None			pDC	-0.0655067
B cell	2.11042	-0.307755	NP	S02	None			CD4+ T cell	1.80491	2.05303	IL-23	S01	None			CD8+ T cell	2.45684	-1.13025	FGF-β	S02	None			γδ T cell	-1.29256	2.76077	NP	S04	None			Treg	-2.12001	1.12105	PBS	S02	None			NK cell	-3.6994	-1.63467	APRIL	S04	None			pDC	-0.181869
B cell	0.0407669	-2.87389	NP	S02	None			CD4+ T cell	-0.54926	-0.055073	FasL	S01	None			CD8+ T cell	2.15922	-1.12234	PBS	S01	None			γδ T cell	2.68136	-2.04531	IL-31	S01	None			Treg	1.82608	-2.36218	IL-31	S01	None			NK cell	-4.75103	-0.0768717	IL-2	S07	NK-e			pDC	-0.240239
B cell	2.92159	-0.566226	TPO	S02	None			CD4+ T cell	-3.32536	1.93955	Decorin	S02	None			CD8+ T cell	1.88555	-1.15951	ADSF	S01	None			γδ T cell	3.07746	1.02044	Noggin	S01	None			Treg	3.82825	1.82481	IGF-1	S05	Treg-b			NK cell	1.91375	2.60029	FLT3L	S02	None			pDC	2.0024
B cell	0.948828	0.208209	NP	S02	None			CD4+ T cell	2.16751	-1.3671	IL-34	S02	None			CD8+ T cell	3.05199	1.96789	IL-31	S05	None			γδ T cell	-0.336069	0.745407	Noggin	S03	None			Treg	0.823126	0.00210801	ADSF	S08	None			NK cell	1.46787	-2.78948	APRIL	S04	None			pDC	0.098814
B cell	2.62108	-1.12481	Noggin	S02	None			CD4+ T cell	0.723603	1.96888	CD30L	S01	None			CD8+ T cell	2.47103	-2.10512	IL-24	S01	None			γδ T cell	2.20044	-1.00017	TPO	S01	None			Treg	-4.8412	-1.46553	IL-1α	S07	Treg-d			NK cell	-3.89897	1.71254	IL-3	S05	None			pDC	2.1833
B cell	2.34296	0.554173	IL-36Ra	S02	None			CD4+ T cell	0.177071	-0.113197	IL-17E	S01	None			CD8+ T cell	1.64601	4.30745	IL-36Ra	S05	None			γδ T cell	-2.51862	0.365123	NP	S04	None			Treg	-0.377513	1.37991	Decorin	S05	Treg-b			NK cell	-0.893428	-4.07941	IL-2	S04	None			pDC	-1.52729
B cell	1.77405	-0.187546	EGF	S02	None			CD4+ T cell	-1.99645	0.8948	IL-31	S03	None			CD8+ T cell	2.14726	-0.692124	TRAIL	S01	None			γδ T cell	3.1906	1.53561	TPO	S01	None			Treg	-1.26213	-1.77552	FLT3L	S02	None			NK cell	-0.327857	2.65701	TNF-α	S03	None			pDC	-0.633847
B cell	0.0770456	-3.08026	IL-36Ra	S02	None			CD4+ T cell	-1.62738	-0.399954	HGF	S04	None			CD8+ T cell	-1.06455	0.100503	M-CSF	S02	None			γδ T cell	4.09584	1.29418	IL-36Ra	S01	None			Treg	-3.25459	-0.697011	IL-3	S04	None			NK cell	1.29847	-2.55087	APRIL	S01	None			pDC	-0.204369
B cell	-0.218522	4.3554	NP	S07	B-e			CD4+ T cell	5.23212	-0.60788	IL-33	S08	T4-a			CD8+ T cell	1.54822	-0.450567	PBS	S02	None			γδ T cell	0.919338	1.79358	IL-36Ra	S02	None			Treg	1.86854	0.837102	C3a	S08	None			NK cell	1.50348	-3.624	IL-3	S04	None			pDC	1.39156
B cell	2.87685	-3.23508	NP	S03	None			CD4+ T cell	-2.18054	-0.876824	PBS	S02	None			CD8+ T cell	1.55941	3.9717	LT-α2/β1	S05	None			γδ T cell	1.93673	0.338328	IL-36Ra	S01	None			Treg	3.4522	1.6617	PSPN	S06	Treg-a			NK cell	-5.12062	-0.398209	IL-2	S07	NK-e			pDC	2.56454
B cell	1.01062	3.95233	IL-36Ra	S04	None			CD4+ T cell	1.77608	-3.54373	IL-1β	S09	T4-c			CD8+ T cell	1.5023	4.54404	PBS	S05	None			γδ T cell	-1.98035	0.670394	IL-36Ra	S02	None			Treg	4.0809	-0.409279	VEGF	S01	None			NK cell	-2.94435	0.266368	IL-1β	S05	None			pDC	-1.90766
B cell	1.1847	-0.00792625	IL-36Ra	S02	None			CD4+ T cell	1.04921	2.54286	BAFF	S03	None			CD8+ T cell	-4.10955	-0.0748794	IL-36α	S10	T8-c			γδ T cell	2.7103	1.0422	EGF	S03	None			Treg	-1.00048	-0.255879	OX40L	S02	None			NK cell	4.3044	-0.227433	IL-1β	S10	NK-c			pDC	0.609969
B cell	1.55398	0.0896728	NP	S02	None			CD4+ T cell	0.875009	-1.66755	IL-1α	S04	None			CD8+ T cell	2.10316	0.472816	PSPN	S02	None			γδ T cell	3.47858	1.87764	EGF	S01	None			Treg	2.22234	-2.04949	CT-1	S01	None			NK cell	2.83609	0.165536	FLT3L	S03	None			pDC	-0.0770426
B cell	-0.105635	-1.26402	NP	S02	None			CD4+ T cell	1.74467	-3.60158	IL-1α	S09	T4-c			CD8+ T cell	0.691686	-0.258726	IL-34	S02	None			γδ T cell	2.90993	-0.372882	IL-36Ra	S01	None			Treg	3.70328	-0.671959	IFN-λ2	S01	None			NK cell	0.638294	-0.8928	FLT3L	S01	None			pDC	1.62478
B cell	2.18587	-0.454402	Noggin	S02	None			CD4+ T cell	-1.22233	-1.16305	C3a	S04	None			CD8+ T cell	-2.80351	1.96468	IL-7	S08	T8-e			γδ T cell	2.11636	2.74118	TPO	S02	None			Treg	-4.7439	0.690368	TNF-α	S09	Treg-c			NK cell	2.94206	2.06538	IL-1β	S03	None			pDC	2.27429
B cell	1.1078	-1.5401	TPO	S02	None			CD4+ T cell	-1.00553	1.87327	OX40L	S02	None			CD8+ T cell	-1.32597	-3.34191	FLT3L	S04	T8-b			γδ T cell	-0.592148	2.70317	IL-36Ra	S03	None			Treg	-0.812561	-1.50115	PRL	S02	None			NK cell	0.903549	0.245335	APRIL	S01	None			pDC	1.07631
B cell	0.228769	3.02208	EGF	S04	None			CD4+ T cell	0.174785	2.39245	IL-22	S01	None			CD8+ T cell	0.310666	0.464565	PRL	S02	None			γδ T cell	2.25191	2.03284	NP	S02	None			Treg	1.39564	-0.913261	IL-9	S02	None			NK cell	-0.297252	-2.30423	IL-3	S04	None			pDC	0.456481
B cell	-0.446357	-2.86114	IL-31	S10	None			CD4+ T cell	0.931555	1.40975	C5a	S01	None			CD8+ T cell	1.00736	-3.2975	APRIL	S01	None			γδ T cell	-1.02029	2.74016	NP	S02	None			Treg	-2.15412	1.49071	TGF-β1	S03	None			NK cell	0.0624412	-3.13517	IL-3	S04	None			pDC	-1.93207
B cell	2.33604	-0.140642	TPO	S02	None			CD4+ T cell	-0.529152	-0.632277	APRIL	S04	None			CD8+ T cell	-1.43461	-3.02065	IFN-κ	S01	None			γδ T cell	2.96134	0.358968	IL-36Ra	S01	None			Treg	-0.776972	-1.01605	IL-1Ra	S02	None			NK cell	3.43871	1.04052	FLT3L	S03	None			pDC	1.27658
B cell	1.94746	1.36908	TPO	S01	None			CD4+ T cell	0.767997	-2.46834	IL-7	S10	T4-f			CD8+ T cell	0.835658	2.67675	IL-13	S03	None			γδ T cell	0.402116	-3.04708	Noggin	S03	None			Treg	-2.09243	-0.0876876	IL-31	S02	None			NK cell	-3.99753	2.48571	IL-2	S06	NK-a			pDC	-0.38453
B cell	1.59344	-0.261304	NP	S02	None			CD4+ T cell	-2.82221	-0.899135	IL-20	S02	None			CD8+ T cell	3.07094	-0.283385	FGF-β	S01	None			γδ T cell	0.309284	3.04845	IL-36Ra	S02	None			Treg	1.34689	-1.18445	LIGHT	S05	Treg-b			NK cell	3.10531	0.00930976	APRIL	S03	None			pDC	1.43618
B cell	-1.98087	-0.247598	Noggin	S01	None			CD4+ T cell	-3.40257	0.442618	PBS	S02	None			CD8+ T cell	0.529652	0.492992	LT-α1/β2	S02	None			γδ T cell	-1.821	-0.0339519	IL-36Ra	S02	None			Treg	3.87485	-1.76618	4-1BBL	S01	None			NK cell	1.9369	-1.10154	FLT3L	S03	None			pDC	0.554638
B cell	0.236664	-1.88335	NP	S02	None			CD4+ T cell	-2.27116	2.90729	FGF-β	S03	None			CD8+ T cell	1.52845	0.557996	APRIL	S01	None			γδ T cell	0.720288	2.93587	IL-36Ra	S02	None			Treg	-3.63218	-2.75929	IL-36Ra	S07	Treg-d			NK cell	2.13111	-1.7013	PBS	S01	None			pDC	-0.887027
B cell	1.22776	-2.75383	TPO	S02	None			CD4+ T cell	-0.0831371	0.280861	IL-30	S04	None			CD8+ T cell	3.40902	2.32809	ADSF	S11	None			γδ T cell	-2.74662	1.76139	Noggin	S04	None			Treg	-3.06574	2.11294	FLT3L	S03	None			NK cell	-3.34149	3.56725	IL-3	S06	NK-a			pDC	-0.193464
B cell	0.769388	1.1515	NP	S04	None			CD4+ T cell	0.380333	0.474868	IL-20	S01	None			CD8+ T cell	2.95415	3.12152	CT-1	S11	None			γδ T cell	1.33813	2.10637	Noggin	S02	None			Treg	3.22437	-0.419684	TWEAK	S01	None			NK cell	-4.79275	0.452165	IL-2	S07	NK-e			pDC	-0.371047
B cell	1.69981	-1.48678	Noggin	S02	None			CD4+ T cell	0.922255	0.939742	IL-9	S03	None			CD8+ T cell	-2.5918	0.299964	IL-4	S07	T8-f			γδ T cell	1.23042	1.13373	TPO	S02	None			Treg	2.69715	-2.44984	IL-33	S01	None			NK cell	1.71775	-3.6473	IL-3	S04	None			pDC	-1.65289
B cell	1.29723	3.83732	IL-36Ra	S04	None			CD4+ T cell	1.36998	-0.228714	GDNF	S01	None			CD8+ T cell	1.87429	-2.23239	FasL	S01	None			γδ T cell	-0.678347	-0.416509	Noggin	S01	None			Treg	4.08064	-0.643008	HGF	S01	None			NK cell	1.69961	-1.45797	APRIL	S01	None			pDC	2.66474
B cell	-1.35693	-0.348354	Noggin	S01	None			CD4+ T cell	-0.524973	-3.6533	TL1A	S07	T4-e			CD8+ T cell	-2.72326	0.864319	TNF-α	S07	T8-f			γδ T cell	1.73178	2.09459	NP	S02	None			Treg	1.97341	-1.34278	IL-31	S01	None			NK cell	4.29003	-0.765866	IL-1β	S01	None			pDC	2.85187
B cell	0.720206	1.13884	IL-36Ra	S04	None			CD4+ T cell	2.94416	-1.47507	IL-18	S06	T4-b			CD8+ T cell	0.237942	-0.099902	IGF-1	S02	None			γδ T cell	2.56901	2.10426	EGF	S02	None			Treg	3.38501	1.6426	M-CSF	S05	Treg-b			NK cell	3.95667	-0.936194	IL-1β	S03	None			pDC	1.02649
B cell	0.629454	-1.8352	TPO	S02	None			CD4+ T cell	-3.08409	2.45327	IL-17B	S02	None			CD8+ T cell	0.978662	-0.753154	IFN-λ2	S01	None			γδ T cell	-1.34054	3.40572	IL-36Ra	S04	None			Treg	-2.61144	1.50336	PBS	S03	None			NK cell	2.34052	0.370666	APRIL	S03	None			pDC	3.178
B cell	0.334013	1.11935	TPO	S04	None			CD4+ T cell	-3.05143	0.914505	IL-31	S02	None			CD8+ T cell	-0.931786	2.54773	GITRL	S02	None			γδ T cell	-1.48019	2.42387	IL-36Ra	S04	None			Treg	3.14355	1.405	IL-34	S01	None			NK cell	2.2973	-1.35815	FLT3L	S01	None			pDC	0.08348
B cell	2.28083	-3.25143	NP	S03	None			CD4+ T cell	-0.631615	1.36134	BAFF	S01	None			CD8+ T cell	2.70704	3.11448	IL-17C	S05	None			γδ T cell	3.43493	1.89042	IL-36Ra	S02	None			Treg	0.273525	4.11802	IFN-β	S06	Treg-a			NK cell	-0.256545	-1.95327	IL-3	S01	None			pDC	1.39316
B cell	0.901949	4.58609	IL-36Ra	S07	B-e			CD4+ T cell	-0.740864	-2.04734	EGF	S04	None			CD8+ T cell	2.23376	-1.07329	ADSF	S01	None			γδ T cell	-2.19868	-3.20096	IL-31	S06	Tgd-a			Treg	-3.80415	-2.64753	IL-27	S07	Treg-d			NK cell	-4.51477	-0.325729	IL-2	S07	NK-e			pDC	-0.185263
B cell	1.31045	4.22558	TPO	S07	B-e			CD4+ T cell	-2.78841	2.13987	LT-α1/β2	S02	None			CD8+ T cell	0.67259	-0.40113	PBS	S02	None			γδ T cell	3.46723	1.84342	TPO	S02	None			Treg	1.40264	-2.46293	Decorin	S02	None			NK cell	0.587523	-1.81161	APRIL	S01	None			pDC	-2.31139
B cell	0.158642	0.199287	Noggin	S02	None			CD4+ T cell	-0.966314	-0.919632	IL-17E	S04	None			CD8+ T cell	1.38706	4.17447	IL-20	S05	None			γδ T cell	2.00155	2.00442	IL-36Ra	S02	None			Treg	0.509129	-1.97639	PBS	S02	None			NK cell	1.03386	-2.4988	FLT3L	S04	None			pDC	0.852441
B cell	-1.85821	0.251399	IL-31	S05	B-a			CD4+ T cell	1.12491	-0.701858	GM-CSF	S01	None			CD8+ T cell	-0.114831	4.1455	NP	S03	None			γδ T cell	2.20748	-0.194303	TPO	S01	None			Treg	3.01457	-1.56246	IL-36Ra	S01	None			NK cell	-1.96061	3.89179	IL-1α	S06	NK-a			pDC	0.076111
B cell	2.58163	-0.61878	IL-31	S02	None			CD4+ T cell	4.12835	-0.153604	RANKL	S05	T4-a			CD8+ T cell	1.10783	0.252014	LIGHT	S02	None			γδ T cell	-1.34528	-0.551563	EGF	S03	None			Treg	0.877068	-1.95358	IL-22	S01	None			NK cell	3.10393	1.35091	IL-3	S03	None			pDC	0.358286
B cell	2.19388	-1.34508	EGF	S03	None			CD4+ T cell	-1.71756	2.36836	SCF	S03	None			CD8+ T cell	1.45191	-1.87477	IL-11	S01	None			γδ T cell	1.99911	2.60559	TPO	S02	None			Treg	-1.36157	-2.40434	FasL	S04	None			NK cell	1.88462	-3.46467	APRIL	S03	None			pDC	0.973935
B cell	0.378201	-1.91824	IL-31	S02	None			CD4+ T cell	-1.93693	1.87423	IL-9	S02	None			CD8+ T cell	0.383133	3.92484	IL-17A	S03	None			γδ T cell	-0.274488	2.68462	Noggin	S02	None			Treg	-1.83209	0.153875	CD30L	S02	None			NK cell	0.115772	-3.29803	APRIL	S04	None			pDC	3.85663
B cell	2.294	-3.02502	IL-36Ra	S03	None			CD4+ T cell	-2.07329	2.76788	IL-19	S03	None			CD8+ T cell	-0.187406	3.78105	IL-36Ra	S03	None			γδ T cell	2.8689	1.33901	IL-36Ra	S01	None			Treg	-3.36541	-0.603078	RANKL	S04	None			NK cell	0.902137	0.123578	IL-3	S01	None			pDC	1.9721
B cell	1.94521	-1.16292	TPO	S02	None			CD4+ T cell	-0.797604	-2.21613	IL-34	S03	None			CD8+ T cell	-2.63092	2.54805	IL-2	S08	T8-e			γδ T cell	1.87932	-1.89263	IL-36Ra	S02	None			Treg	4.51179	-0.94116	FLT3L	S01	None			NK cell	-4.02509	-0.553345	APRIL	S07	NK-e			pDC	-0.030261
B cell	1.31814	-2.15056	IL-36Ra	S01	None			CD4+ T cell	-1.75485	-1.07068	IL-31	S04	None			CD8+ T cell	2.28848	-1.99518	CT-1	S01	None			γδ T cell	-2.28346	0.177506	IL-36Ra	S03	None			Treg	-0.180726	-2.02391	IL-19	S02	None			NK cell	-0.336155	-2.48492	FLT3L	S04	None			pDC	1.33314
B cell	0.516565	-1.83196	NP	S02	None			CD4+ T cell	-3.12235	1.1855	PSPN	S03	None			CD8+ T cell	1.9275	0.705394	LIF	S01	None			γδ T cell	-0.398708	1.49693	IL-31	S02	None			Treg	3.03172	-0.791172	ADSF	S01	None			NK cell	-3.88206	-1.15652	APRIL	S05	None			pDC	1.77139
B cell	1.31437	-0.361244	TPO	S02	None			CD4+ T cell	1.46437	-2.95333	IL-1β	S09	T4-c			CD8+ T cell	-4.45768	-3.82164	IL-1α	S09	T8-a			γδ T cell	-1.79828	3.11513	IL-36Ra	S04	None			Treg	-3.11773	0.773405	IL-24	S04	None			NK cell	2.08024	-0.677512	APRIL	S01	None			pDC	-2.99478
B cell	1.03168	-2.51417	IL-31	S02	None			CD4+ T cell	-0.267191	-0.315709	IL-17A	S04	None			CD8+ T cell	-0.822764	-0.56269	LIGHT	S02	None			γδ T cell	0.395606	2.96355	Noggin	S02	None			Treg	3.98096	1.27284	BAFF	S01	None			NK cell	3.46803	-0.380513	IL-1β	S03	None			pDC	1.45921
B cell	1.85983	-0.117865	NP	S02	None			CD4+ T cell	-1.10635	2.55984	LIGHT	S03	None			CD8+ T cell	-2.21755	-1.76609	IFN-ε	S04	T8-b			γδ T cell	1.93401	1.41221	TPO	S02	None			Treg	2.05145	2.85089	IL-6	S06	Treg-a			NK cell	-4.70752	-1.14484	IL-2	S07	NK-e			pDC	2.96288
B cell	1.11784	-0.587911	TPO	S02	None			CD4+ T cell	-0.421907	0.176975	IL-31	S01	None			CD8+ T cell	-2.73156	-1.35137	IL-15	S04	T8-b			γδ T cell	-0.431151	0.5532	EGF	S03	None			Treg	2.34502	-0.837759	CD27L	S01	None			NK cell	-4.61121	-1.5377	IL-3	S05	None			pDC	2.03817
B cell	0.903553	-1.48413	NP	S10	None			CD4+ T cell	-0.433877	2.95704	Leptin	S03	None			CD8+ T cell	-3.94855	-2.5199	OSM	S04	T8-b			γδ T cell	2.57443	-2.51887	IL-36Ra	S05	None			Treg	-2.18447	-1.58904	IL-36α	S02	None			NK cell	-0.18672	2.60743	TNF-α	S08	NK-f			pDC	2.28644
B cell	2.80807	-2.74176	NP	S03	None			CD4+ T cell	-1.41719	0.453746	IL-10	S04	None			CD8+ T cell	0.377978	-1.50902	IL-33	S02	None			γδ T cell	-0.834985	-3.88637	IL-36Ra	S06	Tgd-a			Treg	-4.22045	-1.65794	IL-17E	S07	Treg-d			NK cell	2.02533	-2.80657	APRIL	S03	None			pDC	2.34098
B cell	1.66248	-1.74727	TPO	S03	None			CD4+ T cell	0.792834	-0.391151	IL-20	S04	None			CD8+ T cell	1.22319	4.46466	Leptin	S03	None			γδ T cell	2.79714	0.800846	IL-36Ra	S01	None			Treg	3.3194	-0.701264	FLT3L	S01	None			NK cell	1.10953	-2.88661	FLT3L	S01	None			pDC	3.22634
B cell	-2.95445	1.05923	IL-36Ra	S05	B-a			CD4+ T cell	-2.22343	0.958721	EGF	S04	None			CD8+ T cell	1.69323	1.89895	IL-17A	S03	None			γδ T cell	0.191405	1.61193	IL-36Ra	S02	None			Treg	1.02946	-1.51078	Noggin	S02	None			NK cell	-1.64529	0.858794	TNF-α	S05	None			pDC	-0.744524
B cell	0.519505	-3.56941	IL-31	S10	None			CD4+ T cell	-0.378264	2.01948	PBS	S01	None			CD8+ T cell	0.158894	0.398992	IL-21	S02	None			γδ T cell	0.46243	0.50381	Noggin	S03	None			Treg	-2.94503	-0.72657	IL-4	S04	None			NK cell	4.30849	-0.886369	IL-1β	S10	NK-c			pDC	-1.05062
B cell	-3.5447	-0.464615	EGF	S05	B-a			CD4+ T cell	-3.97206	0.924343	IFN-λ2	S02	None			CD8+ T cell	2.04074	-1.90154	FasL	S01	None			γδ T cell	2.15346	2.24219	TPO	S02	None			Treg	-4.42085	-1.66419	CD27L	S07	Treg-d			NK cell	-5.16076	0.528775	IL-2	S07	NK-e			pDC	-0.119683
B cell	2.15011	0.141786	NP	S02	None			CD4+ T cell	-1.77966	2.99997	CT-1	S03	None			CD8+ T cell	-1.91559	1.00978	TL1A	S07	T8-f			γδ T cell	0.268244	1.05307	IL-31	S01	None			Treg	-3.69978	-0.980794	PBS	S03	None			NK cell	2.71846	-3.31142	APRIL	S03	None			pDC	0.733599
B cell	1.29691	-1.29178	NP	S02	None			CD4+ T cell	5.92027	-1.09923	PSPN	S08	T4-a			CD8+ T cell	0.705019	4.08986	C3a	S03	None			γδ T cell	1.2272	1.36974	EGF	S02	None			Treg	-1.8497	2.27804	AdipoQ	S03	None			NK cell	-3.40509	4.19544	APRIL	S06	NK-a			pDC	1.44144
B cell	2.36273	-1.4286	TPO	S10	None			CD4+ T cell	-1.59673	-2.36729	Decorin	S02	None			CD8+ T cell	-2.12308	2.82676	IL-2	S08	T8-e			γδ T cell	0.41586	2.03131	IL-36Ra	S02	None			Treg	-2.05088	3.04611	IL-21	S03	None			NK cell	-4.33016	0.121799	APRIL	S07	NK-e			pDC	0.61267
B cell	0.869443	-1.47009	TPO	S02	None			CD4+ T cell	4.91591	-0.869956	TL1A	S05	T4-a			CD8+ T cell	0.102961	-0.694362	CD27L	S02	None			γδ T cell	-0.339026	3.43019	EGF	S02	None			Treg	2.24226	0.804071	IL-20	S05	Treg-b			NK cell	-5.23549	-0.564281	IL-2	S07	NK-e			pDC	-0.735695
B cell	1.69344	-0.733315	Noggin	S02	None			CD4+ T cell	-3.80719	1.14369	LIF	S03	None			CD8+ T cell	0.874534	-2.16924	Decorin	S02	None			γδ T cell	-0.114437	1.33361	IL-36Ra	S02	None			Treg	-0.388252	2.76612	IL-36Ra	S10	None			NK cell	-0.175634	-3.47053	APRIL	S04	None			pDC	0.457344
B cell	1.19866	1.80456	Noggin	S04	None			CD4+ T cell	-0.386055	-1.19557	IL-11	S04	None			CD8+ T cell	-1.43409	2.67433	NP	S03	None			γδ T cell	3.06658	1.06564	EGF	S01	None			Treg	-2.2251	-0.816551	IL-1Ra	S04	None			NK cell	-4.92418	-0.497236	IL-3	S07	NK-e			pDC	1.94316
B cell	1.55366	-2.48087	EGF	S02	None			CD4+ T cell	0.257374	-1.22407	IL-17E	S01	None			CD8+ T cell	2.77698	-1.91133	IL-9	S01	None			γδ T cell	-3.0928	2.34253	EGF	S04	None			Treg	0.715809	-0.565278	IL-17F	S02	None			NK cell	-2.4783	1.54056	IL-1α	S08	NK-f			pDC	-2.92121
B cell	0.659609	0.662573	IL-31	S04	None			CD4+ T cell	0.358622	1.10134	IL-17C	S01	None			CD8+ T cell	1.19693	-2.09758	IL-9	S01	None			γδ T cell	0.119575	0.681303	NP	S03	None			Treg	3.80736	0.610711	G-CSF	S01	None			NK cell	-0.210653	-3.39772	FLT3L	S04	None			pDC	0.687409
B cell	-0.830674	-0.43483	EGF	S01	None			CD4+ T cell	-2.16831	-2.11379	M-CSF	S02	None			CD8+ T cell	-2.36146	-1.98334	IFN-γ	S04	T8-b			γδ T cell	0.488639	0.911447	NP	S02	None			Treg	4.02651	0.25395	IL-7	S01	None			NK cell	-0.279868	-3.58366	FLT3L	S04	None			pDC	0.115855
B cell	3.25471	-1.49229	EGF	S04	None			CD4+ T cell	3.24015	-1.88501	IL-18	S06	T4-b			CD8+ T cell	-2.01146	-0.106216	IL-17F	S07	T8-f			γδ T cell	1.99191	0.843502	EGF	S01	None			Treg	-0.51878	-1.78922	IL-22	S02	None			NK cell	3.10162	-2.75702	IL-1β	S03	None			pDC	2.21286
B cell	-3.06019	-0.736038	IL-31	S05	B-a			CD4+ T cell	0.724291	0.750863	NP	S01	None			CD8+ T cell	-1.00295	-0.308469	IL-17F	S02	None			γδ T cell	-1.54342	2.29629	Noggin	S04	None			Treg	4.22113	-2.08764	Leptin	S01	None			NK cell	2.8135	0.73324	PBS	S03	None			pDC	1.01052
B cell	1.27693	0.099957	EGF	S02	None			CD4+ T cell	-1.83376	2.18388	BAFF	S03	None			CD8+ T cell	-2.43832	1.05171	OSM	S07	T8-f			γδ T cell	3.04806	1.70761	EGF	S01	None			Treg	2.60255	1.13793	EGF	S05	Treg-b			NK cell	-2.10333	4.28405	IL-3	S06	NK-a			pDC	1.47167
B cell	2.80763	0.688038	NP	S02	None			CD4+ T cell	-2.66508	2.03115	IL-22	S03	None			CD8+ T cell	2.4283	-1.64275	OX40L	S01	None			γδ T cell	1.17694	2.67878	TPO	S02	None			Treg	0.0972126	-0.840715	IL-13	S02	None			NK cell	3.87839	-1.30738	IL-1β	S03	None			pDC	3.05331
B cell	1.51372	2.20348	Noggin	S04	None			CD4+ T cell	-1.72511	0.296596	C3a	S01	None			CD8+ T cell	0.976951	-2.41978	IFN-λ2	S01	None			γδ T cell	3.03307	2.0123	TPO	S01	None			Treg	-1.97812	0.939972	TGF-β1	S03	None			NK cell	-0.783777	-3.04998	IL-1α	S05	None			pDC	-0.385951
B cell	0.873242	3.80133	IL-36Ra	S04	None			CD4+ T cell	1.06673	-2.39816	IL-4	S10	T4-f			CD8+ T cell	0.96289	-1.80921	IL-17B	S01	None			γδ T cell	0.279244	2.81648	IL-31	S02	None			Treg	-4.15717	-1.27784	IL-Y	S07	Treg-d			NK cell	2.5469	1.37548	IL-3	S01	None			pDC	0.550635
B cell	1.01897	0.11537	NP	S02	None			CD4+ T cell	1.80954	-2.80501	IL-1β	S03	None			CD8+ T cell	-4.9082	-3.08853	IFN-β	S09	T8-a			γδ T cell	1.94371	2.5579	NP	S02	None			Treg	-2.74318	1.48028	CD27L	S03	None			NK cell	-2.85119	-2.04876	PBS	S05	None			pDC	0.959493
B cell	1.01558	-3.20991	Noggin	S10	None			CD4+ T cell	-0.846246	-3.21253	CD27L	S02	None			CD8+ T cell	-2.29368	2.36398	IL-18	S08	T8-e			γδ T cell	1.92465	2.37632	IL-36Ra	S02	None			Treg	2.62793	-2.19803	IL-1β	S01	None			NK cell	0.74891	-0.835963	IL-3	S01	None			pDC	1.42962
B cell	1.67681	-1.05902	Noggin	S02	None			CD4+ T cell	-0.791	0.478	CD27L	S01	None			CD8+ T cell	-0.61622	2.67894	IL-36Ra	S03	None			γδ T cell	2.89118	-0.111447	NP	S01	None			Treg	3.60585	0.0100378	AdipoQ	S01	None			NK cell	-0.937571	-3.69899	IL-2	S04	None			pDC	-3.67287
B cell	1.83092	-2.53222	NP	S03	None			CD4+ T cell	-1.43237	2.90576	APRIL	S03	None			CD8+ T cell	-0.427775	0.189887	IL-31	S02	None			γδ T cell	-0.229433	2.72694	TPO	S02	None			Treg	3.32039	1.48093	IL-18	S05	Treg-b			NK cell	4.50127	-0.838736	TNF-α	S10	NK-c			pDC	1.72533
B cell	2.53239	-0.500844	TPO	S02	None			CD4+ T cell	1.51475	2.47433	LT-α2/β1	S03	None			CD8+ T cell	-1.78895	-2.76204	TSLP	S04	T8-b			γδ T cell	3.36278	-0.0911126	TPO	S01	None			Treg	3.94043	-1.82471	IL-17B	S01	None			NK cell	3.86134	-0.653483	IL-1β	S03	None			pDC	2.65973
B cell	2.25666	1.5087	NP	S04	None			CD4+ T cell	0.0991446	1.72946	LT-α1/β2	S01	None			CD8+ T cell	-0.616913	0.99527	LIF	S02	None			γδ T cell	1.96222	0.63573	IL-31	S01	None			Treg	-2.24634	1.97933	GM-CSF	S03	None			NK cell	-2.45213	-0.875816	FLT3L	S05	None			pDC	3.27024
B cell	-3.35708	0.947575	Noggin	S05	B-a			CD4+ T cell	-2.08658	0.13136	IL-30	S02	None			CD8+ T cell	-3.17588	-0.847128	IL-15	S04	T8-b			γδ T cell	-2.15358	3.04763	IL-31	S04	None			Treg	3.79212	0.368904	OX40L	S01	None			NK cell	1.87807	1.61696	IL-3	S02	None			pDC	-0.271611
B cell	3.52324	-0.641909	EGF	S03	None			CD4+ T cell	5.36469	-0.154369	IFN-κ	S05	T4-a			CD8+ T cell	-1.67752	1.08638	IL-17B	S02	None			γδ T cell	3.36826	0.537974	EGF	S01	None			Treg	1.29925	4.22256	PBS	S06	Treg-a			NK cell	2.84056	2.04064	PBS	S02	None			pDC	2.24515
B cell	1.33336	-0.979136	Noggin	S02	None			CD4+ T cell	-0.943275	2.27967	C3a	S03	None			CD8+ T cell	-1.03379	-1.43433	EGF	S04	T8-b			γδ T cell	-0.213308	-1.94635	IL-36Ra	S01	None			Treg	0.32803	-2.5719	IL-23	S01	None			NK cell	4.34443	-1.35373	IL-1β	S03	None			pDC	-0.979345
B cell	-0.305319	4.77718	NP	S07	B-e			CD4+ T cell	-0.347047	-0.82605	CT-1	S04	None			CD8+ T cell	1.84294	4.84799	IFN-κ	S05	None			γδ T cell	0.0721125	0.522336	IL-31	S03	None			Treg	2.23519	-1.62108	IFN-λ2	S01	None			NK cell	3.63879	-1.26126	FLT3L	S03	None			pDC	2.08953
B cell	0.972688	2.70446	IL-36Ra	S04	None			CD4+ T cell	-1.7847	-2.90342	FasL	S07	T4-e			CD8+ T cell	1.28424	-1.65028	FLT3L	S01	None			γδ T cell	-2.22891	2.36215	IL-36Ra	S04	None			Treg	-4.15595	-2.20647	IL-10	S07	Treg-d			NK cell	-3.86386	-2.07901	APRIL	S05	None			pDC	2.65904
B cell	1.8078	-0.826326	Noggin	S02	None			CD4+ T cell	0.63513	-0.0561543	IL-23	S02	None			CD8+ T cell	-0.144004	0.851556	IL-Y	S02	None			γδ T cell	0.642349	1.62944	NP	S02	None			Treg	-2.69727	-0.115973	G-CSF	S02	None			NK cell	2.42843	-0.856909	APRIL	S03	None			pDC	4.00986
B cell	0.035783	-1.70317	NP	S02	None			CD4+ T cell	-1.90014	1.98076	PBS	S03	None			CD8+ T cell	1.35982	-0.393322	LIF	S02	None			γδ T cell	-1.90152	0.661833	IL-36Ra	S04	None			Treg	3.39124	-1.65755	IL-2	S01	None			NK cell	2.93023	-2.89894	IL-3	S03	None			pDC	-1.20207
B cell	1.70334	-2.14227	Noggin	S03	None			CD4+ T cell	-1.69077	2.47428	LIGHT	S03	None			CD8+ T cell	-1.98696	0.885825	PBS	S07	T8-f			γδ T cell	0.450603	2.47179	IL-31	S02	None			Treg	4.07826	-1.0433	CD27L	S01	None			NK cell	1.10403	-2.90691	FLT3L	S04	None			pDC	2.10443
B cell	0.581712	-1.09819	IL-36Ra	S04	None			CD4+ T cell	-2.49919	-1.27276	PSPN	S02	None			CD8+ T cell	1.18153	3.64536	APRIL	S05	None			γδ T cell	0.565483	3.09907	IL-36Ra	S02	None			Treg	-2.50054	0.899965	PBS	S03	None			NK cell	-2.36053	3.64067	IL-1α	S06	NK-a			pDC	0.134061
B cell	0.94727	3.07471	IL-36Ra	S04	None			CD4+ T cell	-0.262349	-0.357358	Leptin	S04	None			CD8+ T cell	-0.369408	-1.43618	IFN-κ	S02	None			γδ T cell	2.09801	1.66839	IL-31	S01	None			Treg	-2.17493	-2.73916	4-1BBL	S04	None			NK cell	4.30688	-0.440015	IL-1β	S10	NK-c			pDC	-2.43658
B cell	0.724657	-2.44449	NP	S02	None			CD4+ T cell	3.70215	0.242957	IL-17B	S01	None			CD8+ T cell	-4.1024	0.344514	IL-1β	S10	T8-c			γδ T cell	-1.88891	3.21025	TPO	S04	None			Treg	2.23512	-1.06554	IL-31	S01	None			NK cell	0.494383	-3.73813	FLT3L	S04	None			pDC	2.15258
B cell	1.47399	-1.09548	EGF	S10	None			CD4+ T cell	-1.64508	2.92234	ADSF	S03	None			CD8+ T cell	-3.79964	-3.36665	IL-27	S06	T8-a			γδ T cell	1.69123	1.9418	Noggin	S02	None			Treg	-2.16722	0.739198	CD40L	S03	None			NK cell	-4.46579	-0.329469	IL-2	S07	NK-e			pDC	-4.92866
B cell	-4.89867	0.780404	NP	S06	B-a			CD4+ T cell	-1.15831	2.71488	PRL	S03	None			CD8+ T cell	2.76183	0.29419	TGF-β1	S03	None			γδ T cell	3.39312	-1.56148	TPO	S12	None			Treg	1.65616	4.16756	IFN-β	S06	Treg-a			NK cell	-0.340656	-4.06189	IL-1α	S04	None			pDC	1.44072
B cell	1.15524	-2.88109	IL-36Ra	S03	None			CD4+ T cell	0.755389	-0.488645	IL-22	S01	None			CD8+ T cell	1.46555	-1.73641	Leptin	S01	None			γδ T cell	2.39301	2.19094	IL-36Ra	S02	None			Treg	-4.50551	-1.48615	TNF-α	S07	Treg-d			NK cell	2.26321	0.275866	IL-3	S03	None			pDC	3.44348
B cell	-2.76741	0.761648	NP	S05	B-a			CD4+ T cell	0.266386	-0.261949	CT-1	S04	None			CD8+ T cell	-1.59493	2.25737	IL-12	S03	None			γδ T cell	-3.20892	1.7749	EGF	S04	None			Treg	4.16204	-0.640864	TSLP	S01	None			NK cell	1.82205	1.87433	TNF-α	S10	NK-c			pDC	1.83282
B cell	2.2182	-0.46556	IL-31	S02	None			CD4+ T cell	-3.81896	0.30781	IL-19	S02	None			CD8+ T cell	1.05229	4.30969	ADSF	S05	None			γδ T cell	3.6139	0.346903	IL-31	S01	None			Treg	4.65713	-1.47796	CD30L	S01	None			NK cell	0.853834	-2.48272	APRIL	S01	None			pDC	2.77105
B cell	2.82597	-1.03911	NP	S02	None			CD4+ T cell	-3.51156	1.02177	Leptin	S02	None			CD8+ T cell	1.88132	3.63519	BAFF	S05	None			γδ T cell	3.28081	2.08352	IL-36Ra	S02	None			Treg	3.62729	0.772761	PBS	S05	Treg-b			NK cell	-0.955223	0.425385	APRIL	S08	NK-f			pDC	2.05571
B cell	1.89421	0.21333	TPO	S01	None			CD4+ T cell	-1.19869	-1.18065	IL-27	S02	None			CD8+ T cell	2.94864	0.158938	PBS	S01	None			γδ T cell	1.61393	2.54559	Noggin	S02	None			Treg	3.43949	0.0934507	IL-12	S01	None			NK cell	2.82565	-0.569147	FLT3L	S03	None			pDC	-0.28186
B cell	-5.46699	0.650644	TPO	S06	B-a			CD4+ T cell	-2.45247	-0.89831	PBS	S04	None			CD8+ T cell	-0.288366	0.0624335	IL-23	S02	None			γδ T cell	-0.791846	3.05288	TPO	S02	None			Treg	-0.73805	1.58389	IL-10	S03	None			NK cell	0.466392	-1.57536	PBS	S01	None			pDC	-2.92891
B cell	-0.730163	-3.04702	IL-36Ra	S10	None			CD4+ T cell	6.10553	-1.39135	IFN-β	S08	T4-a			CD8+ T cell	1.4038	4.84917	PSPN	S05	None			γδ T cell	1.60114	-0.159342	IL-36Ra	S01	None			Treg	1.49593	-0.635818	IL-1Ra	S08	None			NK cell	-1.12046	1.41979	FLT3L	S08	NK-f			pDC	-3.80464
B cell	2.9335	-0.202994	EGF	S02	None			CD4+ T cell	0.987386	1.81681	IL-13	S01	None			CD8+ T cell	0.704331	4.48712	IL-3	S03	None			γδ T cell	2.90483	-0.981365	IL-36Ra	S01	None			Treg	3.16727	1.548	IL-4	S05	Treg-b			NK cell	-5.00778	0.27093	IL-2	S07	NK-e			pDC	-0.0403202
B cell	1.74046	-3.79386	TPO	S03	None			CD4+ T cell	-2.37261	1.37201	IL-17C	S03	None			CD8+ T cell	1.41264	-1.88353	IL-33	S01	None			γδ T cell	3.27397	-0.0338596	TPO	S01	None			Treg	2.3138	0.214658	BAFF	S08	None			NK cell	4.02464	-1.5851	IL-1α	S10	NK-c			pDC	1.2154
B cell	0.121847	4.85737	EGF	S07	B-e			CD4+ T cell	0.942737	1.64323	TGF-β1	S01	None			CD8+ T cell	1.33424	0.233441	LIF	S02	None			γδ T cell	-0.393329	0.105566	IL-36Ra	S03	None			Treg	1.46199	2.11011	PBS	S06	Treg-a			NK cell	-0.21765	-2.20641	FLT3L	S04	None			pDC	-4.7062
B cell	0.492374	-2.72315	NP	S02	None			CD4+ T cell	1.26184	1.6833	LIF	S01	None			CD8+ T cell	-0.696813	-0.988744	PBS	S02	None			γδ T cell	-0.371108	3.3576	IL-36Ra	S02	None			Treg	-2.28329	2.37485	TSLP	S03	None			NK cell	4.52909	-1.04477	IL-1β	S10	NK-c			pDC	-0.157206
B cell	1.12013	-2.07715	EGF	S02	None			CD4+ T cell	4.75607	-0.223678	IL-1β	S05	T4-a			CD8+ T cell	1.08977	3.96253	PSPN	S03	None			γδ T cell	-4.86501	2.20219	IL-31	S04	None			Treg	1.68772	-1.89164	FLT3L	S05	Treg-b			NK cell	4.32129	-1.34898	IL-3	S10	NK-c			pDC	1.40762
B cell	1.75667	0.0292939	EGF	S02	None			CD4+ T cell	5.85511	-1.17963	IFN-β	S08	T4-a			CD8+ T cell	1.12549	-1.38101	EGF	S01	None			γδ T cell	2.43714	-2.18222	IL-31	S01	None			Treg	-0.59161	3.57267	IL-36α	S03	None			NK cell	-1.82574	-3.30602	IL-2	S04	None			pDC	0.219547
B cell	0.601491	0.81174	EGF	S02	None			CD4+ T cell	2.19398	-1.91454	IFN-λ2	S04	None			CD8+ T cell	0.13763	-2.64692	PBS	S01	None			γδ T cell	-1.02468	3.00701	Noggin	S04	None			Treg	-0.834735	-2.03682	RANKL	S02	None			NK cell	-2.48072	-0.303782	APRIL	S05	None			pDC	0.995546
B cell	-2.49384	1.10716	NP	S10	None			CD4+ T cell	1.58023	-0.666238	IL-15	S04	None			CD8+ T cell	0.693806	-0.137703	IL-17D	S02	None			γδ T cell	-2.07798	-3.3894	IL-36Ra	S06	Tgd-a			Treg	-2.10213	-1.21052	IL-17F	S02	None			NK cell	-0.210219	-4.0104	FLT3L	S04	None			pDC	2.54762
B cell	-1.34918	-1.87535	IL-31	S01	None			CD4+ T cell	-0.745077	-2.16613	PBS	S04	None			CD8+ T cell	-1.02481	-0.794379	TNF-α	S02	None			γδ T cell	2.53766	0.491847	IL-36Ra	S01	None			Treg	1.08061	3.49011	IL-34	S06	Treg-a			NK cell	3.26481	1.16421	FLT3L	S03	None			pDC	-0.956167
B cell	-0.217855	1.26572	NP	S04	None			CD4+ T cell	0.559851	1.84431	FLT3L	S01	None			CD8+ T cell	1.82869	-1.82367	Decorin	S01	None			γδ T cell	1.91864	-1.05121	IL-36Ra	S01	None			Treg	-1.62464	2.58753	CD27L	S03	None			NK cell	-4.61959	-0.0601943	IL-2	S07	NK-e			pDC	2.21686
B cell	1.94858	-2.36295	NP	S03	None			CD4+ T cell	3.57038	-0.0723048	IFN-λ2	S05	T4-a			CD8+ T cell	0.317673	4.3017	IL-30	S05	None			γδ T cell	1.4992	0.257644	Noggin	S01	None			Treg	2.61979	-0.814895	PSPN	S08	None			NK cell	4.20631	-1.11126	IL-1β	S03	None			pDC	1.2593
B cell	1.85473	-2.33396	IL-31	S10	None			CD4+ T cell	3.52458	-1.72562	HGF	S06	T4-b			CD8+ T cell	1.85104	-1.44003	FasL	S01	None			γδ T cell	3.39789	0.998506	EGF	S01	None			Treg	-0.17598	-1.82052	APRIL	S02	None			NK cell	1.04959	-1.3377	IL-3	S01	None			pDC	3.25552
B cell	1.36134	-0.781359	Noggin	S02	None			CD4+ T cell	0.83297	-2.69132	FGF-β	S04	None			CD8+ T cell	1.7594	-2.55371	IL-13	S01	None			γδ T cell	-0.402812	2.16871	IL-36Ra	S02	None			Treg	-4.13828	-2.97347	IL-12	S07	Treg-d			NK cell	-4.36853	-0.0629229	APRIL	S07	NK-e			pDC	-1.52007
B cell	-0.33553	-0.313513	IL-36Ra	S02	None			CD4+ T cell	-0.331443	-0.0670667	FLT3L	S01	None			CD8+ T cell	-1.10711	-3.10788	CT-1	S04	T8-b			γδ T cell	2.96801	1.85847	IL-31	S01	None			Treg	-1.52279	-0.477285	IL-34	S02	None			NK cell	-4.90562	-0.0683799	IL-2	S07	NK-e			pDC	0.797007
B cell	2.4362	0.795055	TPO	S02	None			CD4+ T cell	-0.733818	-3.41297	IL-5	S07	T4-e			CD8+ T cell	1.5585	-2.45433	IL-13	S01	None			γδ T cell	1.21551	1.51318	TPO	S02	None			Treg	-4.23106	1.12183	IL-1α	S09	Treg-c			NK cell	0.908141	-3.37474	IL-3	S01	None			pDC	-4.55495
B cell	1.34506	-3.01146	IL-31	S03	None			CD4+ T cell	-2.39627	0.672973	FGF-β	S02	None			CD8+ T cell	0.462612	-1.10909	RANKL	S02	None			γδ T cell	3.86257	0.777327	IL-36Ra	S01	None			Treg	-4.0252	-0.489678	TNF-α	S04	None			NK cell	4.00836	-0.550229	IL-1β	S03	None			pDC	1.12048
B cell	0.715046	-0.392686	NP	S02	None			CD4+ T cell	-3.16006	-0.880358	ADSF	S02	None			CD8+ T cell	-0.576394	3.11016	RANKL	S03	None			γδ T cell	2.61868	-0.0110859	NP	S01	None			Treg	2.74117	-0.145562	IL-17C	S04	None			NK cell	2.07141	-3.29726	FLT3L	S04	None			pDC	-0.505251
B cell	0.543791	1.12579	NP	S04	None			CD4+ T cell	2.41686	0.686325	IL-30	S01	None			CD8+ T cell	2.09704	-2.81666	IL-12	S01	None			γδ T cell	2.28462	-3.02582	EGF	S02	None			Treg	-2.08006	0.887879	IL-Y	S03	None			NK cell	1.145	-3.5321	FLT3L	S04	None			pDC	-1.68231
B cell	0.276376	0.844139	NP	S04	None			CD4+ T cell	-1.30955	-2.1766	EGF	S04	None			CD8+ T cell	-4.6683	-2.91647	IL-6	S06	T8-a			γδ T cell	2.1389	1.10677	IL-31	S01	None			Treg	-0.838481	-1.44919	IL-13	S02	None			NK cell	4.10435	-0.487477	IL-1β	S10	NK-c			pDC	1.30326
B cell	1.79942	-0.562362	Noggin	S02	None			CD4+ T cell	-0.756055	-3.2793	IL-13	S07	T4-e			CD8+ T cell	-2.50392	-1.34066	IL-18	S04	T8-b			γδ T cell	1.63535	2.1684	IL-36Ra	S02	None			Treg	4.09214	-2.04517	VEGF	S01	None			NK cell	1.00438	-1.82122	PBS	S01	None			pDC	2.18744
B cell	3.65353	-1.82739	IL-36Ra	S04	None			CD4+ T cell	5.29033	-0.19838	IFN-λ2	S05	T4-a			CD8+ T cell	0.742434	0.541791	IL-1Ra	S02	None			γδ T cell	2.98408	1.70024	IL-36Ra	S02	None			Treg	2.53651	3.24583	IL-15	S06	Treg-a			NK cell	-4.68414	0.267038	IL-2	S07	NK-e			pDC	1.43683
B cell	3.68965	-1.04284	NP	S03	None			CD4+ T cell	-2.00256	1.98235	EGF	S03	None			CD8+ T cell	0.183385	-2.2659	M-CSF	S01	None			γδ T cell	-0.587979	3.03113	IL-36Ra	S04	None			Treg	3.81719	-1.18792	RANKL	S01	None			NK cell	1.01893	2.14231	FLT3L	S01	None			pDC	1.79904
B cell	2.24744	0.660937	EGF	S02	None			CD4+ T cell	-3.42428	0.674446	IL-10	S02	None			CD8+ T cell	1.44282	2.79382	C5a	S03	None			γδ T cell	2.72314	-3.21001	IL-31	S05	None			Treg	-1.05022	-0.684355	GITRL	S02	None			NK cell	-2.45293	0.14819	FLT3L	S05	None			pDC	-3.76085
B cell	2.10507	-1.60628	IL-36Ra	S02	None			CD4+ T cell	0.161923	-3.77093	GITRL	S02	None			CD8+ T cell	0.868512	4.95145	FLT3L	S05	None			γδ T cell	-0.84425	-2.95647	IL-36Ra	S06	Tgd-a			Treg	-2.7334	1.41231	EGF	S03	None			NK cell	4.35053	-1.33818	IL-1β	S10	NK-c			pDC	0.695998
B cell	-0.171602	-3.0787	IL-36Ra	S03	None			CD4+ T cell	2.64502	-1.9143	IL-18	S06	T4-b			CD8+ T cell	0.614975	4.6863	FasL	S05	None			γδ T cell	0.0621316	2.71837	IL-36Ra	S02	None			Treg	-2.58621	-2.62249	IL-13	S04	None			NK cell	-3.11435	3.59841	IL-3	S06	NK-a			pDC	0.579154
B cell	-0.0474709	0.300777	NP	S02	None			CD4+ T cell	-0.061462	2.13227	LIF	S01	None			CD8+ T cell	-0.397951	-0.888315	PBS	S02	None			γδ T cell	1.84553	2.73554	NP	S02	None			Treg	-1.93807	-0.382562	LT-α1/β2	S02	None			NK cell	1.58865	0.162961	APRIL	S01	None			pDC	1.40847
B cell	0.424286	-1.5329	TPO	S02	None			CD4+ T cell	-3.01652	2.26584	IL-1Ra	S03	None			CD8+ T cell	0.585257	3.39533	Decorin	S03	None			γδ T cell	-1.88258	2.81693	IL-36Ra	S04	None			Treg	3.97282	-1.67926	LIGHT	S01	None			NK cell	-0.192507	-2.24464	IL-9	S04	None			pDC	0.979734
B cell	0.0457513	-0.343826	IL-31	S02	None			CD4+ T cell	1.24492	-0.30531	C3a	S01	None			CD8+ T cell	1.30379	3.18726	IL-5	S03	None			γδ T cell	3.63187	0.0514073	IL-36Ra	S01	None			Treg	1.78974	-0.346688	CD27L	S08	None			NK cell	1.41939	4.2591	IL-9	S02	None			pDC	0.891233
B cell	0.238731	0.432678	IL-31	S02	None			CD4+ T cell	-1.0035	0.574491	ADSF	S01	None			CD8+ T cell	-1.18913	-2.52348	IFN-λ2	S04	T8-b			γδ T cell	2.20918	0.169715	IL-36Ra	S01	None			Treg	1.77013	1.2643	IL-33	S06	Treg-a			NK cell	-1.0827	0.0138419	IL-21	S02	None			pDC	2.00924
B cell	0.72328	2.62458	TPO	S04	None			CD4+ T cell	2.81781	0.575388	HGF	S01	None			CD8+ T cell	2.59895	0.503107	GITRL	S01	None			γδ T cell	-2.87262	2.65911	IL-31	S04	None			Treg	3.47082	-1.20883	NP	S01	None			NK cell	0.919763	2.33995	IL-13	S02	None			pDC	-2.20175
B cell	1.99981	-0.868583	NP	S02	None			CD4+ T cell	1.56087	-2.86703	AdipoQ	S03	None			CD8+ T cell	-4.29836	-1.95468	IL-33	S06	T8-a			γδ T cell	3.44418	1.64509	IL-36Ra	S01	None			Treg	-3.05951	-1.6323	PSPN	S04	None			NK cell	2.40409	-0.730223	IL-21	S03	None			pDC	-0.0425755
B cell	1.40545	-0.208119	EGF	S02	None			CD4+ T cell	4.64488	-0.508568	IFN-α1	S05	T4-a			CD8+ T cell	-3.14235	-3.38837	IFN-ε	S04	T8-b			γδ T cell	-3.59142	1.9604	TPO	S04	None			Treg	4.58989	-1.34051	IL-13	S01	None			NK cell	-0.87655	-2.87315	IL-21	S04	None			pDC	-4.84202
B cell	-0.479475	4.44999	IL-36Ra	S07	B-e			CD4+ T cell	-3.2437	1.60883	IL-19	S02	None			CD8+ T cell	1.65262	-0.463975	IL-1Ra	S01	None			γδ T cell	-0.491653	-0.203643	IL-31	S03	None			Treg	-2.43879	-0.314262	IL-31	S05	Treg-b			NK cell	0.334302	3.62507	IL-7	S02	None			pDC	1.71871
B cell	1.46048	-2.80141	IL-36Ra	S05	B-a			CD4+ T cell	-3.51215	1.70402	G-CSF	S02	None			CD8+ T cell	-1.92413	1.56236	TSLP	S03	None			γδ T cell	1.69149	1.38204	IL-36Ra	S02	None			Treg	0.388803	-0.00864324	IL-36Ra	S08	None			NK cell	-0.661759	2.30125	IL-21	S05	None			pDC	2.75778
B cell	-3.34962	-0.739913	EGF	S05	B-a			CD4+ T cell	-3.36145	0.356202	PSPN	S02	None			CD8+ T cell	0.201767	-0.294135	RANKL	S02	None			γδ T cell	-1.48778	-3.82737	IL-36Ra	S06	Tgd-a			Treg	2.38772	-0.515884	LIGHT	S01	None			NK cell	-3.39277	1.00955	IL-7	S08	NK-f			pDC	2.79272
B cell	2.35392	-1.941	NP	S03	None			CD4+ T cell	-0.0310837	0.761418	IL-17F	S04	None			CD8+ T cell	-3.52297	0.210999	IL-36α	S08	T8-e			γδ T cell	2.1266	1.52184	TPO	S02	None			Treg	1.46606	3.36771	IFN-κ	S06	Treg-a			NK cell	2.00919	-2.2322	IL-22	S01	None			pDC	3.32107
B cell	0.739217	-1.02323	Noggin	S02	None			CD4+ T cell	0.411747	0.381619	RANKL	S01	None			CD8+ T cell	-1.58371	-1.75689	LIGHT	S04	T8-b			γδ T cell	-0.325421	1.58846	IL-36Ra	S02	None			Treg	-4.4623	-0.453885	IL-6	S07	Treg-d			NK cell	-4.37028	-1.12231	IL-13	S07	NK-e			pDC	0.25786
B cell	3.27468	-0.80522	TPO	S03	None			CD4+ T cell	5.71069	-0.705116	IFN-α1	S08	T4-a			CD8+ T cell	-3.16289	-2.06919	PRL	S06	T8-a			γδ T cell	-0.962554	2.3629	IL-36Ra	S02	None			Treg	-2.63688	3.33675	IL-30	S03	None			NK cell	3.0795	-0.361912	IL-13	S03	None			pDC	2.96221
B cell	3.06363	-0.0667133	EGF	S02	None			CD4+ T cell	-3.32577	0.881522	IL-17A	S02	None			CD8+ T cell	-2.60386	2.03628	Leptin	S08	T8-e			γδ T cell	-2.5872	1.8855	IL-36Ra	S04	None			Treg	-1.76403	2.8533	IL-21	S03	None			NK cell	0.195226	3.73673	IL-13	S02	None			pDC	0.632318
B cell	2.75545	1.02742	Noggin	S04	None			CD4+ T cell	1.05906	1.24342	VEGF	S01	None			CD8+ T cell	0.669859	-3.21645	IL-17B	S04	T8-b			γδ T cell	2.87782	-0.0215762	Noggin	S01	None			Treg	1.01722	3.325	IFN-ε	S04	None			NK cell	-1.85046	0.432291	IL-22	S03	None			pDC	1.53554
B cell	-0.785493	-3.00414	IL-31	S10	None			CD4+ T cell	0.92236	-1.17999	C5a	S02	None			CD8+ T cell	-1.09905	1.21209	FasL	S03	None			γδ T cell	-0.359703	-2.24467	IL-36Ra	S01	None			Treg	-3.67292	0.442764	CD40L	S03	None			NK cell	-4.49255	0.256829	IL-7	S07	NK-e			pDC	1.70115
B cell	2.09998	-0.260821	TPO	S02	None			CD4+ T cell	-2.40288	-0.84259	LT-α1/β2	S04	None			CD8+ T cell	-0.532153	0.457022	GM-CSF	S02	None			γδ T cell	2.23936	0.409469	IL-36Ra	S01	None			Treg	4.10339	-1.46133	APRIL	S01	None			NK cell	2.56255	0.0348346	IL-9	S03	None			pDC	1.20034
B cell	-0.105982	4.03499	TPO	S07	B-e			CD4+ T cell	3.06882	-1.90895	AdipoQ	S06	T4-b			CD8+ T cell	-2.00022	0.982537	IL-2	S07	T8-f			γδ T cell	0.430183	1.95497	EGF	S02	None			Treg	2.70397	-2.16825	PRL	S01	None			NK cell	0.334592	-2.20404	IL-13	S01	None			pDC	1.96235
B cell	-3.30352	0.352115	TPO	S05	B-a			CD4+ T cell	-2.17775	-0.657199	LIGHT	S02	None			CD8+ T cell	-2.62687	-1.83218	IL-33	S04	T8-b			γδ T cell	1.03585	1.44686	IL-36Ra	S01	None			Treg	-0.830397	0.638775	TPO	S05	Treg-b			NK cell	0.178284	-2.45623	IL-21	S04	None			pDC	-2.91136
B cell	1.8531	-1.2283	IL-36Ra	S02	None			CD4+ T cell	4.36248	-0.475918	IL-36Ra	S05	T4-a			CD8+ T cell	3.06838	-1.61167	Noggin	S01	None			γδ T cell	2.29226	0.386716	Noggin	S01	None			Treg	-2.75685	-2.82118	RANKL	S04	None			NK cell	0.00346295	-0.897046	IL-7	S01	None			pDC	0.92345
B cell	2.92732	0.62984	NP	S04	None			CD4+ T cell	0.598049	2.73777	IL-10	S03	None			CD8+ T cell	2.65644	-1.46438	LT-α1/β2	S01	None			γδ T cell	0.651999	2.80324	EGF	S02	None			Treg	3.10847	0.84332	IL-7	S01	None			NK cell	1.26922	-0.96112	IL-13	S01	None			pDC	2.29465
B cell	0.373244	-2.76	TPO	S03	None			CD4+ T cell	1.79721	1.47521	Leptin	S01	None			CD8+ T cell	-0.160235	-0.186624	IL-17B	S02	None			γδ T cell	0.980318	2.51167	EGF	S02	None			Treg	2.39078	-1.42178	LIF	S01	None			NK cell	-0.0387518	-0.481503	IL-9	S01	None			pDC	1.32929
B cell	1.21655	-2.16804	IL-36Ra	S02	None			CD4+ T cell	-1.9524	-1.67792	OSM	S02	None			CD8+ T cell	2.84996	-2.20371	SCF	S01	None			γδ T cell	1.34201	2.48615	Noggin	S02	None			Treg	-0.969631	-2.05673	IL-13	S02	None			NK cell	1.80023	2.6722	IL-21	S02	None			pDC	1.7017
B cell	0.634737	2.9411	EGF	S04	None			CD4+ T cell	1.4778	0.251304	CD27L	S01	None			CD8+ T cell	3.53601	3.31145	LT-α2/β1	S12	None			γδ T cell	0.851337	3.34206	EGF	S02	None			Treg	3.58175	2.01569	PBS	S05	Treg-b			NK cell	1.63821	2.07119	IL-21	S02	None			pDC	2.08252
B cell	-0.311878	3.56983	TPO	S07	B-e			CD4+ T cell	-2.40231	2.64057	PRL	S03	None			CD8+ T cell	0.293672	2.95055	ADSF	S03	None			γδ T cell	-0.0346806	2.77771	NP	S02	None			Treg	1.23115	-1.1994	IFN-κ	S01	None			NK cell	0.339676	0.464432	IL-13	S01	None			pDC	-2.29356
B cell	1.79245	-2.2606	NP	S02	None			CD4+ T cell	-0.170373	1.95235	LIF	S03	None			CD8+ T cell	2.58051	3.16875	IL-17B	S03	None			γδ T cell	2.56847	2.4805	IL-36Ra	S02	None			Treg	0.125387	-1.27199	IL-21	S02	None			NK cell	-1.674	0.23799	IL-22	S05	None			pDC	-2.55245
B cell	2.5156	0.382921	EGF	S04	None			CD4+ T cell	-0.871994	3.0553	IL-17F	S03	None			CD8+ T cell	2.89733	-0.803176	GDNF	S01	None			γδ T cell	-0.288984	2.68335	IL-31	S02	None			Treg	-1.25173	-1.70781	AdipoQ	S02	None			NK cell	-3.87145	-0.852686	IL-11	S07	NK-e			pDC	-0.7185
B cell	1.63038	-0.485867	TPO	S01	None			CD4+ T cell	-1.39596	2.6145	FGF-β	S03	None			CD8+ T cell	3.03801	-1.06666	IL-17F	S01	None			γδ T cell	2.8839	0.7285	NP	S01	None			Treg	0.076067	-1.38429	IL-13	S02	None			NK cell	0.607083	-2.64741	IL-22	S04	None			pDC	0.502114
B cell	2.56834	-1.00816	IL-36Ra	S02	None			CD4+ T cell	-2.45045	0.761044	LT-α2/β1	S02	None			CD8+ T cell	3.0902	-0.0543041	LIGHT	S01	None			γδ T cell	1.10921	1.50339	TPO	S02	None			Treg	-0.036729	-2.10174	LT-α2/β1	S02	None			NK cell	-0.973341	-0.788001	IL-22	S01	None			pDC	2.30567
B cell	0.440436	-2.74441	IL-36Ra	S02	None			CD4+ T cell	3.55344	-1.4394	Leptin	S06	T4-b			CD8+ T cell	2.07355	-2.97475	IL-19	S01	None			γδ T cell	2.50708	-2.32895	IL-36Ra	S05	None			Treg	-2.93003	3.25677	TSLP	S03	None			NK cell	-1.43073	-0.00903512	IL-22	S05	None			pDC	1.70463
B cell	-0.440683	-0.438897	IL-31	S02	None			CD4+ T cell	-2.6609	0.068842	GITRL	S02	None			CD8+ T cell	-3.29723	-3.70842	PSPN	S06	T8-a			γδ T cell	-2.65246	2.35325	IL-36Ra	S04	None			Treg	2.18825	0.361819	GITRL	S08	None			NK cell	0.00635144	-1.37088	IL-7	S01	None			pDC	2.37712
B cell	0.816585	4.02241	IL-31	S04	None			CD4+ T cell	-1.51847	-0.225688	EGF	S04	None			CD8+ T cell	1.7802	4.64499	IGF-1	S05	None			γδ T cell	-0.174344	2.27579	IL-36Ra	S02	None			Treg	-1.83803	0.483956	LIGHT	S02	None			NK cell	-0.138823	-1.26591	IL-21	S01	None			pDC	2.61337
B cell	1.99757	-3.75358	TPO	S03	None			CD4+ T cell	-3.7821	1.36691	IL-24	S02	None			CD8+ T cell	-1.4236	1.61357	RANKL	S02	None			γδ T cell	2.32992	-2.82504	Noggin	S05	None			Treg	1.1964	3.24933	IFN-ε	S06	Treg-a			NK cell	1.1607	2.4778	IL-13	S02	None			pDC	2.69914
B cell	1.73743	-0.579862	TPO	S02	None			CD4+ T cell	2.1049	-3.30516	IL-1α	S09	T4-c			CD8+ T cell	1.44495	-1.2296	CD27L	S01	None			γδ T cell	0.173439	2.6044	IL-36Ra	S02	None			Treg	-1.23018	-0.404686	LIF	S02	None			NK cell	0.463307	-1.67686	IL-21	S01	None			pDC	2.4009
B cell	0.412775	-1.95943	NP	S02	None			CD4+ T cell	1.53269	1.64493	CD27L	S01	None			CD8+ T cell	-1.06454	2.25789	C5a	S03	None			γδ T cell	0.16653	2.35773	IL-31	S02	None			Treg	-1.12527	2.46112	IL-20	S03	None			NK cell	0.5446	-1.53181	IL-21	S01	None			pDC	-4.67513
B cell	-0.200508	0.733057	TPO	S04	None			CD4+ T cell	-0.0136781	2.00489	GITRL	S01	None			CD8+ T cell	1.9807	-1.1523	G-CSF	S02	None			γδ T cell	-0.333233	1.34469	IL-36Ra	S02	None			Treg	0.822443	-2.47047	IL-30	S02	None			NK cell	1.25573	-2.34807	IL-7	S01	None			pDC	-3.02773
B cell	-0.0861485	-2.7456	Noggin	S02	None			CD4+ T cell	-2.44545	-1.97939	IL-19	S03	None			CD8+ T cell	1.81584	-0.289376	FGF-β	S02	None			γδ T cell	2.49277	-2.5845	IL-36Ra	S05	None			Treg	3.39668	-2.68947	IFN-ε	S07	Treg-d			NK cell	-1.33077	-2.57742	IL-9	S04	None			pDC	0.351794
B cell	-0.0257661	2.68972	Noggin	S04	None			CD4+ T cell	-1.6049	1.86938	IL-34	S03	None			CD8+ T cell	-0.643695	-1.07642	IL-17E	S02	None			γδ T cell	2.19025	-1.43963	NP	S03	None			Treg	-5.30269	0.858624	IL-1β	S09	Treg-c			NK cell	1.42455	4.4142	IL-22	S02	None			pDC	1.13351
B cell	1.82027	-0.228405	EGF	S02	None			CD4+ T cell	-2.92092	0.0295561	IL-Y	S02	None			CD8+ T cell	0.20812	-1.2842	IL-17E	S02	None			γδ T cell	0.757637	1.95519	IL-36Ra	S02	None			Treg	2.69207	-1.33006	IL-17E	S01	None			NK cell	-0.414018	-2.46231	IL-7	S01	None			pDC	-0.348184
B cell	2.09858	1.42934	IL-31	S04	None			CD4+ T cell	0.341475	-0.552142	FLT3L	S01	None			CD8+ T cell	2.05582	-2.34538	IL-1Ra	S01	None			γδ T cell	2.96552	0.196839	IL-36Ra	S01	None			Treg	-3.90521	-1.0415	PRL	S03	None			NK cell	1.04567	-1.43148	IL-9	S01	None			pDC	0.293744
B cell	2.06229	-2.70656	NP	S02	None			CD4+ T cell	-1.07623	1.36532	GM-CSF	S03	None			CD8+ T cell	2.095	-0.702006	IL-17E	S02	None			γδ T cell	2.28029	1.17746	IL-36Ra	S01	None			Treg	-1.68651	-1.91659	IL-34	S04	None			NK cell	1.11385	-2.65706	IL-11	S01	None			pDC	3.08693
B cell	0.39447	1.62997	IL-31	S04	None			CD4+ T cell	0.474812	-0.263942	CD40L	S01	None			CD8+ T cell	-2.60603	-2.99025	IFN-ε	S04	T8-b			γδ T cell	-1.16142	2.47293	IL-36Ra	S02	None			Treg	4.44902	-1.58612	IL-7	S01	None			NK cell	2.48879	-0.588292	IL-22	S03	None			pDC	1.78726
B cell	1.97349	-2.67225	NP	S03	None			CD4+ T cell	-0.714832	0.753921	PBS	S01	None			CD8+ T cell	1.80268	-1.03172	IL-1Ra	S01	None			γδ T cell	1.92243	0.858334	Noggin	S01	None			Treg	-2.14241	-0.467502	IL-3	S02	None			NK cell	-0.259062	-2.24387	IL-7	S04	None			pDC	2.7422
B cell	2.12081	0.872998	TPO	S02	None			CD4+ T cell	-2.45548	0.60306	Decorin	S02	None			CD8+ T cell	3.23978	-1.22153	IL-10	S01	None			γδ T cell	-3.02864	2.1037	IL-36Ra	S04	None			Treg	-1.43507	1.50566	IL-17A	S03	None			NK cell	0.566445	0.349956	IL-7	S01	None			pDC	-1.47795
B cell	-0.14	-2.51765	IL-36Ra	S02	None			CD4+ T cell	-0.54984	1.46158	BAFF	S01	None			CD8+ T cell	0.110758	-0.985486	Leptin	S02	None			γδ T cell	0.189912	3.29646	NP	S02	None			Treg	-3.30346	-1.85158	IL-30	S04	None			NK cell	1.3515	2.89566	IL-21	S02	None			pDC	2.39545
B cell	-0.0511592	3.01365	IL-36Ra	S07	B-e			CD4+ T cell	-2.17193	2.46441	Leptin	S03	None			CD8+ T cell	-1.04291	-1.16817	LIF	S02	None			γδ T cell	1.92253	2.56463	Noggin	S02	None			Treg	-3.18537	-2.17554	CT-1	S02	None			NK cell	-1.39624	-2.35308	IL-7	S04	None			pDC	1.31437
B cell	2.08246	-0.938716	NP	S02	None			CD4+ T cell	-1.83003	1.53605	PBS	S03	None			CD8+ T cell	0.05949	2.60916	GDNF	S03	None			γδ T cell	-1.24785	1.60466	TPO	S03	None			Treg	0.393482	-0.35649	IL-17A	S02	None			NK cell	1.78465	-1.08363	IL-7	S01	None			pDC	1.64339
B cell	-0.387102	4.30328	Noggin	S07	B-e			CD4+ T cell	-2.58212	2.06003	LIGHT	S03	None			CD8+ T cell	-0.654311	-1.50675	FLT3L	S02	None			γδ T cell	0.151952	3.19339	Noggin	S02	None			Treg	2.5687	-0.464233	PSPN	S05	Treg-b			NK cell	-2.77544	2.76018	IL-11	S06	NK-a			pDC	-0.888553
B cell	2.18071	-0.376691	TPO	S02	None			CD4+ T cell	-0.368379	-3.23671	FasL	S04	None			CD8+ T cell	-2.76131	-1.54477	TL1A	S04	T8-b			γδ T cell	2.713	2.11785	IL-36Ra	S01	None			Treg	2.19928	-0.556874	IL-17A	S04	None			NK cell	1.06948	1.63789	IL-22	S02	None			pDC	2.16715
B cell	1.29551	0.846837	EGF	S02	None			CD4+ T cell	-0.729296	1.27048	IL-31	S04	None			CD8+ T cell	3.51537	1.72753	IL-1β	S11	None			γδ T cell	1.7877	1.39375	IL-31	S01	None			Treg	-2.1907	-2.51868	OX40L	S04	None			NK cell	-2.05749	-2.91194	IL-7	S04	None			pDC	2.49445
B cell	-0.152772	3.53499	TPO	S07	B-e			CD4+ T cell	1.4417	0.920048	IL-24	S01	None			CD8+ T cell	-1.08985	-3.41469	IL-10	S04	T8-b			γδ T cell	3.15374	2.31643	EGF	S01	None			Treg	-2.41199	0.509118	PBS	S03	None			NK cell	0.0988312	-2.31058	IL-22	S04	None			pDC	1.43265
B cell	-2.92992	1.10868	NP	S04	None			CD4+ T cell	-1.64422	1.85351	RANKL	S03	None			CD8+ T cell	1.35939	5.00814	PBS	S05	None			γδ T cell	0.931367	2.34798	IL-31	S02	None			Treg	-3.3749	-2.94735	IL-36Ra	S07	Treg-d			NK cell	-0.77043	1.15574	IL-9	S03	None			pDC	1.13391
B cell	2.60263	-0.719482	Noggin	S02	None			CD4+ T cell	-0.0945845	-1.23866	RANKL	S04	None			CD8+ T cell	2.48826	0.794669	IL-17D	S01	None			γδ T cell	2.50042	-0.0291828	IL-36Ra	S01	None			Treg	-2.06986	-0.61478	C3a	S02	None			NK cell	-1.42313	-0.801673	IL-7	S01	None			pDC	2.61588
B cell	-4.09119	0.96864	NP	S05	B-a			CD4+ T cell	0.837789	1.46848	APRIL	S01	None			CD8+ T cell	1.57936	-0.139079	Noggin	S01	None			γδ T cell	4.66712	0.535246	IL-31	S12	None			Treg	-0.306707	-2.00916	IFN-λ2	S01	None			NK cell	0.979815	-2.44758	IL-13	S04	None			pDC	-0.606426
B cell	2.07872	-2.29238	NP	S03	None			CD4+ T cell	3.56838	0.449516	IL-17B	S05	T4-a			CD8+ T cell	0.888798	-1.86978	IL-27	S01	None			γδ T cell	3.10353	1.31364	IL-36Ra	S01	None			Treg	3.31052	1.64931	OX40L	S01	None			NK cell	1.14984	-1.05458	IL-9	S01	None			pDC	3.09873
B cell	2.67161	-0.176536	EGF	S02	None			CD4+ T cell	-2.15349	-1.42527	FGF-β	S04	None			CD8+ T cell	1.21776	-2.81819	GM-CSF	S02	None			γδ T cell	-2.4659	-3.71385	IL-31	S06	Tgd-a			Treg	1.38484	-1.82142	4-1BBL	S01	None			NK cell	1.02448	-0.393299	IL-22	S01	None			pDC	-0.756661
B cell	0.530058	-2.13477	TPO	S02	None			CD4+ T cell	5.01694	-0.053984	IFN-β	S05	T4-a			CD8+ T cell	-0.685968	-0.877718	FasL	S02	None			γδ T cell	1.16664	2.07527	IL-31	S02	None			Treg	-1.64046	-0.380621	IL-17A	S02	None			NK cell	1.32512	2.10693	IL-9	S02	None			pDC	-3.5536
B cell	1.30394	-0.60012	NP	S02	None			CD4+ T cell	-2.55005	2.52901	CT-1	S03	None			CD8+ T cell	2.02812	0.054853	IL-17B	S01	None			γδ T cell	2.57332	1.30519	IL-36Ra	S01	None			Treg	-2.13092	0.452357	IL-17C	S10	None			NK cell	2.38699	2.00389	IL-21	S02	None			pDC	-0.396325
B cell	0.733128	-1.8458	EGF	S02	None			CD4+ T cell	-0.0197664	0.865504	IL-10	S01	None			CD8+ T cell	0.204178	4.31842	TRAIL	S03	None			γδ T cell	2.19087	0.959027	TPO	S01	None			Treg	-3.91773	-1.62807	IL-19	S07	Treg-d			NK cell	-1.6744	-2.80701	IL-13	S04	None			pDC	0.311474
B cell	1.10151	-3.62521	TPO	S04	None			CD4+ T cell	0.314483	-1.08939	IL-20	S01	None			CD8+ T cell	-3.51997	-3.00704	RANKL	S04	T8-b			γδ T cell	-3.20533	0.172157	TPO	S04	None			Treg	3.75737	-0.499853	OX40L	S01	None			NK cell	-0.286459	-1.44931	IL-9	S01	None			pDC	-0.414217
B cell	1.97394	-1.29193	NP	S02	None			CD4+ T cell	-1.6017	-1.07885	IL-7	S04	None			CD8+ T cell	2.10754	-0.718143	IL-22	S01	None			γδ T cell	0.313377	2.71484	NP	S02	None			Treg	-1.77679	1.54785	LIGHT	S03	None			NK cell	2.11831	4.25975	IL-9	S02	None			pDC	0.844381
B cell	0.815723	4.27527	Noggin	S07	B-e			CD4+ T cell	-0.0341306	0.829226	TRAIL	S01	None			CD8+ T cell	1.71672	-2.15413	IL-17B	S01	None			γδ T cell	-1.14372	2.59261	IL-36Ra	S04	None			Treg	-2.85752	-3.26241	LIF	S01	None			NK cell	2.47536	1.50777	IL-13	S02	None			pDC	-0.544375
B cell	1.47191	-0.0055733	NP	S02	None			CD4+ T cell	-1.71441	2.27302	IL-17D	S03	None			CD8+ T cell	1.90826	-0.0409764	PRL	S02	None			γδ T cell	2.95245	2.02429	Noggin	S01	None			Treg	2.58268	0.145467	IL-17C	S08	None			NK cell	1.66449	1.10429	IL-11	S03	None			pDC	2.55434
B cell	-0.308841	-3.07013	TPO	S02	None			CD4+ T cell	-2.2943	2.41377	IL-19	S03	None			CD8+ T cell	-2.0978	-0.934948	IL-18	S04	T8-b			γδ T cell	1.16391	1.67821	IL-36Ra	S02	None			Treg	1.21827	-2.28098	BAFF	S01	None			NK cell	1.48658	1.86122	IL-21	S02	None			pDC	-4.66232
B cell	1.74735	-0.691043	NP	S02	None			CD4+ T cell	-0.582806	0.826821	ADSF	S01	None			CD8+ T cell	-3.66149	-3.37263	NP	S06	T8-a			γδ T cell	4.02474	0.536568	IL-36Ra	S01	None			Treg	2.27392	2.41295	IL-17B	S06	Treg-a			NK cell	-0.98249	-2.92384	IL-7	S04	None			pDC	-0.887672
B cell	2.2811	-0.624378	NP	S03	None			CD4+ T cell	-1.77268	-0.941111	TNF-α	S01	None			CD8+ T cell	0.899092	-1.77801	IL-6	S01	None			γδ T cell	0.985891	3.02685	IL-36Ra	S02	None			Treg	1.89755	-1.61627	IL-34	S01	None			NK cell	2.62206	-1.91309	IL-7	S03	None			pDC	1.18121
B cell	0.059545	-0.0547663	IL-36Ra	S02	None			CD4+ T cell	-0.710682	-0.993448	Decorin	S04	None			CD8+ T cell	-3.18741	0.928333	IL-36α	S07	T8-f			γδ T cell	3.1963	0.956434	IL-31	S01	None			Treg	-4.31842	0.161657	TNF-α	S09	Treg-c			NK cell	-0.676319	0.475928	IL-13	S08	NK-f			pDC	0.173772
B cell	-0.925929	1.6775	TPO	S05	B-a			CD4+ T cell	4.19613	0.46046	FGF-β	S05	T4-a			CD8+ T cell	1.1873	0.0914707	M-CSF	S02	None			γδ T cell	2.71416	2.35653	IL-36Ra	S02	None			Treg	-2.83763	0.237794	IL-36Ra	S02	None			NK cell	-4.14902	-0.687644	IL-7	S07	NK-e			pDC	1.51892
B cell	0.892665	2.49542	NP	S04	None			CD4+ T cell	0.765175	-2.10469	IL-4	S10	T4-f			CD8+ T cell	0.883663	2.66106	TRAIL	S03	None			γδ T cell	2.1512	1.56452	TPO	S02	None			Treg	0.0807541	3.75604	IL-21	S06	Treg-a			NK cell	-0.781044	-0.743165	IL-9	S01	None			pDC	2.46682
B cell	3.01665	-0.539067	EGF	S03	None			CD4+ T cell	-2.08764	1.597	TGF-β1	S03	None			CD8+ T cell	1.66311	1.04606	TGF-β1	S01	None			γδ T cell	2.37946	-3.31107	EGF	S05	None			Treg	-2.16152	1.51353	IL-17C	S03	None			NK cell	0.673762	2.38832	IL-13	S02	None			pDC	1.44165
B cell	1.44223	-0.818597	NP	S02	None			CD4+ T cell	-1.92897	1.0337	OSM	S03	None			CD8+ T cell	1.03981	-2.99031	CD40L	S01	None			γδ T cell	4.37016	0.196142	IL-36Ra	S12	None			Treg	1.29716	-0.530898	IL-31	S08	None			NK cell	-0.396128	-2.3083	IL-9	S04	None			pDC	2.66965
B cell	0.981051	-2.98537	TPO	S02	None			CD4+ T cell	0.931174	-1.4661	IL-4	S02	None			CD8+ T cell	-1.31803	0.780852	CD30L	S02	None			γδ T cell	-0.00652481	2.11243	IL-36Ra	S02	None			Treg	2.54947	2.69955	IL-15	S05	Treg-b			NK cell	1.91681	1.35201	IL-13	S01	None			pDC	1.54007
B cell	1.04471	0.494978	IL-36Ra	S02	None			CD4+ T cell	4.94518	-0.675573	IFN-β	S05	T4-a			CD8+ T cell	-1.30445	1.39562	TSLP	S02	None			γδ T cell	-4.7213	0.976927	IL-36Ra	S04	None			Treg	-1.34949	-1.54297	PBS	S02	None			NK cell	3.63857	-0.418438	IL-21	S03	None			pDC	2.1257
B cell	1.80449	0.999632	EGF	S02	None			CD4+ T cell	-0.53318	-1.77086	Decorin	S04	None			CD8+ T cell	-4.66485	-3.36203	IFN-α1	S09	T8-a			γδ T cell	-2.21539	0.862858	EGF	S04	None			Treg	3.39899	2.1294	IL-1α	S05	Treg-b			NK cell	-1.83031	1.75691	IL-9	S08	NK-f			pDC	-2.13625
B cell	0.152341	-3.74289	IL-36Ra	S10	None			CD4+ T cell	-0.0705457	-3.79811	IGF-1	S07	T4-e			CD8+ T cell	3.09451	-1.74991	Decorin	S01	None			γδ T cell	0.894796	2.81104	Noggin	S02	None			Treg	4.07016	1.27835	Decorin	S01	None			NK cell	0.211257	3.81354	IL-22	S09	None			pDC	-4.65491
B cell	0.33023	-3.29967	Noggin	S02	None			CD4+ T cell	-1.42827	1.47943	IL-19	S03	None			CD8+ T cell	-4.77941	-2.69896	IFN-α1	S09	T8-a			γδ T cell	2.12893	1.07061	IL-36Ra	S02	None			Treg	3.87785	-2.30997	IL-20	S01	None			NK cell	-0.546888	0.557474	IL-9	S01	None			pDC	1.53981
B cell	0.898843	0.570899	Noggin	S02	None			CD4+ T cell	0.923253	-0.0462524	AdipoQ	S01	None			CD8+ T cell	-0.404206	3.38267	FLT3L	S03	None			γδ T cell	3.48239	-2.1772	IL-36Ra	S05	None			Treg	-1.01756	-1.18114	PBS	S02	None			NK cell	-1.38416	-1.32748	IL-21	S05	None			pDC	0.972883
B cell	3.14221	-2.80532	TPO	S03	None			CD4+ T cell	-0.792234	2.43543	IL-20	S03	None			CD8+ T cell	-2.40484	1.36759	IL-7	S08	T8-e			γδ T cell	3.59045	-1.81184	TPO	S01	None			Treg	1.77923	-0.942638	IL-17C	S05	Treg-b			NK cell	-0.946828	-3.10212	IL-11	S04	None			pDC	0.66646
B cell	2.73378	-0.911851	TPO	S02	None			CD4+ T cell	1.43262	1.62247	TL1A	S01	None			CD8+ T cell	1.99709	-1.04319	IL-36Ra	S04	T8-b			γδ T cell	-3.32702	1.70025	EGF	S05	None			Treg	1.86233	-0.218735	Leptin	S08	None			NK cell	-3.97516	-1.88184	IL-7	S05	None			pDC	3.56697
B cell	1.99093	-0.844515	NP	S02	None			CD4+ T cell	-0.698324	-1.19449	LIF	S04	None			CD8+ T cell	-0.997918	-1.52641	APRIL	S04	T8-b			γδ T cell	-2.85835	-3.07656	IL-31	S06	Tgd-a			Treg	-2.9621	-2.44181	PBS	S04	None			NK cell	2.92365	3.27914	IL-9	S02	None			pDC	2.79166
B cell	2.65733	0.449416	TPO	S04	None			CD4+ T cell	2.83194	1.08015	RANKL	S05	T4-a			CD8+ T cell	-3.66039	-0.277671	IL-1α	S10	T8-c			γδ T cell	2.20831	1.78187	NP	S01	None			Treg	-4.49871	-2.83242	IL-23	S07	Treg-d			NK cell	-0.466009	-0.493889	IL-7	S01	None			pDC	2.20878
B cell	1.59801	-2.90232	IL-31	S03	None			CD4+ T cell	2.41682	-0.215338	CD27L	S02	None			CD8+ T cell	-1.4238	-2.15892	IL-17E	S04	T8-b			γδ T cell	1.75646	-0.687798	IL-36Ra	S02	None			Treg	-3.12514	1.68834	HGF	S03	None			NK cell	-0.140789	-0.693007	IL-9	S01	None			pDC	1.45323
B cell	-4.03029	0.582088	IL-36Ra	S05	B-a			CD4+ T cell	0.608192	0.154547	IL-1β	S01	None			CD8+ T cell	2.44877	0.19844	PBS	S01	None			γδ T cell	-2.03614	2.93328	IL-36Ra	S01	None			Treg	-2.49255	0.9061	IL-10	S03	None			NK cell	-0.0190569	2.68467	IL-11	S02	None			pDC	0.673234
B cell	1.1456	-2.61339	NP	S02	None			CD4+ T cell	0.427117	2.43817	IL-33	S01	None			CD8+ T cell	0.301058	-1.81621	GM-CSF	S01	None			γδ T cell	3.12715	0.446749	IL-36Ra	S01	None			Treg	3.10163	-0.794096	IL-36Ra	S01	None			NK cell	0.237583	-1.73781	IL-9	S01	None			pDC	1.2701
B cell	0.906347	-3.45001	NP	S03	None			CD4+ T cell	4.91473	-0.670098	NP	S05	T4-a			CD8+ T cell	-1.05705	3.47572	TNF-α	S03	None			γδ T cell	1.70733	2.63783	EGF	S02	None			Treg	-3.2622	-0.238131	BAFF	S04	None			NK cell	0.669637	3.5927	IL-9	S02	None			pDC	-5.3058
B cell	1.31575	3.08621	EGF	S04	None			CD4+ T cell	3.55195	-0.497439	Leptin	S05	T4-a			CD8+ T cell	1.94164	0.301257	LIF	S01	None			γδ T cell	-0.0293495	1.54812	IL-36Ra	S02	None			Treg	-0.294361	-0.257851	IL-20	S02	None			NK cell	0.160878	3.67329	IL-7	S08	NK-f			pDC	1.77824
B cell	2.78486	-3.1816	NP	S03	None			CD4+ T cell	2.02689	-0.780875	IL-17E	S01	None			CD8+ T cell	-3.25087	2.38245	IL-21	S06	T8-a			γδ T cell	-1.23204	0.356242	IL-31	S03	None			Treg	-1.83027	-0.4003	IL-19	S02	None			NK cell	-0.305984	-1.06642	IL-22	S01	None			pDC	3.12031
B cell	1.068	-2.69491	TPO	S02	None			CD4+ T cell	-0.7057	-0.446229	TRAIL	S04	None			CD8+ T cell	-4.20893	-2.37295	IFN-κ	S06	T8-a			γδ T cell	1.6304	2.23857	TPO	S02	None			Treg	-3.80518	-1.40142	TSLP	S07	Treg-d			NK cell	2.00395	-0.560156	IL-9	S01	None			pDC	2.35256
B cell	0.223851	4.64483	TPO	S07	B-e			CD4+ T cell	1.07299	1.20661	IL-17F	S01	None			CD8+ T cell	0.514967	-0.946732	LIGHT	S02	None			γδ T cell	1.23635	1.97095	IL-36Ra	S02	None			Treg	-4.07684	-2.96315	IFN-ε	S07	Treg-d			NK cell	-0.40829	-0.894674	IL-11	S01	None			pDC	1.85769
B cell	2.47149	-2.8101	TPO	S03	None			CD4+ T cell	-0.298858	2.77663	PBS	S02	None			CD8+ T cell	-2.04004	-2.3447	FasL	S04	T8-b			γδ T cell	-2.52686	0.413754	Noggin	S02	None			Treg	3.78894	-0.406108	IL-17F	S01	None			NK cell	-5.18533	0.596043	IL-21	S07	NK-e			pDC	-4.09635
B cell	1.13262	-2.69988	NP	S02	None			CD4+ T cell	2.55464	-0.865161	IL-27	S06	T4-b			CD8+ T cell	-1.20847	0.00967747	OSM	S02	None			γδ T cell	3.18427	1.82921	NP	S01	None			Treg	-2.80354	2.82437	IL-9	S03	None			NK cell	-3.29074	-1.16243	IL-11	S07	NK-e			pDC	3.87261
B cell	0.712656	2.36147	NP	S04	None			CD4+ T cell	-0.546149	0.618134	IL-17C	S01	None			CD8+ T cell	2.30732	-0.919883	AdipoQ	S01	None			γδ T cell	-2.17424	0.0424062	IL-31	S03	None			Treg	0.0326261	-0.140675	TGF-β1	S02	None			NK cell	0.877696	0.109702	IL-7	S01	None			pDC	2.65283
B cell	1.2246	-2.90877	EGF	S03	None			CD4+ T cell	0.0749711	1.80682	PBS	S01	None			CD8+ T cell	2.31281	-2.36469	PBS	S01	None			γδ T cell	0.898197	2.89111	IL-36Ra	S02	None			Treg	-5.10843	-0.08301	IL-1β	S09	Treg-c			NK cell	1.09545	2.93683	IL-22	S02	None			pDC	1.84547
B cell	1.17854	0.536144	NP	S02	None			CD4+ T cell	0.90247	1.1418	IFN-ε	S01	None			CD8+ T cell	0.569479	1.11123	TGF-β1	S02	None			γδ T cell	3.21903	-2.50497	IL-31	S05	None			Treg	3.48766	2.15222	IL-34	S01	None			NK cell	-1.09002	-2.85516	IL-9	S04	None			pDC	1.13688
B cell	-0.0639546	1.3163	TPO	S02	None			CD4+ T cell	0.397355	0.639386	Leptin	S01	None			CD8+ T cell	-2.95046	1.53511	IL-18	S08	T8-e			γδ T cell	1.18139	-0.244536	Noggin	S02	None			Treg	2.40976	-2.87836	APRIL	S05	Treg-b			NK cell	-3.90144	-0.718866	IL-21	S07	NK-e			pDC	2.51291
B cell	1.97145	-1.93214	SCF	S03	None			CD4+ T cell	-2.16101	-1.46132	CD27L	S02	None			CD8+ T cell	-2.08749	-1.5764	TL1A	S04	T8-b			γδ T cell	2.40813	1.98642	EGF	S02	None			Treg	-3.69456	0.798772	ADSF	S03	None			NK cell	-1.01801	-2.35315	IL-9	S04	None			pDC	-3.83639
B cell	-3.68718	2.45581	M-CSF	S05	B-a			CD4+ T cell	-1.41165	1.37688	IL-17C	S03	None			CD8+ T cell	2.86161	-0.338173	IL-2	S01	None			γδ T cell	-0.057474	2.96002	IL-36Ra	S02	None			Treg	0.196298	-0.449032	LT-α1/β2	S02	None			NK cell	1.72911	1.66377	IL-22	S02	None			pDC	0.821836
B cell	-0.117171	-1.95271	VEGF	S02	None			CD4+ T cell	-1.3186	-1.2451	OX40L	S04	None			CD8+ T cell	1.54663	-2.11415	IL-17B	S01	None			γδ T cell	2.22519	1.51254	EGF	S02	None			Treg	2.53055	0.253244	AdipoQ	S08	None			NK cell	0.93011	1.12517	IL-9	S01	None			pDC	1.50301
B cell	1.30017	-1.06385	LIF	S01	None			CD4+ T cell	0.16865	0.207438	APRIL	S01	None			CD8+ T cell	2.07328	-2.20687	Noggin	S01	None			γδ T cell	-1.5166	-1.87092	Noggin	S02	None			Treg	-1.99813	-0.867313	IL-3	S02	None			NK cell	-1.226	-1.92982	IL-13	S01	None			pDC	-1.1013
B cell	-5.34837	0.575868	M-CSF	S06	B-a			CD4+ T cell	-0.00392444	-0.969489	IL-3	S04	None			CD8+ T cell	-2.76513	-3.17159	IFN-κ	S04	T8-b			γδ T cell	2.26732	0.835041	IL-36Ra	S01	None			Treg	-3.22864	-1.42473	PBS	S04	None			NK cell	-1.23524	3.90197	IL-13	S02	None			pDC	-1.60105
B cell	3.59298	-1.74145	SCF	S03	None			CD4+ T cell	-1.99179	3.11896	IL-1α	S03	None			CD8+ T cell	1.12623	4.61263	PBS	S05	None			γδ T cell	1.64697	1.89857	IL-36Ra	S01	None			Treg	0.856701	0.176511	TGF-β1	S08	None			NK cell	2.77729	0.394815	IL-9	S03	None			pDC	2.80904
B cell	2.50639	-0.320537	PSPN	S02	None			CD4+ T cell	1.70661	0.750351	M-CSF	S01	None			CD8+ T cell	-2.97927	-2.1472	IFN-γ	S04	T8-b			γδ T cell	0.156548	3.25165	TPO	S02	None			Treg	0.352703	3.21476	GDNF	S06	Treg-a			NK cell	-0.919514	-3.67331	IL-13	S04	None			pDC	0.788577
B cell	1.36164	-0.218679	LIGHT	S02	None			CD4+ T cell	1.24996	1.02574	IL-23	S01	None			CD8+ T cell	1.3664	3.82304	IL-19	S03	None			γδ T cell	-0.520745	3.15916	EGF	S02	None			Treg	-4.35291	-1.32385	IL-33	S07	Treg-d			NK cell	0.173091	-0.142603	IL-21	S01	None			pDC	0.322653
B cell	0.573532	-0.368364	PBS	S02	None			CD4+ T cell	1.13456	-3.13491	IL-36α	S07	T4-e			CD8+ T cell	-2.0306	-0.875466	IL-21	S02	None			γδ T cell	3.4411	-1.7904	EGF	S01	None			Treg	1.52213	-0.097705	Noggin	S01	None			NK cell	0.623476	-1.30425	IL-11	S01	None			pDC	0.797383
B cell	0.672422	-0.853191	LIF	S02	None			CD4+ T cell	-1.74179	-1.18773	IL-30	S02	None			CD8+ T cell	1.745	-0.241703	Decorin	S01	None			γδ T cell	1.92943	2.06236	TPO	S02	None			Treg	-2.44148	1.78791	PBS	S03	None			NK cell	-1.19389	-3.0425	IL-21	S04	None			pDC	1.46729
B cell	-0.0332396	-2.57973	M-CSF	S02	None			CD4+ T cell	0.72803	1.05668	EGF	S01	None			CD8+ T cell	0.72476	3.9338	Leptin	S03	None			γδ T cell	2.73608	2.1974	EGF	S01	None			Treg	1.86349	1.9426	PSPN	S08	None			NK cell	0.46624	-1.06006	IL-7	S01	None			pDC	-3.93248
B cell	-2.91955	0.779915	SCF	S05	B-a			CD4+ T cell	1.20422	-2.91093	IL-36α	S07	T4-e			CD8+ T cell	2.49409	-2.25916	IL-22	S01	None			γδ T cell	-2.87139	-1.6335	IL-36Ra	S06	Tgd-a			Treg	-1.69617	-0.646776	IL-19	S02	None			NK cell	0.0234812	-1.89368	IL-13	S01	None			pDC	2.02853
B cell	-0.429312	-2.21216	M-CSF	S02	None			CD4+ T cell	0.403541	-0.795874	IL-17B	S01	None			CD8+ T cell	-0.646948	-3.3345	EGF	S04	T8-b			γδ T cell	3.80002	-1.81848	IL-36Ra	S01	None			Treg	-3.89747	-0.889897	CD27L	S07	Treg-d			NK cell	-1.23179	-3.15041	IL-13	S04	None			pDC	2.48152
B cell	1.23086	1.77881	VEGF	S04	None			CD4+ T cell	-1.22148	-1.1307	IFN-λ2	S04	None			CD8+ T cell	-3.56336	-0.247047	IL-7	S04	T8-b			γδ T cell	1.00036	2.06923	IL-36Ra	S02	None			Treg	3.33566	0.389307	GM-CSF	S01	None			NK cell	-0.607508	-1.28977	IL-13	S01	None			pDC	-4.12385
B cell	0.577382	3.8533	SCF	S04	None			CD4+ T cell	-2.00549	3.15741	4-1BBL	S03	None			CD8+ T cell	2.01939	-0.661784	Leptin	S02	None			γδ T cell	3.44888	0.513257	TPO	S01	None			Treg	-4.20828	-2.54147	GITRL	S02	None			NK cell	-0.906213	-1.91814	IL-22	S04	None			pDC	1.41215
B cell	-0.457567	0.414719	SCF	S01	None			CD4+ T cell	-0.368853	-2.42187	Leptin	S04	None			CD8+ T cell	-3.07511	-3.1539	PRL	S04	T8-b			γδ T cell	-0.32222	1.16273	EGF	S02	None			Treg	2.33235	3.84229	IFN-α1	S06	Treg-a			NK cell	-3.29005	-0.090784	IL-7	S05	None			pDC	-0.176371
B cell	0.709282	-2.99392	SCF	S02	None			CD4+ T cell	-1.7312	-2.41504	IL-24	S03	None			CD8+ T cell	0.516541	-1.25663	G-CSF	S02	None			γδ T cell	2.34249	-3.23945	IL-36Ra	S05	None			Treg	-3.90218	1.49861	IL-36Ra	S03	None			NK cell	-0.897735	-3.95524	IL-7	S04	None			pDC	2.09605
B cell	0.933945	2.4373	LIF	S04	None			CD4+ T cell	-3.87453	0.858548	IL-21	S02	None			CD8+ T cell	-4.17754	-0.828928	RANKL	S08	T8-e			γδ T cell	2.2752	0.157895	EGF	S01	None			Treg	-1.91119	2.49026	PSPN	S05	Treg-b			NK cell	2.31854	4.40497	IL-21	S02	None			pDC	4.00803
B cell	1.41927	-3.50085	LIF	S03	None			CD4+ T cell	4.28715	0.373368	IFN-κ	S05	T4-a			CD8+ T cell	1.93844	4.6775	PRL	S05	None			γδ T cell	1.32838	2.52953	TPO	S02	None			Treg	3.30965	-0.420476	C3a	S01	None			NK cell	1.51248	-0.749284	IL-9	S01	None			pDC	-4.55326
B cell	1.264	-2.94018	LIF	S02	None			CD4+ T cell	0.47728	-0.286795	RANKL	S04	None			CD8+ T cell	0.911934	2.55191	TPO	S03	None			γδ T cell	-5.02403	0.859903	EGF	S09	Tgd-d			Treg	-0.264185	-0.693865	IL-17A	S02	None			NK cell	-0.280787	3.64057	IL-21	S09	None			pDC	-3.45805
B cell	0.0473043	3.55956	LIF	S07	B-e			CD4+ T cell	-0.31673	-3.49065	TL1A	S07	T4-e			CD8+ T cell	-3.44318	-3.29907	IL-17B	S06	T8-a			γδ T cell	-1.07928	2.58129	TPO	S02	None			Treg	0.887664	-1.00006	VEGF	S05	Treg-b			NK cell	-0.571205	-3.15755	IL-7	S04	None			pDC	1.52794
B cell	-1.1747	-1.70399	LIGHT	S01	None			CD4+ T cell	-3.90309	0.942419	GITRL	S02	None			CD8+ T cell	1.53454	-1.70359	IL-22	S02	None			γδ T cell	-2.40002	0.334726	NP	S03	None			Treg	-2.10537	1.35791	LIGHT	S03	None			NK cell	-4.77778	0.997803	IL-7	S05	None			pDC	1.5066
B cell	1.39716	-0.052464	LIGHT	S02	None			CD4+ T cell	-1.52246	3.03036	IL-24	S03	None			CD8+ T cell	-4.76918	-1.99103	IL-31	S06	T8-a			γδ T cell	1.36044	0.956178	EGF	S01	None			Treg	-1.34841	-1.87006	APRIL	S04	None			NK cell	-2.65543	-2.80004	IL-11	S04	None			pDC	2.24688
B cell	-4.6569	0.423257	SCF	S06	B-a			CD4+ T cell	2.22545	0.600351	IL-2	S03	None			CD8+ T cell	2.64954	3.90607	Leptin	S05	None			γδ T cell	-1.74659	-4.39387	IL-31	S06	Tgd-a			Treg	-2.18619	2.02952	IL-24	S03	None			NK cell	-0.558314	-2.1433	IL-11	S04	None			pDC	0.668449
B cell	-4.56293	0.253393	M-CSF	S06	B-a			CD4+ T cell	1.24085	2.00436	IL-17B	S01	None			CD8+ T cell	1.63448	3.30303	IL-12	S03	None			γδ T cell	0.604269	2.19659	IL-36Ra	S02	None			Treg	1.13154	-1.03992	Decorin	S01	None			NK cell	-4.197	-1.18669	IL-7	S05	None			pDC	-0.239513
B cell	0.0562716	4.55322	LIF	S07	B-e			CD4+ T cell	-1.60495	2.51778	IL-10	S03	None			CD8+ T cell	2.47921	4.24555	IL-1β	S05	None			γδ T cell	-2.4066	-0.545649	TPO	S03	None			Treg	-0.270832	-1.96702	IL-17C	S02	None			NK cell	2.75759	-1.22395	IL-11	S03	None			pDC	-0.78827
B cell	-0.779196	-2.48086	SCF	S02	None			CD4+ T cell	-2.41081	2.09596	PBS	S02	None			CD8+ T cell	-0.559561	-2.60633	IL-13	S04	T8-b			γδ T cell	4.60844	0.197042	IL-31	S05	None			Treg	-1.65574	-1.56479	IL-22	S02	None			NK cell	0.129549	0.392698	IL-13	S01	None			pDC	-1.63014
B cell	1.16654	1.19974	LIGHT	S04	None			CD4+ T cell	3.64419	-0.361343	SCF	S05	T4-a			CD8+ T cell	1.53624	-1.47583	IL-21	S02	None			γδ T cell	2.73809	1.33452	NP	S01	None			Treg	2.66694	-0.727572	IL-22	S01	None			NK cell	-0.311873	-2.91056	IL-22	S04	None			pDC	0.281557
B cell	2.52608	-3.6589	LIF	S03	None			CD4+ T cell	0.541764	1.11214	G-CSF	S01	None			CD8+ T cell	-0.450066	3.30377	BAFF	S03	None			γδ T cell	-0.184156	3.22717	Noggin	S02	None			Treg	-1.37292	3.08123	IL-7	S03	None			NK cell	1.07567	4.2558	IL-22	S02	None			pDC	-3.57844
B cell	-1.07361	-1.93901	SCF	S01	None			CD4+ T cell	-2.09119	-0.192975	IGF-1	S02	None			CD8+ T cell	1.20817	3.85062	RANKL	S03	None			γδ T cell	1.37815	1.35345	IL-36Ra	S02	None			Treg	-0.931014	-2.52048	IL-5	S04	None			NK cell	-2.40669	1.24223	IL-22	S05	None			pDC	2.36514
B cell	2.38005	-0.523295	LIF	S02	None			CD4+ T cell	-2.36146	2.60993	IL-Y	S02	None			CD8+ T cell	-4.05997	0.642528	IL-21	S01	None			γδ T cell	2.89114	1.9818	Noggin	S01	None			Treg	2.00162	0.68894	BAFF	S08	None			NK cell	1.67863	2.35283	IL-21	S02	None			pDC	0.324448
B cell	-0.171645	-2.68557	LIF	S05	B-a			CD4+ T cell	-0.305984	1.34678	IL-30	S01	None			CD8+ T cell	1.57285	0.140046	Noggin	S02	None			γδ T cell	0.301781	2.05198	TPO	S02	None			Treg	-3.13857	0.233719	LIGHT	S03	None			NK cell	2.57669	0.328652	IL-22	S03	None			pDC	1.61457
B cell	-0.232582	4.62528	LIF	S07	B-e			CD4+ T cell	-0.0325323	2.24489	CT-1	S01	None			CD8+ T cell	2.11619	-0.415341	M-CSF	S01	None			γδ T cell	3.20785	-1.95366	NP	S01	None			Treg	2.03079	3.69478	IL-15	S06	Treg-a			NK cell	-1.57321	-2.56321	IL-21	S04	None			pDC	-3.74069
B cell	-0.170357	-2.81581	LIF	S01	None			CD4+ T cell	-0.784103	2.05379	Noggin	S01	None			CD8+ T cell	2.54627	-2	EGF	S01	None			γδ T cell	2.26606	2.36	Noggin	S02	None			Treg	-1.30987	-1.76467	IL-13	S02	None			NK cell	3.08743	0.448497	IL-22	S03	None			pDC	1.17191
B cell	2.15823	-0.44068	SCF	S02	None			CD4+ T cell	1.18561	1.75505	IL-30	S01	None			CD8+ T cell	3.35109	1.83032	IFN-λ2	S11	None			γδ T cell	0.424627	2.29026	IL-36Ra	S02	None			Treg	1.62679	-1.81248	PBS	S02	None			NK cell	-0.167743	-2.80366	IL-11	S04	None			pDC	0.344738
B cell	-2.08779	-1.08992	PBS	S05	B-a			CD4+ T cell	-1.19231	-1.70742	IL-20	S04	None			CD8+ T cell	3.11951	2.26858	SCF	S11	None			γδ T cell	2.44776	1.56322	NP	S01	None			Treg	3.6791	1.82657	HGF	S06	Treg-a			NK cell	-1.38204	0.191456	IL-21	S05	None			pDC	2.72894
B cell	-0.620396	-3.21917	LIGHT	S10	None			CD4+ T cell	-0.309637	-3.03617	IL-17B	S04	None			CD8+ T cell	2.6843	0.618181	C3a	S01	None			γδ T cell	3.53874	1.68935	IL-36Ra	S01	None			Treg	-2.75019	-0.168851	IL-6	S02	None			NK cell	-4.01326	1.67248	IL-21	S03	None			pDC	-5.18875
B cell	2.6644	-1.16842	LIF	S02	None			CD4+ T cell	-2.38225	1.85863	ADSF	S03	None			CD8+ T cell	0.496486	-2.35225	IL-12	S01	None			γδ T cell	0.716811	2.77827	IL-36Ra	S02	None			Treg	-2.35642	3.11992	IL-15	S03	None			NK cell	2.50806	-3.28742	IL-7	S03	None			pDC	4.39278
B cell	1.48686	-3.25989	LIGHT	S03	None			CD4+ T cell	-1.1345	1.66603	IL-17A	S02	None			CD8+ T cell	-2.73364	-3.37823	IFN-β	S06	T8-a			γδ T cell	-0.799454	2.95534	IL-36Ra	S04	None			Treg	2.99783	-0.506249	APRIL	S01	None			NK cell	-2.06607	2.87921	IL-13	S03	None			pDC	-3.69772
B cell	0.508419	0.38411	LIF	S02	None			CD4+ T cell	4.70067	0.00172991	OSM	S05	T4-a			CD8+ T cell	0.287599	-0.0981981	LIF	S02	None			γδ T cell	2.49936	-3.39745	IL-36Ra	S02	None			Treg	-2.00141	-1.24775	LT-α2/β1	S04	None			NK cell	2.38348	2.98661	IL-9	S02	None			pDC	1.99491
B cell	0.674965	1.85024	LIGHT	S04	None			CD4+ T cell	0.75258	-0.0133688	IL-17E	S01	None			CD8+ T cell	-1.32769	-2.02974	C3a	S04	T8-b			γδ T cell	3.06154	-1.98321	IL-36Ra	S01	None			Treg	2.1544	3.26867	IFN-β	S05	Treg-b			NK cell	-3.80304	0.198405	IL-13	S05	None			pDC	2.22172
B cell	0.725398	-3.0846	LIGHT	S02	None			CD4+ T cell	-1.48258	-2.87578	IL-17F	S07	T4-e			CD8+ T cell	0.366139	-0.0577082	IL-36Ra	S04	T8-b			γδ T cell	2.14638	2.26836	NP	S01	None			Treg	2.22135	-0.0425573	SCF	S08	None			NK cell	0.48174	-1.54444	IL-11	S01	None			pDC	1.33668
B cell	-0.732819	-2.60437	SCF	S02	None			CD4+ T cell	-0.841879	-0.464558	OSM	S04	None			CD8+ T cell	-0.630364	3.50502	VEGF	S03	None			γδ T cell	0.999728	2.1102	IL-36Ra	S02	None			Treg	0.930347	-2.67224	IFN-κ	S01	None			NK cell	0.960908	-0.770164	IL-9	S01	None			pDC	-0.0010991
B cell	1.58703	-1.4502	M-CSF	S02	None			CD4+ T cell	0.330017	0.76258	ADSF	S01	None			CD8+ T cell	-1.78069	2.71324	TSLP	S03	None			γδ T cell	-2.20254	2.17394	IL-36Ra	S04	None			Treg	3.68286	-2.13711	C5a	S01	None			NK cell	0.540682	-0.0908963	IL-11	S01	None			pDC	2.70875
B cell	0.785785	-2.44792	SCF	S01	None			CD4+ T cell	-0.37678	1.23581	IL-22	S01	None			CD8+ T cell	2.25277	4.77177	IL-30	S05	None			γδ T cell	-2.18239	0.727663	IL-31	S04	None			Treg	3.83244	-1.88592	TPO	S01	None			NK cell	-1.66914	-1.94798	IL-21	S05	None			pDC	-0.902007
B cell	1.81544	-2.24982	M-CSF	S03	None			CD4+ T cell	0.194752	1.38482	FLT3L	S01	None			CD8+ T cell	1.84921	-2.88187	IL-17C	S01	None			γδ T cell	-1.33496	2.84895	IL-31	S04	None			Treg	1.2713	2.31463	FLT3L	S05	Treg-b			NK cell	1.23337	0.36411	IL-13	S01	None			pDC	2.30805
B cell	3.51198	-1.7441	SCF	S03	None			CD4+ T cell	-2.18114	-0.370863	FGF-β	S02	None			CD8+ T cell	-1.22368	0.442658	IL-10	S02	None			γδ T cell	0.671579	2.84503	EGF	S02	None			Treg	0.144726	-2.29425	AdipoQ	S02	None			NK cell	0.259084	4.03218	IL-13	S09	None			pDC	2.39338
B cell	0.00136497	1.93631	M-CSF	S04	None			CD4+ T cell	0.561278	-0.67986	CT-1	S01	None			CD8+ T cell	0.188578	-2.84218	TNF-α	S02	None			γδ T cell	2.24275	2.21722	IL-36Ra	S02	None			Treg	2.55481	-0.687963	NP	S05	Treg-b			NK cell	0.598827	-1.20723	IL-11	S01	None			pDC	0.710463
B cell	2.0752	-0.260484	PSPN	S02	None			CD4+ T cell	-2.95787	1.45758	IL-22	S02	None			CD8+ T cell	3.40171	1.68756	IL-2	S11	None			γδ T cell	-1.08062	1.90314	TPO	S02	None			Treg	-2.02684	3.02006	PBS	S03	None			NK cell	-4.42974	-0.1867	IL-7	S05	None			pDC	2.43567
B cell	2.30521	2.35951	SCF	S04	None			CD4+ T cell	3.19137	0.807455	IFN-κ	S05	T4-a			CD8+ T cell	0.589606	-1.56473	C5a	S02	None			γδ T cell	-1.02974	-2.87081	IL-31	S06	Tgd-a			Treg	4.06673	0.889965	FLT3L	S05	Treg-b			NK cell	0.264608	3.22432	IL-11	S08	NK-f			pDC	-0.533486
B cell	2.16547	-0.678034	LIF	S02	None			CD4+ T cell	0.901798	0.787579	VEGF	S01	None			CD8+ T cell	-3.83568	-0.853266	IL-36Ra	S07	T8-f			γδ T cell	-0.100742	2.82147	IL-31	S02	None			Treg	3.74972	1.13876	IL-1β	S01	None			NK cell	1.44702	-0.756416	IL-7	S01	None			pDC	1.3317
B cell	-0.529412	-0.544869	PSPN	S02	None			CD4+ T cell	2.11626	-3.47119	TNF-α	S09	T4-c			CD8+ T cell	-1.62877	-2.12145	IFN-γ	S04	T8-b			γδ T cell	-1.59719	2.6327	IL-31	S02	None			Treg	1.17354	3.36814	IFN-β	S06	Treg-a			NK cell	2.00953	0.152863	IL-22	S01	None			pDC	1.54199
B cell	-0.232213	-1.17608	LIF	S02	None			CD4+ T cell	-0.602965	-2.25876	IL-7	S10	T4-f			CD8+ T cell	-0.698203	-1.2485	TWEAK	S02	None			γδ T cell	-3.03294	1.6932	IL-36Ra	S04	None			Treg	2.05514	3.31662	IFN-β	S06	Treg-a			NK cell	1.4103	2.82564	IL-22	S02	None			pDC	-1.36173
B cell	2.36984	0.559937	LIF	S02	None			CD4+ T cell	-0.331759	-0.703565	IFN-λ2	S04	None			CD8+ T cell	3.12751	-1.54603	PBS	S01	None			γδ T cell	3.40865	-2.77535	NP	S05	None			Treg	4.29087	-1.6952	IL-1Ra	S01	None			NK cell	2.17454	-2.28678	IL-21	S03	None			pDC	1.20119
B cell	1.45895	-1.98851	SCF	S02	None			CD4+ T cell	2.04928	-2.97379	TNF-α	S09	T4-c			CD8+ T cell	-2.77221	-3.34214	IFN-ε	S04	T8-b			γδ T cell	3.70008	-0.752341	IL-36Ra	S12	None			Treg	3.26815	1.66489	IL-18	S05	Treg-b			NK cell	-3.58588	-1.94626	IL-7	S05	None			pDC	3.41183
B cell	0.452895	-3.32225	LIF	S02	None			CD4+ T cell	1.05033	0.407055	HGF	S01	None			CD8+ T cell	1.86541	-2.08834	IL-22	S01	None			γδ T cell	-1.7645	2.93605	IL-36Ra	S04	None			Treg	2.40777	3.41538	RANKL	S06	Treg-a			NK cell	-3.67648	-0.425586	IL-21	S05	None			pDC	2.06429
B cell	-0.935489	-1.11019	SCF	S02	None			CD4+ T cell	5.34507	-0.58749	IFN-β	S08	T4-a			CD8+ T cell	0.56276	-0.339622	LIGHT	S02	None			γδ T cell	1.98163	2.70138	TPO	S02	None			Treg	3.64039	-1.80708	SCF	S01	None			NK cell	-1.91993	2.72341	IL-11	S01	None			pDC	-1.00119
B cell	-0.338102	1.62699	PBS	S04	None			CD4+ T cell	-1.77393	-0.341551	OX40L	S02	None			CD8+ T cell	-2.68856	-1.02815	TL1A	S04	T8-b			γδ T cell	0.185233	3.11508	Noggin	S02	None			Treg	2.80598	1.70149	IL-24	S05	Treg-b			NK cell	0.0193602	3.84685	IL-9	S09	None			pDC	3.46868
B cell	-0.797822	-1.57228	SCF	S02	None			CD4+ T cell	-1.07414	-2.54732	FasL	S03	None			CD8+ T cell	2.167	1.34326	IL-Y	S03	None			γδ T cell	1.59997	1.50176	NP	S02	None			Treg	-0.407427	1.15294	PBS	S03	None			NK cell	1.74211	-0.945067	IL-22	S03	None			pDC	1.22544
B cell	-2.86472	2.05063	LIF	S05	B-a			CD4+ T cell	-1.97816	-0.778878	LIF	S04	None			CD8+ T cell	-0.668135	3.20352	IL-20	S03	None			γδ T cell	1.25118	2.60254	IL-36Ra	S02	None			Treg	-1.23396	-1.10543	IL-17A	S02	None			NK cell	2.14337	0.237842	IL-13	S03	None			pDC	2.17704
B cell	1.62361	-0.685927	LIF	S02	None			CD4+ T cell	3.11018	-1.45704	IL-12	S06	T4-b			CD8+ T cell	1.79016	0.65626	FGF-β	S01	None			γδ T cell	0.411568	-1.22693	EGF	S01	None			Treg	2.08926	3.12685	IFN-κ	S06	Treg-a			NK cell	0.671323	-2.88024	IL-21	S04	None			pDC	1.26001
B cell	1.73315	1.28553	M-CSF	S04	None			CD4+ T cell	-0.51034	0.119682	FGF-β	S01	None			CD8+ T cell	2.21406	-0.360182	TGF-β1	S01	None			γδ T cell	-1.58465	2.73335	IL-31	S04	None			Treg	0.984384	-2.14871	IL-34	S01	None			NK cell	1.30919	-2.11746	IL-13	S01	None			pDC	-3.72551
B cell	-4.26429	0.89821	LIF	S06	B-a			CD4+ T cell	-0.324307	-1.08538	OSM	S04	None			CD8+ T cell	1.69482	-1.79404	RANKL	S01	None			γδ T cell	1.63948	2.75376	IL-36Ra	S02	None			Treg	-2.86597	2.8227	APRIL	S03	None			NK cell	0.78203	2.55145	IL-21	S02	None			pDC	2.7865
B cell	0.672386	-1.60657	SCF	S02	None			CD4+ T cell	0.69323	-0.480678	IL-1Ra	S01	None			CD8+ T cell	1.26106	-2.78691	PBS	S02	None			γδ T cell	1.52265	3.08707	IL-31	S02	None			Treg	-5.15539	0.631094	IL-1β	S04	None			NK cell	1.89887	-1.21515	IL-21	S01	None			pDC	-5.38042
B cell	1.71932	0.404842	LIF	S02	None			CD4+ T cell	-1.21262	2.29661	IL-33	S03	None			CD8+ T cell	-3.02645	-0.900581	IL-18	S04	T8-b			γδ T cell	1.58917	2.56459	IL-36Ra	S02	None			Treg	3.93644	-1.25714	HGF	S01	None			NK cell	-0.107512	-1.3866	IL-13	S01	None			pDC	0.947123
B cell	-0.638079	2.21486	LIF	S04	None			CD4+ T cell	-0.200413	1.82866	4-1BBL	S03	None			CD8+ T cell	0.184948	-1.30564	NP	S01	None			γδ T cell	-0.986485	3.37855	IL-36Ra	S02	None			Treg	2.94448	1.93347	IFN-λ2	S06	Treg-a			NK cell	-1.18529	-0.743866	IL-13	S05	None			pDC	3.72269
B cell	2.99046	-0.667448	PBS	S02	None			CD4+ T cell	-0.390181	0.807692	IL-17C	S02	None			CD8+ T cell	-0.11962	0.552211	OX40L	S02	None			γδ T cell	0.825485	-3.09103	TPO	S05	None			Treg	0.20534	0.431289	FGF-β	S02	None			NK cell	1.95279	-0.594755	IL-9	S01	None			pDC	1.47442
B cell	-0.611864	-1.36378	PSPN	S02	None			CD4+ T cell	-1.49711	-2.99104	IL-10	S07	T4-e			CD8+ T cell	-2.45351	-1.52575	IL-18	S04	T8-b			γδ T cell	2.97265	0.508437	Noggin	S01	None			Treg	-0.683522	-1.60526	OSM	S02	None			NK cell	-0.928866	-2.77662	IL-11	S04	None			pDC	1.33572
B cell	0.555804	-0.0560582	SCF	S01	None			CD4+ T cell	4.37229	0.430016	IFN-κ	S05	T4-a			CD8+ T cell	-4.38115	0.335683	IL-1α	S10	T8-c			γδ T cell	3.00458	1.90395	EGF	S02	None			Treg	-1.14926	-2.17648	Leptin	S02	None			NK cell	1.66698	1.79222	IL-22	S02	None			pDC	2.30735
B cell	1.54316	-0.593839	LIF	S02	None			CD4+ T cell	4.70572	-1.12413	IL-7	S05	T4-a			CD8+ T cell	-4.03704	0.557689	IL-1α	S10	T8-c			γδ T cell	4.04798	-1.3721	IL-36Ra	S01	None			Treg	2.98496	0.809869	IL-17A	S01	None			NK cell	-4.45404	-0.574707	IL-13	S07	NK-e			pDC	2.08807
B cell	1.17701	-3.52147	M-CSF	S10	None			CD4+ T cell	0.74176	-0.356511	FLT3L	S01	None			CD8+ T cell	-1.33445	-0.4071	IL-33	S04	T8-b			γδ T cell	-2.59422	2.27502	EGF	S04	None			Treg	-5.19854	0.961531	IL-1β	S09	Treg-c			NK cell	-0.169749	0.55416	IL-11	S08	NK-f			pDC	2.99021
B cell	0.117429	0.51151	LIF	S04	None			CD4+ T cell	-1.40869	1.13898	Noggin	S02	None			CD8+ T cell	2.86283	-1.88084	IL-33	S01	None			γδ T cell	0.264932	3.35199	TPO	S02	None			Treg	-1.17325	0.847157	TPO	S10	None			NK cell	0.970134	-0.682304	IL-21	S01	None			pDC	0.480542
B cell	1.29461	-0.22543	LIGHT	S02	None			CD4+ T cell	4.40262	-1.2805	IL-34	S06	T4-b			CD8+ T cell	0.943631	0.77276	IL-22	S02	None			γδ T cell	-0.307911	1.08748	IL-36Ra	S02	None			Treg	4.37151	-0.908415	FasL	S01	None			NK cell	2.0582	2.0786	IL-9	S02	None			pDC	-0.016162
B cell	-0.27621	-2.57359	PSPN	S02	None			CD4+ T cell	-1.30393	0.440291	IFN-κ	S02	None			CD8+ T cell	0.200985	0.615352	TPO	S02	None			γδ T cell	2.10011	2.14732	NP	S01	None			Treg	4.1452	-0.222432	PRL	S01	None			NK cell	-0.783997	-1.0434	IL-9	S01	None			pDC	3.0637
B cell	1.46145	3.55395	LIF	S07	B-e			CD4+ T cell	1.27649	-3.61117	IL-1α	S09	T4-c			CD8+ T cell	-0.197308	-1.85141	AdipoQ	S02	None			γδ T cell	1.90962	-3.13628	EGF	S05	None			Treg	-2.82347	1.45968	TGF-β1	S03	None			NK cell	-2.44879	-2.51923	IL-7	S05	None			pDC	1.93202
B cell	0.703217	-2.18815	VEGF	S02	None			CD4+ T cell	0.529797	1.21494	LIF	S01	None			CD8+ T cell	1.86229	4.76521	IL-10	S05	None			γδ T cell	2.78486	-0.727703	EGF	S01	None			Treg	-1.78201	1.47586	C5a	S03	None			NK cell	0.25515	0.133912	IL-13	S01	None			pDC	1.5849
B cell	1.12435	-0.504971	PSPN	S02	None			CD4+ T cell	3.58464	0.366554	IL-1Ra	S05	T4-a			CD8+ T cell	-2.62547	0.421596	ADSF	S04	T8-b			γδ T cell	-1.16387	2.58741	Noggin	S02	None			Treg	-4.58078	-2.28022	G-CSF	S07	Treg-d			NK cell	1.41563	-0.210233	IL-9	S01	None			pDC	2.64115
B cell	-0.598606	1.34679	M-CSF	S02	None			CD4+ T cell	-3.16098	-0.0863449	FGF-β	S02	None			CD8+ T cell	1.94446	4.48346	PBS	S05	None			γδ T cell	2.4975	-3.19866	Noggin	S05	None			Treg	-0.388627	-1.63467	RANKL	S02	None			NK cell	1.16883	-0.283178	IL-22	S01	None			pDC	2.37948
B cell	0.943684	-1.6425	PSPN	S02	None			CD4+ T cell	-3.21432	1.69453	CT-1	S02	None			CD8+ T cell	0.618924	3.5793	PBS	S03	None			γδ T cell	-0.818542	-0.433226	EGF	S03	None			Treg	-2.21124	-1.99846	LT-α2/β1	S04	None			NK cell	-2.75038	-1.50972	IL-7	S05	None			pDC	-0.423314
B cell	-1.17307	0.284329	LIGHT	S04	None			CD4+ T cell	-1.14412	1.85233	C3a	S02	None			CD8+ T cell	-0.317929	-2.63703	IL-36Ra	S01	None			γδ T cell	1.71582	0.489694	Noggin	S01	None			Treg	0.0613965	-2.78346	VEGF	S04	None			NK cell	3.10245	0.173371	IL-11	S03	None			pDC	-2.88856
B cell	-1.15892	-0.502586	LIF	S05	B-a			CD4+ T cell	-2.93863	-1.37355	IL-36Ra	S02	None			CD8+ T cell	-2.30118	0.316308	IL-4	S07	T8-f			γδ T cell	-4.11773	1.71877	EGF	S09	Tgd-d			Treg	-2.13322	-2.71012	NP	S04	None			NK cell	1.85777	-3.25607	IL-9	S03	None			pDC	2.78473
B cell	-3.28538	0.221181	PSPN	S05	B-a			CD4+ T cell	0.0718793	-2.6163	IL-4	S10	T4-f			CD8+ T cell	-0.442623	0.71427	TRAIL	S02	None			γδ T cell	2.38352	-1.4812	EGF	S01	None			Treg	-3.33204	-2.25957	IL-24	S07	Treg-d			NK cell	-0.749413	-3.665	IL-7	S04	None			pDC	0.894443
B cell	2.18989	-0.330006	SCF	S02	None			CD4+ T cell	2.25478	-3.09133	IL-1β	S09	T4-c			CD8+ T cell	1.95759	-2.0065	M-CSF	S01	None			γδ T cell	-1.90737	2.18322	Noggin	S04	None			Treg	0.268575	1.19777	IL-2	S02	None			NK cell	-1.24888	-2.81312	IL-21	S04	None			pDC	-1.42525
B cell	-0.850047	-0.0181151	M-CSF	S02	None			CD4+ T cell	0.185217	-2.5709	CD40L	S04	None			CD8+ T cell	0.123841	-0.394973	M-CSF	S02	None			γδ T cell	-2.54695	2.54074	IL-36Ra	S04	None			Treg	-0.369508	-0.636602	IL-3	S02	None			NK cell	-1.39413	-2.10428	IL-22	S04	None			pDC	-0.941654
B cell	1.24225	-0.798193	SCF	S02	None			CD4+ T cell	-1.48394	2.32075	APRIL	S03	None			CD8+ T cell	-1.4395	1.3073	IL-22	S07	T8-f			γδ T cell	-0.519576	0.939816	IL-36Ra	S02	None			Treg	2.62549	1.84975	IFN-γ	S05	Treg-b			NK cell	-2.32094	-2.28488	IL-22	S04	None			pDC	2.95758
B cell	0.206565	1.82113	LIGHT	S04	None			CD4+ T cell	-1.1213	2.90884	IL-31	S03	None			CD8+ T cell	-3.95392	0.12817	IL-1α	S10	T8-c			γδ T cell	-2.42563	2.31349	TPO	S04	None			Treg	0.418716	1.99526	IL-18	S07	Treg-d			NK cell	0.114745	0.00609695	IL-13	S01	None			pDC	2.23071
B cell	1.06776	2.75248	LIF	S04	None			CD4+ T cell	0.831289	0.514148	IL-31	S02	None			CD8+ T cell	1.05458	4.51389	VEGF	S05	None			γδ T cell	0.557064	2.93127	EGF	S02	None			Treg	-0.0967596	-2.03035	NP	S02	None			NK cell	-1.59253	-2.80184	IL-21	S04	None			pDC	2.08031
B cell	1.37305	4.10319	LIF	S04	None			CD4+ T cell	1.87693	-0.641764	4-1BBL	S01	None			CD8+ T cell	-5.00407	-2.73033	IFN-α1	S09	T8-a			γδ T cell	3.06537	0.824429	IL-36Ra	S01	None			Treg	3.65449	-0.619871	SCF	S01	None			NK cell	-3.24352	2.72611	IL-11	S06	NK-a			pDC	3.66747
B cell	-0.296301	-1.50883	PSPN	S02	None			CD4+ T cell	-3.53615	-0.595577	G-CSF	S02	None			CD8+ T cell	1.06092	-1.25499	PBS	S02	None			γδ T cell	3.04761	1.95183	IL-31	S01	None			Treg	2.75993	2.53412	IL-24	S05	Treg-b			NK cell	0.231195	-1.1647	IL-21	S01	None			pDC	4.05214
B cell	-2.68613	3.35554	LIGHT	S06	B-a			CD4+ T cell	0.236738	-1.03591	IL-10	S01	None			CD8+ T cell	1.93054	-1.99411	IL-6	S01	None			γδ T cell	2.7703	0.647647	IL-36Ra	S02	None			Treg	2.21271	-1.41821	C3a	S01	None			NK cell	0.891528	4.17833	IL-9	S02	None			pDC	1.90625
B cell	1.99658	-1.32049	M-CSF	S02	None			CD4+ T cell	0.927081	-0.158531	M-CSF	S01	None			CD8+ T cell	-0.503545	-1.3035	CD40L	S02	None			γδ T cell	2.22249	2.37408	IL-31	S02	None			Treg	-3.42115	1.18255	TWEAK	S03	None			NK cell	-3.59718	-0.515445	IL-7	S05	None			pDC	0.0182762
B cell	0.831288	2.52696	LIGHT	S10	None			CD4+ T cell	-0.414476	0.609821	IL-17F	S04	None			CD8+ T cell	-1.54209	-2.52229	IL-17B	S04	T8-b			γδ T cell	-0.17936	0.760343	Noggin	S02	None			Treg	0.0859117	0.0328442	TWEAK	S02	None			NK cell	2.4479	-0.983622	IL-22	S03	None			pDC	-0.813146
B cell	0.012112	-2.32741	PBS	S03	None			CD4+ T cell	3.05456	-1.36634	IL-22	S06	T4-b			CD8+ T cell	3.12383	0.262736	IL-19	S01	None			γδ T cell	2.84201	0.269619	NP	S01	None			Treg	2.54261	1.35219	TGF-β1	S05	Treg-b			NK cell	-4.29668	-1.25025	IL-9	S05	None			pDC	1.86716
B cell	2.60424	-0.732644	LIF	S02	None			CD4+ T cell	4.49386	-0.662676	BAFF	S05	T4-a			CD8+ T cell	1.75904	-0.580782	IL-33	S01	None			γδ T cell	1.75263	2.51355	IL-36Ra	S02	None			Treg	-3.5349	-1.95483	TGF-β1	S07	Treg-d			NK cell	0.987074	-1.15503	IL-7	S01	None			pDC	-2.46023
B cell	1.10522	0.143185	LIF	S02	None			CD4+ T cell	0.293094	1.56014	IL-22	S01	None			CD8+ T cell	-2.40101	3.12783	IL-1α	S10	T8-c			γδ T cell	2.17865	0.104882	IL-36Ra	S01	None			Treg	4.05571	-1.48681	IL-3	S01	None			NK cell	1.43088	-0.216935	IL-9	S01	None			pDC	2.79834
B cell	0.208057	-0.0963912	LIF	S02	None			CD4+ T cell	1.3548	0.524839	IL-17B	S01	None			CD8+ T cell	2.25322	-2.14933	IL-17C	S01	None			γδ T cell	2.88913	0.444664	IL-36Ra	S01	None			Treg	-1.13827	3.72504	IL-17B	S03	None			NK cell	1.30124	2.5239	IL-9	S02	None			pDC	0.335251
B cell	0.908594	1.01887	SCF	S02	None			CD4+ T cell	0.302475	2.49218	IL-22	S01	None			CD8+ T cell	2.90804	-2.11122	CT-1	S01	None			γδ T cell	-1.77469	-4.06067	Noggin	S06	Tgd-a			Treg	-3.22488	1.83816	LT-α2/β1	S03	None			NK cell	-2.89683	-2.2043	IL-11	S04	None			pDC	0.894755
B cell	1.02138	0.574598	PSPN	S02	None			CD4+ T cell	-2.06023	2.97686	APRIL	S03	None			CD8+ T cell	2.16822	0.74057	IL-27	S01	None			γδ T cell	2.05153	1.36608	LIF	S01	None			Treg	-3.1415	-2.1762	IL-5	S04	None			NK cell	0.697961	-2.57755	IL-22	S01	None			pDC	2.21175
B cell	0.245505	-2.6697	PBS	S02	None			CD4+ T cell	-1.95711	-0.332342	TGF-β1	S02	None			CD8+ T cell	-2.04357	1.37133	PBS	S07	T8-f			γδ T cell	-1.62224	2.40401	LIF	S04	None			Treg	-2.95759	0.397511	IGF-1	S03	None			NK cell	-0.969813	-0.99336	IL-13	S01	None			pDC	1.23712
B cell	2.03957	1.33944	LIF	S02	None			CD4+ T cell	-3.14391	1.1404	TWEAK	S03	None			CD8+ T cell	-2.04974	2.87461	LT-α2/β1	S08	T8-e			γδ T cell	0.749357	1.50366	LIGHT	S02	None			Treg	-4.13546	-3.28248	PSPN	S07	Treg-d			NK cell	-0.991954	-1.724	IL-11	S01	None			pDC	2.9631
B cell	-4.19631	2.21389	LIF	S06	B-a			CD4+ T cell	1.8971	0.739234	IL-17E	S01	None			CD8+ T cell	0.78472	2.96983	PBS	S03	None			γδ T cell	-2.80997	2.401	M-CSF	S04	None			Treg	-0.518946	-1.14714	IL-1Ra	S02	None			NK cell	1.04077	-2.35548	IL-21	S01	None			pDC	0.367939
B cell	0.404268	-0.672017	PSPN	S02	None			CD4+ T cell	-1.96857	0.488965	TGF-β1	S03	None			CD8+ T cell	1.97486	-2.28121	IL-6	S01	None			γδ T cell	1.433	1.7773	LIGHT	S02	None			Treg	-2.79938	2.99048	TWEAK	S03	None			NK cell	0.917366	-0.0222887	IL-9	S01	None			pDC	2.10549
B cell	-0.0697858	-1.66121	LIF	S02	None			CD4+ T cell	-0.69183	-3.06722	OX40L	S07	T4-e			CD8+ T cell	1.97299	-0.584747	PBS	S01	None			γδ T cell	-2.96388	1.87087	LIGHT	S04	None			Treg	-3.45007	-1.74264	IL-19	S02	None			NK cell	1.30606	-2.19382	IL-9	S03	None			pDC	1.35308
B cell	-4.68678	1.28824	PBS	S06	B-a			CD4+ T cell	-3.16308	2.70984	Noggin	S03	None			CD8+ T cell	-1.98707	-2.27977	IL-27	S04	T8-b			γδ T cell	0.514447	2.85552	LIF	S02	None			Treg	-5.25941	0.298595	IL-1β	S09	Treg-c			NK cell	-3.64434	-1.94652	IL-21	S05	None			pDC	-0.341315
B cell	1.37553	1.0816	SCF	S02	None			CD4+ T cell	0.615984	1.16558	TPO	S01	None			CD8+ T cell	1.23225	-0.0598916	PRL	S02	None			γδ T cell	2.43183	-0.0734898	LIF	S01	None			Treg	-1.82899	-2.31531	Noggin	S04	None			NK cell	-0.58738	-3.39304	IL-7	S04	None			pDC	-4.19452
B cell	1.99914	-0.213404	M-CSF	S01	None			CD4+ T cell	-2.85026	0.586857	Decorin	S02	None			CD8+ T cell	-0.0619239	3.6854	Decorin	S03	None			γδ T cell	-0.29991	3.08674	PSPN	S02	None			Treg	-2.57745	-0.98766	IL-15	S02	None			NK cell	2.6324	-1.19257	IL-13	S01	None			pDC	0.635439
B cell	2.39388	-1.08638	LIF	S02	None			CD4+ T cell	-0.803769	-2.58254	IL-21	S04	None			CD8+ T cell	-2.56748	1.49333	IFN-λ2	S08	T8-e			γδ T cell	-0.52659	2.46947	VEGF	S02	None			Treg	1.49893	-0.449374	CT-1	S08	None			NK cell	3.17466	0.224874	IL-21	S03	None			pDC	-0.832695
B cell	2.1419	0.196187	LIF	S02	None			CD4+ T cell	-1.19325	-0.538323	G-CSF	S02	None			CD8+ T cell	1.65097	3.29265	LT-α1/β2	S05	None			γδ T cell	1.94622	2.19184	LIF	S02	None			Treg	3.5003	1.46355	IL-12	S05	Treg-b			NK cell	1.31655	-0.274998	IL-11	S03	None			pDC	0.210718
B cell	2.79444	-0.0674593	M-CSF	S02	None			CD4+ T cell	5.303	-0.312389	NP	S08	T4-a			CD8+ T cell	1.48964	-0.529587	LIF	S02	None			γδ T cell	2.24277	-2.9408	VEGF	S02	None			Treg	3.79448	0.494065	CD40L	S01	None			NK cell	1.11795	-1.95749	IL-11	S01	None			pDC	3.64404
B cell	1.35145	0.939279	LIF	S04	None			CD4+ T cell	-1.30504	-3.43183	M-CSF	S07	T4-e			CD8+ T cell	0.887585	1.28661	PBS	S01	None			γδ T cell	1.79735	-0.450669	LIF	S01	None			Treg	2.90196	-2.26939	LT-α2/β1	S01	None			NK cell	1.06664	2.04019	IL-22	S02	None			pDC	0.137305
B cell	-1.7053	1.01299	SCF	S05	B-a			CD4+ T cell	-2.27641	1.83095	BAFF	S03	None			CD8+ T cell	0.191435	-0.278914	C5a	S02	None			γδ T cell	-0.0337579	1.34786	LIF	S02	None			Treg	1.33099	3.18238	IL-33	S06	Treg-a			NK cell	-3.34511	-1.19492	IL-21	S05	None			pDC	-0.363875
B cell	-3.18535	3.2322	M-CSF	S06	B-a			CD4+ T cell	-1.97049	0.254116	GITRL	S04	None			CD8+ T cell	-0.248772	3.89353	LT-α1/β2	S03	None			γδ T cell	3.27352	-1.08001	SCF	S01	None			Treg	-0.38878	0.772805	IL-31	S06	Treg-a			NK cell	2.80412	0.0840308	IL-13	S03	None			pDC	2.85413
B cell	-0.338415	0.892973	LIF	S02	None			CD4+ T cell	1.35069	0.154505	PBS	S01	None			CD8+ T cell	-0.970155	-0.804069	IL-17E	S02	None			γδ T cell	-1.36578	2.72911	LIF	S01	None			Treg	-3.374	2.24562	GITRL	S03	None			NK cell	0.366819	-2.34404	IL-21	S01	None			pDC	-0.692858
B cell	2.4763	-3.52172	LIF	S03	None			CD4+ T cell	-1.10854	-3.04739	IL-3	S07	T4-e			CD8+ T cell	0.619534	3.2117	PSPN	S03	None			γδ T cell	-1.73406	3.09952	LIF	S02	None			Treg	0.0958602	-2.36152	PBS	S02	None			NK cell	-1.55816	-2.09359	IL-13	S04	None			pDC	-1.38582
B cell	1.07277	-1.99244	LIF	S02	None			CD4+ T cell	-3.60873	1.33801	TRAIL	S02	None			CD8+ T cell	0.998635	0.750955	PSPN	S02	None			γδ T cell	-0.0165718	0.904425	LIF	S01	None			Treg	-4.29329	0.0436467	IL-3	S04	None			NK cell	0.996917	-2.09224	IL-21	S01	None			pDC	-0.418285
B cell	0.58426	-2.20713	M-CSF	S02	None			CD4+ T cell	-2.4729	-1.46199	IL-36Ra	S02	None			CD8+ T cell	-0.0354876	-3.07925	FasL	S04	T8-b			γδ T cell	2.25324	2.65417	M-CSF	S02	None			Treg	0.271277	0.212353	OSM	S02	None			NK cell	1.26752	-2.42389	IL-9	S01	None			pDC	2.79272
B cell	1.45799	-2.18483	M-CSF	S02	None			CD4+ T cell	-0.00178201	-0.8969	FasL	S01	None			CD8+ T cell	0.642067	-2.49833	TWEAK	S01	None			γδ T cell	-2.67195	-4.0996	M-CSF	S06	Tgd-a			Treg	-1.97768	-2.70163	IL-17B	S04	None			NK cell	0.562966	4.36785	IL-9	S02	None			pDC	-2.07326
B cell	-0.883924	-1.65634	LIGHT	S01	None			CD4+ T cell	3.28227	-2.02732	TNF-α	S06	T4-b			CD8+ T cell	2.29999	-1.24947	PRL	S01	None			γδ T cell	2.7772	-2.45796	LIGHT	S05	None			Treg	4.44997	-1.37073	BAFF	S01	None			NK cell	1.82062	2.72906	IL-9	S02	None			pDC	-0.147281
B cell	2.01767	0.965811	LIGHT	S02	None			CD4+ T cell	-1.9434	2.44437	IL-21	S03	None			CD8+ T cell	-0.767964	-0.103479	G-CSF	S02	None			γδ T cell	1.554	1.42542	SCF	S02	None			Treg	-3.70466	-2.33545	HGF	S07	Treg-d			NK cell	-0.602581	-0.517843	IL-21	S01	None			pDC	3.48021
B cell	-1.0372	-2.54634	LIF	S02	None			CD4+ T cell	-1.12503	3.07919	IL-1Ra	S03	None			CD8+ T cell	2.13967	-1.98573	LIF	S01	None			γδ T cell	-1.96104	0.147524	PSPN	S02	None			Treg	0.844713	-0.289767	IL-13	S08	None			NK cell	-0.700955	-3.07943	IL-22	S04	None			pDC	2.31316
B cell	2.13468	1.49014	SCF	S04	None			CD4+ T cell	-1.19589	-1.79843	FGF-β	S04	None			CD8+ T cell	2.74913	-1.22355	PBS	S01	None			γδ T cell	1.30922	0.910111	LIGHT	S01	None			Treg	-2.55247	2.5806	PRL	S03	None			NK cell	0.460625	4.33473	IL-22	S02	None			pDC	-5.68621
B cell	1.84086	-1.44955	LIF	S02	None			CD4+ T cell	3.17213	0.431276	IL-17B	S01	None			CD8+ T cell	2.76224	3.75958	IL-36Ra	S05	None			γδ T cell	2.71499	2.39663	PBS	S02	None			Treg	-0.601172	-0.277931	GITRL	S02	None			NK cell	1.22129	1.3478	IL-22	S02	None			pDC	-1.73891
B cell	0.6719	-0.146246	PSPN	S02	None			CD4+ T cell	-1.25341	0.29305	GDNF	S04	None			CD8+ T cell	1.26289	0.378935	IL-17F	S01	None			γδ T cell	0.894608	0.506668	LIF	S01	None			Treg	1.43178	4.16907	IFN-α1	S06	Treg-a			NK cell	0.660383	-0.802617	IL-21	S01	None			pDC	1.20452
B cell	1.14709	2.42701	PBS	S04	None			CD4+ T cell	-1.32732	2.61602	IL-17C	S03	None			CD8+ T cell	-4.59493	-2.07468	Noggin	S09	T8-a			γδ T cell	-1.8458	2.98906	PSPN	S04	None			Treg	0.89224	-0.151367	CD40L	S02	None			NK cell	0.0534962	2.92407	IL-7	S02	None			pDC	-1.61563
B cell	1.38142	-1.57505	LIF	S02	None			CD4+ T cell	6.04914	-1.29271	IFN-α1	S08	T4-a			CD8+ T cell	0.40197	4.84823	IL-24	S03	None			γδ T cell	0.763281	3.07518	M-CSF	S02	None			Treg	-4.02671	-2.01493	TGF-β1	S07	Treg-d			NK cell	1.52337	-0.804762	IL-11	S01	None			pDC	1.99105
B cell	-0.196509	2.57845	SCF	S04	None			CD4+ T cell	1.35748	-1.6305	CD40L	S04	None			CD8+ T cell	-1.67627	1.05328	LT-α1/β2	S07	T8-f			γδ T cell	0.674273	2.05574	LIGHT	S02	None			Treg	3.63696	-0.427566	C5a	S01	None			NK cell	1.51057	3.44203	IL-22	S02	None			pDC	-0.753631
B cell	0.851915	0.985835	LIF	S02	None			CD4+ T cell	0.623764	2.74493	IL-9	S02	None			CD8+ T cell	2.03812	-0.535466	IL-13	S01	None			γδ T cell	1.27772	2.91349	LIF	S02	None			Treg	-2.68405	1.9941	LIGHT	S02	None			NK cell	0.659039	-2.50748	IL-13	S01	None			pDC	1.05834
B cell	1.95206	-0.0243073	LIF	S02	None			CD4+ T cell	-1.33562	0.67209	IL-17A	S04	None			CD8+ T cell	0.195606	3.94695	OSM	S03	None			γδ T cell	-0.710862	2.86174	PSPN	S02	None			Treg	2.07309	0.590774	PBS	S05	Treg-b			NK cell	2.23984	3.76997	IL-22	S02	None			pDC	0.258788
B cell	0.615073	-0.690508	LIF	S02	None			CD4+ T cell	4.53264	0.366536	HGF	S05	T4-a			CD8+ T cell	-1.7746	1.91485	TSLP	S07	T8-f			γδ T cell	2.45021	-3.53008	PSPN	S05	None			Treg	-2.45029	-2.51071	LIF	S04	None			NK cell	-2.44532	-1.69603	IL-21	S05	None			pDC	1.58679
B cell	0.950773	-1.33233	LIF	S01	None			CD4+ T cell	-1.82759	-0.0476902	PRL	S04	None			CD8+ T cell	-2.65549	1.08466	IL-18	S08	T8-e			γδ T cell	-1.4694	2.21995	VEGF	S04	None			Treg	2.60282	1.61055	IL-18	S05	Treg-b			NK cell	0.8396	4.35642	IL-21	S02	None			pDC	-2.02725
B cell	0.622384	-0.879903	M-CSF	S02	None			CD4+ T cell	-2.84081	0.0980118	IL-30	S02	None			CD8+ T cell	-1.60214	1.61159	IL-6	S03	None			γδ T cell	-0.535087	3.22796	SCF	S02	None			Treg	2.27682	1.58857	IL-15	S08	None			NK cell	2.5381	2.91525	IL-21	S02	None			pDC	1.27304
B cell	1.5038	2.426	LIGHT	S02	None			CD4+ T cell	0.0544402	0.687584	CD40L	S01	None			CD8+ T cell	-2.71442	0.762664	IL-15	S07	T8-f			γδ T cell	-1.61411	2.88413	SCF	S04	None			Treg	0.901592	-2.03633	IFN-λ2	S01	None			NK cell	2.89227	-2.02147	IL-22	S03	None			pDC	2.06664
B cell	0.170259	1.81522	PBS	S04	None			CD4+ T cell	-3.0501	-0.170799	IL-33	S02	None			CD8+ T cell	-2.16162	1.31638	CD27L	S08	T8-e			γδ T cell	1.60561	1.99704	PSPN	S02	None			Treg	1.15376	-1.47705	PBS	S01	None			NK cell	-1.12271	-1.16333	IL-13	S05	None			pDC	0.772261
B cell	-3.4919	2.91866	LIF	S05	B-a			CD4+ T cell	-1.65919	1.82844	FGF-β	S03	None			CD8+ T cell	0.757142	3.67346	TPO	S03	None			γδ T cell	2.1163	-3.01601	PSPN	S05	None			Treg	-1.66488	1.88059	IL-34	S03	None			NK cell	-2.91874	-0.911495	IL-7	S05	None			pDC	-0.09527
B cell	1.60453	1.01968	LIGHT	S04	None			CD4+ T cell	-0.982158	1.0952	IFN-λ2	S04	None			CD8+ T cell	3.44483	3.06743	PRL	S04	T8-b			γδ T cell	0.420176	3.14368	LIF	S02	None			Treg	-0.962678	-1.49754	FGF-β	S02	None			NK cell	-2.34703	0.309127	IL-21	S05	None			pDC	1.10437
B cell	0.768671	-3.17309	LIF	S03	None			CD4+ T cell	-3.69755	0.611595	M-CSF	S02	None			CD8+ T cell	2.24925	2.5601	IL-19	S03	None			γδ T cell	1.86585	1.36855	M-CSF	S02	None			Treg	2.38618	-1.62593	IL-31	S01	None			NK cell	2.05427	2.13725	IL-9	S02	None			pDC	0.85813
B cell	2.549	-3.57085	LIF	S03	None			CD4+ T cell	-1.29916	1.80795	IL-19	S03	None			CD8+ T cell	-0.541278	-1.54285	IL-17C	S02	None			γδ T cell	1.40158	1.86385	LIF	S02	None			Treg	0.399934	-0.808157	OSM	S02	None			NK cell	2.11393	2.82493	IL-22	S02	None			pDC	3.76118
B cell	0.481026	1.19298	PSPN	S01	None			CD4+ T cell	5.76795	-1.07497	IFN-β	S08	T4-a			CD8+ T cell	2.33253	-0.0142521	Noggin	S01	None			γδ T cell	1.21283	2.78035	SCF	S02	None			Treg	4.4738	-1.6501	IL-20	S01	None			NK cell	-3.20679	-0.358995	IL-11	S05	None			pDC	-4.3105
B cell	-0.340976	0.982171	PBS	S04	None			CD4+ T cell	2.24241	1.50155	IL-17B	S01	None			CD8+ T cell	2.27637	0.062777	TPO	S01	None			γδ T cell	1.21769	2.08013	M-CSF	S02	None			Treg	1.00855	0.630786	TSLP	S08	None			NK cell	0.559647	-2.75505	IL-22	S04	None			pDC	-5.1299
B cell	1.1513	1.41785	M-CSF	S04	None			CD4+ T cell	-2.47404	-0.661541	IL-11	S02	None			CD8+ T cell	2.46614	-0.300456	IL-20	S01	None			γδ T cell	1.4694	1.45641	LIF	S02	None			Treg	0.79618	-0.876808	CD27L	S02	None			NK cell	3.2982	-0.354527	IL-9	S03	None			pDC	2.63324
B cell	-0.117169	2.18786	LIF	S04	None			CD4+ T cell	5.3751	-0.585878	IL-20	S05	T4-a			CD8+ T cell	1.71221	-1.15422	IL-13	S01	None			γδ T cell	1.03515	1.56512	LIF	S02	None			Treg	3.3343	0.540095	IL-17F	S05	Treg-b			NK cell	0.100132	-1.83509	IL-7	S01	None			pDC	2.14791
B cell	0.694501	0.105749	LIF	S02	None			CD4+ T cell	-2.6013	1.78587	GITRL	S03	None			CD8+ T cell	2.08063	-1.56508	NP	S01	None			γδ T cell	-0.704049	3.07267	M-CSF	S02	None			Treg	1.3852	0.2007	IFN-κ	S05	Treg-b			NK cell	2.19153	3.40382	IL-11	S02	None			pDC	1.91473
B cell	1.33576	-0.687278	LIF	S02	None			CD4+ T cell	0.579386	-2.59828	IL-4	S10	T4-f			CD8+ T cell	0.963654	-3.3354	IL-1Ra	S01	None			γδ T cell	1.99975	-1.0607	LIGHT	S01	None			Treg	0.257206	-1.19366	C3a	S02	None			NK cell	-1.11431	-3.13384	IL-21	S04	None			pDC	-1.77391
B cell	1.62876	2.38056	LIGHT	S04	None			CD4+ T cell	-1.59929	1.84537	AdipoQ	S03	None			CD8+ T cell	0.809453	-1.10982	ADSF	S02	None			γδ T cell	1.13116	1.02444	LIF	S01	None			Treg	3.7675	-0.0206874	IL-15	S01	None			NK cell	0.305658	-3.13139	IL-13	S01	None			pDC	-1.02899
B cell	0.93445	-3.20305	M-CSF	S03	None			CD4+ T cell	-1.80759	0.71085	OX40L	S02	None			CD8+ T cell	-0.213973	-1.51438	IL-17C	S01	None			γδ T cell	3.31298	1.49356	PSPN	S01	None			Treg	-3.66452	-0.235118	IL-17B	S03	None			NK cell	2.82958	-3.07666	IL-9	S03	None			pDC	2.73606
B cell	-0.242442	-3.02336	LIGHT	S01	None			CD4+ T cell	-3.58506	0.805837	IL-36Ra	S02	None			CD8+ T cell	1.59133	-0.876923	IL-19	S01	None			γδ T cell	-2.33769	1.97538	LIF	S04	None			Treg	-2.27557	2.91873	Leptin	S03	None			NK cell	1.98456	3.93355	IL-22	S02	None			pDC	0.143025
B cell	0.284538	-1.92149	PSPN	S02	None			CD4+ T cell	2.61824	-0.547784	CT-1	S01	None			CD8+ T cell	1.6057	-1.74141	TGF-β1	S01	None			γδ T cell	-0.00761861	3.16997	LIGHT	S02	None			Treg	3.90074	-1.58634	FasL	S01	None			NK cell	0.444717	-0.850789	IL-9	S01	None			pDC	0.864851
B cell	-1.17904	-2.53641	SCF	S02	None			CD4+ T cell	-2.61391	0.171852	GDNF	S02	None			CD8+ T cell	0.657451	3.57046	PRL	S03	None			γδ T cell	-0.360078	0.27616	LIF	S03	None			Treg	-1.053	1.62219	BAFF	S03	None			NK cell	0.242731	-1.44722	IL-9	S01	None			pDC	0.83031
B cell	2.03888	2.26239	LIF	S04	None			CD4+ T cell	-0.251848	-3.7116	LIGHT	S07	T4-e			CD8+ T cell	-1.6164	-2.54624	IL-12	S04	T8-b			γδ T cell	-1.85574	2.83187	M-CSF	S04	None			Treg	1.86454	2.25965	TPO	S06	Treg-a			NK cell	0.496183	1.37329	IL-21	S01	None			pDC	1.3272
B cell	-0.0287953	-0.622526	LIF	S02	None			CD4+ T cell	-2.60479	1.55455	Decorin	S03	None			CD8+ T cell	0.63756	3.19959	IL-19	S03	None			γδ T cell	-2.60019	-1.57017	LIGHT	S04	None			Treg	3.37364	1.07002	IL-18	S05	Treg-b			NK cell	0.874246	0.188274	IL-21	S01	None			pDC	-1.25796
B cell	-0.446446	-0.740908	LIF	S02	None			CD4+ T cell	5.92619	-0.883759	IL-3	S05	T4-a			CD8+ T cell	1.34307	-0.48723	IL-5	S01	None			γδ T cell	2.90253	1.85645	VEGF	S01	None			Treg	0.638926	0.186369	IL-27	S08	None			NK cell	-0.691485	-1.12779	IL-13	S01	None			pDC	1.41688
B cell	-2.04885	0.999048	LIGHT	S05	B-a			CD4+ T cell	-2.70122	1.72423	APRIL	S03	None			CD8+ T cell	0.0920051	4.19846	IL-30	S03	None			γδ T cell	-0.505213	1.7613	LIF	S02	None			Treg	-3.95994	-2.73751	IGF-1	S07	Treg-d			NK cell	-3.30328	-0.915749	IL-13	S05	None			pDC	-4.18212
B cell	0.551647	-1.33051	LIGHT	S01	None			CD4+ T cell	-1.22643	1.10834	PBS	S01	None			CD8+ T cell	-1.41641	-2.14488	IL-12	S04	T8-b			γδ T cell	0.349211	-0.946675	LIF	S03	None			Treg	1.98398	0.77027	OX40L	S05	Treg-b			NK cell	0.570935	0.61649	IL-22	S01	None			pDC	-4.37818
B cell	0.975897	3.85063	LIF	S03	None			CD4+ T cell	-0.652714	-0.56377	PRL	S04	None			CD8+ T cell	-4.76224	-3.67563	IFN-α1	S09	T8-a			γδ T cell	1.59501	1.25549	SCF	S02	None			Treg	-3.42986	1.15831	IL-21	S03	None			NK cell	1.735	-1.99888	IL-13	S01	None			pDC	2.32522
B cell	-0.501785	-2.18005	PBS	S02	None			CD4+ T cell	1.40658	-1.10994	FLT3L	S01	None			CD8+ T cell	1.0544	-0.647441	PSPN	S02	None			γδ T cell	2.40819	0.605287	LIF	S01	None			Treg	-2.75005	2.46823	IL-36Ra	S03	None			NK cell	-0.663176	3.21852	IL-7	S09	None			pDC	0.709123
B cell	0.144002	4.54509	SCF	S07	B-e			CD4+ T cell	-1.18902	-2.12435	FasL	S03	None			CD8+ T cell	-0.902636	0.269572	TNF-α	S02	None			γδ T cell	-1.93705	-3.53522	LIF	S06	Tgd-a			Treg	0.203255	-1.2256	PBS	S02	None			NK cell	1.12617	3.31832	IL-21	S02	None			pDC	-4.41808
B cell	-0.471215	-0.805755	PSPN	S01	None			CD4+ T cell	2.88165	-1.26229	IL-34	S01	None			CD8+ T cell	0.0674389	-2.27374	G-CSF	S01	None			γδ T cell	-3.34115	0.75986	LIGHT	S04	None			Treg	-1.37405	3.38114	IL-7	S03	None			NK cell	-3.63941	-1.8683	IL-21	S05	None			pDC	2.6702
B cell	1.64603	-0.104741	M-CSF	S02	None			CD4+ T cell	-0.1951	-2.79164	CD30L	S01	None			CD8+ T cell	-1.88096	0.51929	IL-11	S07	T8-f			γδ T cell	2.42196	2.23695	VEGF	S02	None			Treg	-1.75248	1.53831	IL-12	S10	None			NK cell	1.37402	2.69497	IL-13	S02	None			pDC	1.12317
B cell	2.57468	-0.50249	LIF	S02	None			CD4+ T cell	-3.01737	1.61725	C5a	S03	None			CD8+ T cell	3.40761	3.53827	CD27L	S12	None			γδ T cell	3.02419	0.860726	LIGHT	S01	None			Treg	0.518355	-0.547499	IL-27	S08	None			NK cell	2.55448	-0.471772	IL-22	S03	None			pDC	1.71756
B cell	1.04026	2.80677	LIF	S04	None			CD4+ T cell	3.5494	-0.203261	IGF-1	S01	None			CD8+ T cell	0.955738	1.6976	IL-36Ra	S03	None			γδ T cell	1.28193	0.0643407	M-CSF	S01	None			Treg	-2.6752	2.32136	PSPN	S03	None			NK cell	1.72207	4.0125	IL-22	S02	None			pDC	-1.31858
B cell	-0.561437	-2.85028	VEGF	S02	None			CD4+ T cell	1.08954	2.63254	IGF-1	S03	None			CD8+ T cell	2.46654	0.836755	IL-36Ra	S01	None			γδ T cell	-2.30466	2.91767	LIF	S04	None			Treg	-4.87806	-1.63419	IL-1α	S07	Treg-d			NK cell	0.065843	2.90747	IL-7	S02	None			pDC	-3.06814
B cell	0.150007	0.429634	PSPN	S02	None			CD4+ T cell	-1.72813	-0.143033	PBS	S04	None			CD8+ T cell	1.38824	5.05081	IL-6	S05	None			γδ T cell	0.429513	1.2795	LIGHT	S01	None			Treg	-0.55616	-2.21088	IL-6	S02	None			NK cell	0.178198	-0.314716	IL-21	S01	None			pDC	0.266325
B cell	0.355941	-0.774587	SCF	S02	None			CD4+ T cell	4.61613	-0.308826	IL-33	S05	T4-a			CD8+ T cell	-4.19819	-3.35955	IFN-β	S09	T8-a			γδ T cell	2.72827	0.53299	SCF	S01	None			Treg	-0.769908	0.859869	C5a	S05	Treg-b			NK cell	0.437766	-0.388634	IL-11	S01	None			pDC	-0.462297
B cell	1.27878	2.13335	SCF	S02	None			CD4+ T cell	-2.57154	2.16804	AdipoQ	S02	None			CD8+ T cell	0.596349	-1.58406	CD27L	S01	None			γδ T cell	0.456704	2.16824	LIF	S02	None			Treg	-0.312887	-1.34532	IFN-ε	S02	None			NK cell	-0.187045	-3.37906	IL-11	S04	None			pDC	-0.207633
B cell	1.79809	0.358533	LIF	S02	None			CD4+ T cell	-2.42503	0.0234528	PSPN	S02	None			CD8+ T cell	-4.51686	-3.20642	IFN-α1	S09	T8-a			γδ T cell	2.03747	-2.71545	PSPN	S05	None			Treg	4.03344	-0.798884	TNF-α	S08	None			NK cell	-4.50626	3.02792	IL-21	S06	NK-a			pDC	3.42925
B cell	-3.82601	1.51971	LIF	S05	B-a			CD4+ T cell	0.320826	-0.313013	IL-24	S01	None			CD8+ T cell	0.227185	-0.539811	VEGF	S02	None			γδ T cell	0.269695	0.108763	LIGHT	S03	None			Treg	1.30474	-0.292258	CD30L	S08	None			NK cell	1.04539	0.362061	IL-22	S01	None			pDC	1.91205
B cell	-0.622174	1.94231	LIGHT	S04	None			CD4+ T cell	1.09752	0.927433	IFN-λ2	S01	None			CD8+ T cell	1.83532	-0.611024	OX40L	S01	None			γδ T cell	-2.05105	1.87676	PBS	S04	None			Treg	-3.74979	-1.31147	IL-19	S04	None			NK cell	1.52153	2.34234	IL-11	S02	None			pDC	3.38116
B cell	1.82488	4.18196	LIGHT	S02	None			CD4+ T cell	-1.09696	0.686058	IL-21	S04	None			CD8+ T cell	-2.11082	-0.722122	RANKL	S04	T8-b			γδ T cell	0.718048	3.13177	VEGF	S02	None			Treg	0.665737	-1.40105	EGF	S05	Treg-b			NK cell	1.7444	-0.217389	IL-11	S03	None			pDC	1.76834
B cell	0.953145	-3.06499	LIGHT	S03	None			CD4+ T cell	3.37614	-1.79655	IL-2	S06	T4-b			CD8+ T cell	-0.154356	2.65129	IL-1α	S03	None			γδ T cell	-0.0529689	1.60075	LIF	S03	None			Treg	4.45388	-1.53767	IL-1Ra	S01	None			NK cell	1.34893	4.48745	IL-21	S02	None			pDC	0.947023
B cell	3.31386	-1.51472	PBS	S03	None			CD4+ T cell	-1.7912	0.291045	IGF-1	S02	None			CD8+ T cell	-2.2968	-2.67629	Noggin	S04	T8-b			γδ T cell	1.21473	-0.246394	LIF	S01	None			Treg	2.75695	0.880283	IL-17C	S05	Treg-b			NK cell	-1.32898	-2.13385	IL-11	S04	None			pDC	-0.614911
B cell	-2.17862	-0.822659	VEGF	S05	B-a			CD4+ T cell	-0.848404	-2.92049	NP	S07	T4-e			CD8+ T cell	3.29729	2.0926	PBS	S11	None			γδ T cell	-1.72168	2.81252	LIF	S02	None			Treg	-1.76347	2.67992	PBS	S03	None			NK cell	0.147921	-3.41513	IL-21	S04	None			pDC	-2.68191
B cell	1.30841	-1.828	LIGHT	S02	None			CD4+ T cell	-2.1905	0.210601	PRL	S02	None			CD8+ T cell	-0.488701	0.666024	IL-20	S02	None			γδ T cell	2.18995	0.375076	LIGHT	S01	None			Treg	-1.07549	-1.04374	PBS	S02	None			NK cell	0.618429	-2.51105	IL-9	S04	None			pDC	4.09415
B cell	1.35118	-2.28424	SCF	S02	None			CD4+ T cell	-3.6947	1.44115	LIF	S02	None			CD8+ T cell	-3.76798	-2.38713	IFN-κ	S06	T8-a			γδ T cell	1.59888	2.97061	PSPN	S02	None			Treg	-4.00346	-2.05217	CD27L	S07	Treg-d			NK cell	0.453462	0.654128	IL-13	S01	None			pDC	-0.126231
B cell	-0.101975	3.05265	PBS	S04	None			CD4+ T cell	4.80042	-0.485037	IFN-β	S05	T4-a			CD8+ T cell	-2.33871	-0.259622	IL-18	S04	T8-b			γδ T cell	0.20642	2.62198	LIF	S02	None			Treg	-1.35995	-0.707236	GDNF	S02	None			NK cell	-0.655989	4.18003	IL-11	S06	NK-a			pDC	2.95321
B cell	1.44684	-1.39188	M-CSF	S01	None			CD4+ T cell	2.07642	-0.289192	IL-17E	S01	None			CD8+ T cell	0.850665	-1.2833	Leptin	S01	None			γδ T cell	-1.39569	-4.13695	PSPN	S06	Tgd-a			Treg	2.05948	3.92866	IL-36α	S06	Treg-a			NK cell	0.622643	4.12076	IL-7	S02	None			pDC	2.13908
B cell	0.794117	1.80046	LIF	S04	None			CD4+ T cell	-3.55898	0.0273452	NP	S02	None			CD8+ T cell	1.61018	0.0388203	GITRL	S01	None			γδ T cell	-2.02492	-0.418918	LIGHT	S03	None			Treg	-2.20029	3.62287	4-1BBL	S03	None			NK cell	1.12129	-1.59202	IL-7	S01	None			pDC	-1.66644
B cell	2.3956	-1.35375	SCF	S03	None			CD4+ T cell	1.00459	1.20574	OSM	S01	None			CD8+ T cell	-2.69804	2.23859	IL-36α	S08	T8-e			γδ T cell	0.802664	0.898344	LIF	S03	None			Treg	-0.239002	-1.9133	IL-1Ra	S02	None			NK cell	-4.04153	-1.69771	IL-7	S07	NK-e			pDC	1.87496
B cell	2.4021	-0.678586	LIGHT	S02	None			CD4+ T cell	-1.4837	0.998341	IL-19	S02	None			CD8+ T cell	2.5338	-0.408866	LIGHT	S01	None			γδ T cell	-1.52465	0.832717	LIGHT	S04	None			Treg	1.64682	-2.5386	TWEAK	S01	None			NK cell	-1.00736	-2.00482	IL-21	S04	None			pDC	2.16395
B cell	1.98109	-0.144159	LIGHT	S02	None			CD4+ T cell	-3.63543	-0.505237	VEGF	S02	None			CD8+ T cell	2.35284	-0.117197	APRIL	S01	None			γδ T cell	-2.30845	2.96333	LIF	S04	None			Treg	0.616835	-1.10299	IFN-γ	S02	None			NK cell	0.455786	-1.69779	IL-9	S01	None			pDC	0.892115
B cell	-2.40603	-0.076874	LIGHT	S05	B-a			CD4+ T cell	-2.06359	1.53887	PRL	S03	None			CD8+ T cell	-4.10752	0.662239	IL-1α	S10	T8-c			γδ T cell	1.69459	1.39108	LIF	S01	None			Treg	-2.17778	3.06957	IL-17A	S03	None			NK cell	-3.29832	-0.721125	IL-7	S05	None			pDC	2.218
B cell	1.74019	0.310136	SCF	S02	None			CD4+ T cell	-0.773621	0.0823646	IL-17F	S01	None			CD8+ T cell	1.46738	3.15023	PBS	S05	None			γδ T cell	2.12482	-3.10372	PSPN	S05	None			Treg	2.37713	-0.0926855	PBS	S01	None			NK cell	-0.192298	3.48725	IL-7	S02	None			pDC	2.02845
B cell	0.886084	2.81476	SCF	S04	None			CD4+ T cell	-0.713973	0.859221	PSPN	S04	None			CD8+ T cell	2.09595	0.456321	LIF	S01	None			γδ T cell	-4.34853	1.65112	LIGHT	S09	Tgd-d			Treg	-2.75337	-0.273816	Leptin	S03	None			NK cell	-3.09243	-0.124718	IL-7	S05	None			pDC	0.501742
B cell	0.818961	-0.80115	LIF	S02	None			CD4+ T cell	-1.76965	-0.649635	PBS	S04	None			CD8+ T cell	-2.61224	0.246537	TL1A	S04	T8-b			γδ T cell	1.60266	0.167897	LIF	S01	None			Treg	4.3678	-1.56365	IL-24	S01	None			NK cell	-0.565218	-0.53636	IL-7	S01	None			pDC	1.8749
B cell	1.8516	-0.0607125	LIF	S02	None			CD4+ T cell	-2.14861	2.05765	IL-9	S03	None			CD8+ T cell	-0.991032	0.297296	IL-31	S02	None			γδ T cell	1.27773	2.49994	LIF	S02	None			Treg	-2.46895	2.39997	BAFF	S03	None			NK cell	-1.20645	-2.62569	IL-7	S04	None			pDC	2.33568
B cell	0.814876	1.62021	LIF	S02	None			CD4+ T cell	-0.526484	-0.927342	IL-34	S04	None			CD8+ T cell	-0.444791	3.61909	IL-30	S03	None			γδ T cell	1.46442	1.6337	LIF	S01	None			Treg	-5.4323	0.431666	IL-1α	S09	Treg-c			NK cell	1.52577	-1.80285	IL-11	S01	None			pDC	-0.764863
B cell	2.80243	-2.61254	SCF	S03	None			CD4+ T cell	-0.209172	-2.40282	GDNF	S04	None			CD8+ T cell	0.931803	0.206622	IL-10	S02	None			γδ T cell	0.355315	0.845419	M-CSF	S03	None			Treg	-2.79673	1.37625	IL-36Ra	S03	None			NK cell	0.795983	-2.82348	IL-11	S04	None			pDC	-0.803241
B cell	0.377606	-0.536567	LIF	S02	None			CD4+ T cell	-0.198511	-2.7479	Leptin	S04	None			CD8+ T cell	-1.85859	2.49165	C3a	S03	None			γδ T cell	2.10702	-3.61095	VEGF	S05	None			Treg	-1.9994	1.81936	OSM	S03	None			NK cell	0.600635	0.6804	IL-22	S01	None			pDC	1.15014
B cell	0.305415	-0.344438	PBS	S02	None			CD4+ T cell	-1.63632	2.83256	IL-11	S03	None			CD8+ T cell	-1.27417	-2.43834	IL-18	S04	T8-b			γδ T cell	1.87632	1.34863	LIF	S01	None			Treg	-1.02272	-0.751899	FasL	S02	None			NK cell	-2.54158	-2.79244	IL-13	S04	None			pDC	1.79801
B cell	3.1587	-1.39344	VEGF	S03	None			CD4+ T cell	-0.612507	1.09895	TRAIL	S01	None			CD8+ T cell	1.25857	2.84364	IFN-λ2	S03	None			γδ T cell	-0.302657	1.11239	LIGHT	S02	None			Treg	-0.602008	0.518451	FasL	S02	None			NK cell	-0.284004	-2.83103	IL-22	S04	None			pDC	1.09517
B cell	-0.711498	-2.03224	M-CSF	S02	None			CD4+ T cell	0.0359043	-2.39333	IL-36Ra	S04	None			CD8+ T cell	1.65111	-2.0931	CD30L	S01	None			γδ T cell	1.8415	-0.24542	LIGHT	S01	None			Treg	1.43722	3.96379	NP	S06	Treg-a			NK cell	-0.201601	-2.7713	IL-11	S04	None			pDC	2.48039
B cell	2.5654	0.808535	LIF	S04	None			CD4+ T cell	2.01685	-2.79136	TNF-α	S01	None			CD8+ T cell	-3.00523	-0.262781	IL-18	S04	T8-b			γδ T cell	3.21327	-1.39594	VEGF	S01	None			Treg	0.0796152	0.238752	IL-34	S02	None			NK cell	0.795233	-0.135424	IL-11	S01	None			pDC	1.44961
B cell	2.13683	-0.895554	LIF	S02	None			CD4+ T cell	2.60239	-2.95671	IL-1α	S09	T4-c			CD8+ T cell	0.363326	-0.45108	ADSF	S02	None			γδ T cell	1.74398	2.55741	VEGF	S02	None			Treg	-4.52288	-1.73023	TL1A	S07	Treg-d			NK cell	-2.21891	3.58836	IL-9	S06	NK-a			pDC	0.996662
B cell	1.34088	-2.07445	VEGF	S02	None			CD4+ T cell	1.8881	-1.54946	IL-33	S06	T4-b			CD8+ T cell	2.07248	-2.02029	LT-α2/β1	S01	None			γδ T cell	-1.92597	2.58799	SCF	S04	None			Treg	-3.086	-0.974573	IL-18	S04	None			NK cell	2.73515	-0.437857	IL-22	S03	None			pDC	-3.62854
B cell	-0.386356	3.98282	LIF	S07	B-e			CD4+ T cell	-0.923213	0.0127464	PRL	S04	None			CD8+ T cell	-2.3598	-0.0144365	PBS	S07	T8-f			γδ T cell	-0.722802	3.25134	LIGHT	S02	None			Treg	3.59484	-1.63055	IL-22	S01	None			NK cell	1.03339	0.435565	IL-11	S01	None			pDC	-3.1608
B cell	1.82143	-1.1518	PBS	S02	None			CD4+ T cell	2.47895	-0.860596	IL-18	S01	None			CD8+ T cell	3.50352	3.32277	IL-Y	S12	None			γδ T cell	3.39541	0.542568	VEGF	S01	None			Treg	-1.8176	-1.75606	4-1BBL	S02	None			NK cell	1.11577	1.56927	IL-13	S01	None			pDC	1.55186
B cell	3.25744	-0.476814	PSPN	S02	None			CD4+ T cell	-2.43585	0.871618	PSPN	S02	None			CD8+ T cell	0.855822	-3.23531	PBS	S01	None			γδ T cell	2.83157	0.108965	M-CSF	S01	None			Treg	4.66915	-0.509971	G-CSF	S01	None			NK cell	-2.5793	2.68817	IL-22	S06	NK-a			pDC	-1.22863
B cell	0.652363	4.24143	LIF	S07	B-e			CD4+ T cell	5.60556	-0.344608	EGF	S05	T4-a			CD8+ T cell	0.764436	-2.65847	LT-α2/β1	S01	None			γδ T cell	-4.79598	0.974115	M-CSF	S04	None			Treg	1.83442	-0.864355	IL-6	S05	Treg-b			NK cell	2.06675	3.78429	IL-11	S02	None			pDC	2.52052
B cell	0.0286848	-2.64737	SCF	S03	None			CD4+ T cell	0.0712323	-2.2325	AdipoQ	S01	None			CD8+ T cell	1.5551	-0.178691	PBS	S02	None			γδ T cell	1.55371	2.76893	LIF	S02	None			Treg	2.3017	0.516676	OX40L	S08	None			NK cell	-2.73572	0.659869	IL-9	S05	None			pDC	0.604894
B cell	-4.4062	0.519115	PSPN	S05	B-a			CD4+ T cell	0.361671	0.237111	PRL	S01	None			CD8+ T cell	-0.0477347	-0.120076	IL-19	S02	None			γδ T cell	1.31113	2.85092	LIF	S02	None			Treg	-0.398253	1.90136	CD27L	S03	None			NK cell	0.377558	-1.34124	IL-7	S01	None			pDC	0.124623
B cell	-4.75764	0.88131	LIF	S05	B-a			CD4+ T cell	-0.357234	-0.317791	IL-17B	S04	None			CD8+ T cell	1.89741	-0.856174	IL-22	S01	None			γδ T cell	2.14015	0.0959334	LIF	S01	None			Treg	3.46077	-0.292257	PSPN	S01	None			NK cell	-0.223784	-4.08598	IL-7	S04	None			pDC	2.27682
B cell	0.852866	1.8285	SCF	S04	None			CD4+ T cell	-3.32168	-0.320799	PBS	S02	None			CD8+ T cell	1.24681	0.379072	PBS	S02	None			γδ T cell	1.60149	0.905319	LIF	S01	None			Treg	-0.0728676	-0.850893	IL-13	S02	None			NK cell	0.31208	-0.546169	IL-22	S01	None			pDC	1.23137
B cell	2.14402	-0.60705	SCF	S02	None			CD4+ T cell	-2.54418	1.93187	IFN-κ	S03	None			CD8+ T cell	-2.85257	-0.842056	IL-15	S04	T8-b			γδ T cell	-2.7965	2.35161	SCF	S04	None			Treg	-1.20898	1.62355	GITRL	S02	None			NK cell	1.77291	3.83864	IL-22	S02	None			pDC	3.18076
B cell	-0.581305	-0.855924	SCF	S02	None			CD4+ T cell	-2.79536	-0.355381	LIF	S02	None			CD8+ T cell	-1.30198	-2.55704	IL-3	S04	T8-b			γδ T cell	2.727	-3.04155	LIF	S05	None			Treg	-4.75737	-0.751919	IL-36α	S07	Treg-d			NK cell	-4.26393	0.188857	IL-7	S07	NK-e			pDC	-4.61316
B cell	2.55323	-0.20287	SCF	S02	None			CD4+ T cell	1.35002	1.65453	IL-19	S01	None			CD8+ T cell	2.2138	-2.48381	IL-22	S01	None			γδ T cell	1.00077	-0.966675	LIF	S03	None			Treg	-4.38474	-3.02096	IL-17D	S07	Treg-d			NK cell	0.843579	-2.22905	IL-9	S01	None			pDC	-4.75585
B cell	-0.28858	1.32938	M-CSF	S04	None			CD4+ T cell	-2.55691	0.0724887	FGF-β	S03	None			CD8+ T cell	3.02905	2.73651	IL-3	S11	None			γδ T cell	-1.74367	1.95457	SCF	S04	None			Treg	2.14195	-2.16933	PRL	S01	None			NK cell	0.43244	2.9575	IL-22	S02	None			pDC	1.29234
B cell	0.205402	0.1803	PBS	S02	None			CD4+ T cell	-0.722368	-2.66497	IL-20	S07	T4-e			CD8+ T cell	-3.89642	-2.87059	TL1A	S06	T8-a			γδ T cell	2.02572	0.991042	VEGF	S02	None			Treg	-1.16727	0.339242	GITRL	S02	None			NK cell	2.12761	-0.842115	IL-11	S01	None			pDC	0.319353
B cell	2.74707	-0.457557	SCF	S02	None			CD4+ T cell	0.950046	-0.557246	G-CSF	S01	None			CD8+ T cell	-1.57064	2.71685	FLT3L	S03	None			γδ T cell	-0.216251	1.84844	LIF	S02	None			Treg	-0.812716	-1.14721	FasL	S02	None			NK cell	1.04127	2.38764	IL-22	S02	None			pDC	-1.07968
B cell	-0.00999493	1.99069	LIF	S04	None			CD4+ T cell	-2.53476	-1.28349	IL-12	S02	None			CD8+ T cell	-4.1091	0.467867	IL-1β	S10	T8-c			γδ T cell	1.59183	2.83484	LIGHT	S02	None			Treg	-1.78774	0.512935	PBS	S03	None			NK cell	-1.60445	-3.55561	IL-21	S04	None			pDC	-0.196948
B cell	0.241	-3.63497	PSPN	S10	None			CD4+ T cell	-1.09725	2.31744	PBS	S03	None			CD8+ T cell	-0.424329	2.51514	IL-10	S03	None			γδ T cell	2.4257	0.203985	SCF	S01	None			Treg	-2.94318	-2.63455	IL-27	S04	None			NK cell	0.311879	-2.55657	IL-11	S01	None			pDC	0.909551
B cell	1.87634	-2.0357	PSPN	S02	None			CD4+ T cell	2.12294	-3.49311	IL-1β	S09	T4-c			CD8+ T cell	-2.67793	-3.60257	IFN-γ	S06	T8-a			γδ T cell	-0.430047	-2.32967	M-CSF	S01	None			Treg	1.37419	-0.00337776	IFN-λ2	S08	None			NK cell	-3.5162	0.854891	IL-7	S08	NK-f			pDC	1.9689
B cell	2.16776	-0.400199	VEGF	S02	None			CD4+ T cell	-2.30481	2.36551	LIGHT	S03	None			CD8+ T cell	3.29293	-1.12403	APRIL	S01	None			γδ T cell	-2.04204	2.21536	LIGHT	S02	None			Treg	4.01765	1.03333	IL-3	S01	None			NK cell	1.89386	-0.68763	IL-22	S01	None			pDC	-2.15229
B cell	-0.936531	-2.15359	LIF	S02	None			CD4+ T cell	1.79809	-3.54684	IGF-1	S09	T4-c			CD8+ T cell	-1.87119	-1.85938	ADSF	S03	None			γδ T cell	2.13329	2.36885	LIGHT	S02	None			Treg	-0.0170444	1.14916	RANKL	S01	None			NK cell	-3.68294	1.28631	IL-7	S09	None			pDC	1.14941
B cell	2.81404	-1.45613	LIF	S03	None			CD4+ T cell	-0.0608278	2.43925	IFN-λ2	S03	None			CD8+ T cell	-1.12704	2.99171	CT-1	S03	None			γδ T cell	0.134478	-2.24638	LIF	S03	None			Treg	-1.31847	-0.666488	IL-21	S02	None			NK cell	0.114134	-2.15844	IL-7	S01	None			pDC	0.418363
B cell	0.147708	0.617005	PSPN	S02	None			CD4+ T cell	-0.831288	0.314337	Noggin	S01	None			CD8+ T cell	2.23862	-0.120462	GITRL	S01	None			γδ T cell	1.39205	2.08196	PBS	S02	None			Treg	1.89467	-1.52398	AdipoQ	S01	None			NK cell	0.10326	-2.0008	IL-11	S01	None			pDC	0.213219
B cell	0.533673	3.78274	VEGF	S07	B-e			CD4+ T cell	2.37423	-3.32233	IL-1α	S09	T4-c			CD8+ T cell	1.20305	-1.90863	IL-30	S02	None			γδ T cell	0.0268293	2.63574	M-CSF	S02	None			Treg	3.1958	-1.75299	IL-17F	S01	None			NK cell	0.996569	1.51995	IL-22	S02	None			pDC	1.6356
B cell	1.68462	0.400678	VEGF	S02	None			CD4+ T cell	-1.56016	1.62318	FLT3L	S01	None			CD8+ T cell	-3.42937	-3.61932	APRIL	S06	T8-a			γδ T cell	1.7762	2.50916	PSPN	S02	None			Treg	-1.54651	-1.42604	IL-3	S02	None			NK cell	-3.37557	1.49358	IL-7	S09	None			pDC	-0.374986
B cell	0.780227	-1.86952	SCF	S01	None			CD4+ T cell	-2.449	-0.895579	G-CSF	S02	None			CD8+ T cell	-1.63929	-1.79383	TNF-α	S04	T8-b			γδ T cell	-0.891249	1.50348	LIF	S02	None			Treg	2.00384	3.31569	IL-1α	S05	Treg-b			NK cell	-3.17278	3.55611	IL-11	S06	NK-a			pDC	0.98617
B cell	0.561765	3.3898	M-CSF	S04	None			CD4+ T cell	4.18155	-0.275036	IL-19	S02	None			CD8+ T cell	1.45986	-2.49544	PRL	S01	None			γδ T cell	3.15502	-0.990312	PSPN	S01	None			Treg	-1.13215	-1.16231	IL-17B	S02	None			NK cell	0.75957	0.699121	IL-21	S01	None			pDC	-0.0482536
B cell	0.312419	4.63846	LIGHT	S07	B-e			CD4+ T cell	-2.44381	2.47154	FGF-β	S03	None			CD8+ T cell	-1.4382	-3.69413	IL-7	S04	T8-b			γδ T cell	1.96669	2.03818	PSPN	S01	None			Treg	2.6748	-1.23718	IL-17F	S01	None			NK cell	2.53506	-0.643339	IL-22	S03	None			pDC	3.67303
B cell	2.14902	0.060524	M-CSF	S02	None			CD4+ T cell	1.08677	1.9422	AdipoQ	S01	None			CD8+ T cell	-2.87853	1.52442	PBS	S10	T8-c			γδ T cell	0.36735	0.220062	LIF	S03	None			Treg	1.91018	1.90396	IFN-λ2	S05	Treg-b			NK cell	-0.810892	-2.635	IL-21	S04	None			pDC	2.15994
B cell	2.35249	-0.382617	LIF	S02	None			CD4+ T cell	3.58316	-1.88016	IL-18	S06	T4-b			CD8+ T cell	-1.0162	3.72671	Leptin	S03	None			γδ T cell	-0.203041	1.34911	LIGHT	S03	None			Treg	3.14313	-1.8345	Noggin	S01	None			NK cell	-1.17762	-3.5434	IL-11	S04	None			pDC	2.61591
B cell	1.1557	3.03039	LIF	S04	None			CD4+ T cell	-0.473874	-0.315203	PBS	S01	None			CD8+ T cell	0.387199	1.92744	IL-27	S02	None			γδ T cell	1.13736	-1.69218	LIGHT	S02	None			Treg	-4.02019	-2.67263	IL-1Ra	S07	Treg-d			NK cell	-1.41632	-3.05614	IL-7	S04	None			pDC	3.19548
B cell	-4.42013	0.64876	SCF	S06	B-a			CD4+ T cell	2.89527	-1.5532	IL-12	S06	T4-b			CD8+ T cell	2.32336	4.49623	IL-27	S05	None			γδ T cell	3.03202	1.56614	SCF	S02	None			Treg	-1.94837	2.32306	CD30L	S03	None			NK cell	0.200867	-2.27985	IL-22	S01	None			pDC	-0.257345
B cell	1.01138	-0.584393	LIF	S02	None			CD4+ T cell	0.943723	-2.51898	IL-7	S10	T4-f			CD8+ T cell	2.51605	-1.74097	RANKL	S01	None			γδ T cell	1.11462	3.1738	PSPN	S02	None			Treg	-0.524713	-2.11569	PRL	S02	None			NK cell	-2.73747	0.294939	IL-11	S05	None			pDC	0.207436
B cell	-0.0466378	-2.56826	LIF	S02	None			CD4+ T cell	-1.19504	0.364621	C5a	S01	None			CD8+ T cell	-3.77294	-3.22988	IFN-β	S06	T8-a			γδ T cell	2.38198	2.52142	LIGHT	S02	None			Treg	3.29982	2.13722	IL-33	S01	None			NK cell	1.13389	4.21593	IL-9	S02	None			pDC	-2.1892
B cell	2.9564	-0.0315912	LIF	S02	None			CD4+ T cell	0.0775606	-2.6841	IL-5	S04	None			CD8+ T cell	-1.91876	-1.8394	IFN-γ	S04	T8-b			γδ T cell	-0.703755	-1.95549	LIF	S03	None			Treg	-2.9899	0.34556	LT-α2/β1	S03	None			NK cell	-3.7747	-0.781317	IL-11	S05	None			pDC	1.51865
B cell	0.462805	-2.49103	PSPN	S02	None			CD4+ T cell	2.79897	-1.54057	IL-34	S06	T4-b			CD8+ T cell	-3.85499	0.96384	IL-1β	S10	T8-c			γδ T cell	-1.52763	2.78522	M-CSF	S03	None			Treg	0.27633	-0.627233	G-CSF	S02	None			NK cell	2.86008	0.304773	IL-9	S03	None			pDC	0.49929
B cell	1.74084	0.194087	SCF	S02	None			CD4+ T cell	-1.01314	-0.862246	IL-17A	S04	None			CD8+ T cell	-1.16816	2.9934	PBS	S03	None			γδ T cell	1.9318	1.27547	PSPN	S01	None			Treg	0.424631	-2.13208	PBS	S02	None			NK cell	0.66993	0.757357	IL-13	S01	None			pDC	-3.77842
B cell	-0.119797	1.02851	LIF	S04	None			CD4+ T cell	-1.70068	-1.33024	TPO	S04	None			CD8+ T cell	-2.36036	-1.85579	IFN-γ	S04	T8-b			γδ T cell	1.73928	2.55056	LIGHT	S02	None			Treg	-2.60614	1.97559	PBS	S03	None			NK cell	-3.98685	0.304446	IL-7	S07	NK-e			pDC	0.76992
B cell	-1.15039	-1.40104	LIF	S01	None			CD4+ T cell	-1.65255	0.607741	FGF-β	S02	None			CD8+ T cell	2.41483	-1.21306	CT-1	S02	None			γδ T cell	0.110712	3.25412	LIF	S02	None			Treg	3.67952	-1.78168	EGF	S01	None			NK cell	0.0426063	-2.85726	IL-11	S01	None			pDC	0.929397
B cell	1.29398	3.94132	SCF	S07	B-e			CD4+ T cell	2.91709	-1.82266	IFN-γ	S06	T4-b			CD8+ T cell	-3.89076	0.142356	IL-1α	S10	T8-c			γδ T cell	0.219128	1.50669	PBS	S03	None			Treg	0.156499	-1.66271	PBS	S08	None			NK cell	1.32549	2.31188	IL-13	S02	None			pDC	-3.34773
B cell	0.623366	3.39673	LIF	S04	None			CD4+ T cell	1.99633	-1.54756	IFN-λ2	S01	None			CD8+ T cell	2.04508	4.2556	IL-17F	S05	None			γδ T cell	1.19158	-0.23692	PSPN	S01	None			Treg	4.36874	-1.04962	IGF-1	S01	None			NK cell	-1.64069	-0.963793	IL-11	S01	None			pDC	1.34964
B cell	2.2725	-1.41791	PSPN	S02	None			CD4+ T cell	-1.88157	0.345217	C5a	S03	None			CD8+ T cell	0.622288	4.07694	CD30L	S03	None			γδ T cell	2.0645	0.252145	LIF	S01	None			Treg	4.01985	0.60428	VEGF	S01	None			NK cell	0.135312	0.158996	IL-9	S01	None			pDC	1.72193
B cell	0.862011	4.30185	PBS	S07	B-e			CD4+ T cell	-0.413772	0.30932	IL-17B	S01	None			CD8+ T cell	1.36932	3.81949	IL-10	S03	None			γδ T cell	3.25376	-1.64159	LIF	S01	None			Treg	-0.82915	1.76122	PBS	S01	None			NK cell	0.636169	-1.74151	IL-11	S01	None			pDC	-1.49024
B cell	3.28907	-0.949286	PSPN	S02	None			CD4+ T cell	-3.63549	0.835609	IFN-λ2	S02	None			CD8+ T cell	2.43679	-1.46889	IL-Y	S01	None			γδ T cell	0.79989	0.276901	LIF	S03	None			Treg	-0.743182	-1.51289	BAFF	S02	None			NK cell	3.07456	0.27292	IL-22	S03	None			pDC	-0.627682
B cell	0.00733578	1.36245	M-CSF	S02	None			CD4+ T cell	4.58175	-0.242258	IFN-λ2	S05	T4-a			CD8+ T cell	-0.356421	-0.422775	IFN-λ2	S02	None			γδ T cell	2.35341	-2.05877	SCF	S02	None			Treg	-1.9284	-1.69329	LIGHT	S02	None			NK cell	1.29688	-3.25759	IL-9	S04	None			pDC	2.21173
B cell	0.293611	0.725938	LIF	S02	None			CD4+ T cell	1.00421	-0.188095	PBS	S01	None			CD8+ T cell	2.74922	-1.31764	FGF-β	S01	None			γδ T cell	1.05077	2.69619	LIF	S02	None			Treg	1.3372	3.64278	IL-5	S06	Treg-a			NK cell	-3.76297	3.6549	IL-7	S06	NK-a			pDC	2.03308
B cell	3.40045	-0.210468	LIF	S02	None			CD4+ T cell	-1.82094	-0.795721	IL-27	S02	None			CD8+ T cell	1.72377	3.98534	TWEAK	S05	None			γδ T cell	0.552127	2.24231	LIF	S02	None			Treg	2.22903	-2.75427	IL-17C	S01	None			NK cell	3.30289	-0.466208	IL-22	S03	None			pDC	2.09586
B cell	-0.719405	-2.22777	LIF	S02	None			CD4+ T cell	-2.16281	0.351816	IGF-1	S02	None			CD8+ T cell	0.311633	-0.328103	Leptin	S02	None			γδ T cell	1.5879	0.741326	LIF	S01	None			Treg	0.717625	-1.36643	PBS	S08	None			NK cell	0.901866	4.60972	IL-9	S02	None			pDC	3.20463
B cell	3.07962	-0.660948	LIF	S02	None			CD4+ T cell	-0.733856	0.33437	BAFF	S04	None			CD8+ T cell	1.19092	-0.87349	IL-22	S01	None			γδ T cell	1.9643	1.67417	LIF	S02	None			Treg	-3.35586	1.02091	PBS	S08	None			NK cell	-2.51484	-1.18209	IL-9	S05	None			pDC	-0.942894
B cell	-0.699031	0.102836	M-CSF	S02	None			CD4+ T cell	-3.00874	-0.731422	CD27L	S02	None			CD8+ T cell	0.680241	1.47566	IL-Y	S02	None			γδ T cell	-0.0232993	2.411	LIF	S02	None			Treg	-0.0739638	-0.460635	4-1BBL	S02	None			NK cell	-2.75812	-1.42992	IL-21	S05	None			pDC	3.32001
B cell	-0.78794	-2.53897	SCF	S02	None			CD4+ T cell	-0.125822	1.76666	IL-21	S03	None			CD8+ T cell	-2.50162	0.466659	IL-7	S02	None			γδ T cell	-1.03775	1.76183	LIF	S02	None			Treg	4.2764	-0.920583	4-1BBL	S01	None			NK cell	-1.4914	-1.44821	IL-13	S05	None			pDC	-2.91184
B cell	1.42503	4.0843	SCF	S04	None			CD4+ T cell	1.96764	-3.51863	IL-1α	S09	T4-c			CD8+ T cell	2.64709	-0.746702	PSPN	S01	None			γδ T cell	2.29719	2.04559	M-CSF	S02	None			Treg	-2.17897	-0.709398	PBS	S02	None			NK cell	-3.99441	-0.701206	IL-7	S07	NK-e			pDC	2.70344
B cell	0.521385	0.517838	LIF	S04	None			CD4+ T cell	-2.01689	1.66402	FLT3L	S03	None			CD8+ T cell	-1.1952	1.17288	IL-21	S07	T8-f			γδ T cell	1.73017	2.21605	SCF	S02	None			Treg	0.525522	-1.73976	IL-20	S02	None			NK cell	-2.59749	0.792704	IL-9	S05	None			pDC	-1.71828
B cell	1.45741	-1.32428	PSPN	S02	None			CD4+ T cell	5.84572	-0.768495	IFN-β	S08	T4-a			CD8+ T cell	-3.08326	2.67168	IL-36α	S08	T8-e			γδ T cell	-0.711635	2.42251	PSPN	S02	None			Treg	3.66041	-0.95265	IL-33	S01	None			NK cell	0.809579	-1.5633	IL-9	S01	None			pDC	-2.95317
B cell	2.60334	-2.6255	LIF	S03	None			CD4+ T cell	1.26461	-1.07276	IFN-λ2	S04	None			CD8+ T cell	1.47961	-0.147301	IL-34	S02	None			γδ T cell	3.7404	-1.71672	PSPN	S01	None			Treg	-0.80385	1.6106	IFN-κ	S10	None			NK cell	-4.81696	-0.914814	IL-7	S07	NK-e			pDC	1.49949
B cell	-0.281765	-2.556	LIF	S02	None			CD4+ T cell	-0.404673	-0.678245	IL-6	S04	None			CD8+ T cell	2.25884	-2.39416	TL1A	S01	None			γδ T cell	1.80265	1.33232	M-CSF	S01	None			Treg	2.6246	-0.161365	IL-13	S01	None			NK cell	0.203794	3.25572	IL-7	S09	None			pDC	1.55823
B cell	0.749931	3.49494	LIF	S04	None			CD4+ T cell	1.33614	1.47777	IL-11	S01	None			CD8+ T cell	2.18821	-1.53317	LIGHT	S01	None			γδ T cell	2.89699	-2.63764	LIGHT	S05	None			Treg	-1.02828	0.311071	IFN-γ	S02	None			NK cell	1.44775	-3.43133	IL-13	S04	None			pDC	0.887794
B cell	2.6306	0.355335	SCF	S04	None			CD4+ T cell	2.77443	-1.04855	IL-2	S06	T4-b			CD8+ T cell	1.60112	-1.60619	NP	S01	None			γδ T cell	3.93342	1.14149	LIF	S01	None			Treg	-3.12745	-1.25183	C5a	S04	None			NK cell	1.69529	-2.71671	IL-9	S01	None			pDC	3.23578
B cell	0.453063	-0.777001	LIF	S02	None			CD4+ T cell	3.4474	-0.177518	BAFF	S05	T4-a			CD8+ T cell	0.345515	0.560653	IL-36Ra	S02	None			γδ T cell	1.4946	2.77339	SCF	S02	None			Treg	2.44898	-2.27207	IL-21	S01	None			NK cell	2.36075	2.78635	IL-22	S02	None			pDC	-1.01841
B cell	2.31531	0.224795	SCF	S02	None			CD4+ T cell	-0.703148	-0.859245	IL-30	S04	None			CD8+ T cell	-0.941521	-0.630813	Leptin	S02	None			γδ T cell	-2.47038	1.49673	PBS	S04	None			Treg	-4.15998	-2.8145	IL-4	S07	Treg-d			NK cell	0.834923	4.09578	IL-21	S02	None			pDC	-2.0869
B cell	-0.418057	-1.96149	LIF	S02	None			CD4+ T cell	4.53232	-0.620478	IL-34	S04	None			CD8+ T cell	2.29447	-2.47765	GM-CSF	S01	None			γδ T cell	-0.505321	2.00203	M-CSF	S01	None			Treg	-2.68745	0.741075	IL-34	S02	None			NK cell	-2.34206	0.335708	IL-11	S05	None			pDC	2.46741
B cell	0.830906	-3.87561	LIF	S03	None			CD4+ T cell	4.31404	-0.855339	TNF-α	S05	T4-a			CD8+ T cell	-0.813547	0.686131	PSPN	S02	None			γδ T cell	1.23473	0.918681	LIF	S01	None			Treg	1.56806	-0.0694509	CT-1	S08	None			NK cell	-1.35726	-0.589242	IL-9	S05	None			pDC	2.55243
B cell	-5.69182	1.8262	M-CSF	S09	B-a			CD4+ T cell	0.0512606	-3.17925	IGF-1	S03	None			CD8+ T cell	1.38452	1.97217	PBS	S03	None			γδ T cell	1.14803	0.637967	LIGHT	S01	None			Treg	-4.49013	-2.13984	IL-9	S07	Treg-d			NK cell	-0.770904	-2.82663	IL-7	S04	None			pDC	0.68203
B cell	1.54685	1.68129	LIF	S04	None			CD4+ T cell	-2.23988	2.44243	PBS	S03	None			CD8+ T cell	-4.8394	-1.64541	IFN-α1	S06	T8-a			γδ T cell	-0.93479	-3.83382	SCF	S06	Tgd-a			Treg	1.92884	-0.265949	IL-1Ra	S05	Treg-b			NK cell	1.29449	3.34462	IL-13	S02	None			pDC	-4.41512
B cell	1.00031	0.0615552	LIF	S02	None			CD4+ T cell	-1.83404	0.506262	FasL	S02	None			CD8+ T cell	-2.90613	0.814638	HGF	S07	T8-f			γδ T cell	1.88883	1.37213	SCF	S01	None			Treg	3.72647	-0.313122	BAFF	S01	None			NK cell	1.64647	3.65074	IL-21	S02	None			pDC	3.33995
B cell	2.96287	-3.47757	SCF	S03	None			CD4+ T cell	0.988969	-0.358553	TWEAK	S01	None			CD8+ T cell	2.29382	-0.194091	Noggin	S01	None			γδ T cell	2.10985	1.0357	LIF	S01	None			Treg	4.25163	-1.47488	SCF	S01	None			NK cell	-4.73509	-1.58749	IL-9	S07	NK-e			pDC	2.31421
B cell	0.0971418	0.493983	LIF	S04	None			CD4+ T cell	5.63337	-0.484812	IFN-β	S08	T4-a			CD8+ T cell	-2.28091	1.20369	IL-7	S07	T8-f			γδ T cell	3.01427	0.974313	LIGHT	S01	None			Treg	-2.09151	-1.50029	TPO	S04	None			NK cell	-0.972332	-2.39333	IL-7	S04	None			pDC	-0.80983
B cell	0.763695	-0.74257	PSPN	S02	None			CD4+ T cell	0.302601	-0.281907	SCF	S01	None			CD8+ T cell	-1.91064	0.474413	IL-4	S07	T8-f			γδ T cell	2.96027	1.75494	LIF	S01	None			Treg	-1.91947	2.33828	IL-Y	S03	None			NK cell	1.24768	2.01074	IL-22	S02	None			pDC	-1.64943
B cell	-0.680608	-1.26117	M-CSF	S01	None			CD4+ T cell	4.57974	-0.109938	IL-17F	S05	T4-a			CD8+ T cell	1.70329	-1.14933	G-CSF	S01	None			γδ T cell	0.489555	0.914044	PSPN	S01	None			Treg	3.04783	0.048052	SCF	S01	None			NK cell	-2.79053	-0.410463	IL-9	S07	NK-e			pDC	1.86124
B cell	2.35217	-1.96876	PBS	S03	None			CD4+ T cell	1.73358	0.592258	IL-17B	S01	None			CD8+ T cell	-0.152974	0.640726	PRL	S02	None			γδ T cell	0.675414	2.45045	LIF	S02	None			Treg	0.972226	-1.43716	TNF-α	S02	None			NK cell	2.56641	-1.28428	IL-13	S01	None			pDC	-0.714214
B cell	0.0549909	-2.56028	LIF	S02	None			CD4+ T cell	0.435036	1.38012	C5a	S01	None			CD8+ T cell	0.398483	3.2959	IL-1Ra	S03	None			γδ T cell	-2.09414	2.24276	LIF	S04	None			Treg	-1.16025	1.57155	IL-23	S10	None			NK cell	-4.087	-1.10931	IL-13	S05	None			pDC	-1.81926
B cell	1.47226	0.583351	PSPN	S04	None			CD4+ T cell	2.33524	-3.4858	IL-1α	S09	T4-c			CD8+ T cell	2.27334	-0.155413	IL-31	S02	None			γδ T cell	2.87055	-2.51601	PSPN	S01	None			Treg	2.25855	-1.20409	ADSF	S01	None			NK cell	-2.31305	1.08805	IL-7	S09	None			pDC	2.12321
B cell	1.60773	1.85074	LIF	S04	None			CD4+ T cell	-1.58314	1.93709	PRL	S03	None			CD8+ T cell	-1.08062	3.60339	LT-α2/β1	S03	None			γδ T cell	2.11477	-0.73009	SCF	S01	None			Treg	3.69886	-1.36444	OSM	S01	None			NK cell	-0.518115	-3.04162	IL-11	S04	None			pDC	0.480079
B cell	1.58217	-2.12849	PSPN	S03	None			CD4+ T cell	0.54617	1.63841	IL-21	S01	None			CD8+ T cell	0.213999	3.57106	IL-24	S03	None			γδ T cell	2.80283	-2.01238	LIF	S05	None			Treg	-4.4058	-2.8622	LIF	S07	Treg-d			NK cell	0.233193	2.02127	IL-21	S05	None			pDC	2.47188
B cell	2.25812	-1.95081	LIGHT	S02	None			CD4+ T cell	-0.0295997	-2.0565	IL-7	S04	None			CD8+ T cell	1.16657	3.70687	G-CSF	S05	None			γδ T cell	0.210566	2.36464	M-CSF	S02	None			Treg	1.62029	-0.844729	IL-22	S05	Treg-b			NK cell	1.35743	0.132651	IL-21	S01	None			pDC	-0.373151
B cell	0.297558	0.118725	LIF	S02	None			CD4+ T cell	-2.48636	-1.61042	OSM	S02	None			CD8+ T cell	-0.206881	3.17096	LIF	S03	None			γδ T cell	-1.8664	1.02362	LIF	S04	None			Treg	-3.0275	1.10971	EGF	S03	None			NK cell	2.46513	3.05271	IL-22	S02	None			pDC	-0.669479
B cell	0.707215	0.995672	SCF	S02	None			CD4+ T cell	0.0844919	1.97738	SCF	S02	None			CD8+ T cell	0.575632	-0.862768	G-CSF	S02	None			γδ T cell	-1.30202	3.20045	VEGF	S04	None			Treg	2.36076	0.771735	TNF-α	S05	Treg-b			NK cell	-2.99927	-1.67104	IL-7	S05	None			pDC	1.31761
B cell	0.215831	4.7207	LIF	S07	B-e			CD4+ T cell	-0.837035	2.89988	C5a	S03	None			CD8+ T cell	-0.355586	3.85923	LIF	S03	None			γδ T cell	-0.226102	2.48993	M-CSF	S02	None			Treg	-1.86537	-1.40052	GITRL	S04	None			NK cell	1.30741	3.36984	IL-21	S02	None			pDC	-4.37293
B cell	0.703465	-2.18418	SCF	S02	None			CD4+ T cell	1.22981	-0.424537	LIGHT	S09	T4-c			CD8+ T cell	-0.479478	-1.0868	FLT3L	S02	None			γδ T cell	1.15234	2.36929	LIF	S03	None			Treg	-2.68299	-1.74248	M-CSF	S04	None			NK cell	-3.36555	-0.422093	IL-9	S07	NK-e			pDC	-1.3887
B cell	0.863854	-0.666504	LIF	S02	None			CD4+ T cell	-1.55748	-0.0494807	PBS	S02	None			CD8+ T cell	-0.646536	-1.22253	FGF-β	S02	None			γδ T cell	1.52365	-0.189083	LIF	S01	None			Treg	-2.50214	-1.38081	Noggin	S02	None			NK cell	1.33342	4.30145	IL-21	S02	None			pDC	2.43711
B cell	-3.23229	-0.329297	SCF	S05	B-a			CD4+ T cell	-0.159081	0.562992	LIF	S01	None			CD8+ T cell	1.74239	1.1147	Decorin	S01	None			γδ T cell	-1.76776	-0.988343	M-CSF	S01	None			Treg	-4.31308	-0.917727	GDNF	S07	Treg-d			NK cell	-0.988692	-3.45874	IL-21	S04	None			pDC	0.0350516
B cell	1.47177	0.0588115	PSPN	S02	None			CD4+ T cell	4.35952	-0.489582	TPO	S05	T4-a			CD8+ T cell	1.29579	-0.370067	TRAIL	S02	None			γδ T cell	-4.424	0.963894	VEGF	S04	None			Treg	-2.68077	-0.783857	4-1BBL	S04	None			NK cell	-3.91627	-1.86268	IL-21	S05	None			pDC	2.46585
B cell	-2.24478	0.220521	LIF	S05	B-a			CD4+ T cell	-0.280847	0.659591	C5a	S04	None			CD8+ T cell	1.62657	2.67139	IL-13	S03	None			γδ T cell	-4.3384	1.40607	LIF	S04	None			Treg	-4.22397	-2.97935	IL-10	S07	Treg-d			NK cell	-4.67824	-0.563604	NP	S07	NK-e			pDC	-3.09657
B cell	-2.37633	0.155169	LIF	S05	B-a			CD4+ T cell	-1.11065	-2.31737	IL-17B	S04	None			CD8+ T cell	2.02364	1.85619	IL-17B	S03	None			γδ T cell	-1.22837	-0.995701	LIGHT	S03	None			Treg	0.115953	-2.33339	IL-17F	S02	None			NK cell	2.82619	3.70335	EGF	S03	None			pDC	-0.621291
B cell	0.0626989	-0.496471	PSPN	S02	None			CD4+ T cell	5.97996	-1.21614	IFN-α1	S08	T4-a			CD8+ T cell	-2.40833	2.03027	IL-18	S03	None			γδ T cell	0.405158	3.05897	SCF	S02	None			Treg	2.9909	-1.89226	IL-17C	S01	None			NK cell	-3.98419	-1.23261	Noggin	S07	NK-e			pDC	1.56562
B cell	1.48115	0.0137549	LIF	S01	None			CD4+ T cell	4.10719	-0.872635	AdipoQ	S02	None			CD8+ T cell	0.669336	-2.14026	IL-20	S01	None			γδ T cell	0.57955	0.266252	PBS	S03	None			Treg	2.67098	-0.985504	IL-30	S01	None			NK cell	-2.67268	-1.98123	IL-36Ra	S05	None			pDC	0.940252
B cell	0.676358	3.8085	PSPN	S04	None			CD4+ T cell	-2.76323	0.992399	IFN-ε	S03	None			CD8+ T cell	-0.495332	3.45965	IL-5	S03	None			γδ T cell	1.46171	2.44611	LIF	S02	None			Treg	1.6666	0.482346	BAFF	S05	Treg-b			NK cell	0.276336	-3.64153	NP	S04	None			pDC	1.89511
B cell	-1.93899	2.9134	PBS	S05	B-a			CD4+ T cell	1.91479	0.789834	G-CSF	S01	None			CD8+ T cell	1.14604	3.87802	C5a	S03	None			γδ T cell	1.85403	2.32534	PSPN	S02	None			Treg	-0.440388	-2.22618	IL-10	S02	None			NK cell	2.33507	4.02018	Noggin	S02	None			pDC	2.85993
B cell	-0.0902189	-3.45888	LIF	S04	None			CD4+ T cell	0.437161	-0.445121	VEGF	S01	None			CD8+ T cell	2.67706	4.00182	PBS	S05	None			γδ T cell	-1.57738	-4.22032	M-CSF	S11	Tgd-a			Treg	-4.01227	0.39044	TWEAK	S03	None			NK cell	-0.165768	-2.55226	TPO	S01	None			pDC	1.88777
B cell	-0.0446041	2.74908	LIF	S04	None			CD4+ T cell	1.77302	-1.69483	PBS	S04	None			CD8+ T cell	-0.162649	-0.935174	IFN-λ2	S02	None			γδ T cell	-2.82401	-1.85171	PSPN	S08	Tgd-b			Treg	-1.93966	3.03397	IL-10	S03	None			NK cell	1.13179	-0.0973687	IL-31	S01	None			pDC	0.819936
B cell	0.632455	-1.68376	LIF	S02	None			CD4+ T cell	2.44857	-2.14823	IFN-λ2	S01	None			CD8+ T cell	-1.44789	0.969618	FasL	S07	T8-f			γδ T cell	2.54756	1.87352	VEGF	S01	None			Treg	-2.36283	2.45142	OSM	S03	None			NK cell	-2.0071	3.26566	IL-36Ra	S06	NK-a			pDC	2.32571
B cell	0.644538	2.82038	LIF	S01	None			CD4+ T cell	-1.68151	1.01009	EGF	S02	None			CD8+ T cell	1.97682	3.93569	OSM	S05	None			γδ T cell	0.0680578	1.5322	LIF	S03	None			Treg	-3.20918	-1.66342	Leptin	S04	None			NK cell	2.8828	3.52238	IL-36Ra	S03	None			pDC	2.36436
B cell	1.1026	-0.256432	M-CSF	S02	None			CD4+ T cell	-2.06101	1.91431	NP	S03	None			CD8+ T cell	0.916026	-0.535846	FasL	S02	None			γδ T cell	-1.33045	-3.3813	PSPN	S06	Tgd-a			Treg	-2.35226	-1.72232	IFN-ε	S04	None			NK cell	0.174079	-0.994016	Noggin	S01	None			pDC	3.80302
B cell	0.535983	-2.60924	LIF	S02	None			CD4+ T cell	-0.315425	1.19329	EGF	S01	None			CD8+ T cell	-2.27109	2.20545	IL-18	S08	T8-e			γδ T cell	1.59204	2.87411	SCF	S02	None			Treg	1.47105	0.305193	TPO	S08	None			NK cell	-1.23507	-3.18053	EGF	S04	None			pDC	3.15044
B cell	3.24022	-0.335783	LIF	S02	None			CD4+ T cell	-0.318325	-0.883563	GDNF	S04	None			CD8+ T cell	1.73113	-1.34332	CD30L	S01	None			γδ T cell	4.02737	1.16119	LIGHT	S01	None			Treg	1.45827	-2.27924	HGF	S01	None			NK cell	0.691385	-3.60096	NP	S04	None			pDC	-3.38514
B cell	0.437138	0.150307	SCF	S02	None			CD4+ T cell	-0.787952	2.8142	PSPN	S03	None			CD8+ T cell	1.39614	-3.22134	EGF	S01	None			γδ T cell	-0.0172261	-0.414319	LIF	S01	None			Treg	0.595102	-1.13969	IL-30	S02	None			NK cell	0.658196	-0.803609	IL-36Ra	S01	None			pDC	-0.899365
B cell	1.61322	0.397869	LIF	S02	None			CD4+ T cell	0.8076	-3.63417	IL-1β	S09	T4-c			CD8+ T cell	-1.33617	0.0326281	LT-α2/β1	S02	None			γδ T cell	-0.0526834	-0.571552	LIF	S03	None			Treg	-1.0545	1.22758	IL-24	S03	None			NK cell	2.72799	-0.225011	EGF	S03	None			pDC	-4.77221
B cell	0.55444	-3.00501	PBS	S02	None			CD4+ T cell	-2.34636	0.628964	EGF	S04	None			CD8+ T cell	1.27896	3.02695	HGF	S03	None			γδ T cell	1.42546	1.05816	VEGF	S02	None			Treg	2.94895	2.29102	IL-2	S05	Treg-b			NK cell	3.22003	-0.840889	NP	S03	None			pDC	0.832464
B cell	-0.859254	-2.64299	LIGHT	S01	None			CD4+ T cell	-0.856937	-0.429392	IL-24	S01	None			CD8+ T cell	1.11706	-2.60479	EGF	S01	None			γδ T cell	-1.41095	1.91415	LIF	S02	None			Treg	3.33927	1.09535	IL-31	S01	None			NK cell	1.80416	-2.55713	IL-36Ra	S03	None			pDC	0.932523
B cell	0.0550149	-2.61895	SCF	S10	None			CD4+ T cell	-3.18838	-0.891263	NP	S02	None			CD8+ T cell	-0.327099	2.96736	LIGHT	S03	None			γδ T cell	0.684299	0.109388	LIGHT	S03	None			Treg	4.25233	-1.70984	IFN-κ	S01	None			NK cell	0.654579	0.302902	TPO	S01	None			pDC	0.556662
B cell	3.62112	-0.645765	LIF	S04	None			CD4+ T cell	-0.766595	2.65751	Noggin	S01	None			CD8+ T cell	1.28706	2.60094	Noggin	S03	None			γδ T cell	1.80121	2.61086	VEGF	S02	None			Treg	-0.0112035	-1.30285	LT-α1/β2	S02	None			NK cell	1.51241	3.74311	Noggin	S02	None			pDC	-5.38731
B cell	1.59115	0.877867	LIF	S04	None			CD4+ T cell	3.07098	-1.76328	IFN-γ	S06	T4-b			CD8+ T cell	-3.64144	-0.423481	IL-36α	S08	T8-e			γδ T cell	2.68715	1.11968	M-CSF	S01	None			Treg	-1.96135	1.69069	IL-15	S03	None			NK cell	1.47906	-0.757822	IL-36Ra	S01	None			pDC	0.661138
B cell	1.64732	-0.775789	LIF	S02	None			CD4+ T cell	-0.91278	-0.332288	PBS	S04	None			CD8+ T cell	-2.75161	0.00591362	IL-4	S07	T8-f			γδ T cell	3.00201	-0.726873	PSPN	S01	None			Treg	-1.92734	3.21954	TWEAK	S03	None			NK cell	1.04735	3.61174	IL-36Ra	S02	None			pDC	2.22373
B cell	1.60665	2.27695	SCF	S02	None			CD4+ T cell	-1.86696	1.62116	RANKL	S02	None			CD8+ T cell	0.611644	0.534931	LIGHT	S02	None			γδ T cell	2.56553	-1.03535	M-CSF	S01	None			Treg	1.44982	2.66189	CD27L	S06	Treg-a			NK cell	3.01611	-1.33103	EGF	S03	None			pDC	-0.554177
B cell	-0.65977	3.85618	SCF	S07	B-e			CD4+ T cell	2.99496	-1.87352	LT-α1/β2	S06	T4-b			CD8+ T cell	-0.179774	-1.56165	PSPN	S02	None			γδ T cell	0.969617	1.98108	M-CSF	S02	None			Treg	-2.00823	2.11818	GDNF	S03	None			NK cell	-3.78989	0.0686384	EGF	S05	None			pDC	3.04318
B cell	-0.418409	-1.53354	LIGHT	S02	None			CD4+ T cell	-2.57269	1.17259	Noggin	S04	None			CD8+ T cell	-2.83886	-2.66698	IL-34	S04	T8-b			γδ T cell	1.18587	1.00592	M-CSF	S02	None			Treg	-1.87731	-0.94855	IL-17D	S02	None			NK cell	-5.084	-0.162203	IL-36Ra	S07	NK-e			pDC	1.46612
B cell	0.211277	-1.86511	LIF	S02	None			CD4+ T cell	4.13043	-1.78183	IL-18	S06	T4-b			CD8+ T cell	-0.414555	-0.415233	TSLP	S02	None			γδ T cell	-4.02747	-0.28981	LIF	S09	Tgd-d			Treg	-0.299747	-0.144564	IL-36Ra	S02	None			NK cell	1.72887	-2.50926	IL-36Ra	S01	None			pDC	2.15507
B cell	3.01987	-1.78576	LIGHT	S02	None			CD4+ T cell	-0.699689	-1.33358	NP	S04	None			CD8+ T cell	2.1563	-0.997885	C3a	S01	None			γδ T cell	2.34274	-3.27571	SCF	S05	None			Treg	-4.99863	-1.63748	IL-1α	S07	Treg-d			NK cell	1.96335	3.66806	TPO	S02	None			pDC	1.49972
B cell	0.186441	-0.206495	SCF	S02	None			CD4+ T cell	-3.82955	-0.222133	CD40L	S02	None			CD8+ T cell	0.493223	-0.910585	RANKL	S02	None			γδ T cell	1.30684	1.15277	SCF	S02	None			Treg	-3.25579	1.40827	IL-9	S03	None			NK cell	0.427285	0.54187	Noggin	S01	None			pDC	3.72129
B cell	-0.000208176	4.09708	LIF	S07	B-e			CD4+ T cell	0.859215	1.2912	NP	S01	None			CD8+ T cell	-4.35566	-3.7262	IFN-α1	S09	T8-a			γδ T cell	1.56835	-0.453157	VEGF	S01	None			Treg	2.1939	-1.65251	LT-α2/β1	S01	None			NK cell	2.29317	-0.0271439	EGF	S01	None			pDC	2.50332
B cell	-0.353373	-2.93079	LIF	S02	None			CD4+ T cell	1.15994	0.242993	M-CSF	S01	None			CD8+ T cell	-1.83255	-1.64271	EGF	S04	T8-b			γδ T cell	1.19795	0.143613	M-CSF	S01	None			Treg	0.604503	3.75324	IL-15	S06	Treg-a			NK cell	3.01142	-0.578233	NP	S03	None			pDC	3.46198
B cell	-0.524667	-1.04344	SCF	S02	None			CD4+ T cell	-0.511716	0.773507	IGF-1	S01	None			CD8+ T cell	-2.03564	0.0272933	TL1A	S02	None			γδ T cell	1.96503	2.09416	PSPN	S02	None			Treg	2.78476	-1.8593	BAFF	S01	None			NK cell	2.13002	4.31439	EGF	S02	None			pDC	2.95343
B cell	3.29326	-2.07098	LIF	S03	None			CD4+ T cell	3.45276	0.465723	IFN-ε	S05	T4-a			CD8+ T cell	-0.0210628	2.60462	PRL	S03	None			γδ T cell	0.932595	0.92758	PSPN	S03	None			Treg	-5.3956	0.697033	IL-1α	S09	Treg-c			NK cell	-4.30033	-1.35423	IL-31	S05	None			pDC	-3.41949
B cell	0.0182313	-1.30343	LIF	S02	None			CD4+ T cell	0.412044	1.56788	IL-17C	S01	None			CD8+ T cell	-1.907	-0.582707	LIF	S02	None			γδ T cell	0.212908	1.86381	LIF	S02	None			Treg	-0.420777	-1.04399	RANKL	S02	None			NK cell	2.42177	0.316579	EGF	S01	None			pDC	0.480049
B cell	-0.388352	0.274939	LIF	S02	None			CD4+ T cell	1.54934	-3.37324	IL-1β	S09	T4-c			CD8+ T cell	-1.15118	-0.743951	LT-α2/β1	S02	None			γδ T cell	-2.47755	2.91962	LIF	S04	None			Treg	-2.95686	1.50719	TGF-β1	S03	None			NK cell	-3.79364	-1.33518	Noggin	S07	NK-e			pDC	1.40465
B cell	0.842108	0.49987	M-CSF	S02	None			CD4+ T cell	-0.376718	0.26686	IL-24	S01	None			CD8+ T cell	1.75352	-1.97693	IL-17F	S01	None			γδ T cell	0.560937	3.28999	SCF	S02	None			Treg	-3.18153	3.06361	PBS	S03	None			NK cell	1.94544	-2.09286	Noggin	S03	None			pDC	1.42729
B cell	1.56737	3.61894	SCF	S04	None			CD4+ T cell	-2.74622	-1.13899	FasL	S02	None			CD8+ T cell	-0.767949	-1.78752	IL-31	S02	None			γδ T cell	0.0101808	0.835429	PBS	S03	None			Treg	4.04835	0.0794803	BAFF	S01	None			NK cell	2.439	1.7221	NP	S02	None			pDC	1.19404
B cell	0.55602	-3.42059	LIGHT	S03	None			CD4+ T cell	3.67244	0.0745357	PBS	S05	T4-a			CD8+ T cell	-0.0615064	-1.75331	IFN-λ2	S02	None			γδ T cell	-0.737301	-2.71817	LIF	S06	Tgd-a			Treg	1.68541	-1.79691	FasL	S01	None			NK cell	3.302	-0.136969	EGF	S03	None			pDC	1.84019
B cell	2.02844	-0.671009	M-CSF	S02	None			CD4+ T cell	1.11958	2.5812	EGF	S03	None			CD8+ T cell	0.436869	0.434682	IL-30	S01	None			γδ T cell	1.71763	2.32428	LIGHT	S02	None			Treg	0.118287	-1.61847	IL-17A	S02	None			NK cell	-1.67834	-2.41529	TPO	S04	None			pDC	0.141806
B cell	-0.907845	1.55659	SCF	S02	None			CD4+ T cell	-0.796045	-0.124516	GITRL	S04	None			CD8+ T cell	-2.32289	-1.73468	IL-18	S04	T8-b			γδ T cell	-4.50453	0.0955047	LIF	S01	None			Treg	3.6007	-1.94545	IL-22	S01	None			NK cell	0.698275	-1.59817	IL-36Ra	S01	None			pDC	2.45253
B cell	0.593764	3.39741	SCF	S05	B-a			CD4+ T cell	1.59438	0.577066	IL-1Ra	S01	None			CD8+ T cell	0.799027	0.118229	APRIL	S02	None			γδ T cell	0.559022	0.669889	LIF	S03	None			Treg	3.78926	0.645087	PRL	S01	None			NK cell	1.11708	3.34769	IL-31	S02	None			pDC	2.71518
B cell	0.969799	-1.16727	LIGHT	S02	None			CD4+ T cell	4.49341	-0.405928	FGF-β	S05	T4-a			CD8+ T cell	-3.08149	-2.10346	IFN-ε	S04	T8-b			γδ T cell	0.797043	2.38259	VEGF	S02	None			Treg	3.38085	0.56537	FasL	S01	None			NK cell	-3.99746	-0.999486	Noggin	S07	NK-e			pDC	-1.47192
B cell	1.48315	0.00148628	PSPN	S02	None			CD4+ T cell	-0.0734025	0.469102	FLT3L	S01	None			CD8+ T cell	-0.129222	-1.16699	IL-22	S02	None			γδ T cell	2.78112	1.97441	LIGHT	S02	None			Treg	2.00577	3.07359	IL-17B	S06	Treg-a			NK cell	0.88486	-1.1776	TPO	S01	None			pDC	-0.881582
B cell	0.895556	-1.74746	LIF	S02	None			CD4+ T cell	-2.45663	0.675104	FasL	S03	None			CD8+ T cell	3.01638	-0.616325	IL-3	S01	None			γδ T cell	3.03874	0.979025	LIF	S01	None			Treg	1.85347	0.125669	GM-CSF	S08	None			NK cell	-3.74339	-1.72958	IL-31	S05	None			pDC	2.98669
B cell	1.61426	3.01402	PBS	S04	None			CD4+ T cell	-1.51808	-1.86469	IL-24	S02	None			CD8+ T cell	-1.04668	1.08618	IL-17A	S02	None			γδ T cell	2.73009	1.46858	PSPN	S01	None			Treg	1.88074	1.36738	FGF-β	S05	Treg-b			NK cell	2.96712	-0.301998	Noggin	S03	None			pDC	1.49854
B cell	0.500211	-0.200891	PSPN	S02	None			CD4+ T cell	4.28635	-1.07747	IL-15	S06	T4-b			CD8+ T cell	-2.34966	1.43786	IL-3	S07	T8-f			γδ T cell	-0.167545	2.98308	LIGHT	S02	None			Treg	3.52407	1.17906	IL-36α	S01	None			NK cell	-3.01622	0.567964	Noggin	S05	None			pDC	-0.225273
B cell	0.0226097	-2.88808	LIGHT	S01	None			CD4+ T cell	-0.547991	0.650189	PBS	S04	None			CD8+ T cell	-0.138388	2.9133	PBS	S03	None			γδ T cell	4.63146	-0.102213	LIF	S12	None			Treg	3.68271	-1.81731	CT-1	S01	None			NK cell	3.02844	1.85551	IL-31	S01	None			pDC	0.821799
B cell	0.359427	-1.73755	LIF	S02	None			CD4+ T cell	-1.00944	0.926184	HGF	S04	None			CD8+ T cell	-2.81458	-3.31377	IL-12	S06	T8-a			γδ T cell	3.30665	1.11464	LIF	S01	None			Treg	-2.57588	0.315604	TSLP	S03	None			NK cell	3.31769	0.907695	Noggin	S03	None			pDC	0.878899
B cell	1.45747	-2.14665	LIF	S03	None			CD4+ T cell	-2.0197	-1.31606	IL-36Ra	S02	None			CD8+ T cell	1.01527	-2.6908	EGF	S01	None			γδ T cell	0.513548	2.57994	LIF	S02	None			Treg	3.92971	-0.714376	EGF	S01	None			NK cell	2.51576	2.34083	NP	S02	None			pDC	0.180746
B cell	0.240169	-1.53075	LIF	S02	None			CD4+ T cell	0.284887	-1.99291	RANKL	S04	None			CD8+ T cell	-2.50449	2.93604	OSM	S10	T8-c			γδ T cell	0.466966	1.34207	PSPN	S02	None			Treg	-4.45231	1.24311	IL-1α	S09	Treg-c			NK cell	1.79166	-1.15425	EGF	S01	None			pDC	2.73025
B cell	1.41664	3.64471	LIF	S04	None			CD4+ T cell	0.0850951	1.06203	PBS	S01	None			CD8+ T cell	1.75387	3.2204	Noggin	S06	T8-a			γδ T cell	-0.103145	0.708379	PSPN	S02	None			Treg	-2.65767	-0.957847	IGF-1	S04	None			NK cell	1.11289	-1.50094	NP	S01	None			pDC	-0.129143
B cell	-0.0628638	-3.43433	M-CSF	S10	None			CD4+ T cell	-0.352351	-1.50983	IL-20	S04	None			CD8+ T cell	0.962068	3.65931	IL-17D	S03	None			γδ T cell	0.833719	0.865881	SCF	S02	None			Treg	-1.9102	2.37189	EGF	S03	None			NK cell	0.781529	-2.99016	IL-36Ra	S04	None			pDC	-3.88552
B cell	-4.17708	0.537021	SCF	S06	B-a			CD4+ T cell	-0.573909	3.04974	TGF-β1	S03	None			CD8+ T cell	-4.42975	-3.80674	IFN-β	S09	T8-a			γδ T cell	1.95796	-3.76151	LIF	S05	None			Treg	-2.5712	1.93458	C3a	S03	None			NK cell	1.03199	-3.0646	Noggin	S04	None			pDC	0.576876
B cell	1.80166	-0.473892	LIF	S02	None			CD4+ T cell	3.26882	-2.13501	OX40L	S06	T4-b			CD8+ T cell	-5.04089	-2.1632	IFN-β	S09	T8-a			γδ T cell	-1.99025	-2.13833	LIF	S08	Tgd-b			Treg	0.689364	0.243539	IL-17E	S08	None			NK cell	0.745053	3.96917	TPO	S02	None			pDC	2.65501
B cell	-0.0102705	-0.478512	LIF	S02	None			CD4+ T cell	2.522	1.2208	TRAIL	S01	None			CD8+ T cell	3.1129	-0.882095	AdipoQ	S01	None			γδ T cell	1.77766	-2.64542	VEGF	S05	None			Treg	-2.76662	-2.52247	AdipoQ	S04	None			NK cell	-2.96675	3.42164	EGF	S06	NK-a			pDC	-0.872487
B cell	1.5605	1.38714	M-CSF	S04	None			CD4+ T cell	3.08124	-1.72597	IL-18	S06	T4-b			CD8+ T cell	1.49868	3.74458	Leptin	S03	None			γδ T cell	4.57269	-0.22455	SCF	S12	None			Treg	2.21043	-0.140659	FLT3L	S08	None			NK cell	-3.95079	-1.37565	NP	S05	None			pDC	0.596504
B cell	1.51825	-0.622154	VEGF	S02	None			CD4+ T cell	-3.47422	1.8426	TL1A	S03	None			CD8+ T cell	-3.12348	-3.2655	PSPN	S04	T8-b			γδ T cell	1.74754	0.689772	SCF	S01	None			Treg	1.73201	3.72689	RANKL	S06	Treg-a			NK cell	1.00585	-3.87939	IL-31	S03	None			pDC	1.08465
B cell	-4.01958	0.397936	LIF	S05	B-a			CD4+ T cell	-2.94219	1.05583	FGF-β	S02	None			CD8+ T cell	1.80624	0.152049	PBS	S01	None			γδ T cell	0.0131115	0.926359	LIF	S02	None			Treg	-1.52379	-1.50078	IL-36Ra	S02	None			NK cell	1.79635	-1.04664	EGF	S03	None			pDC	0.301266
B cell	1.80906	1.45331	PSPN	S04	None			CD4+ T cell	0.219275	0.445633	IL-31	S01	None			CD8+ T cell	1.99407	3.95702	LIGHT	S05	None			γδ T cell	-1.62161	-4.0839	SCF	S06	Tgd-a			Treg	-3.88093	0.867786	IL-27	S03	None			NK cell	-4.52002	-0.604247	IL-36Ra	S05	None			pDC	2.6823
B cell	2.69233	-3.5227	LIGHT	S03	None			CD4+ T cell	0.673387	-0.586468	CD40L	S01	None			CD8+ T cell	-0.430933	-0.62452	IGF-1	S02	None			γδ T cell	1.65688	-0.00318173	LIF	S01	None			Treg	2.25232	-1.49082	IL-17C	S01	None			NK cell	-1.36882	-3.47312	EGF	S04	None			pDC	1.44454
B cell	-0.364286	4.00838	PBS	S07	B-e			CD4+ T cell	-2.23539	2.78344	OX40L	S03	None			CD8+ T cell	-2.49295	-2.21832	IL-13	S04	T8-b			γδ T cell	-1.00129	0.634088	VEGF	S03	None			Treg	0.416222	2.71732	IL-18	S07	Treg-d			NK cell	1.21755	3.68586	NP	S02	None			pDC	-0.62235
B cell	1.47662	-1.92195	PBS	S01	None			CD4+ T cell	0.977105	1.90158	IL-34	S01	None			CD8+ T cell	1.4573	3.43662	LIF	S05	None			γδ T cell	4.55159	-0.0526853	PSPN	S12	None			Treg	-2.18954	1.06499	PSPN	S10	None			NK cell	1.55874	-1.75769	IL-31	S01	None			pDC	0.958391
B cell	0.571335	4.60542	LIF	S04	None			CD4+ T cell	3.12761	-0.429941	IFN-κ	S03	None			CD8+ T cell	-0.621526	3.61719	LIF	S03	None			γδ T cell	1.81091	-2.43206	PSPN	S05	None			Treg	-1.95275	0.0669877	GM-CSF	S02	None			NK cell	2.74012	-3.07999	EGF	S03	None			pDC	0.220915
B cell	1.48782	-0.570822	LIF	S02	None			CD4+ T cell	-0.974471	-1.76005	CD40L	S04	None			CD8+ T cell	-0.951556	-0.312353	PBS	S02	None			γδ T cell	2.32866	0.936234	LIF	S01	None			Treg	3.72005	1.20652	PBS	S01	None			NK cell	-3.95193	0.278758	NP	S05	None			pDC	3.76034
B cell	0.54496	-1.34732	M-CSF	S02	None			CD4+ T cell	1.27125	-0.232729	BAFF	S01	None			CD8+ T cell	3.1905	-1.27038	AdipoQ	S01	None			γδ T cell	1.03276	2.98264	LIF	S02	None			Treg	3.55211	-0.659289	IL-22	S01	None			NK cell	3.31248	-0.175449	IL-36Ra	S03	None			pDC	2.70743
B cell	-4.71101	0.283824	LIF	S05	B-a			CD4+ T cell	4.357	-0.666938	IFN-β	S05	T4-a			CD8+ T cell	-2.99908	-0.231183	IL-2	S04	T8-b			γδ T cell	0.478788	0.282612	LIGHT	S03	None			Treg	2.3904	-1.53635	IL-17D	S01	None			NK cell	2.13039	0.981854	IL-36Ra	S03	None			pDC	2.3339
B cell	-0.523744	-3.40577	PSPN	S04	None			CD4+ T cell	-1.34861	2.18645	PRL	S03	None			CD8+ T cell	-3.43747	-2.36252	IFN-κ	S04	T8-b			γδ T cell	1.17611	-0.832312	LIF	S01	None			Treg	-5.1123	0.377587	TNF-α	S09	Treg-c			NK cell	1.50686	-3.70908	Noggin	S04	None			pDC	2.25529
B cell	0.0407202	4.4955	LIGHT	S07	B-e			CD4+ T cell	0.0637907	2.80437	TWEAK	S03	None			CD8+ T cell	1.53334	-1.45403	LIF	S01	None			γδ T cell	1.90679	0.620599	VEGF	S01	None			Treg	1.6286	-1.9561	PBS	S01	None			NK cell	2.63766	-1.95984	EGF	S01	None			pDC	-0.833841
B cell	0.891908	1.57366	LIGHT	S04	None			CD4+ T cell	5.82856	-0.931939	IFN-α1	S08	T4-a			CD8+ T cell	-0.566025	2.44401	TPO	S03	None			γδ T cell	0.358627	1.43501	PBS	S02	None			Treg	-4.18277	-1.86172	IGF-1	S07	Treg-d			NK cell	0.637848	-1.97864	EGF	S01	None			pDC	1.16888
B cell	2.91281	0.364821	PSPN	S02	None			CD4+ T cell	-1.87065	2.14954	IL-30	S03	None			CD8+ T cell	2.06805	0.192352	Decorin	S01	None			γδ T cell	-0.116542	1.43799	G-CSF	S03	None			Treg	2.73684	1.49623	ADSF	S05	Treg-b			NK cell	-4.39282	-0.338089	Noggin	S07	NK-e			pDC	-1.69623
B cell	0.772588	-1.83034	M-CSF	S02	None			CD4+ T cell	0.338051	0.662691	IL-30	S01	None			CD8+ T cell	1.70494	-2.98324	C3a	S01	None			γδ T cell	-1.59376	-0.429023	CD40L	S02	None			Treg	2.65957	1.93127	IL-18	S05	Treg-b			NK cell	-2.26862	3.47683	IL-31	S06	NK-a			pDC	1.16355
B cell	-2.64904	0.609713	LIGHT	S05	B-a			CD4+ T cell	2.81066	-0.881488	IL-21	S06	T4-b			CD8+ T cell	-4.58389	-1.63584	PRL	S06	T8-a			γδ T cell	1.48953	-2.30512	IL-5	S05	None			Treg	2.53718	2.22439	IL-17B	S06	Treg-a			NK cell	3.1264	-0.53298	TPO	S03	None			pDC	-0.183329
B cell	2.27337	0.3696	LIF	S04	None			CD4+ T cell	-0.293293	0.838421	IL-34	S04	None			CD8+ T cell	1.57051	-0.6593	LIGHT	S01	None			γδ T cell	0.474372	1.36259	IL-4	S02	None			Treg	-4.49247	-1.05768	TNF-α	S04	None			NK cell	-3.63532	3.1068	Noggin	S06	NK-a			pDC	3.17221
B cell	-1.34188	-2.49258	PBS	S01	None			CD4+ T cell	4.16225	-0.320338	IL-18	S05	T4-a			CD8+ T cell	1.40683	3.81054	NP	S05	None			γδ T cell	-0.682457	0.627972	IL-4	S02	None			Treg	-4.5005	-1.07633	IL-17F	S07	Treg-d			NK cell	-3.22931	-0.809538	Noggin	S07	NK-e			pDC	-1.01173
B cell	0.738793	4.18191	LIF	S04	None			CD4+ T cell	2.86105	-0.949829	TGF-β1	S01	None			CD8+ T cell	-0.493776	-2.08632	IL-31	S02	None			γδ T cell	-2.34478	1.56194	GM-CSF	S04	None			Treg	-2.64627	-0.184248	G-CSF	S02	None			NK cell	2.11486	-2.6308	IL-31	S03	None			pDC	2.80272
B cell	-0.584601	-1.36979	LIF	S02	None			CD4+ T cell	-2.34511	1.98583	IL-31	S03	None			CD8+ T cell	2.2318	-0.468716	IL-22	S01	None			γδ T cell	-2.4587	0.629374	PBS	S03	None			Treg	-1.15053	-0.982127	IL-1Ra	S02	None			NK cell	0.485585	-2.56711	EGF	S04	None			pDC	-1.46348
B cell	0.350551	-2.8716	PBS	S02	None			CD4+ T cell	-1.62191	2.0003	IL-1α	S03	None			CD8+ T cell	-1.47452	1.08869	IL-Y	S07	T8-f			γδ T cell	-2.71322	1.25511	IL-4	S04	None			Treg	2.23153	-0.509	IL-10	S01	None			NK cell	1.38658	3.42673	IL-36Ra	S02	None			pDC	2.51428
B cell	2.52097	-1.04457	LIF	S02	None			CD4+ T cell	-3.16504	-0.590405	IL-23	S02	None			CD8+ T cell	3.07892	-0.841998	HGF	S01	None			γδ T cell	-0.569518	1.52659	IL-5	S02	None			Treg	3.37981	-0.194614	PBS	S01	None			NK cell	1.82078	2.54393	TPO	S02	None			pDC	2.71012
B cell	1.5765	0.774326	PSPN	S04	None			CD4+ T cell	-2.02721	2.68969	IL-21	S03	None			CD8+ T cell	1.62472	1.10694	LIF	S02	None			γδ T cell	-2.30212	-3.10207	IL-5	S06	Tgd-a			Treg	1.16314	-0.358921	SCF	S08	None			NK cell	1.16674	1.44518	TPO	S02	None			pDC	1.84165
B cell	0.907042	3.04269	SCF	S02	None			CD4+ T cell	3.9169	0.0318142	IL-17E	S05	T4-a			CD8+ T cell	-3.83238	-3.24782	IFN-β	S06	T8-a			γδ T cell	-1.51034	2.78281	IL-4	S04	None			Treg	4.32593	-0.688724	IGF-1	S01	None			NK cell	1.21797	4.21463	IL-36Ra	S02	None			pDC	0.418387
B cell	2.60456	-0.359091	LIGHT	S02	None			CD4+ T cell	-2.30173	2.83519	IL-3	S03	None			CD8+ T cell	-0.298908	2.88915	TRAIL	S03	None			γδ T cell	-1.78929	2.61852	CD40L	S04	None			Treg	-4.169	-3.11491	PBS	S07	Treg-d			NK cell	-4.09342	-1.1528	TPO	S05	None			pDC	0.834043
B cell	-0.347802	-2.3653	PSPN	S02	None			CD4+ T cell	-1.24486	1.77563	IL-17B	S01	None			CD8+ T cell	-3.00609	-3.11459	IL-36α	S04	T8-b			γδ T cell	0.751679	-3.43911	IL-5	S05	None			Treg	2.32057	-1.41591	PBS	S01	None			NK cell	1.46327	-2.89235	TPO	S01	None			pDC	0.639767
B cell	-3.4292	-0.112268	LIF	S05	B-a			CD4+ T cell	0.115195	0.447039	IL-33	S03	None			CD8+ T cell	-3.50083	-0.58565	IL-36α	S04	T8-b			γδ T cell	0.582852	0.803799	GM-CSF	S02	None			Treg	0.314152	-2.01436	IL-36Ra	S02	None			NK cell	2.47865	3.15221	EGF	S02	None			pDC	3.45607
B cell	-2.26542	-1.36281	M-CSF	S03	None			CD4+ T cell	0.376508	1.31315	IL-31	S01	None			CD8+ T cell	0.760947	-2.26582	IL-1β	S01	None			γδ T cell	-1.23067	2.60194	CD40L	S04	None			Treg	1.0748	3.32106	IL-24	S06	Treg-a			NK cell	1.54715	-3.07475	Noggin	S04	None			pDC	-0.905437
B cell	1.33623	-0.360145	M-CSF	S02	None			CD4+ T cell	-0.737284	-3.34416	OX40L	S07	T4-e			CD8+ T cell	1.22952	-1.59748	FLT3L	S01	None			γδ T cell	1.38903	-0.539237	CD40L	S01	None			Treg	-2.03174	-2.30338	PBS	S04	None			NK cell	-3.57585	-1.86365	Noggin	S05	None			pDC	-1.67733
B cell	-4.34586	0.984019	M-CSF	S05	B-a			CD4+ T cell	-2.04842	-0.823281	C3a	S02	None			CD8+ T cell	-1.89106	0.855137	IL-17B	S07	T8-f			γδ T cell	-2.13722	1.96827	G-CSF	S04	None			Treg	-2.20919	3.46947	EGF	S03	None			NK cell	2.50169	-0.905679	Noggin	S01	None			pDC	1.84021
B cell	1.79652	1.68965	LIF	S07	B-e			CD4+ T cell	-2.11604	2.26298	EGF	S03	None			CD8+ T cell	1.57009	-2.96533	TRAIL	S01	None			γδ T cell	-3.63337	1.8225	IL-4	S09	Tgd-d			Treg	4.34774	0.69483	CD40L	S01	None			NK cell	-3.95673	-0.66367	IL-36Ra	S07	NK-e			pDC	2.96169
B cell	0.545328	0.152786	LIF	S02	None			CD4+ T cell	-1.17467	1.51466	OX40L	S03	None			CD8+ T cell	-1.72234	-1.32186	IL-17B	S04	T8-b			γδ T cell	-2.7941	-2.02722	TSLP	S08	Tgd-b			Treg	0.630961	3.64671	TWEAK	S07	Treg-d			NK cell	1.83485	0.26837	IL-36Ra	S01	None			pDC	0.91917
B cell	3.21747	-2.1769	LIF	S03	None			CD4+ T cell	0.405512	-1.50628	IL-1α	S04	None			CD8+ T cell	-0.126958	0.709551	IFN-γ	S02	None			γδ T cell	0.758897	0.294806	IL-5	S01	None			Treg	3.58022	-1.47564	CD27L	S01	None			NK cell	-0.771244	-2.47746	NP	S04	None			pDC	1.95163
B cell	-0.0131299	-0.957975	VEGF	S02	None			CD4+ T cell	-0.450148	0.734918	IL-5	S01	None			CD8+ T cell	1.18392	4.82934	FGF-β	S05	None			γδ T cell	0.159311	0.897113	G-CSF	S03	None			Treg	-0.893688	3.33602	IL-18	S03	None			NK cell	1.88489	3.69544	IL-31	S02	None			pDC	1.94092
B cell	0.497782	-1.20007	LIGHT	S02	None			CD4+ T cell	1.6938	-3.40345	IL-1α	S09	T4-c			CD8+ T cell	-0.56119	-2.47568	IL-13	S04	T8-b			γδ T cell	-2.83938	1.87472	GM-CSF	S04	None			Treg	0.0510675	0.0782792	VEGF	S05	Treg-b			NK cell	-3.318	-1.48105	Noggin	S05	None			pDC	2.18718
B cell	0.376287	4.40724	LIF	S04	None			CD4+ T cell	-1.55336	2.65479	IL-18	S03	None			CD8+ T cell	1.66044	4.44745	CD27L	S05	None			γδ T cell	0.237304	1.86159	IL-5	S02	None			Treg	2.90225	-1.13141	HGF	S01	None			NK cell	1.24701	-2.52607	NP	S01	None			pDC	-4.42081
B cell	-0.686679	-2.42837	PBS	S02	None			CD4+ T cell	0.523366	1.55405	SCF	S01	None			CD8+ T cell	2.20548	3.91542	IL-36Ra	S05	None			γδ T cell	2.91875	-1.34443	CD40L	S01	None			Treg	-2.02793	-0.81023	TRAIL	S02	None			NK cell	0.52654	4.03431	TPO	S09	None			pDC	1.70167
B cell	-0.712566	-1.45042	SCF	S02	None			CD4+ T cell	0.0710263	-2.85354	GM-CSF	S01	None			CD8+ T cell	-1.08381	-0.261242	CD27L	S02	None			γδ T cell	2.0375	-0.273678	G-CSF	S01	None			Treg	3.09188	0.610462	FLT3L	S08	None			NK cell	-4.46362	-0.924358	IL-31	S05	None			pDC	-0.666463
B cell	0.351106	-2.37233	M-CSF	S02	None			CD4+ T cell	-2.30813	-0.315822	AdipoQ	S02	None			CD8+ T cell	1.50279	-1.77262	PRL	S01	None			γδ T cell	-2.40616	1.81012	IL-5	S04	None			Treg	-2.93595	0.539686	PBS	S03	None			NK cell	-4.46325	-0.514022	IL-36Ra	S07	NK-e			pDC	1.86362
B cell	1.10445	-2.02274	LIGHT	S02	None			CD4+ T cell	-3.08235	1.38322	LT-α2/β1	S03	None			CD8+ T cell	0.138203	3.20991	IL-24	S03	None			γδ T cell	-0.399642	2.17262	GM-CSF	S02	None			Treg	-3.42126	2.21766	LIF	S05	Treg-b			NK cell	2.38191	2.15468	EGF	S02	None			pDC	3.48936
B cell	2.64421	-0.426987	LIF	S02	None			CD4+ T cell	3.18317	-1.86831	IL-18	S06	T4-b			CD8+ T cell	-4.61815	-3.69681	IFN-α1	S09	T8-a			γδ T cell	-0.0707755	1.30112	G-CSF	S03	None			Treg	0.69457	0.457732	CT-1	S08	None			NK cell	0.953379	1.9419	Noggin	S02	None			pDC	-5.25201
B cell	1.06876	-2.58269	LIF	S02	None			CD4+ T cell	1.15181	2.56508	IL-22	S03	None			CD8+ T cell	2.20594	-0.14427	IFN-λ2	S01	None			γδ T cell	-3.24333	2.27912	TSLP	S04	None			Treg	4.00322	-1.54167	Noggin	S01	None			NK cell	-3.14235	-1.58593	Noggin	S05	None			pDC	3.87904
B cell	1.07894	-2.91084	LIF	S02	None			CD4+ T cell	3.10535	-2.03185	IL-2	S06	T4-b			CD8+ T cell	-0.654869	-0.352353	Noggin	S02	None			γδ T cell	0.461701	2.20411	GM-CSF	S02	None			Treg	4.53878	-1.08596	IL-17E	S01	None			NK cell	-2.67878	-1.84565	IL-31	S05	None			pDC	1.82061
B cell	2.42191	-0.0409887	M-CSF	S02	None			CD4+ T cell	-1.68671	0.971597	IL-20	S03	None			CD8+ T cell	-3.40411	-0.748203	IL-15	S04	T8-b			γδ T cell	-2.87561	1.28172	CD40L	S04	None			Treg	-3.09431	1.31187	APRIL	S03	None			NK cell	-3.23735	-1.648	EGF	S05	None			pDC	-1.69454
B cell	2.07792	-0.138596	LIF	S02	None			CD4+ T cell	2.92803	-2.7155	IL-36α	S06	T4-b			CD8+ T cell	-4.49347	-1.64851	OX40L	S06	T8-a			γδ T cell	-1.18511	2.67869	TSLP	S03	None			Treg	-2.81451	2.48874	GDNF	S03	None			NK cell	2.28971	3.13509	NP	S02	None			pDC	3.64734
B cell	0.0988206	0.559268	LIGHT	S02	None			CD4+ T cell	-3.41046	-0.605521	Noggin	S02	None			CD8+ T cell	-0.158698	0.685686	NP	S02	None			γδ T cell	0.776972	-0.0154846	TSLP	S03	None			Treg	2.40503	3.60365	IL-18	S06	Treg-a			NK cell	0.242248	2.83	Noggin	S02	None			pDC	1.55277
B cell	0.307628	-2.92533	LIF	S02	None			CD4+ T cell	1.00037	-0.248287	IL-23	S01	None			CD8+ T cell	-0.197272	3.36741	IL-1Ra	S03	None			γδ T cell	-4.06597	1.51305	CD40L	S04	None			Treg	2.8121	3.04467	IL-36α	S06	Treg-a			NK cell	0.326953	-2.37198	IL-36Ra	S01	None			pDC	2.24447
B cell	1.59725	0.662418	M-CSF	S02	None			CD4+ T cell	-1.8006	-0.399146	GM-CSF	S02	None			CD8+ T cell	-3.13182	-3.33696	IL-9	S06	T8-a			γδ T cell	-2.04459	1.32827	TSLP	S03	None			Treg	3.35704	0.894524	IL-18	S07	Treg-d			NK cell	-2.34123	-1.76411	NP	S05	None			pDC	1.45954
B cell	0.000923537	-2.2415	LIF	S02	None			CD4+ T cell	-1.54175	-2.68086	EGF	S03	None			CD8+ T cell	-1.33812	-3.35112	IL-17D	S04	T8-b			γδ T cell	-2.06977	0.270746	TSLP	S03	None			Treg	-0.8992	-1.37317	LT-α2/β1	S02	None			NK cell	2.14522	-2.72063	IL-36Ra	S03	None			pDC	-0.651141
B cell	0.720462	1.09271	LIF	S02	None			CD4+ T cell	0.307115	-0.892894	GDNF	S01	None			CD8+ T cell	-4.00536	0.401676	TNF-α	S10	T8-c			γδ T cell	-2.74114	-0.56917	TSLP	S04	None			Treg	-0.723893	-0.0777253	CD27L	S02	None			NK cell	-0.890812	-3.37107	IL-31	S04	None			pDC	-2.58216
B cell	1.21814	-1.13433	VEGF	S02	None			CD4+ T cell	-1.50428	0.436105	IL-17D	S04	None			CD8+ T cell	1.66501	2.94599	IL-17D	S03	None			γδ T cell	-1.54972	0.754231	GM-CSF	S03	None			Treg	-1.36708	-0.401332	IL-17D	S02	None			NK cell	0.857672	0.713441	TPO	S01	None			pDC	0.727343
B cell	1.49696	-3.36709	SCF	S03	None			CD4+ T cell	-0.139197	0.337002	IL-17B	S04	None			CD8+ T cell	-2.74082	-2.60569	LIF	S04	T8-b			γδ T cell	-1.62181	2.0649	GM-CSF	S04	None			Treg	-2.34841	2.51585	IFN-λ2	S03	None			NK cell	2.10115	0.245403	IL-36Ra	S03	None			pDC	0.217269
B cell	0.256781	-0.616069	PBS	S02	None			CD4+ T cell	-1.28393	0.928682	PBS	S02	None			CD8+ T cell	2.98293	-0.400592	C5a	S01	None			γδ T cell	-0.496926	0.513824	IL-5	S02	None			Treg	-1.3721	-0.331217	TRAIL	S02	None			NK cell	1.65667	-3.02767	EGF	S04	None			pDC	1.10877
B cell	0.385458	-0.0701483	LIGHT	S02	None			CD4+ T cell	-1.84415	-3.02307	IL-34	S02	None			CD8+ T cell	1.72611	-1.52872	FGF-β	S01	None			γδ T cell	-2.74006	2.21154	TSLP	S04	None			Treg	-1.99301	2.5893	VEGF	S03	None			NK cell	-4.11159	-1.74081	EGF	S05	None			pDC	3.28696
B cell	-0.758858	0.462593	LIF	S02	None			CD4+ T cell	-2.61567	0.166807	G-CSF	S02	None			CD8+ T cell	1.23002	4.47165	IL-17B	S05	None			γδ T cell	1.19087	2.15353	G-CSF	S02	None			Treg	3.67918	-0.13272	IL-9	S01	None			NK cell	-1.63242	0.508928	EGF	S03	None			pDC	0.66799
B cell	0.705827	0.534844	M-CSF	S04	None			CD4+ T cell	-1.25183	-1.49388	TRAIL	S04	None			CD8+ T cell	1.55478	4.50108	IL-17C	S05	None			γδ T cell	1.61147	0.969249	IL-5	S02	None			Treg	-4.08664	-2.05294	LIGHT	S07	Treg-d			NK cell	0.825219	0.891351	Noggin	S01	None			pDC	-1.01606
B cell	-0.144549	-1.64005	PBS	S02	None			CD4+ T cell	0.235492	1.62711	TGF-β1	S01	None			CD8+ T cell	2.5912	-1.69162	RANKL	S01	None			γδ T cell	-3.11417	0.741391	GM-CSF	S04	None			Treg	1.77226	3.73507	IL-15	S06	Treg-a			NK cell	-3.89807	3.73934	IL-31	S06	NK-a			pDC	2.12419
B cell	-0.184711	-2.78509	LIF	S10	None			CD4+ T cell	-1.00128	-3.09443	IFN-ε	S02	None			CD8+ T cell	1.65031	-2.664	4-1BBL	S01	None			γδ T cell	0.329708	0.0511529	IL-4	S03	None			Treg	-2.83232	-1.35012	GITRL	S02	None			NK cell	1.93909	-1.15236	TPO	S01	None			pDC	0.580652
B cell	-1.36311	-2.12343	VEGF	S10	None			CD4+ T cell	1.85275	-3.51968	IL-1β	S09	T4-c			CD8+ T cell	2.38971	0.0898138	IL-22	S01	None			γδ T cell	1.92871	-3.50618	GM-CSF	S05	None			Treg	-0.935796	-0.392062	G-CSF	S02	None			NK cell	1.93795	3.68113	IL-31	S02	None			pDC	-0.219964
B cell	0.168745	3.52437	LIF	S07	B-e			CD4+ T cell	-1.3152	-1.45408	CD27L	S04	None			CD8+ T cell	-4.55691	-2.35551	IL-6	S06	T8-a			γδ T cell	1.2029	2.01978	G-CSF	S02	None			Treg	-1.22377	-1.65028	IL-1Ra	S02	None			NK cell	2.22145	-3.03441	EGF	S03	None			pDC	-5.04783
B cell	0.266326	-2.62512	LIF	S02	None			CD4+ T cell	3.05711	-2.15525	GITRL	S06	T4-b			CD8+ T cell	2.84277	-1.81558	Decorin	S01	None			γδ T cell	-0.660643	2.50569	CD40L	S02	None			Treg	4.16993	-0.305262	NP	S01	None			NK cell	1.3521	-2.06461	NP	S01	None			pDC	-2.2036
B cell	1.08156	-1.80716	PBS	S02	None			CD4+ T cell	-1.5337	-0.125116	PRL	S02	None			CD8+ T cell	-1.8429	-2.84272	CD40L	S04	T8-b			γδ T cell	-2.26242	2.96756	IL-4	S04	None			Treg	-1.61351	-2.43596	IL-30	S04	None			NK cell	-3.97718	0.555687	IL-36Ra	S05	None			pDC	-2.43842
B cell	2.16067	-3.06167	PSPN	S03	None			CD4+ T cell	2.47325	0.412476	LIF	S02	None			CD8+ T cell	3.37841	0.819437	IGF-1	S01	None			γδ T cell	3.98035	1.37547	GM-CSF	S04	None			Treg	-2.39879	1.19178	IL-19	S03	None			NK cell	2.54509	-0.744301	TPO	S03	None			pDC	-0.51711
B cell	2.28999	1.68656	M-CSF	S04	None			CD4+ T cell	-3.59986	0.919962	IL-2	S02	None			CD8+ T cell	-0.884845	0.33492	IL-22	S02	None			γδ T cell	-1.61339	2.73836	CD40L	S04	None			Treg	-1.9253	1.9754	OX40L	S03	None			NK cell	-4.45855	-0.631921	NP	S07	NK-e			pDC	0.0938857
B cell	1.79371	0.259043	LIGHT	S02	None			CD4+ T cell	-0.537982	-1.15015	PBS	S04	None			CD8+ T cell	-3.53628	-1.42583	IL-18	S06	T8-a			γδ T cell	-0.1053	3.02385	GM-CSF	S02	None			Treg	0.587525	4.03652	IFN-α1	S06	Treg-a			NK cell	2.16011	4.17392	Noggin	S02	None			pDC	1.33822
B cell	-0.495199	-3.12658	LIF	S05	B-a			CD4+ T cell	-1.42301	0.832278	OX40L	S04	None			CD8+ T cell	0.72573	-0.945778	IL-33	S02	None			γδ T cell	0.509708	2.03446	GM-CSF	S02	None			Treg	3.59385	0.887643	IL-3	S01	None			NK cell	1.10984	1.96433	Noggin	S02	None			pDC	-3.08105
B cell	-0.106532	1.44526	PBS	S04	None			CD4+ T cell	2.74036	-2.46161	TNF-α	S06	T4-b			CD8+ T cell	1.00271	-2.00384	PBS	S01	None			γδ T cell	-0.196616	1.58508	GM-CSF	S02	None			Treg	2.7217	2.3324	FGF-β	S05	Treg-b			NK cell	-1.73457	-1.10499	IL-36Ra	S05	None			pDC	-0.142029
B cell	0.0788068	2.78557	M-CSF	S04	None			CD4+ T cell	0.126991	-0.434163	NP	S01	None			CD8+ T cell	-1.57626	0.992723	PBS	S07	T8-f			γδ T cell	-1.08311	2.07307	CD40L	S04	None			Treg	-2.88954	-0.651422	TGF-β1	S04	None			NK cell	-0.868289	-3.86786	Noggin	S04	None			pDC	-0.0576679
B cell	0.179195	1.00727	LIF	S04	None			CD4+ T cell	-2.185	0.355241	IL-20	S03	None			CD8+ T cell	-2.65132	-1.72997	C3a	S02	None			γδ T cell	0.0853875	2.23465	GM-CSF	S02	None			Treg	-3.50195	0.444244	IL-17D	S03	None			NK cell	-3.79484	2.17606	IL-36Ra	S05	None			pDC	0.792472
B cell	1.3472	-0.64191	LIF	S02	None			CD4+ T cell	1.3943	1.81317	FLT3L	S01	None			CD8+ T cell	-2.74285	2.75418	IL-36α	S03	None			γδ T cell	-2.3793	1.59813	IL-5	S04	None			Treg	3.04411	1.30231	GITRL	S01	None			NK cell	2.41958	0.357073	EGF	S03	None			pDC	-1.65392
B cell	-0.035931	1.16581	LIF	S04	None			CD4+ T cell	1.6901	1.21242	GM-CSF	S03	None			CD8+ T cell	1.70553	4.03108	GITRL	S05	None			γδ T cell	0.768407	1.37448	G-CSF	S02	None			Treg	-0.363397	0.27797	RANKL	S02	None			NK cell	2.00006	0.389939	IL-31	S01	None			pDC	1.06498
B cell	-3.01656	-0.319905	SCF	S05	B-a			CD4+ T cell	-3.10004	-0.960601	Noggin	S01	None			CD8+ T cell	-0.164857	-0.0220395	PBS	S02	None			γδ T cell	0.680306	2.37361	GM-CSF	S02	None			Treg	2.36351	-0.755987	Leptin	S01	None			NK cell	0.337612	-0.135927	EGF	S01	None			pDC	0.0240539
B cell	0.063943	3.20105	LIF	S07	B-e			CD4+ T cell	0.296011	-1.01233	LIF	S01	None			CD8+ T cell	2.11418	0.410034	EGF	S01	None			γδ T cell	1.58064	2.86817	G-CSF	S02	None			Treg	-1.89979	-2.66174	PBS	S04	None			NK cell	-4.69028	-1.41885	IL-31	S05	None			pDC	1.65924
B cell	1.61157	-1.93573	LIF	S02	None			CD4+ T cell	5.71621	-0.797894	IFN-α1	S08	T4-a			CD8+ T cell	-2.54177	-1.76736	CT-1	S04	T8-b			γδ T cell	1.28339	2.16961	CD40L	S02	None			Treg	3.4959	-1.05782	IL-31	S01	None			NK cell	2.61823	0.146027	TPO	S03	None			pDC	1.38038
B cell	-0.34304	-0.73678	M-CSF	S02	None			CD4+ T cell	-1.11013	0.0153142	PBS	S04	None			CD8+ T cell	3.21175	-1.03	IL-13	S01	None			γδ T cell	-0.166075	1.78867	G-CSF	S02	None			Treg	-0.219667	-0.254438	IFN-λ2	S02	None			NK cell	2.08175	2.0923	IL-36Ra	S02	None			pDC	-2.60016
B cell	0.363289	4.75999	M-CSF	S07	B-e			CD4+ T cell	0.671145	0.513833	FLT3L	S01	None			CD8+ T cell	2.4667	4.04935	Leptin	S05	None			γδ T cell	-2.26882	1.77562	TSLP	S04	None			Treg	-0.171537	-1.3277	IL-23	S02	None			NK cell	-0.0938115	2.70965	IL-36Ra	S08	NK-f			pDC	1.819
B cell	0.805264	-3.41251	LIGHT	S03	None			CD4+ T cell	-1.88924	2.60318	TNF-α	S03	None			CD8+ T cell	0.757248	-1.60698	OSM	S02	None			γδ T cell	2.17136	-3.28915	CD40L	S05	None			Treg	-2.78339	2.18412	IL-22	S03	None			NK cell	1.51257	2.38793	TPO	S02	None			pDC	0.577987
B cell	0.176932	1.43796	LIF	S04	None			CD4+ T cell	1.61231	-3.52282	IL-1α	S09	T4-c			CD8+ T cell	1.3556	-0.70161	CD27L	S01	None			γδ T cell	-3.21362	-0.145038	CD40L	S04	None			Treg	-3.94519	-0.867141	RANKL	S07	Treg-d			NK cell	-0.29504	-0.845605	NP	S01	None			pDC	-4.45048
B cell	2.75395	-1.59362	LIGHT	S03	None			CD4+ T cell	-1.35267	0.607535	CT-1	S01	None			CD8+ T cell	-2.61843	-2.37653	IL-18	S04	T8-b			γδ T cell	-2.84234	1.99639	TSLP	S04	None			Treg	3.847	-0.343687	G-CSF	S01	None			NK cell	0.319218	-3.54936	IL-31	S04	None			pDC	2.75049
B cell	1.37054	-1.22575	PSPN	S03	None			CD4+ T cell	-0.853137	-1.69699	PBS	S01	None			CD8+ T cell	2.21101	1.24891	PRL	S01	None			γδ T cell	2.7361	-2.17659	CD40L	S05	None			Treg	-0.66275	-2.20587	FGF-β	S01	None			NK cell	0.205696	-0.378761	IL-36Ra	S01	None			pDC	0.254645
B cell	-3.9235	0.0240221	PSPN	S05	B-a			CD4+ T cell	1.99173	-3.63012	IL-1β	S09	T4-c			CD8+ T cell	3.16138	-1.5666	IL-17F	S01	None			γδ T cell	0.82762	1.24961	IL-4	S02	None			Treg	-2.09293	-0.0338212	FLT3L	S02	None			NK cell	-3.21687	-0.262548	IL-31	S05	None			pDC	-1.20037
B cell	0.891646	0.214011	LIF	S02	None			CD4+ T cell	-3.13358	1.30635	IL-34	S02	None			CD8+ T cell	0.410253	1.5278	IL-1Ra	S02	None			γδ T cell	-3.97607	1.38736	IL-4	S04	None			Treg	-3.06608	2.42672	IL-1Ra	S03	None			NK cell	2.81169	0.810591	IL-31	S01	None			pDC	1.12744
B cell	1.45456	-1.26252	LIF	S02	None			CD4+ T cell	-1.36852	1.66143	TRAIL	S03	None			CD8+ T cell	-3.8137	-2.78937	RANKL	S06	T8-a			γδ T cell	-1.04511	2.67912	GM-CSF	S02	None			Treg	-1.54537	1.19082	LT-α2/β1	S10	None			NK cell	0.405214	-0.612843	Noggin	S01	None			pDC	-0.381698
B cell	-1.20254	0.52145	LIF	S01	None			CD4+ T cell	2.77859	1.01042	HGF	S01	None			CD8+ T cell	2.18615	-0.791549	IL-10	S01	None			γδ T cell	-1.65052	1.92943	GM-CSF	S04	None			Treg	-0.47379	1.10949	Leptin	S03	None			NK cell	2.49437	-2.99504	TPO	S01	None			pDC	1.59697
B cell	2.87324	-2.35601	SCF	S03	None			CD4+ T cell	-0.905787	2.34638	FGF-β	S01	None			CD8+ T cell	1.36978	-0.123382	OX40L	S02	None			γδ T cell	-1.14068	2.55742	IL-5	S04	None			Treg	-3.20665	-2.85731	IGF-1	S07	Treg-d			NK cell	-4.92716	-0.147484	IL-31	S07	NK-e			pDC	-0.453273
B cell	1.12024	2.92396	LIF	S04	None			CD4+ T cell	-3.27963	-0.752351	G-CSF	S02	None			CD8+ T cell	-4.29178	-1.89358	IL-12	S06	T8-a			γδ T cell	0.564875	-0.948906	G-CSF	S03	None			Treg	3.26216	-1.17425	IL-1Ra	S01	None			NK cell	0.201034	-2.25501	Noggin	S01	None			pDC	1.63898
B cell	0.759361	-2.59156	M-CSF	S02	None			CD4+ T cell	-3.44062	0.876176	C5a	S02	None			CD8+ T cell	-1.22655	2.24422	IL-36Ra	S07	T8-f			γδ T cell	-0.518189	2.71051	CD40L	S02	None			Treg	-2.8053	-0.0335363	PRL	S02	None			NK cell	3.78169	-2.11425	TPO	S03	None			pDC	-3.30737
B cell	0.276195	0.0933164	LIF	S02	None			CD4+ T cell	0.773992	1.94617	RANKL	S01	None			CD8+ T cell	-2.83313	1.57681	IL-18	S08	T8-e			γδ T cell	1.07459	-2.49113	TSLP	S02	None			Treg	3.2891	-1.38648	IL-Y	S01	None			NK cell	1.65914	3.77631	Noggin	S02	None			pDC	0.877949
B cell	-0.172447	2.21001	M-CSF	S04	None			CD4+ T cell	1.15852	2.55855	SCF	S03	None			CD8+ T cell	-1.07963	-1.03226	RANKL	S02	None			γδ T cell	-1.7953	2.53954	GM-CSF	S04	None			Treg	2.41531	0.0719785	LT-α2/β1	S01	None			NK cell	2.52364	-2.13701	IL-36Ra	S03	None			pDC	-1.39885
B cell	-4.62395	0.860585	M-CSF	S06	B-a			CD4+ T cell	-2.01981	-2.19691	C5a	S03	None			CD8+ T cell	0.0509754	-3.60786	IL-17A	S04	T8-b			γδ T cell	-0.803484	2.76454	IL-4	S04	None			Treg	3.17367	-1.51338	CT-1	S01	None			NK cell	0.551513	-1.3123	IL-31	S01	None			pDC	-0.570517
B cell	1.03584	-3.41832	SCF	S03	None			CD4+ T cell	-0.975081	-2.89598	IL-34	S03	None			CD8+ T cell	-0.880232	-1.46104	IL-9	S02	None			γδ T cell	-0.424986	2.63033	IL-4	S02	None			Treg	-2.99939	2.77554	CD27L	S03	None			NK cell	2.34536	-0.500044	NP	S05	None			pDC	-2.12757
B cell	2.73339	-1.96066	M-CSF	S03	None			CD4+ T cell	-1.71414	1.00504	IL-19	S04	None			CD8+ T cell	0.747773	3.27249	IFN-λ2	S03	None			γδ T cell	-1.40253	-0.363807	IL-5	S03	None			Treg	0.577551	4.07082	4-1BBL	S06	Treg-a			NK cell	-3.15642	0.259185	EGF	S07	NK-e			pDC	0.936903
B cell	1.34195	-3.44058	LIF	S03	None			CD4+ T cell	0.272418	0.457971	IL-17C	S01	None			CD8+ T cell	1.52451	0.486936	APRIL	S02	None			γδ T cell	0.134337	1.82914	PBS	S03	None			Treg	1.15037	-0.335409	LIF	S08	None			NK cell	0.466705	0.252275	NP	S05	None			pDC	0.213638
B cell	0.23755	4.90705	LIF	S07	B-e			CD4+ T cell	-2.62984	2.63166	Decorin	S03	None			CD8+ T cell	2.57871	-2.62381	IFN-ε	S01	None			γδ T cell	2.30868	-2.33473	CD40L	S05	None			Treg	-1.98695	-1.51454	IL-23	S02	None			NK cell	-1.22212	-0.868159	EGF	S05	None			pDC	-1.42142
B cell	1.68341	-0.10591	M-CSF	S04	None			CD4+ T cell	2.55195	-0.118257	IFN-λ2	S01	None			CD8+ T cell	-0.0770122	2.8126	TGF-β1	S03	None			γδ T cell	-0.333804	3.00896	IL-4	S02	None			Treg	-0.0241383	-2.25855	PBS	S02	None			NK cell	1.2387	0.781533	IL-31	S03	None			pDC	0.66721
B cell	2.3375	-3.44513	SCF	S03	None			CD4+ T cell	4.73175	-0.104113	IL-17B	S05	T4-a			CD8+ T cell	-3.76748	0.652046	IL-1α	S10	T8-c			γδ T cell	2.30678	2.49843	CD40L	S02	None			Treg	-3.7502	-0.345245	IL-9	S04	None			NK cell	0.224819	-0.432136	IL-31	S01	None			pDC	-1.70265
B cell	-2.36205	1.37097	SCF	S05	B-a			CD4+ T cell	-0.642151	-2.58025	IL-22	S03	None			CD8+ T cell	2.02392	2.47141	IL-30	S01	None			γδ T cell	-3.92395	1.09516	GM-CSF	S04	None			Treg	-2.69675	2.52201	LIF	S03	None			NK cell	1.51433	2.77288	IL-36Ra	S02	None			pDC	0.624624
B cell	-0.23231	-2.9258	LIF	S02	None			CD4+ T cell	1.84027	1.72123	M-CSF	S01	None			CD8+ T cell	2.57041	-1.72689	IL-10	S01	None			γδ T cell	1.2528	0.948317	IL-5	S01	None			Treg	-0.508318	-0.459942	IL-33	S02	None			NK cell	1.04709	0.0729804	Noggin	S01	None			pDC	1.53822
B cell	2.4586	0.434354	VEGF	S02	None			CD4+ T cell	-0.0136324	-3.5689	TL1A	S07	T4-e			CD8+ T cell	0.0620337	0.442582	Noggin	S02	None			γδ T cell	1.08044	1.14492	GM-CSF	S02	None			Treg	2.47525	-1.94513	OX40L	S01	None			NK cell	1.64582	1.37933	EGF	S02	None			pDC	1.79484
B cell	-0.630621	-2.38135	PSPN	S05	B-a			CD4+ T cell	0.873849	-1.31134	TL1A	S02	None			CD8+ T cell	-1.76308	2.81628	TPO	S03	None			γδ T cell	0.11425	2.13052	CD40L	S02	None			Treg	0.563266	4.12344	IFN-κ	S06	Treg-a			NK cell	-4.5571	-0.818678	EGF	S07	NK-e			pDC	1.12248
B cell	0.084168	3.80904	LIF	S04	None			CD4+ T cell	0.222679	2.9077	Leptin	S03	None			CD8+ T cell	1.20767	-1.68897	FasL	S01	None			γδ T cell	0.17223	0.892562	IL-5	S03	None			Treg	-0.64351	3.78793	IL-12	S06	Treg-a			NK cell	0.807734	-1.77416	IL-36Ra	S01	None			pDC	-0.69857
B cell	2.91454	-0.649142	VEGF	S02	None			CD4+ T cell	4.16913	-1.30258	Noggin	S06	T4-b			CD8+ T cell	1.53171	-2.30186	IL-3	S01	None			γδ T cell	-2.0351	1.66648	CD40L	S04	None			Treg	3.08934	-2.59989	IL-34	S01	None			NK cell	0.128081	2.7078	NP	S08	NK-f			pDC	2.3812
B cell	0.90093	-1.31299	LIGHT	S02	None			CD4+ T cell	-3.41553	-0.227391	Leptin	S02	None			CD8+ T cell	1.4843	-3.07674	RANKL	S01	None			γδ T cell	-2.72953	2.28573	TSLP	S04	None			Treg	0.794243	-2.43846	IL-9	S02	None			NK cell	-0.151765	-2.52954	EGF	S04	None			pDC	2.56986
B cell	1.52691	0.708687	LIF	S02	None			CD4+ T cell	-1.65159	1.82044	IFN-λ2	S03	None			CD8+ T cell	-0.955967	2.66009	TWEAK	S03	None			γδ T cell	-3.0165	1.38517	TSLP	S04	None			Treg	-0.942412	0.372296	TRAIL	S02	None			NK cell	2.62794	0.185551	IL-36Ra	S03	None			pDC	1.55494
B cell	0.348586	0.390293	PBS	S02	None			CD4+ T cell	-2.81102	0.418474	LT-α1/β2	S02	None			CD8+ T cell	-2.97857	-3.58354	TPO	S06	T8-a			γδ T cell	-2.21351	0.787668	TSLP	S04	None			Treg	-3.32252	2.59851	GITRL	S03	None			NK cell	1.14515	4.13868	IL-36Ra	S02	None			pDC	-0.620244
B cell	2.44115	-1.14683	M-CSF	S02	None			CD4+ T cell	-1.50737	-3.19746	IL-21	S07	T4-e			CD8+ T cell	2.24625	-2.58946	OX40L	S01	None			γδ T cell	-0.973667	2.5294	CD40L	S04	None			Treg	-0.565801	-0.00585136	4-1BBL	S02	None			NK cell	-3.52118	-0.635152	Noggin	S07	NK-e			pDC	1.90467
B cell	-0.293058	-2.32788	M-CSF	S02	None			CD4+ T cell	-1.53486	-0.105689	OX40L	S04	None			CD8+ T cell	-0.00188535	0.548517	IL-19	S02	None			γδ T cell	0.592275	1.39093	IL-5	S02	None			Treg	-3.44706	2.28075	IL-36Ra	S03	None			NK cell	1.00066	-0.562103	IL-36Ra	S01	None			pDC	-5.08
B cell	-0.894229	0.805357	PBS	S04	None			CD4+ T cell	4.19658	0.414643	IFN-κ	S05	T4-a			CD8+ T cell	2.65125	-0.454648	C3a	S01	None			γδ T cell	0.944393	0.320714	G-CSF	S02	None			Treg	-1.02892	0.914958	IL-17E	S03	None			NK cell	1.62497	-2.76133	IL-36Ra	S03	None			pDC	1.0766
B cell	2.42195	2.2183	LIF	S07	B-e			CD4+ T cell	0.920229	-1.0126	IL-1Ra	S01	None			CD8+ T cell	1.67971	-0.391595	TGF-β1	S01	None			γδ T cell	-0.813058	2.81915	GM-CSF	S04	None			Treg	-2.91159	0.862006	HGF	S03	None			NK cell	2.82178	2.42762	TPO	S02	None			pDC	-1.36898
B cell	1.46162	3.1488	PSPN	S02	None			CD4+ T cell	1.17329	0.450962	IL-10	S01	None			CD8+ T cell	-0.890093	2.19726	AdipoQ	S03	None			γδ T cell	-3.03991	2.27428	TSLP	S04	None			Treg	-2.49944	-2.85795	TSLP	S04	None			NK cell	-1.99379	3.32373	IL-36Ra	S06	NK-a			pDC	-1.9655
B cell	0.499996	-2.87585	LIGHT	S02	None			CD4+ T cell	4.03286	0.365696	EGF	S05	T4-a			CD8+ T cell	-0.960568	3.03668	LT-α1/β2	S03	None			γδ T cell	-2.67191	0.718249	IL-4	S05	None			Treg	-2.0379	1.22695	FasL	S03	None			NK cell	2.32718	-1.12233	IL-36Ra	S01	None			pDC	3.22435
B cell	3.35854	-1.09183	LIF	S03	None			CD4+ T cell	-2.21333	1.90304	IFN-λ2	S03	None			CD8+ T cell	0.417558	-2.45191	IL-13	S04	T8-b			γδ T cell	-2.50192	2.4807	IL-5	S04	None			Treg	-3.26798	2.23586	LIF	S03	None			NK cell	2.10862	1.01559	TPO	S01	None			pDC	1.09561
B cell	1.88727	-1.11982	PSPN	S02	None			CD4+ T cell	0.615853	-3.82541	IL-1β	S07	T4-e			CD8+ T cell	1.00887	-0.0208501	IL-17A	S02	None			γδ T cell	-2.47654	1.32639	TSLP	S04	None			Treg	2.58778	1.76815	IFN-λ2	S05	Treg-b			NK cell	1.15099	0.359223	EGF	S01	None			pDC	-3.6672
B cell	2.17069	0.06313	LIF	S04	None			CD4+ T cell	-2.87029	1.74908	FGF-β	S03	None			CD8+ T cell	2.44415	3.70747	FasL	S05	None			γδ T cell	-0.657882	0.404846	TSLP	S03	None			Treg	-2.74229	-1.99299	IL-17C	S04	None			NK cell	0.867389	-0.945125	IL-36Ra	S01	None			pDC	-1.58421
B cell	0.871242	-2.86241	PSPN	S02	None			CD4+ T cell	5.49991	-1.3272	IFN-β	S08	T4-a			CD8+ T cell	-0.780819	3.8151	GM-CSF	S03	None			γδ T cell	-2.21503	1.06202	IL-5	S04	None			Treg	-0.93233	-1.96188	IGF-1	S02	None			NK cell	0.160508	-0.933622	TPO	S01	None			pDC	-0.322358
B cell	0.487855	0.732676	M-CSF	S04	None			CD4+ T cell	0.646721	1.87586	SCF	S01	None			CD8+ T cell	-0.173448	-0.437707	VEGF	S02	None			γδ T cell	-0.785762	-0.521535	IL-5	S03	None			Treg	-1.15753	-1.02436	IL-36Ra	S02	None			NK cell	2.32918	-2.12808	EGF	S03	None			pDC	-0.833436
B cell	1.08112	3.8273	SCF	S07	B-e			CD4+ T cell	-2.94268	1.32077	IL-Y	S03	None			CD8+ T cell	2.55361	-1.5518	GDNF	S01	None			γδ T cell	1.82973	-3.18483	IL-4	S05	None			Treg	-4.25056	-1.55337	IFN-ε	S07	Treg-d			NK cell	0.377258	2.88965	IL-31	S03	None			pDC	-1.89754
B cell	1.64618	-1.22657	LIF	S02	None			CD4+ T cell	-2.45852	1.49652	Decorin	S03	None			CD8+ T cell	1.0533	-2.14947	IL-22	S01	None			γδ T cell	-1.8416	0.969095	TSLP	S03	None			Treg	-3.73953	0.977949	IL-2	S03	None			NK cell	-0.464697	-3.65172	IL-36Ra	S04	None			pDC	1.63939
B cell	-4.06251	0.911601	LIF	S05	B-a			CD4+ T cell	-0.554548	2.34068	IL-24	S01	None			CD8+ T cell	1.76117	0.387691	IL-27	S02	None			γδ T cell	-0.676123	2.16891	GM-CSF	S02	None			Treg	3.86146	-0.425956	LT-α2/β1	S01	None			NK cell	2.3153	3.38746	IL-36Ra	S02	None			pDC	2.49089
B cell	1.66909	1.12016	LIF	S04	None			CD4+ T cell	-0.349501	0.591105	NP	S01	None			CD8+ T cell	1.48805	0.0733515	G-CSF	S02	None			γδ T cell	-1.31157	0.31686	TSLP	S03	None			Treg	4.29063	0.422138	IL-4	S01	None			NK cell	3.01539	0.102799	IL-31	S03	None			pDC	0.474345
B cell	1.25296	-1.70073	LIGHT	S02	None			CD4+ T cell	1.07809	-1.07754	VEGF	S01	None			CD8+ T cell	0.796583	-2.39629	LIGHT	S01	None			γδ T cell	-0.244325	2.24851	TSLP	S02	None			Treg	-0.209879	-0.898586	VEGF	S02	None			NK cell	0.776992	4.43094	IL-36Ra	S02	None			pDC	-0.417092
B cell	1.86854	-1.70507	LIF	S02	None			CD4+ T cell	1.09445	1.20797	IL-17E	S01	None			CD8+ T cell	0.791505	-3.03792	IL-10	S04	T8-b			γδ T cell	-0.378997	1.16231	PBS	S02	None			Treg	-0.90464	-0.32284	IL-19	S02	None			NK cell	-0.185954	-0.906713	EGF	S01	None			pDC	-0.0915374
B cell	3.35728	-2.23269	LIGHT	S01	None			CD4+ T cell	0.187848	1.01275	RANKL	S01	None			CD8+ T cell	0.383794	0.540786	LIF	S02	None			γδ T cell	1.66054	-3.02141	TSLP	S05	None			Treg	-1.67175	3.39404	RANKL	S03	None			NK cell	-3.15361	0.559397	NP	S05	None			pDC	2.05784
B cell	1.66625	0.866556	LIF	S02	None			CD4+ T cell	-0.216802	-2.94323	TNF-α	S07	T4-e			CD8+ T cell	-2.33743	1.42687	IL-15	S08	T8-e			γδ T cell	0.209146	0.183052	IL-4	S02	None			Treg	3.84869	-1.30498	PSPN	S01	None			NK cell	1.05925	-0.985702	IL-36Ra	S01	None			pDC	1.79086
B cell	1.93769	0.72398	LIGHT	S02	None			CD4+ T cell	-0.452136	-0.205912	Leptin	S04	None			CD8+ T cell	-0.57813	-0.159992	NP	S02	None			γδ T cell	2.4103	2.08172	GM-CSF	S01	None			Treg	-1.91515	0.312517	IL-1Ra	S02	None			NK cell	-3.37798	-1.14765	IL-36Ra	S05	None			pDC	0.312284
B cell	1.38027	-2.8174	LIF	S02	None			CD4+ T cell	-1.46821	-1.88835	IL-33	S03	None			CD8+ T cell	2.06475	4.53504	PSPN	S05	None			γδ T cell	-1.77384	1.73805	GM-CSF	S04	None			Treg	-1.1416	-0.484127	PBS	S02	None			NK cell	-4.25382	-1.03503	IL-36Ra	S07	NK-e			pDC	-2.1273
B cell	2.50038	-3.30842	SCF	S03	None			CD4+ T cell	3.21914	-1.02542	CD30L	S06	T4-b			CD8+ T cell	0.929869	-1.14124	RANKL	S02	None			γδ T cell	-4.49577	-1.10197	IL-4	S08	Tgd-b			Treg	2.44901	2.64344	NP	S06	Treg-a			NK cell	0.940535	-1.20009	EGF	S01	None			pDC	1.77361
B cell	0.692965	-2.50227	M-CSF	S02	None			CD4+ T cell	1.10447	-0.125595	IL-17B	S01	None			CD8+ T cell	1.20336	-1.77484	HGF	S01	None			γδ T cell	1.65384	0.646264	GM-CSF	S01	None			Treg	-0.617397	-1.70301	EGF	S02	None			NK cell	2.40651	-0.915689	NP	S01	None			pDC	-5.92466
B cell	-1.29526	-1.72549	LIF	S01	None			CD4+ T cell	0.696619	-0.0375352	FLT3L	S01	None			CD8+ T cell	2.27879	4.62717	IGF-1	S05	None			γδ T cell	-1.10977	2.83101	GM-CSF	S04	None			Treg	-1.86486	2.45579	PBS	S03	None			NK cell	-1.30497	-3.11253	Noggin	S04	None			pDC	1.25424
B cell	1.77947	-0.659559	LIF	S02	None			CD4+ T cell	-2.28762	-0.272593	C5a	S02	None			CD8+ T cell	-1.89804	-2.05124	C5a	S04	T8-b			γδ T cell	1.79865	-2.7988	G-CSF	S05	None			Treg	2.1176	3.71405	IFN-α1	S06	Treg-a			NK cell	1.87416	2.1122	IL-36Ra	S02	None			pDC	1.12751
B cell	-0.435335	1.69915	LIF	S04	None			CD4+ T cell	-1.12866	0.03306	IL-30	S03	None			CD8+ T cell	2.51914	-1.79856	Noggin	S01	None			γδ T cell	4.04139	-1.2771	TSLP	S01	None			Treg	0.462477	1.5815	IFN-ε	S02	None			NK cell	-0.356279	-2.42274	IL-31	S04	None			pDC	1.51356
B cell	0.24243	-3.61127	LIF	S10	None			CD4+ T cell	2.30636	-3.33281	IL-1β	S09	T4-c			CD8+ T cell	0.851713	2.5293	4-1BBL	S03	None			γδ T cell	-0.435095	1.75994	CD40L	S02	None			Treg	2.19447	3.99821	IFN-β	S06	Treg-a			NK cell	0.449078	4.33578	IL-36Ra	S02	None			pDC	0.554124
B cell	1.59926	-2.92647	PBS	S02	None			CD4+ T cell	0.442729	-3.5596	IL-1α	S07	T4-e			CD8+ T cell	2.03463	4.71704	CD27L	S05	None			γδ T cell	-0.96749	1.17114	GM-CSF	S02	None			Treg	-2.79497	3.37169	OX40L	S03	None			NK cell	0.658965	-3.53999	IL-36Ra	S04	None			pDC	0.238478
B cell	-1.25071	-0.887544	LIF	S02	None			CD4+ T cell	-1.67851	-0.1584	IL-27	S04	None			CD8+ T cell	1.24976	3.10025	AdipoQ	S03	None			γδ T cell	0.760447	1.38004	GM-CSF	S02	None			Treg	-0.0423412	-1.09271	APRIL	S02	None			NK cell	2.25306	-1.52561	EGF	S01	None			pDC	0.0307749
B cell	-0.369379	-0.138137	LIF	S02	None			CD4+ T cell	-1.18463	-0.683785	IL-9	S04	None			CD8+ T cell	2.022	-2.4513	Decorin	S01	None			γδ T cell	1.12832	2.62583	IL-5	S02	None			Treg	-3.43611	-2.6246	IFN-λ2	S07	Treg-d			NK cell	0.465967	-1.86035	IL-31	S01	None			pDC	-2.19808
B cell	2.14658	-1.94312	LIF	S02	None			CD4+ T cell	-2.15092	-0.0770081	OX40L	S02	None			CD8+ T cell	1.64485	-0.826193	CT-1	S02	None			γδ T cell	1.6817	-2.5544	G-CSF	S05	None			Treg	-3.07032	2.70708	IL-33	S03	None			NK cell	-3.82398	-1.07202	IL-31	S07	NK-e			pDC	-0.24414
B cell	1.52336	-0.204764	PSPN	S02	None			CD4+ T cell	-3.21472	0.47703	TGF-β1	S02	None			CD8+ T cell	0.462931	3.322	IL-17D	S03	None			γδ T cell	-2.71568	1.24516	GM-CSF	S04	None			Treg	4.37648	0.256526	CD40L	S01	None			NK cell	-4.93669	-0.626643	NP	S07	NK-e			pDC	0.989984
B cell	-0.0281123	-3.27668	LIF	S10	None			CD4+ T cell	5.3154	-0.344078	FasL	S05	T4-a			CD8+ T cell	3.3994	-0.576629	PBS	S01	None			γδ T cell	-2.65829	2.37894	IL-5	S04	None			Treg	3.49852	-1.22155	LIGHT	S01	None			NK cell	1.09858	-0.677946	IL-31	S01	None			pDC	0.186274
B cell	1.05475	-2.95002	LIGHT	S10	None			CD4+ T cell	-1.88645	0.15583	IL-7	S04	None			CD8+ T cell	2.41193	-2.50146	IL-17D	S01	None			γδ T cell	-0.703127	-0.207342	G-CSF	S01	None			Treg	-2.02593	2.09045	PBS	S03	None			NK cell	3.4573	0.302448	Noggin	S03	None			pDC	-0.674215
B cell	0.73841	-3.15594	LIF	S02	None			CD4+ T cell	0.171812	-0.855378	BAFF	S01	None			CD8+ T cell	-1.4798	1.35422	IL-17B	S02	None			γδ T cell	-0.763546	1.32473	TSLP	S02	None			Treg	-0.188735	-0.986146	RANKL	S02	None			NK cell	2.47551	3.24271	EGF	S02	None			pDC	-5.72592
B cell	0.710013	2.04162	LIF	S04	None			CD4+ T cell	-1.70595	2.44983	GITRL	S02	None			CD8+ T cell	-1.2373	3.28398	IL-5	S03	None			γδ T cell	-0.630026	-0.622827	TSLP	S03	None			Treg	-1.06184	2.62822	IL-17D	S03	None			NK cell	1.24908	-0.828608	TPO	S01	None			pDC	-2.2069
B cell	1.31891	0.132302	PSPN	S02	None			CD4+ T cell	1.65944	0.2642	PSPN	S01	None			CD8+ T cell	3.0658	-0.208123	IL-20	S04	T8-b			γδ T cell	-0.152982	3.2324	GM-CSF	S04	None			Treg	3.18642	-0.780252	C5a	S01	None			NK cell	1.29053	-0.664008	EGF	S01	None			pDC	-1.70576
B cell	-0.723252	-0.573363	SCF	S02	None			CD4+ T cell	2.08354	-3.13462	IL-1α	S09	T4-c			CD8+ T cell	-1.2111	-1.24099	CD40L	S02	None			γδ T cell	-3.287	1.51087	GM-CSF	S09	Tgd-d			Treg	0.299552	0.166849	IL-10	S02	None			NK cell	2.35913	3.26237	NP	S02	None			pDC	1.89941
B cell	0.382905	-2.66179	LIF	S03	None			CD4+ T cell	1.00897	1.03579	FGF-β	S01	None			CD8+ T cell	1.04774	-1.33924	IL-20	S02	None			γδ T cell	0.766462	1.37101	IL-5	S02	None			Treg	-1.33909	2.41808	BAFF	S03	None			NK cell	0.933334	1.61802	NP	S02	None			pDC	1.43834
B cell	0.214507	2.59973	M-CSF	S04	None			CD4+ T cell	-0.63581	-3.01643	IL-19	S07	T4-e			CD8+ T cell	0.18817	-1.7718	PBS	S01	None			γδ T cell	-2.38264	1.66413	GM-CSF	S04	None			Treg	-4.56108	-0.351532	TNF-α	S07	Treg-d			NK cell	1.39537	-2.49368	TPO	S01	None			pDC	0.266277
B cell	-3.23185	0.272885	M-CSF	S05	B-a			CD4+ T cell	1.84829	-3.61155	IL-1α	S09	T4-c			CD8+ T cell	3.37662	-1.22688	EGF	S01	None			γδ T cell	-1.11507	1.62133	GM-CSF	S03	None			Treg	-2.93128	-1.036	IL-17E	S04	None			NK cell	2.11577	0.648378	EGF	S01	None			pDC	-3.81869
B cell	0.725916	-2.0278	LIF	S02	None			CD4+ T cell	1.83443	1.42043	FasL	S01	None			CD8+ T cell	3.05102	-0.0601764	IL-Y	S01	None			γδ T cell	0.0317617	2.11079	G-CSF	S02	None			Treg	-3.32816	2.91086	IL-31	S03	None			NK cell	-2.43886	-0.0187593	EGF	S05	None			pDC	1.17765
B cell	0.887173	4.15141	VEGF	S07	B-e			CD4+ T cell	-0.182459	-0.0571256	EGF	S01	None			CD8+ T cell	-2.99525	1.03628	IL-36α	S08	T8-e			γδ T cell	2.27701	0.229191	G-CSF	S01	None			Treg	2.90659	0.267487	CD27L	S08	None			NK cell	0.275853	-3.88644	Noggin	S04	None			pDC	0.426024
B cell	-4.65956	0.587092	M-CSF	S06	B-a			CD4+ T cell	-0.911343	-0.535264	IL-30	S04	None			CD8+ T cell	2.2455	3.89116	IL-1Ra	S05	None			γδ T cell	0.973098	-2.81882	CD40L	S05	None			Treg	-1.31405	-0.729812	IL-23	S02	None			NK cell	0.756734	-2.09302	EGF	S01	None			pDC	-1.7286
B cell	2.76225	-1.94439	LIGHT	S03	None			CD4+ T cell	4.80368	0.234474	IL-3	S05	T4-a			CD8+ T cell	-0.977528	-0.455065	IGF-1	S02	None			γδ T cell	1.0847	-3.28516	TSLP	S05	None			Treg	2.88603	2.01661	IL-17B	S05	Treg-b			NK cell	2.9048	0.0777214	TPO	S03	None			pDC	-2.23849
B cell	1.61296	-0.317651	LIGHT	S02	None			CD4+ T cell	1.10739	1.63368	G-CSF	S01	None			CD8+ T cell	0.780878	3.01484	IL-5	S03	None			γδ T cell	-2.47122	-0.946304	TSLP	S04	None			Treg	4.05616	-1.97671	IL-7	S01	None			NK cell	1.22963	-2.36696	IL-31	S01	None			pDC	1.42604
B cell	0.845832	0.758371	PSPN	S02	None			CD4+ T cell	4.38761	-0.864367	IFN-λ2	S05	T4-a			CD8+ T cell	1.99366	-2.56293	GM-CSF	S01	None			γδ T cell	-1.27181	-0.0339617	IL-5	S03	None			Treg	-0.472042	-0.167383	IL-24	S02	None			NK cell	1.20672	2.07142	EGF	S02	None			pDC	1.93579
B cell	0.430887	-1.23713	SCF	S02	None			CD4+ T cell	-0.911652	0.970456	IL-36Ra	S01	None			CD8+ T cell	1.92834	-1.87128	GM-CSF	S01	None			γδ T cell	-0.370852	0.119788	TSLP	S02	None			Treg	0.987897	0.619875	4-1BBL	S04	None			NK cell	0.929129	-2.79279	Noggin	S04	None			pDC	-1.75655
B cell	-1.47359	-2.55715	LIF	S10	None			CD4+ T cell	0.435144	2.60707	IL-17E	S01	None			CD8+ T cell	-1.4117	1.06832	IL-36Ra	S07	T8-f			γδ T cell	1.23187	-3.33376	TSLP	S05	None			Treg	-2.28541	3.0371	IL-20	S03	None			NK cell	3.06751	-1.93773	IL-31	S03	None			pDC	2.75993
B cell	-1.37028	-2.50408	LIF	S05	B-a			CD4+ T cell	-1.863	-0.64049	IL-34	S04	None			CD8+ T cell	-2.18176	-1.7484	SCF	S04	T8-b			γδ T cell	-2.52802	1.94694	IL-4	S03	None			Treg	1.80249	0.463348	IFN-λ2	S08	None			NK cell	0.154548	3.84758	IL-36Ra	S09	None			pDC	1.78429
B cell	2.37831	-0.184695	VEGF	S02	None			CD4+ T cell	-2.40234	0.880077	IFN-ε	S02	None			CD8+ T cell	0.513471	0.11263	GM-CSF	S02	None			γδ T cell	-2.33883	2.04993	GM-CSF	S04	None			Treg	1.27079	-0.900445	IL-13	S01	None			NK cell	0.654503	-2.25355	IL-36Ra	S03	None			pDC	0.843241
B cell	-1.13833	1.19539	LIF	S02	None			CD4+ T cell	1.72306	-2.33819	TSLP	S06	T4-b			CD8+ T cell	-0.692741	1.05185	RANKL	S07	T8-f			γδ T cell	-1.83109	1.34956	CD40L	S04	None			Treg	-0.404725	0.127076	PBS	S02	None			NK cell	2.83093	0.226424	TPO	S03	None			pDC	-0.972205
B cell	-0.337515	-1.77214	M-CSF	S02	None			CD4+ T cell	0.291724	-0.661272	GM-CSF	S01	None			CD8+ T cell	0.863355	-1.18695	CD40L	S02	None			γδ T cell	-2.59703	1.68678	G-CSF	S04	None			Treg	-1.87063	2.83995	SCF	S03	None			NK cell	-4.95104	-0.804409	IL-31	S07	NK-e			pDC	-2.65696
B cell	-3.12805	1.51917	LIF	S05	B-a			CD4+ T cell	0.869044	1.67986	IL-21	S01	None			CD8+ T cell	-1.21558	1.71057	IL-5	S03	None			γδ T cell	-2.65537	-1.7402	TSLP	S04	None			Treg	0.489868	-0.924718	PBS	S01	None			NK cell	1.81209	-0.766022	EGF	S01	None			pDC	1.26233
B cell	-0.228424	-1.0742	LIF	S01	None			CD4+ T cell	0.652159	-0.0730502	IL-20	S01	None			CD8+ T cell	1.39879	-2.83612	FGF-β	S01	None			γδ T cell	-2.09277	2.05516	TSLP	S04	None			Treg	3.23564	-1.27859	NP	S01	None			NK cell	2.96282	-2.75579	EGF	S03	None			pDC	-0.397689
B cell	-4.78317	0.235331	M-CSF	S05	B-a			CD4+ T cell	-2.05636	0.357228	LT-α1/β2	S01	None			CD8+ T cell	-3.23571	1.9317	LIF	S08	T8-e			γδ T cell	0.665225	2.22165	GM-CSF	S02	None			Treg	-1.99998	3.53937	BAFF	S03	None			NK cell	3.31027	-0.108096	IL-31	S03	None			pDC	-2.69743
B cell	-0.237986	1.44897	LIGHT	S02	None			CD4+ T cell	-1.93953	0.0537326	OSM	S03	None			CD8+ T cell	1.2448	-2.61441	TWEAK	S01	None			γδ T cell	-0.782701	2.39637	GM-CSF	S02	None			Treg	-2.38391	1.57094	IL-17C	S03	None			NK cell	2.25744	3.57206	IL-36Ra	S02	None			pDC	-2.46044
B cell	2.04591	-0.776837	SCF	S02	None			CD4+ T cell	2.78195	-1.14624	TL1A	S02	None			CD8+ T cell	-0.152275	1.74699	Noggin	S02	None			γδ T cell	2.82607	1.62042	PBS	S01	None			Treg	2.20287	3.32794	IFN-α1	S06	Treg-a			NK cell	1.52577	2.66365	IL-31	S02	None			pDC	-1.59788
B cell	1.49424	-1.28976	LIF	S02	None			CD4+ T cell	-0.299545	0.230177	APRIL	S01	None			CD8+ T cell	-0.39424	1.1066	RANKL	S02	None			γδ T cell	-1.24381	2.54446	G-CSF	S04	None			Treg	-0.488682	-1.72695	IL-17C	S02	None			NK cell	0.795523	-2.34621	IL-36Ra	S04	None			pDC	0.0608523
B cell	2.48892	-2.7949	LIF	S03	None			CD4+ T cell	-2.75223	0.854059	IL-5	S03	None			CD8+ T cell	1.34567	-1.24593	IL-17A	S01	None			γδ T cell	2.2294	-1.8184	G-CSF	S01	None			Treg	2.76133	0.403857	TRAIL	S01	None			NK cell	1.01628	-3.30792	IL-31	S04	None			pDC	0.368268
B cell	2.12931	-1.66367	PSPN	S02	None			CD4+ T cell	2.06623	-2.55158	IL-2	S06	T4-b			CD8+ T cell	1.43619	-0.495674	IL-17F	S01	None			γδ T cell	1.30208	-3.44374	TSLP	S05	None			Treg	-4.37959	-1.43179	BAFF	S07	Treg-d			NK cell	0.430115	1.63481	Noggin	S02	None			pDC	-4.78297
B cell	0.195653	-3.50099	LIGHT	S10	None			CD4+ T cell	-1.17036	1.14558	IFN-λ2	S03	None			CD8+ T cell	1.24313	4.24558	IL-17F	S05	None			γδ T cell	0.0540889	2.48993	TSLP	S02	None			Treg	0.00819384	-1.95035	FasL	S02	None			NK cell	-1.28692	-3.51156	IL-36Ra	S04	None			pDC	1.73391
B cell	0.957506	-3.15777	SCF	S02	None			CD4+ T cell	0.265693	-0.625595	LIF	S04	None			CD8+ T cell	1.17148	-3.21843	TRAIL	S04	T8-b			γδ T cell	3.07576	-0.237472	IL-5	S01	None			Treg	0.430778	-1.95378	IL-36Ra	S02	None			NK cell	1.37319	0.741013	Noggin	S03	None			pDC	1.63723
B cell	0.700999	-3.721	M-CSF	S10	None			CD4+ T cell	-1.64002	2.57616	BAFF	S03	None			CD8+ T cell	1.78669	3.40274	IL-13	S05	None			γδ T cell	-1.86114	-2.77571	IL-4	S05	None			Treg	-4.36326	-2.45763	LT-α2/β1	S07	Treg-d			NK cell	-0.0928434	-2.57119	NP	S04	None			pDC	-0.69703
B cell	1.15993	-3.445	PBS	S03	None			CD4+ T cell	-2.87669	2.05512	ADSF	S03	None			CD8+ T cell	3.34902	2.32219	IL-3	S11	None			γδ T cell	-0.548701	2.96363	IL-5	S02	None			Treg	-1.79237	1.65948	TGF-β1	S03	None			NK cell	1.49994	0.176871	TPO	S01	None			pDC	1.27967
B cell	1.85858	-0.179495	M-CSF	S02	None			CD4+ T cell	-2.06535	-0.556755	IFN-κ	S02	None			CD8+ T cell	3.1431	-0.745511	BAFF	S01	None			γδ T cell	-2.04241	1.30008	TSLP	S04	None			Treg	0.139544	2.11015	IL-36Ra	S02	None			NK cell	-0.113941	-2.38073	IL-36Ra	S01	None			pDC	-0.029967
B cell	-0.812702	-2.99264	LIF	S05	B-a			CD4+ T cell	0.638172	-0.320379	IL-6	S02	None			CD8+ T cell	0.82351	-0.180834	IL-3	S02	None			γδ T cell	0.233879	-1.79451	IL-5	S01	None			Treg	3.51973	1.03694	GM-CSF	S05	Treg-b			NK cell	-0.900608	-3.97865	IL-36Ra	S04	None			pDC	1.72177
B cell	-2.12823	0.669902	M-CSF	S05	B-a			CD4+ T cell	-1.09494	1.01775	IL-17C	S01	None			CD8+ T cell	1.07991	4.30966	IL-1Ra	S05	None			γδ T cell	1.49409	-3.38798	TSLP	S05	None			Treg	0.395435	3.80946	LIGHT	S07	Treg-d			NK cell	2.21764	-3.24873	TPO	S03	None			pDC	0.919168
B cell	2.86122	-1.70442	M-CSF	S03	None			CD4+ T cell	-1.24607	2.15224	PBS	S01	None			CD8+ T cell	1.2975	4.46179	HGF	S05	None			γδ T cell	1.05118	2.17865	G-CSF	S02	None			Treg	3.84395	-1.67949	SCF	S01	None			NK cell	1.36989	-3.79287	IL-36Ra	S04	None			pDC	0.316739
B cell	-1.02155	-0.310028	LIF	S02	None			CD4+ T cell	-0.507763	2.74441	IL-22	S03	None			CD8+ T cell	0.950172	-0.838244	IL-33	S01	None			γδ T cell	-2.508	1.02352	IL-5	S04	None			Treg	-0.886339	-1.56342	ADSF	S02	None			NK cell	1.2766	0.475358	NP	S01	None			pDC	0.71768
B cell	2.772	-0.197097	M-CSF	S02	None			CD4+ T cell	3.53523	-1.36194	IL-18	S06	T4-b			CD8+ T cell	-2.17892	-3.67821	IL-9	S04	T8-b			γδ T cell	0.424632	0.713943	G-CSF	S03	None			Treg	3.77828	-0.820778	IL-1Ra	S01	None			NK cell	0.241625	2.86667	EGF	S08	NK-f			pDC	-5.47524
B cell	0.90686	3.48559	LIF	S04	None			CD4+ T cell	-1.8269	1.21226	PBS	S01	None			CD8+ T cell	-0.352545	1.54477	FasL	S03	None			γδ T cell	-0.964444	0.838324	CD40L	S03	None			Treg	-2.53074	3.47943	IL-17C	S03	None			NK cell	2.4165	0.117699	Noggin	S03	None			pDC	3.13911
B cell	0.659008	-0.268241	LIF	S02	None			CD4+ T cell	-1.71946	-1.33758	IL-33	S02	None			CD8+ T cell	0.420916	0.262739	AdipoQ	S02	None			γδ T cell	1.71293	2.38531	IL-5	S02	None			Treg	-1.73865	0.136267	M-CSF	S02	None			NK cell	1.952	3.12699	Noggin	S02	None			pDC	-1.37404
B cell	0.526502	-0.351583	VEGF	S02	None			CD4+ T cell	-1.3529	0.087325	IL-10	S04	None			CD8+ T cell	2.20604	4.66056	OX40L	S05	None			γδ T cell	-0.58712	1.60141	TSLP	S02	None			Treg	-3.45223	-1.39805	RANKL	S04	None			NK cell	2.25719	-1.43717	TPO	S01	None			pDC	1.60147
B cell	-1.1622	-1.61158	LIF	S02	None			CD4+ T cell	-3.25245	0.676297	HGF	S02	None			CD8+ T cell	-0.792412	0.462923	IL-2	S02	None			γδ T cell	-1.23559	1.81803	G-CSF	S03	None			Treg	-4.27922	-1.88389	IL-5	S07	Treg-d			NK cell	1.31321	-0.136177	TPO	S01	None			pDC	2.36771
B cell	1.57991	-1.4958	LIF	S02	None			CD4+ T cell	3.38013	-2.37898	IL-36α	S06	T4-b			CD8+ T cell	2.38152	-2.38478	AdipoQ	S01	None			γδ T cell	-1.23315	0.713482	G-CSF	S02	None			Treg	1.32941	1.16589	GM-CSF	S01	None			NK cell	-3.8218	-0.788573	TPO	S07	NK-e			pDC	1.30807
B cell	-0.862132	-2.3968	LIF	S02	None			CD4+ T cell	-0.850889	-0.208654	PBS	S04	None			CD8+ T cell	1.90591	-0.473188	IL-10	S02	None			γδ T cell	-0.631981	2.32027	GM-CSF	S02	None			Treg	0.412889	-1.6675	IL-20	S02	None			NK cell	1.31867	-1.94693	TPO	S01	None			pDC	3.1375
B cell	-0.103134	-1.96057	LIGHT	S02	None			CD4+ T cell	2.53038	-0.13161	FLT3L	S01	None			CD8+ T cell	-1.41235	-2.42514	IFN-ε	S04	T8-b			γδ T cell	-1.521	2.46976	TSLP	S04	None			Treg	0.819156	4.0673	CD40L	S06	Treg-a			NK cell	-3.08788	-0.786903	TPO	S07	NK-e			pDC	0.788089
B cell	2.30889	-0.332629	LIGHT	S02	None			CD4+ T cell	-2.66082	1.75913	PSPN	S03	None			CD8+ T cell	3.33484	-0.376394	IL-19	S01	None			γδ T cell	-4.74378	0.112604	IL-4	S01	None			Treg	2.56401	-1.24155	IL-Y	S01	None			NK cell	0.143268	-3.68883	IL-36Ra	S04	None			pDC	-0.0333592
B cell	2.38987	-1.30426	LIF	S02	None			CD4+ T cell	5.24414	-0.823109	IFN-λ2	S08	T4-a			CD8+ T cell	0.287077	4.13671	Leptin	S03	None			γδ T cell	2.01525	-1.52098	IL-4	S05	None			Treg	-0.954768	-1.76723	IL-17A	S02	None			NK cell	2.07546	3.99597	IL-36Ra	S02	None			pDC	1.42588
B cell	0.868579	-0.151148	SCF	S02	None			CD4+ T cell	-1.55857	2.44379	IL-3	S03	None			CD8+ T cell	-4.30576	-2.26119	NP	S06	T8-a			γδ T cell	1.03028	2.50554	CD40L	S02	None			Treg	4.47703	-1.57869	CD27L	S01	None			NK cell	2.19015	-2.04475	IL-36Ra	S01	None			pDC	-1.80018
B cell	-0.273179	4.02092	LIGHT	S07	B-e			CD4+ T cell	-0.0901619	-2.25532	IL-7	S10	T4-f			CD8+ T cell	0.80242	-2.83698	BAFF	S01	None			γδ T cell	4.30494	1.42712	G-CSF	S12	None			Treg	1.29701	-2.27117	IFN-λ2	S01	None			NK cell	-1.37843	-1.70035	IL-36Ra	S01	None			pDC	-5.15794
B cell	-4.26053	0.262011	M-CSF	S05	B-a			CD4+ T cell	0.345945	-0.21945	BAFF	S01	None			CD8+ T cell	0.437788	0.896362	IL-7	S02	None			γδ T cell	0.265128	-0.195291	TSLP	S03	None			Treg	-1.68595	-0.560018	IL-10	S02	None			NK cell	1.84748	4.0527	NP	S02	None			pDC	-0.210079
B cell	1.46556	0.173987	LIGHT	S02	None			CD4+ T cell	4.07404	-0.477289	IL-5	S05	T4-a			CD8+ T cell	1.69947	0.810733	EGF	S01	None			γδ T cell	-0.257566	2.22928	TSLP	S02	None			Treg	1.58604	3.7401	CT-1	S06	Treg-a			NK cell	-4.41365	-0.260686	IL-31	S07	NK-e			pDC	-1.064
B cell	1.68237	-2.01468	LIGHT	S03	None			CD4+ T cell	-3.50526	0.730572	LT-α2/β1	S02	None			CD8+ T cell	1.77884	-0.607172	IL-22	S02	None			γδ T cell	-2.55567	-3.22221	IL-4	S06	Tgd-a			Treg	1.88389	3.98412	IFN-ε	S05	Treg-b			NK cell	2.06556	-2.8668	IL-31	S03	None			pDC	-1.38432
B cell	2.88506	-1.15271	PSPN	S03	None			CD4+ T cell	0.422116	-1.32438	IL-24	S01	None			CD8+ T cell	-1.40845	-2.5484	FasL	S04	T8-b			γδ T cell	-0.871709	-0.185856	IL-5	S03	None			Treg	-2.77603	1.54024	IL-23	S03	None			NK cell	1.43772	-2.6627	Noggin	S01	None			pDC	-0.788223
B cell	0.440104	-2.70805	LIF	S01	None			CD4+ T cell	0.361509	0.419284	PBS	S01	None			CD8+ T cell	3.12378	-0.620034	C3a	S01	None			γδ T cell	-1.98559	2.3602	GM-CSF	S04	None			Treg	2.7235	-1.72576	TNF-α	S01	None			NK cell	-0.0949586	-2.76157	TPO	S04	None			pDC	1.47321
B cell	-0.216697	4.31927	M-CSF	S07	B-e			CD4+ T cell	-0.95512	-0.645555	TGF-β1	S04	None			CD8+ T cell	-0.0058214	4.56075	IL-24	S03	None			γδ T cell	-2.83332	0.957598	IL-4	S04	None			Treg	1.97113	-2.76909	IFN-ε	S01	None			NK cell	-0.985787	2.97641	IL-36Ra	S09	None			pDC	-3.63197
B cell	-0.608511	-2.54256	SCF	S02	None			CD4+ T cell	-3.01326	1.88974	CD27L	S03	None			CD8+ T cell	-0.933278	0.265603	BAFF	S01	None			γδ T cell	-1.3499	2.90518	GM-CSF	S04	None			Treg	3.64039	-2.55754	PRL	S01	None			NK cell	2.92099	2.84461	NP	S02	None			pDC	1.34246
B cell	2.4035	-0.334383	SCF	S02	None			CD4+ T cell	3.22282	-1.37794	IL-15	S06	T4-b			CD8+ T cell	-3.6766	-2.9277	IL-34	S06	T8-a			γδ T cell	-1.29597	0.60089	GM-CSF	S03	None			Treg	1.32919	2.48427	IL-17B	S08	None			NK cell	0.940108	2.19114	IL-31	S02	None			pDC	-1.08168
B cell	1.40684	1.46545	PSPN	S02	None			CD4+ T cell	1.01507	1.05599	IL-20	S01	None			CD8+ T cell	1.32219	-1.66898	IL-30	S01	None			γδ T cell	-1.99248	1.34634	IL-5	S03	None			Treg	3.27622	-1.3208	AdipoQ	S01	None			NK cell	2.87829	2.17891	EGF	S02	None			pDC	0.402586
B cell	0.966607	-2.21365	SCF	S02	None			CD4+ T cell	2.07146	-3.05217	IL-1α	S09	T4-c			CD8+ T cell	3.1972	-0.795076	IL-19	S01	None			γδ T cell	-1.40549	1.21921	TSLP	S02	None			Treg	2.16282	-1.9662	ADSF	S01	None			NK cell	2.51561	-2.48959	IL-36Ra	S03	None			pDC	-2.72416
B cell	0.689398	-3.69455	LIF	S03	None			CD4+ T cell	0.542912	1.59436	IL-20	S01	None			CD8+ T cell	-2.03719	-3.41422	CT-1	S04	T8-b			γδ T cell	-3.05202	1.53048	IL-5	S04	None			Treg	4.55432	-0.363649	HGF	S01	None			NK cell	2.66554	-2.4633	IL-31	S03	None			pDC	-0.201335
B cell	-5.77585	1.17696	M-CSF	S09	B-a			CD4+ T cell	5.12295	-1.43234	IFN-ε	S05	T4-a			CD8+ T cell	2.67515	3.22462	IL-6	S05	None			γδ T cell	-3.59186	1.84857	GM-CSF	S04	None			Treg	-4.24004	-1.21941	IL-17E	S07	Treg-d			NK cell	2.53352	3.11413	TPO	S02	None			pDC	3.02598
B cell	3.48101	-2.13148	SCF	S03	None			CD4+ T cell	-2.44908	2.79439	AdipoQ	S03	None			CD8+ T cell	2.88099	0.29334	IL-17D	S01	None			γδ T cell	-3.38899	1.47994	TSLP	S04	None			Treg	4.30406	-0.255953	PBS	S01	None			NK cell	2.3124	2.56895	EGF	S02	None			pDC	0.796958
B cell	-1.18734	3.78845	LIF	S07	B-e			CD4+ T cell	1.09231	0.93206	FLT3L	S01	None			CD8+ T cell	-0.729026	-1.05027	GM-CSF	S02	None			γδ T cell	-0.85488	2.19651	GM-CSF	S04	None			Treg	4.40661	0.0824086	SCF	S01	None			NK cell	0.694802	-1.42776	IL-31	S01	None			pDC	-2.06129
B cell	2.04654	-1.63403	M-CSF	S02	None			CD4+ T cell	-2.81287	0.869491	IL-24	S02	None			CD8+ T cell	1.72907	-0.260186	IL-1Ra	S01	None			γδ T cell	0.270212	1.86478	GM-CSF	S02	None			Treg	-0.0344948	-1.39976	IL-6	S02	None			NK cell	3.08581	-2.19834	IL-31	S03	None			pDC	-0.593241
B cell	2.51615	-0.858458	LIF	S02	None			CD4+ T cell	0.328121	1.69193	LIF	S01	None			CD8+ T cell	-0.0531575	-0.700099	IL-Y	S02	None			γδ T cell	1.01208	1.67231	IL-5	S02	None			Treg	2.32396	0.837487	IFN-ε	S08	None			NK cell	-2.17048	-0.243858	TPO	S05	None			pDC	1.46736
B cell	1.33467	-0.699173	PBS	S02	None			CD4+ T cell	-1.49102	3.01131	IFN-ε	S03	None			CD8+ T cell	-2.21254	-2.73294	IFN-β	S04	T8-b			γδ T cell	-1.74435	1.76413	TSLP	S04	None			Treg	1.76517	-1.37718	IL-1α	S01	None			NK cell	1.28665	-0.251835	EGF	S01	None			pDC	1.01883
B cell	-0.706757	-1.22399	SCF	S02	None			CD4+ T cell	-0.970418	2.81767	ADSF	S03	None			CD8+ T cell	0.658763	2.35441	OX40L	S03	None			γδ T cell	-3.76604	1.4018	GM-CSF	S09	Tgd-d			Treg	1.45975	0.217083	SCF	S05	Treg-b			NK cell	2.7253	2.38612	TPO	S02	None			pDC	-5.43613
B cell	0.732031	0.702089	LIF	S04	None			CD4+ T cell	-3.09959	0.597917	HGF	S02	None			CD8+ T cell	1.41614	0.000998323	IL-10	S02	None			γδ T cell	-0.781342	1.75002	GM-CSF	S02	None			Treg	-0.462705	-2.05845	IL-17F	S02	None			NK cell	-4.6429	-0.545649	IL-36Ra	S05	None			pDC	1.58548
B cell	0.870021	2.47035	LIF	S04	None			CD4+ T cell	-0.297515	-1.91807	IL-7	S10	T4-f			CD8+ T cell	-0.442968	3.79797	TRAIL	S03	None			γδ T cell	-0.328965	0.596033	PBS	S03	None			Treg	4.33539	-1.52294	Noggin	S01	None			NK cell	1.09022	-0.650786	IL-31	S01	None			pDC	2.64922
B cell	0.148459	3.52127	SCF	S04	None			CD4+ T cell	-2.32986	0.119442	IL-17C	S04	None			CD8+ T cell	1.58709	2.89951	BAFF	S03	None			γδ T cell	-0.955594	0.292698	GM-CSF	S02	None			Treg	1.95819	-0.755301	IL-17F	S05	Treg-b			NK cell	1.8902	-2.93876	IL-31	S01	None			pDC	-1.95367
B cell	1.39343	-3.31736	LIF	S03	None			CD4+ T cell	-0.826651	1.71047	TRAIL	S01	None			CD8+ T cell	0.219291	0.125058	IGF-1	S02	None			γδ T cell	0.00684243	1.27839	GM-CSF	S02	None			Treg	2.93604	-0.661062	EGF	S01	None			NK cell	3.21215	-2.11538	NP	S03	None			pDC	-0.981022
B cell	-4.33345	0.480718	M-CSF	S05	B-a			CD4+ T cell	4.72822	-1.53659	IL-15	S05	T4-a			CD8+ T cell	1.14934	4.37419	TPO	S05	None			γδ T cell	1.6663	-3.41251	TSLP	S05	None			Treg	3.91082	-0.609767	IL-22	S01	None			NK cell	1.96717	1.77595	IL-31	S02	None			pDC	0.540617
B cell	0.501491	-2.12329	LIGHT	S02	None			CD4+ T cell	-0.327837	1.29258	FLT3L	S01	None			CD8+ T cell	0.76373	-1.18308	TRAIL	S02	None			γδ T cell	-0.561964	0.941479	GM-CSF	S02	None			Treg	0.824518	0.834343	NP	S01	None			NK cell	2.28175	-0.506405	Noggin	S03	None			pDC	-3.46073
B cell	0.242659	-1.69146	VEGF	S02	None			CD4+ T cell	-0.63099	1.29306	IL-34	S04	None			CD8+ T cell	-3.33184	-2.98251	IL-36Ra	S04	T8-b			γδ T cell	-0.51403	0.214176	G-CSF	S02	None			Treg	-4.47294	-1.12755	APRIL	S07	Treg-d			NK cell	-0.469183	-0.773994	Noggin	S01	None			pDC	0.693429
B cell	0.784079	-0.181064	PBS	S02	None			CD4+ T cell	3.17683	-1.56912	IL-18	S06	T4-b			CD8+ T cell	-1.76485	-0.34919	IL-7	S02	None			γδ T cell	1.46625	0.305206	IL-5	S03	None			Treg	-2.45567	-2.31877	CD27L	S04	None			NK cell	1.86649	0.203166	Noggin	S01	None			pDC	3.08586
B cell	-3.22314	1.68852	M-CSF	S05	B-a			CD4+ T cell	1.76303	-0.323272	IL-23	S01	None			CD8+ T cell	-0.611385	2.75066	IL-17D	S03	None			γδ T cell	-1.31199	-1.35592	IL-5	S01	None			Treg	2.7398	-0.338388	IFN-λ2	S01	None			NK cell	0.729994	3.67964	Noggin	S02	None			pDC	0.414537
B cell	0.852327	-0.494854	PSPN	S02	None			CD4+ T cell	-0.136673	-2.84753	PBS	S02	None			CD8+ T cell	1.46699	-2.98733	PBS	S02	None			γδ T cell	-1.86669	-4.13113	TSLP	S06	Tgd-a			Treg	-1.89123	3.04216	IL-30	S03	None			NK cell	2.39582	2.16217	EGF	S02	None			pDC	-6.01434
B cell	-3.10329	0.55933	LIF	S05	B-a			CD4+ T cell	-1.44296	3.08326	IFN-κ	S03	None			CD8+ T cell	-2.63398	-3.28898	IL-19	S04	T8-b			γδ T cell	-3.07913	2.05179	IL-5	S04	None			Treg	0.98919	-1.50952	IFN-κ	S01	None			NK cell	-1.74925	-3.47603	Noggin	S04	None			pDC	2.01113
B cell	0.5322	-3.12272	PSPN	S02	None			CD4+ T cell	3.26	-1.37571	IL-18	S06	T4-b			CD8+ T cell	3.29951	1.89218	CD30L	S11	None			γδ T cell	-1.94303	2.30775	GM-CSF	S04	None			Treg	4.16819	-1.40152	FLT3L	S01	None			NK cell	2.57685	-1.28367	IL-31	S01	None			pDC	1.41759
B cell	0.0211184	-1.61926	LIF	S02	None			CD4+ T cell	0.179218	0.547354	Decorin	S01	None			CD8+ T cell	2.51362	-0.643821	IL-3	S01	None			γδ T cell	-0.823854	0.466905	G-CSF	S03	None			Treg	-2.79545	2.8681	Leptin	S03	None			NK cell	2.12333	2.01683	IL-36Ra	S02	None			pDC	0.266989
B cell	-0.267637	-2.568	LIGHT	S02	None			CD4+ T cell	0.15438	2.71819	IL-20	S03	None			CD8+ T cell	-2.91252	1.25646	IL-15	S08	T8-e			γδ T cell	-1.5432	2.15262	GM-CSF	S04	None			Treg	-0.173594	-1.48631	GM-CSF	S02	None			NK cell	3.40411	-0.28776	Noggin	S03	None			pDC	1.19085
[truncated: 15,435 more rows]
[truncated: 46 more columns]

## Sheet: p,ViolinPlots
Gene	Sample	Expression
[truncated: 55,116 more rows]
