# Supplementary material for: Dictionary of immune responses to cytokines at single-cell resolution
Source: Nature. 2023 Dec 6;625(7994):377–84. doi: 10.1038/s41586-023-06816-9 (PMC10781646; doi:10.1038/s41586-023-06816-9)
Supplement: Supplementary file 16 — Source Data Fig. 4 [file 41586_2023_6816_MOESM16_ESM.xlsx]

## Sheet: a,CytokineGeneExpressionMap
FRC	ILC	LEC	eTAC	Mast cell	Basophil	γδ T cell	Treg	Monocyte	Neutrophil	cDC2	MigDC	Macrophage	cDC1	Langerhans	NK cell	BEC	CD4+ T cell	B cell	pDC	CD8+ T cell	Cytokine Gene
1	0.0172037	0.645016	0.0055807	0.00608891	0	0.00480542	0.00214318	0.0309027	0.00952111	0.0195587	0.0209362	0.0493637	0.0106086	0.0160318	0.00489236	0.00909353	0.00164463	0.00287261	0.00548198	0.00116686	Il33
1	0.0323547	0.599497	0.0108349	0.0397659	0	0.00600688	0.00462452	0.0454795	0	0.0558413	0.033352	0.649456	0.043401	0.00504966	0.00789325	0.379844	0.00359116	0.00571009	0.00269973	0.00236329	Tslp
1	0	0.351129	0.0675016	0	0	0.00871569	0.0380178	0	0.0696452	0.147794	0.17348	0	0.0486169	0.0604185	0.00313849	0	0.00883234	0.0104775	0.00681917	0.00986834	Il11
1	0.0203482	0.0367666	0.251436	0.0403181	0	0	0.00468705	0.00609586	0	0.0684317	0.0166501	0.00266126	0.00099735	0.00931157	0.00685563	0.0322242	0.00100175	0	0.231563	0.000839257	Il17d
1	0.254474	0.0364254	0.476534	0.116157	0	0.101305	0.175371	0.305221	0.0767961	0.93431	0.368438	0.0232886	0.227158	0.174204	0.124263	0	0.0571256	0.0360176	0.0519589	0.0377376	Tnfsf9
1	0.146706	0.00212987	0	0.00288075	0.0855571	0.115981	0.281536	0.0089211	0.00437375	0.00636105	0.00620398	0.00937219	0.00435704	0.00757292	0.0199999	0	0.0788703	0.00530306	0.00367597	0.0121857	Tnfsf11
1	0.675075	0.864457	0.0554734	0.821032	0.715983	0.0133108	0.00473785	0.412603	0.0143226	0.286219	0.0821901	0.263564	0.1339	0.100679	0.662306	0.906235	0.00346293	0.00473846	0.00944869	0.00463997	Tnfsf12
1	0.00977043	0.00471682	0.00458567	0	0	0.00317936	0.0141565	0.0506873	0.176041	0.028953	0.0403469	0.00872218	0.0558794	0.0533098	0.00385363	0.0150215	0.00672459	0.00253388	0.00265775	0.00227673	Tnfsf13b
1	0.0892825	0.760594	0.0466638	0.0499516	0.0330308	0.0206612	0.0181049	1	0.622883	0.468688	0.0703426	0.467938	0.0375547	0.0513995	0.0231235	0.0234839	0.0130661	0.0181131	0.0206587	0.0125138	C3
1	0.0135669	0.665792	0	0	0	0.00847611	0.0193118	0.00852718	0.0173365	0.00666905	0.100787	0.0139155	0.121279	0.0252591	0.00216763	0	0.00440192	0	0.00764706	0.00152031	Hc
1	0.521616	0.323786	0.059888	0.288933	0.42696	0.544767	0.393029	0.151306	0.0958941	0.166863	0.241959	0.0495194	0.117435	0.183685	0.563822	0.330473	0.536587	0.189213	0.104677	0.395277	Flt3l
1	0	0.0295826	0	0	0	0.00231482	0.00139691	0.00306515	0.00796529	0.0061581	0.00522123	0.00423674	0.00135909	0.00264859	0.00163756	0.0749122	0.000766454	0	0.0532392	0.000325351	Il34
1	0.0293906	0.454455	0	0	0	0.00247001	0.00303834	0.00923308	0.0467837	0.00518472	0.0190233	0.0149171	0	0	0.00382221	0.0477463	0.000971638	0.00663452	0.00178226	0.000860259	Csf3
1	0.0741446	0.2194	0.171204	0.123074	0	0.00335898	0.00205855	0.0179355	0.0688041	0.0274979	0.00558184	0.00928321	0.00243122	0.00446509	0.0420775	0.0481903	0.00274931	0.00311088	0.00332997	0.00207603	Vegfa
1	0.078851	0	0.344516	0.355414	0	0.0289432	0.378545	0.00651827	0	0.0136633	0.0844689	0.020746	0.0327083	0.138163	0.0083211	0.0978174	0.0428938	0.00965796	0.011408	0.0155763	Fgf2
1	0.0220412	0.264419	0.00602614	0.0139394	0	0.00680053	0.00422156	0.0231867	0.0133302	0.0255067	0.0266449	0.030147	0.0129266	0.0221567	0.00677955	0.0823339	0.00425195	0.00355411	0.00773594	0.00360705	Dcn
0.151847	1	0.206015	0.121171	0.050379	0.182873	0.242565	0.242192	0.0737814	0.0345496	0.111829	0.0905741	0.104819	0.107869	0.100352	0.381559	0.0732055	0.335764	0.0819961	0.0972691	0.114616	Il2
0.0864361	1	0.0409547	0	0.158441	0	0.509633	0.0149424	0.0267377	0.0249618	0.00967886	0.00676916	0.0102154	0.00110678	0.0016685	0.330761	0	0.0143323	0.00423271	0.00389462	0.0168757	Csf2
0.219658	1	0.0806197	0.00553536	0.0636737	0.216527	0.0817373	0.0512766	0.0537362	0	0.00964523	0.0158777	0.0114568	0.00785334	0.0234615	0.0519138	0	0.011777	0.00619795	0.00227978	0.0203788	Lif
0	1	0	0	0.0118656	0	0.278369	0.00784032	0.0216872	0	0.00789946	0.00622284	0.0228942	0.00764758	0.00811306	0.0120542	0	0.0101783	0.00391001	0.00164131	0.00588535	Il22
0.0146645	1	0.00545258	0.0228675	0.00797977	0	0.272841	0.453701	0.0269196	0.0262437	0.0271353	0.044227	0.0236783	0.0140084	0.0240129	0.0936353	0.051142	0.147388	0.228331	0.0153821	0.0990007	Lta
0.775081	1	1	1	0.296365	1	1	1	0.263503	1	0.68462	0.332098	0.364091	0.283145	0.364841	1	0.369201	1	1	0.65848	1	Ltb
0	1	0	0.0442704	0	0	0.0348575	0.0306298	0.00607846	0	0.0316719	0.0705516	0.00247607	0.00329808	0.00588589	0.0609173	0	0.00760962	0.000684626	0	0.00907849	Tnfsf4
0.176353	1	0.0281179	0.0219663	0.0084336	0.0681245	0.189185	0.39402	0.0362021	0.0299637	0.0390697	0.0194544	0.0229069	0.0153073	0.0180334	0.162313	0.00397605	0.300754	0.017733	0.0121445	0.362593	Tnfsf8
0.0584519	1	0.00407764	0.00781843	0	0.750462	0.57985	0.1327	0.165512	0.959784	0.0744095	0.0067882	0.00792774	0.0168799	0.00687724	0.366652	0.00632427	0.0614244	0.00645313	0.00437302	0.0878182	Tnfsf14
0.738534	0.0345126	1	0.230763	0.00514645	0	0.00410219	0.0072978	0.00635624	0.00795289	0.0144373	0.0856489	0.0111668	0.00228167	0.105592	0.0296535	0.0802873	0.00211903	0.00244354	0.0017777	0.00131012	Il7
0.429862	0	1	0.280228	0.401879	0	0	0.0105087	0	0	0.0666493	0.0553786	0.0640999	0.0479501	0.0430099	0.033257	0	0.00128101	0	0	0.00429264	Ctf1
0.626489	0.0163561	1	0.0228841	0.244737	1	0.0105447	0.0605044	0.0567783	0.44859	0.0170751	0.166622	0.0174301	0.00501754	0.0454125	0.00597629	0.193137	0.00684897	0.0225544	0.0102137	0.00357684	Csf1
0.0972023	0.140988	0.237502	1	0.15155	0	0.0649532	0.0446764	0.0363601	0.0132519	0.0987106	0.0616275	0.0080614	0.0509746	0.0861737	0.0474656	0.0291452	0.06133	0.0560355	0.143439	0.0645196	Egf
0.0236247	0	0	1	0	0	0.00215292	0.00237291	0.00476262	0.578715	0.0842923	0.00664613	0.00726665	0.00784545	0.00408992	0.00194446	0.451476	0.00163212	0.00185941	0.00756532	0.00143789	Retn
0.035362	0.850657	0.0237358	0.114961	1	0.150224	0.372067	0.219769	0.452369	0.543182	0.148762	0.122043	0.0396576	0.199224	0.0729607	0.114108	0.0219103	0.108187	0.0892097	0.0635198	0.0654444	Tnf
0	0.0343695	0	0.0775729	1	0.999874	0.176416	0.0488744	0.0183352	0	0.0105879	0.00699708	0	0.00246785	0.0109443	0.00386026	0	0.0695796	0.0084203	0.00153607	0.00427724	Il13
0	0.00139568	0	0.00863999	0.632518	1	0.0423052	0.0132364	0.000820342	0.00274103	0.00155623	0.000832177	0	0.000539732	0.000179862	0.000704242	0	0.00462671	0.000344718	0.000153801	0.000669908	Il4
0.0881605	0.000978263	0.0102259	0.0016936	0.0751703	1	0.00111763	0.00146806	0.0372143	0	0.00981788	0.00617455	0.00079516	0.0101779	0.0022024	0.000549092	0.0285157	0.000240832	0.000470886	0.000452347	0.000111149	Il6
0.0267231	0.146085	0.00425898	0.0134984	0.476166	1	0.0576516	0.0555828	0.325206	1	0.0362112	0.0239303	0.0170549	0.00376849	0.0105254	0.103976	0	0.0478422	0.0183343	0.00706247	0.034388	Osm
0.0904437	0	0.0224277	0.0268031	0.0512904	1	0.000140437	0.00869074	0.00920819	0.0263943	0.00823879	0.000310316	0.00148751	0.000282543	0.000962871	0.000905421	0	0.000222339	0.000229076	0.00169269	0.000103919	Hgf
0	0	0	0	0	0	1	0.0236838	0	0.157326	0	0.0468552	0	0	0.0611908	0	0	0.118535	0.0187816	0.0551994	0.00962522	Il5
0	0.28465	0	0.0720858	0	0	1	0.0280771	0.0243095	0	0.0251617	0.0333527	0.0618332	0.00348558	0	0.00790278	0	0.0245182	0.0290429	0.0148302	0.0111579	Il17a
0	0.669795	0	0	0	0	1	0.0356	0.017558	0	0.0179287	0.0354056	0.0270607	0.0323889	0.0363075	0.0308436	0	0.0508026	0.0672046	0.010184	0.0376923	Il17f
0	0	0.153554	0.667303	0	0	0.0733475	1	0	0	0.0353534	0.0128419	0.028473	0	0.0101052	0.0109471	0	0.214491	0.0122917	0.0137354	0.0334786	Il21
0	0.0068296	0.0236833	0.0272558	0	0.239604	0.0057896	0.00245873	1	0.231339	0.153438	0.193707	0.159133	0.108729	0.127185	0.0028569	0	0.00441689	0.00279786	0.00618678	0.00369976	Il27
0.175283	0.580676	0.650169	0.369573	0.652804	0.753834	0.436005	0.507678	1	0.532797	0.908068	0.103181	0.630704	0.732553	0.0836444	0.429072	0.49928	0.327085	0.496116	0.814699	0.295556	Tgfb1
0.0153047	0.0125165	0.00729547	0.188412	0.0130256	0	0.00740894	0.00825651	0.788002	1	0.71411	0.0646146	0.0662745	0.186219	0.0663879	0.00994256	0.013913	0.00618041	0.00562151	0.00828255	0.00569175	Il1b
0.0108538	0.0223412	0.00543402	0.0312771	0.0183833	0.0740905	0.00335412	0.00445492	0.419679	1	0.184625	0.0215314	0.218762	0.0062427	0.0179229	0.00232923	0.00530197	0.00157964	0.00276557	0.0014293	0.00139221	Il1rn
0.0319939	0.17225	0.0431169	0.36621	0.486846	0.124436	0.0269333	0.342741	0.721432	1	0.496485	0.877409	0.0803289	0.740007	0.395784	0.0153393	0.0452631	0.0263713	0.120334	0.296051	0.00999859	Ebi3
0	0	0	0.501206	0.164942	0	0.0420211	0.0538984	0.390736	1	0.0511529	0.0577005	0.263062	0.0646605	0.0564657	0.0211583	0.537702	0.0375884	0.172252	0.0235283	0.0345468	Il23a
0	0.452438	0.102204	0.138289	0.0614143	0	0.0126694	0.12536	0.313221	0	1	0.238249	0.363212	0.270251	0.309417	0.00743205	0.138109	0.00829017	0.00389058	0.0727106	0.00595545	Tnfsf15
0.0161056	0.0147557	0.00875388	0.0368047	0.0164729	0	0.00396659	0.00378359	0.0019382	0	0.0144661	1	0.0184388	0.330047	0.354193	0.0104385	0	0.00506885	0.00758883	0.0050524	0.00493534	Il12b
0	0.913115	0.0358098	0.212391	0	0.664787	0.0487426	0.128513	0.00980531	0.0272749	0.0654568	1	0.0214567	0.0666689	0.636954	0.042725	0	0.025737	0.0060217	0	0.00867157	Cd70
0.0991311	0.0596466	0.0255201	0.00587201	0.0633094	0	0.00644579	0.00717972	0.0905996	0.211612	0.10121	0.0169072	1	0.0228771	0.012797	0.0111859	0	0.00231697	0.0064133	0.00406688	0.00254395	Il1a
0.0639781	0.0973575	0.0323636	0.144194	0.145417	0.0626618	0.0139101	0.0186937	0.496273	0.110368	0.293237	0.116471	1	0.274846	0.101835	0.0169896	0.0110202	0.00624487	0.0246411	0.0201473	0.00497475	Il18
0	0.0351762	0.0897087	0	0	0	0.0271606	0.472158	0.0661289	0	0.0478721	0.0240554	1	0.0351327	0.016277	0.0519079	0	0.0165868	0.0186794	0.00792774	0.0187831	Il10
0.65621	0.041621	0.514679	0.0190475	0.0490799	0.0381322	0.00747903	0.00594844	0.0260772	0.0129284	0.0949285	0.0224661	1	0.0221233	0.0154654	0.0103892	0.0542536	0.00453907	0.00453212	0.00486026	0.00326642	Igf1
0.123575	0.0902965	0.104605	0.253208	0.236325	0.191762	0.0424572	0.0175909	0.255677	0.541761	0.0907182	0.919774	0.118746	0.15527	1	0.0629549	0.283404	0.0143106	0.0211601	0.0129824	0.0104472	Il15
0	0	0.0331991	0.484073	0	0	0.00542518	0.0583944	0	0	0	0.47367	0.0061393	0.00495538	1	0.0108269	0.152069	0.0185748	0.0182548	0.00431123	0.00327251	Adipoq
0.0405602	0.0079896	0.00599117	0.00870311	0	0	0.0974608	0.0869294	0.0181577	0.00775097	0.0059195	0.00573042	0.00971017	0.00302733	0.00437221	1	0.00714543	0.0188927	0.0083086	0.00609087	0.0539973	Ifng
0.0640826	0.00729871	0	0.00282614	0	0	0.14713	0.0462689	0.00687677	0.00269422	0.00602	0.00597541	0.00629096	0.00191231	0.00330079	1	0.0056897	0.0588441	0.00541598	0.00274009	0.0550274	Fasl
0.100574	0.186009	0.797172	0.00916927	0.184426	0.0255709	0.12226	0.176902	0.0776441	0.0104883	0.0278189	0.012274	0.0541229	0.00860879	0.0106335	0.153888	1	0.0793594	0.0249639	0.0259266	0.10731	Tnfsf10
0.43237	0.00490873	0.171902	0.00310984	0.00516216	0	0.00105529	0.00240554	0.001763	0	0.00394283	0.00222602	0.00808067	0.00187521	0.00153224	0.00142386	1	0.00112053	0.000786963	0.00166394	0.000466862	Kitl
0.0593471	0.015984	0.0229198	0	0.0110188	0.133397	0.701821	0.527681	0.0200222	0.00837371	0.0125595	0.0196562	0.0211176	0.0119479	0.0194433	0.0133435	0.0224852	1	0.0177444	0.0104539	0.0387118	Cd40lg
0.319674	0.0812428	0.0664723	0.0101886	0.0165303	0.415015	0.0110743	0.00796014	0.141321	0.0384906	0.0546427	0.026747	0.375922	0.0140035	0.0204137	0.0138123	0	0.00506374	1	0.175658	0.00901162	Il12a

## Sheet: b,NumGenesVsAbundance
Cell type	Number of cytokine genes expressed (subsampled data)	Relative percentage of cells (non-B, non-T)
Basophil	20	0.254001
cDC1	10	10.5664
cDC2	12	16.0528
eTAC	15	1.0414
ILC	20	1.5748
Langerhans	10	7.39141
Macrophage	12	7.44221
Mast cell	16	1.4224
MigDC	16	29.2609
Monocyte	20	0.939802
Neutrophil	18	0.711201
NK cell	11	15.0876
pDC	6	8.25502

## Sheet: c,Interactome-FRC-cDC1
Celltype_producer	Cytokine	Celltype_receiver				Celltype_producer	Cytokine	Celltype_receiver
FRC	IL-33	B cell				cDC1	IL-1β	B cell
FRC	IL-33	γδ T cell				cDC1	IL-1β	CD4+ T cell
FRC	IL-33	NK cell				cDC1	IL-1β	CD8+ T cell
FRC	IL-33	cDC1				cDC1	IL-1β	γδ T cell
FRC	IL-33	cDC2				cDC1	IL-1β	Treg
FRC	IL-33	Macrophage				cDC1	IL-1β	NK cell
FRC	IL-33	Monocyte				cDC1	IL-1β	ILC
FRC	IL-2	B cell				cDC1	IL-1β	pDC
FRC	IL-2	CD4+ T cell				cDC1	IL-1β	cDC1
FRC	IL-2	CD8+ T cell				cDC1	IL-1β	cDC2
FRC	IL-2	γδ T cell				cDC1	IL-1β	MigDC
FRC	IL-2	Treg				cDC1	IL-1β	Langerhans
FRC	IL-2	NK cell				cDC1	IL-1β	Macrophage
FRC	IL-2	ILC				cDC1	IL-1β	Monocyte
FRC	IL-2	pDC				cDC1	IL-1β	Neutrophil
FRC	IL-2	cDC1				cDC1	IL-1β	Mast cell
FRC	IL-2	cDC2				cDC1	IL-18	B cell
FRC	IL-2	MigDC				cDC1	IL-18	CD4+ T cell
FRC	IL-2	Macrophage				cDC1	IL-18	CD8+ T cell
FRC	IL-2	Monocyte				cDC1	IL-18	γδ T cell
FRC	IL-7	B cell				cDC1	IL-18	Treg
FRC	IL-7	CD4+ T cell				cDC1	IL-18	NK cell
FRC	IL-7	CD8+ T cell				cDC1	IL-18	ILC
FRC	IL-7	γδ T cell				cDC1	IL-18	pDC
FRC	IL-7	Treg				cDC1	IL-18	cDC1
FRC	IL-7	NK cell				cDC1	IL-18	cDC2
FRC	IL-7	pDC				cDC1	IL-18	MigDC
FRC	IL-7	cDC1				cDC1	IL-18	Langerhans
FRC	IL-7	cDC2				cDC1	IL-18	Macrophage
FRC	IL-7	Macrophage				cDC1	IL-18	Monocyte
FRC	TSLP	CD4+ T cell				cDC1	IL-18	Neutrophil
FRC	TSLP	CD8+ T cell				cDC1	IL-18	Mast cell
FRC	TSLP	γδ T cell				cDC1	IL-2	B cell
FRC	TSLP	NK cell				cDC1	IL-2	CD4+ T cell
FRC	TSLP	cDC2				cDC1	IL-2	CD8+ T cell
FRC	TSLP	MigDC				cDC1	IL-2	γδ T cell
FRC	TSLP	Langerhans				cDC1	IL-2	Treg
FRC	IL-15	B cell				cDC1	IL-2	NK cell
FRC	IL-15	CD4+ T cell				cDC1	IL-2	ILC
FRC	IL-15	CD8+ T cell				cDC1	IL-2	pDC
FRC	IL-15	γδ T cell				cDC1	IL-2	cDC1
FRC	IL-15	Treg				cDC1	IL-2	cDC2
FRC	IL-15	NK cell				cDC1	IL-2	MigDC
FRC	IL-15	ILC				cDC1	IL-2	Macrophage
FRC	IL-15	pDC				cDC1	IL-2	Monocyte
FRC	IL-15	cDC1				cDC1	IL-15	B cell
FRC	IL-15	cDC2				cDC1	IL-15	CD4+ T cell
FRC	IL-15	MigDC				cDC1	IL-15	CD8+ T cell
FRC	IL-15	Langerhans				cDC1	IL-15	γδ T cell
FRC	IL-15	eTAC				cDC1	IL-15	Treg
FRC	IL-15	Macrophage				cDC1	IL-15	NK cell
FRC	IL-15	Monocyte				cDC1	IL-15	ILC
FRC	IL-15	Neutrophil				cDC1	IL-15	pDC
FRC	IL-15	Mast cell				cDC1	IL-15	cDC1
FRC	IL-11	NK cell				cDC1	IL-15	cDC2
FRC	IL-11	cDC1				cDC1	IL-15	MigDC
FRC	IL-11	cDC2				cDC1	IL-15	Langerhans
FRC	LIF	γδ T cell				cDC1	IL-15	eTAC
FRC	LIF	NK cell				cDC1	IL-15	Macrophage
FRC	LIF	pDC				cDC1	IL-15	Monocyte
FRC	LIF	cDC1				cDC1	IL-15	Neutrophil
FRC	LIF	cDC2				cDC1	IL-15	Mast cell
FRC	LIF	MigDC				cDC1	IL-27	B cell
FRC	LIF	Macrophage				cDC1	IL-27	CD4+ T cell
FRC	CT-1	cDC2				cDC1	IL-27	CD8+ T cell
FRC	CT-1	Macrophage				cDC1	IL-27	γδ T cell
FRC	IL-12	B cell				cDC1	IL-27	Treg
FRC	IL-12	CD4+ T cell				cDC1	IL-27	NK cell
FRC	IL-12	CD8+ T cell				cDC1	IL-27	pDC
FRC	IL-12	γδ T cell				cDC1	IL-27	cDC1
FRC	IL-12	Treg				cDC1	IL-27	cDC2
FRC	IL-12	NK cell				cDC1	IL-27	MigDC
FRC	IL-12	cDC1				cDC1	IL-12	B cell
FRC	IL-12	cDC2				cDC1	IL-12	CD4+ T cell
FRC	IL-12	Macrophage				cDC1	IL-12	CD8+ T cell
FRC	IL-12	Monocyte				cDC1	IL-12	γδ T cell
FRC	IL-17D	CD4+ T cell				cDC1	IL-12	Treg
FRC	IL-17D	CD8+ T cell				cDC1	IL-12	NK cell
FRC	LT-α1/β2	B cell				cDC1	IL-12	cDC1
FRC	LT-α1/β2	cDC1				cDC1	IL-12	cDC2
FRC	CD30L	cDC2				cDC1	IL-12	Macrophage
FRC	4-1BBL	B cell				cDC1	IL-12	Monocyte
FRC	4-1BBL	NK cell				cDC1	IL-23	B cell
FRC	TRAIL	ILC				cDC1	IL-23	γδ T cell
FRC	TRAIL	MigDC				cDC1	IL-23	ILC
FRC	TRAIL	Langerhans				cDC1	LT-α1/β2	B cell
FRC	TRAIL	Mast cell				cDC1	LT-α1/β2	cDC1
FRC	RANKL	γδ T cell				cDC1	TNF-α	B cell
FRC	RANKL	NK cell				cDC1	TNF-α	CD4+ T cell
FRC	RANKL	cDC2				cDC1	TNF-α	CD8+ T cell
FRC	TWEAK	CD4+ T cell				cDC1	TNF-α	γδ T cell
FRC	BAFF	γδ T cell				cDC1	TNF-α	Treg
FRC	BAFF	Treg				cDC1	TNF-α	NK cell
FRC	BAFF	NK cell				cDC1	TNF-α	pDC
FRC	BAFF	cDC1				cDC1	TNF-α	cDC1
FRC	BAFF	cDC2				cDC1	TNF-α	cDC2
FRC	BAFF	MigDC				cDC1	TNF-α	MigDC
FRC	C5a	cDC1				cDC1	TNF-α	Langerhans
FRC	FLT3L	pDC				cDC1	TNF-α	Macrophage
FRC	FLT3L	cDC1				cDC1	TNF-α	Monocyte
FRC	FLT3L	cDC2				cDC1	TNF-α	Neutrophil
FRC	M-CSF	γδ T cell				cDC1	4-1BBL	B cell
FRC	M-CSF	cDC2				cDC1	4-1BBL	NK cell
FRC	M-CSF	Macrophage				cDC1	TWEAK	CD4+ T cell
FRC	M-CSF	Monocyte				cDC1	TL1A	CD4+ T cell
FRC	M-CSF	Mast cell				cDC1	TL1A	CD8+ T cell
FRC	SCF	Treg				cDC1	TL1A	γδ T cell
FRC	SCF	NK cell				cDC1	TL1A	Treg
FRC	SCF	cDC1				cDC1	TL1A	NK cell
FRC	SCF	MigDC				cDC1	TL1A	ILC
FRC	FGF-β	Mast cell				cDC1	TL1A	cDC1
FRC	TGF-β1	γδ T cell				cDC1	TL1A	cDC2
FRC	TGF-β1	NK cell				cDC1	TL1A	MigDC
						cDC1	C5a	cDC1
						cDC1	FLT3L	pDC
						cDC1	FLT3L	cDC1
						cDC1	FLT3L	cDC2
						cDC1	TGF-β1	γδ T cell
						cDC1	TGF-β1	NK cell
