# Supplementary material for: Dictionary of immune responses to cytokines at single-cell resolution
Source: Nature. 2023 Dec 6;625(7994):377–84. doi: 10.1038/s41586-023-06816-9 (PMC10781646; doi:10.1038/s41586-023-06816-9)
Supplement: Supplementary file 17 — Source Data Fig. 5 [file 41586_2023_6816_MOESM17_ESM.xlsx]

## Sheet: Fig5c-Polarization
Macrophage
	Polarization	Enrichment score	Pval	FDR
	Mac-a	95.327	1.42779e-36	3.56948e-36
	Mac-b	115.809	1.74059e-39	8.70295e-39
	Mac-c	10.5223	0.00194978	0.00243722
	Mac-d	52.6734	6.69955e-09	1.11659e-08
	Mac-e	-17.2183	0.00724289	0.00724289
NK cell
	Polarization	Enrichment score	Pval	FDR
	NK-a	42.1188	5.28683e-57	1.05737e-56
	NK-c	-8.93962	0.0248074	0.0330765
	NK-e	71.8356	7.52822e-148	3.01129e-147
	NK-f	4.63398	0.103104	0.103104
CD8+ T cell
	Polarization	Enrichment score	Pval	FDR
	T8-a	23.8957	8.80239e-25	1.46706e-24
	T8-b	7.92423	0.000402215	0.000402215
	T8-c	27.1352	1.78639e-12	2.23299e-12
	T8-e	105.384	1.16068e-117	5.80338e-117
	T8-f	48.0097	7.08704e-63	1.77176e-62

## Sheet: Fig5d-CytokineNKcell
Celltype	Cytokine	Enrichment score	Pval	FDR	ReceptorExpressed
NK_cell	4-1BBL	11.8541	0.0348699	0.115339	Expressed
NK_cell	AdipoQ	1.15514	0.684137	0.828673	Expressed
NK_cell	ADSF	-0.493706	0.892131	0.949693	Expressed
NK_cell	APRIL	13.9791	0.00153569	0.00776877	NotExpressed
NK_cell	BAFF	5.29204	0.140324	0.296767	NotExpressed
NK_cell	C3a	3.37471	0.271275	0.440182	NotExpressed
NK_cell	C5a	8.57857	0.0290234	0.0998406	NotExpressed
NK_cell	CD27L	2.05548	0.703985	0.840871	Expressed
NK_cell	CD30L	6.41614	0.0998415	0.23851	NotExpressed
NK_cell	CD40L	9.86723	0.0834266	0.224209	NotExpressed
NK_cell	CT-1	14.4082	0.00106443	0.00610272	NotExpressed
NK_cell	Decorin	-5.95634	0.20345	0.364514	NotExpressed
NK_cell	EGF	-0.714589	0.874773	0.949693	NotExpressed
NK_cell	FasL	14.2823	0.00272815	0.0130345	NotExpressed
NK_cell	FGF-β	5.71682	0.311163	0.492042	NotExpressed
NK_cell	FLT3L	5.80895	0.142307	0.296767	NotExpressed
NK_cell	G-CSF	2.99862	0.601325	0.760499	NotExpressed
NK_cell	GDNF	-0.987385	0.936706	0.949693	NotExpressed
NK_cell	GITRL	6.19611	0.217692	0.374429	Expressed
NK_cell	GM-CSF	10.2405	0.0504731	0.155024	NotExpressed
NK_cell	HGF	3.02498e-05	0.93865	0.949693	NotExpressed
NK_cell	IFN-α1	62.5164	2.45305e-22	7.03208e-21	Expressed
NK_cell	IFN-β	59.1842	4.00984e-19	5.74743e-18	Expressed
NK_cell	IFN-γ	9.67929	0.0998415	0.23851	NotExpressed
NK_cell	IFN-ε	23.9465	7.45635e-07	6.41246e-06	Expressed
NK_cell	IFN-κ	25.8696	2.97525e-07	3.19839e-06	Expressed
NK_cell	IFN-λ2	4.10596	0.148384	0.296767	NotExpressed
NK_cell	IGF-1	0.388259	0.93282	0.949693	NotExpressed
NK_cell	IL-10	24.4846	2.79952e-05	0.000218871	Expressed
NK_cell	IL-11	3.31487	0.255372	0.422346	NotExpressed
NK_cell	IL-12	60.8815	3.29455e-20	5.66662e-19	Expressed
NK_cell	IL-13	-1.34521	0.804131	0.922071	NotExpressed
NK_cell	IL-15	78.1169	4.67455e-28	4.02012e-26	Expressed
NK_cell	IL-17A	1.71776	0.588362	0.755211	NotExpressed
NK_cell	IL-17B	0.662021	0.921172	0.949693	NotExpressed
NK_cell	IL-17C	7.959	0.145331	0.296767	NotExpressed
NK_cell	IL-17D	7.01653	0.215873	0.374429	NotExpressed
NK_cell	IL-17E	7.68009	0.155366	0.30367	NotExpressed
NK_cell	IL-17F	17.7188	0.000856054	0.00525862	NotExpressed
NK_cell	IL-18	50.335	1.79491e-20	3.85905e-19	Expressed
NK_cell	IL-19	1.91439	0.535653	0.719784	NotExpressed
NK_cell	IL-1Ra	3.04311	0.402671	0.607539	NotExpressed
NK_cell	IL-1α	-3.95636	0.561709	0.743184	NotExpressed
NK_cell	IL-1β	0.567928	0.574963	0.749194	NotExpressed
NK_cell	IL-2	64.6389	6.75878e-24	2.90628e-22	Expressed
NK_cell	IL-20	4.43922	0.456869	0.654846	NotExpressed
NK_cell	IL-21	9.13665	0.0525222	0.155755	Expressed
NK_cell	IL-22	-7.79962	0.0883318	0.229258	NotExpressed
NK_cell	IL-23	9.05953	0.090637	0.229258	NotExpressed
NK_cell	IL-24	0.409116	0.511792	0.698637	NotExpressed
NK_cell	IL-27	13.7721	0.000790801	0.00523145	NotExpressed
NK_cell	IL-3	14.9383	0.00468072	0.0201271	NotExpressed
NK_cell	IL-30	6.60212	0.119314	0.277324	NotExpressed
NK_cell	IL-31	8.82641	0.0681536	0.189071	NotExpressed
NK_cell	IL-33	19.4314	0.00140949	0.007576	NotExpressed
NK_cell	IL-34	1.20875	0.851724	0.949693	Expressed
NK_cell	IL-36Ra	9.38962	0.0290234	0.0998406	NotExpressed
NK_cell	IL-36α	19.4566	4.91378e-05	0.000352154	NotExpressed
NK_cell	IL-4	25.6716	4.5838e-07	4.38008e-06	Expressed
NK_cell	IL-5	6.63581	0.168559	0.315132	NotExpressed
NK_cell	IL-6	9.81822	0.0397717	0.12668	NotExpressed
NK_cell	IL-7	26.6898	1.40871e-08	1.73069e-07	Expressed
NK_cell	IL-9	8.26793	0.0670528	0.189071	NotExpressed
NK_cell	IL-Y	6.40693	0.237452	0.40041	NotExpressed
NK_cell	Leptin	1.02721	0.911478	0.949693	NotExpressed
NK_cell	LIF	3.01343	0.426426	0.632286	NotExpressed
NK_cell	LIGHT	-0.902254	0.936706	0.949693	NotExpressed
NK_cell	LT-α1/β2	3.59751	0.376142	0.577646	NotExpressed
NK_cell	LT-α2/β1	2.20204	0.796579	0.922071	Expressed
NK_cell	M-CSF	12.8778	0.00561284	0.0229859	Expressed
NK_cell	Noggin	7.93088	0.165557	0.315132	NotExpressed
NK_cell	NP	7.0527	0.314678	0.492042	NotExpressed
NK_cell	OSM	10.1563	0.0257745	0.0963743	NotExpressed
NK_cell	OX40L	9.68512	0.0145994	0.0570703	NotExpressed
NK_cell	PRL	-0.634613	0.662732	0.814213	NotExpressed
NK_cell	PSPN	-2.10454	0.975635	0.975635	NotExpressed
NK_cell	RANKL	3.74222	0.44513	0.648834	NotExpressed
NK_cell	SCF	3.93082	0.484015	0.682382	Expressed
NK_cell	TGF-β1	-9.67642	0.147699	0.296767	Expressed
NK_cell	TL1A	11.0583	0.00386091	0.0174757	NotExpressed
NK_cell	TNF-α	0.95983	0.828801	0.937853	Expressed
NK_cell	TPO	1.71309	0.760974	0.89649	NotExpressed
NK_cell	TRAIL	2.83564	0.49573	0.687625	NotExpressed
NK_cell	TSLP	-6.89503	0.14364	0.296767	Expressed
NK_cell	TWEAK	2.65077	0.625935	0.780151	NotExpressed
NK_cell	VEGF	7.27205	0.179295	0.328072	NotExpressed

## Sheet: Fig5e-CytokineNetwork
Cytokine	Celltype Producer	Celltype Receiver	Enrichment score	FDR	Receptor Expressed
4-1BBL	pDC	CD4+ T cell	18.856	7.98169e-05	Expressed
4-1BBL	CD4+ T cell	CD4+ T cell	18.856	7.98169e-05	Expressed
4-1BBL	MigDC	CD4+ T cell	18.856	7.98169e-05	Expressed
4-1BBL	Macrophage	CD4+ T cell	18.856	7.98169e-05	Expressed
4-1BBL	CD8+ T cell	CD4+ T cell	18.856	7.98169e-05	Expressed
4-1BBL	cDC2	CD4+ T cell	18.856	7.98169e-05	Expressed
GM-CSF	Neutrophil	cDC2	25.8445	0.00114489	Expressed
GM-CSF	Neutrophil	MigDC	33.6751	2.2253e-11	Expressed
GM-CSF	CD4+ T cell	cDC2	25.8445	0.00114489	Expressed
GM-CSF	CD4+ T cell	MigDC	33.6751	2.2253e-11	Expressed
IFN-γ	CD8+ T cell	cDC2	48.2623	1.75926e-13	Expressed
IFN-γ	CD8+ T cell	MigDC	15.4975	0.000342397	Expressed
IFN-γ	CD8+ T cell	Macrophage	75.0534	2.4931e-19	Expressed
IFN-γ	CD4+ T cell	cDC2	48.2623	1.75926e-13	Expressed
IFN-γ	CD4+ T cell	MigDC	15.4975	0.000342397	Expressed
IFN-γ	CD4+ T cell	Macrophage	75.0534	2.4931e-19	Expressed
IFN-γ	NK cell	cDC2	48.2623	1.75926e-13	Expressed
IFN-γ	NK cell	MigDC	15.4975	0.000342397	Expressed
IFN-γ	NK cell	Macrophage	75.0534	2.4931e-19	Expressed
IL-10	Treg	NK cell	24.4846	0.000218871	Expressed
IL-12	Neutrophil	NK cell	60.8815	5.66662e-19	Expressed
IL-12	Neutrophil	CD4+ T cell	33.2744	3.57564e-11	Expressed
IL-12	pDC	NK cell	60.8815	5.66662e-19	Expressed
IL-12	pDC	CD4+ T cell	33.2744	3.57564e-11	Expressed
IL-12	MigDC	NK cell	60.8815	5.66662e-19	Expressed
IL-12	MigDC	CD4+ T cell	33.2744	3.57564e-11	Expressed
IL-13	CD4+ T cell	Neutrophil	25.0033	0.0303885	Expressed
IL-13	CD4+ T cell	cDC2	20.8029	0.000363246	Expressed
IL-15	MigDC	CD8+ T cell	59.5365	6.19904e-18	Expressed
IL-15	MigDC	NK cell	78.1169	4.02012e-26	Expressed
IL-15	MigDC	CD4+ T cell	32.1875	1.05812e-07	Expressed
IL-15	cDC2	CD8+ T cell	59.5365	6.19904e-18	Expressed
IL-15	cDC2	NK cell	78.1169	4.02012e-26	Expressed
IL-15	cDC2	CD4+ T cell	32.1875	1.05812e-07	Expressed
IL-15	Neutrophil	CD8+ T cell	59.5365	6.19904e-18	Expressed
IL-15	Neutrophil	NK cell	78.1169	4.02012e-26	Expressed
IL-15	Neutrophil	CD4+ T cell	32.1875	1.05812e-07	Expressed
IL-15	Macrophage	CD8+ T cell	59.5365	6.19904e-18	Expressed
IL-15	Macrophage	NK cell	78.1169	4.02012e-26	Expressed
IL-15	Macrophage	CD4+ T cell	32.1875	1.05812e-07	Expressed
IL-18	Macrophage	CD4+ T cell	44.3115	7.33544e-16	Expressed
IL-18	Macrophage	CD8+ T cell	40.6518	2.54609e-08	Expressed
IL-18	Macrophage	NK cell	50.335	3.85905e-19	Expressed
IL-18	cDC1	CD4+ T cell	44.3115	7.33544e-16	Expressed
IL-18	cDC1	CD8+ T cell	40.6518	2.54609e-08	Expressed
IL-18	cDC1	NK cell	50.335	3.85905e-19	Expressed
IL-18	pDC	CD4+ T cell	44.3115	7.33544e-16	Expressed
IL-18	pDC	CD8+ T cell	40.6518	2.54609e-08	Expressed
IL-18	pDC	NK cell	50.335	3.85905e-19	Expressed
IL-18	cDC2	CD4+ T cell	44.3115	7.33544e-16	Expressed
IL-18	cDC2	CD8+ T cell	40.6518	2.54609e-08	Expressed
IL-18	cDC2	NK cell	50.335	3.85905e-19	Expressed
IL-18	Neutrophil	CD4+ T cell	44.3115	7.33544e-16	Expressed
IL-18	Neutrophil	CD8+ T cell	40.6518	2.54609e-08	Expressed
IL-18	Neutrophil	NK cell	50.335	3.85905e-19	Expressed
IL-2	MigDC	MigDC	11.8426	0.02211	Expressed
IL-2	MigDC	CD8+ T cell	54.4276	2.83083e-17	Expressed
IL-2	MigDC	NK cell	64.6389	2.90628e-22	Expressed
IL-2	MigDC	CD4+ T cell	30.2027	6.88858e-07	Expressed
IL-2	Neutrophil	MigDC	11.8426	0.02211	Expressed
IL-2	Neutrophil	CD8+ T cell	54.4276	2.83083e-17	Expressed
IL-2	Neutrophil	NK cell	64.6389	2.90628e-22	Expressed
IL-2	Neutrophil	CD4+ T cell	30.2027	6.88858e-07	Expressed
IL-2	NK cell	MigDC	11.8426	0.02211	Expressed
IL-2	NK cell	CD8+ T cell	54.4276	2.83083e-17	Expressed
IL-2	NK cell	NK cell	64.6389	2.90628e-22	Expressed
IL-2	NK cell	CD4+ T cell	30.2027	6.88858e-07	Expressed
IL-2	CD8+ T cell	MigDC	11.8426	0.02211	Expressed
IL-2	CD8+ T cell	CD8+ T cell	54.4276	2.83083e-17	Expressed
IL-2	CD8+ T cell	NK cell	64.6389	2.90628e-22	Expressed
IL-2	CD8+ T cell	CD4+ T cell	30.2027	6.88858e-07	Expressed
IL-2	cDC2	MigDC	11.8426	0.02211	Expressed
IL-2	cDC2	CD8+ T cell	54.4276	2.83083e-17	Expressed
IL-2	cDC2	NK cell	64.6389	2.90628e-22	Expressed
IL-2	cDC2	CD4+ T cell	30.2027	6.88858e-07	Expressed
IL-2	cDC1	MigDC	11.8426	0.02211	Expressed
IL-2	cDC1	CD8+ T cell	54.4276	2.83083e-17	Expressed
IL-2	cDC1	NK cell	64.6389	2.90628e-22	Expressed
IL-2	cDC1	CD4+ T cell	30.2027	6.88858e-07	Expressed
IL-2	Macrophage	MigDC	11.8426	0.02211	Expressed
IL-2	Macrophage	CD8+ T cell	54.4276	2.83083e-17	Expressed
IL-2	Macrophage	NK cell	64.6389	2.90628e-22	Expressed
IL-2	Macrophage	CD4+ T cell	30.2027	6.88858e-07	Expressed
IL-2	Treg	MigDC	11.8426	0.02211	Expressed
IL-2	Treg	CD8+ T cell	54.4276	2.83083e-17	Expressed
IL-2	Treg	NK cell	64.6389	2.90628e-22	Expressed
IL-2	Treg	CD4+ T cell	30.2027	6.88858e-07	Expressed
IL-2	CD4+ T cell	MigDC	11.8426	0.02211	Expressed
IL-2	CD4+ T cell	CD8+ T cell	54.4276	2.83083e-17	Expressed
IL-2	CD4+ T cell	NK cell	64.6389	2.90628e-22	Expressed
IL-2	CD4+ T cell	CD4+ T cell	30.2027	6.88858e-07	Expressed
M-CSF	Treg	NK cell	12.8778	0.0229859	Expressed
M-CSF	Treg	Neutrophil	12.9109	0.0437503	Expressed
M-CSF	Treg	CD4+ T cell	14.8245	0.00318176	Expressed
M-CSF	Treg	cDC2	28.746	0.00202847	Expressed
M-CSF	Neutrophil	NK cell	12.8778	0.0229859	Expressed
M-CSF	Neutrophil	Neutrophil	12.9109	0.0437503	Expressed
M-CSF	Neutrophil	CD4+ T cell	14.8245	0.00318176	Expressed
M-CSF	Neutrophil	cDC2	28.746	0.00202847	Expressed
M-CSF	cDC1	NK cell	12.8778	0.0229859	Expressed
M-CSF	cDC1	Neutrophil	12.9109	0.0437503	Expressed
M-CSF	cDC1	CD4+ T cell	14.8245	0.00318176	Expressed
M-CSF	cDC1	cDC2	28.746	0.00202847	Expressed
M-CSF	CD4+ T cell	NK cell	12.8778	0.0229859	Expressed
M-CSF	CD4+ T cell	Neutrophil	12.9109	0.0437503	Expressed
M-CSF	CD4+ T cell	CD4+ T cell	14.8245	0.00318176	Expressed
M-CSF	CD4+ T cell	cDC2	28.746	0.00202847	Expressed
M-CSF	CD8+ T cell	NK cell	12.8778	0.0229859	Expressed
M-CSF	CD8+ T cell	Neutrophil	12.9109	0.0437503	Expressed
M-CSF	CD8+ T cell	CD4+ T cell	14.8245	0.00318176	Expressed
M-CSF	CD8+ T cell	cDC2	28.746	0.00202847	Expressed
TNF-α	MigDC	cDC2	40.541	0.00114489	Expressed
TNF-α	MigDC	Macrophage	22.2004	0.00345782	Expressed
TNF-α	MigDC	MigDC	22.1309	9.8762e-06	Expressed
TNF-α	MigDC	CD8+ T cell	20.2614	8.4192e-05	Expressed
TNF-α	cDC2	cDC2	40.541	0.00114489	Expressed
TNF-α	cDC2	Macrophage	22.2004	0.00345782	Expressed
TNF-α	cDC2	MigDC	22.1309	9.8762e-06	Expressed
TNF-α	cDC2	CD8+ T cell	20.2614	8.4192e-05	Expressed
TNF-α	Neutrophil	cDC2	40.541	0.00114489	Expressed
TNF-α	Neutrophil	Macrophage	22.2004	0.00345782	Expressed
TNF-α	Neutrophil	MigDC	22.1309	9.8762e-06	Expressed
TNF-α	Neutrophil	CD8+ T cell	20.2614	8.4192e-05	Expressed
TNF-α	Treg	cDC2	40.541	0.00114489	Expressed
TNF-α	Treg	Macrophage	22.2004	0.00345782	Expressed
TNF-α	Treg	MigDC	22.1309	9.8762e-06	Expressed
TNF-α	Treg	CD8+ T cell	20.2614	8.4192e-05	Expressed
TNF-α	CD8+ T cell	cDC2	40.541	0.00114489	Expressed
TNF-α	CD8+ T cell	Macrophage	22.2004	0.00345782	Expressed
TNF-α	CD8+ T cell	MigDC	22.1309	9.8762e-06	Expressed
TNF-α	CD8+ T cell	CD8+ T cell	20.2614	8.4192e-05	Expressed
TNF-α	CD4+ T cell	cDC2	40.541	0.00114489	Expressed
TNF-α	CD4+ T cell	Macrophage	22.2004	0.00345782	Expressed
TNF-α	CD4+ T cell	MigDC	22.1309	9.8762e-06	Expressed
TNF-α	CD4+ T cell	CD8+ T cell	20.2614	8.4192e-05	Expressed
TNF-α	Macrophage	cDC2	40.541	0.00114489	Expressed
TNF-α	Macrophage	Macrophage	22.2004	0.00345782	Expressed
TNF-α	Macrophage	MigDC	22.1309	9.8762e-06	Expressed
TNF-α	Macrophage	CD8+ T cell	20.2614	8.4192e-05	Expressed
