# Supplementary material for: Dictionary of immune responses to cytokines at single-cell resolution
Source: Nature. 2023 Dec 6;625(7994):377–84. doi: 10.1038/s41586-023-06816-9 (PMC10781646; doi:10.1038/s41586-023-06816-9)
Supplement: Supplementary file 18 — Source Data Extended Data Fig. 1 [file 41586_2023_6816_MOESM18_ESM.xlsx]

## Sheet: a,QC
Sample	Median_percent_mito	Median_number_genes	Median_number_UMIs
IL-1α	5.13342	1191	3399.5
IL-1β	4.54086	1182	3276
IL-1Ra	5	1232	3479.5
IL-18	4.92088	1544	4992
IL-33	5.52024	1170	3406
IL-36α	4.47564	1551	4846
IL-36Ra	4.84809	1319	3932
IL-2	3.90759	1431	3830
IL-4	4.5416	1589	5112
IL-13	5.15339	1336.5	3998
IL-7	4.93216	1350	3883
TSLP	5.38204	1481	4693
IL-9	4.37159	1352	3993.5
IL-15	4.48657	1523	4640
IL-21	5.11431	1424	4250
IL-3	5.05456	1344	3860
IL-5	4.92754	1386	4054
GM-CSF	5.08643	1524	4857
IL-6	4.72686	1346.5	4011
IL-11	4.56494	1410	4250
IL-27	5.28332	1421	4258
IL-30	4.97523	1230	3591
IL-31	4.53045	1314	3874
LIF	4.98187	1326	4061.5
OSM	4.59934	1489	4699
CT-1	5.31058	1084	2974
NP	4.99055	1398	4314
IL-12	4.91155	1543	4901
IL-23	4.72257	1467	4474
IL-Y	4.92976	1143	3082
IL-10	4.38402	1311	3767.5
IL-19	4.52629	1137	3229.5
IL-20	4.86348	1273	3708
IL-22	5.19933	1261	3685
IL-24	4.88163	1250	3541
IL-17A	4.84413	1436.5	4513
IL-17B	5.16746	1356	4080
IL-17C	5.39312	1208	3495.5
IL-17D	4.88945	1192	3423
IL-17E	5.54635	1499	4628
IL-17F	4.87167	1357	4104
IFN-α1	5.07555	1160	3386.5
IFN-β	5.21295	1144	3386
IFN-ε	5.24421	1120.5	3067.5
IFN-κ	4.88439	1176	3322.5
IFN-γ	5.16055	1369	4015.5
IFN-λ2	5.29784	1179	3343
LT-α1/β2	5.14924	1199	3402
LT-α2/β1	4.9217	1477	4269
TNF-α	5.2376	1370	4053
OX40L	4.76116	1147.5	3159.5
CD40L	5.29506	1507	4782
FasL	4.26853	1383	4149
CD27L	5.29807	1324	3982
CD30L	4.65181	1422	4352
4-1BBL	4.74684	1531	4716
TRAIL	5.43626	1446.5	4600.5
RANKL	4.9416	1445	4404
TWEAK	5.13249	1388	4157
APRIL	5.05083	1271.5	3645.5
BAFF	4.2011	1244	3332
LIGHT	5.13852	1276	3881
TL1A	4.54165	1421	4217
GITRL	5.14101	1304	3842.5
C3a	5.06337	1093	3085.5
C5a	4.9012	1080	2978
FLT3L	4.94382	1411	4187
IL-34	4.84078	1370	4182.5
M-CSF	5.02341	1419	4258
G-CSF	5.27993	1492	4722
SCF	4.96454	1476	4665
EGF	5.44872	1199	3472
VEGF	5.18087	1433	4498
FGF-β	5.05277	1081	3028.5
HGF	5.01891	1420	4433
IGF-1	5.40621	1274	3732
TGF-β1	5.03368	1164	3295
GDNF	4.96998	1439	4331.5
PSPN	5.27796	1309	4022
PRL	5.13161	1193.5	3459.5
Leptin	5.16364	1385	4299
AdipoQ	5.26666	1169	3366
ADSF	5.01818	1252	3672.5
Noggin	5.21805	1202	3571
Decorin	5.43962	1097	3077
TPO	5.40611	1266	3701
PBS	5.05583	1211	3471

## Sheet: e,CellTypeMarkers
Cell_type	Gene	Avg_exp_scaled	Percent_expressed
B cell	Ptprc	0.267152	80.8726
B cell	Cd19	2.5	36.1058
B cell	Ms4a1	2.5	87.9292
B cell	Cd79a	2.5	99.1416
B cell	Cd79b	2.5	96.6315
B cell	H2-Ab1	0.84781	99.5915
B cell	H2-Eb1	0.885498	99.5797
B cell	Cd3g	-0.534544	10.283
B cell	Cd3e	-0.529033	4.64717
B cell	Cd8a	-0.463197	4.48141
B cell	Cd8b1	-0.350847	5.70684
B cell	Nkg7	-0.329543	5.10301
B cell	Tcrg-C1	-0.322858	0.177599
B cell	Tcrg-C2	-0.316282	0.177599
B cell	Itgae	-0.59275	0.663036
B cell	Foxp3	-0.262716	0.497277
B cell	Ctla4	-0.320239	0.763675
B cell	Il2ra	-0.439933	0.941274
B cell	Tnfrsf4	-0.388354	2.11935
B cell	Pdcd1	-0.369972	0.147999
B cell	Icos	-0.514103	1.15439
B cell	Cd28	-0.566689	2.43902
B cell	Mki67	-0.259617	0.882074
B cell	Gzma	-0.231418	1.41487
B cell	Gzmb	-0.328947	0.822875
B cell	Ncr1	-0.238443	0.230879
B cell	Cd4	-0.562511	1.56879
B cell	Ccr6	0.602738	16.7298
B cell	Ccdc184	-0.228945	0.0118399
B cell	Klrb1b	-0.286323	0.112479
B cell	Fam184b	-0.211491	0.100639
B cell	Cd68	-0.57879	0.816955
B cell	Ly6c2	-0.431063	6.63628
B cell	Lag3	-0.442632	0.272318
B cell	Havcr1	-0.337773	0.219039
B cell	Sell	0.45168	42.5823
B cell	Siglech	-0.237348	0.834715
B cell	Irf8	-0.00376844	55.4464
B cell	Itgax	-0.545849	0.443997
B cell	Btla	2.5	28.623
B cell	Havcr2	-0.447204	0.177599
B cell	Cd207	-0.319735	0.0947194
B cell	Cd86	0.088233	10.7211
B cell	Cd40	0.415354	18.7012
B cell	Ly75	-0.476697	2.11343
B cell	Cd24a	1.04331	30.6891
B cell	Xcr1	-0.219296	0.390717
B cell	Clec9a	-0.294779	0.195359
B cell	Vwf	-0.259659	0.0651196
B cell	Lyz2	-0.364262	12.6095
B cell	Mgl2	-0.257899	0.278238
B cell	Sirpa	-0.681138	0.964954
B cell	Adora2a	-0.550185	1.40303
B cell	Ccr7	0.0473455	26.3202
B cell	Apol7c	-0.30322	4.16173
B cell	Cd63	-0.656121	3.32702
B cell	Tnfrsf9	-0.625429	0.562396
B cell	H2-M2	-0.348397	1.71087
B cell	Fut4	-0.806853	0.0591996
B cell	Cd80	-0.513147	0.124319
B cell	Aire	-0.21923	0.165759
B cell	C1qa	-0.293036	1.58063
B cell	Lyz1	-0.316892	1.69311
B cell	Marco	-0.289989	1.69903
B cell	Folr2	-0.230311	0.242718
B cell	Siglec1	-0.262307	0.142079
B cell	Ms4a7	-0.34098	0.213119
B cell	Mertk	-0.473083	0.0414397
B cell	Itgam	-0.439161	0.236798
B cell	Csf1r	-0.429545	0.485437
B cell	Adgre1	-0.542927	0.260478
B cell	Ccr2	-0.522607	0.953114
B cell	Cd14	-0.285495	0.0473597
B cell	Fcgr3	-0.487734	0.201279
B cell	Ifih1	-0.927158	1.63983
B cell	Isg15	-0.494379	8.83258
B cell	Cd33	-0.346998	0.224959
B cell	Ly6g	-0.214291	0
B cell	Stfa2l1	-0.213676	0.0177599
B cell	Mmp9	-0.237244	0.0947194
B cell	Mcpt4	-0.21307	1.91215
B cell	Fcer1a	-0.281451	0.0651196
B cell	Cd69	0.743395	40.8773
B cell	Ly6c1	-0.246436	0.591996
B cell	Nrp1	-0.440782	0.337438
B cell	Pecam1	-0.0109641	25.6157
B cell	Emcn	-0.239686	0.0118399
B cell	Thbd	-0.375148	0.118399
B cell	Lyve1	-0.215122	0.106559
B cell	Prox1	-0.219392	0.0355198
B cell	Ecscr	-0.335034	0.0947194
B cell	Col1a2	-0.214918	0.0473597
B cell	C4b	-0.219263	0.159839
B cell	Dcn	-0.217253	0.230879
CD4+ T cell	Ptprc	0.546686	91.0322
CD4+ T cell	Cd19	-0.223559	0.390934
CD4+ T cell	Ms4a1	-0.220805	0.912932
CD4+ T cell	Cd79a	-0.219457	1.90835
CD4+ T cell	Cd79b	-0.273026	2.16708
CD4+ T cell	H2-Ab1	-0.526911	14.6239
CD4+ T cell	H2-Eb1	-0.547046	14.2363
CD4+ T cell	Cd3g	1.80624	93.1643
CD4+ T cell	Cd3e	1.84285	72.6877
CD4+ T cell	Cd8a	-0.44806	5.84028
CD4+ T cell	Cd8b1	-0.259664	11.3066
CD4+ T cell	Nkg7	-0.310351	7.71134
CD4+ T cell	Tcrg-C1	-0.310458	0.329921
CD4+ T cell	Tcrg-C2	-0.313065	0.25761
CD4+ T cell	Itgae	-0.390258	2.10381
CD4+ T cell	Foxp3	-0.241563	0.916322
CD4+ T cell	Ctla4	-0.248699	2.25521
CD4+ T cell	Il2ra	-0.386211	2.12189
CD4+ T cell	Tnfrsf4	-0.292843	6.33742
CD4+ T cell	Pdcd1	-0.0638623	1.51176
CD4+ T cell	Icos	-0.0575209	11.8218
CD4+ T cell	Cd28	2.13177	45.8331
CD4+ T cell	Mki67	-0.264325	1.07902
CD4+ T cell	Gzma	-0.230674	1.96936
CD4+ T cell	Gzmb	-0.329846	0.732154
CD4+ T cell	Ncr1	-0.23955	0.249701
CD4+ T cell	Cd4	0.862165	37.1331
CD4+ T cell	Ccr6	-0.416086	1.1728
CD4+ T cell	Ccdc184	-0.22607	0.0689219
CD4+ T cell	Klrb1b	-0.284955	0.146883
CD4+ T cell	Fam184b	-0.21506	0.0926491
CD4+ T cell	Cd68	-0.586566	0.715206
CD4+ T cell	Ly6c2	-0.449997	6.13631
CD4+ T cell	Lag3	-0.431301	0.486973
CD4+ T cell	Havcr1	-0.357363	0.08474
CD4+ T cell	Sell	0.0596834	40.8356
CD4+ T cell	Siglech	-0.238454	0.93327
CD4+ T cell	Irf8	-0.491185	5.06971
CD4+ T cell	Itgax	-0.557219	0.406752
CD4+ T cell	Btla	0.1269	10.7722
CD4+ T cell	Havcr2	-0.459464	0.118636
CD4+ T cell	Cd207	-0.328878	0.0711816
CD4+ T cell	Cd86	-0.630683	3.7263
CD4+ T cell	Cd40	-0.633762	0.810115
CD4+ T cell	Ly75	-0.124998	5.99055
CD4+ T cell	Cd24a	-0.489812	0.604479
CD4+ T cell	Xcr1	-0.220396	0.438388
CD4+ T cell	Clec9a	-0.302311	0.157051
CD4+ T cell	Vwf	-0.262331	0.0429349
CD4+ T cell	Lyz2	-0.367364	11.8139
CD4+ T cell	Mgl2	-0.264458	0.222584
CD4+ T cell	Sirpa	-0.694142	0.670011
CD4+ T cell	Adora2a	-0.453708	3.30486
CD4+ T cell	Ccr7	0.494903	50.992
CD4+ T cell	Apol7c	-0.307838	4.03588
CD4+ T cell	Cd63	-0.663107	2.90037
CD4+ T cell	Tnfrsf9	-0.51834	1.90609
CD4+ T cell	H2-M2	-0.352321	1.56487
CD4+ T cell	Fut4	-0.809106	0.0666621
CD4+ T cell	Cd80	-0.518745	0.106207
CD4+ T cell	Aire	-0.228408	0.0655323
CD4+ T cell	C1qa	-0.302918	1.305
CD4+ T cell	Lyz1	-0.319131	1.73435
CD4+ T cell	Marco	-0.298851	1.46657
CD4+ T cell	Folr2	-0.239871	0.145753
CD4+ T cell	Siglec1	-0.288909	0.0892595
CD4+ T cell	Ms4a7	-0.3585	0.120896
CD4+ T cell	Mertk	-0.479925	0.0418051
CD4+ T cell	Itgam	-0.437151	0.376246
CD4+ T cell	Csf1r	-0.437249	0.397713
CD4+ T cell	Adgre1	-0.565127	0.100558
CD4+ T cell	Ccr2	-0.509939	1.75807
CD4+ T cell	Cd14	-0.285969	0.0463245
CD4+ T cell	Fcgr3	-0.484842	0.448557
CD4+ T cell	Ifih1	-0.526679	5.05728
CD4+ T cell	Isg15	-0.232538	14.9391
CD4+ T cell	Cd33	-0.349371	0.194337
CD4+ T cell	Ly6g	-0.213869	0.00225973
CD4+ T cell	Stfa2l1	-0.213978	0.0146883
CD4+ T cell	Mmp9	-0.236943	0.129935
CD4+ T cell	Mcpt4	-0.21339	1.95128
CD4+ T cell	Fcer1a	-0.281958	0.0553635
CD4+ T cell	Cd69	0.0107994	28.6015
CD4+ T cell	Ly6c1	-0.00722202	22.3431
CD4+ T cell	Nrp1	-0.410276	1.55131
CD4+ T cell	Pecam1	-0.141864	23.7396
CD4+ T cell	Emcn	-0.239466	0.0237272
CD4+ T cell	Thbd	-0.380663	0.0429349
CD4+ T cell	Lyve1	-0.218183	0.0553635
CD4+ T cell	Prox1	-0.219923	0.0350259
CD4+ T cell	Ecscr	-0.336144	0.0813504
CD4+ T cell	Col1a2	-0.214857	0.067792
CD4+ T cell	C4b	-0.220296	0.138974
CD4+ T cell	Dcn	-0.217179	0.285856
CD8+ T cell	Ptprc	0.463759	95.0725
CD8+ T cell	Cd19	-0.225373	0.519853
CD8+ T cell	Ms4a1	-0.224749	0.887433
CD8+ T cell	Cd79a	-0.222326	1.851
CD8+ T cell	Cd79b	-0.228161	10.1703
CD8+ T cell	H2-Ab1	-0.530384	16.1858
CD8+ T cell	H2-Eb1	-0.551527	15.1609
CD8+ T cell	Cd3g	1.64363	96.1081
CD8+ T cell	Cd3e	1.7566	80.8498
CD8+ T cell	Cd8a	2.5	78.2964
CD8+ T cell	Cd8b1	2.5	88.5714
CD8+ T cell	Nkg7	0.738109	86.1875
CD8+ T cell	Tcrg-C1	-0.262269	1.12648
CD8+ T cell	Tcrg-C2	-0.206719	1.74621
CD8+ T cell	Itgae	0.394477	11.2231
CD8+ T cell	Foxp3	-0.275248	0.612362
CD8+ T cell	Ctla4	-0.289356	2.00573
CD8+ T cell	Il2ra	-0.436122	1.58657
CD8+ T cell	Tnfrsf4	-0.39838	2.82521
CD8+ T cell	Pdcd1	-0.281529	0.71142
CD8+ T cell	Icos	-0.309994	9.73639
CD8+ T cell	Cd28	0.553566	31.458
CD8+ T cell	Mki67	-0.274809	0.898076
CD8+ T cell	Gzma	-0.225085	3.9386
CD8+ T cell	Gzmb	-0.213915	2.63528
CD8+ T cell	Ncr1	-0.222337	0.877609
CD8+ T cell	Cd4	-0.579786	2.0483
CD8+ T cell	Ccr6	-0.475974	0.285714
CD8+ T cell	Ccdc184	-0.228002	0.0425706
CD8+ T cell	Klrb1b	-0.288038	0.0998772
CD8+ T cell	Fam184b	-0.21724	0.0941465
CD8+ T cell	Cd68	-0.585016	1.04707
CD8+ T cell	Ly6c2	0.550081	51.4998
CD8+ T cell	Lag3	-0.415261	0.898895
CD8+ T cell	Havcr1	-0.360317	0.0851412
CD8+ T cell	Sell	0.328186	60.1064
CD8+ T cell	Siglech	-0.239247	1.07655
CD8+ T cell	Irf8	-0.488546	7.62178
CD8+ T cell	Itgax	-0.541128	0.921817
CD8+ T cell	Btla	-0.217792	8.74908
CD8+ T cell	Havcr2	-0.456619	0.179288
CD8+ T cell	Cd207	-0.330244	0.0794106
CD8+ T cell	Cd86	-0.461236	7.76995
CD8+ T cell	Cd40	-0.640604	0.864511
CD8+ T cell	Ly75	-0.0356226	9.03889
CD8+ T cell	Cd24a	-0.490531	0.752354
CD8+ T cell	Xcr1	-0.225723	0.352026
CD8+ T cell	Clec9a	-0.30466	0.156365
CD8+ T cell	Vwf	-0.263051	0.0409333
CD8+ T cell	Lyz2	-0.368847	12.7925
CD8+ T cell	Mgl2	-0.266766	0.238232
CD8+ T cell	Sirpa	-0.697737	0.744167
CD8+ T cell	Adora2a	-0.422448	5.21572
CD8+ T cell	Ccr7	0.217792	50.844
CD8+ T cell	Apol7c	-0.310412	4.48792
CD8+ T cell	Cd63	-0.666207	3.06427
CD8+ T cell	Tnfrsf9	-0.477697	3.23291
CD8+ T cell	H2-M2	-0.353708	1.71183
CD8+ T cell	Fut4	-0.809536	0.0884159
CD8+ T cell	Cd80	-0.526004	0.101515
CD8+ T cell	Aire	-0.228764	0.0835039
CD8+ T cell	C1qa	-0.305774	1.45395
CD8+ T cell	Lyz1	-0.321333	1.8903
CD8+ T cell	Marco	-0.300865	1.72902
CD8+ T cell	Folr2	-0.239518	0.203029
CD8+ T cell	Siglec1	-0.291518	0.109701
CD8+ T cell	Ms4a7	-0.367397	0.103152
CD8+ T cell	Mertk	-0.48464	0.0417519
CD8+ T cell	Itgam	-0.442221	0.267704
CD8+ T cell	Csf1r	-0.440589	0.399509
CD8+ T cell	Adgre1	-0.56727	0.116251
CD8+ T cell	Ccr2	-0.500321	3.71265
CD8+ T cell	Cd14	-0.284942	0.108064
CD8+ T cell	Fcgr3	-0.48396	0.618093
CD8+ T cell	Ifih1	-0.730859	4.84486
CD8+ T cell	Isg15	-0.29433	17.1699
CD8+ T cell	Cd33	-0.349883	0.241506
CD8+ T cell	Ly6g	-0.21391	0.00409333
CD8+ T cell	Stfa2l1	-0.214057	0.017192
CD8+ T cell	Mmp9	-0.238537	0.0573066
CD8+ T cell	Mcpt4	-0.213474	2.14081
CD8+ T cell	Fcer1a	-0.28191	0.0818666
CD8+ T cell	Cd69	0.169608	42.2137
CD8+ T cell	Ly6c1	-0.246326	0.963569
CD8+ T cell	Nrp1	-0.439929	0.592714
CD8+ T cell	Pecam1	-0.269965	18.0311
CD8+ T cell	Emcn	-0.239834	0.0180106
CD8+ T cell	Thbd	-0.381822	0.03684
CD8+ T cell	Lyve1	-0.218301	0.0744986
CD8+ T cell	Prox1	-0.220416	0.0286533
CD8+ T cell	Ecscr	-0.336463	0.0925092
CD8+ T cell	Col1a2	-0.215026	0.0679492
CD8+ T cell	C4b	-0.220423	0.183381
CD8+ T cell	Dcn	-0.217333	0.29472
γδ T cell	Ptprc	0.340925	90.6167
γδ T cell	Cd19	-0.22546	0.461476
γδ T cell	Ms4a1	-0.222841	0.864136
γδ T cell	Cd79a	-0.222038	1.65588
γδ T cell	Cd79b	-0.19729	12.4191
γδ T cell	H2-Ab1	-0.525298	17.6492
γδ T cell	H2-Eb1	-0.54477	17.4908
γδ T cell	Cd3g	2.17319	93.9375
γδ T cell	Cd3e	2.06813	77.7315
γδ T cell	Cd8a	-0.376475	8.36538
γδ T cell	Cd8b1	-0.120013	14.4822
γδ T cell	Nkg7	0.440154	50.4004
γδ T cell	Tcrg-C1	2.5	36.4068
γδ T cell	Tcrg-C2	2.5	35.9318
γδ T cell	Itgae	2.1601	24.9921
γδ T cell	Foxp3	-0.270504	0.637922
γδ T cell	Ctla4	-0.300437	1.61064
γδ T cell	Il2ra	0.706927	24.4989
γδ T cell	Tnfrsf4	-0.390871	2.80052
γδ T cell	Pdcd1	0.243157	2.97245
γδ T cell	Icos	2.21358	43.252
γδ T cell	Cd28	0.674177	26.2091
γδ T cell	Mki67	-0.266841	1.20346
γδ T cell	Gzma	-0.221847	3.59227
γδ T cell	Gzmb	-0.192849	3.33439
γδ T cell	Ncr1	-0.197828	1.75089
γδ T cell	Cd4	-0.539193	2.97697
γδ T cell	Ccr6	1.14094	27.8152
γδ T cell	Ccdc184	-0.156094	1.26227
γδ T cell	Klrb1b	-0.244309	1.0813
γδ T cell	Fam184b	-0.214068	0.12668
γδ T cell	Cd68	-0.574629	1.34823
γδ T cell	Ly6c2	0.157354	28.9734
γδ T cell	Lag3	-0.422249	0.764602
γδ T cell	Havcr1	-0.341244	0.294078
γδ T cell	Sell	-0.163829	28.3898
γδ T cell	Siglech	-0.23782	1.28489
γδ T cell	Irf8	-0.47875	8.68208
γδ T cell	Itgax	-0.538249	0.846039
γδ T cell	Btla	-0.246503	7.22074
γδ T cell	Havcr2	-0.453057	0.212641
γδ T cell	Cd207	-0.327204	0.0904855
γδ T cell	Cd86	-0.749153	2.36619
γδ T cell	Cd40	-0.631297	1.03153
γδ T cell	Ly75	-0.21989	5.76845
γδ T cell	Cd24a	-0.476711	1.04511
γδ T cell	Xcr1	-0.222415	0.443379
γδ T cell	Clec9a	-0.296557	0.212641
γδ T cell	Vwf	-0.263224	0.0316699
γδ T cell	Lyz2	-0.357822	19.8118
γδ T cell	Mgl2	-0.262884	0.285029
γδ T cell	Sirpa	-0.687982	1.04963
γδ T cell	Adora2a	-0.263406	6.3928
γδ T cell	Ccr7	-0.309092	17.1651
γδ T cell	Apol7c	-0.307208	4.86812
γδ T cell	Cd63	-0.657196	4.84097
γδ T cell	Tnfrsf9	-0.353917	4.14423
γδ T cell	H2-M2	-0.352095	1.83685
γδ T cell	Fut4	-0.767516	0.230738
γδ T cell	Cd80	-0.524781	0.108583
γδ T cell	Aire	-0.227522	0.0904855
γδ T cell	C1qa	-0.298451	1.85495
γδ T cell	Lyz1	-0.295756	4.98575
γδ T cell	Marco	-0.294618	2.20785
γδ T cell	Folr2	-0.234935	0.253359
γδ T cell	Siglec1	-0.27304	0.167398
γδ T cell	Ms4a7	-0.351926	0.203592
γδ T cell	Mertk	-0.473036	0.0814369
γδ T cell	Itgam	-0.441142	0.285029
γδ T cell	Csf1r	-0.430851	0.692214
γδ T cell	Adgre1	-0.560724	0.135728
γδ T cell	Ccr2	0.328862	40.3294
γδ T cell	Cd14	-0.284748	0.104058
γδ T cell	Fcgr3	-0.483838	0.533864
γδ T cell	Ifih1	-0.689714	4.38854
γδ T cell	Isg15	-0.365193	13.9257
γδ T cell	Cd33	-0.343929	0.583631
γδ T cell	Ly6g	-0.213319	0.00904855
γδ T cell	Stfa2l1	-0.214172	0.00904855
γδ T cell	Mmp9	-0.233565	0.330272
γδ T cell	Mcpt4	-0.213274	2.54717
γδ T cell	Fcer1a	-0.281855	0.0814369
γδ T cell	Cd69	0.219683	37.1126
γδ T cell	Ly6c1	-0.217471	3.43845
γδ T cell	Nrp1	-0.368802	4.41569
γδ T cell	Pecam1	-0.276854	14.5863
γδ T cell	Emcn	-0.239581	0.0316699
γδ T cell	Thbd	-0.374542	0.199068
γδ T cell	Lyve1	-0.218068	0.0678641
γδ T cell	Prox1	-0.218916	0.0588155
γδ T cell	Ecscr	-0.335781	0.12668
γδ T cell	Col1a2	-0.214333	0.153825
γδ T cell	C4b	-0.220023	0.203592
γδ T cell	Dcn	-0.216932	0.52934
Treg	Ptprc	0.945058	91.9798
Treg	Cd19	-0.217759	0.447074
Treg	Ms4a1	-0.220072	0.894147
Treg	Cd79a	-0.217347	2.09989
Treg	Cd79b	-0.225847	7.43768
Treg	H2-Ab1	-0.522014	16.2708
Treg	H2-Eb1	-0.540768	16.1353
Treg	Cd3g	2.07753	92.1062
Treg	Cd3e	2.13422	72.6653
Treg	Cd8a	-0.342271	6.61127
Treg	Cd8b1	-0.227388	11.8678
Treg	Nkg7	-0.228043	13.5974
Treg	Tcrg-C1	-0.278971	0.663837
Treg	Tcrg-C2	-0.292107	0.514812
Treg	Itgae	2.5	18.8042
Treg	Foxp3	2.5	46.7892
Treg	Ctla4	2.5	42.034
Treg	Il2ra	2.5	40.1463
Treg	Tnfrsf4	2.5	64.4012
Treg	Pdcd1	2.5	13.8186
Treg	Icos	2.5	40.5031
Treg	Cd28	2.5	49.3407
Treg	Mki67	-0.20699	2.97598
Treg	Gzma	-0.230974	1.76572
Treg	Gzmb	-0.147129	3.79787
Treg	Ncr1	-0.23884	0.248374
Treg	Cd4	0.757046	32.4422
Treg	Ccr6	0.340677	13.8909
Treg	Ccdc184	-0.226286	0.0722543
Treg	Klrb1b	-0.286498	0.112897
Treg	Fam184b	-0.213914	0.0948338
Treg	Cd68	-0.577088	1.02059
Treg	Ly6c2	-0.449077	6.04678
Treg	Lag3	-0.105063	4.88168
Treg	Havcr1	-0.351695	0.117413
Treg	Sell	-0.235013	27.1721
Treg	Siglech	-0.236458	1.14252
Treg	Irf8	-0.44979	10.8336
Treg	Itgax	-0.549629	0.496749
Treg	Btla	0.361859	12.649
Treg	Havcr2	-0.248535	1.65282
Treg	Cd207	-0.327858	0.0812861
Treg	Cd86	-0.0863855	10.5627
Treg	Cd40	-0.605194	1.52186
Treg	Ly75	-0.105144	5.70809
Treg	Cd24a	-0.482535	0.758671
Treg	Xcr1	-0.212257	0.713512
Treg	Clec9a	-0.302388	0.167088
Treg	Vwf	-0.261458	0.045159
Treg	Lyz2	-0.363267	13.8322
Treg	Mgl2	-0.26375	0.198699
Treg	Sirpa	-0.688394	0.853504
Treg	Adora2a	0.00948905	8.95051
Treg	Ccr7	-0.102058	25.1806
Treg	Apol7c	-0.30496	4.3759
Treg	Cd63	-0.659564	3.41853
Treg	Tnfrsf9	2.5	22.8324
Treg	H2-M2	-0.349578	1.86055
Treg	Fut4	-0.791543	0.117413
Treg	Cd80	-0.32294	1.14704
Treg	Aire	-0.225951	0.108382
Treg	C1qa	-0.29442	1.66185
Treg	Lyz1	-0.312974	2.14957
Treg	Marco	-0.292	1.93732
Treg	Folr2	-0.231495	0.279986
Treg	Siglec1	-0.288744	0.085802
Treg	Ms4a7	-0.355226	0.135477
Treg	Mertk	-0.482754	0.0361272
Treg	Itgam	-0.438909	0.270954
Treg	Csf1r	-0.432076	0.50578
Treg	Adgre1	-0.562451	0.117413
Treg	Ccr2	-0.329989	7.88024
Treg	Cd14	-0.285917	0.0496749
Treg	Fcgr3	-0.486695	0.284501
Treg	Ifih1	-0.329714	6.50741
Treg	Isg15	-0.328095	14.478
Treg	Cd33	-0.347519	0.248374
Treg	Ly6g	-0.212591	0.0180636
Treg	Stfa2l1	-0.213851	0.0180636
Treg	Mmp9	-0.226911	0.708996
Treg	Mcpt4	-0.213268	2.20827
Treg	Fcer1a	-0.282071	0.0541908
Treg	Cd69	0.206315	32.8577
Treg	Ly6c1	-0.161633	7.98862
Treg	Nrp1	0.648107	30.9023
Treg	Pecam1	-0.203078	18.0229
Treg	Emcn	-0.238988	0.0361272
Treg	Thbd	-0.379564	0.0541908
Treg	Lyve1	-0.21564	0.112897
Treg	Prox1	-0.209301	0.279986
Treg	Ecscr	-0.336064	0.0812861
Treg	Col1a2	-0.214106	0.117413
Treg	C4b	-0.220285	0.130961
Treg	Dcn	-0.217132	0.284501
Ki67+ T cell	Ptprc	-0.00235137	97.1939
Ki67+ T cell	Cd19	-0.229829	1.0989
Ki67+ T cell	Ms4a1	-0.22238	1.354
Ki67+ T cell	Cd79a	-0.221248	3.31633
Ki67+ T cell	Cd79b	-0.222474	21.0557
Ki67+ T cell	H2-Ab1	-0.515301	31.1421
Ki67+ T cell	H2-Eb1	-0.539863	27.0801
Ki67+ T cell	Cd3g	1.13159	92.759
Ki67+ T cell	Cd3e	1.01195	86.146
Ki67+ T cell	Cd8a	0.490663	27.7276
Ki67+ T cell	Cd8b1	0.437662	37.0683
Ki67+ T cell	Nkg7	0.126866	44.1523
Ki67+ T cell	Tcrg-C1	-0.107996	3.70879
Ki67+ T cell	Tcrg-C2	-0.0853159	4.49372
Ki67+ T cell	Itgae	1.2121	28.5911
Ki67+ T cell	Foxp3	0.842237	33.4969
Ki67+ T cell	Ctla4	1.84523	46.5267
Ki67+ T cell	Il2ra	0.642315	34.5565
Ki67+ T cell	Tnfrsf4	0.880894	48.9011
Ki67+ T cell	Pdcd1	1.64063	22.0761
Ki67+ T cell	Icos	2.03898	68.6028
Ki67+ T cell	Cd28	1.57127	70.5848
Ki67+ T cell	Mki67	2.5	91.9152
Ki67+ T cell	Gzma	0.0191935	10.3218
Ki67+ T cell	Gzmb	0.348124	20.1727
Ki67+ T cell	Ncr1	-0.126246	4.76845
Ki67+ T cell	Cd4	-0.00550327	40.6397
Ki67+ T cell	Ccr6	-0.2128	12.8532
Ki67+ T cell	Ccdc184	-0.218196	0.72606
Ki67+ T cell	Klrb1b	-0.256855	1.72684
Ki67+ T cell	Fam184b	-0.214455	0.255102
Ki67+ T cell	Cd68	-0.573061	4.27786
Ki67+ T cell	Ly6c2	-0.20365	22.9396
Ki67+ T cell	Lag3	-0.245956	10.6554
Ki67+ T cell	Havcr1	-0.359565	0.294349
Ki67+ T cell	Sell	-0.386853	40.6005
Ki67+ T cell	Siglech	-0.238679	1.76609
Ki67+ T cell	Irf8	-0.460162	25.3728
Ki67+ T cell	Itgax	-0.474832	3.6303
Ki67+ T cell	Btla	-0.148568	22.7433
Ki67+ T cell	Havcr2	-0.039298	10.6358
Ki67+ T cell	Cd207	-0.33303	0.117739
Ki67+ T cell	Cd86	-0.545832	15.7575
Ki67+ T cell	Cd40	-0.64194	2.1978
Ki67+ T cell	Ly75	-0.358216	13.5008
Ki67+ T cell	Cd24a	-0.477914	2.41366
Ki67+ T cell	Xcr1	-0.221472	1.4325
Ki67+ T cell	Clec9a	-0.304849	0.392465
Ki67+ T cell	Vwf	-0.264077	0.0196232
Ki67+ T cell	Lyz2	-0.365386	20.2708
Ki67+ T cell	Mgl2	-0.265114	0.470958
Ki67+ T cell	Sirpa	-0.698181	1.78571
Ki67+ T cell	Adora2a	-0.224062	22.3312
Ki67+ T cell	Ccr7	-0.274209	42.6609
Ki67+ T cell	Apol7c	-0.310142	7.82967
Ki67+ T cell	Cd63	-0.666148	6.00471
Ki67+ T cell	Tnfrsf9	0.512192	27.865
Ki67+ T cell	H2-M2	-0.354926	2.21743
Ki67+ T cell	Fut4	-0.80659	0.313972
Ki67+ T cell	Cd80	-0.357182	3.43407
Ki67+ T cell	Aire	-0.230255	0.0981162
Ki67+ T cell	C1qa	-0.309248	2.35479
Ki67+ T cell	Lyz1	-0.313092	3.76766
Ki67+ T cell	Marco	-0.305507	2.49215
Ki67+ T cell	Folr2	-0.242081	0.392465
Ki67+ T cell	Siglec1	-0.304306	0.137363
Ki67+ T cell	Ms4a7	-0.366295	0.196232
Ki67+ T cell	Mertk	-0.48478	0.176609
Ki67+ T cell	Itgam	-0.420652	2.2763
Ki67+ T cell	Csf1r	-0.44031	1.07928
Ki67+ T cell	Adgre1	-0.569653	0.196232
Ki67+ T cell	Ccr2	-0.188821	29.5918
Ki67+ T cell	Cd14	-0.285286	0.274725
Ki67+ T cell	Fcgr3	-0.481119	1.70722
Ki67+ T cell	Ifih1	-0.787165	9.79199
Ki67+ T cell	Isg15	-0.431225	20.7614
Ki67+ T cell	Cd33	-0.348378	0.72606
Ki67+ T cell	Ly6g	-0.210762	0.117739
Ki67+ T cell	Stfa2l1	-0.214345	0
Ki67+ T cell	Mmp9	-0.236501	0.470958
Ki67+ T cell	Mcpt4	-0.213576	3.2967
Ki67+ T cell	Fcer1a	-0.281926	0.156986
Ki67+ T cell	Cd69	-0.137583	56.0636
Ki67+ T cell	Ly6c1	-0.245376	2.21743
Ki67+ T cell	Nrp1	-0.19609	25.1374
Ki67+ T cell	Pecam1	-0.328803	27.0016
Ki67+ T cell	Emcn	-0.239581	0.0784929
Ki67+ T cell	Thbd	-0.38085	0.215856
Ki67+ T cell	Lyve1	-0.218214	0.196232
Ki67+ T cell	Prox1	-0.217468	0.294349
Ki67+ T cell	Ecscr	-0.336784	0.255102
Ki67+ T cell	Col1a2	-0.214704	0.196232
Ki67+ T cell	C4b	-0.221308	0.235479
Ki67+ T cell	Dcn	-0.217439	0.490581
NK cell	Ptprc	1.95961	97.4236
NK cell	Cd19	-0.212179	0.471732
NK cell	Ms4a1	-0.22182	0.820089
NK cell	Cd79a	-0.220659	1.69098
NK cell	Cd79b	-0.273233	2.27157
NK cell	H2-Ab1	-0.517478	18.9999
NK cell	H2-Eb1	-0.537098	17.8678
NK cell	Cd3g	-0.488587	15.0664
NK cell	Cd3e	-0.534626	5.55918
NK cell	Cd8a	-0.498389	4.67378
NK cell	Cd8b1	-0.374678	5.87851
NK cell	Nkg7	2.5	97.4889
NK cell	Tcrg-C1	-0.222861	1.24102
NK cell	Tcrg-C2	-0.267548	0.791059
NK cell	Itgae	-0.442045	2.16997
NK cell	Foxp3	-0.271517	0.508019
NK cell	Ctla4	-0.323525	0.89992
NK cell	Il2ra	-0.307884	4.0569
NK cell	Tnfrsf4	-0.390393	2.64896
NK cell	Pdcd1	-0.367013	0.232237
NK cell	Icos	-0.350131	6.15429
NK cell	Cd28	0.494472	22.8101
NK cell	Mki67	-0.246351	1.8071
NK cell	Gzma	2.5	72.7339
NK cell	Gzmb	2.5	40.6924
NK cell	Ncr1	2.5	87.5753
NK cell	Cd4	-0.538841	2.63444
NK cell	Ccr6	-0.465773	0.471732
NK cell	Ccdc184	-0.113628	1.8579
NK cell	Klrb1b	0.936807	22.7593
NK cell	Fam184b	-0.108142	1.27731
NK cell	Cd68	-0.561637	1.65469
NK cell	Ly6c2	0.0844325	25.3502
NK cell	Lag3	-0.313674	2.96829
NK cell	Havcr1	-0.333238	0.25401
NK cell	Sell	0.784451	57.1594
NK cell	Siglech	-0.234378	1.62566
NK cell	Irf8	-0.0237563	48.2764
NK cell	Itgax	1.09544	22.7448
NK cell	Btla	-0.576675	1.64743
NK cell	Havcr2	-0.45234	0.203208
NK cell	Cd207	-0.324988	0.087089
NK cell	Cd86	-0.760976	2.05385
NK cell	Cd40	-0.623181	1.11039
NK cell	Ly75	-0.0810057	6.12526
NK cell	Cd24a	-0.484862	0.711227
NK cell	Xcr1	-0.217948	0.500762
NK cell	Clec9a	-0.293382	0.261267
NK cell	Vwf	-0.261512	0.0580594
NK cell	Lyz2	-0.3588	18.2814
NK cell	Mgl2	-0.262455	0.283039
NK cell	Sirpa	-0.681502	1.0741
NK cell	Adora2a	0.594744	17.9258
NK cell	Ccr7	-0.521684	4.68829
NK cell	Apol7c	-0.301974	5.27614
NK cell	Cd63	-0.653503	4.6012
NK cell	Tnfrsf9	0.857773	16.1042
NK cell	H2-M2	-0.348834	2.06111
NK cell	Fut4	-0.791229	0.152406
NK cell	Cd80	-0.501444	0.210465
NK cell	Aire	-0.228093	0.0580594
NK cell	C1qa	-0.286101	2.1482
NK cell	Lyz1	-0.300675	3.96255
NK cell	Marco	-0.287228	2.48204
NK cell	Folr2	-0.230112	0.297554
NK cell	Siglec1	-0.27558	0.130634
NK cell	Ms4a7	-0.33864	0.239495
NK cell	Mertk	-0.463246	0.0798316
NK cell	Itgam	0.116803	14.377
NK cell	Csf1r	-0.430079	0.573336
NK cell	Adgre1	-0.559256	0.137891
NK cell	Ccr2	1.15756	60.5995
NK cell	Cd14	-0.285208	0.087089
NK cell	Fcgr3	-0.192187	14.9866
NK cell	Ifih1	-0.667579	4.16576
NK cell	Isg15	-0.401144	11.3361
NK cell	Cd33	-0.345481	0.370128
NK cell	Ly6g	-0.212783	0.00725742
NK cell	Stfa2l1	-0.213747	0.0290297
NK cell	Mmp9	-0.238307	0.0653168
NK cell	Mcpt4	-0.213116	2.85942
NK cell	Fcer1a	-0.281852	0.0725742
NK cell	Cd69	0.0160504	29.0297
NK cell	Ly6c1	-0.247737	0.602366
NK cell	Nrp1	-0.430551	0.972494
NK cell	Pecam1	-0.298065	11.445
NK cell	Emcn	-0.239621	0.0217723
NK cell	Thbd	-0.379786	0.0725742
NK cell	Lyve1	-0.216576	0.087089
NK cell	Prox1	-0.218188	0.0725742
NK cell	Ecscr	-0.335858	0.101604
NK cell	Col1a2	-0.214183	0.137891
NK cell	C4b	-0.21998	0.166921
NK cell	Dcn	-0.216837	0.457218
ILC	Ptprc	0.0625326	85.5679
ILC	Cd19	-0.237888	0.256191
ILC	Ms4a1	-0.214084	1.36635
ILC	Cd79a	-0.214671	2.9035
ILC	Cd79b	-0.227346	7.68574
ILC	H2-Ab1	-0.422337	41.2468
ILC	H2-Eb1	-0.441218	39.8804
ILC	Cd3g	-0.492175	14.6883
ILC	Cd3e	-0.487998	8.02733
ILC	Cd8a	-0.463965	5.807
ILC	Cd8b1	-0.368903	6.14859
ILC	Nkg7	-0.28376	11.5286
ILC	Tcrg-C1	2.24749	19.3851
ILC	Tcrg-C2	1.78621	18.1896
ILC	Itgae	-0.556594	1.11016
ILC	Foxp3	-0.279272	0.426985
ILC	Ctla4	-0.298736	1.28096
ILC	Il2ra	2.5	47.9078
ILC	Tnfrsf4	-0.38378	2.64731
ILC	Pdcd1	0.247111	2.9035
ILC	Icos	-0.0851093	14.0051
ILC	Cd28	-0.446519	6.31939
ILC	Mki67	-0.252469	1.45175
ILC	Gzma	-0.232041	1.53715
ILC	Gzmb	-0.307583	1.19556
ILC	Ncr1	0.0395699	11.1016
ILC	Cd4	2.5	57.3015
ILC	Ccr6	2.5	56.7037
ILC	Ccdc184	2.5	51.4091
ILC	Klrb1b	2.5	72.6729
ILC	Fam184b	2.5	40.3074
ILC	Cd68	-0.490578	4.78224
ILC	Ly6c2	-0.457219	6.31939
ILC	Lag3	-0.228726	4.44065
ILC	Havcr1	-0.180611	1.96413
ILC	Sell	-0.671268	10.8454
ILC	Siglech	-0.230193	2.39112
ILC	Irf8	-0.436503	15.5423
ILC	Itgax	-0.547837	0.853971
ILC	Btla	-0.192474	7.34415
ILC	Havcr2	-0.447666	0.256191
ILC	Cd207	-0.320478	0.0853971
ILC	Cd86	-0.723206	2.9035
ILC	Cd40	-0.516579	4.18446
ILC	Ly75	-0.251855	5.12383
ILC	Cd24a	-0.49412	0.768574
ILC	Xcr1	-0.217078	0.426985
ILC	Clec9a	-0.30171	0.0853971
ILC	Vwf	-0.262448	0.0853971
ILC	Lyz2	-0.25509	36.9769
ILC	Mgl2	-0.251669	0.426985
ILC	Sirpa	-0.607923	3.67208
ILC	Adora2a	-0.287901	6.23399
ILC	Ccr7	-0.246877	19.1289
ILC	Apol7c	-0.298613	7.51494
ILC	Cd63	-0.586101	12.895
ILC	Tnfrsf9	0.649585	13.8343
ILC	H2-M2	-0.341502	3.0743
ILC	Fut4	-0.167496	2.73271
ILC	Cd80	-0.413856	0.853971
ILC	Aire	-0.218169	0.170794
ILC	C1qa	-0.270302	3.67208
ILC	Lyz1	-0.0165471	17.1648
ILC	Marco	-0.280711	2.9889
ILC	Folr2	-0.223294	0.426985
ILC	Siglec1	-0.187806	0.59778
ILC	Ms4a7	-0.325289	0.341588
ILC	Mertk	-0.479416	0.0853971
ILC	Itgam	-0.436663	0.426985
ILC	Csf1r	-0.390219	1.79334
ILC	Adgre1	-0.305499	2.30572
ILC	Ccr2	-0.400255	6.91716
ILC	Cd14	-0.287263	0
ILC	Fcgr3	-0.372334	6.91716
ILC	Ifih1	-0.589049	5.807
ILC	Isg15	-0.59646	9.39368
ILC	Cd33	-0.277048	3.58668
ILC	Ly6g	-0.214291	0
ILC	Stfa2l1	-0.214345	0
ILC	Mmp9	-0.233844	0.512383
ILC	Mcpt4	-0.21312	2.73271
ILC	Fcer1a	-0.28255	0
ILC	Cd69	0.356662	38.5995
ILC	Ly6c1	-0.247508	0.939368
ILC	Nrp1	-0.0960748	15.8839
ILC	Pecam1	-0.183374	22.7156
ILC	Emcn	-0.238356	0.0853971
ILC	Thbd	-0.376471	0.170794
ILC	Lyve1	-0.220085	0
ILC	Prox1	-0.217562	0.0853971
ILC	Ecscr	-0.330243	0.426985
ILC	Col1a2	-0.214502	0.170794
ILC	C4b	-0.210025	0.939368
ILC	Dcn	-0.214859	1.62254
pDC	Ptprc	0.0237255	94.1815
pDC	Cd19	-0.228596	0.554734
pDC	Ms4a1	-0.224709	1.13412
pDC	Cd79a	-0.223167	1.9354
pDC	Cd79b	-0.133289	28.0325
pDC	H2-Ab1	0.621543	95.6114
pDC	H2-Eb1	0.118954	94.8102
pDC	Cd3g	-0.592552	9.92357
pDC	Cd3e	-0.587614	4.9926
pDC	Cd8a	0.810794	35.5276
pDC	Cd8b1	1.85425	57.5567
pDC	Nkg7	-0.34514	5.6213
pDC	Tcrg-C1	-0.33031	0.197239
pDC	Tcrg-C2	-0.329454	0.160256
pDC	Itgae	-0.611804	1.18343
pDC	Foxp3	-0.283398	0.554734
pDC	Ctla4	-0.337745	0.949211
pDC	Il2ra	-0.446589	1.65187
pDC	Tnfrsf4	-0.413811	2.40385
pDC	Pdcd1	-0.320114	0.751972
pDC	Icos	-0.532973	1.61489
pDC	Cd28	-0.118337	18.7747
pDC	Mki67	-0.261801	1.96006
pDC	Gzma	-0.232031	2.08333
pDC	Gzmb	-0.338878	0.678008
pDC	Ncr1	-0.242135	0.160256
pDC	Cd4	1.42917	55.3254
pDC	Ccr6	-0.413133	2.77367
pDC	Ccdc184	-0.229494	0
pDC	Klrb1b	-0.286965	0.147929
pDC	Fam184b	-0.222229	0.0369822
pDC	Cd68	1.84483	75.6903
pDC	Ly6c2	2.5	96.3511
pDC	Lag3	2.5	70.8333
pDC	Havcr1	2.5	41.0996
pDC	Sell	1.42371	86.107
pDC	Siglech	2.5	99.9384
pDC	Irf8	2.5	99.9384
pDC	Itgax	0.662187	27.6134
pDC	Btla	0.0620528	15.5572
pDC	Havcr2	-0.0787465	5.42406
pDC	Cd207	-0.32954	0.110947
pDC	Cd86	-0.730541	4.15434
pDC	Cd40	-0.5927	2.88462
pDC	Ly75	-0.696764	1.33136
pDC	Cd24a	-0.352622	7.84024
pDC	Xcr1	-0.22193	0.579389
pDC	Clec9a	1.27224	28.1312
pDC	Vwf	-0.260681	0.0739645
pDC	Lyz2	-0.366962	17.0365
pDC	Mgl2	0.251661	16.2845
pDC	Sirpa	0.251598	46.8812
pDC	Adora2a	-0.540201	3.27909
pDC	Ccr7	-0.527911	6.82939
pDC	Apol7c	-0.308929	5.6213
pDC	Cd63	-0.662763	4.84467
pDC	Tnfrsf9	-0.651313	0.628698
pDC	H2-M2	-0.352239	2.45316
pDC	Fut4	-0.108657	4.47485
pDC	Cd80	-0.502695	0.357495
pDC	Aire	-0.223221	0.234221
pDC	C1qa	-0.301722	2.36686
pDC	Lyz1	-0.321183	2.21893
pDC	Marco	-0.300341	2.20661
pDC	Folr2	-0.23486	0.38215
pDC	Siglec1	-0.274834	0.234221
pDC	Ms4a7	-0.330921	0.542406
pDC	Mertk	-0.489539	0.0369822
pDC	Itgam	-0.441126	0.406805
pDC	Csf1r	-0.437077	0.66568
pDC	Adgre1	-0.56099	0.258876
pDC	Ccr2	0.125095	40.4093
pDC	Cd14	-0.266156	1.44231
pDC	Fcgr3	-0.489038	0.295858
pDC	Ifih1	-0.615296	7.1499
pDC	Isg15	-0.389901	16.3215
pDC	Cd33	-0.122165	14.3614
pDC	Ly6g	-0.213546	0.0123274
pDC	Stfa2l1	-0.214184	0.0123274
pDC	Mmp9	-0.238302	0.0493097
pDC	Mcpt4	-0.213418	2.74901
pDC	Fcer1a	-0.281863	0.0739645
pDC	Cd69	-0.246422	25.1849
pDC	Ly6c1	-0.24499	1.70118
pDC	Nrp1	-0.103438	22.7564
pDC	Pecam1	-0.247625	23.8166
pDC	Emcn	-0.24003	0.0123274
pDC	Thbd	-0.373107	0.345168
pDC	Lyve1	-0.218158	0.110947
pDC	Prox1	-0.219949	0.0739645
pDC	Ecscr	-0.336478	0.123274
pDC	Col1a2	-0.215032	0.0862919
pDC	C4b	-0.22052	0.234221
pDC	Dcn	-0.216932	0.727318
cDC1	Ptprc	-0.444807	95.8113
cDC1	Cd19	-0.229798	0.984157
cDC1	Ms4a1	-0.213215	4.86078
cDC1	Cd79a	-0.223088	2.74844
cDC1	Cd79b	-0.273428	6.42103
cDC1	H2-Ab1	2.5	99.964
cDC1	H2-Eb1	2.5	99.976
cDC1	Cd3g	-0.605183	12.434
cDC1	Cd3e	-0.599495	7.06913
cDC1	Cd8a	2.09786	79.2007
cDC1	Cd8b1	-0.421268	9.44551
cDC1	Nkg7	-0.351523	6.79309
cDC1	Tcrg-C1	-0.329395	0.420067
cDC1	Tcrg-C2	-0.321604	0.420067
cDC1	Itgae	0.958104	28.5046
cDC1	Foxp3	-0.281029	1.16419
cDC1	Ctla4	-0.333468	1.92031
cDC1	Il2ra	-0.466452	1.68027
cDC1	Tnfrsf4	-0.410408	4.14066
cDC1	Pdcd1	-0.385312	0.360058
cDC1	Icos	-0.407694	13.5262
cDC1	Cd28	-0.660366	3.64858
cDC1	Mki67	0.211629	20.1152
cDC1	Gzma	-0.233141	2.46039
cDC1	Gzmb	-0.341739	0.972156
cDC1	Ncr1	-0.240904	0.37206
cDC1	Cd4	-0.584507	4.3807
cDC1	Ccr6	-0.477764	0.6241
cDC1	Ccdc184	-0.227162	0.108017
cDC1	Klrb1b	-0.246625	3.70859
cDC1	Fam184b	-0.220439	0.0600096
cDC1	Cd68	0.227646	62.446
cDC1	Ly6c2	-0.455175	15.6025
cDC1	Lag3	-0.387464	4.3447
cDC1	Havcr1	-0.308753	1.46423
cDC1	Sell	-0.739638	17.9429
cDC1	Siglech	-0.234219	4.21267
cDC1	Irf8	2.16051	98.8118
cDC1	Itgax	1.10656	56.5771
cDC1	Btla	2.5	78.0005
cDC1	Havcr2	2.5	63.3821
cDC1	Cd207	2.5	38.5742
cDC1	Cd86	2.5	79.6687
cDC1	Cd40	0.234938	38.7662
cDC1	Ly75	0.825439	33.6174
cDC1	Cd24a	1.52381	81.037
cDC1	Xcr1	2.5	92.3668
cDC1	Clec9a	2.5	80.2688
cDC1	Vwf	0.142536	18.4349
cDC1	Lyz2	-0.309626	79.1407
cDC1	Mgl2	-0.218058	2.25636
cDC1	Sirpa	-0.679127	3.40855
cDC1	Adora2a	-0.592799	2.94047
cDC1	Ccr7	-0.400279	9.62554
cDC1	Apol7c	-0.158512	30.4849
cDC1	Cd63	-0.642608	12.9141
cDC1	Tnfrsf9	-0.640553	1.35622
cDC1	H2-M2	-0.337259	5.10082
cDC1	Fut4	0.0638006	10.7297
cDC1	Cd80	0.0620861	9.75756
cDC1	Aire	-0.23038	0.156025
cDC1	C1qa	-0.291352	5.16083
cDC1	Lyz1	-0.23545	19.2991
cDC1	Marco	-0.284398	6.18099
cDC1	Folr2	-0.225677	1.15218
cDC1	Siglec1	-0.26855	0.552088
cDC1	Ms4a7	-0.343555	0.792127
cDC1	Mertk	-0.456358	0.336054
cDC1	Itgam	-0.432598	1.63226
cDC1	Csf1r	-0.409466	3.61258
cDC1	Adgre1	-0.540718	1.14018
cDC1	Ccr2	0.095732	48.2237
cDC1	Cd14	-0.276342	1.57225
cDC1	Fcgr3	-0.477553	2.58041
cDC1	Ifih1	-0.499636	14.7144
cDC1	Isg15	-0.370139	17.8829
cDC1	Cd33	-0.331758	2.62842
cDC1	Ly6g	-0.212871	0.0480077
cDC1	Stfa2l1	-0.201618	2.4964
cDC1	Mmp9	-0.23872	0.144023
cDC1	Mcpt4	-0.213577	3.25252
cDC1	Fcer1a	-0.281945	0.240038
cDC1	Cd69	-0.654216	7.56121
cDC1	Ly6c1	-0.249746	0.888142
cDC1	Nrp1	-0.361046	12.0259
cDC1	Pecam1	-0.397018	9.01344
cDC1	Emcn	-0.239912	0.0360058
cDC1	Thbd	-0.379563	0.216035
cDC1	Lyve1	-0.217053	0.336054
cDC1	Prox1	-0.21776	0.192031
cDC1	Ecscr	-0.336009	0.276044
cDC1	Col1a2	-0.214498	0.324052
cDC1	C4b	-0.219831	0.6241
cDC1	Dcn	-0.216668	1.98032
cDC2	Ptprc	0.588394	95.6535
cDC2	Cd19	-0.217737	0.943899
cDC2	Ms4a1	-0.215561	2.14661
cDC2	Cd79a	-0.217491	3.37215
cDC2	Cd79b	-0.168465	23.9857
cDC2	H2-Ab1	2.5	95.859
cDC2	H2-Eb1	2.5	95.3795
cDC2	Cd3g	-0.576662	12.4382
cDC2	Cd3e	-0.563447	7.36089
cDC2	Cd8a	0.149184	18.3756
cDC2	Cd8b1	-0.362494	9.98706
cDC2	Nkg7	-0.340295	6.8661
cDC2	Tcrg-C1	-0.318256	0.487174
cDC2	Tcrg-C2	-0.320445	0.334932
cDC2	Itgae	-0.592501	1.53003
cDC2	Foxp3	-0.265935	1.14943
cDC2	Ctla4	-0.32957	1.26361
cDC2	Il2ra	-0.435701	1.84974
cDC2	Tnfrsf4	-0.400366	3.39499
cDC2	Pdcd1	-0.371657	0.350156
cDC2	Icos	-0.441772	6.37132
cDC2	Cd28	-0.589127	4.71949
cDC2	Mki67	-0.0267499	8.86047
cDC2	Gzma	-0.230498	2.42826
cDC2	Gzmb	-0.333893	0.898226
cDC2	Ncr1	-0.237469	0.494786
cDC2	Cd4	0.0698937	22.0218
cDC2	Ccr6	-0.439964	1.8878
cDC2	Ccdc184	-0.22818	0.0608967
cDC2	Klrb1b	-0.161768	5.96026
cDC2	Fam184b	-0.218607	0.0913451
cDC2	Cd68	1.13309	64.246
cDC2	Ly6c2	-0.199569	19.3652
cDC2	Lag3	1.20006	28.9564
cDC2	Havcr1	-0.148093	2.96871
cDC2	Sell	-0.676823	15.0263
cDC2	Siglech	-0.208355	9.60646
cDC2	Irf8	-0.320602	35.7844
cDC2	Itgax	2.5	60.0594
cDC2	Btla	0.313452	22.5394
cDC2	Havcr2	1.96295	28.9183
cDC2	Cd207	-0.325875	0.228363
cDC2	Cd86	1.15925	35.1983
cDC2	Cd40	0.529367	37.2383
cDC2	Ly75	-0.322032	5.7319
cDC2	Cd24a	-0.314893	10.1089
cDC2	Xcr1	-0.218639	1.03524
cDC2	Clec9a	-0.17	3.81366
cDC2	Vwf	-0.144481	3.75276
cDC2	Lyz2	0.506578	80.6348
cDC2	Mgl2	2.5	36.1498
cDC2	Sirpa	2.5	79.8204
cDC2	Adora2a	-0.347837	7.31522
cDC2	Ccr7	-0.35213	10.8624
cDC2	Apol7c	-0.293181	8.76913
cDC2	Cd63	-0.417493	22.3643
cDC2	Tnfrsf9	-0.614244	1.33973
cDC2	H2-M2	-0.0836063	17.7971
cDC2	Fut4	0.5455	9.18018
cDC2	Cd80	0.421767	9.49989
cDC2	Aire	-0.218884	0.403441
cDC2	C1qa	1.27457	13.4125
cDC2	Lyz1	0.375819	15.6352
cDC2	Marco	-0.281191	4.57486
cDC2	Folr2	-0.134799	2.38258
cDC2	Siglec1	-0.125993	1.20271
cDC2	Ms4a7	1.66396	10.0099
cDC2	Mertk	0.890821	4.69666
cDC2	Itgam	0.0513778	22.6536
cDC2	Csf1r	2.06162	57.6311
cDC2	Adgre1	2.38833	32.0393
cDC2	Ccr2	0.874218	50.765
cDC2	Cd14	-0.164329	8.63211
cDC2	Fcgr3	-0.148417	20.408
cDC2	Ifih1	0.577884	20.7582
cDC2	Isg15	-0.122294	19.1596
cDC2	Cd33	0.0756919	24.5185
cDC2	Ly6g	-0.214291	0
cDC2	Stfa2l1	-0.21393	0.0228363
cDC2	Mmp9	-0.234488	0.266423
cDC2	Mcpt4	-0.213376	3.06767
cDC2	Fcer1a	-0.281863	0.114181
cDC2	Cd69	-0.567692	11.2659
cDC2	Ly6c1	-0.247552	0.989571
cDC2	Nrp1	-0.265446	14.0215
cDC2	Pecam1	-0.255108	23.9324
cDC2	Emcn	-0.239113	0.0380604
cDC2	Thbd	-0.332817	1.30928
cDC2	Lyve1	-0.208671	0.54807
cDC2	Prox1	-0.21683	0.159854
cDC2	Ecscr	-0.333638	0.357768
cDC2	Col1a2	-0.212895	0.578519
cDC2	C4b	-0.201788	1.87257
cDC2	Dcn	-0.215	2.61095
MigDC	Ptprc	-0.822329	58.7267
MigDC	Cd19	-0.207492	0.768625
MigDC	Ms4a1	-0.214237	1.73597
MigDC	Cd79a	-0.216058	3.17198
MigDC	Cd79b	-0.262365	4.52926
MigDC	H2-Ab1	-0.281283	54.8948
MigDC	H2-Eb1	0.127413	76.2101
MigDC	Cd3g	-0.542167	15.125
MigDC	Cd3e	-0.537632	7.20633
MigDC	Cd8a	-0.138968	13.4528
MigDC	Cd8b1	-0.347089	9.60969
MigDC	Nkg7	-0.330843	7.89997
MigDC	Tcrg-C1	-0.312403	0.427431
MigDC	Tcrg-C2	-0.316323	0.284954
MigDC	Itgae	-0.579896	1.31979
MigDC	Foxp3	-0.265337	0.933598
MigDC	Ctla4	-0.32482	1.10232
MigDC	Il2ra	-0.0608949	10.0596
MigDC	Tnfrsf4	1.20117	48.8208
MigDC	Pdcd1	-0.361518	0.326197
MigDC	Icos	-0.370541	7.19133
MigDC	Cd28	-0.596887	3.19823
MigDC	Mki67	-0.221292	3.30321
MigDC	Gzma	-0.23139	2.00217
MigDC	Gzmb	-0.336517	0.734881
MigDC	Ncr1	-0.239483	0.352443
MigDC	Cd4	-0.531011	3.93686
MigDC	Ccr6	-0.404138	2.37336
MigDC	Ccdc184	-0.205856	0.896104
MigDC	Klrb1b	-0.27524	0.806119
MigDC	Fam184b	-0.220637	0.0412433
MigDC	Cd68	-0.500721	6.01027
MigDC	Ly6c2	-0.456549	6.94762
MigDC	Lag3	-0.378201	2.08091
MigDC	Havcr1	-0.325067	0.479922
MigDC	Sell	-0.785028	6.41146
MigDC	Siglech	-0.234021	2.11091
MigDC	Irf8	-0.113138	51.7303
MigDC	Itgax	-0.131684	9.47096
MigDC	Btla	-0.457125	4.3043
MigDC	Havcr2	-0.347216	1.42852
MigDC	Cd207	-0.190561	2.15965
MigDC	Cd86	0.410425	20.6666
MigDC	Cd40	2.4466	47.7072
MigDC	Ly75	2.5	37.6176
MigDC	Cd24a	-0.27315	11.4094
MigDC	Xcr1	-0.209443	1.38353
MigDC	Clec9a	-0.250383	1.13981
MigDC	Vwf	-0.199086	1.2298
MigDC	Lyz2	-0.344761	31.4836
MigDC	Mgl2	-0.246199	0.671141
MigDC	Sirpa	-0.40525	13.6065
MigDC	Adora2a	2.5	53.9912
MigDC	Ccr7	2.5	84.7175
MigDC	Apol7c	1.46855	80.9981
MigDC	Cd63	0.434347	78.1973
MigDC	Tnfrsf9	0.772541	26.2232
MigDC	H2-M2	1.43971	78.0736
MigDC	Fut4	1.32942	11.8406
MigDC	Cd80	0.383203	5.5491
MigDC	Aire	-0.00993991	3.4082
MigDC	C1qa	-0.252564	6.134
MigDC	Lyz1	-0.285278	5.17791
MigDC	Marco	-0.289181	3.01451
MigDC	Folr2	-0.230044	0.378688
MigDC	Siglec1	-0.28018	0.168723
MigDC	Ms4a7	-0.137855	1.58599
MigDC	Mertk	-0.458064	0.157474
MigDC	Itgam	-0.432985	0.67489
MigDC	Csf1r	-0.413398	1.55225
MigDC	Adgre1	-0.376778	2.65832
MigDC	Ccr2	-0.521051	1.69847
MigDC	Cd14	-0.276766	0.641146
MigDC	Fcgr3	-0.481703	0.918601
MigDC	Ifih1	-0.158305	12.268
MigDC	Isg15	-0.564632	10.8395
MigDC	Cd33	-0.337961	0.9261
MigDC	Ly6g	-0.213422	0.00374939
MigDC	Stfa2l1	-0.213157	0.0824866
MigDC	Mmp9	-0.238087	0.112482
MigDC	Mcpt4	-0.213298	2.91703
MigDC	Fcer1a	-0.281925	0.0637396
MigDC	Cd69	-0.652887	3.76064
MigDC	Ly6c1	-0.247702	0.749878
MigDC	Nrp1	-0.415408	2.09216
MigDC	Pecam1	-0.410099	2.08466
MigDC	Emcn	-0.239539	0.0337445
MigDC	Thbd	-0.379526	0.0974842
MigDC	Lyve1	-0.214525	0.209966
MigDC	Prox1	-0.21636	0.138727
MigDC	Ecscr	-0.328859	0.866109
MigDC	Col1a2	-0.211037	0.719883
MigDC	C4b	-0.20028	1.80346
MigDC	Dcn	-0.214448	2.35087
Langerhans	Ptprc	-0.952001	57.1783
Langerhans	Cd19	-0.221204	0.666841
Langerhans	Ms4a1	-0.220089	1.59519
Langerhans	Cd79a	-0.220596	2.78504
Langerhans	Cd79b	-0.276209	3.03347
Langerhans	H2-Ab1	-0.488576	42.9132
Langerhans	H2-Eb1	-0.425625	62.0947
Langerhans	Cd3g	-0.55604	16.0957
Langerhans	Cd3e	-0.547872	7.66213
Langerhans	Cd8a	-0.507608	6.64226
Langerhans	Cd8b1	-0.37593	9.17887
Langerhans	Nkg7	-0.336896	7.84519
Langerhans	Tcrg-C1	-0.323183	0.287657
Langerhans	Tcrg-C2	-0.319768	0.313808
Langerhans	Itgae	-0.602247	1.22908
Langerhans	Foxp3	-0.271124	0.902197
Langerhans	Ctla4	-0.33635	0.928347
Langerhans	Il2ra	-0.441757	1.68672
Langerhans	Tnfrsf4	-0.0419901	23.1041
Langerhans	Pdcd1	-0.395591	0.143828
Langerhans	Icos	-0.440565	5.67469
Langerhans	Cd28	-0.62519	2.90272
Langerhans	Mki67	-0.240257	2.62814
Langerhans	Gzma	-0.232548	1.909
Langerhans	Gzmb	-0.339511	0.679916
Langerhans	Ncr1	-0.237951	0.41841
Langerhans	Cd4	-0.572171	2.79812
Langerhans	Ccr6	-0.422239	2.0659
Langerhans	Ccdc184	-0.21851	0.444561
Langerhans	Klrb1b	-0.285477	0.209205
Langerhans	Fam184b	-0.222418	0.0130753
Langerhans	Cd68	-0.543727	3.85722
Langerhans	Ly6c2	-0.466335	6.31538
Langerhans	Lag3	-0.416053	1.20293
Langerhans	Havcr1	-0.345551	0.248431
Langerhans	Sell	-0.807959	5.96234
Langerhans	Siglech	-0.23644	1.83054
Langerhans	Irf8	-0.166945	59.3488
Langerhans	Itgax	-0.232783	7.38755
Langerhans	Btla	-0.586457	2.13128
Langerhans	Havcr2	-0.301717	1.94822
Langerhans	Cd207	2.46355	23.4702
Langerhans	Cd86	-0.169999	12.6569
Langerhans	Cd40	2.5	46.9012
Langerhans	Ly75	1.98465	28.6349
Langerhans	Cd24a	-0.334679	8.2113
Langerhans	Xcr1	-0.217611	0.823745
Langerhans	Clec9a	-0.288132	0.470711
Langerhans	Vwf	-0.147599	2.64121
Langerhans	Lyz2	-0.356274	26.8436
Langerhans	Mgl2	-0.267144	0.287657
Langerhans	Sirpa	-0.546076	9.08734
Langerhans	Adora2a	2.5	55.7924
Langerhans	Ccr7	2.5	88.1015
Langerhans	Apol7c	2.5	98.4179
Langerhans	Cd63	0.450819	89.8928
Langerhans	Tnfrsf9	1.58141	35.6564
Langerhans	H2-M2	2.5	99.124
Langerhans	Fut4	1.30357	11.5586
Langerhans	Cd80	-0.333571	1.66056
Langerhans	Aire	-0.207859	0.549163
Langerhans	C1qa	-0.239695	8.3682
Langerhans	Lyz1	-0.31235	3.43881
Langerhans	Marco	-0.295052	2.71967
Langerhans	Folr2	-0.236198	0.326883
Langerhans	Siglec1	-0.300782	0.0523013
Langerhans	Ms4a7	-0.318603	0.666841
Langerhans	Mertk	-0.484736	0.0653766
Langerhans	Itgam	-0.439432	0.379184
Langerhans	Csf1r	-0.418827	1.32061
Langerhans	Adgre1	-0.322367	3.29498
Langerhans	Ccr2	-0.525143	1.56904
Langerhans	Cd14	-0.280745	0.431485
Langerhans	Fcgr3	-0.484746	0.627615
Langerhans	Ifih1	-0.0700002	14.3959
Langerhans	Isg15	-0.74719	9.88494
Langerhans	Cd33	-0.345417	0.575314
Langerhans	Ly6g	-0.213343	0.0130753
Langerhans	Stfa2l1	-0.214185	0.0130753
Langerhans	Mmp9	-0.237268	0.261506
Langerhans	Mcpt4	-0.213489	2.2228
Langerhans	Fcer1a	-0.282079	0.0653766
Langerhans	Cd69	-0.667231	3.24268
Langerhans	Ly6c1	-0.248653	0.771444
Langerhans	Nrp1	-0.434065	1.0068
Langerhans	Pecam1	-0.411991	2.15743
Langerhans	Emcn	-0.239621	0.0392259
Langerhans	Thbd	-0.380524	0.104603
Langerhans	Lyve1	-0.218418	0.0915272
Langerhans	Prox1	-0.185677	1.43828
Langerhans	Ecscr	-0.328492	0.732218
Langerhans	Col1a2	-0.211926	0.601464
Langerhans	C4b	-0.209925	1.26831
Langerhans	Dcn	-0.215251	1.93515
eTAC	Ptprc	-0.806859	76.3285
eTAC	Cd19	-0.217839	0.966184
eTAC	Ms4a1	-0.206281	2.89855
eTAC	Cd79a	-0.210227	3.50242
eTAC	Cd79b	0.0788817	48.1884
eTAC	H2-Ab1	0.658213	100
eTAC	H2-Eb1	1.03362	100
eTAC	Cd3g	-0.588644	10.8696
eTAC	Cd3e	-0.576991	6.03865
eTAC	Cd8a	-0.540978	6.03865
eTAC	Cd8b1	-0.390212	8.09179
eTAC	Nkg7	-0.33898	7.97101
eTAC	Tcrg-C1	-0.322011	0.483092
eTAC	Tcrg-C2	-0.294157	0.603865
eTAC	Itgae	-0.628102	1.08696
eTAC	Foxp3	-0.293798	0.362319
eTAC	Ctla4	-0.336037	1.20773
eTAC	Il2ra	-0.401376	3.26087
eTAC	Tnfrsf4	0.376542	28.2609
eTAC	Pdcd1	-0.366293	0.483092
eTAC	Icos	-0.162636	17.9952
eTAC	Cd28	-0.646116	2.41546
eTAC	Mki67	-0.247212	2.53623
eTAC	Gzma	-0.227086	2.41546
eTAC	Gzmb	-0.342475	0.603865
eTAC	Ncr1	-0.23069	0.845411
eTAC	Cd4	-0.542418	4.10628
eTAC	Ccr6	1.50157	50
eTAC	Ccdc184	-0.194642	1.57005
eTAC	Klrb1b	-0.0926051	6.76329
eTAC	Fam184b	-0.219969	0.120773
eTAC	Cd68	0.0467277	35.2657
eTAC	Ly6c2	-0.470805	5.19324
eTAC	Lag3	0.10826	15.5797
eTAC	Havcr1	-0.336582	0.483092
eTAC	Sell	-0.823761	6.15942
eTAC	Siglech	-0.232413	2.41546
eTAC	Irf8	-0.301798	45.5314
eTAC	Itgax	0.0522451	14.1304
eTAC	Btla	-0.148215	11.9565
eTAC	Havcr2	-0.352346	2.05314
eTAC	Cd207	-0.338021	0
eTAC	Cd86	1.12075	28.6232
eTAC	Cd40	0.745317	43.7198
eTAC	Ly75	1.13391	24.3961
eTAC	Cd24a	0.0841141	27.2947
eTAC	Xcr1	-0.219977	0.966184
eTAC	Clec9a	-0.289184	0.724638
eTAC	Vwf	-0.23456	0.966184
eTAC	Lyz2	-0.324101	31.0386
eTAC	Mgl2	-0.159004	3.38164
eTAC	Sirpa	0.192894	42.5121
eTAC	Adora2a	0.112329	20.2899
eTAC	Ccr7	-0.101361	27.1739
eTAC	Apol7c	-0.0719403	35.628
eTAC	Cd63	0.236956	69.3237
eTAC	Tnfrsf9	1.0779	28.1401
eTAC	H2-M2	0.714627	39.9758
eTAC	Fut4	2.5	25.4831
eTAC	Cd80	2.5	26.4493
eTAC	Aire	2.5	48.3092
eTAC	C1qa	-0.279747	3.62319
eTAC	Lyz1	-0.252293	5.67633
eTAC	Marco	-0.295665	3.50242
eTAC	Folr2	-0.221034	0.724638
eTAC	Siglec1	-0.284809	0.241546
eTAC	Ms4a7	-0.335866	0.362319
eTAC	Mertk	-0.49685	0
eTAC	Itgam	-0.434187	0.966184
eTAC	Csf1r	-0.412847	1.93237
eTAC	Adgre1	-0.363273	2.77778
eTAC	Ccr2	-0.520982	1.93237
eTAC	Cd14	-0.283491	0.362319
eTAC	Fcgr3	-0.483285	0.845411
eTAC	Ifih1	-0.452225	11.3527
eTAC	Isg15	-0.755995	8.21256
eTAC	Cd33	-0.336322	1.20773
eTAC	Ly6g	-0.214291	0
eTAC	Stfa2l1	-0.214345	0
eTAC	Mmp9	-0.235152	0.603865
eTAC	Mcpt4	-0.21342	3.01932
eTAC	Fcer1a	-0.28255	0
eTAC	Cd69	-0.552134	13.4058
eTAC	Ly6c1	-0.248561	0.724638
eTAC	Nrp1	-0.128209	22.5845
eTAC	Pecam1	-0.405548	4.10628
eTAC	Emcn	-0.238262	0.120773
eTAC	Thbd	-0.383149	0
eTAC	Lyve1	-0.220085	0
eTAC	Prox1	-0.194259	1.69082
eTAC	Ecscr	-0.331351	0.724638
eTAC	Col1a2	-0.213649	0.483092
eTAC	C4b	-0.210093	1.69082
eTAC	Dcn	-0.217179	0.724638
Macrophage	Ptprc	-0.949951	30.1972
Macrophage	Cd19	-0.167203	0.827477
Macrophage	Ms4a1	-0.198396	1.53027
Macrophage	Cd79a	-0.204034	2.93584
Macrophage	Cd79b	-0.173193	9.72569
Macrophage	H2-Ab1	-0.181155	57.606
Macrophage	H2-Eb1	-0.165181	59.2949
Macrophage	Cd3g	-0.506481	9.99773
Macrophage	Cd3e	-0.490938	5.2029
Macrophage	Cd8a	-0.349367	6.07572
Macrophage	Cd8b1	-0.315381	6.14373
Macrophage	Nkg7	-0.313126	6.09839
Macrophage	Tcrg-C1	-0.27363	0.55543
Macrophage	Tcrg-C2	-0.302141	0.306053
Macrophage	Itgae	-0.51405	1.12219
Macrophage	Foxp3	-0.238846	0.668783
Macrophage	Ctla4	-0.301389	0.861483
Macrophage	Il2ra	-0.437477	0.918159
Macrophage	Tnfrsf4	-0.37999	2.1197
Macrophage	Pdcd1	-0.341363	0.181365
Macrophage	Icos	-0.335395	6.06438
Macrophage	Cd28	-0.433324	4.22807
Macrophage	Mki67	-0.225588	1.77964
Macrophage	Gzma	-0.22879	1.89299
Macrophage	Gzmb	-0.329437	0.612106
Macrophage	Ncr1	-0.230921	0.521424
Macrophage	Cd4	0.815106	23.9855
Macrophage	Ccr6	-0.450622	0.612106
Macrophage	Ccdc184	-0.22158	0.113353
Macrophage	Klrb1b	-0.278588	0.260712
Macrophage	Fam184b	-0.214471	0.0680118
Macrophage	Cd68	2.29514	45.8399
Macrophage	Ly6c2	-0.438091	5.3616
Macrophage	Lag3	-0.307114	2.51644
Macrophage	Havcr1	2.16828	11.6073
Macrophage	Sell	0.27198	28.5763
Macrophage	Siglech	0.129574	27.5334
Macrophage	Irf8	0.115033	53.5479
Macrophage	Itgax	-0.461501	1.46225
Macrophage	Btla	-0.452194	2.21038
Macrophage	Havcr2	-0.118558	2.3124
Macrophage	Cd207	-0.244702	0.510088
Macrophage	Cd86	2.00182	25.7991
Macrophage	Cd40	-0.00906786	11.8341
Macrophage	Ly75	-0.531864	1.68896
Macrophage	Cd24a	-0.429479	1.7343
Macrophage	Xcr1	-0.179972	1.48492
Macrophage	Clec9a	-0.217217	0.9635
Macrophage	Vwf	-0.162296	0.9635
Macrophage	Lyz2	1.73904	96.6561
Macrophage	Mgl2	-0.161822	1.85899
Macrophage	Sirpa	0.410686	24.3142
Macrophage	Adora2a	-0.584257	0.929494
Macrophage	Ccr7	-0.486253	4.42077
Macrophage	Apol7c	-0.288422	5.54296
Macrophage	Cd63	0.91304	73.5888
Macrophage	Tnfrsf9	-0.582812	1.08819
Macrophage	H2-M2	-0.332882	2.82249
Macrophage	Fut4	-0.0229193	2.3124
Macrophage	Cd80	-0.281649	1.67762
Macrophage	Aire	-0.219345	0.102018
Macrophage	C1qa	2.5	47.6423
Macrophage	Lyz1	2.5	44.5817
Macrophage	Marco	2.5	39.8889
Macrophage	Folr2	2.5	28.0889
Macrophage	Siglec1	2.5	13.489
Macrophage	Ms4a7	2.5	15.45
Macrophage	Mertk	2.5	8.21809
Macrophage	Itgam	0.0788876	13.1149
Macrophage	Csf1r	1.74322	29.041
Macrophage	Adgre1	0.94347	9.64634
Macrophage	Ccr2	-0.490166	2.82249
Macrophage	Cd14	-0.16403	4.13738
Macrophage	Fcgr3	0.369258	24.949
Macrophage	Ifih1	0.825352	10.2244
Macrophage	Isg15	-0.0820684	12.9336
Macrophage	Cd33	0.749779	26.9553
Macrophage	Ly6g	-0.214291	0
Macrophage	Stfa2l1	-0.213672	0.0340059
Macrophage	Mmp9	-0.228664	0.623441
Macrophage	Mcpt4	-0.21175	3.92201
Macrophage	Fcer1a	-0.279696	0.170029
Macrophage	Cd69	-0.630626	2.87917
Macrophage	Ly6c1	-0.245011	0.5781
Macrophage	Nrp1	-0.305554	6.21174
Macrophage	Pecam1	-0.315834	8.69417
Macrophage	Emcn	-0.2383	0.0453412
Macrophage	Thbd	-0.355918	0.476083
Macrophage	Lyve1	-0.15503	1.39424
Macrophage	Prox1	-0.201007	0.544094
Macrophage	Ecscr	-0.325329	0.510088
Macrophage	Col1a2	-0.210913	0.396735
Macrophage	C4b	-0.200539	1.28089
Macrophage	Dcn	-0.212724	1.97234
Monocyte	Ptprc	0.70695	98.1088
Monocyte	Cd19	-0.224187	0.849093
Monocyte	Ms4a1	-0.220011	1.89116
Monocyte	Cd79a	-0.216923	3.39637
Monocyte	Cd79b	-0.248811	9.03126
Monocyte	H2-Ab1	-0.373584	40.1389
Monocyte	H2-Eb1	-0.453211	32.1112
Monocyte	Cd3g	-0.562957	12.9294
Monocyte	Cd3e	-0.548571	8.37514
Monocyte	Cd8a	-0.542317	6.21382
Monocyte	Cd8b1	-0.399088	7.1401
Monocyte	Nkg7	-0.329883	8.45234
Monocyte	Tcrg-C1	-0.302232	0.656117
Monocyte	Tcrg-C2	-0.321576	0.270166
Monocyte	Itgae	-0.586587	1.621
Monocyte	Foxp3	-0.24974	1.11926
Monocyte	Ctla4	-0.324264	1.42802
Monocyte	Il2ra	-0.420692	2.08414
Monocyte	Tnfrsf4	-0.383155	3.51216
Monocyte	Pdcd1	-0.385065	0.347356
Monocyte	Icos	-0.517379	2.77885
Monocyte	Cd28	-0.619787	3.55075
Monocyte	Mki67	-0.258598	2.3929
Monocyte	Gzma	-0.229381	2.19992
Monocyte	Gzmb	-0.315684	1.5824
Monocyte	Ncr1	-0.232014	0.810498
Monocyte	Cd4	-0.575992	2.81745
Monocyte	Ccr6	-0.458552	0.964878
Monocyte	Ccdc184	-0.223935	0.231571
Monocyte	Klrb1b	-0.275695	0.849093
Monocyte	Fam184b	-0.217984	0.115785
Monocyte	Cd68	2.5	84.0602
Monocyte	Ly6c2	2.5	93.4002
Monocyte	Lag3	-0.442905	0.617522
Monocyte	Havcr1	-0.328159	0.578927
Monocyte	Sell	1.04991	75.2219
Monocyte	Siglech	-0.234408	2.08414
Monocyte	Irf8	-0.0648968	71.5554
Monocyte	Itgax	-0.338057	6.71555
Monocyte	Btla	-0.469128	6.25241
Monocyte	Havcr2	0.487574	12.6592
Monocyte	Cd207	-0.316249	0.270166
Monocyte	Cd86	0.530991	31.0691
Monocyte	Cd40	0.953292	40.4477
Monocyte	Ly75	-0.691875	1.69819
Monocyte	Cd24a	-0.278726	8.87688
Monocyte	Xcr1	-0.22227	0.540332
Monocyte	Clec9a	-0.28702	0.849093
Monocyte	Vwf	-0.250742	0.463142
Monocyte	Lyz2	2.5	100
Monocyte	Mgl2	-0.144553	2.3543
Monocyte	Sirpa	1.69707	79.1586
Monocyte	Adora2a	-0.40335	7.10151
Monocyte	Ccr7	-0.536006	6.59977
Monocyte	Apol7c	-0.304666	6.13663
Monocyte	Cd63	-0.645154	10.0347
Monocyte	Tnfrsf9	-0.613653	1.15785
Monocyte	H2-M2	-0.344663	3.35778
Monocyte	Fut4	-0.160877	4.86299
Monocyte	Cd80	-0.135428	4.32266
Monocyte	Aire	-0.228397	0.115785
Monocyte	C1qa	-0.242958	6.02084
Monocyte	Lyz1	-0.243578	10.2663
Monocyte	Marco	-0.278036	5.40332
Monocyte	Folr2	-0.232333	0.540332
Monocyte	Siglec1	0.292252	4.51563
Monocyte	Ms4a7	0.389294	8.06638
Monocyte	Mertk	-0.197938	1.621
Monocyte	Itgam	1.96444	72.4431
Monocyte	Csf1r	2.5	82.9795
Monocyte	Adgre1	2.5	40.7951
Monocyte	Ccr2	2.5	95.4072
Monocyte	Cd14	0.453289	28.8692
Monocyte	Fcgr3	1.83057	82.2848
Monocyte	Ifih1	2.5	38.132
Monocyte	Isg15	2.5	53.8016
Monocyte	Cd33	-0.0621934	18.2555
Monocyte	Ly6g	-0.209507	0.115785
Monocyte	Stfa2l1	-0.212496	0.115785
Monocyte	Mmp9	-0.23384	0.308761
Monocyte	Mcpt4	-0.213454	2.31571
Monocyte	Fcer1a	-0.281435	0.192976
Monocyte	Cd69	-0.18985	28.0973
Monocyte	Ly6c1	-0.245594	1.5824
Monocyte	Nrp1	-0.106654	24.4693
Monocyte	Pecam1	-0.38161	7.912
Monocyte	Emcn	-0.240183	0
Monocyte	Thbd	-0.240052	4.63142
Monocyte	Lyve1	-0.210179	0.463142
Monocyte	Prox1	-0.21618	0.231571
Monocyte	Ecscr	-0.333014	0.501737
Monocyte	Col1a2	-0.213956	0.192976
Monocyte	C4b	-0.202079	1.73678
Monocyte	Dcn	-0.21511	2.27711
Neutrophil	Ptprc	2.5	92.545
Neutrophil	Cd19	-0.145463	0.771208
Neutrophil	Ms4a1	-0.167573	1.97087
Neutrophil	Cd79a	-0.176608	3.17052
Neutrophil	Cd79b	-0.248617	1.97087
Neutrophil	H2-Ab1	-0.499768	15.5955
Neutrophil	H2-Eb1	-0.508732	18.9374
Neutrophil	Cd3g	-0.480842	11.1397
Neutrophil	Cd3e	-0.499839	4.45587
Neutrophil	Cd8a	-0.365735	5.39846
Neutrophil	Cd8b1	-0.344362	4.54156
Neutrophil	Nkg7	-0.319056	4.71294
Neutrophil	Tcrg-C1	-0.322507	0.17138
Neutrophil	Tcrg-C2	-0.283452	0.428449
Neutrophil	Itgae	-0.476739	0.942588
Neutrophil	Foxp3	-0.224986	0.599829
Neutrophil	Ctla4	-0.273985	1.11397
Neutrophil	Il2ra	-0.416962	0.856898
Neutrophil	Tnfrsf4	-0.362064	2.31362
Neutrophil	Pdcd1	-0.304385	0.257069
Neutrophil	Icos	-0.50641	0.856898
Neutrophil	Cd28	-0.509838	2.57069
Neutrophil	Mki67	-0.246163	0.942588
Neutrophil	Gzma	-0.229811	1.54242
Neutrophil	Gzmb	-0.31178	0.856898
Neutrophil	Ncr1	-0.222238	0.685518
Neutrophil	Cd4	-0.505638	1.79949
Neutrophil	Ccr6	-0.450477	0.599829
Neutrophil	Ccdc184	-0.220996	0.0856898
Neutrophil	Klrb1b	-0.285977	0.0856898
Neutrophil	Fam184b	-0.223496	0
Neutrophil	Cd68	0.167225	14.2245
Neutrophil	Ly6c2	-0.144553	19.5373
Neutrophil	Lag3	-0.415869	0.342759
Neutrophil	Havcr1	-0.369641	0
Neutrophil	Sell	2.5	66.7524
Neutrophil	Siglech	-0.224585	1.7138
Neutrophil	Irf8	-0.467801	5.9126
Neutrophil	Itgax	0.933751	10.6255
Neutrophil	Btla	-0.460603	2.05656
Neutrophil	Havcr2	0.031942	2.22793
Neutrophil	Cd207	-0.330098	0.0856898
Neutrophil	Cd86	-0.644204	1.97087
Neutrophil	Cd40	-0.565242	1.28535
Neutrophil	Ly75	-0.528501	1.62811
Neutrophil	Cd24a	2.5	44.2159
Neutrophil	Xcr1	-0.223381	0.257069
Neutrophil	Clec9a	-0.285015	0.17138
Neutrophil	Vwf	-0.235865	0.257069
Neutrophil	Lyz2	-0.0612436	64.0103
Neutrophil	Mgl2	-0.248857	0.342759
Neutrophil	Sirpa	1.76568	40.1885
Neutrophil	Adora2a	-0.536357	1.28535
Neutrophil	Ccr7	-0.460815	4.1988
Neutrophil	Apol7c	-0.288809	4.71294
Neutrophil	Cd63	-0.372272	27.7635
Neutrophil	Tnfrsf9	-0.622308	0.514139
Neutrophil	H2-M2	-0.332906	2.39931
Neutrophil	Fut4	0.320185	2.14225
Neutrophil	Cd80	2.5	8.74036
Neutrophil	Aire	-0.218353	0.17138
Neutrophil	C1qa	-0.254007	2.05656
Neutrophil	Lyz1	-0.199123	3.85604
Neutrophil	Marco	-0.250332	3.42759
Neutrophil	Folr2	-0.213077	0.342759
Neutrophil	Siglec1	-0.103329	0.514139
Neutrophil	Ms4a7	-0.294998	0.257069
Neutrophil	Mertk	-0.400691	0.17138
Neutrophil	Itgam	2.5	51.1568
Neutrophil	Csf1r	0.508815	13.7104
Neutrophil	Adgre1	1.2394	8.22622
Neutrophil	Ccr2	-0.508274	1.28535
Neutrophil	Cd14	2.5	33.5904
Neutrophil	Fcgr3	2.5	63.8389
Neutrophil	Ifih1	1.19168	9.08312
Neutrophil	Isg15	2.5	35.0471
Neutrophil	Cd33	2.5	61.0111
Neutrophil	Ly6g	2.5	12.168
Neutrophil	Stfa2l1	2.5	31.4482
Neutrophil	Mmp9	2.5	72.7506
Neutrophil	Mcpt4	-0.212846	2.22793
Neutrophil	Fcer1a	-0.28255	0
Neutrophil	Cd69	-0.520501	4.88432
Neutrophil	Ly6c1	-0.244971	0.514139
Neutrophil	Nrp1	-0.43103	0.685518
Neutrophil	Pecam1	-0.346702	3.94173
Neutrophil	Emcn	-0.240183	0
Neutrophil	Thbd	-0.311426	0.685518
Neutrophil	Lyve1	-0.210287	0.17138
Neutrophil	Prox1	-0.215289	0.0856898
Neutrophil	Ecscr	-0.331601	0.257069
Neutrophil	Col1a2	-0.211936	0.17138
Neutrophil	C4b	-0.217435	0.17138
Neutrophil	Dcn	-0.215511	0.771208
Mast cell	Ptprc	-0.808449	57.6375
Mast cell	Cd19	-0.206595	0.610998
Mast cell	Ms4a1	-0.203622	1.12016
Mast cell	Cd79a	-0.211001	2.13849
Mast cell	Cd79b	-0.237794	6.10998
Mast cell	H2-Ab1	-0.47797	26.6802
Mast cell	H2-Eb1	-0.499898	22.7088
Mast cell	Cd3g	-0.578427	7.43381
Mast cell	Cd3e	-0.568741	4.37882
Mast cell	Cd8a	-0.502188	4.07332
Mast cell	Cd8b1	-0.402917	5.09165
Mast cell	Nkg7	-0.335524	6.61914
Mast cell	Tcrg-C1	-0.341525	0
Mast cell	Tcrg-C2	-0.315293	0.305499
Mast cell	Itgae	-0.596824	1.12016
Mast cell	Foxp3	-0.279044	0.407332
Mast cell	Ctla4	-0.33136	0.712831
Mast cell	Il2ra	-0.416206	1.73116
Mast cell	Tnfrsf4	-0.405218	2.64766
Mast cell	Pdcd1	-0.399531	0.101833
Mast cell	Icos	-0.313905	7.84114
Mast cell	Cd28	-0.601979	2.13849
Mast cell	Mki67	-0.169803	2.24033
Mast cell	Gzma	-0.23132	1.32383
Mast cell	Gzmb	0.797129	15.0713
Mast cell	Ncr1	-0.234972	0.509165
Mast cell	Cd4	0.125134	14.8676
Mast cell	Ccr6	-0.461099	0.509165
Mast cell	Ccdc184	-0.229494	0
Mast cell	Klrb1b	-0.289489	0.101833
Mast cell	Fam184b	-0.21447	0.101833
Mast cell	Cd68	-0.481633	4.68432
Mast cell	Ly6c2	-0.459307	4.68432
Mast cell	Lag3	0.467685	14.053
Mast cell	Havcr1	-0.137951	2.03666
Mast cell	Sell	-0.770004	6.10998
Mast cell	Siglech	-0.218152	3.66599
Mast cell	Irf8	-0.455988	9.8778
Mast cell	Itgax	-0.533573	1.12016
Mast cell	Btla	-0.573912	1.83299
Mast cell	Havcr2	-0.311712	1.52749
Mast cell	Cd207	-0.29388	0.407332
Mast cell	Cd86	-0.181363	10.4888
Mast cell	Cd40	-0.614985	1.73116
Mast cell	Ly75	-0.680389	1.12016
Mast cell	Cd24a	-0.478963	0.916497
Mast cell	Xcr1	-0.215019	0.610998
Mast cell	Clec9a	-0.254928	0.814664
Mast cell	Vwf	-0.256018	0.203666
Mast cell	Lyz2	-0.273235	37.4745
Mast cell	Mgl2	-0.213171	0.814664
Mast cell	Sirpa	-0.0459667	26.6802
Mast cell	Adora2a	-0.258565	7.53564
Mast cell	Ccr7	-0.497287	4.48065
Mast cell	Apol7c	-0.301324	4.78615
Mast cell	Cd63	2.5	98.5743
Mast cell	Tnfrsf9	-0.633603	0.610998
Mast cell	H2-M2	-0.342739	2.24033
Mast cell	Fut4	-0.495409	1.222
Mast cell	Cd80	-0.533085	0.101833
Mast cell	Aire	-0.221228	0.305499
Mast cell	C1qa	-0.255298	4.78615
Mast cell	Lyz1	0.0652188	18.8391
Mast cell	Marco	-0.244397	6.61914
Mast cell	Folr2	-0.181326	1.62933
Mast cell	Siglec1	-0.271691	0.305499
Mast cell	Ms4a7	-0.181668	1.52749
Mast cell	Mertk	-0.447536	0.203666
Mast cell	Itgam	-0.437924	0.509165
Mast cell	Csf1r	-0.379138	2.85132
Mast cell	Adgre1	-0.541775	0.305499
Mast cell	Ccr2	-0.510427	1.62933
Mast cell	Cd14	-0.283702	0.203666
Mast cell	Fcgr3	0.66488	52.8513
Mast cell	Ifih1	-0.207645	7.33198
Mast cell	Isg15	0.417585	19.5519
Mast cell	Cd33	0.384681	29.7352
Mast cell	Ly6g	-0.208672	0.101833
Mast cell	Stfa2l1	-0.210062	0.101833
Mast cell	Mmp9	-0.233977	0.509165
Mast cell	Mcpt4	2.5	99.8982
Mast cell	Fcer1a	2.5	87.4745
Mast cell	Cd69	0.956341	51.3238
Mast cell	Ly6c1	-0.250019	0.305499
Mast cell	Nrp1	-0.114858	15.5804
Mast cell	Pecam1	-0.305874	12.1181
Mast cell	Emcn	-0.240183	0
Mast cell	Thbd	-0.370062	0.305499
Mast cell	Lyve1	-0.217097	0.101833
Mast cell	Prox1	-0.205219	0.509165
Mast cell	Ecscr	-0.330004	0.203666
Mast cell	Col1a2	-0.214656	0.101833
Mast cell	C4b	-0.210706	0.814664
Mast cell	Dcn	-0.215758	1.01833
Basophil	Ptprc	-0.491685	53.1915
Basophil	Cd19	-0.257088	0
Basophil	Ms4a1	-0.234356	0
Basophil	Cd79a	-0.215227	4.25532
Basophil	Cd79b	-0.186327	8.51064
Basophil	H2-Ab1	-0.506298	25.5319
Basophil	H2-Eb1	-0.492171	34.0426
Basophil	Cd3g	-0.347139	23.4043
Basophil	Cd3e	-0.41521	12.766
Basophil	Cd8a	-0.333788	8.51064
Basophil	Cd8b1	-0.281424	10.6383
Basophil	Nkg7	-0.204048	14.8936
Basophil	Tcrg-C1	-0.341525	0
Basophil	Tcrg-C2	-0.336454	0
Basophil	Itgae	0.861793	14.8936
Basophil	Foxp3	-0.13775	2.12766
Basophil	Ctla4	0.104143	8.51064
Basophil	Il2ra	-0.491594	0
Basophil	Tnfrsf4	-0.379805	4.25532
Basophil	Pdcd1	-0.411049	0
Basophil	Icos	-0.567224	0
Basophil	Cd28	-0.511508	6.38298
Basophil	Mki67	-0.292459	0
Basophil	Gzma	-0.235358	0
Basophil	Gzmb	-0.21063	4.25532
Basophil	Ncr1	-0.243744	0
Basophil	Cd4	-0.544429	4.25532
Basophil	Ccr6	-0.485927	0
Basophil	Ccdc184	-0.229494	0
Basophil	Klrb1b	-0.29079	0
Basophil	Fam184b	-0.223496	0
Basophil	Cd68	-0.539318	4.25532
Basophil	Ly6c2	-0.37343	10.6383
Basophil	Lag3	0.0477139	10.6383
Basophil	Havcr1	-0.0427049	2.12766
Basophil	Sell	0.52523	53.1915
Basophil	Siglech	-0.243804	0
Basophil	Irf8	-0.468483	8.51064
Basophil	Itgax	-0.583491	0
Basophil	Btla	-0.628636	2.12766
Basophil	Havcr2	-0.475741	0
Basophil	Cd207	-0.338021	0
Basophil	Cd86	-0.209396	6.38298
Basophil	Cd40	-0.627988	2.12766
Basophil	Ly75	-0.674769	2.12766
Basophil	Cd24a	-0.508675	0
Basophil	Xcr1	-0.232406	0
Basophil	Clec9a	-0.314259	0
Basophil	Vwf	-0.265051	0
Basophil	Lyz2	-0.316772	25.5319
Basophil	Mgl2	-0.275717	0
Basophil	Sirpa	-0.273604	17.0213
Basophil	Adora2a	-0.546191	2.12766
Basophil	Ccr7	-0.54521	4.25532
Basophil	Apol7c	-0.310254	2.12766
Basophil	Cd63	1.57725	93.617
Basophil	Tnfrsf9	-0.559412	2.12766
Basophil	H2-M2	-0.315968	6.38298
Basophil	Fut4	-0.827212	0
Basophil	Cd80	-0.538744	0
Basophil	Aire	-0.232751	0
Basophil	C1qa	-0.301036	2.12766
Basophil	Lyz1	0.0284814	14.8936
Basophil	Marco	-0.27573	2.12766
Basophil	Folr2	-0.247873	0
Basophil	Siglec1	-0.311874	0
Basophil	Ms4a7	-0.379221	0
Basophil	Mertk	-0.49685	0
Basophil	Itgam	1.18563	34.0426
Basophil	Csf1r	-0.45053	0
Basophil	Adgre1	1.34889	14.8936
Basophil	Ccr2	0.544363	55.3191
Basophil	Cd14	-0.287263	0
Basophil	Fcgr3	1.03264	48.9362
Basophil	Ifih1	-1.17954	0
Basophil	Isg15	-0.721458	4.25532
Basophil	Cd33	-0.276676	4.25532
Basophil	Ly6g	-0.214291	0
Basophil	Stfa2l1	-0.214345	0
Basophil	Mmp9	-0.187887	4.25532
Basophil	Mcpt4	-0.212025	6.38298
Basophil	Fcer1a	1.4924	76.5957
Basophil	Cd69	2.5	76.5957
Basophil	Ly6c1	-0.251709	0
Basophil	Nrp1	-0.450753	0
Basophil	Pecam1	0.054451	40.4255
Basophil	Emcn	-0.240183	0
Basophil	Thbd	-0.383149	0
Basophil	Lyve1	-0.220085	0
Basophil	Prox1	-0.221226	0
Basophil	Ecscr	-0.319683	2.12766
Basophil	Col1a2	-0.215495	0
Basophil	C4b	-0.222531	0
Basophil	Dcn	-0.217746	0
BEC	Ptprc	-1.11026	26.2346
BEC	Cd19	-0.181505	0.925926
BEC	Ms4a1	-0.189421	2.16049
BEC	Cd79a	-0.177455	3.08642
BEC	Cd79b	-0.187654	4.93827
BEC	H2-Ab1	-0.488194	24.0741
BEC	H2-Eb1	-0.503669	26.2346
BEC	Cd3g	-0.549017	10.8025
BEC	Cd3e	-0.47749	8.02469
BEC	Cd8a	-0.453512	6.48148
BEC	Cd8b1	-0.39479	4.93827
BEC	Nkg7	-0.341472	3.7037
BEC	Tcrg-C1	-0.320144	0.308642
BEC	Tcrg-C2	-0.336454	0
BEC	Itgae	-0.579576	1.54321
BEC	Foxp3	-0.22966	1.23457
BEC	Ctla4	-0.253982	2.16049
BEC	Il2ra	-0.388621	1.54321
BEC	Tnfrsf4	-0.365211	3.39506
BEC	Pdcd1	-0.387104	0.308642
BEC	Icos	-0.45852	2.77778
BEC	Cd28	-0.587881	3.08642
BEC	Mki67	-0.230729	1.85185
BEC	Gzma	-0.230933	2.16049
BEC	Gzmb	-0.348235	0
BEC	Ncr1	-0.236687	0.617284
BEC	Cd4	-0.569092	2.46914
BEC	Ccr6	-0.468636	0.617284
BEC	Ccdc184	-0.2167	0.925926
BEC	Klrb1b	-0.29079	0
BEC	Fam184b	-0.223496	0
BEC	Cd68	-0.586436	1.23457
BEC	Ly6c2	-0.456864	4.32099
BEC	Lag3	-0.364788	0.617284
BEC	Havcr1	-0.369641	0
BEC	Sell	-0.757662	5.55556
BEC	Siglech	-0.227846	1.54321
BEC	Irf8	-0.417018	18.2099
BEC	Itgax	-0.555228	0.308642
BEC	Btla	-0.628979	2.16049
BEC	Havcr2	-0.475741	0
BEC	Cd207	-0.328283	0.308642
BEC	Cd86	-0.801224	0.925926
BEC	Cd40	-0.52322	3.08642
BEC	Ly75	-0.423137	4.32099
BEC	Cd24a	-0.207073	11.7284
BEC	Xcr1	-0.203004	0.925926
BEC	Clec9a	-0.233499	0.925926
BEC	Vwf	2.5	21.2963
BEC	Lyz2	-0.361454	16.9753
BEC	Mgl2	-0.275717	0
BEC	Sirpa	-0.59648	9.25926
BEC	Adora2a	0.0680368	8.33333
BEC	Ccr7	-0.497998	5.55556
BEC	Apol7c	-0.285525	8.64198
BEC	Cd63	-0.486099	27.1605
BEC	Tnfrsf9	-0.587701	1.85185
BEC	H2-M2	-0.345173	3.39506
BEC	Fut4	0.620639	7.71605
BEC	Cd80	-0.479457	0.617284
BEC	Aire	-0.220442	0.308642
BEC	C1qa	-0.291237	1.85185
BEC	Lyz1	-0.317916	1.54321
BEC	Marco	-0.275218	3.39506
BEC	Folr2	-0.172794	1.54321
BEC	Siglec1	-0.275606	0.308642
BEC	Ms4a7	-0.333676	0.308642
BEC	Mertk	2.5	9.87654
BEC	Itgam	-0.448175	0
BEC	Csf1r	-0.440754	0.617284
BEC	Adgre1	-0.524201	0.308642
BEC	Ccr2	-0.522456	0.925926
BEC	Cd14	-0.213065	3.39506
BEC	Fcgr3	-0.479567	0.617284
BEC	Ifih1	1.71982	23.7654
BEC	Isg15	0.294475	35.4938
BEC	Cd33	-0.342827	0.925926
BEC	Ly6g	-0.214291	0
BEC	Stfa2l1	-0.214345	0
BEC	Mmp9	-0.233139	0.617284
BEC	Mcpt4	-0.213498	1.54321
BEC	Fcer1a	-0.282131	0.308642
BEC	Cd69	-0.647389	3.39506
BEC	Ly6c1	2.5	89.5062
BEC	Nrp1	2.5	74.0741
BEC	Pecam1	2.5	92.5926
BEC	Emcn	2.5	70.0617
BEC	Thbd	2.5	40.1235
BEC	Lyve1	-0.20694	0.925926
BEC	Prox1	-0.204867	1.23457
BEC	Ecscr	2.5	70.0617
BEC	Col1a2	-0.199903	1.85185
BEC	C4b	-0.200453	1.54321
BEC	Dcn	-0.198651	3.7037
LEC	Ptprc	-1.21671	25.283
LEC	Cd19	-0.232666	0.628931
LEC	Ms4a1	-0.223207	1.25786
LEC	Cd79a	-0.221315	1.88679
LEC	Cd79b	-0.264183	5.28302
LEC	H2-Ab1	-0.48853	33.5849
LEC	H2-Eb1	-0.517561	24.9057
LEC	Cd3g	-0.563939	13.3333
LEC	Cd3e	-0.563082	6.54088
LEC	Cd8a	-0.532169	6.16352
LEC	Cd8b1	-0.361766	8.67925
LEC	Nkg7	-0.334496	7.16981
LEC	Tcrg-C1	-0.337351	0.125786
LEC	Tcrg-C2	-0.324964	0.251572
LEC	Itgae	-0.551368	2.01258
LEC	Foxp3	-0.284187	0.628931
LEC	Ctla4	-0.32963	1.00629
LEC	Il2ra	-0.452236	1.50943
LEC	Tnfrsf4	-0.389885	2.26415
LEC	Pdcd1	-0.27555	0.880503
LEC	Icos	-0.506824	2.26415
LEC	Cd28	-0.635673	2.7673
LEC	Mki67	-0.238206	2.51572
LEC	Gzma	-0.230874	2.7673
LEC	Gzmb	-0.32949	0.880503
LEC	Ncr1	-0.236393	0.503145
LEC	Cd4	-0.531713	3.77358
LEC	Ccr6	-0.472938	0.503145
LEC	Ccdc184	-0.202722	1.38365
LEC	Klrb1b	-0.288176	0.125786
LEC	Fam184b	-0.216371	0.125786
LEC	Cd68	-0.553446	3.39623
LEC	Ly6c2	-0.462554	6.03774
LEC	Lag3	-0.443231	0.754717
LEC	Havcr1	-0.331443	0.503145
LEC	Sell	-0.763201	7.79874
LEC	Siglech	-0.220547	3.52201
LEC	Irf8	-0.177416	62.3899
LEC	Itgax	-0.540586	1.13208
LEC	Btla	-0.623649	2.01258
LEC	Havcr2	-0.435385	0.880503
LEC	Cd207	-0.325049	0.125786
LEC	Cd86	-0.820058	2.38994
LEC	Cd40	-0.525589	6.54088
LEC	Ly75	-0.491114	4.77987
LEC	Cd24a	0.431182	28.4277
LEC	Xcr1	-0.223072	0.377358
LEC	Clec9a	-0.303973	0.251572
LEC	Vwf	-0.199328	1.76101
LEC	Lyz2	-0.352849	22.1384
LEC	Mgl2	-0.259028	0.251572
LEC	Sirpa	1.26516	65.6604
LEC	Adora2a	-0.580403	2.26415
LEC	Ccr7	-0.519575	5.15723
LEC	Apol7c	-0.293847	9.0566
LEC	Cd63	0.649078	93.8365
LEC	Tnfrsf9	-0.637452	1.00629
LEC	H2-M2	-0.348504	2.64151
LEC	Fut4	0.0242582	5.40881
LEC	Cd80	-0.530061	0.125786
LEC	Aire	-0.218837	0.503145
LEC	C1qa	-0.192629	4.40252
LEC	Lyz1	-0.305764	3.01887
LEC	Marco	1.62775	16.8553
LEC	Folr2	-0.0399752	2.89308
LEC	Siglec1	0.101722	1.88679
LEC	Ms4a7	-0.322896	0.503145
LEC	Mertk	1.56514	9.43396
LEC	Itgam	-0.40039	2.01258
LEC	Csf1r	-0.36471	3.14465
LEC	Adgre1	-0.499413	1.50943
LEC	Ccr2	-0.508739	2.51572
LEC	Cd14	-0.0959142	6.79245
LEC	Fcgr3	-0.477797	1.38365
LEC	Ifih1	0.897767	23.7736
LEC	Isg15	0.847591	44.1509
LEC	Cd33	-0.332162	1.88679
LEC	Ly6g	-0.214291	0
LEC	Stfa2l1	-0.214345	0
LEC	Mmp9	0.135856	14.9686
LEC	Mcpt4	-0.213378	3.39623
LEC	Fcer1a	-0.281545	0.251572
LEC	Cd69	-0.655633	4.27673
LEC	Ly6c1	-0.24329	1.25786
LEC	Nrp1	-0.423894	1.38365
LEC	Pecam1	1.33622	90.6918
LEC	Emcn	0.348884	19.8742
LEC	Thbd	2.5	50.9434
LEC	Lyve1	2.5	31.4465
LEC	Prox1	2.5	80.3774
LEC	Ecscr	2.5	90.566
LEC	Col1a2	-0.214664	0.251572
LEC	C4b	-0.209287	1.13208
LEC	Dcn	-0.17104	18.3648
FRC	Ptprc	-0.928246	52.2472
FRC	Cd19	-0.166266	2.24719
FRC	Ms4a1	-0.199312	3.37079
FRC	Cd79a	-0.205911	3.93258
FRC	Cd79b	-0.235467	6.74157
FRC	H2-Ab1	-0.397679	40.4494
FRC	H2-Eb1	-0.42348	37.0787
FRC	Cd3g	-0.266823	37.6404
FRC	Cd3e	-0.285169	27.5281
FRC	Cd8a	-0.227445	20.2247
FRC	Cd8b1	-0.09242	17.9775
FRC	Nkg7	-0.229534	19.6629
FRC	Tcrg-C1	-0.321584	0.561798
FRC	Tcrg-C2	-0.190368	2.80899
FRC	Itgae	-0.176257	9.55056
FRC	Foxp3	-0.2863	0.561798
FRC	Ctla4	-0.321761	2.24719
FRC	Il2ra	-0.344118	5.05618
FRC	Tnfrsf4	-0.304642	7.86517
FRC	Pdcd1	-0.343143	0.561798
FRC	Icos	-0.341245	7.86517
FRC	Cd28	-0.151856	16.8539
FRC	Mki67	-0.232237	2.80899
FRC	Gzma	-0.113785	5.05618
FRC	Gzmb	-0.0543523	2.80899
[truncated: 69 more rows]

## Sheet: f,CellTypeDistribution
Fraction
	IL-1α	IL-1β	IL-1Ra	IL-18	IL-33	IL-36α	IL-36Ra	IL-2	IL-4	IL-13	IL-7	TSLP	IL-9	IL-15	IL-21	IL-3	IL-5	GM-CSF	IL-6	IL-11	IL-27	IL-30	IL-31	LIF	OSM	CT-1	NP	IL-12	IL-23	IL-Y	IL-10	IL-19	IL-20	IL-22	IL-24	IL-17A	IL-17B	IL-17C	IL-17D	IL-17E	IL-17F	IFN-α1	IFN-β	IFN-ε	IFN-κ	IFN-γ	IFN-λ2	LT-α1/β2	LT-α2/β1
B cell	0.08552	0.01929	0.02127	0.04795	0.26309	0.02168	0.0467	0.01747	0.02689	0.04946	0.1309	0.08345	0.01334	0.06222	0.03742	0.03404	0.0303	0.03146	0.03473	0.05836	0.0472	0.02689	0.01788	0.06424	0.01408	0.0549	0.04748	0.0351	0.06971	0.02162	0.05459	0.02153	0.02227	0.02894	0.01083	0.03044	0.04653	0.05341	0.03973	0.03463	0.02114	0.05825	0.06583	0.03937	0.05891	0.02008	0.03975	0.23502	0.01827
CD4+ T cell	0.23986	0.17219	0.26414	0.22508	0.22508	0.17897	0.19021	0.12171	0.19545	0.20954	0.24049	0.21279	0.15114	0.1573	0.19207	0.16993	0.22464	0.23317	0.20182	0.16402	0.19118	0.25485	0.21779	0.25632	0.20805	0.26232	0.26167	0.24642	0.26495	0.24366	0.17274	0.29408	0.33566	0.23284	0.22345	0.1925	0.32701	0.23883	0.17634	0.32792	0.28888	0.25654	0.29332	0.27276	0.24956	0.23849	0.34939	0.19507	0.20341
CD8+ T cell	0.27092	0.25735	0.32624	0.35962	0.31009	0.33626	0.3226	0.24141	0.32765	0.35438	0.3012	0.30409	0.26277	0.30426	0.34523	0.27865	0.31818	0.30491	0.30288	0.26997	0.31561	0.36077	0.31453	0.34275	0.31503	0.33382	0.37035	0.32414	0.25537	0.30318	0.2288	0.39247	0.35927	0.32992	0.31115	0.29674	0.34856	0.31769	0.28094	0.33301	0.33493	0.34909	0.36375	0.34121	0.34185	0.29812	0.33735	0.30921	0.30999
γδ T cell	0.05353	0.06351	0.06525	0.04577	0.03487	0.06532	0.07458	0.06329	0.06667	0.06094	0.04854	0.05801	0.0757	0.04754	0.06667	0.06072	0.06884	0.06586	0.07999	0.05722	0.05578	0.06617	0.0619	0.0602	0.05856	0.05222	0.04827	0.06125	0.06541	0.06805	0.06626	0.05963	0.05205	0.0554	0.06471	0.06519	0.04976	0.05515	0.08002	0.05231	0.05611	0.04463	0.04138	0.05633	0.05841	0.0624	0.04384	0.04332	0.07491
Treg	0.06952	0.0574	0.07709	0.05607	0.04565	0.05565	0.06365	0.05298	0.06439	0.0616	0.05141	0.06134	0.04978	0.05663	0.0627	0.05118	0.06159	0.06439	0.06348	0.04703	0.05936	0.06547	0.05731	0.05524	0.05771	0.05393	0.05012	0.06734	0.06508	0.06539	0.04918	0.062	0.05983	0.05821	0.06445	0.06857	0.05967	0.06389	0.06002	0.06612	0.06392	0.04287	0.0438	0.06097	0.06144	0.05962	0.0602	0.04877	0.07125
Ki67+ T cell	0.01251	0.01176	0.01353	0.02873	0.00614	0.00937	0.0145	0.01346	0.00795	0.01303	0.00998	0.01522	0.01411	0.01488	0.0109	0.01224	0.01581	0.01294	0.01281	0.01813	0.01478	0.01122	0.01376	0.01071	0.00929	0.01049	0.01398	0.0154	0.00925	0.01441	0.01125	0.01335	0.00912	0.01323	0.01585	0.02399	0.01314	0.02221	0.016	0.00896	0.01107	0.01473	0.01162	0.0103	0.01163	0.01019	0.00841	0.00908	0.01431
NK cell	0.02457	0.05105	0.03117	0.0212	0.00958	0.05507	0.03239	0.07073	0.03523	0.03246	0.03349	0.03115	0.08827	0.0308	0.04734	0.06685	0.04578	0.04175	0.04981	0.04703	0.05507	0.04162	0.04012	0.03134	0.05743	0.03026	0.02559	0.03295	0.06541	0.03603	0.06501	0.02906	0.02603	0.02514	0.05943	0.03875	0.02068	0.01972	0.04401	0.02349	0.0307	0.03627	0.03122	0.03917	0.03767	0.04757	0.0259	0.02516	0.06121
ILC	0.00301	0.0047	0.00314	0.00198	0.0018	0.00322	0.00433	0.00458	0.00341	0.0042	0.00152	0.00309	0.00385	0.00248	0.00421	0.00343	0.00099	0.00353	0.00313	0.00595	0.00215	0.00304	0.00275	0.00171	0.00479	0.0022	0.00053	0.00358	0.00231	0.00294	0.00396	0.00237	0.00241	0.00413	0.00502	0.00707	0.0028	0.0025	0.00514	0.00242	0.00252	0.00264	0.00169	0.00303	0.00253	0.00494	0.00114	0.00208	0.00457
pDC	0.01808	0.03129	0.01305	0.02833	0.01078	0.02402	0.02486	0.03866	0.0197	0.01833	0.01505	0.02259	0.03028	0.02811	0.02354	0.02644	0.01779	0.01911	0.03046	0.02578	0.04911	0.02291	0.02407	0.01288	0.02421	0.02806	0.02664	0.02436	0.0152	0.02268	0.0646	0.0084	0.00912	0.03489	0.02509	0.02091	0.01293	0.01822	0.02401	0.01502	0.0224	0.02242	0.0167	0.01514	0.01922	0.02101	0.02317	0.01089	0.0204
cDC1	0.02155	0.02893	0.02368	0.01803	0.01167	0.02168	0.02768	0.04324	0.02841	0.02495	0.01674	0.02164	0.03182	0.02604	0.02875	0.03232	0.02273	0.02146	0.0279	0.03484	0.02527	0.01777	0.03553	0.02017	0.02703	0.0205	0.01767	0.01862	0.02114	0.02802	0.03938	0.0127	0.00885	0.02894	0.02853	0.02614	0.01336	0.02221	0.03229	0.01477	0.02013	0.01627	0.01476	0.01918	0.02301	0.0241	0.01318	0.01089	0.02558
cDC2	0.03986	0.06069	0.03673	0.03725	0.01437	0.04013	0.04388	0.07904	0.03561	0.03334	0.0279	0.03923	0.06441	0.04175	0.03395	0.04946	0.03821	0.02587	0.04384	0.05156	0.04601	0.02852	0.04539	0.03413	0.04702	0.03416	0.02532	0.02794	0.03568	0.03229	0.0596	0.02196	0.0279	0.03787	0.03117	0.04028	0.02025	0.02895	0.04801	0.01962	0.02894	0.02572	0.02323	0.03331	0.02984	0.03738	0.02408	0.02179	0.0405
MigDC	0.08737	0.11903	0.06839	0.0634	0.03203	0.07381	0.09755	0.10911	0.08712	0.07441	0.05175	0.08203	0.12702	0.08371	0.06766	0.10504	0.0807	0.06763	0.08084	0.12493	0.06627	0.05518	0.08345	0.05182	0.08896	0.06052	0.04959	0.06805	0.06805	0.09528	0.1021	0.04844	0.03917	0.08715	0.09429	0.10332	0.05019	0.09309	0.09774	0.05813	0.0619	0.07386	0.04792	0.06461	0.0536	0.08156	0.04271	0.04903	0.08009
Langerhans	0.01437	0.02752	0.0232	0.01724	0.00793	0.01494	0.0258	0.03379	0.02689	0.02009	0.01843	0.02615	0.03516	0.02522	0.0233	0.02718	0.01812	0.03205	0.03416	0.03314	0.01955	0.01403	0.03737	0.0149	0.0259	0.01781	0.01609	0.01827	0.01619	0.02936	0.01938	0.01485	0.01395	0.02381	0.02007	0.02337	0.0112	0.02795	0.0443	0.01792	0.02089	0.00572	0.00532	0.01373	0.01492	0.02749	0.01318	0.01064	0.02375
eTAC	0.00324	0.00447	0.00169	0.00238	0.00075	0.00293	0.00151	0.00515	0.00114	0.00287	0.0022	0.00333	0.00308	0.0031	0.00322	0.00392	0.00198	0.00265	0.00455	0.0017	0.0031	0.00164	0.00321	0.00217	0.00422	0.00098	0.00237	0.00251	0.00231	0.00347	0.00292	0.00215	0.00161	0.00248	0.00238	0.004	0.00086	0.00275	0.00429	0.00218	0.00151	0.00132	0.00121	0.00202	0.00202	0.00247	0.00114	0.00208	0.00122
Macrophage	0.0248	0.04093	0.02127	0.03131	0.01407	0.03076	0.01902	0.03637	0.05379	0.02605	0.0186	0.02211	0.02874	0.0277	0.03247	0.02595	0.03524	0.03675	0.0148	0.03796	0.03027	0.02361	0.03072	0.02296	0.0397	0.01928	0.03113	0.03653	0.02907	0.01841	0.02751	0.01033	0.02361	0.02646	0.03354	0.03844	0.01723	0.02046	0.02772	0.01695	0.02214	0.01803	0.01985	0.01635	0.01997	0.04634	0.01022	0.01738	0.04019
Monocyte	0.00811	0.02094	0.00121	0.00693	0.00673	0.03779	0.00264	0.05412	0.00833	0.00464	0.0252	0.0038	0.00488	0.07606	0.00892	0.03526	0.01054	0.02352	0.00598	0.00935	0.00834	0.0007	0.00527	0.00528	0.00394	0.00634	0.0058	0.0111	0.0076	0.0008	0.02355	0.00065	0.00241	0.00149	0.00132	0.00277	0.00043	0.0015	0.00314	0.00145	0.00226	0.02308	0.01331	0.00626	0.00632	0.0068	0.00295	0.00363	0.00305
Neutrophil	0.01622	0.02188	0.00024	0.00436	0.00284	0.02607	0.00226	0.00458	0.00379	0.00221	0.00186	0.0038	0.00539	0.00682	0.00297	0.00392	0.00296	0.00529	0.00228	0.00397	0.00262	0.00023	0.00321	0.00574	0.00648	0.00512	0.00264	0.00287	0.00165	0.00133	0.00083	0.00172	0.00188	0.00265	0.00158	0.00338	0.00022	0.0005	0.00229	0.00097	0.00176	0.00176	0.00073	0.0004	0.00202	0.00402	0.00114	0.00156	0.00152
Mast cell	0.00255	0.00282	0.00411	0.00099	0.0012	0.00146	0.00245	0.00687	0.00341	0.00265	0.00186	0.00238	0.00436	0.00269	0.00248	0.00539	0.00198	0.00176	0.00313	0.00227	0.00191	0.00257	0.00206	0.00279	0.00338	0.00342	0.00106	0.00107	0.00363	0.0048	0.00396	0.00172	0.00215	0.00281	0.00528	0.008	0.00065	0.00524	0.00486	0.00145	0.00277	0.0033	0.00194	0.00323	0.00278	0.00278	0.00091	0.00233	0.00122
Basophil	0	0.00024	0	0	0	0	0.00019	0.00057	0.00038	0	0	0.00071	0.00051	0	0	0.00024	0.00033	0	0	0	0.00072	0	0	0.00016	0	0	0	0	0	0	0.00021	0	0	0.00017	0	0	0	0	0	0.00024	0	0	0.00024	0	0	0	0	0	0
BEC	0.00093	0.00024	0.00145	0.00059	0.00045	0.00029	0.00038	0.00115	0.00076	0.00088	0.00085	0.00095	0.00205	0.00062	0.00099	0.00294	0.00099	0.00118	0.00142	0.00085	0.00191	0.00047	0.00046	0.00248	0	0.00098	0.00106	0.00072	0.00066	0.00267	0.00083	0.00065	0	0.00149	0.00053	0.00092	0.00172	0.0015	0.00286	0.00145	0.00101	0.00044	0.00048	0.0002	0.00051	0.00062	0.00023	0.00078	0.0003
LEC	0.00209	0.00353	0.00242	0.00258	0.0009	0.00059	0.00207	0.00057	0.00265	0.00287	0.00203	0.00214	0.00308	0.00165	0.00397	0.00441	0.00198	0.00382	0.00199	0.00567	0.00358	0.00164	0.00206	0.00109	0.00366	0.00244	0.00185	0.00143	0.00132	0.0048	0.00271	0.00151	0.00188	0.00165	0.00132	0.004	0.00194	0.00399	0.00514	0.00073	0.00428	0.00264	0.00121	0.00162	0.00379	0.0034	0.00045	0.0013	0.00335
FRC	0.00139	0.00024	0.00072	0.0002	0	0	0.00075	0.00115	0.00038	0.0011	0	0	0.00026	0.00041	0.00124	0.00049	0.00033	0.00088	0	0.00028	0.00024	0.0007	0.00115	0.00093	0.00056	0.00024	0.00079	0.00036	0	0.0008	0.00063	0.00043	0.0008	0.00033	0	0.00123	0.00086	0.00025	0.00114	0.00024	0.00075	0.00044	0.00048	0.00081	0	0.00062	0.00068	0	0.00091
Counts
	IL-1α	IL-1β	IL-1Ra	IL-18	IL-33	IL-36α	IL-36Ra	IL-2	IL-4	IL-13	IL-7	TSLP	IL-9	IL-15	IL-21	IL-3	IL-5	GM-CSF	IL-6	IL-11	IL-27	IL-30	IL-31	LIF	OSM	CT-1	NP	IL-12	IL-23	IL-Y	IL-10	IL-19	IL-20	IL-22	IL-24	IL-17A	IL-17B	IL-17C	IL-17D	IL-17E	IL-17F	IFN-α1	IFN-β	IFN-ε	IFN-κ	IFN-γ	IFN-λ2	LT-α1/β2	LT-α2/β1
B cell	369	82	88	242	1758	74	248	61	71	224	774	351	52	301	151	139	92	107	122	206	198	115	78	414	50	225	180	98	211	81	262	100	83	175	41	99	216	214	139	143	84	265	272	195	233	65	175	906	60
CD4+ T cell	1035	732	1093	1136	1504	611	1010	425	516	949	1422	895	589	761	775	694	682	793	709	579	802	1090	950	1652	739	1075	992	688	802	913	829	1366	1251	1408	846	626	1518	957	617	1354	1148	1167	1212	1351	987	772	1538	752	668
CD8+ T cell	1169	1094	1350	1815	2072	1148	1713	843	865	1605	1781	1279	1024	1472	1393	1138	966	1037	1064	953	1324	1543	1372	2209	1119	1368	1404	905	773	1136	1098	1823	1339	1995	1178	965	1618	1273	983	1375	1331	1588	1503	1690	1352	965	1485	1192	1018
γδ T cell	231	270	270	231	233	223	396	221	176	276	287	244	295	230	269	248	209	224	281	202	234	283	270	388	208	214	183	171	198	255	318	277	194	335	245	212	231	221	280	216	223	203	171	279	231	202	193	167	246
Treg	300	244	319	283	305	190	338	185	170	279	304	258	194	274	253	209	187	219	223	166	249	280	250	356	205	221	190	188	197	245	236	288	223	352	244	223	277	256	210	273	254	195	181	302	243	193	265	188	234
Ki67+ T cell	54	50	56	145	41	32	77	47	21	59	59	64	55	72	44	50	48	44	45	64	62	48	60	69	33	43	53	43	28	54	54	62	34	80	60	78	61	89	56	37	44	67	48	51	46	33	37	35	47
NK cell	106	217	129	107	64	188	172	247	93	147	198	131	344	149	191	273	139	142	175	166	231	178	175	202	204	124	97	92	198	135	312	135	97	152	225	126	96	79	154	97	122	165	129	194	149	154	114	97	201
ILC	13	20	13	10	12	11	23	16	9	19	9	13	15	12	17	14	3	12	11	21	9	13	12	11	17	9	2	10	7	11	19	11	9	25	19	23	13	10	18	10	10	12	7	15	10	16	5	8	15
pDC	78	133	54	143	72	82	132	135	52	83	89	95	118	136	95	108	54	65	107	91	206	98	105	83	86	115	101	68	46	85	310	39	34	211	95	68	60	73	84	62	89	102	69	75	76	68	102	42	67
cDC1	93	123	98	91	78	74	147	151	75	113	99	91	124	126	116	132	69	73	98	123	106	76	155	130	96	84	67	52	64	105	189	59	33	175	108	85	62	89	113	61	80	74	61	95	91	78	58	42	84
cDC2	172	258	152	188	96	137	233	276	94	151	165	165	251	202	137	202	116	88	154	182	193	122	198	220	167	140	96	78	108	121	286	102	104	229	118	131	94	116	168	81	115	117	96	165	118	121	106	84	133
MigDC	377	506	283	320	214	252	518	381	230	337	306	345	495	405	273	429	245	230	284	441	278	236	364	334	316	248	188	190	206	357	490	225	146	527	357	336	233	373	342	240	246	336	198	320	212	264	188	189	263
Langerhans	62	117	96	87	53	51	137	118	71	91	109	110	137	122	94	111	55	109	120	117	82	60	163	96	92	73	61	51	49	110	93	69	52	144	76	76	52	112	155	74	83	26	22	68	59	89	58	41	78
eTAC	14	19	7	12	5	10	8	18	3	13	13	14	12	15	13	16	6	9	16	6	13	7	14	14	15	4	9	7	7	13	14	10	6	15	9	13	4	11	15	9	6	6	5	10	8	8	5	8	4
Macrophage	107	174	88	158	94	105	101	127	142	118	110	93	112	134	131	106	107	125	52	134	127	101	134	148	141	79	118	102	88	69	132	48	88	160	127	125	80	82	97	70	88	82	82	81	79	150	45	67	132
Monocyte	35	89	5	35	45	129	14	189	22	21	149	16	19	368	36	144	32	80	21	33	35	3	23	34	14	26	22	31	23	3	113	3	9	9	5	9	2	6	11	6	9	105	55	31	25	22	13	14	10
Neutrophil	70	93	1	22	19	89	12	16	10	10	11	16	21	33	12	16	9	18	8	14	11	1	14	37	23	21	10	8	5	5	4	8	7	16	6	11	1	2	8	4	7	8	3	2	8	13	5	6	5
Mast cell	11	12	17	5	8	5	13	24	9	12	11	10	17	13	10	22	6	6	11	8	8	11	9	18	12	14	4	3	11	18	19	8	8	17	20	26	3	21	17	6	11	15	8	16	11	9	4	9	4
Basophil	0	1	0	0	0	0	1	2	1	0	0	3	2	0	0	1	1	0	0	0	3	0	0	1	0	0	0	0	0	0	1	0	0	1	0	0	0	0	0	1	0	0	1	0	0	0	0	0	0
BEC	4	1	6	3	3	1	2	4	2	4	5	4	8	3	4	12	3	4	5	3	8	2	2	16	0	4	4	2	2	10	4	3	0	9	2	3	8	6	10	6	4	2	2	1	2	2	1	3	1
LEC	9	15	10	13	6	2	11	2	7	13	12	9	12	8	16	18	6	13	7	20	15	7	9	7	13	10	7	4	4	18	13	7	7	10	5	13	9	16	18	3	17	12	5	8	15	11	2	5	11
FRC	6	1	3	1	0	0	4	4	1	5	0	0	1	2	5	2	1	3	0	1	1	3	5	6	2	1	3	1	0	3	3	2	3	2	0	4	4	1	4	1	3	2	2	4	0	2	3	0	3
[truncated: 38 more columns]

## Sheet: g,ChangeInCellTypeDistribution
Fold Change
	IL-1α	IL-1β	IL-1Ra	IL-18	IL-33	IL-36α	IL-36Ra	IL-2	IL-4	IL-13	IL-7	TSLP	IL-9	IL-15	IL-21	IL-3	IL-5	GM-CSF	IL-6	IL-11	IL-27	IL-30	IL-31	LIF	OSM	CT-1	NP	IL-12	IL-23	IL-Y	IL-10	IL-19	IL-20	IL-22	IL-24	IL-17A	IL-17B	IL-17C	IL-17D	IL-17E	IL-17F	IFN-α1	IFN-β	IFN-ε	IFN-κ	IFN-γ	IFN-λ2	LT-α1/β2	LT-α2/β1
NK cell	0.602599	0.781135	0.915217	0.594023	0.549915	1.08824	0.817889	0.774233	0.770322	0.962786	1.11784	0.801916	1.42626	0.597097	1.18474	1.12197	1.05264	1.01846	0.983604	0.941767	1.18768	1.15461	0.964744	1.04956	1.13306	0.940545	1.16229	0.930527	1.44141	0.914249	0.99063	1.27392	1.07872	0.603943	1.2877	0.907508	1.17011	0.553287	0.910406	1.02263	1.00836	1.01685	1.16506	1.19184	1.17578	1.05117	1.0889	1.06022	1.35759
ILC	0.689069	0.631014	0.921681	0.602813	0.922716	0.714168	0.842579	0.326866	0.679476	1.10246	0.397363	0.608932	0.505214	0.37759	0.79387	0.369306	0.209025	0.652461	0.623072	0.947319	0.415602	0.922335	0.624785	0.350293	0.774376	0.612955	0.349689	0.689082	0.420725	0.460356	0.610673	0.864131	0.669622	0.850592	0.942502	1.28616	1.41375	0.560642	0.888584	0.918159	0.587527	0.667097	0.545987	0.788305	0.696117	0.957522	0.420774	0.967658	0.919006
pDC	0.845094	0.961486	0.665937	1.33004	1.13506	0.876704	1.07824	0.770339	0.784883	0.920868	0.842396	1.10627	0.877249	1.0325	1.08403	0.903166	0.805568	0.820929	1.19889	0.966412	1.89709	1.17406	0.987055	0.769787	0.948935	1.33219	1.14796	1.07998	0.555011	1.23447	1.61431	0.691316	0.747816	1.67371	1.02461	0.826897	1.07323	0.922163	0.896334	1.04388	1.17126	1.15597	1.17698	0.868193	1.13442	0.937218	1.67045	0.93036	0.87592
cDC1	0.717955	0.676462	0.91252	0.764796	0.93008	0.607878	0.976981	0.661223	0.848268	0.91888	0.632095	0.782562	0.696388	0.692388	0.970923	0.754172	0.791534	0.71255	0.828559	0.875767	0.74736	0.732279	1.03452	0.873975	0.791756	0.746792	0.748706	0.633621	0.617261	0.947994	0.882715	0.761888	0.597124	0.990927	0.860584	0.773517	0.706231	0.853534	0.8887	0.655657	0.907313	0.670009	0.775916	0.815859	0.999147	0.756837	0.7765	0.629054	0.744504
cDC2	0.892368	0.915904	1.00739	1.01691	0.733816	0.71412	0.960069	0.863335	0.712035	0.778554	0.798708	0.922225	0.941326	0.747881	0.786915	0.794701	0.846201	0.565858	0.906024	0.805543	0.907184	0.763031	0.862416	0.920706	0.819013	0.842131	0.663498	0.693455	0.821557	0.739384	0.894387	0.882864	1.16455	0.870935	0.624406	0.795251	0.795865	0.732071	0.855512	0.665398	0.803244	0.710467	0.812303	0.95656	0.884303	0.762812	0.900295	0.963691	0.777116
MigDC	1.14522	1.04005	1.04665	0.94177	1.02205	0.786722	1.16364	0.928091	0.985655	1.03029	0.865157	1.09852	1.02656	0.823435	0.814826	0.989856	1.0473	0.863675	0.994044	1.02537	0.766551	0.949296	0.979961	0.921682	0.980304	0.98434	0.835041	0.966619	0.931989	1.14089	0.89854	1.09389	0.902258	1.07095	1.08122	1.10563	1.08074	1.35549	0.98231	1.13665	0.917108	1.14737	0.941624	1.07567	0.879285	0.898414	0.966907	1.08827	0.978811
Langerhans	0.81331	0.918163	1.31981	0.972348	0.963641	0.636969	1.12705	0.819409	1.12575	1.08712	1.0393	1.32016	1.05285	0.918813	1.12595	1.00617	0.845957	1.46219	1.4448	1.09993	0.816798	1.02733	1.36233	1.05793	1.08388	1.10918	0.863152	1.0208	0.858117	1.40956	0.596474	1.24956	1.21224	1.09008	0.868712	0.921309	0.814884	1.47922	1.70953	1.31909	1.37205	0.324741	0.394923	0.832744	0.909609	1.07476	1.05682	0.869938	0.905435
eTAC	1.21754	1.14588	0.636069	0.802777	0.567641	0.92342	0.778443	0.645732	0.323246	1.00075	0.697971	1.15439	0.665472	0.828514	0.907321	0.919614	0.706524	0.919913	1.67591	0.382853	0.90645	0.751908	0.993254	0.955872	1.12364	0.418874	0.722275	1.63518	0.747618	1.6374	0.523662	1.30205	1.00927	0.900435	0.709666	1.20932	0.282743	1.03024	1.20797	1.09756	0.657519	0.493816	0.620146	0.777739	0.948278	0.892325	0.64645	1.05531	0.346291
Macrophage	1.45889	1.21454	1.28056	1.71004	1.6467	1.00536	0.80617	1.8676	2.26742	1.41285	1.26579	1.04082	0.818947	0.953974	1.44375	0.861753	1.56723	1.6487	0.785429	1.40401	1.25625	1.77089	1.08372	1.43073	1.41208	1.20109	2.32073	1.98921	1.88368	0.757546	1.26732	0.843303	1.48311	1.13326	1.34797	1.57343	1.57144	1.06777	1.12387	1.31126	1.37749	0.959955	1.38288	0.915695	1.13986	1.86348	0.86901	1.25245	1.71734
Monocyte	2.87185	5.23441	0.681367	3.83354	6.56606	13.9607	1.27861	11.3942	3.18345	2.17765	12.3588	1.47964	1.33198	23.913	3.46676	9.2623	4.4143	8.90226	2.41807	3.23948	3.2078	0.288613	2.0532	3.07555	1.17477	2.92869	3.50574	3.31896	2.48808	0.249199	6.31491	0.463388	1.76515	0.630362	0.472463	0.877507	0.436291	0.725797	0.896017	1.00761	1.16198	11.5508	8.55646	3.38438	3.20876	2.81826	2.40775	2.05878	0.974384
Neutrophil	8.20315	6.8488	0.126294	3.08811	3.41193	11.9579	0.999769	1.29465	1.82938	1.56459	1.22141	2.11835	1.8125	2.65496	1.28748	1.63025	1.46132	2.72781	1.35546	1.91848	1.34841	0.0965029	1.31117	3.6607	2.59003	2.75606	1.22383	2.38228	1.03747	0.529485	0.33682	1.64534	1.17978	1.44291	0.711905	1.48134	0.443198	0.277539	1.10827	1.22877	1.20882	1.06806	0.594194	0.194971	1.28326	2.2144	1.12298	0.82055	0.754415
Mast cell	0.68087	0.385681	1.39738	0.406607	0.672987	0.334393	0.57282	1.00116	0.823272	0.659456	0.725225	0.652615	0.730358	0.559031	0.623627	0.925373	0.538504	0.462584	0.474819	0.546746	0.423966	1.02846	0.630475	0.91137	0.649797	1.16147	0.313769	0.508934	1.09644	1.42533	0.466504	0.819545	0.939852	0.725863	1.25338	1.65921	0.340083	1.55541	1.11766	0.785932	1.24423	1.03747	0.809209	1.0313	0.958858	0.749376	0.454607	1.14189	0.197278
Basophil	0	0.10469	0	0	0	0	0.36303	0.181861	0.377379	0	0	0.800138	0.388117	0	0	0.370065	0.278358	0	0	0	0.667838	0	0	0.103442	0	0	0	0	0	0	0.0702036	0	0	0.210301	0	0	0	0	0	0.248638	0	0	0.377379	0	0	0	0	0	0
FDR
	IL-1α	IL-1β	IL-1Ra	IL-18	IL-33	IL-36α	IL-36Ra	IL-2	IL-4	IL-13	IL-7	TSLP	IL-9	IL-15	IL-21	IL-3	IL-5	GM-CSF	IL-6	IL-11	IL-27	IL-30	IL-31	LIF	OSM	CT-1	NP	IL-12	IL-23	IL-Y	IL-10	IL-19	IL-20	IL-22	IL-24	IL-17A	IL-17B	IL-17C	IL-17D	IL-17E	IL-17F	IFN-α1	IFN-β	IFN-ε	IFN-κ	IFN-γ	IFN-λ2	LT-α1/β2	LT-α2/β1
NK cell	0.997059	0.989767	0.92666	0.997059	0.997059	0.875905	0.989767	0.92666	0.997059	0.875905	0.875905	0.997059	0.875905	0.997059	0.875905	0.875905	0.875905	0.875905	0.92666	0.919281	0.875905	0.875905	0.875905	0.875905	0.875905	0.92666	0.875905	0.92666	0.875905	0.92666	0.875905	0.875905	0.875905	0.997059	0.875905	0.92666	0.875905	0.997059	0.92666	0.875905	0.875905	0.875905	0.875905	0.875905	0.875905	0.875905	0.875905	0.875905	0.703676
ILC	0.983284	0.983284	0.983284	0.983284	0.983284	0.983284	0.983284	0.983284	0.983284	0.983284	0.983284	0.983284	0.983284	0.983284	0.983284	0.983284	0.994118	0.983284	0.983284	0.983284	0.983284	0.983284	0.983284	0.983284	0.983284	0.983284	0.983284	0.983284	0.983284	0.983284	0.983284	0.983284	0.983284	0.983284	0.983284	0.983284	0.983284	0.983284	0.983284	0.983284	0.983284	0.983284	0.983284	0.983284	0.983284	0.983284	0.983284	0.983284	0.983284
pDC	0.994118	0.994118	0.994118	0.994118	0.994118	0.994118	0.994118	0.994118	0.994118	0.994118	0.994118	0.994118	0.994118	0.994118	0.994118	0.994118	0.994118	0.994118	0.994118	0.994118	0.994118	0.994118	0.994118	0.994118	0.994118	0.994118	0.994118	0.994118	0.994118	0.994118	0.994118	0.994118	0.994118	0.994118	0.994118	0.994118	0.994118	0.994118	0.994118	0.994118	0.994118	0.994118	0.994118	0.994118	0.994118	0.994118	0.994118	0.994118	0.994118
cDC1	1	1	1	1	1	1	1	1	1	1	1	1	1	1	1	1	1	1	1	1	1	1	1	1	1	1	1	1	1	1	1	1	1	1	1	1	1	1	1	1	1	1	1	1	1	1	1	1	1
cDC2	0.998529	0.998529	0.998529	0.998529	0.998529	0.998529	0.998529	0.998529	0.998529	0.998529	0.998529	0.998529	0.998529	0.998529	0.998529	0.998529	0.998529	0.998529	0.998529	0.998529	0.998529	0.998529	0.998529	0.998529	0.998529	0.998529	0.998529	0.998529	0.998529	0.998529	0.998529	0.998529	0.998529	0.998529	0.998529	0.998529	0.998529	0.998529	0.998529	0.998529	0.998529	0.998529	0.998529	0.998529	0.998529	0.998529	0.998529	0.998529	0.998529
MigDC	0.859306	0.859306	0.859306	0.859306	0.859306	0.93278	0.859306	0.859306	0.859306	0.859306	0.912963	0.859306	0.859306	0.93278	0.912963	0.859306	0.859306	0.87657	0.859306	0.859306	0.954412	0.859306	0.859306	0.859306	0.859306	0.859306	0.931474	0.859306	0.859306	0.859306	0.885619	0.859306	0.885619	0.859306	0.859306	0.859306	0.859306	0.859306	0.859306	0.859306	0.87657	0.859306	0.859306	0.859306	0.87657	0.87657	0.859306	0.859306	0.859306
Langerhans	0.879793	0.702592	0.376716	0.679251	0.778021	1	0.679251	0.863198	0.679251	0.629471	0.679251	0.330515	0.711673	0.778021	0.679251	0.679251	0.778021	0.294265	0.294265	0.671691	0.879793	0.702592	0.376716	0.679251	0.679251	0.679251	0.752139	0.679251	0.806366	0.294265	1	0.671691	0.711673	0.679251	0.752139	0.778021	0.778021	0.376716	0.294265	0.593182	0.376716	1	1	0.831618	0.702592	0.679251	0.679251	0.803835	0.831618
eTAC	0.995122	0.995122	0.995122	0.995122	0.995122	0.995122	0.995122	0.995122	0.995122	0.995122	0.995122	0.995122	0.995122	0.995122	0.995122	0.995122	0.995122	0.995122	0.995122	0.995122	0.995122	0.995122	0.995122	0.995122	0.995122	0.995122	0.995122	0.995122	0.995122	0.995122	0.995122	0.995122	0.995122	0.995122	0.995122	0.995122	0.995122	0.995122	0.995122	0.995122	0.995122	0.995122	0.995122	0.995122	0.995122	0.995122	0.995122	0.995122	0.995122
Macrophage	0.383824	0.408855	0.383824	0.255882	0.383824	0.620515	0.620515	0.541432	0.255882	0.383824	0.383824	0.494837	0.704412	0.575735	0.326961	0.575735	0.383824	0.383824	0.645872	0.383824	0.383824	0.383824	0.42565	0.383824	0.383824	0.482401	0.255882	0.255882	0.383824	0.677336	0.451161	0.645872	0.451161	0.408855	0.451161	0.383824	0.383824	0.451161	0.52176	0.383824	0.383824	0.541432	0.383824	0.575735	0.383824	0.255882	0.645872	0.383824	0.383824
Monocyte	0.207023	0.0379554	0.977712	0.0450789	0.0450789	0.0379554	0.585073	0.0379554	0.0496151	0.060446	0.0379554	0.935853	0.407856	0.0379554	0.0379554	0.0379554	0.0379554	0.0379554	0.060446	0.0450789	0.0496151	0.977712	0.0760493	0.0379554	0.517028	0.0496151	0.120682	0.172974	0.13904	0.977712	0.0379554	0.977712	0.0947981	0.977712	0.977712	0.751158	0.977712	0.977712	0.977712	0.697655	0.517028	0.0379554	0.0379554	0.0379554	0.0496151	0.0947981	0.348413	0.13904	0.697655
Neutrophil	0.135676	0.135676	0.958942	0.226628	0.38232	0.135676	0.616441	0.515086	0.295108	0.469281	0.583603	0.295108	0.295108	0.295108	0.549832	0.295108	0.469476	0.238895	0.549832	0.38232	0.605571	0.958942	0.469281	0.206811	0.226628	0.295108	0.605571	0.295108	0.616441	0.848381	0.915793	0.342717	0.792298	0.469281	0.792298	0.295108	0.915793	0.95066	0.583603	0.616441	0.469476	0.549832	0.820804	0.944409	0.469476	0.515086	0.549832	0.848381	0.643834
Mast cell	0.988371	0.988371	0.988371	0.988371	0.988371	0.988371	0.988371	0.988371	0.988371	0.988371	0.988371	0.988371	0.988371	0.988371	0.988371	0.988371	0.988371	0.988371	0.988371	0.988371	0.988371	0.988371	0.988371	0.988371	0.988371	0.988371	0.988371	0.988371	0.988371	0.988371	0.988371	0.988371	0.988371	0.988371	0.988371	0.988371	0.988371	0.988371	0.988371	0.988371	0.988371	0.988371	0.988371	0.988371	0.988371	0.988371	0.988371	0.988371	0.988371
Basophil	0.93962	0.93962	0.93962	0.93962	0.93962	0.93962	0.93962	0.93962	0.93962	0.93962	0.93962	0.93962	0.93962	0.93962	0.93962	0.93962	0.93962	0.93962	0.93962	0.93962	0.93962	0.93962	0.93962	0.93962	0.93962	0.93962	0.93962	0.93962	0.93962	0.93962	0.93962	0.93962	0.93962	0.93962	0.93962	0.93962	0.93962	0.93962	0.93962	0.93962	0.93962	0.93962	0.93962	0.93962	0.93962	0.93962	0.93962	0.93962	0.93962
[truncated: 37 more columns]
