# Supplementary material for: Dictionary of immune responses to cytokines at single-cell resolution
Source: Nature. 2023 Dec 6;625(7994):377–84. doi: 10.1038/s41586-023-06816-9 (PMC10781646; doi:10.1038/s41586-023-06816-9)
Supplement: Supplementary file 19 — Source Data Extended Data Fig. 2 [file 41586_2023_6816_MOESM19_ESM.xlsx]

## Sheet: a,BatchDistance
Cell type	Cell 1	Cell 1 batch	Cell 2	Cell 2 batch	Distance	Type
B cell	GTTAGTGTCGTCGATA-26	rep10	TATGTTCCAAGTGCTT-38	rep13	59.1602	Between batches
B cell	CTTGATTTCACTCACC-09	rep4	TATGTTCCAAGTGCTT-38	rep13	57.4552	Between batches
B cell	TGAGCGCGTTAGGGAC-21	rep8	TATGTTCCAAGTGCTT-38	rep13	65.0119	Between batches
B cell	GGGTCACAGATTGGGC-21	rep8	TATGTTCCAAGTGCTT-38	rep13	59.0643	Between batches
B cell	GGGCGTTGTTTCGGCG-18	rep6	TATGTTCCAAGTGCTT-38	rep13	62.1858	Between batches
B cell	GTGTGATCAACGATCT-17	rep6	TATGTTCCAAGTGCTT-38	rep13	62.1557	Between batches
B cell	CTGTATTTCCTTCTTC-14	rep5	TATGTTCCAAGTGCTT-38	rep13	63.9283	Between batches
B cell	TCTACCGAGAAACTCA-18	rep6	TATGTTCCAAGTGCTT-38	rep13	61.2837	Between batches
B cell	GAACTGTGTACCTATG-24	rep10	TATGTTCCAAGTGCTT-38	rep13	60.6808	Between batches
B cell	TGTAAGCAGATGACCG-17	rep6	TATGTTCCAAGTGCTT-38	rep13	60.3401	Between batches
B cell	TCACATTCAGCGACCT-21	rep8	TATGTTCCAAGTGCTT-38	rep13	62.7244	Between batches
B cell	GTGACGCAGTCGCTAT-19	rep6	TATGTTCCAAGTGCTT-38	rep13	61.7608	Between batches
B cell	ATCGCCTCAAGGTTGG-29	rep11	TATGTTCCAAGTGCTT-38	rep13	59.3216	Between batches
B cell	ATCGTCCGTTCAAACC-40	rep13	TATGTTCCAAGTGCTT-38	rep13	59.0443	Same batch
B cell	ACTTTCAGTGCCTTTC-24	rep10	TATGTTCCAAGTGCTT-38	rep13	60.5562	Between batches
B cell	GGGATGAAGATAACAC-27	rep10	TATGTTCCAAGTGCTT-38	rep13	59.8824	Between batches
B cell	GCGTGCATCCCTCAAC-04	rep2	TATGTTCCAAGTGCTT-38	rep13	60.0617	Between batches
B cell	ACTATCTTCCAAGAGG-08	rep4	TATGTTCCAAGTGCTT-38	rep13	58.6637	Between batches
B cell	TCATCATCAGGATGAC-27	rep10	TATGTTCCAAGTGCTT-38	rep13	58.9743	Between batches
B cell	TAATCTCCACACCAGC-21	rep7	TATGTTCCAAGTGCTT-38	rep13	61.1725	Between batches
B cell	GGGTAGAAGTCTGGTT-26	rep10	TATGTTCCAAGTGCTT-38	rep13	62.2306	Between batches
B cell	AACCTTTGTGCCAAGA-30	rep11	TATGTTCCAAGTGCTT-38	rep13	57.4754	Between batches
B cell	AGAGCCCGTGGTCTCG-21	rep7	TATGTTCCAAGTGCTT-38	rep13	60.5958	Between batches
B cell	GCGGATCGTCTAACTG-24	rep10	TATGTTCCAAGTGCTT-38	rep13	62.8259	Between batches
B cell	TTTAGTCAGGGAGTGG-29	rep11	TATGTTCCAAGTGCTT-38	rep13	60.8439	Between batches
B cell	CTGTGGGGTCTATGAC-19	rep6	TATGTTCCAAGTGCTT-38	rep13	63.9226	Between batches
B cell	GGAGCAAGTCTACAGT-40	rep13	TATGTTCCAAGTGCTT-38	rep13	57.9492	Same batch
B cell	TGTGAGTGTGCCAAGA-22	rep9	TATGTTCCAAGTGCTT-38	rep13	56.9788	Between batches
B cell	CCTGCATGTCTGTGCG-21	rep8	TATGTTCCAAGTGCTT-38	rep13	62.6844	Between batches
B cell	CACAGGCCAAATTGGA-08	rep4	TATGTTCCAAGTGCTT-38	rep13	55.7286	Between batches
B cell	CAATACGGTGGCATCC-21	rep7	TATGTTCCAAGTGCTT-38	rep13	61.1988	Between batches
B cell	AACGGGACAGTTGAAA-22	rep9	TATGTTCCAAGTGCTT-38	rep13	61.2348	Between batches
B cell	TCTTTGAGTAGGGTAC-21	rep7	TATGTTCCAAGTGCTT-38	rep13	60.0654	Between batches
B cell	TTAATCCTCAGTGATC-22	rep9	TATGTTCCAAGTGCTT-38	rep13	61.7118	Between batches
B cell	AGTAGTCCAGCTATTG-20	rep8	TATGTTCCAAGTGCTT-38	rep13	59.8684	Between batches
B cell	GTTACGATCTACACAG-23	rep9	TATGTTCCAAGTGCTT-38	rep13	62.2792	Between batches
B cell	TCATGCCGTTGTGCAT-08	rep4	TATGTTCCAAGTGCTT-38	rep13	56.7682	Between batches
B cell	GTAATGCCAGCTTCCT-04	rep2	TATGTTCCAAGTGCTT-38	rep13	57.837	Between batches
B cell	TCGCTTGAGAGCATTA-26	rep10	TATGTTCCAAGTGCTT-38	rep13	61.0813	Between batches
B cell	ATTCCCGGTTCGAAGG-22	rep9	TATGTTCCAAGTGCTT-38	rep13	58.7305	Between batches
B cell	ACATGCATCAGGACAG-21	rep7	TATGTTCCAAGTGCTT-38	rep13	62.1481	Between batches
B cell	ATTATCCCAACGACTT-17	rep6	TATGTTCCAAGTGCTT-38	rep13	61.6218	Between batches
B cell	ACCCTCAGTCGACTGC-15	rep5	TATGTTCCAAGTGCTT-38	rep13	60.5909	Between batches
B cell	ACTTCGCCACCTTCCA-21	rep7	TATGTTCCAAGTGCTT-38	rep13	64.009	Between batches
B cell	GGTGTTATCTCAGAAC-04	rep2	TATGTTCCAAGTGCTT-38	rep13	58.6849	Between batches
B cell	CTAGGTATCCGAGTGC-21	rep8	TATGTTCCAAGTGCTT-38	rep13	56.8811	Between batches
B cell	TCGTAGATCCATGATG-30	rep11	TATGTTCCAAGTGCTT-38	rep13	62.3994	Between batches
B cell	AGTCACATCCGATCTC-21	rep7	TATGTTCCAAGTGCTT-38	rep13	60.8367	Between batches
B cell	TTCGCTGCAAGAGTAT-17	rep6	TATGTTCCAAGTGCTT-38	rep13	60.0988	Between batches
B cell	GACCAATTCCGTGGGT-26	rep10	TATGTTCCAAGTGCTT-38	rep13	61.5541	Between batches
B cell	TTGGGTATCGGTCGGT-21	rep8	TATGTTCCAAGTGCTT-38	rep13	60.9389	Between batches
B cell	TGTCCCACAACGATCT-25	rep10	TATGTTCCAAGTGCTT-38	rep13	62.2973	Between batches
B cell	GTGTTCCAGCCTTTCC-04	rep2	TATGTTCCAAGTGCTT-38	rep13	58.9338	Between batches
B cell	CAAGACTGTGCATGAG-21	rep7	TATGTTCCAAGTGCTT-38	rep13	60.0592	Between batches
B cell	CCACGTTAGGTCACTT-04	rep2	TATGTTCCAAGTGCTT-38	rep13	62.7497	Between batches
B cell	CTCCTCCTCTCAGTCC-27	rep10	TATGTTCCAAGTGCTT-38	rep13	60.9072	Between batches
B cell	AAACGAATCTGCGATA-28	rep11	TATGTTCCAAGTGCTT-38	rep13	62.6598	Between batches
B cell	TATCCTATCGCGCCAA-14	rep5	TATGTTCCAAGTGCTT-38	rep13	61.1062	Between batches
B cell	AAGTTCGAGCATTGAA-21	rep7	TATGTTCCAAGTGCTT-38	rep13	62.7054	Between batches
B cell	TCCGATCAGTGGCAGT-21	rep7	TATGTTCCAAGTGCTT-38	rep13	59.9732	Between batches
B cell	TTTATGCTCGAGAGAC-07	rep3	TATGTTCCAAGTGCTT-38	rep13	60.8287	Between batches
B cell	AGCCACGTCCACATAG-38	rep13	TATGTTCCAAGTGCTT-38	rep13	63.8141	Same batch
B cell	TCCTTTCTCTACTCAT-28	rep11	TATGTTCCAAGTGCTT-38	rep13	60.8035	Between batches
B cell	TCAATCTGTCACCACG-21	rep7	TATGTTCCAAGTGCTT-38	rep13	64.3267	Between batches
B cell	CACAGATGTGGGCTCT-25	rep10	TATGTTCCAAGTGCTT-38	rep13	60.7839	Between batches
B cell	ATCCTATGTGTAACGG-25	rep10	TATGTTCCAAGTGCTT-38	rep13	59.5165	Between batches
B cell	GCCAGGTAGGATTTAG-21	rep7	TATGTTCCAAGTGCTT-38	rep13	62.3738	Between batches
B cell	TTGAGTGTCGTGTCAA-21	rep7	TATGTTCCAAGTGCTT-38	rep13	61.3004	Between batches
B cell	AGAAGTAGTATTCCTT-39	rep13	TATGTTCCAAGTGCTT-38	rep13	57.4836	Same batch
B cell	TTTCGATGTGAGACCA-13	rep5	TATGTTCCAAGTGCTT-38	rep13	63.0023	Between batches
B cell	ATCCGTCCACACCTAA-20	rep8	TATGTTCCAAGTGCTT-38	rep13	59.8333	Between batches
B cell	ATTACCTGTTCTCTAT-08	rep4	TATGTTCCAAGTGCTT-38	rep13	58.1349	Between batches
B cell	GATGATCGTATCATGC-06	rep3	TATGTTCCAAGTGCTT-38	rep13	59.3315	Between batches
B cell	CTCGAGGTCCAGGACC-04	rep2	TATGTTCCAAGTGCTT-38	rep13	62.0753	Between batches
B cell	TACAACGTCAAGGACG-10	rep4	TATGTTCCAAGTGCTT-38	rep13	57.2664	Between batches
B cell	CATGCAATCACATACG-17	rep6	TATGTTCCAAGTGCTT-38	rep13	63.1936	Between batches
B cell	TCGTAGAAGTGCTCAT-27	rep10	TATGTTCCAAGTGCTT-38	rep13	58.4243	Between batches
B cell	CGCATAACACTCCCTA-25	rep10	TATGTTCCAAGTGCTT-38	rep13	59.9983	Between batches
B cell	TCCGAAAAGATCGGTG-18	rep6	TATGTTCCAAGTGCTT-38	rep13	60.3972	Between batches
B cell	GGCGTCACACCTCTAC-22	rep9	TATGTTCCAAGTGCTT-38	rep13	59.3606	Between batches
B cell	TTTCCTCTCGGCATCG-22	rep9	TATGTTCCAAGTGCTT-38	rep13	57.7691	Between batches
B cell	CGAGTGCTCCGCTGTT-26	rep10	TATGTTCCAAGTGCTT-38	rep13	61.282	Between batches
B cell	AGCGCTGGTTAGGAGC-18	rep6	TATGTTCCAAGTGCTT-38	rep13	61.6187	Between batches
B cell	ATCCACCTCCGTGACG-25	rep10	TATGTTCCAAGTGCTT-38	rep13	59.7798	Between batches
B cell	ATGTCTTTCGACCAAT-11	rep4	TATGTTCCAAGTGCTT-38	rep13	61.3562	Between batches
B cell	GTACAGTGTTAAGACA-19	rep6	TATGTTCCAAGTGCTT-38	rep13	62.6972	Between batches
B cell	TACCGGGTCTTCGACC-21	rep8	TATGTTCCAAGTGCTT-38	rep13	62.7964	Between batches
B cell	GTCTACCCAAGACAAT-25	rep10	TATGTTCCAAGTGCTT-38	rep13	57.0531	Between batches
B cell	TCCGAAATCTCTCTTC-21	rep8	TATGTTCCAAGTGCTT-38	rep13	63.2236	Between batches
B cell	CCGATGGGTCTGTCAA-25	rep10	TATGTTCCAAGTGCTT-38	rep13	62.3836	Between batches
B cell	GAGAAATTCTGAGAGG-23	rep9	TATGTTCCAAGTGCTT-38	rep13	59.8084	Between batches
B cell	TATTGGGAGGCACTAG-21	rep8	TATGTTCCAAGTGCTT-38	rep13	61.3912	Between batches
B cell	TCTTAGTTCGTAGCTA-27	rep10	TATGTTCCAAGTGCTT-38	rep13	60.7443	Between batches
B cell	TTCGCTGGTGAGTAAT-07	rep3	TATGTTCCAAGTGCTT-38	rep13	59.7429	Between batches
B cell	AGACAAATCATTGGTG-19	rep6	TATGTTCCAAGTGCTT-38	rep13	62.6755	Between batches
B cell	TCCTCTTGTTGGCCTG-04	rep2	TATGTTCCAAGTGCTT-38	rep13	63.0881	Between batches
B cell	CCGAACGTCGGACTTA-29	rep11	TATGTTCCAAGTGCTT-38	rep13	59.2958	Between batches
B cell	CAGATCAGTCCGAAAG-18	rep6	TATGTTCCAAGTGCTT-38	rep13	61.9472	Between batches
B cell	ATCTTCAAGAGAGAAC-26	rep10	TATGTTCCAAGTGCTT-38	rep13	61.4878	Between batches
B cell	AGTCTCCTCCGAAATC-44	rep14	TATGTTCCAAGTGCTT-38	rep13	60.5295	Between batches
B cell	TTGCGTCCACGCACCA-17	rep6	TATGTTCCAAGTGCTT-38	rep13	65.9941	Between batches
B cell	TGAGTCAGTATCGAGG-10	rep4	TATGTTCCAAGTGCTT-38	rep13	61.9643	Between batches
B cell	CTGCCTAAGCTATCTG-21	rep7	TATGTTCCAAGTGCTT-38	rep13	58.9612	Between batches
B cell	ACCCTCATCCCGTAAA-18	rep6	TATGTTCCAAGTGCTT-38	rep13	64.8793	Between batches
B cell	TCAGCAAAGTGCGCTC-26	rep10	TATGTTCCAAGTGCTT-38	rep13	59.7804	Between batches
B cell	TCAATCTAGTCGAGGT-04	rep2	TATGTTCCAAGTGCTT-38	rep13	59.3232	Between batches
B cell	TCCGGGAGTTTCTATC-21	rep7	TATGTTCCAAGTGCTT-38	rep13	59.4619	Between batches
B cell	CTACAGAGTTTCGTAG-27	rep10	TATGTTCCAAGTGCTT-38	rep13	61.6888	Between batches
B cell	TGCATGAAGTCCTGCG-21	rep7	TATGTTCCAAGTGCTT-38	rep13	58.773	Between batches
B cell	CGTGTCTGTGTCTCCT-18	rep6	TATGTTCCAAGTGCTT-38	rep13	63.2314	Between batches
B cell	ATCGGCGCATCCCGTT-22	rep9	TATGTTCCAAGTGCTT-38	rep13	59.6128	Between batches
B cell	TTGACCCGTGAGTCAG-26	rep10	TATGTTCCAAGTGCTT-38	rep13	58.5874	Between batches
B cell	AGCGATTGTTGTGCAT-16	rep6	TATGTTCCAAGTGCTT-38	rep13	65.1901	Between batches
B cell	TGCACGGCACCCATAA-27	rep10	TATGTTCCAAGTGCTT-38	rep13	59.2697	Between batches
B cell	ACGATGTCATCCTGTC-20	rep8	TATGTTCCAAGTGCTT-38	rep13	62.206	Between batches
B cell	CATACCCTCTATCGGA-20	rep8	TATGTTCCAAGTGCTT-38	rep13	57.6884	Between batches
B cell	GCCAGGTAGAACCGCA-26	rep10	TATGTTCCAAGTGCTT-38	rep13	61.2542	Between batches
B cell	GTGGAGACAATGCTCA-04	rep2	TATGTTCCAAGTGCTT-38	rep13	59.7001	Between batches
B cell	AGACTCACACCGGTCA-01	rep1	TATGTTCCAAGTGCTT-38	rep13	62.1227	Between batches
B cell	CTTCAATAGTTGCCTA-29	rep11	TATGTTCCAAGTGCTT-38	rep13	59.5818	Between batches
B cell	AACCACATCACCTCGT-24	rep10	TATGTTCCAAGTGCTT-38	rep13	60.9029	Between batches
B cell	GGTAATCGTTAGAGAT-25	rep10	TATGTTCCAAGTGCTT-38	rep13	58.8409	Between batches
B cell	AAACGAAGTAGGTTTC-17	rep6	TATGTTCCAAGTGCTT-38	rep13	61.7343	Between batches
B cell	CATCGCTTCCTTATAC-18	rep6	TATGTTCCAAGTGCTT-38	rep13	61.863	Between batches
B cell	CTGCATCTCGTTTACT-23	rep9	TATGTTCCAAGTGCTT-38	rep13	59.3021	Between batches
B cell	AACTTCTGTGTGACCC-21	rep7	TATGTTCCAAGTGCTT-38	rep13	58.7923	Between batches
B cell	GAACTGTCAAAGGCTG-21	rep8	TATGTTCCAAGTGCTT-38	rep13	58.5966	Between batches
B cell	GCTGAATGTAGCGCCT-06	rep3	TATGTTCCAAGTGCTT-38	rep13	60.8593	Between batches
B cell	GTTGTCCAGTATGTAG-21	rep7	TATGTTCCAAGTGCTT-38	rep13	60.947	Between batches
B cell	CTTTCAACAGCTGAGA-19	rep6	TATGTTCCAAGTGCTT-38	rep13	63.6053	Between batches
B cell	CTAACCCTCGACCCAG-25	rep10	TATGTTCCAAGTGCTT-38	rep13	64.1803	Between batches
B cell	CTGCTCAAGGCGAAGG-20	rep8	TATGTTCCAAGTGCTT-38	rep13	61.534	Between batches
B cell	TCACAAGTCCGATAGT-04	rep2	TATGTTCCAAGTGCTT-38	rep13	59.4235	Between batches
B cell	GGTTCTCTCAGATGCT-20	rep8	TATGTTCCAAGTGCTT-38	rep13	59.2658	Between batches
B cell	GTGTCCTTCAACACGT-28	rep11	TATGTTCCAAGTGCTT-38	rep13	62.8933	Between batches
B cell	AGTCATGAGAATGTTG-17	rep6	TATGTTCCAAGTGCTT-38	rep13	63.7006	Between batches
B cell	CTCCTCCTCCTCTCGA-21	rep8	TATGTTCCAAGTGCTT-38	rep13	62.2942	Between batches
B cell	ATGGGTTCAAGACTGG-17	rep6	TATGTTCCAAGTGCTT-38	rep13	59.7275	Between batches
B cell	CATGCCTCAATGTTGC-16	rep6	TATGTTCCAAGTGCTT-38	rep13	60.8584	Between batches
B cell	TTGGGCGCATCCTTCG-09	rep4	TATGTTCCAAGTGCTT-38	rep13	56.8701	Between batches
B cell	CTCAACCAGTCACTAC-37	rep13	TATGTTCCAAGTGCTT-38	rep13	60.618	Same batch
B cell	GAAGGGTTCTACACTT-35	rep12	TATGTTCCAAGTGCTT-38	rep13	73.9609	Between batches
B cell	ACTACGAGTACTAAGA-21	rep7	TATGTTCCAAGTGCTT-38	rep13	62.9931	Between batches
B cell	CAGGGCTAGCGGGTTA-21	rep8	TATGTTCCAAGTGCTT-38	rep13	61.7023	Between batches
B cell	GTGGGAATCACTACGA-28	rep11	TATGTTCCAAGTGCTT-38	rep13	59.4821	Between batches
B cell	ATGGGTTTCTCTTCAA-23	rep9	TATGTTCCAAGTGCTT-38	rep13	64.7437	Between batches
B cell	GCTCAAAAGGTCATCT-21	rep7	TATGTTCCAAGTGCTT-38	rep13	61.5913	Between batches
B cell	CTTCCGAGTCACGACC-20	rep8	TATGTTCCAAGTGCTT-38	rep13	58.055	Between batches
B cell	GAATAGAAGATCCCGC-09	rep4	TATGTTCCAAGTGCTT-38	rep13	54.1336	Between batches
B cell	GACTTCCAGTAATTGG-05	rep3	TATGTTCCAAGTGCTT-38	rep13	57.7904	Between batches
B cell	GAGAGGTAGTTAACAG-20	rep8	TATGTTCCAAGTGCTT-38	rep13	59.3239	Between batches
B cell	GAAGGGTAGACTACGG-39	rep13	TATGTTCCAAGTGCTT-38	rep13	57.703	Same batch
B cell	ATATCCTCACGGTCTG-09	rep4	TATGTTCCAAGTGCTT-38	rep13	59.4177	Between batches
B cell	ACAGGGATCGCCGTGA-06	rep3	TATGTTCCAAGTGCTT-38	rep13	61.8223	Between batches
B cell	CAATGACTCTAGGAAA-16	rep6	TATGTTCCAAGTGCTT-38	rep13	61.9288	Between batches
B cell	TTTAGTCCATTAGGAA-24	rep10	TATGTTCCAAGTGCTT-38	rep13	66.1419	Between batches
B cell	TATCTTGTCTCCAAGA-14	rep5	TATGTTCCAAGTGCTT-38	rep13	61.8698	Between batches
B cell	ATTTCTGCAACCTAAC-04	rep2	TATGTTCCAAGTGCTT-38	rep13	60.5091	Between batches
B cell	TCATTCATCTTGAGCA-17	rep6	TATGTTCCAAGTGCTT-38	rep13	62.1702	Between batches
B cell	CCACGTTCAGAAGCGT-21	rep8	TATGTTCCAAGTGCTT-38	rep13	60.0033	Between batches
B cell	GATGGAGTCTGCACCT-22	rep9	TATGTTCCAAGTGCTT-38	rep13	58.1536	Between batches
B cell	CCGTAGGAGAACGTGC-21	rep7	TATGTTCCAAGTGCTT-38	rep13	61.3331	Between batches
B cell	TGATCAGCATCACGGC-26	rep10	TATGTTCCAAGTGCTT-38	rep13	60.3169	Between batches
B cell	CAAGCTACACCTTCCA-21	rep8	TATGTTCCAAGTGCTT-38	rep13	61.3811	Between batches
B cell	TGTTACTCACTCCGAG-23	rep9	TATGTTCCAAGTGCTT-38	rep13	64.0219	Between batches
B cell	ATCGTCCTCCACCCTA-04	rep2	TATGTTCCAAGTGCTT-38	rep13	55.6032	Between batches
B cell	TTGCTGCCACCGGCTA-31	rep11	TATGTTCCAAGTGCTT-38	rep13	61.2948	Between batches
B cell	TACATTCAGACAACTA-24	rep10	TATGTTCCAAGTGCTT-38	rep13	60.9772	Between batches
B cell	TAAGTCGCATGAGATA-25	rep10	TATGTTCCAAGTGCTT-38	rep13	59.5092	Between batches
B cell	CTAAGTGCAACTGGTT-26	rep10	TATGTTCCAAGTGCTT-38	rep13	62.1441	Between batches
B cell	CATCGGGGTAGCTTTG-10	rep4	TATGTTCCAAGTGCTT-38	rep13	58.0587	Between batches
B cell	TCCGATCCATTCCTCG-21	rep7	TATGTTCCAAGTGCTT-38	rep13	64.4049	Between batches
B cell	GACTCAAAGTCGAAAT-30	rep11	TATGTTCCAAGTGCTT-38	rep13	61.86	Between batches
B cell	TGAATGCGTTATAGAG-16	rep6	TATGTTCCAAGTGCTT-38	rep13	65.2707	Between batches
B cell	CCTGTTGAGGTAGACC-21	rep7	TATGTTCCAAGTGCTT-38	rep13	59.7107	Between batches
B cell	CCTCATGGTCCACTTC-21	rep8	TATGTTCCAAGTGCTT-38	rep13	59.3386	Between batches
B cell	GGATGTTCAGCGAGTA-10	rep4	TATGTTCCAAGTGCTT-38	rep13	59.1311	Between batches
B cell	CACCGTTTCCGGTTCT-09	rep4	TATGTTCCAAGTGCTT-38	rep13	62.9379	Between batches
B cell	ATTTCTGGTAAGATTG-30	rep11	TATGTTCCAAGTGCTT-38	rep13	55.0345	Between batches
B cell	TGACTCCGTACTCCCT-21	rep8	TATGTTCCAAGTGCTT-38	rep13	61.4706	Between batches
B cell	TCTCACGCAAATCAAG-27	rep10	TATGTTCCAAGTGCTT-38	rep13	61.6121	Between batches
B cell	TTACCGCCACACAGAG-26	rep10	TATGTTCCAAGTGCTT-38	rep13	59.1935	Between batches
B cell	TAACGACAGGGTAATT-17	rep6	TATGTTCCAAGTGCTT-38	rep13	63.9246	Between batches
B cell	CATACAGCAGCTTTGA-27	rep10	TATGTTCCAAGTGCTT-38	rep13	59.9632	Between batches
B cell	GAGTGAGTCGCCAGTG-23	rep9	TATGTTCCAAGTGCTT-38	rep13	54.7559	Between batches
B cell	TGCGGGTAGTCTTGGT-21	rep8	TATGTTCCAAGTGCTT-38	rep13	59.5276	Between batches
B cell	TCCATGCAGTGCAGCA-27	rep10	TATGTTCCAAGTGCTT-38	rep13	58.2815	Between batches
B cell	TCGGGTGAGTGTACAA-21	rep8	TATGTTCCAAGTGCTT-38	rep13	59.7391	Between batches
B cell	GAGCCTGCACCAAAGG-21	rep7	TATGTTCCAAGTGCTT-38	rep13	59.3782	Between batches
B cell	GACCCAGAGACAGCGT-20	rep8	TATGTTCCAAGTGCTT-38	rep13	59.3834	Between batches
B cell	CTCAACCTCCTCATAT-09	rep4	TATGTTCCAAGTGCTT-38	rep13	60.1877	Between batches
B cell	TTGCGTCTCCATCTGC-25	rep10	TATGTTCCAAGTGCTT-38	rep13	57.5179	Between batches
B cell	GTAGTACGTACAGAGC-04	rep2	TATGTTCCAAGTGCTT-38	rep13	60.4808	Between batches
B cell	GTTTACTCATCGCTCT-22	rep9	TATGTTCCAAGTGCTT-38	rep13	57.9795	Between batches
B cell	TCCTCTTCATCCTAAG-18	rep6	TATGTTCCAAGTGCTT-38	rep13	61.0681	Between batches
B cell	CATCGCTGTTGCACGC-21	rep7	TATGTTCCAAGTGCTT-38	rep13	62.9246	Between batches
B cell	TCAAGTGAGTCATGCT-28	rep11	TATGTTCCAAGTGCTT-38	rep13	59.7016	Between batches
B cell	GGAATGGGTCGCCACA-28	rep11	TATGTTCCAAGTGCTT-38	rep13	59.0455	Between batches
B cell	TGGGAAGAGGTGCAGT-18	rep6	TATGTTCCAAGTGCTT-38	rep13	60.5012	Between batches
B cell	CTGAGGCGTGTTTCTT-21	rep8	TATGTTCCAAGTGCTT-38	rep13	60.4961	Between batches
B cell	GGATGTTCACAAGGTG-08	rep4	TATGTTCCAAGTGCTT-38	rep13	57.4509	Between batches
B cell	CCCTCTCCAGAGTCTT-26	rep10	TATGTTCCAAGTGCTT-38	rep13	57.1361	Between batches
B cell	GGGAGTAAGCCTCTCT-21	rep7	TATGTTCCAAGTGCTT-38	rep13	62.0977	Between batches
B cell	AAGTCGTCAACTACGT-29	rep11	TATGTTCCAAGTGCTT-38	rep13	53.3477	Between batches
B cell	ATACCGATCGAGAATA-23	rep9	TATGTTCCAAGTGCTT-38	rep13	62.8322	Between batches
B cell	TGGAACTTCTGCGGCA-19	rep6	TATGTTCCAAGTGCTT-38	rep13	58.7476	Between batches
B cell	CCTCATGGTCCCTCAT-20	rep8	TATGTTCCAAGTGCTT-38	rep13	61.1014	Between batches
B cell	TGAGGGAGTATTCCGA-05	rep3	TATGTTCCAAGTGCTT-38	rep13	54.1524	Between batches
B cell	GTTACCCGTGATTGGG-28	rep11	TATGTTCCAAGTGCTT-38	rep13	59.9833	Between batches
B cell	GTAGGTTAGCCTTGAT-21	rep7	TATGTTCCAAGTGCTT-38	rep13	52.7745	Between batches
B cell	GATCATGCAGCTTCGG-13	rep5	TATGTTCCAAGTGCTT-38	rep13	59.4273	Between batches
B cell	CTGCGAGTCTCCGTGT-28	rep11	TATGTTCCAAGTGCTT-38	rep13	60.7	Between batches
B cell	TAGGTTGTCCCATAAG-26	rep10	TATGTTCCAAGTGCTT-38	rep13	63.2989	Between batches
B cell	GACCCAGGTCTCCCTA-21	rep7	TATGTTCCAAGTGCTT-38	rep13	61.3263	Between batches
B cell	GGGATGATCGACCAAT-26	rep10	TATGTTCCAAGTGCTT-38	rep13	57.8686	Between batches
B cell	CATGCCTGTTCTCCTG-27	rep10	TATGTTCCAAGTGCTT-38	rep13	60.0614	Between batches
B cell	CTGTACCTCAATCGGT-25	rep10	TATGTTCCAAGTGCTT-38	rep13	60.3619	Between batches
B cell	AACGTCAGTGTTTCTT-17	rep6	TATGTTCCAAGTGCTT-38	rep13	64.9919	Between batches
B cell	GTTTGGATCTAGTTCT-21	rep7	TATGTTCCAAGTGCTT-38	rep13	59.5793	Between batches
B cell	TAGCACAAGATTGTGA-32	rep12	TATGTTCCAAGTGCTT-38	rep13	61.4233	Between batches
B cell	TTTACTGGTCCTTTGC-05	rep3	TATGTTCCAAGTGCTT-38	rep13	60.5019	Between batches
B cell	CACTAAGTCTCGTGGG-22	rep9	TATGTTCCAAGTGCTT-38	rep13	56.8644	Between batches
B cell	TCCTTTCCATTCTTCA-22	rep9	TATGTTCCAAGTGCTT-38	rep13	66.9509	Between batches
B cell	ATCGGATAGTTAACAG-04	rep2	TATGTTCCAAGTGCTT-38	rep13	59.7739	Between batches
B cell	CCCTCTCAGATTTGCC-26	rep10	TATGTTCCAAGTGCTT-38	rep13	62.9732	Between batches
B cell	CCTAACCGTGATACCT-18	rep6	TATGTTCCAAGTGCTT-38	rep13	60.6285	Between batches
B cell	CATTCATAGGATATAC-05	rep3	TATGTTCCAAGTGCTT-38	rep13	57.545	Between batches
B cell	TATACCTCACTCCGGA-30	rep11	TATGTTCCAAGTGCTT-38	rep13	62.4612	Between batches
B cell	GACGCTGTCGGCATAT-04	rep2	TATGTTCCAAGTGCTT-38	rep13	57.8291	Between batches
B cell	AGAACCTTCACTCACC-21	rep8	TATGTTCCAAGTGCTT-38	rep13	64.4629	Between batches
B cell	ATCAGGTGTCTAGATC-27	rep10	TATGTTCCAAGTGCTT-38	rep13	60.7754	Between batches
B cell	ATGCGATGTCGAACGA-27	rep10	TATGTTCCAAGTGCTT-38	rep13	59.2715	Between batches
B cell	GTGGAAGTCATACGAC-27	rep10	TATGTTCCAAGTGCTT-38	rep13	57.2783	Between batches
B cell	CTGTACCAGTGCCGAA-04	rep2	TATGTTCCAAGTGCTT-38	rep13	57.0969	Between batches
B cell	TACCTGCGTATCGTGT-22	rep9	TATGTTCCAAGTGCTT-38	rep13	60.6885	Between batches
B cell	CTAGACACAGCCGTTG-04	rep2	TATGTTCCAAGTGCTT-38	rep13	60.3548	Between batches
B cell	TTCCACGGTAGTGGCA-28	rep11	TATGTTCCAAGTGCTT-38	rep13	59.9694	Between batches
B cell	CATACAGGTTAGGCCC-11	rep4	TATGTTCCAAGTGCTT-38	rep13	57.5278	Between batches
B cell	CTCAACCCAGTCGAGA-26	rep10	TATGTTCCAAGTGCTT-38	rep13	60.6299	Between batches
B cell	CTCTGGTGTTGCAACT-23	rep9	TATGTTCCAAGTGCTT-38	rep13	62.1816	Between batches
B cell	AATGAAGGTTAACCTG-18	rep6	TATGTTCCAAGTGCTT-38	rep13	61.7716	Between batches
B cell	TCGGGACTCGTTCGCT-19	rep6	TATGTTCCAAGTGCTT-38	rep13	61.2061	Between batches
B cell	CTCCATGGTAAGATCA-25	rep10	TATGTTCCAAGTGCTT-38	rep13	60.9139	Between batches
B cell	GGGCTACAGAACTCCT-17	rep6	TATGTTCCAAGTGCTT-38	rep13	62.9284	Between batches
B cell	AGTGATCAGGTCGTGA-07	rep3	TATGTTCCAAGTGCTT-38	rep13	57.5018	Between batches
B cell	ATGCCTCTCTGCATGA-26	rep10	TATGTTCCAAGTGCTT-38	rep13	60.923	Between batches
B cell	GGTGAAGTCGACCAAT-18	rep6	TATGTTCCAAGTGCTT-38	rep13	61.1175	Between batches
B cell	GCGTGCAAGTTCATGC-28	rep11	TATGTTCCAAGTGCTT-38	rep13	60.4236	Between batches
B cell	AGGGTGAGTCTGCAAT-17	rep6	TATGTTCCAAGTGCTT-38	rep13	63.4596	Between batches
B cell	CTTAGGAGTGACACAG-04	rep2	TATGTTCCAAGTGCTT-38	rep13	55.3509	Between batches
B cell	CTCAAGACAATCTAGC-21	rep7	TATGTTCCAAGTGCTT-38	rep13	60.4192	Between batches
B cell	CATGGATGTCTTGAAC-26	rep10	TATGTTCCAAGTGCTT-38	rep13	60.3028	Between batches
B cell	GGGCCATTCTGGGAGA-29	rep11	TATGTTCCAAGTGCTT-38	rep13	59.3065	Between batches
B cell	ATGAGTCCAACCGGAA-16	rep6	TATGTTCCAAGTGCTT-38	rep13	63.8903	Between batches
B cell	ATCGGCGCATCGCTGG-08	rep4	TATGTTCCAAGTGCTT-38	rep13	52.2563	Between batches
B cell	GCCAGCAGTCTGTGAT-26	rep10	TATGTTCCAAGTGCTT-38	rep13	59.4482	Between batches
B cell	ACATGCAAGTTTCGAC-42	rep14	TATGTTCCAAGTGCTT-38	rep13	62.9332	Between batches
B cell	TGCGGCAGTTTGAACC-15	rep5	TATGTTCCAAGTGCTT-38	rep13	60.0872	Between batches
B cell	TTTACGTTCGATACGT-19	rep6	TATGTTCCAAGTGCTT-38	rep13	63.5204	Between batches
B cell	TCCAGAAAGGATCATA-23	rep9	TATGTTCCAAGTGCTT-38	rep13	58.8763	Between batches
B cell	CCACCATAGCCAAGGT-27	rep10	TATGTTCCAAGTGCTT-38	rep13	59.0149	Between batches
B cell	CAGGTATAGTAGGGTC-23	rep9	TATGTTCCAAGTGCTT-38	rep13	58.1548	Between batches
B cell	CTAACCCAGCAGCAGT-21	rep7	TATGTTCCAAGTGCTT-38	rep13	61.6497	Between batches
B cell	ATTCCATGTCACAGAG-15	rep5	TATGTTCCAAGTGCTT-38	rep13	62.9262	Between batches
B cell	CTCCTTTCAGTTTCAG-20	rep8	TATGTTCCAAGTGCTT-38	rep13	68.8907	Between batches
B cell	CTTTCGGAGACGCCCT-20	rep8	TATGTTCCAAGTGCTT-38	rep13	61.3115	Between batches
B cell	GGGCGTTTCAACTTTC-28	rep11	TATGTTCCAAGTGCTT-38	rep13	59.384	Between batches
B cell	TTCTTCCGTCACCTTC-26	rep10	TATGTTCCAAGTGCTT-38	rep13	60.7459	Between batches
B cell	TGCTTGCCACCTGCGA-21	rep7	TATGTTCCAAGTGCTT-38	rep13	63.8701	Between batches
B cell	GCCCAGAAGTCAGCGA-08	rep4	TATGTTCCAAGTGCTT-38	rep13	60.3089	Between batches
B cell	CTGCATCTCGTTCTCG-37	rep13	TATGTTCCAAGTGCTT-38	rep13	62.9142	Same batch
B cell	TCGTCCATCTGCGGGT-27	rep10	TATGTTCCAAGTGCTT-38	rep13	61.9566	Between batches
B cell	CACGTGGTCGACCTAA-38	rep13	TATGTTCCAAGTGCTT-38	rep13	55.834	Same batch
B cell	CTCCAACAGGAACATT-21	rep7	TATGTTCCAAGTGCTT-38	rep13	61.831	Between batches
B cell	TTCGATTCATGAGAAT-14	rep5	TATGTTCCAAGTGCTT-38	rep13	63.5068	Between batches
B cell	CTCCCTCTCTCATAGG-16	rep6	TATGTTCCAAGTGCTT-38	rep13	65.487	Between batches
B cell	GATCCCTGTTTGAACC-21	rep7	TATGTTCCAAGTGCTT-38	rep13	60.5313	Between batches
B cell	CAACCAAAGGAAACGA-42	rep14	TATGTTCCAAGTGCTT-38	rep13	63.1269	Between batches
B cell	AATGGAAAGTATAGGT-17	rep6	TATGTTCCAAGTGCTT-38	rep13	61.1032	Between batches
B cell	TGCTGAATCGCATAGT-21	rep7	TATGTTCCAAGTGCTT-38	rep13	64.493	Between batches
B cell	AAGGTAAGTGTCCGTG-26	rep10	TATGTTCCAAGTGCTT-38	rep13	62.3814	Between batches
B cell	TCTGCCACAACACTAC-13	rep5	TATGTTCCAAGTGCTT-38	rep13	60.1976	Between batches
B cell	GATGAGGTCATCGTAG-06	rep3	TATGTTCCAAGTGCTT-38	rep13	59.0494	Between batches
B cell	CGAGGCTCAGCAGATG-26	rep10	TATGTTCCAAGTGCTT-38	rep13	60.6121	Between batches
B cell	CAGCCAGTCTCGACGG-21	rep7	TATGTTCCAAGTGCTT-38	rep13	64.042	Between batches
B cell	CTCAGTCGTATCGCAT-19	rep6	TATGTTCCAAGTGCTT-38	rep13	64.9728	Between batches
B cell	CGTAATGGTAGCGCCT-14	rep5	TATGTTCCAAGTGCTT-38	rep13	61.8672	Between batches
B cell	ATCACTTGTCCATACA-14	rep5	TATGTTCCAAGTGCTT-38	rep13	62.3117	Between batches
B cell	GCATTAGTCGGCTATA-21	rep7	TATGTTCCAAGTGCTT-38	rep13	61.1017	Between batches
B cell	TCAATTCTCTGAATGC-21	rep7	TATGTTCCAAGTGCTT-38	rep13	60.3746	Between batches
B cell	CTGTATTCACCGTGAC-21	rep8	TATGTTCCAAGTGCTT-38	rep13	60.6584	Between batches
B cell	GACCAATAGTCCTGCG-13	rep5	TATGTTCCAAGTGCTT-38	rep13	59.6151	Between batches
B cell	GGGACCTAGCGAAACC-27	rep10	TATGTTCCAAGTGCTT-38	rep13	59.0428	Between batches
B cell	ATGCATGAGTCGCCCA-43	rep14	TATGTTCCAAGTGCTT-38	rep13	57.6356	Between batches
B cell	CAGCAATAGCGTATGG-18	rep6	TATGTTCCAAGTGCTT-38	rep13	61.5299	Between batches
B cell	CTGCTCAAGGTCACCC-27	rep10	TATGTTCCAAGTGCTT-38	rep13	62.0905	Between batches
B cell	CAGATCAGTTGCTCAA-24	rep10	TATGTTCCAAGTGCTT-38	rep13	60.93	Between batches
B cell	GCGATCGGTGAACTAA-27	rep10	TATGTTCCAAGTGCTT-38	rep13	60.9643	Between batches
B cell	TTCGATTTCCTCACGT-27	rep10	TATGTTCCAAGTGCTT-38	rep13	61.6743	Between batches
B cell	CTTGATTTCACTCACC-09	rep4	GTTAGTGTCGTCGATA-26	rep10	61.4031	Between batches
B cell	TGAGCGCGTTAGGGAC-21	rep8	GTTAGTGTCGTCGATA-26	rep10	66.3392	Between batches
B cell	GGGTCACAGATTGGGC-21	rep8	GTTAGTGTCGTCGATA-26	rep10	61.1734	Between batches
B cell	GGGCGTTGTTTCGGCG-18	rep6	GTTAGTGTCGTCGATA-26	rep10	63.5845	Between batches
B cell	GTGTGATCAACGATCT-17	rep6	GTTAGTGTCGTCGATA-26	rep10	64.7344	Between batches
B cell	CTGTATTTCCTTCTTC-14	rep5	GTTAGTGTCGTCGATA-26	rep10	65.5	Between batches
B cell	TCTACCGAGAAACTCA-18	rep6	GTTAGTGTCGTCGATA-26	rep10	65.3493	Between batches
B cell	GAACTGTGTACCTATG-24	rep10	GTTAGTGTCGTCGATA-26	rep10	63.8443	Same batch
B cell	TGTAAGCAGATGACCG-17	rep6	GTTAGTGTCGTCGATA-26	rep10	62.6343	Between batches
B cell	TCACATTCAGCGACCT-21	rep8	GTTAGTGTCGTCGATA-26	rep10	64.7642	Between batches
B cell	GTGACGCAGTCGCTAT-19	rep6	GTTAGTGTCGTCGATA-26	rep10	63.8504	Between batches
B cell	ATCGCCTCAAGGTTGG-29	rep11	GTTAGTGTCGTCGATA-26	rep10	61.8743	Between batches
B cell	ATCGTCCGTTCAAACC-40	rep13	GTTAGTGTCGTCGATA-26	rep10	60.2927	Between batches
B cell	ACTTTCAGTGCCTTTC-24	rep10	GTTAGTGTCGTCGATA-26	rep10	62.2351	Same batch
B cell	GGGATGAAGATAACAC-27	rep10	GTTAGTGTCGTCGATA-26	rep10	63.7132	Same batch
B cell	GCGTGCATCCCTCAAC-04	rep2	GTTAGTGTCGTCGATA-26	rep10	61.3397	Between batches
B cell	ACTATCTTCCAAGAGG-08	rep4	GTTAGTGTCGTCGATA-26	rep10	61.7325	Between batches
B cell	TCATCATCAGGATGAC-27	rep10	GTTAGTGTCGTCGATA-26	rep10	61.1219	Same batch
B cell	TAATCTCCACACCAGC-21	rep7	GTTAGTGTCGTCGATA-26	rep10	63.8975	Between batches
B cell	GGGTAGAAGTCTGGTT-26	rep10	GTTAGTGTCGTCGATA-26	rep10	64.1334	Same batch
B cell	AACCTTTGTGCCAAGA-30	rep11	GTTAGTGTCGTCGATA-26	rep10	59.9519	Between batches
B cell	AGAGCCCGTGGTCTCG-21	rep7	GTTAGTGTCGTCGATA-26	rep10	63.1961	Between batches
B cell	GCGGATCGTCTAACTG-24	rep10	GTTAGTGTCGTCGATA-26	rep10	63.2779	Same batch
B cell	TTTAGTCAGGGAGTGG-29	rep11	GTTAGTGTCGTCGATA-26	rep10	62.214	Between batches
B cell	CTGTGGGGTCTATGAC-19	rep6	GTTAGTGTCGTCGATA-26	rep10	66.113	Between batches
B cell	GGAGCAAGTCTACAGT-40	rep13	GTTAGTGTCGTCGATA-26	rep10	60.1188	Between batches
B cell	TGTGAGTGTGCCAAGA-22	rep9	GTTAGTGTCGTCGATA-26	rep10	60.3081	Between batches
B cell	CCTGCATGTCTGTGCG-21	rep8	GTTAGTGTCGTCGATA-26	rep10	63.9314	Between batches
B cell	CACAGGCCAAATTGGA-08	rep4	GTTAGTGTCGTCGATA-26	rep10	58.5539	Between batches
B cell	CAATACGGTGGCATCC-21	rep7	GTTAGTGTCGTCGATA-26	rep10	63.9607	Between batches
B cell	AACGGGACAGTTGAAA-22	rep9	GTTAGTGTCGTCGATA-26	rep10	64.2792	Between batches
B cell	TCTTTGAGTAGGGTAC-21	rep7	GTTAGTGTCGTCGATA-26	rep10	62.3485	Between batches
B cell	TTAATCCTCAGTGATC-22	rep9	GTTAGTGTCGTCGATA-26	rep10	64.2786	Between batches
B cell	AGTAGTCCAGCTATTG-20	rep8	GTTAGTGTCGTCGATA-26	rep10	61.9599	Between batches
B cell	GTTACGATCTACACAG-23	rep9	GTTAGTGTCGTCGATA-26	rep10	63.7246	Between batches
B cell	TCATGCCGTTGTGCAT-08	rep4	GTTAGTGTCGTCGATA-26	rep10	59.3273	Between batches
B cell	GTAATGCCAGCTTCCT-04	rep2	GTTAGTGTCGTCGATA-26	rep10	61.539	Between batches
B cell	TCGCTTGAGAGCATTA-26	rep10	GTTAGTGTCGTCGATA-26	rep10	63.0566	Same batch
B cell	ATTCCCGGTTCGAAGG-22	rep9	GTTAGTGTCGTCGATA-26	rep10	59.9414	Between batches
B cell	ACATGCATCAGGACAG-21	rep7	GTTAGTGTCGTCGATA-26	rep10	64.7754	Between batches
B cell	ATTATCCCAACGACTT-17	rep6	GTTAGTGTCGTCGATA-26	rep10	64.6285	Between batches
B cell	ACCCTCAGTCGACTGC-15	rep5	GTTAGTGTCGTCGATA-26	rep10	62.5334	Between batches
B cell	ACTTCGCCACCTTCCA-21	rep7	GTTAGTGTCGTCGATA-26	rep10	65.7081	Between batches
B cell	GGTGTTATCTCAGAAC-04	rep2	GTTAGTGTCGTCGATA-26	rep10	59.9928	Between batches
B cell	CTAGGTATCCGAGTGC-21	rep8	GTTAGTGTCGTCGATA-26	rep10	59.7496	Between batches
B cell	TCGTAGATCCATGATG-30	rep11	GTTAGTGTCGTCGATA-26	rep10	65.6869	Between batches
B cell	AGTCACATCCGATCTC-21	rep7	GTTAGTGTCGTCGATA-26	rep10	62.2541	Between batches
B cell	TTCGCTGCAAGAGTAT-17	rep6	GTTAGTGTCGTCGATA-26	rep10	62.8403	Between batches
B cell	GACCAATTCCGTGGGT-26	rep10	GTTAGTGTCGTCGATA-26	rep10	62.8636	Same batch
B cell	TTGGGTATCGGTCGGT-21	rep8	GTTAGTGTCGTCGATA-26	rep10	63.0124	Between batches
B cell	TGTCCCACAACGATCT-25	rep10	GTTAGTGTCGTCGATA-26	rep10	64.4795	Same batch
B cell	GTGTTCCAGCCTTTCC-04	rep2	GTTAGTGTCGTCGATA-26	rep10	62.2753	Between batches
B cell	CAAGACTGTGCATGAG-21	rep7	GTTAGTGTCGTCGATA-26	rep10	61.1082	Between batches
B cell	CCACGTTAGGTCACTT-04	rep2	GTTAGTGTCGTCGATA-26	rep10	65.9158	Between batches
B cell	CTCCTCCTCTCAGTCC-27	rep10	GTTAGTGTCGTCGATA-26	rep10	63.7107	Same batch
B cell	AAACGAATCTGCGATA-28	rep11	GTTAGTGTCGTCGATA-26	rep10	63.6108	Between batches
B cell	TATCCTATCGCGCCAA-14	rep5	GTTAGTGTCGTCGATA-26	rep10	62.4661	Between batches
B cell	AAGTTCGAGCATTGAA-21	rep7	GTTAGTGTCGTCGATA-26	rep10	64.9006	Between batches
B cell	TCCGATCAGTGGCAGT-21	rep7	GTTAGTGTCGTCGATA-26	rep10	63.0489	Between batches
B cell	TTTATGCTCGAGAGAC-07	rep3	GTTAGTGTCGTCGATA-26	rep10	63.3636	Between batches
B cell	AGCCACGTCCACATAG-38	rep13	GTTAGTGTCGTCGATA-26	rep10	66.1665	Between batches
B cell	TCCTTTCTCTACTCAT-28	rep11	GTTAGTGTCGTCGATA-26	rep10	64.3779	Between batches
B cell	TCAATCTGTCACCACG-21	rep7	GTTAGTGTCGTCGATA-26	rep10	67.7605	Between batches
B cell	CACAGATGTGGGCTCT-25	rep10	GTTAGTGTCGTCGATA-26	rep10	62.6556	Same batch
B cell	ATCCTATGTGTAACGG-25	rep10	GTTAGTGTCGTCGATA-26	rep10	62.8726	Same batch
B cell	GCCAGGTAGGATTTAG-21	rep7	GTTAGTGTCGTCGATA-26	rep10	63.819	Between batches
B cell	TTGAGTGTCGTGTCAA-21	rep7	GTTAGTGTCGTCGATA-26	rep10	63.0467	Between batches
B cell	AGAAGTAGTATTCCTT-39	rep13	GTTAGTGTCGTCGATA-26	rep10	60.6009	Between batches
B cell	TTTCGATGTGAGACCA-13	rep5	GTTAGTGTCGTCGATA-26	rep10	64.2176	Between batches
B cell	ATCCGTCCACACCTAA-20	rep8	GTTAGTGTCGTCGATA-26	rep10	62.4032	Between batches
B cell	ATTACCTGTTCTCTAT-08	rep4	GTTAGTGTCGTCGATA-26	rep10	61.4685	Between batches
B cell	GATGATCGTATCATGC-06	rep3	GTTAGTGTCGTCGATA-26	rep10	62.6921	Between batches
B cell	CTCGAGGTCCAGGACC-04	rep2	GTTAGTGTCGTCGATA-26	rep10	65.5442	Between batches
B cell	TACAACGTCAAGGACG-10	rep4	GTTAGTGTCGTCGATA-26	rep10	59.6024	Between batches
B cell	CATGCAATCACATACG-17	rep6	GTTAGTGTCGTCGATA-26	rep10	66.0288	Between batches
B cell	TCGTAGAAGTGCTCAT-27	rep10	GTTAGTGTCGTCGATA-26	rep10	61.2937	Same batch
B cell	CGCATAACACTCCCTA-25	rep10	GTTAGTGTCGTCGATA-26	rep10	62.9859	Same batch
B cell	TCCGAAAAGATCGGTG-18	rep6	GTTAGTGTCGTCGATA-26	rep10	62.0473	Between batches
B cell	GGCGTCACACCTCTAC-22	rep9	GTTAGTGTCGTCGATA-26	rep10	62.3946	Between batches
B cell	TTTCCTCTCGGCATCG-22	rep9	GTTAGTGTCGTCGATA-26	rep10	60.6178	Between batches
B cell	CGAGTGCTCCGCTGTT-26	rep10	GTTAGTGTCGTCGATA-26	rep10	64.0431	Same batch
B cell	AGCGCTGGTTAGGAGC-18	rep6	GTTAGTGTCGTCGATA-26	rep10	65.5711	Between batches
B cell	ATCCACCTCCGTGACG-25	rep10	GTTAGTGTCGTCGATA-26	rep10	62.4884	Same batch
B cell	ATGTCTTTCGACCAAT-11	rep4	GTTAGTGTCGTCGATA-26	rep10	63.9909	Between batches
B cell	GTACAGTGTTAAGACA-19	rep6	GTTAGTGTCGTCGATA-26	rep10	65.6672	Between batches
B cell	TACCGGGTCTTCGACC-21	rep8	GTTAGTGTCGTCGATA-26	rep10	65.0915	Between batches
B cell	GTCTACCCAAGACAAT-25	rep10	GTTAGTGTCGTCGATA-26	rep10	59.9112	Same batch
B cell	TCCGAAATCTCTCTTC-21	rep8	GTTAGTGTCGTCGATA-26	rep10	64.6156	Between batches
B cell	CCGATGGGTCTGTCAA-25	rep10	GTTAGTGTCGTCGATA-26	rep10	64.7487	Same batch
B cell	GAGAAATTCTGAGAGG-23	rep9	GTTAGTGTCGTCGATA-26	rep10	61.4909	Between batches
B cell	TATTGGGAGGCACTAG-21	rep8	GTTAGTGTCGTCGATA-26	rep10	62.4796	Between batches
B cell	TCTTAGTTCGTAGCTA-27	rep10	GTTAGTGTCGTCGATA-26	rep10	62.2452	Same batch
B cell	TTCGCTGGTGAGTAAT-07	rep3	GTTAGTGTCGTCGATA-26	rep10	61.9193	Between batches
B cell	AGACAAATCATTGGTG-19	rep6	GTTAGTGTCGTCGATA-26	rep10	64.2842	Between batches
B cell	TCCTCTTGTTGGCCTG-04	rep2	GTTAGTGTCGTCGATA-26	rep10	65.243	Between batches
B cell	CCGAACGTCGGACTTA-29	rep11	GTTAGTGTCGTCGATA-26	rep10	61.5368	Between batches
B cell	CAGATCAGTCCGAAAG-18	rep6	GTTAGTGTCGTCGATA-26	rep10	63.4309	Between batches
B cell	ATCTTCAAGAGAGAAC-26	rep10	GTTAGTGTCGTCGATA-26	rep10	64.1825	Same batch
B cell	AGTCTCCTCCGAAATC-44	rep14	GTTAGTGTCGTCGATA-26	rep10	62.6363	Between batches
B cell	TTGCGTCCACGCACCA-17	rep6	GTTAGTGTCGTCGATA-26	rep10	67.746	Between batches
B cell	TGAGTCAGTATCGAGG-10	rep4	GTTAGTGTCGTCGATA-26	rep10	64.1448	Between batches
B cell	CTGCCTAAGCTATCTG-21	rep7	GTTAGTGTCGTCGATA-26	rep10	61.9448	Between batches
B cell	ACCCTCATCCCGTAAA-18	rep6	GTTAGTGTCGTCGATA-26	rep10	66.7931	Between batches
B cell	TCAGCAAAGTGCGCTC-26	rep10	GTTAGTGTCGTCGATA-26	rep10	61.6109	Same batch
B cell	TCAATCTAGTCGAGGT-04	rep2	GTTAGTGTCGTCGATA-26	rep10	61.1275	Between batches
B cell	TCCGGGAGTTTCTATC-21	rep7	GTTAGTGTCGTCGATA-26	rep10	63.3856	Between batches
B cell	CTACAGAGTTTCGTAG-27	rep10	GTTAGTGTCGTCGATA-26	rep10	64.8529	Same batch
B cell	TGCATGAAGTCCTGCG-21	rep7	GTTAGTGTCGTCGATA-26	rep10	61.7437	Between batches
B cell	CGTGTCTGTGTCTCCT-18	rep6	GTTAGTGTCGTCGATA-26	rep10	65.4647	Between batches
B cell	ATCGGCGCATCCCGTT-22	rep9	GTTAGTGTCGTCGATA-26	rep10	62.4718	Between batches
B cell	TTGACCCGTGAGTCAG-26	rep10	GTTAGTGTCGTCGATA-26	rep10	60.7068	Same batch
B cell	AGCGATTGTTGTGCAT-16	rep6	GTTAGTGTCGTCGATA-26	rep10	66.9803	Between batches
B cell	TGCACGGCACCCATAA-27	rep10	GTTAGTGTCGTCGATA-26	rep10	62.3033	Same batch
B cell	ACGATGTCATCCTGTC-20	rep8	GTTAGTGTCGTCGATA-26	rep10	63.8864	Between batches
B cell	CATACCCTCTATCGGA-20	rep8	GTTAGTGTCGTCGATA-26	rep10	60.9386	Between batches
B cell	GCCAGGTAGAACCGCA-26	rep10	GTTAGTGTCGTCGATA-26	rep10	63.0933	Same batch
B cell	GTGGAGACAATGCTCA-04	rep2	GTTAGTGTCGTCGATA-26	rep10	62.0237	Between batches
B cell	AGACTCACACCGGTCA-01	rep1	GTTAGTGTCGTCGATA-26	rep10	65.132	Between batches
B cell	CTTCAATAGTTGCCTA-29	rep11	GTTAGTGTCGTCGATA-26	rep10	62.5113	Between batches
B cell	AACCACATCACCTCGT-24	rep10	GTTAGTGTCGTCGATA-26	rep10	62.275	Same batch
B cell	GGTAATCGTTAGAGAT-25	rep10	GTTAGTGTCGTCGATA-26	rep10	62.2096	Same batch
B cell	AAACGAAGTAGGTTTC-17	rep6	GTTAGTGTCGTCGATA-26	rep10	63.8872	Between batches
B cell	CATCGCTTCCTTATAC-18	rep6	GTTAGTGTCGTCGATA-26	rep10	64.9274	Between batches
B cell	CTGCATCTCGTTTACT-23	rep9	GTTAGTGTCGTCGATA-26	rep10	62.7156	Between batches
B cell	AACTTCTGTGTGACCC-21	rep7	GTTAGTGTCGTCGATA-26	rep10	60.9272	Between batches
B cell	GAACTGTCAAAGGCTG-21	rep8	GTTAGTGTCGTCGATA-26	rep10	61.4242	Between batches
B cell	GCTGAATGTAGCGCCT-06	rep3	GTTAGTGTCGTCGATA-26	rep10	62.9823	Between batches
B cell	GTTGTCCAGTATGTAG-21	rep7	GTTAGTGTCGTCGATA-26	rep10	62.9128	Between batches
B cell	CTTTCAACAGCTGAGA-19	rep6	GTTAGTGTCGTCGATA-26	rep10	65.3074	Between batches
B cell	CTAACCCTCGACCCAG-25	rep10	GTTAGTGTCGTCGATA-26	rep10	65.0894	Same batch
B cell	CTGCTCAAGGCGAAGG-20	rep8	GTTAGTGTCGTCGATA-26	rep10	64.4632	Between batches
B cell	TCACAAGTCCGATAGT-04	rep2	GTTAGTGTCGTCGATA-26	rep10	61.0325	Between batches
B cell	GGTTCTCTCAGATGCT-20	rep8	GTTAGTGTCGTCGATA-26	rep10	61.9246	Between batches
B cell	GTGTCCTTCAACACGT-28	rep11	GTTAGTGTCGTCGATA-26	rep10	64.7843	Between batches
B cell	AGTCATGAGAATGTTG-17	rep6	GTTAGTGTCGTCGATA-26	rep10	65.247	Between batches
B cell	CTCCTCCTCCTCTCGA-21	rep8	GTTAGTGTCGTCGATA-26	rep10	64.3757	Between batches
B cell	ATGGGTTCAAGACTGG-17	rep6	GTTAGTGTCGTCGATA-26	rep10	63.0673	Between batches
B cell	CATGCCTCAATGTTGC-16	rep6	GTTAGTGTCGTCGATA-26	rep10	62.829	Between batches
B cell	TTGGGCGCATCCTTCG-09	rep4	GTTAGTGTCGTCGATA-26	rep10	59.8506	Between batches
B cell	CTCAACCAGTCACTAC-37	rep13	GTTAGTGTCGTCGATA-26	rep10	63.5888	Between batches
B cell	GAAGGGTTCTACACTT-35	rep12	GTTAGTGTCGTCGATA-26	rep10	75.7016	Between batches
B cell	ACTACGAGTACTAAGA-21	rep7	GTTAGTGTCGTCGATA-26	rep10	64.8448	Between batches
B cell	CAGGGCTAGCGGGTTA-21	rep8	GTTAGTGTCGTCGATA-26	rep10	63.8749	Between batches
B cell	GTGGGAATCACTACGA-28	rep11	GTTAGTGTCGTCGATA-26	rep10	61.7535	Between batches
B cell	ATGGGTTTCTCTTCAA-23	rep9	GTTAGTGTCGTCGATA-26	rep10	67.1843	Between batches
B cell	GCTCAAAAGGTCATCT-21	rep7	GTTAGTGTCGTCGATA-26	rep10	63.1944	Between batches
B cell	CTTCCGAGTCACGACC-20	rep8	GTTAGTGTCGTCGATA-26	rep10	60.6668	Between batches
B cell	GAATAGAAGATCCCGC-09	rep4	GTTAGTGTCGTCGATA-26	rep10	57.9436	Between batches
B cell	GACTTCCAGTAATTGG-05	rep3	GTTAGTGTCGTCGATA-26	rep10	61.6815	Between batches
B cell	GAGAGGTAGTTAACAG-20	rep8	GTTAGTGTCGTCGATA-26	rep10	61.1072	Between batches
B cell	GAAGGGTAGACTACGG-39	rep13	GTTAGTGTCGTCGATA-26	rep10	60.7856	Between batches
B cell	ATATCCTCACGGTCTG-09	rep4	GTTAGTGTCGTCGATA-26	rep10	62.468	Between batches
B cell	ACAGGGATCGCCGTGA-06	rep3	GTTAGTGTCGTCGATA-26	rep10	64.0743	Between batches
B cell	CAATGACTCTAGGAAA-16	rep6	GTTAGTGTCGTCGATA-26	rep10	64.4296	Between batches
B cell	TTTAGTCCATTAGGAA-24	rep10	GTTAGTGTCGTCGATA-26	rep10	67.636	Same batch
B cell	TATCTTGTCTCCAAGA-14	rep5	GTTAGTGTCGTCGATA-26	rep10	63.734	Between batches
B cell	ATTTCTGCAACCTAAC-04	rep2	GTTAGTGTCGTCGATA-26	rep10	62.3504	Between batches
B cell	TCATTCATCTTGAGCA-17	rep6	GTTAGTGTCGTCGATA-26	rep10	66.1556	Between batches
B cell	CCACGTTCAGAAGCGT-21	rep8	GTTAGTGTCGTCGATA-26	rep10	62.8832	Between batches
B cell	GATGGAGTCTGCACCT-22	rep9	GTTAGTGTCGTCGATA-26	rep10	59.8251	Between batches
B cell	CCGTAGGAGAACGTGC-21	rep7	GTTAGTGTCGTCGATA-26	rep10	63.8729	Between batches
B cell	TGATCAGCATCACGGC-26	rep10	GTTAGTGTCGTCGATA-26	rep10	63.4388	Same batch
B cell	CAAGCTACACCTTCCA-21	rep8	GTTAGTGTCGTCGATA-26	rep10	63.8033	Between batches
B cell	TGTTACTCACTCCGAG-23	rep9	GTTAGTGTCGTCGATA-26	rep10	65.3196	Between batches
B cell	ATCGTCCTCCACCCTA-04	rep2	GTTAGTGTCGTCGATA-26	rep10	58.9095	Between batches
B cell	TTGCTGCCACCGGCTA-31	rep11	GTTAGTGTCGTCGATA-26	rep10	64.1695	Between batches
B cell	TACATTCAGACAACTA-24	rep10	GTTAGTGTCGTCGATA-26	rep10	63.8824	Same batch
B cell	TAAGTCGCATGAGATA-25	rep10	GTTAGTGTCGTCGATA-26	rep10	61.7782	Same batch
B cell	CTAAGTGCAACTGGTT-26	rep10	GTTAGTGTCGTCGATA-26	rep10	64.7629	Same batch
B cell	CATCGGGGTAGCTTTG-10	rep4	GTTAGTGTCGTCGATA-26	rep10	60.5664	Between batches
B cell	TCCGATCCATTCCTCG-21	rep7	GTTAGTGTCGTCGATA-26	rep10	65.9883	Between batches
B cell	GACTCAAAGTCGAAAT-30	rep11	GTTAGTGTCGTCGATA-26	rep10	64.5033	Between batches
B cell	TGAATGCGTTATAGAG-16	rep6	GTTAGTGTCGTCGATA-26	rep10	66.628	Between batches
B cell	CCTGTTGAGGTAGACC-21	rep7	GTTAGTGTCGTCGATA-26	rep10	62.2858	Between batches
B cell	CCTCATGGTCCACTTC-21	rep8	GTTAGTGTCGTCGATA-26	rep10	63.1177	Between batches
B cell	GGATGTTCAGCGAGTA-10	rep4	GTTAGTGTCGTCGATA-26	rep10	61.0121	Between batches
B cell	CACCGTTTCCGGTTCT-09	rep4	GTTAGTGTCGTCGATA-26	rep10	65.5891	Between batches
B cell	ATTTCTGGTAAGATTG-30	rep11	GTTAGTGTCGTCGATA-26	rep10	58.5705	Between batches
B cell	TGACTCCGTACTCCCT-21	rep8	GTTAGTGTCGTCGATA-26	rep10	64.446	Between batches
B cell	TCTCACGCAAATCAAG-27	rep10	GTTAGTGTCGTCGATA-26	rep10	63.6041	Same batch
B cell	TTACCGCCACACAGAG-26	rep10	GTTAGTGTCGTCGATA-26	rep10	61.8613	Same batch
B cell	TAACGACAGGGTAATT-17	rep6	GTTAGTGTCGTCGATA-26	rep10	66.1193	Between batches
B cell	CATACAGCAGCTTTGA-27	rep10	GTTAGTGTCGTCGATA-26	rep10	61.7091	Same batch
B cell	GAGTGAGTCGCCAGTG-23	rep9	GTTAGTGTCGTCGATA-26	rep10	57.6533	Between batches
B cell	TGCGGGTAGTCTTGGT-21	rep8	GTTAGTGTCGTCGATA-26	rep10	62.19	Between batches
B cell	TCCATGCAGTGCAGCA-27	rep10	GTTAGTGTCGTCGATA-26	rep10	61.6756	Same batch
B cell	TCGGGTGAGTGTACAA-21	rep8	GTTAGTGTCGTCGATA-26	rep10	62.0253	Between batches
B cell	GAGCCTGCACCAAAGG-21	rep7	GTTAGTGTCGTCGATA-26	rep10	62.1609	Between batches
B cell	GACCCAGAGACAGCGT-20	rep8	GTTAGTGTCGTCGATA-26	rep10	61.5245	Between batches
B cell	CTCAACCTCCTCATAT-09	rep4	GTTAGTGTCGTCGATA-26	rep10	63.4001	Between batches
B cell	TTGCGTCTCCATCTGC-25	rep10	GTTAGTGTCGTCGATA-26	rep10	60.0729	Same batch
B cell	GTAGTACGTACAGAGC-04	rep2	GTTAGTGTCGTCGATA-26	rep10	62.3	Between batches
B cell	GTTTACTCATCGCTCT-22	rep9	GTTAGTGTCGTCGATA-26	rep10	60.7923	Between batches
B cell	TCCTCTTCATCCTAAG-18	rep6	GTTAGTGTCGTCGATA-26	rep10	63.0895	Between batches
B cell	CATCGCTGTTGCACGC-21	rep7	GTTAGTGTCGTCGATA-26	rep10	63.6697	Between batches
B cell	TCAAGTGAGTCATGCT-28	rep11	GTTAGTGTCGTCGATA-26	rep10	63.2658	Between batches
B cell	GGAATGGGTCGCCACA-28	rep11	GTTAGTGTCGTCGATA-26	rep10	60.4096	Between batches
B cell	TGGGAAGAGGTGCAGT-18	rep6	GTTAGTGTCGTCGATA-26	rep10	62.5007	Between batches
B cell	CTGAGGCGTGTTTCTT-21	rep8	GTTAGTGTCGTCGATA-26	rep10	63.168	Between batches
B cell	GGATGTTCACAAGGTG-08	rep4	GTTAGTGTCGTCGATA-26	rep10	60.0138	Between batches
B cell	CCCTCTCCAGAGTCTT-26	rep10	GTTAGTGTCGTCGATA-26	rep10	60.4892	Same batch
B cell	GGGAGTAAGCCTCTCT-21	rep7	GTTAGTGTCGTCGATA-26	rep10	63.4553	Between batches
B cell	AAGTCGTCAACTACGT-29	rep11	GTTAGTGTCGTCGATA-26	rep10	56.8932	Between batches
B cell	ATACCGATCGAGAATA-23	rep9	GTTAGTGTCGTCGATA-26	rep10	64.9382	Between batches
B cell	TGGAACTTCTGCGGCA-19	rep6	GTTAGTGTCGTCGATA-26	rep10	60.8916	Between batches
B cell	CCTCATGGTCCCTCAT-20	rep8	GTTAGTGTCGTCGATA-26	rep10	64.7606	Between batches
B cell	TGAGGGAGTATTCCGA-05	rep3	GTTAGTGTCGTCGATA-26	rep10	56.2858	Between batches
B cell	GTTACCCGTGATTGGG-28	rep11	GTTAGTGTCGTCGATA-26	rep10	62.2794	Between batches
B cell	GTAGGTTAGCCTTGAT-21	rep7	GTTAGTGTCGTCGATA-26	rep10	56.5352	Between batches
B cell	GATCATGCAGCTTCGG-13	rep5	GTTAGTGTCGTCGATA-26	rep10	63.7986	Between batches
B cell	CTGCGAGTCTCCGTGT-28	rep11	GTTAGTGTCGTCGATA-26	rep10	62.0373	Between batches
B cell	TAGGTTGTCCCATAAG-26	rep10	GTTAGTGTCGTCGATA-26	rep10	64.987	Same batch
B cell	GACCCAGGTCTCCCTA-21	rep7	GTTAGTGTCGTCGATA-26	rep10	63.7512	Between batches
B cell	GGGATGATCGACCAAT-26	rep10	GTTAGTGTCGTCGATA-26	rep10	59.5998	Same batch
B cell	CATGCCTGTTCTCCTG-27	rep10	GTTAGTGTCGTCGATA-26	rep10	62.3087	Same batch
B cell	CTGTACCTCAATCGGT-25	rep10	GTTAGTGTCGTCGATA-26	rep10	63.1635	Same batch
B cell	AACGTCAGTGTTTCTT-17	rep6	GTTAGTGTCGTCGATA-26	rep10	67.4816	Between batches
B cell	GTTTGGATCTAGTTCT-21	rep7	GTTAGTGTCGTCGATA-26	rep10	63.1311	Between batches
B cell	TAGCACAAGATTGTGA-32	rep12	GTTAGTGTCGTCGATA-26	rep10	62.8646	Between batches
B cell	TTTACTGGTCCTTTGC-05	rep3	GTTAGTGTCGTCGATA-26	rep10	63.4673	Between batches
B cell	CACTAAGTCTCGTGGG-22	rep9	GTTAGTGTCGTCGATA-26	rep10	59.8566	Between batches
B cell	TCCTTTCCATTCTTCA-22	rep9	GTTAGTGTCGTCGATA-26	rep10	69.2314	Between batches
B cell	ATCGGATAGTTAACAG-04	rep2	GTTAGTGTCGTCGATA-26	rep10	61.9453	Between batches
B cell	CCCTCTCAGATTTGCC-26	rep10	GTTAGTGTCGTCGATA-26	rep10	64.9879	Same batch
B cell	CCTAACCGTGATACCT-18	rep6	GTTAGTGTCGTCGATA-26	rep10	64.1651	Between batches
B cell	CATTCATAGGATATAC-05	rep3	GTTAGTGTCGTCGATA-26	rep10	60.2976	Between batches
B cell	TATACCTCACTCCGGA-30	rep11	GTTAGTGTCGTCGATA-26	rep10	65.6523	Between batches
B cell	GACGCTGTCGGCATAT-04	rep2	GTTAGTGTCGTCGATA-26	rep10	60.8209	Between batches
B cell	AGAACCTTCACTCACC-21	rep8	GTTAGTGTCGTCGATA-26	rep10	66.7837	Between batches
B cell	ATCAGGTGTCTAGATC-27	rep10	GTTAGTGTCGTCGATA-26	rep10	63.6655	Same batch
B cell	ATGCGATGTCGAACGA-27	rep10	GTTAGTGTCGTCGATA-26	rep10	62.0337	Same batch
B cell	GTGGAAGTCATACGAC-27	rep10	GTTAGTGTCGTCGATA-26	rep10	59.1352	Same batch
B cell	CTGTACCAGTGCCGAA-04	rep2	GTTAGTGTCGTCGATA-26	rep10	60.1024	Between batches
B cell	TACCTGCGTATCGTGT-22	rep9	GTTAGTGTCGTCGATA-26	rep10	63.945	Between batches
B cell	CTAGACACAGCCGTTG-04	rep2	GTTAGTGTCGTCGATA-26	rep10	63.7756	Between batches
B cell	TTCCACGGTAGTGGCA-28	rep11	GTTAGTGTCGTCGATA-26	rep10	62.2153	Between batches
B cell	CATACAGGTTAGGCCC-11	rep4	GTTAGTGTCGTCGATA-26	rep10	61.3545	Between batches
B cell	CTCAACCCAGTCGAGA-26	rep10	GTTAGTGTCGTCGATA-26	rep10	62.7969	Same batch
B cell	CTCTGGTGTTGCAACT-23	rep9	GTTAGTGTCGTCGATA-26	rep10	65.0309	Between batches
B cell	AATGAAGGTTAACCTG-18	rep6	GTTAGTGTCGTCGATA-26	rep10	64.8078	Between batches
B cell	TCGGGACTCGTTCGCT-19	rep6	GTTAGTGTCGTCGATA-26	rep10	62.3445	Between batches
B cell	CTCCATGGTAAGATCA-25	rep10	GTTAGTGTCGTCGATA-26	rep10	63.4562	Same batch
B cell	GGGCTACAGAACTCCT-17	rep6	GTTAGTGTCGTCGATA-26	rep10	65.3459	Between batches
B cell	AGTGATCAGGTCGTGA-07	rep3	GTTAGTGTCGTCGATA-26	rep10	61.1064	Between batches
B cell	ATGCCTCTCTGCATGA-26	rep10	GTTAGTGTCGTCGATA-26	rep10	63.4301	Same batch
B cell	GGTGAAGTCGACCAAT-18	rep6	GTTAGTGTCGTCGATA-26	rep10	63.8101	Between batches
B cell	GCGTGCAAGTTCATGC-28	rep11	GTTAGTGTCGTCGATA-26	rep10	62.5928	Between batches
B cell	AGGGTGAGTCTGCAAT-17	rep6	GTTAGTGTCGTCGATA-26	rep10	64.5723	Between batches
B cell	CTTAGGAGTGACACAG-04	rep2	GTTAGTGTCGTCGATA-26	rep10	59.5128	Between batches
B cell	CTCAAGACAATCTAGC-21	rep7	GTTAGTGTCGTCGATA-26	rep10	62.3843	Between batches
B cell	CATGGATGTCTTGAAC-26	rep10	GTTAGTGTCGTCGATA-26	rep10	63.0473	Same batch
B cell	GGGCCATTCTGGGAGA-29	rep11	GTTAGTGTCGTCGATA-26	rep10	61.572	Between batches
B cell	ATGAGTCCAACCGGAA-16	rep6	GTTAGTGTCGTCGATA-26	rep10	65.8162	Between batches
B cell	ATCGGCGCATCGCTGG-08	rep4	GTTAGTGTCGTCGATA-26	rep10	55.936	Between batches
B cell	GCCAGCAGTCTGTGAT-26	rep10	GTTAGTGTCGTCGATA-26	rep10	61.5791	Same batch
B cell	ACATGCAAGTTTCGAC-42	rep14	GTTAGTGTCGTCGATA-26	rep10	65.7861	Between batches
B cell	TGCGGCAGTTTGAACC-15	rep5	GTTAGTGTCGTCGATA-26	rep10	61.5096	Between batches
B cell	TTTACGTTCGATACGT-19	rep6	GTTAGTGTCGTCGATA-26	rep10	65.5193	Between batches
B cell	TCCAGAAAGGATCATA-23	rep9	GTTAGTGTCGTCGATA-26	rep10	62.454	Between batches
B cell	CCACCATAGCCAAGGT-27	rep10	GTTAGTGTCGTCGATA-26	rep10	62.2829	Same batch
B cell	CAGGTATAGTAGGGTC-23	rep9	GTTAGTGTCGTCGATA-26	rep10	61.2101	Between batches
B cell	CTAACCCAGCAGCAGT-21	rep7	GTTAGTGTCGTCGATA-26	rep10	62.5813	Between batches
B cell	ATTCCATGTCACAGAG-15	rep5	GTTAGTGTCGTCGATA-26	rep10	65.052	Between batches
B cell	CTCCTTTCAGTTTCAG-20	rep8	GTTAGTGTCGTCGATA-26	rep10	70.3745	Between batches
B cell	CTTTCGGAGACGCCCT-20	rep8	GTTAGTGTCGTCGATA-26	rep10	63.6646	Between batches
B cell	GGGCGTTTCAACTTTC-28	rep11	GTTAGTGTCGTCGATA-26	rep10	61.9821	Between batches
B cell	TTCTTCCGTCACCTTC-26	rep10	GTTAGTGTCGTCGATA-26	rep10	62.7476	Same batch
B cell	TGCTTGCCACCTGCGA-21	rep7	GTTAGTGTCGTCGATA-26	rep10	65.1127	Between batches
B cell	GCCCAGAAGTCAGCGA-08	rep4	GTTAGTGTCGTCGATA-26	rep10	64.0675	Between batches
B cell	CTGCATCTCGTTCTCG-37	rep13	GTTAGTGTCGTCGATA-26	rep10	65.5412	Between batches
B cell	TCGTCCATCTGCGGGT-27	rep10	GTTAGTGTCGTCGATA-26	rep10	64.621	Same batch
B cell	CACGTGGTCGACCTAA-38	rep13	GTTAGTGTCGTCGATA-26	rep10	60.0385	Between batches
B cell	CTCCAACAGGAACATT-21	rep7	GTTAGTGTCGTCGATA-26	rep10	63.7364	Between batches
B cell	TTCGATTCATGAGAAT-14	rep5	GTTAGTGTCGTCGATA-26	rep10	65.0639	Between batches
B cell	CTCCCTCTCTCATAGG-16	rep6	GTTAGTGTCGTCGATA-26	rep10	66.5432	Between batches
B cell	GATCCCTGTTTGAACC-21	rep7	GTTAGTGTCGTCGATA-26	rep10	63.4731	Between batches
B cell	CAACCAAAGGAAACGA-42	rep14	GTTAGTGTCGTCGATA-26	rep10	65.0657	Between batches
B cell	AATGGAAAGTATAGGT-17	rep6	GTTAGTGTCGTCGATA-26	rep10	63.7676	Between batches
B cell	TGCTGAATCGCATAGT-21	rep7	GTTAGTGTCGTCGATA-26	rep10	66.7239	Between batches
B cell	AAGGTAAGTGTCCGTG-26	rep10	GTTAGTGTCGTCGATA-26	rep10	64.1016	Same batch
B cell	TCTGCCACAACACTAC-13	rep5	GTTAGTGTCGTCGATA-26	rep10	63.7312	Between batches
B cell	GATGAGGTCATCGTAG-06	rep3	GTTAGTGTCGTCGATA-26	rep10	62.5398	Between batches
B cell	CGAGGCTCAGCAGATG-26	rep10	GTTAGTGTCGTCGATA-26	rep10	62.7085	Same batch
B cell	CAGCCAGTCTCGACGG-21	rep7	GTTAGTGTCGTCGATA-26	rep10	67.4038	Between batches
B cell	CTCAGTCGTATCGCAT-19	rep6	GTTAGTGTCGTCGATA-26	rep10	67.5	Between batches
B cell	CGTAATGGTAGCGCCT-14	rep5	GTTAGTGTCGTCGATA-26	rep10	64.5785	Between batches
B cell	ATCACTTGTCCATACA-14	rep5	GTTAGTGTCGTCGATA-26	rep10	64.2505	Between batches
B cell	GCATTAGTCGGCTATA-21	rep7	GTTAGTGTCGTCGATA-26	rep10	63.7104	Between batches
B cell	TCAATTCTCTGAATGC-21	rep7	GTTAGTGTCGTCGATA-26	rep10	62.7589	Between batches
B cell	CTGTATTCACCGTGAC-21	rep8	GTTAGTGTCGTCGATA-26	rep10	62.8694	Between batches
B cell	GACCAATAGTCCTGCG-13	rep5	GTTAGTGTCGTCGATA-26	rep10	62.5597	Between batches
B cell	GGGACCTAGCGAAACC-27	rep10	GTTAGTGTCGTCGATA-26	rep10	62.7573	Same batch
B cell	ATGCATGAGTCGCCCA-43	rep14	GTTAGTGTCGTCGATA-26	rep10	60.7739	Between batches
B cell	CAGCAATAGCGTATGG-18	rep6	GTTAGTGTCGTCGATA-26	rep10	62.8713	Between batches
B cell	CTGCTCAAGGTCACCC-27	rep10	GTTAGTGTCGTCGATA-26	rep10	64.8261	Same batch
B cell	CAGATCAGTTGCTCAA-24	rep10	GTTAGTGTCGTCGATA-26	rep10	63.225	Same batch
B cell	GCGATCGGTGAACTAA-27	rep10	GTTAGTGTCGTCGATA-26	rep10	63.5205	Same batch
B cell	TTCGATTTCCTCACGT-27	rep10	GTTAGTGTCGTCGATA-26	rep10	62.5706	Same batch
B cell	TGAGCGCGTTAGGGAC-21	rep8	CTTGATTTCACTCACC-09	rep4	66.6501	Between batches
B cell	GGGTCACAGATTGGGC-21	rep8	CTTGATTTCACTCACC-09	rep4	61.9261	Between batches
B cell	GGGCGTTGTTTCGGCG-18	rep6	CTTGATTTCACTCACC-09	rep4	64.1716	Between batches
B cell	GTGTGATCAACGATCT-17	rep6	CTTGATTTCACTCACC-09	rep4	65.0068	Between batches
B cell	CTGTATTTCCTTCTTC-14	rep5	CTTGATTTCACTCACC-09	rep4	65.2577	Between batches
B cell	TCTACCGAGAAACTCA-18	rep6	CTTGATTTCACTCACC-09	rep4	64.843	Between batches
B cell	GAACTGTGTACCTATG-24	rep10	CTTGATTTCACTCACC-09	rep4	63.8514	Between batches
B cell	TGTAAGCAGATGACCG-17	rep6	CTTGATTTCACTCACC-09	rep4	63.2449	Between batches
B cell	TCACATTCAGCGACCT-21	rep8	CTTGATTTCACTCACC-09	rep4	64.7283	Between batches
B cell	GTGACGCAGTCGCTAT-19	rep6	CTTGATTTCACTCACC-09	rep4	63.9147	Between batches
B cell	ATCGCCTCAAGGTTGG-29	rep11	CTTGATTTCACTCACC-09	rep4	61.496	Between batches
B cell	ATCGTCCGTTCAAACC-40	rep13	CTTGATTTCACTCACC-09	rep4	60.9572	Between batches
B cell	ACTTTCAGTGCCTTTC-24	rep10	CTTGATTTCACTCACC-09	rep4	62.3249	Between batches
B cell	GGGATGAAGATAACAC-27	rep10	CTTGATTTCACTCACC-09	rep4	61.7663	Between batches
B cell	GCGTGCATCCCTCAAC-04	rep2	CTTGATTTCACTCACC-09	rep4	62.135	Between batches
B cell	ACTATCTTCCAAGAGG-08	rep4	CTTGATTTCACTCACC-09	rep4	59.7916	Same batch
B cell	TCATCATCAGGATGAC-27	rep10	CTTGATTTCACTCACC-09	rep4	61.0957	Between batches
B cell	TAATCTCCACACCAGC-21	rep7	CTTGATTTCACTCACC-09	rep4	63.822	Between batches
B cell	GGGTAGAAGTCTGGTT-26	rep10	CTTGATTTCACTCACC-09	rep4	64.9876	Between batches
B cell	AACCTTTGTGCCAAGA-30	rep11	CTTGATTTCACTCACC-09	rep4	59.9264	Between batches
B cell	AGAGCCCGTGGTCTCG-21	rep7	CTTGATTTCACTCACC-09	rep4	63.2326	Between batches
B cell	GCGGATCGTCTAACTG-24	rep10	CTTGATTTCACTCACC-09	rep4	64.6199	Between batches
B cell	TTTAGTCAGGGAGTGG-29	rep11	CTTGATTTCACTCACC-09	rep4	62.7948	Between batches
B cell	CTGTGGGGTCTATGAC-19	rep6	CTTGATTTCACTCACC-09	rep4	65.8712	Between batches
B cell	GGAGCAAGTCTACAGT-40	rep13	CTTGATTTCACTCACC-09	rep4	60.2759	Between batches
B cell	TGTGAGTGTGCCAAGA-22	rep9	CTTGATTTCACTCACC-09	rep4	60.4197	Between batches
B cell	CCTGCATGTCTGTGCG-21	rep8	CTTGATTTCACTCACC-09	rep4	64.9015	Between batches
B cell	CACAGGCCAAATTGGA-08	rep4	CTTGATTTCACTCACC-09	rep4	57.6843	Same batch
B cell	CAATACGGTGGCATCC-21	rep7	CTTGATTTCACTCACC-09	rep4	63.7017	Between batches
B cell	AACGGGACAGTTGAAA-22	rep9	CTTGATTTCACTCACC-09	rep4	62.9537	Between batches
B cell	TCTTTGAGTAGGGTAC-21	rep7	CTTGATTTCACTCACC-09	rep4	61.7299	Between batches
B cell	TTAATCCTCAGTGATC-22	rep9	CTTGATTTCACTCACC-09	rep4	63.9587	Between batches
B cell	AGTAGTCCAGCTATTG-20	rep8	CTTGATTTCACTCACC-09	rep4	62.4807	Between batches
B cell	GTTACGATCTACACAG-23	rep9	CTTGATTTCACTCACC-09	rep4	62.876	Between batches
B cell	TCATGCCGTTGTGCAT-08	rep4	CTTGATTTCACTCACC-09	rep4	59.8919	Same batch
B cell	GTAATGCCAGCTTCCT-04	rep2	CTTGATTTCACTCACC-09	rep4	60.7131	Between batches
B cell	TCGCTTGAGAGCATTA-26	rep10	CTTGATTTCACTCACC-09	rep4	63.5464	Between batches
B cell	ATTCCCGGTTCGAAGG-22	rep9	CTTGATTTCACTCACC-09	rep4	61.3988	Between batches
B cell	ACATGCATCAGGACAG-21	rep7	CTTGATTTCACTCACC-09	rep4	64.4338	Between batches
B cell	ATTATCCCAACGACTT-17	rep6	CTTGATTTCACTCACC-09	rep4	63.8529	Between batches
B cell	ACCCTCAGTCGACTGC-15	rep5	CTTGATTTCACTCACC-09	rep4	62.6854	Between batches
B cell	ACTTCGCCACCTTCCA-21	rep7	CTTGATTTCACTCACC-09	rep4	65.8729	Between batches
B cell	GGTGTTATCTCAGAAC-04	rep2	CTTGATTTCACTCACC-09	rep4	60.8418	Between batches
B cell	CTAGGTATCCGAGTGC-21	rep8	CTTGATTTCACTCACC-09	rep4	59.3544	Between batches
B cell	TCGTAGATCCATGATG-30	rep11	CTTGATTTCACTCACC-09	rep4	65.2286	Between batches
B cell	AGTCACATCCGATCTC-21	rep7	CTTGATTTCACTCACC-09	rep4	63.8866	Between batches
B cell	TTCGCTGCAAGAGTAT-17	rep6	CTTGATTTCACTCACC-09	rep4	62.9604	Between batches
B cell	GACCAATTCCGTGGGT-26	rep10	CTTGATTTCACTCACC-09	rep4	63.5054	Between batches
B cell	TTGGGTATCGGTCGGT-21	rep8	CTTGATTTCACTCACC-09	rep4	63.5121	Between batches
B cell	TGTCCCACAACGATCT-25	rep10	CTTGATTTCACTCACC-09	rep4	64.3467	Between batches
B cell	GTGTTCCAGCCTTTCC-04	rep2	CTTGATTTCACTCACC-09	rep4	61.1149	Between batches
B cell	CAAGACTGTGCATGAG-21	rep7	CTTGATTTCACTCACC-09	rep4	61.6876	Between batches
B cell	CCACGTTAGGTCACTT-04	rep2	CTTGATTTCACTCACC-09	rep4	65.171	Between batches
B cell	CTCCTCCTCTCAGTCC-27	rep10	CTTGATTTCACTCACC-09	rep4	63.8394	Between batches
B cell	AAACGAATCTGCGATA-28	rep11	CTTGATTTCACTCACC-09	rep4	64.1776	Between batches
B cell	TATCCTATCGCGCCAA-14	rep5	CTTGATTTCACTCACC-09	rep4	63.1932	Between batches
B cell	AAGTTCGAGCATTGAA-21	rep7	CTTGATTTCACTCACC-09	rep4	64.7206	Between batches
B cell	TCCGATCAGTGGCAGT-21	rep7	CTTGATTTCACTCACC-09	rep4	62.8071	Between batches
B cell	TTTATGCTCGAGAGAC-07	rep3	CTTGATTTCACTCACC-09	rep4	62.8805	Between batches
B cell	AGCCACGTCCACATAG-38	rep13	CTTGATTTCACTCACC-09	rep4	64.3097	Between batches
B cell	TCCTTTCTCTACTCAT-28	rep11	CTTGATTTCACTCACC-09	rep4	63.4656	Between batches
B cell	TCAATCTGTCACCACG-21	rep7	CTTGATTTCACTCACC-09	rep4	66.1192	Between batches
B cell	CACAGATGTGGGCTCT-25	rep10	CTTGATTTCACTCACC-09	rep4	62.7827	Between batches
B cell	ATCCTATGTGTAACGG-25	rep10	CTTGATTTCACTCACC-09	rep4	62.3759	Between batches
B cell	GCCAGGTAGGATTTAG-21	rep7	CTTGATTTCACTCACC-09	rep4	65.1699	Between batches
B cell	TTGAGTGTCGTGTCAA-21	rep7	CTTGATTTCACTCACC-09	rep4	63.5209	Between batches
B cell	AGAAGTAGTATTCCTT-39	rep13	CTTGATTTCACTCACC-09	rep4	60.2845	Between batches
B cell	TTTCGATGTGAGACCA-13	rep5	CTTGATTTCACTCACC-09	rep4	65.0797	Between batches
B cell	ATCCGTCCACACCTAA-20	rep8	CTTGATTTCACTCACC-09	rep4	62.3519	Between batches
B cell	ATTACCTGTTCTCTAT-08	rep4	CTTGATTTCACTCACC-09	rep4	60.9605	Same batch
B cell	GATGATCGTATCATGC-06	rep3	CTTGATTTCACTCACC-09	rep4	62.2932	Between batches
B cell	CTCGAGGTCCAGGACC-04	rep2	CTTGATTTCACTCACC-09	rep4	63.8892	Between batches
B cell	TACAACGTCAAGGACG-10	rep4	CTTGATTTCACTCACC-09	rep4	59.5529	Same batch
B cell	CATGCAATCACATACG-17	rep6	CTTGATTTCACTCACC-09	rep4	65.9855	Between batches
B cell	TCGTAGAAGTGCTCAT-27	rep10	CTTGATTTCACTCACC-09	rep4	61.8408	Between batches
B cell	CGCATAACACTCCCTA-25	rep10	CTTGATTTCACTCACC-09	rep4	62.2089	Between batches
B cell	TCCGAAAAGATCGGTG-18	rep6	CTTGATTTCACTCACC-09	rep4	63.4994	Between batches
B cell	GGCGTCACACCTCTAC-22	rep9	CTTGATTTCACTCACC-09	rep4	61.2487	Between batches
B cell	TTTCCTCTCGGCATCG-22	rep9	CTTGATTTCACTCACC-09	rep4	59.7447	Between batches
B cell	CGAGTGCTCCGCTGTT-26	rep10	CTTGATTTCACTCACC-09	rep4	63.5864	Between batches
B cell	AGCGCTGGTTAGGAGC-18	rep6	CTTGATTTCACTCACC-09	rep4	64.3617	Between batches
B cell	ATCCACCTCCGTGACG-25	rep10	CTTGATTTCACTCACC-09	rep4	62.8627	Between batches
B cell	ATGTCTTTCGACCAAT-11	rep4	CTTGATTTCACTCACC-09	rep4	63.1041	Same batch
B cell	GTACAGTGTTAAGACA-19	rep6	CTTGATTTCACTCACC-09	rep4	64.0766	Between batches
B cell	TACCGGGTCTTCGACC-21	rep8	CTTGATTTCACTCACC-09	rep4	64.9627	Between batches
B cell	GTCTACCCAAGACAAT-25	rep10	CTTGATTTCACTCACC-09	rep4	60.2534	Between batches
B cell	TCCGAAATCTCTCTTC-21	rep8	CTTGATTTCACTCACC-09	rep4	65.3234	Between batches
B cell	CCGATGGGTCTGTCAA-25	rep10	CTTGATTTCACTCACC-09	rep4	64.7811	Between batches
B cell	GAGAAATTCTGAGAGG-23	rep9	CTTGATTTCACTCACC-09	rep4	61.7922	Between batches
B cell	TATTGGGAGGCACTAG-21	rep8	CTTGATTTCACTCACC-09	rep4	64.2411	Between batches
B cell	TCTTAGTTCGTAGCTA-27	rep10	CTTGATTTCACTCACC-09	rep4	63.0642	Between batches
B cell	TTCGCTGGTGAGTAAT-07	rep3	CTTGATTTCACTCACC-09	rep4	62.5069	Between batches
B cell	AGACAAATCATTGGTG-19	rep6	CTTGATTTCACTCACC-09	rep4	63.9393	Between batches
B cell	TCCTCTTGTTGGCCTG-04	rep2	CTTGATTTCACTCACC-09	rep4	64.0085	Between batches
B cell	CCGAACGTCGGACTTA-29	rep11	CTTGATTTCACTCACC-09	rep4	62.2566	Between batches
B cell	CAGATCAGTCCGAAAG-18	rep6	CTTGATTTCACTCACC-09	rep4	64.322	Between batches
B cell	ATCTTCAAGAGAGAAC-26	rep10	CTTGATTTCACTCACC-09	rep4	64.925	Between batches
B cell	AGTCTCCTCCGAAATC-44	rep14	CTTGATTTCACTCACC-09	rep4	62.8571	Between batches
B cell	TTGCGTCCACGCACCA-17	rep6	CTTGATTTCACTCACC-09	rep4	67.3164	Between batches
B cell	TGAGTCAGTATCGAGG-10	rep4	CTTGATTTCACTCACC-09	rep4	63.6161	Same batch
B cell	CTGCCTAAGCTATCTG-21	rep7	CTTGATTTCACTCACC-09	rep4	61.8023	Between batches
B cell	ACCCTCATCCCGTAAA-18	rep6	CTTGATTTCACTCACC-09	rep4	66.0232	Between batches
B cell	TCAGCAAAGTGCGCTC-26	rep10	CTTGATTTCACTCACC-09	rep4	61.0214	Between batches
B cell	TCAATCTAGTCGAGGT-04	rep2	CTTGATTTCACTCACC-09	rep4	60.6027	Between batches
B cell	TCCGGGAGTTTCTATC-21	rep7	CTTGATTTCACTCACC-09	rep4	62.6753	Between batches
B cell	CTACAGAGTTTCGTAG-27	rep10	CTTGATTTCACTCACC-09	rep4	64.3517	Between batches
B cell	TGCATGAAGTCCTGCG-21	rep7	CTTGATTTCACTCACC-09	rep4	61.5594	Between batches
B cell	CGTGTCTGTGTCTCCT-18	rep6	CTTGATTTCACTCACC-09	rep4	65.8982	Between batches
B cell	ATCGGCGCATCCCGTT-22	rep9	CTTGATTTCACTCACC-09	rep4	61.6982	Between batches
B cell	TTGACCCGTGAGTCAG-26	rep10	CTTGATTTCACTCACC-09	rep4	59.4232	Between batches
B cell	AGCGATTGTTGTGCAT-16	rep6	CTTGATTTCACTCACC-09	rep4	65.9517	Between batches
B cell	TGCACGGCACCCATAA-27	rep10	CTTGATTTCACTCACC-09	rep4	62.8033	Between batches
B cell	ACGATGTCATCCTGTC-20	rep8	CTTGATTTCACTCACC-09	rep4	64.3811	Between batches
B cell	CATACCCTCTATCGGA-20	rep8	CTTGATTTCACTCACC-09	rep4	60.3808	Between batches
B cell	GCCAGGTAGAACCGCA-26	rep10	CTTGATTTCACTCACC-09	rep4	63.2661	Between batches
B cell	GTGGAGACAATGCTCA-04	rep2	CTTGATTTCACTCACC-09	rep4	63.1235	Between batches
B cell	AGACTCACACCGGTCA-01	rep1	CTTGATTTCACTCACC-09	rep4	64.8443	Between batches
B cell	CTTCAATAGTTGCCTA-29	rep11	CTTGATTTCACTCACC-09	rep4	62.1511	Between batches
B cell	AACCACATCACCTCGT-24	rep10	CTTGATTTCACTCACC-09	rep4	62.9512	Between batches
B cell	GGTAATCGTTAGAGAT-25	rep10	CTTGATTTCACTCACC-09	rep4	61.4189	Between batches
B cell	AAACGAAGTAGGTTTC-17	rep6	CTTGATTTCACTCACC-09	rep4	63.4228	Between batches
B cell	CATCGCTTCCTTATAC-18	rep6	CTTGATTTCACTCACC-09	rep4	65.1947	Between batches
B cell	CTGCATCTCGTTTACT-23	rep9	CTTGATTTCACTCACC-09	rep4	61.6514	Between batches
B cell	AACTTCTGTGTGACCC-21	rep7	CTTGATTTCACTCACC-09	rep4	61.2089	Between batches
B cell	GAACTGTCAAAGGCTG-21	rep8	CTTGATTTCACTCACC-09	rep4	60.8525	Between batches
B cell	GCTGAATGTAGCGCCT-06	rep3	CTTGATTTCACTCACC-09	rep4	62.6298	Between batches
B cell	GTTGTCCAGTATGTAG-21	rep7	CTTGATTTCACTCACC-09	rep4	62.915	Between batches
B cell	CTTTCAACAGCTGAGA-19	rep6	CTTGATTTCACTCACC-09	rep4	65.1272	Between batches
B cell	CTAACCCTCGACCCAG-25	rep10	CTTGATTTCACTCACC-09	rep4	64.5529	Between batches
B cell	CTGCTCAAGGCGAAGG-20	rep8	CTTGATTTCACTCACC-09	rep4	64.083	Between batches
B cell	TCACAAGTCCGATAGT-04	rep2	CTTGATTTCACTCACC-09	rep4	59.7681	Between batches
B cell	GGTTCTCTCAGATGCT-20	rep8	CTTGATTTCACTCACC-09	rep4	61.8087	Between batches
B cell	GTGTCCTTCAACACGT-28	rep11	CTTGATTTCACTCACC-09	rep4	63.9442	Between batches
B cell	AGTCATGAGAATGTTG-17	rep6	CTTGATTTCACTCACC-09	rep4	64.6658	Between batches
B cell	CTCCTCCTCCTCTCGA-21	rep8	CTTGATTTCACTCACC-09	rep4	64.2991	Between batches
B cell	ATGGGTTCAAGACTGG-17	rep6	CTTGATTTCACTCACC-09	rep4	62.0538	Between batches
B cell	CATGCCTCAATGTTGC-16	rep6	CTTGATTTCACTCACC-09	rep4	63.2122	Between batches
B cell	TTGGGCGCATCCTTCG-09	rep4	CTTGATTTCACTCACC-09	rep4	59.5134	Same batch
B cell	CTCAACCAGTCACTAC-37	rep13	CTTGATTTCACTCACC-09	rep4	63.3792	Between batches
B cell	GAAGGGTTCTACACTT-35	rep12	CTTGATTTCACTCACC-09	rep4	74.8837	Between batches
B cell	ACTACGAGTACTAAGA-21	rep7	CTTGATTTCACTCACC-09	rep4	64.732	Between batches
B cell	CAGGGCTAGCGGGTTA-21	rep8	CTTGATTTCACTCACC-09	rep4	64.289	Between batches
B cell	GTGGGAATCACTACGA-28	rep11	CTTGATTTCACTCACC-09	rep4	61.7866	Between batches
B cell	ATGGGTTTCTCTTCAA-23	rep9	CTTGATTTCACTCACC-09	rep4	67.3932	Between batches
B cell	GCTCAAAAGGTCATCT-21	rep7	CTTGATTTCACTCACC-09	rep4	64.3353	Between batches
B cell	CTTCCGAGTCACGACC-20	rep8	CTTGATTTCACTCACC-09	rep4	60.6653	Between batches
B cell	GAATAGAAGATCCCGC-09	rep4	CTTGATTTCACTCACC-09	rep4	56.2243	Same batch
B cell	GACTTCCAGTAATTGG-05	rep3	CTTGATTTCACTCACC-09	rep4	60.7542	Between batches
B cell	GAGAGGTAGTTAACAG-20	rep8	CTTGATTTCACTCACC-09	rep4	62.1363	Between batches
B cell	GAAGGGTAGACTACGG-39	rep13	CTTGATTTCACTCACC-09	rep4	59.5223	Between batches
B cell	ATATCCTCACGGTCTG-09	rep4	CTTGATTTCACTCACC-09	rep4	61.4988	Same batch
B cell	ACAGGGATCGCCGTGA-06	rep3	CTTGATTTCACTCACC-09	rep4	63.517	Between batches
B cell	CAATGACTCTAGGAAA-16	rep6	CTTGATTTCACTCACC-09	rep4	64.4991	Between batches
B cell	TTTAGTCCATTAGGAA-24	rep10	CTTGATTTCACTCACC-09	rep4	67.4766	Between batches
B cell	TATCTTGTCTCCAAGA-14	rep5	CTTGATTTCACTCACC-09	rep4	64.4694	Between batches
B cell	ATTTCTGCAACCTAAC-04	rep2	CTTGATTTCACTCACC-09	rep4	61.8998	Between batches
B cell	TCATTCATCTTGAGCA-17	rep6	CTTGATTTCACTCACC-09	rep4	65.554	Between batches
B cell	CCACGTTCAGAAGCGT-21	rep8	CTTGATTTCACTCACC-09	rep4	62.883	Between batches
B cell	GATGGAGTCTGCACCT-22	rep9	CTTGATTTCACTCACC-09	rep4	60.4032	Between batches
B cell	CCGTAGGAGAACGTGC-21	rep7	CTTGATTTCACTCACC-09	rep4	63.119	Between batches
B cell	TGATCAGCATCACGGC-26	rep10	CTTGATTTCACTCACC-09	rep4	62.0667	Between batches
B cell	CAAGCTACACCTTCCA-21	rep8	CTTGATTTCACTCACC-09	rep4	63.4543	Between batches
B cell	TGTTACTCACTCCGAG-23	rep9	CTTGATTTCACTCACC-09	rep4	65.1519	Between batches
B cell	ATCGTCCTCCACCCTA-04	rep2	CTTGATTTCACTCACC-09	rep4	57.3659	Between batches
B cell	TTGCTGCCACCGGCTA-31	rep11	CTTGATTTCACTCACC-09	rep4	63.568	Between batches
B cell	TACATTCAGACAACTA-24	rep10	CTTGATTTCACTCACC-09	rep4	63.2258	Between batches
B cell	TAAGTCGCATGAGATA-25	rep10	CTTGATTTCACTCACC-09	rep4	61.807	Between batches
B cell	CTAAGTGCAACTGGTT-26	rep10	CTTGATTTCACTCACC-09	rep4	64.0619	Between batches
B cell	CATCGGGGTAGCTTTG-10	rep4	CTTGATTTCACTCACC-09	rep4	60.7583	Same batch
B cell	TCCGATCCATTCCTCG-21	rep7	CTTGATTTCACTCACC-09	rep4	66.0101	Between batches
B cell	GACTCAAAGTCGAAAT-30	rep11	CTTGATTTCACTCACC-09	rep4	63.3548	Between batches
B cell	TGAATGCGTTATAGAG-16	rep6	CTTGATTTCACTCACC-09	rep4	66.5535	Between batches
B cell	CCTGTTGAGGTAGACC-21	rep7	CTTGATTTCACTCACC-09	rep4	63.8248	Between batches
B cell	CCTCATGGTCCACTTC-21	rep8	CTTGATTTCACTCACC-09	rep4	60.8751	Between batches
B cell	GGATGTTCAGCGAGTA-10	rep4	CTTGATTTCACTCACC-09	rep4	60.7829	Same batch
B cell	CACCGTTTCCGGTTCT-09	rep4	CTTGATTTCACTCACC-09	rep4	65.1776	Same batch
B cell	ATTTCTGGTAAGATTG-30	rep11	CTTGATTTCACTCACC-09	rep4	57.6756	Between batches
B cell	TGACTCCGTACTCCCT-21	rep8	CTTGATTTCACTCACC-09	rep4	64.4836	Between batches
B cell	TCTCACGCAAATCAAG-27	rep10	CTTGATTTCACTCACC-09	rep4	63.3862	Between batches
B cell	TTACCGCCACACAGAG-26	rep10	CTTGATTTCACTCACC-09	rep4	62.2317	Between batches
B cell	TAACGACAGGGTAATT-17	rep6	CTTGATTTCACTCACC-09	rep4	66.1936	Between batches
B cell	CATACAGCAGCTTTGA-27	rep10	CTTGATTTCACTCACC-09	rep4	61.9525	Between batches
B cell	GAGTGAGTCGCCAGTG-23	rep9	CTTGATTTCACTCACC-09	rep4	57.2747	Between batches
B cell	TGCGGGTAGTCTTGGT-21	rep8	CTTGATTTCACTCACC-09	rep4	61.9197	Between batches
B cell	TCCATGCAGTGCAGCA-27	rep10	CTTGATTTCACTCACC-09	rep4	61.188	Between batches
B cell	TCGGGTGAGTGTACAA-21	rep8	CTTGATTTCACTCACC-09	rep4	62.6744	Between batches
B cell	GAGCCTGCACCAAAGG-21	rep7	CTTGATTTCACTCACC-09	rep4	62.1923	Between batches
B cell	GACCCAGAGACAGCGT-20	rep8	CTTGATTTCACTCACC-09	rep4	62.0569	Between batches
B cell	CTCAACCTCCTCATAT-09	rep4	CTTGATTTCACTCACC-09	rep4	62.1712	Same batch
B cell	TTGCGTCTCCATCTGC-25	rep10	CTTGATTTCACTCACC-09	rep4	61.1116	Between batches
B cell	GTAGTACGTACAGAGC-04	rep2	CTTGATTTCACTCACC-09	rep4	61.6177	Between batches
B cell	GTTTACTCATCGCTCT-22	rep9	CTTGATTTCACTCACC-09	rep4	60.231	Between batches
B cell	TCCTCTTCATCCTAAG-18	rep6	CTTGATTTCACTCACC-09	rep4	63.0852	Between batches
B cell	CATCGCTGTTGCACGC-21	rep7	CTTGATTTCACTCACC-09	rep4	64.9252	Between batches
B cell	TCAAGTGAGTCATGCT-28	rep11	CTTGATTTCACTCACC-09	rep4	63.4496	Between batches
B cell	GGAATGGGTCGCCACA-28	rep11	CTTGATTTCACTCACC-09	rep4	61.6655	Between batches
B cell	TGGGAAGAGGTGCAGT-18	rep6	CTTGATTTCACTCACC-09	rep4	61.3941	Between batches
B cell	CTGAGGCGTGTTTCTT-21	rep8	CTTGATTTCACTCACC-09	rep4	63.4302	Between batches
B cell	GGATGTTCACAAGGTG-08	rep4	CTTGATTTCACTCACC-09	rep4	59.9954	Same batch
B cell	CCCTCTCCAGAGTCTT-26	rep10	CTTGATTTCACTCACC-09	rep4	60.0878	Between batches
B cell	GGGAGTAAGCCTCTCT-21	rep7	CTTGATTTCACTCACC-09	rep4	63.4396	Between batches
B cell	AAGTCGTCAACTACGT-29	rep11	CTTGATTTCACTCACC-09	rep4	57.4007	Between batches
B cell	ATACCGATCGAGAATA-23	rep9	CTTGATTTCACTCACC-09	rep4	65.6814	Between batches
B cell	TGGAACTTCTGCGGCA-19	rep6	CTTGATTTCACTCACC-09	rep4	60.7255	Between batches
B cell	CCTCATGGTCCCTCAT-20	rep8	CTTGATTTCACTCACC-09	rep4	63.8457	Between batches
B cell	TGAGGGAGTATTCCGA-05	rep3	CTTGATTTCACTCACC-09	rep4	56.2784	Between batches
B cell	GTTACCCGTGATTGGG-28	rep11	CTTGATTTCACTCACC-09	rep4	62.5235	Between batches
B cell	GTAGGTTAGCCTTGAT-21	rep7	CTTGATTTCACTCACC-09	rep4	55.5487	Between batches
B cell	GATCATGCAGCTTCGG-13	rep5	CTTGATTTCACTCACC-09	rep4	63.7413	Between batches
B cell	CTGCGAGTCTCCGTGT-28	rep11	CTTGATTTCACTCACC-09	rep4	62.0986	Between batches
B cell	TAGGTTGTCCCATAAG-26	rep10	CTTGATTTCACTCACC-09	rep4	64.9928	Between batches
B cell	GACCCAGGTCTCCCTA-21	rep7	CTTGATTTCACTCACC-09	rep4	63.4821	Between batches
B cell	GGGATGATCGACCAAT-26	rep10	CTTGATTTCACTCACC-09	rep4	60.1091	Between batches
B cell	CATGCCTGTTCTCCTG-27	rep10	CTTGATTTCACTCACC-09	rep4	62.3276	Between batches
B cell	CTGTACCTCAATCGGT-25	rep10	CTTGATTTCACTCACC-09	rep4	63.6982	Between batches
B cell	AACGTCAGTGTTTCTT-17	rep6	CTTGATTTCACTCACC-09	rep4	67.718	Between batches
B cell	GTTTGGATCTAGTTCT-21	rep7	CTTGATTTCACTCACC-09	rep4	63.0292	Between batches
B cell	TAGCACAAGATTGTGA-32	rep12	CTTGATTTCACTCACC-09	rep4	63.267	Between batches
B cell	TTTACTGGTCCTTTGC-05	rep3	CTTGATTTCACTCACC-09	rep4	62.1013	Between batches
B cell	CACTAAGTCTCGTGGG-22	rep9	CTTGATTTCACTCACC-09	rep4	59.1524	Between batches
B cell	TCCTTTCCATTCTTCA-22	rep9	CTTGATTTCACTCACC-09	rep4	67.954	Between batches
B cell	ATCGGATAGTTAACAG-04	rep2	CTTGATTTCACTCACC-09	rep4	61.804	Between batches
B cell	CCCTCTCAGATTTGCC-26	rep10	CTTGATTTCACTCACC-09	rep4	65.5758	Between batches
B cell	CCTAACCGTGATACCT-18	rep6	CTTGATTTCACTCACC-09	rep4	64.6812	Between batches
B cell	CATTCATAGGATATAC-05	rep3	CTTGATTTCACTCACC-09	rep4	59.3512	Between batches
B cell	TATACCTCACTCCGGA-30	rep11	CTTGATTTCACTCACC-09	rep4	64.5227	Between batches
B cell	GACGCTGTCGGCATAT-04	rep2	CTTGATTTCACTCACC-09	rep4	61.7483	Between batches
B cell	AGAACCTTCACTCACC-21	rep8	CTTGATTTCACTCACC-09	rep4	67.0744	Between batches
B cell	ATCAGGTGTCTAGATC-27	rep10	CTTGATTTCACTCACC-09	rep4	63.5771	Between batches
B cell	ATGCGATGTCGAACGA-27	rep10	CTTGATTTCACTCACC-09	rep4	62.071	Between batches
B cell	GTGGAAGTCATACGAC-27	rep10	CTTGATTTCACTCACC-09	rep4	59.3682	Between batches
B cell	CTGTACCAGTGCCGAA-04	rep2	CTTGATTTCACTCACC-09	rep4	60.0712	Between batches
B cell	TACCTGCGTATCGTGT-22	rep9	CTTGATTTCACTCACC-09	rep4	63.9319	Between batches
B cell	CTAGACACAGCCGTTG-04	rep2	CTTGATTTCACTCACC-09	rep4	64.2155	Between batches
B cell	TTCCACGGTAGTGGCA-28	rep11	CTTGATTTCACTCACC-09	rep4	62.0973	Between batches
B cell	CATACAGGTTAGGCCC-11	rep4	CTTGATTTCACTCACC-09	rep4	59.9176	Same batch
B cell	CTCAACCCAGTCGAGA-26	rep10	CTTGATTTCACTCACC-09	rep4	63.1572	Between batches
B cell	CTCTGGTGTTGCAACT-23	rep9	CTTGATTTCACTCACC-09	rep4	64.9239	Between batches
B cell	AATGAAGGTTAACCTG-18	rep6	CTTGATTTCACTCACC-09	rep4	64.2689	Between batches
B cell	TCGGGACTCGTTCGCT-19	rep6	CTTGATTTCACTCACC-09	rep4	63.6601	Between batches
B cell	CTCCATGGTAAGATCA-25	rep10	CTTGATTTCACTCACC-09	rep4	63.3801	Between batches
B cell	GGGCTACAGAACTCCT-17	rep6	CTTGATTTCACTCACC-09	rep4	64.161	Between batches
B cell	AGTGATCAGGTCGTGA-07	rep3	CTTGATTTCACTCACC-09	rep4	60.9927	Between batches
B cell	ATGCCTCTCTGCATGA-26	rep10	CTTGATTTCACTCACC-09	rep4	62.4386	Between batches
B cell	GGTGAAGTCGACCAAT-18	rep6	CTTGATTTCACTCACC-09	rep4	63.5178	Between batches
B cell	GCGTGCAAGTTCATGC-28	rep11	CTTGATTTCACTCACC-09	rep4	62.7979	Between batches
B cell	AGGGTGAGTCTGCAAT-17	rep6	CTTGATTTCACTCACC-09	rep4	65.7736	Between batches
B cell	CTTAGGAGTGACACAG-04	rep2	CTTGATTTCACTCACC-09	rep4	59.2254	Between batches
B cell	CTCAAGACAATCTAGC-21	rep7	CTTGATTTCACTCACC-09	rep4	62.1804	Between batches
B cell	CATGGATGTCTTGAAC-26	rep10	CTTGATTTCACTCACC-09	rep4	62.3847	Between batches
B cell	GGGCCATTCTGGGAGA-29	rep11	CTTGATTTCACTCACC-09	rep4	60.3644	Between batches
B cell	ATGAGTCCAACCGGAA-16	rep6	CTTGATTTCACTCACC-09	rep4	65.7911	Between batches
B cell	ATCGGCGCATCGCTGG-08	rep4	CTTGATTTCACTCACC-09	rep4	54.6415	Same batch
B cell	GCCAGCAGTCTGTGAT-26	rep10	CTTGATTTCACTCACC-09	rep4	62.1276	Between batches
B cell	ACATGCAAGTTTCGAC-42	rep14	CTTGATTTCACTCACC-09	rep4	64.8796	Between batches
B cell	TGCGGCAGTTTGAACC-15	rep5	CTTGATTTCACTCACC-09	rep4	61.5844	Between batches
B cell	TTTACGTTCGATACGT-19	rep6	CTTGATTTCACTCACC-09	rep4	65.6107	Between batches
B cell	TCCAGAAAGGATCATA-23	rep9	CTTGATTTCACTCACC-09	rep4	61.3609	Between batches
B cell	CCACCATAGCCAAGGT-27	rep10	CTTGATTTCACTCACC-09	rep4	61.8169	Between batches
B cell	CAGGTATAGTAGGGTC-23	rep9	CTTGATTTCACTCACC-09	rep4	61.9738	Between batches
B cell	CTAACCCAGCAGCAGT-21	rep7	CTTGATTTCACTCACC-09	rep4	62.7496	Between batches
B cell	ATTCCATGTCACAGAG-15	rep5	CTTGATTTCACTCACC-09	rep4	65.2723	Between batches
B cell	CTCCTTTCAGTTTCAG-20	rep8	CTTGATTTCACTCACC-09	rep4	71.5767	Between batches
B cell	CTTTCGGAGACGCCCT-20	rep8	CTTGATTTCACTCACC-09	rep4	64.7353	Between batches
B cell	GGGCGTTTCAACTTTC-28	rep11	CTTGATTTCACTCACC-09	rep4	61.7694	Between batches
B cell	TTCTTCCGTCACCTTC-26	rep10	CTTGATTTCACTCACC-09	rep4	62.8509	Between batches
B cell	TGCTTGCCACCTGCGA-21	rep7	CTTGATTTCACTCACC-09	rep4	64.6929	Between batches
B cell	GCCCAGAAGTCAGCGA-08	rep4	CTTGATTTCACTCACC-09	rep4	63.3434	Same batch
B cell	CTGCATCTCGTTCTCG-37	rep13	CTTGATTTCACTCACC-09	rep4	64.4143	Between batches
B cell	TCGTCCATCTGCGGGT-27	rep10	CTTGATTTCACTCACC-09	rep4	64.463	Between batches
B cell	CACGTGGTCGACCTAA-38	rep13	CTTGATTTCACTCACC-09	rep4	58.4327	Between batches
B cell	CTCCAACAGGAACATT-21	rep7	CTTGATTTCACTCACC-09	rep4	63.5855	Between batches
B cell	TTCGATTCATGAGAAT-14	rep5	CTTGATTTCACTCACC-09	rep4	65.3896	Between batches
B cell	CTCCCTCTCTCATAGG-16	rep6	CTTGATTTCACTCACC-09	rep4	67.6947	Between batches
B cell	GATCCCTGTTTGAACC-21	rep7	CTTGATTTCACTCACC-09	rep4	62.6353	Between batches
B cell	CAACCAAAGGAAACGA-42	rep14	CTTGATTTCACTCACC-09	rep4	63.9654	Between batches
B cell	AATGGAAAGTATAGGT-17	rep6	CTTGATTTCACTCACC-09	rep4	64.0813	Between batches
B cell	TGCTGAATCGCATAGT-21	rep7	CTTGATTTCACTCACC-09	rep4	66.8281	Between batches
B cell	AAGGTAAGTGTCCGTG-26	rep10	CTTGATTTCACTCACC-09	rep4	64.6598	Between batches
B cell	TCTGCCACAACACTAC-13	rep5	CTTGATTTCACTCACC-09	rep4	63.0313	Between batches
B cell	GATGAGGTCATCGTAG-06	rep3	CTTGATTTCACTCACC-09	rep4	61.5028	Between batches
B cell	CGAGGCTCAGCAGATG-26	rep10	CTTGATTTCACTCACC-09	rep4	63.4598	Between batches
B cell	CAGCCAGTCTCGACGG-21	rep7	CTTGATTTCACTCACC-09	rep4	65.1202	Between batches
B cell	CTCAGTCGTATCGCAT-19	rep6	CTTGATTTCACTCACC-09	rep4	66.49	Between batches
B cell	CGTAATGGTAGCGCCT-14	rep5	CTTGATTTCACTCACC-09	rep4	64.6737	Between batches
B cell	ATCACTTGTCCATACA-14	rep5	CTTGATTTCACTCACC-09	rep4	64.8159	Between batches
B cell	GCATTAGTCGGCTATA-21	rep7	CTTGATTTCACTCACC-09	rep4	62.9814	Between batches
B cell	TCAATTCTCTGAATGC-21	rep7	CTTGATTTCACTCACC-09	rep4	62.7079	Between batches
B cell	CTGTATTCACCGTGAC-21	rep8	CTTGATTTCACTCACC-09	rep4	62.1873	Between batches
B cell	GACCAATAGTCCTGCG-13	rep5	CTTGATTTCACTCACC-09	rep4	62.8615	Between batches
B cell	GGGACCTAGCGAAACC-27	rep10	CTTGATTTCACTCACC-09	rep4	61.6417	Between batches
B cell	ATGCATGAGTCGCCCA-43	rep14	CTTGATTTCACTCACC-09	rep4	59.9708	Between batches
B cell	CAGCAATAGCGTATGG-18	rep6	CTTGATTTCACTCACC-09	rep4	62.6481	Between batches
B cell	CTGCTCAAGGTCACCC-27	rep10	CTTGATTTCACTCACC-09	rep4	65.0617	Between batches
B cell	CAGATCAGTTGCTCAA-24	rep10	CTTGATTTCACTCACC-09	rep4	63.2343	Between batches
B cell	GCGATCGGTGAACTAA-27	rep10	CTTGATTTCACTCACC-09	rep4	63.6493	Between batches
B cell	TTCGATTTCCTCACGT-27	rep10	CTTGATTTCACTCACC-09	rep4	63.106	Between batches
B cell	GGGTCACAGATTGGGC-21	rep8	TGAGCGCGTTAGGGAC-21	rep8	65.6125	Same batch
B cell	GGGCGTTGTTTCGGCG-18	rep6	TGAGCGCGTTAGGGAC-21	rep8	69.4017	Between batches
B cell	GTGTGATCAACGATCT-17	rep6	TGAGCGCGTTAGGGAC-21	rep8	68.9349	Between batches
B cell	CTGTATTTCCTTCTTC-14	rep5	TGAGCGCGTTAGGGAC-21	rep8	69.9711	Between batches
B cell	TCTACCGAGAAACTCA-18	rep6	TGAGCGCGTTAGGGAC-21	rep8	70.2527	Between batches
B cell	GAACTGTGTACCTATG-24	rep10	TGAGCGCGTTAGGGAC-21	rep8	67.9641	Between batches
B cell	TGTAAGCAGATGACCG-17	rep6	TGAGCGCGTTAGGGAC-21	rep8	67.1236	Between batches
B cell	TCACATTCAGCGACCT-21	rep8	TGAGCGCGTTAGGGAC-21	rep8	68.4526	Same batch
B cell	GTGACGCAGTCGCTAT-19	rep6	TGAGCGCGTTAGGGAC-21	rep8	68.0048	Between batches
B cell	ATCGCCTCAAGGTTGG-29	rep11	TGAGCGCGTTAGGGAC-21	rep8	66.8052	Between batches
B cell	ATCGTCCGTTCAAACC-40	rep13	TGAGCGCGTTAGGGAC-21	rep8	66.4524	Between batches
B cell	ACTTTCAGTGCCTTTC-24	rep10	TGAGCGCGTTAGGGAC-21	rep8	67.4043	Between batches
B cell	GGGATGAAGATAACAC-27	rep10	TGAGCGCGTTAGGGAC-21	rep8	68.0225	Between batches
B cell	GCGTGCATCCCTCAAC-04	rep2	TGAGCGCGTTAGGGAC-21	rep8	67	Between batches
B cell	ACTATCTTCCAAGAGG-08	rep4	TGAGCGCGTTAGGGAC-21	rep8	66.2866	Between batches
B cell	TCATCATCAGGATGAC-27	rep10	TGAGCGCGTTAGGGAC-21	rep8	66.2732	Between batches
B cell	TAATCTCCACACCAGC-21	rep7	TGAGCGCGTTAGGGAC-21	rep8	67.2516	Between batches
B cell	GGGTAGAAGTCTGGTT-26	rep10	TGAGCGCGTTAGGGAC-21	rep8	68.45	Between batches
B cell	AACCTTTGTGCCAAGA-30	rep11	TGAGCGCGTTAGGGAC-21	rep8	65.4476	Between batches
B cell	AGAGCCCGTGGTCTCG-21	rep7	TGAGCGCGTTAGGGAC-21	rep8	67.8207	Between batches
B cell	GCGGATCGTCTAACTG-24	rep10	TGAGCGCGTTAGGGAC-21	rep8	68.668	Between batches
B cell	TTTAGTCAGGGAGTGG-29	rep11	TGAGCGCGTTAGGGAC-21	rep8	68.7052	Between batches
B cell	CTGTGGGGTCTATGAC-19	rep6	TGAGCGCGTTAGGGAC-21	rep8	70.6464	Between batches
B cell	GGAGCAAGTCTACAGT-40	rep13	TGAGCGCGTTAGGGAC-21	rep8	66.3593	Between batches
B cell	TGTGAGTGTGCCAAGA-22	rep9	TGAGCGCGTTAGGGAC-21	rep8	65.8028	Between batches
B cell	CCTGCATGTCTGTGCG-21	rep8	TGAGCGCGTTAGGGAC-21	rep8	68.4234	Same batch
B cell	CACAGGCCAAATTGGA-08	rep4	TGAGCGCGTTAGGGAC-21	rep8	63.4623	Between batches
B cell	CAATACGGTGGCATCC-21	rep7	TGAGCGCGTTAGGGAC-21	rep8	67.4172	Between batches
B cell	AACGGGACAGTTGAAA-22	rep9	TGAGCGCGTTAGGGAC-21	rep8	69.2535	Between batches
B cell	TCTTTGAGTAGGGTAC-21	rep7	TGAGCGCGTTAGGGAC-21	rep8	67.8072	Between batches
B cell	TTAATCCTCAGTGATC-22	rep9	TGAGCGCGTTAGGGAC-21	rep8	68.912	Between batches
B cell	AGTAGTCCAGCTATTG-20	rep8	TGAGCGCGTTAGGGAC-21	rep8	67.8771	Same batch
B cell	GTTACGATCTACACAG-23	rep9	TGAGCGCGTTAGGGAC-21	rep8	68.0649	Between batches
B cell	TCATGCCGTTGTGCAT-08	rep4	TGAGCGCGTTAGGGAC-21	rep8	64.0121	Between batches
B cell	GTAATGCCAGCTTCCT-04	rep2	TGAGCGCGTTAGGGAC-21	rep8	65.7396	Between batches
B cell	TCGCTTGAGAGCATTA-26	rep10	TGAGCGCGTTAGGGAC-21	rep8	67.9867	Between batches
B cell	ATTCCCGGTTCGAAGG-22	rep9	TGAGCGCGTTAGGGAC-21	rep8	65.8315	Between batches
B cell	ACATGCATCAGGACAG-21	rep7	TGAGCGCGTTAGGGAC-21	rep8	68.7281	Between batches
B cell	ATTATCCCAACGACTT-17	rep6	TGAGCGCGTTAGGGAC-21	rep8	70.5291	Between batches
B cell	ACCCTCAGTCGACTGC-15	rep5	TGAGCGCGTTAGGGAC-21	rep8	67.9355	Between batches
B cell	ACTTCGCCACCTTCCA-21	rep7	TGAGCGCGTTAGGGAC-21	rep8	69.845	Between batches
B cell	GGTGTTATCTCAGAAC-04	rep2	TGAGCGCGTTAGGGAC-21	rep8	66.6266	Between batches
B cell	CTAGGTATCCGAGTGC-21	rep8	TGAGCGCGTTAGGGAC-21	rep8	65.0203	Same batch
B cell	TCGTAGATCCATGATG-30	rep11	TGAGCGCGTTAGGGAC-21	rep8	69.5529	Between batches
B cell	AGTCACATCCGATCTC-21	rep7	TGAGCGCGTTAGGGAC-21	rep8	66.879	Between batches
B cell	TTCGCTGCAAGAGTAT-17	rep6	TGAGCGCGTTAGGGAC-21	rep8	67.3737	Between batches
B cell	GACCAATTCCGTGGGT-26	rep10	TGAGCGCGTTAGGGAC-21	rep8	67.9657	Between batches
B cell	TTGGGTATCGGTCGGT-21	rep8	TGAGCGCGTTAGGGAC-21	rep8	67.715	Same batch
B cell	TGTCCCACAACGATCT-25	rep10	TGAGCGCGTTAGGGAC-21	rep8	69.8676	Between batches
B cell	GTGTTCCAGCCTTTCC-04	rep2	TGAGCGCGTTAGGGAC-21	rep8	68.0901	Between batches
B cell	CAAGACTGTGCATGAG-21	rep7	TGAGCGCGTTAGGGAC-21	rep8	67.0332	Between batches
B cell	CCACGTTAGGTCACTT-04	rep2	TGAGCGCGTTAGGGAC-21	rep8	70.0576	Between batches
B cell	CTCCTCCTCTCAGTCC-27	rep10	TGAGCGCGTTAGGGAC-21	rep8	68.4827	Between batches
B cell	AAACGAATCTGCGATA-28	rep11	TGAGCGCGTTAGGGAC-21	rep8	69.9139	Between batches
B cell	TATCCTATCGCGCCAA-14	rep5	TGAGCGCGTTAGGGAC-21	rep8	68.7871	Between batches
B cell	AAGTTCGAGCATTGAA-21	rep7	TGAGCGCGTTAGGGAC-21	rep8	69.0525	Between batches
B cell	TCCGATCAGTGGCAGT-21	rep7	TGAGCGCGTTAGGGAC-21	rep8	67.997	Between batches
B cell	TTTATGCTCGAGAGAC-07	rep3	TGAGCGCGTTAGGGAC-21	rep8	68.5444	Between batches
B cell	AGCCACGTCCACATAG-38	rep13	TGAGCGCGTTAGGGAC-21	rep8	69.4209	Between batches
B cell	TCCTTTCTCTACTCAT-28	rep11	TGAGCGCGTTAGGGAC-21	rep8	67.5069	Between batches
B cell	TCAATCTGTCACCACG-21	rep7	TGAGCGCGTTAGGGAC-21	rep8	71.2585	Between batches
B cell	CACAGATGTGGGCTCT-25	rep10	TGAGCGCGTTAGGGAC-21	rep8	67.4514	Between batches
B cell	ATCCTATGTGTAACGG-25	rep10	TGAGCGCGTTAGGGAC-21	rep8	68.3111	Between batches
B cell	GCCAGGTAGGATTTAG-21	rep7	TGAGCGCGTTAGGGAC-21	rep8	69.449	Between batches
B cell	TTGAGTGTCGTGTCAA-21	rep7	TGAGCGCGTTAGGGAC-21	rep8	67.8921	Between batches
B cell	AGAAGTAGTATTCCTT-39	rep13	TGAGCGCGTTAGGGAC-21	rep8	65.7796	Between batches
B cell	TTTCGATGTGAGACCA-13	rep5	TGAGCGCGTTAGGGAC-21	rep8	68.3739	Between batches
B cell	ATCCGTCCACACCTAA-20	rep8	TGAGCGCGTTAGGGAC-21	rep8	68.3076	Same batch
B cell	ATTACCTGTTCTCTAT-08	rep4	TGAGCGCGTTAGGGAC-21	rep8	66.851	Between batches
B cell	GATGATCGTATCATGC-06	rep3	TGAGCGCGTTAGGGAC-21	rep8	68.2875	Between batches
B cell	CTCGAGGTCCAGGACC-04	rep2	TGAGCGCGTTAGGGAC-21	rep8	69.6346	Between batches
B cell	TACAACGTCAAGGACG-10	rep4	TGAGCGCGTTAGGGAC-21	rep8	65.4043	Between batches
B cell	CATGCAATCACATACG-17	rep6	TGAGCGCGTTAGGGAC-21	rep8	69.6806	Between batches
B cell	TCGTAGAAGTGCTCAT-27	rep10	TGAGCGCGTTAGGGAC-21	rep8	66.0802	Between batches
B cell	CGCATAACACTCCCTA-25	rep10	TGAGCGCGTTAGGGAC-21	rep8	68.1674	Between batches
B cell	TCCGAAAAGATCGGTG-18	rep6	TGAGCGCGTTAGGGAC-21	rep8	67.1013	Between batches
B cell	GGCGTCACACCTCTAC-22	rep9	TGAGCGCGTTAGGGAC-21	rep8	67.1023	Between batches
B cell	TTTCCTCTCGGCATCG-22	rep9	TGAGCGCGTTAGGGAC-21	rep8	65.9816	Between batches
B cell	CGAGTGCTCCGCTGTT-26	rep10	TGAGCGCGTTAGGGAC-21	rep8	67.8023	Between batches
B cell	AGCGCTGGTTAGGAGC-18	rep6	TGAGCGCGTTAGGGAC-21	rep8	69.5703	Between batches
B cell	ATCCACCTCCGTGACG-25	rep10	TGAGCGCGTTAGGGAC-21	rep8	66.8722	Between batches
B cell	ATGTCTTTCGACCAAT-11	rep4	TGAGCGCGTTAGGGAC-21	rep8	68.4966	Between batches
B cell	GTACAGTGTTAAGACA-19	rep6	TGAGCGCGTTAGGGAC-21	rep8	69.8628	Between batches
B cell	TACCGGGTCTTCGACC-21	rep8	TGAGCGCGTTAGGGAC-21	rep8	69.9165	Same batch
B cell	GTCTACCCAAGACAAT-25	rep10	TGAGCGCGTTAGGGAC-21	rep8	66.2628	Between batches
B cell	TCCGAAATCTCTCTTC-21	rep8	TGAGCGCGTTAGGGAC-21	rep8	69.759	Same batch
B cell	CCGATGGGTCTGTCAA-25	rep10	TGAGCGCGTTAGGGAC-21	rep8	69.5291	Between batches
B cell	GAGAAATTCTGAGAGG-23	rep9	TGAGCGCGTTAGGGAC-21	rep8	66.9481	Between batches
B cell	TATTGGGAGGCACTAG-21	rep8	TGAGCGCGTTAGGGAC-21	rep8	68.0443	Same batch
B cell	TCTTAGTTCGTAGCTA-27	rep10	TGAGCGCGTTAGGGAC-21	rep8	67.0425	Between batches
B cell	TTCGCTGGTGAGTAAT-07	rep3	TGAGCGCGTTAGGGAC-21	rep8	67.3188	Between batches
B cell	AGACAAATCATTGGTG-19	rep6	TGAGCGCGTTAGGGAC-21	rep8	67.6221	Between batches
B cell	TCCTCTTGTTGGCCTG-04	rep2	TGAGCGCGTTAGGGAC-21	rep8	69.7441	Between batches
B cell	CCGAACGTCGGACTTA-29	rep11	TGAGCGCGTTAGGGAC-21	rep8	67.1927	Between batches
B cell	CAGATCAGTCCGAAAG-18	rep6	TGAGCGCGTTAGGGAC-21	rep8	68.3793	Between batches
B cell	ATCTTCAAGAGAGAAC-26	rep10	TGAGCGCGTTAGGGAC-21	rep8	69.1696	Between batches
B cell	AGTCTCCTCCGAAATC-44	rep14	TGAGCGCGTTAGGGAC-21	rep8	67.3833	Between batches
B cell	TTGCGTCCACGCACCA-17	rep6	TGAGCGCGTTAGGGAC-21	rep8	72.1967	Between batches
B cell	TGAGTCAGTATCGAGG-10	rep4	TGAGCGCGTTAGGGAC-21	rep8	68.8177	Between batches
B cell	CTGCCTAAGCTATCTG-21	rep7	TGAGCGCGTTAGGGAC-21	rep8	66.3901	Between batches
B cell	ACCCTCATCCCGTAAA-18	rep6	TGAGCGCGTTAGGGAC-21	rep8	71.1651	Between batches
B cell	TCAGCAAAGTGCGCTC-26	rep10	TGAGCGCGTTAGGGAC-21	rep8	67.4354	Between batches
B cell	TCAATCTAGTCGAGGT-04	rep2	TGAGCGCGTTAGGGAC-21	rep8	65.4196	Between batches
B cell	TCCGGGAGTTTCTATC-21	rep7	TGAGCGCGTTAGGGAC-21	rep8	66.4729	Between batches
B cell	CTACAGAGTTTCGTAG-27	rep10	TGAGCGCGTTAGGGAC-21	rep8	68.4664	Between batches
B cell	TGCATGAAGTCCTGCG-21	rep7	TGAGCGCGTTAGGGAC-21	rep8	66.1725	Between batches
B cell	CGTGTCTGTGTCTCCT-18	rep6	TGAGCGCGTTAGGGAC-21	rep8	70.4312	Between batches
B cell	ATCGGCGCATCCCGTT-22	rep9	TGAGCGCGTTAGGGAC-21	rep8	66.9225	Between batches
B cell	TTGACCCGTGAGTCAG-26	rep10	TGAGCGCGTTAGGGAC-21	rep8	66.2561	Between batches
B cell	AGCGATTGTTGTGCAT-16	rep6	TGAGCGCGTTAGGGAC-21	rep8	71.3496	Between batches
B cell	TGCACGGCACCCATAA-27	rep10	TGAGCGCGTTAGGGAC-21	rep8	66.6349	Between batches
B cell	ACGATGTCATCCTGTC-20	rep8	TGAGCGCGTTAGGGAC-21	rep8	68.197	Same batch
B cell	CATACCCTCTATCGGA-20	rep8	TGAGCGCGTTAGGGAC-21	rep8	65.46	Same batch
B cell	GCCAGGTAGAACCGCA-26	rep10	TGAGCGCGTTAGGGAC-21	rep8	67.6104	Between batches
B cell	GTGGAGACAATGCTCA-04	rep2	TGAGCGCGTTAGGGAC-21	rep8	67.7467	Between batches
B cell	AGACTCACACCGGTCA-01	rep1	TGAGCGCGTTAGGGAC-21	rep8	69.3609	Between batches
B cell	CTTCAATAGTTGCCTA-29	rep11	TGAGCGCGTTAGGGAC-21	rep8	67.6135	Between batches
B cell	AACCACATCACCTCGT-24	rep10	TGAGCGCGTTAGGGAC-21	rep8	67.501	Between batches
B cell	GGTAATCGTTAGAGAT-25	rep10	TGAGCGCGTTAGGGAC-21	rep8	67.0623	Between batches
B cell	AAACGAAGTAGGTTTC-17	rep6	TGAGCGCGTTAGGGAC-21	rep8	68.395	Between batches
B cell	CATCGCTTCCTTATAC-18	rep6	TGAGCGCGTTAGGGAC-21	rep8	69.7447	Between batches
B cell	CTGCATCTCGTTTACT-23	rep9	TGAGCGCGTTAGGGAC-21	rep8	67.0351	Between batches
B cell	AACTTCTGTGTGACCC-21	rep7	TGAGCGCGTTAGGGAC-21	rep8	66.609	Between batches
B cell	GAACTGTCAAAGGCTG-21	rep8	TGAGCGCGTTAGGGAC-21	rep8	66.0972	Same batch
B cell	GCTGAATGTAGCGCCT-06	rep3	TGAGCGCGTTAGGGAC-21	rep8	67.6149	Between batches
B cell	GTTGTCCAGTATGTAG-21	rep7	TGAGCGCGTTAGGGAC-21	rep8	66.3931	Between batches
B cell	CTTTCAACAGCTGAGA-19	rep6	TGAGCGCGTTAGGGAC-21	rep8	69.5584	Between batches
B cell	CTAACCCTCGACCCAG-25	rep10	TGAGCGCGTTAGGGAC-21	rep8	69.7272	Between batches
B cell	CTGCTCAAGGCGAAGG-20	rep8	TGAGCGCGTTAGGGAC-21	rep8	67.3325	Same batch
B cell	TCACAAGTCCGATAGT-04	rep2	TGAGCGCGTTAGGGAC-21	rep8	65.9592	Between batches
B cell	GGTTCTCTCAGATGCT-20	rep8	TGAGCGCGTTAGGGAC-21	rep8	67.1197	Same batch
B cell	GTGTCCTTCAACACGT-28	rep11	TGAGCGCGTTAGGGAC-21	rep8	69.501	Between batches
B cell	AGTCATGAGAATGTTG-17	rep6	TGAGCGCGTTAGGGAC-21	rep8	69.9649	Between batches
B cell	CTCCTCCTCCTCTCGA-21	rep8	TGAGCGCGTTAGGGAC-21	rep8	68.3551	Same batch
B cell	ATGGGTTCAAGACTGG-17	rep6	TGAGCGCGTTAGGGAC-21	rep8	67.4083	Between batches
B cell	CATGCCTCAATGTTGC-16	rep6	TGAGCGCGTTAGGGAC-21	rep8	66.9724	Between batches
B cell	TTGGGCGCATCCTTCG-09	rep4	TGAGCGCGTTAGGGAC-21	rep8	65.3304	Between batches
B cell	CTCAACCAGTCACTAC-37	rep13	TGAGCGCGTTAGGGAC-21	rep8	67.9184	Between batches
B cell	GAAGGGTTCTACACTT-35	rep12	TGAGCGCGTTAGGGAC-21	rep8	79.7313	Between batches
B cell	ACTACGAGTACTAAGA-21	rep7	TGAGCGCGTTAGGGAC-21	rep8	69.5271	Between batches
B cell	CAGGGCTAGCGGGTTA-21	rep8	TGAGCGCGTTAGGGAC-21	rep8	68.5003	Same batch
B cell	GTGGGAATCACTACGA-28	rep11	TGAGCGCGTTAGGGAC-21	rep8	66.7189	Between batches
B cell	ATGGGTTTCTCTTCAA-23	rep9	TGAGCGCGTTAGGGAC-21	rep8	72.7406	Between batches
B cell	GCTCAAAAGGTCATCT-21	rep7	TGAGCGCGTTAGGGAC-21	rep8	67.8564	Between batches
B cell	CTTCCGAGTCACGACC-20	rep8	TGAGCGCGTTAGGGAC-21	rep8	65.9889	Same batch
B cell	GAATAGAAGATCCCGC-09	rep4	TGAGCGCGTTAGGGAC-21	rep8	63.1836	Between batches
B cell	GACTTCCAGTAATTGG-05	rep3	TGAGCGCGTTAGGGAC-21	rep8	65.5606	Between batches
B cell	GAGAGGTAGTTAACAG-20	rep8	TGAGCGCGTTAGGGAC-21	rep8	66.4349	Same batch
B cell	GAAGGGTAGACTACGG-39	rep13	TGAGCGCGTTAGGGAC-21	rep8	65.2521	Between batches
B cell	ATATCCTCACGGTCTG-09	rep4	TGAGCGCGTTAGGGAC-21	rep8	66.9793	Between batches
B cell	ACAGGGATCGCCGTGA-06	rep3	TGAGCGCGTTAGGGAC-21	rep8	68.1616	Between batches
B cell	CAATGACTCTAGGAAA-16	rep6	TGAGCGCGTTAGGGAC-21	rep8	69.2639	Between batches
B cell	TTTAGTCCATTAGGAA-24	rep10	TGAGCGCGTTAGGGAC-21	rep8	71.6081	Between batches
B cell	TATCTTGTCTCCAAGA-14	rep5	TGAGCGCGTTAGGGAC-21	rep8	67.902	Between batches
B cell	ATTTCTGCAACCTAAC-04	rep2	TGAGCGCGTTAGGGAC-21	rep8	67.249	Between batches
B cell	TCATTCATCTTGAGCA-17	rep6	TGAGCGCGTTAGGGAC-21	rep8	69.3185	Between batches
B cell	CCACGTTCAGAAGCGT-21	rep8	TGAGCGCGTTAGGGAC-21	rep8	67.3654	Same batch
B cell	GATGGAGTCTGCACCT-22	rep9	TGAGCGCGTTAGGGAC-21	rep8	65.7707	Between batches
B cell	CCGTAGGAGAACGTGC-21	rep7	TGAGCGCGTTAGGGAC-21	rep8	69.5863	Between batches
B cell	TGATCAGCATCACGGC-26	rep10	TGAGCGCGTTAGGGAC-21	rep8	67.3918	Between batches
B cell	CAAGCTACACCTTCCA-21	rep8	TGAGCGCGTTAGGGAC-21	rep8	67.8168	Same batch
B cell	TGTTACTCACTCCGAG-23	rep9	TGAGCGCGTTAGGGAC-21	rep8	70.3829	Between batches
B cell	ATCGTCCTCCACCCTA-04	rep2	TGAGCGCGTTAGGGAC-21	rep8	63.8565	Between batches
B cell	TTGCTGCCACCGGCTA-31	rep11	TGAGCGCGTTAGGGAC-21	rep8	69.6141	Between batches
B cell	TACATTCAGACAACTA-24	rep10	TGAGCGCGTTAGGGAC-21	rep8	68.0972	Between batches
B cell	TAAGTCGCATGAGATA-25	rep10	TGAGCGCGTTAGGGAC-21	rep8	67.8075	Between batches
B cell	CTAAGTGCAACTGGTT-26	rep10	TGAGCGCGTTAGGGAC-21	rep8	68.8892	Between batches
B cell	CATCGGGGTAGCTTTG-10	rep4	TGAGCGCGTTAGGGAC-21	rep8	66.9916	Between batches
B cell	TCCGATCCATTCCTCG-21	rep7	TGAGCGCGTTAGGGAC-21	rep8	70.7787	Between batches
B cell	GACTCAAAGTCGAAAT-30	rep11	TGAGCGCGTTAGGGAC-21	rep8	69.0513	Between batches
B cell	TGAATGCGTTATAGAG-16	rep6	TGAGCGCGTTAGGGAC-21	rep8	71.5262	Between batches
B cell	CCTGTTGAGGTAGACC-21	rep7	TGAGCGCGTTAGGGAC-21	rep8	68.1905	Between batches
B cell	CCTCATGGTCCACTTC-21	rep8	TGAGCGCGTTAGGGAC-21	rep8	66.2959	Same batch
B cell	GGATGTTCAGCGAGTA-10	rep4	TGAGCGCGTTAGGGAC-21	rep8	66.2146	Between batches
B cell	CACCGTTTCCGGTTCT-09	rep4	TGAGCGCGTTAGGGAC-21	rep8	69.6716	Between batches
B cell	ATTTCTGGTAAGATTG-30	rep11	TGAGCGCGTTAGGGAC-21	rep8	63.6196	Between batches
B cell	TGACTCCGTACTCCCT-21	rep8	TGAGCGCGTTAGGGAC-21	rep8	68.6087	Same batch
B cell	TCTCACGCAAATCAAG-27	rep10	TGAGCGCGTTAGGGAC-21	rep8	69.2174	Between batches
B cell	TTACCGCCACACAGAG-26	rep10	TGAGCGCGTTAGGGAC-21	rep8	67.5099	Between batches
B cell	TAACGACAGGGTAATT-17	rep6	TGAGCGCGTTAGGGAC-21	rep8	69.5894	Between batches
B cell	CATACAGCAGCTTTGA-27	rep10	TGAGCGCGTTAGGGAC-21	rep8	68.1168	Between batches
B cell	GAGTGAGTCGCCAGTG-23	rep9	TGAGCGCGTTAGGGAC-21	rep8	63.8587	Between batches
B cell	TGCGGGTAGTCTTGGT-21	rep8	TGAGCGCGTTAGGGAC-21	rep8	66.8417	Same batch
B cell	TCCATGCAGTGCAGCA-27	rep10	TGAGCGCGTTAGGGAC-21	rep8	66.3947	Between batches
B cell	TCGGGTGAGTGTACAA-21	rep8	TGAGCGCGTTAGGGAC-21	rep8	67.2728	Same batch
B cell	GAGCCTGCACCAAAGG-21	rep7	TGAGCGCGTTAGGGAC-21	rep8	67.0533	Between batches
B cell	GACCCAGAGACAGCGT-20	rep8	TGAGCGCGTTAGGGAC-21	rep8	66.8878	Same batch
B cell	CTCAACCTCCTCATAT-09	rep4	TGAGCGCGTTAGGGAC-21	rep8	68.082	Between batches
B cell	TTGCGTCTCCATCTGC-25	rep10	TGAGCGCGTTAGGGAC-21	rep8	66.3467	Between batches
B cell	GTAGTACGTACAGAGC-04	rep2	TGAGCGCGTTAGGGAC-21	rep8	67.0916	Between batches
B cell	GTTTACTCATCGCTCT-22	rep9	TGAGCGCGTTAGGGAC-21	rep8	65.703	Between batches
B cell	TCCTCTTCATCCTAAG-18	rep6	TGAGCGCGTTAGGGAC-21	rep8	66.9473	Between batches
B cell	CATCGCTGTTGCACGC-21	rep7	TGAGCGCGTTAGGGAC-21	rep8	68.971	Between batches
B cell	TCAAGTGAGTCATGCT-28	rep11	TGAGCGCGTTAGGGAC-21	rep8	66.3578	Between batches
B cell	GGAATGGGTCGCCACA-28	rep11	TGAGCGCGTTAGGGAC-21	rep8	66.8008	Between batches
B cell	TGGGAAGAGGTGCAGT-18	rep6	TGAGCGCGTTAGGGAC-21	rep8	66.425	Between batches
B cell	CTGAGGCGTGTTTCTT-21	rep8	TGAGCGCGTTAGGGAC-21	rep8	66.6679	Same batch
B cell	GGATGTTCACAAGGTG-08	rep4	TGAGCGCGTTAGGGAC-21	rep8	65.6783	Between batches
B cell	CCCTCTCCAGAGTCTT-26	rep10	TGAGCGCGTTAGGGAC-21	rep8	65.5585	Between batches
B cell	GGGAGTAAGCCTCTCT-21	rep7	TGAGCGCGTTAGGGAC-21	rep8	68.0677	Between batches
B cell	AAGTCGTCAACTACGT-29	rep11	TGAGCGCGTTAGGGAC-21	rep8	62.6519	Between batches
B cell	ATACCGATCGAGAATA-23	rep9	TGAGCGCGTTAGGGAC-21	rep8	70.2933	Between batches
B cell	TGGAACTTCTGCGGCA-19	rep6	TGAGCGCGTTAGGGAC-21	rep8	67.6351	Between batches
B cell	CCTCATGGTCCCTCAT-20	rep8	TGAGCGCGTTAGGGAC-21	rep8	69.1138	Same batch
B cell	TGAGGGAGTATTCCGA-05	rep3	TGAGCGCGTTAGGGAC-21	rep8	61.7244	Between batches
B cell	GTTACCCGTGATTGGG-28	rep11	TGAGCGCGTTAGGGAC-21	rep8	66.9646	Between batches
B cell	GTAGGTTAGCCTTGAT-21	rep7	TGAGCGCGTTAGGGAC-21	rep8	62.1766	Between batches
B cell	GATCATGCAGCTTCGG-13	rep5	TGAGCGCGTTAGGGAC-21	rep8	66.134	Between batches
B cell	CTGCGAGTCTCCGTGT-28	rep11	TGAGCGCGTTAGGGAC-21	rep8	67.6061	Between batches
B cell	TAGGTTGTCCCATAAG-26	rep10	TGAGCGCGTTAGGGAC-21	rep8	69.6744	Between batches
B cell	GACCCAGGTCTCCCTA-21	rep7	TGAGCGCGTTAGGGAC-21	rep8	67.4525	Between batches
B cell	GGGATGATCGACCAAT-26	rep10	TGAGCGCGTTAGGGAC-21	rep8	65.6554	Between batches
B cell	CATGCCTGTTCTCCTG-27	rep10	TGAGCGCGTTAGGGAC-21	rep8	67.0969	Between batches
B cell	CTGTACCTCAATCGGT-25	rep10	TGAGCGCGTTAGGGAC-21	rep8	67.2053	Between batches
B cell	AACGTCAGTGTTTCTT-17	rep6	TGAGCGCGTTAGGGAC-21	rep8	70.5119	Between batches
B cell	GTTTGGATCTAGTTCT-21	rep7	TGAGCGCGTTAGGGAC-21	rep8	67.2635	Between batches
B cell	TAGCACAAGATTGTGA-32	rep12	TGAGCGCGTTAGGGAC-21	rep8	69.1488	Between batches
B cell	TTTACTGGTCCTTTGC-05	rep3	TGAGCGCGTTAGGGAC-21	rep8	67.6758	Between batches
B cell	CACTAAGTCTCGTGGG-22	rep9	TGAGCGCGTTAGGGAC-21	rep8	64.5929	Between batches
B cell	TCCTTTCCATTCTTCA-22	rep9	TGAGCGCGTTAGGGAC-21	rep8	72.4158	Between batches
B cell	ATCGGATAGTTAACAG-04	rep2	TGAGCGCGTTAGGGAC-21	rep8	67.002	Between batches
B cell	CCCTCTCAGATTTGCC-26	rep10	TGAGCGCGTTAGGGAC-21	rep8	69.3033	Between batches
B cell	CCTAACCGTGATACCT-18	rep6	TGAGCGCGTTAGGGAC-21	rep8	68.0182	Between batches
B cell	CATTCATAGGATATAC-05	rep3	TGAGCGCGTTAGGGAC-21	rep8	66.0817	Between batches
B cell	TATACCTCACTCCGGA-30	rep11	TGAGCGCGTTAGGGAC-21	rep8	69.6697	Between batches
B cell	GACGCTGTCGGCATAT-04	rep2	TGAGCGCGTTAGGGAC-21	rep8	65.921	Between batches
B cell	AGAACCTTCACTCACC-21	rep8	TGAGCGCGTTAGGGAC-21	rep8	71.9558	Same batch
B cell	ATCAGGTGTCTAGATC-27	rep10	TGAGCGCGTTAGGGAC-21	rep8	69.0341	Between batches
B cell	ATGCGATGTCGAACGA-27	rep10	TGAGCGCGTTAGGGAC-21	rep8	67.3333	Between batches
B cell	GTGGAAGTCATACGAC-27	rep10	TGAGCGCGTTAGGGAC-21	rep8	65.2386	Between batches
B cell	CTGTACCAGTGCCGAA-04	rep2	TGAGCGCGTTAGGGAC-21	rep8	65.9208	Between batches
B cell	TACCTGCGTATCGTGT-22	rep9	TGAGCGCGTTAGGGAC-21	rep8	67.9601	Between batches
B cell	CTAGACACAGCCGTTG-04	rep2	TGAGCGCGTTAGGGAC-21	rep8	69.2441	Between batches
B cell	TTCCACGGTAGTGGCA-28	rep11	TGAGCGCGTTAGGGAC-21	rep8	67.5152	Between batches
B cell	CATACAGGTTAGGCCC-11	rep4	TGAGCGCGTTAGGGAC-21	rep8	65.3259	Between batches
B cell	CTCAACCCAGTCGAGA-26	rep10	TGAGCGCGTTAGGGAC-21	rep8	67.7838	Between batches
B cell	CTCTGGTGTTGCAACT-23	rep9	TGAGCGCGTTAGGGAC-21	rep8	69.5105	Between batches
B cell	AATGAAGGTTAACCTG-18	rep6	TGAGCGCGTTAGGGAC-21	rep8	69.6933	Between batches
B cell	TCGGGACTCGTTCGCT-19	rep6	TGAGCGCGTTAGGGAC-21	rep8	68.5089	Between batches
B cell	CTCCATGGTAAGATCA-25	rep10	TGAGCGCGTTAGGGAC-21	rep8	67.9742	Between batches
B cell	GGGCTACAGAACTCCT-17	rep6	TGAGCGCGTTAGGGAC-21	rep8	69.2297	Between batches
B cell	AGTGATCAGGTCGTGA-07	rep3	TGAGCGCGTTAGGGAC-21	rep8	65.5482	Between batches
B cell	ATGCCTCTCTGCATGA-26	rep10	TGAGCGCGTTAGGGAC-21	rep8	68.9195	Between batches
B cell	GGTGAAGTCGACCAAT-18	rep6	TGAGCGCGTTAGGGAC-21	rep8	68.5464	Between batches
B cell	GCGTGCAAGTTCATGC-28	rep11	TGAGCGCGTTAGGGAC-21	rep8	66.8831	Between batches
B cell	AGGGTGAGTCTGCAAT-17	rep6	TGAGCGCGTTAGGGAC-21	rep8	70.2399	Between batches
B cell	CTTAGGAGTGACACAG-04	rep2	TGAGCGCGTTAGGGAC-21	rep8	64.9692	Between batches
B cell	CTCAAGACAATCTAGC-21	rep7	TGAGCGCGTTAGGGAC-21	rep8	67.359	Between batches
B cell	CATGGATGTCTTGAAC-26	rep10	TGAGCGCGTTAGGGAC-21	rep8	66.4613	Between batches
B cell	GGGCCATTCTGGGAGA-29	rep11	TGAGCGCGTTAGGGAC-21	rep8	67.1726	Between batches
B cell	ATGAGTCCAACCGGAA-16	rep6	TGAGCGCGTTAGGGAC-21	rep8	69.6387	Between batches
B cell	ATCGGCGCATCGCTGG-08	rep4	TGAGCGCGTTAGGGAC-21	rep8	62.3236	Between batches
B cell	GCCAGCAGTCTGTGAT-26	rep10	TGAGCGCGTTAGGGAC-21	rep8	66.8479	Between batches
B cell	ACATGCAAGTTTCGAC-42	rep14	TGAGCGCGTTAGGGAC-21	rep8	69.64	Between batches
B cell	TGCGGCAGTTTGAACC-15	rep5	TGAGCGCGTTAGGGAC-21	rep8	66.5203	Between batches
B cell	TTTACGTTCGATACGT-19	rep6	TGAGCGCGTTAGGGAC-21	rep8	69.0671	Between batches
B cell	TCCAGAAAGGATCATA-23	rep9	TGAGCGCGTTAGGGAC-21	rep8	67.3553	Between batches
B cell	CCACCATAGCCAAGGT-27	rep10	TGAGCGCGTTAGGGAC-21	rep8	67.6549	Between batches
B cell	CAGGTATAGTAGGGTC-23	rep9	TGAGCGCGTTAGGGAC-21	rep8	65.8006	Between batches
B cell	CTAACCCAGCAGCAGT-21	rep7	TGAGCGCGTTAGGGAC-21	rep8	69.0469	Between batches
B cell	ATTCCATGTCACAGAG-15	rep5	TGAGCGCGTTAGGGAC-21	rep8	69.391	Between batches
B cell	CTCCTTTCAGTTTCAG-20	rep8	TGAGCGCGTTAGGGAC-21	rep8	73.8953	Same batch
B cell	CTTTCGGAGACGCCCT-20	rep8	TGAGCGCGTTAGGGAC-21	rep8	69.2575	Same batch
B cell	GGGCGTTTCAACTTTC-28	rep11	TGAGCGCGTTAGGGAC-21	rep8	67.715	Between batches
B cell	TTCTTCCGTCACCTTC-26	rep10	TGAGCGCGTTAGGGAC-21	rep8	67.4281	Between batches
B cell	TGCTTGCCACCTGCGA-21	rep7	TGAGCGCGTTAGGGAC-21	rep8	70.4543	Between batches
B cell	GCCCAGAAGTCAGCGA-08	rep4	TGAGCGCGTTAGGGAC-21	rep8	67.8627	Between batches
B cell	CTGCATCTCGTTCTCG-37	rep13	TGAGCGCGTTAGGGAC-21	rep8	69.7006	Between batches
B cell	TCGTCCATCTGCGGGT-27	rep10	TGAGCGCGTTAGGGAC-21	rep8	69.8353	Between batches
B cell	CACGTGGTCGACCTAA-38	rep13	TGAGCGCGTTAGGGAC-21	rep8	64.0583	Between batches
B cell	CTCCAACAGGAACATT-21	rep7	TGAGCGCGTTAGGGAC-21	rep8	67.7825	Between batches
B cell	TTCGATTCATGAGAAT-14	rep5	TGAGCGCGTTAGGGAC-21	rep8	69.4328	Between batches
B cell	CTCCCTCTCTCATAGG-16	rep6	TGAGCGCGTTAGGGAC-21	rep8	70.9945	Between batches
B cell	GATCCCTGTTTGAACC-21	rep7	TGAGCGCGTTAGGGAC-21	rep8	67.4315	Between batches
B cell	CAACCAAAGGAAACGA-42	rep14	TGAGCGCGTTAGGGAC-21	rep8	68.7597	Between batches
B cell	AATGGAAAGTATAGGT-17	rep6	TGAGCGCGTTAGGGAC-21	rep8	69.2284	Between batches
B cell	TGCTGAATCGCATAGT-21	rep7	TGAGCGCGTTAGGGAC-21	rep8	71.3221	Between batches
B cell	AAGGTAAGTGTCCGTG-26	rep10	TGAGCGCGTTAGGGAC-21	rep8	68.4378	Between batches
B cell	TCTGCCACAACACTAC-13	rep5	TGAGCGCGTTAGGGAC-21	rep8	68.25	Between batches
B cell	GATGAGGTCATCGTAG-06	rep3	TGAGCGCGTTAGGGAC-21	rep8	67.5706	Between batches
B cell	CGAGGCTCAGCAGATG-26	rep10	TGAGCGCGTTAGGGAC-21	rep8	68.1419	Between batches
B cell	CAGCCAGTCTCGACGG-21	rep7	TGAGCGCGTTAGGGAC-21	rep8	70.5916	Between batches
B cell	CTCAGTCGTATCGCAT-19	rep6	TGAGCGCGTTAGGGAC-21	rep8	71.4744	Between batches
B cell	CGTAATGGTAGCGCCT-14	rep5	TGAGCGCGTTAGGGAC-21	rep8	68.4494	Between batches
B cell	ATCACTTGTCCATACA-14	rep5	TGAGCGCGTTAGGGAC-21	rep8	69.0075	Between batches
B cell	GCATTAGTCGGCTATA-21	rep7	TGAGCGCGTTAGGGAC-21	rep8	67.052	Between batches
B cell	TCAATTCTCTGAATGC-21	rep7	TGAGCGCGTTAGGGAC-21	rep8	67.3879	Between batches
B cell	CTGTATTCACCGTGAC-21	rep8	TGAGCGCGTTAGGGAC-21	rep8	68.382	Same batch
B cell	GACCAATAGTCCTGCG-13	rep5	TGAGCGCGTTAGGGAC-21	rep8	67.2984	Between batches
B cell	GGGACCTAGCGAAACC-27	rep10	TGAGCGCGTTAGGGAC-21	rep8	68.4642	Between batches
B cell	ATGCATGAGTCGCCCA-43	rep14	TGAGCGCGTTAGGGAC-21	rep8	66.2441	Between batches
B cell	CAGCAATAGCGTATGG-18	rep6	TGAGCGCGTTAGGGAC-21	rep8	68.1636	Between batches
B cell	CTGCTCAAGGTCACCC-27	rep10	TGAGCGCGTTAGGGAC-21	rep8	68.9645	Between batches
B cell	CAGATCAGTTGCTCAA-24	rep10	TGAGCGCGTTAGGGAC-21	rep8	67.6286	Between batches
B cell	GCGATCGGTGAACTAA-27	rep10	TGAGCGCGTTAGGGAC-21	rep8	67.3858	Between batches
B cell	TTCGATTTCCTCACGT-27	rep10	TGAGCGCGTTAGGGAC-21	rep8	67.5494	Between batches
B cell	GGGCGTTGTTTCGGCG-18	rep6	GGGTCACAGATTGGGC-21	rep8	64.6547	Between batches
B cell	GTGTGATCAACGATCT-17	rep6	GGGTCACAGATTGGGC-21	rep8	65.899	Between batches
B cell	CTGTATTTCCTTCTTC-14	rep5	GGGTCACAGATTGGGC-21	rep8	66.1194	Between batches
B cell	TCTACCGAGAAACTCA-18	rep6	GGGTCACAGATTGGGC-21	rep8	66.2934	Between batches
B cell	GAACTGTGTACCTATG-24	rep10	GGGTCACAGATTGGGC-21	rep8	63.705	Between batches
B cell	TGTAAGCAGATGACCG-17	rep6	GGGTCACAGATTGGGC-21	rep8	62.3431	Between batches
B cell	TCACATTCAGCGACCT-21	rep8	GGGTCACAGATTGGGC-21	rep8	64.6213	Same batch
B cell	GTGACGCAGTCGCTAT-19	rep6	GGGTCACAGATTGGGC-21	rep8	64.0403	Between batches
B cell	ATCGCCTCAAGGTTGG-29	rep11	GGGTCACAGATTGGGC-21	rep8	62.5276	Between batches
B cell	ATCGTCCGTTCAAACC-40	rep13	GGGTCACAGATTGGGC-21	rep8	61.8739	Between batches
B cell	ACTTTCAGTGCCTTTC-24	rep10	GGGTCACAGATTGGGC-21	rep8	62.3937	Between batches
B cell	GGGATGAAGATAACAC-27	rep10	GGGTCACAGATTGGGC-21	rep8	62.5318	Between batches
B cell	GCGTGCATCCCTCAAC-04	rep2	GGGTCACAGATTGGGC-21	rep8	62.3478	Between batches
B cell	ACTATCTTCCAAGAGG-08	rep4	GGGTCACAGATTGGGC-21	rep8	61.2694	Between batches
B cell	TCATCATCAGGATGAC-27	rep10	GGGTCACAGATTGGGC-21	rep8	61.8779	Between batches
B cell	TAATCTCCACACCAGC-21	rep7	GGGTCACAGATTGGGC-21	rep8	63.8826	Between batches
B cell	GGGTAGAAGTCTGGTT-26	rep10	GGGTCACAGATTGGGC-21	rep8	66.2919	Between batches
B cell	AACCTTTGTGCCAAGA-30	rep11	GGGTCACAGATTGGGC-21	rep8	60.9765	Between batches
B cell	AGAGCCCGTGGTCTCG-21	rep7	GGGTCACAGATTGGGC-21	rep8	63.0582	Between batches
B cell	GCGGATCGTCTAACTG-24	rep10	GGGTCACAGATTGGGC-21	rep8	64.4586	Between batches
B cell	TTTAGTCAGGGAGTGG-29	rep11	GGGTCACAGATTGGGC-21	rep8	63.4222	Between batches
B cell	CTGTGGGGTCTATGAC-19	rep6	GGGTCACAGATTGGGC-21	rep8	66.0122	Between batches
B cell	GGAGCAAGTCTACAGT-40	rep13	GGGTCACAGATTGGGC-21	rep8	61.2651	Between batches
B cell	TGTGAGTGTGCCAAGA-22	rep9	GGGTCACAGATTGGGC-21	rep8	60.2658	Between batches
B cell	CCTGCATGTCTGTGCG-21	rep8	GGGTCACAGATTGGGC-21	rep8	64.3676	Same batch
B cell	CACAGGCCAAATTGGA-08	rep4	GGGTCACAGATTGGGC-21	rep8	59.3814	Between batches
B cell	CAATACGGTGGCATCC-21	rep7	GGGTCACAGATTGGGC-21	rep8	64.3635	Between batches
B cell	AACGGGACAGTTGAAA-22	rep9	GGGTCACAGATTGGGC-21	rep8	63.4169	Between batches
B cell	TCTTTGAGTAGGGTAC-21	rep7	GGGTCACAGATTGGGC-21	rep8	62.893	Between batches
B cell	TTAATCCTCAGTGATC-22	rep9	GGGTCACAGATTGGGC-21	rep8	64.1444	Between batches
B cell	AGTAGTCCAGCTATTG-20	rep8	GGGTCACAGATTGGGC-21	rep8	63.914	Same batch
B cell	GTTACGATCTACACAG-23	rep9	GGGTCACAGATTGGGC-21	rep8	65.2186	Between batches
B cell	TCATGCCGTTGTGCAT-08	rep4	GGGTCACAGATTGGGC-21	rep8	60.5124	Between batches
B cell	GTAATGCCAGCTTCCT-04	rep2	GGGTCACAGATTGGGC-21	rep8	61.3346	Between batches
B cell	TCGCTTGAGAGCATTA-26	rep10	GGGTCACAGATTGGGC-21	rep8	63.9989	Between batches
B cell	ATTCCCGGTTCGAAGG-22	rep9	GGGTCACAGATTGGGC-21	rep8	60.9362	Between batches
B cell	ACATGCATCAGGACAG-21	rep7	GGGTCACAGATTGGGC-21	rep8	64.1098	Between batches
B cell	ATTATCCCAACGACTT-17	rep6	GGGTCACAGATTGGGC-21	rep8	65.0884	Between batches
B cell	ACCCTCAGTCGACTGC-15	rep5	GGGTCACAGATTGGGC-21	rep8	64.151	Between batches
B cell	ACTTCGCCACCTTCCA-21	rep7	GGGTCACAGATTGGGC-21	rep8	66.2831	Between batches
B cell	GGTGTTATCTCAGAAC-04	rep2	GGGTCACAGATTGGGC-21	rep8	61.8298	Between batches
B cell	CTAGGTATCCGAGTGC-21	rep8	GGGTCACAGATTGGGC-21	rep8	59.3072	Same batch
B cell	TCGTAGATCCATGATG-30	rep11	GGGTCACAGATTGGGC-21	rep8	65.2068	Between batches
B cell	AGTCACATCCGATCTC-21	rep7	GGGTCACAGATTGGGC-21	rep8	62.6316	Between batches
B cell	TTCGCTGCAAGAGTAT-17	rep6	GGGTCACAGATTGGGC-21	rep8	62.7154	Between batches
B cell	GACCAATTCCGTGGGT-26	rep10	GGGTCACAGATTGGGC-21	rep8	63.9139	Between batches
B cell	TTGGGTATCGGTCGGT-21	rep8	GGGTCACAGATTGGGC-21	rep8	64.1258	Same batch
B cell	TGTCCCACAACGATCT-25	rep10	GGGTCACAGATTGGGC-21	rep8	66.6345	Between batches
B cell	GTGTTCCAGCCTTTCC-04	rep2	GGGTCACAGATTGGGC-21	rep8	63.5586	Between batches
B cell	CAAGACTGTGCATGAG-21	rep7	GGGTCACAGATTGGGC-21	rep8	62.521	Between batches
B cell	CCACGTTAGGTCACTT-04	rep2	GGGTCACAGATTGGGC-21	rep8	65.9406	Between batches
B cell	CTCCTCCTCTCAGTCC-27	rep10	GGGTCACAGATTGGGC-21	rep8	64.0352	Between batches
B cell	AAACGAATCTGCGATA-28	rep11	GGGTCACAGATTGGGC-21	rep8	65.2075	Between batches
B cell	TATCCTATCGCGCCAA-14	rep5	GGGTCACAGATTGGGC-21	rep8	63.5797	Between batches
B cell	AAGTTCGAGCATTGAA-21	rep7	GGGTCACAGATTGGGC-21	rep8	64.7684	Between batches
B cell	TCCGATCAGTGGCAGT-21	rep7	GGGTCACAGATTGGGC-21	rep8	62.9964	Between batches
B cell	TTTATGCTCGAGAGAC-07	rep3	GGGTCACAGATTGGGC-21	rep8	64.829	Between batches
B cell	AGCCACGTCCACATAG-38	rep13	GGGTCACAGATTGGGC-21	rep8	65.3393	Between batches
B cell	TCCTTTCTCTACTCAT-28	rep11	GGGTCACAGATTGGGC-21	rep8	64.0662	Between batches
B cell	TCAATCTGTCACCACG-21	rep7	GGGTCACAGATTGGGC-21	rep8	67.353	Between batches
B cell	CACAGATGTGGGCTCT-25	rep10	GGGTCACAGATTGGGC-21	rep8	62.9409	Between batches
B cell	ATCCTATGTGTAACGG-25	rep10	GGGTCACAGATTGGGC-21	rep8	63.8821	Between batches
B cell	GCCAGGTAGGATTTAG-21	rep7	GGGTCACAGATTGGGC-21	rep8	64.8091	Between batches
B cell	TTGAGTGTCGTGTCAA-21	rep7	GGGTCACAGATTGGGC-21	rep8	63.4677	Between batches
B cell	AGAAGTAGTATTCCTT-39	rep13	GGGTCACAGATTGGGC-21	rep8	60.9758	Between batches
B cell	TTTCGATGTGAGACCA-13	rep5	GGGTCACAGATTGGGC-21	rep8	64.2548	Between batches
B cell	ATCCGTCCACACCTAA-20	rep8	GGGTCACAGATTGGGC-21	rep8	64.0599	Same batch
B cell	ATTACCTGTTCTCTAT-08	rep4	GGGTCACAGATTGGGC-21	rep8	61.7058	Between batches
B cell	GATGATCGTATCATGC-06	rep3	GGGTCACAGATTGGGC-21	rep8	63.8704	Between batches
B cell	CTCGAGGTCCAGGACC-04	rep2	GGGTCACAGATTGGGC-21	rep8	65.098	Between batches
B cell	TACAACGTCAAGGACG-10	rep4	GGGTCACAGATTGGGC-21	rep8	60.4298	Between batches
B cell	CATGCAATCACATACG-17	rep6	GGGTCACAGATTGGGC-21	rep8	66.6551	Between batches
B cell	TCGTAGAAGTGCTCAT-27	rep10	GGGTCACAGATTGGGC-21	rep8	61.2119	Between batches
B cell	CGCATAACACTCCCTA-25	rep10	GGGTCACAGATTGGGC-21	rep8	62.7288	Between batches
B cell	TCCGAAAAGATCGGTG-18	rep6	GGGTCACAGATTGGGC-21	rep8	63.0963	Between batches
B cell	GGCGTCACACCTCTAC-22	rep9	GGGTCACAGATTGGGC-21	rep8	61.9224	Between batches
B cell	TTTCCTCTCGGCATCG-22	rep9	GGGTCACAGATTGGGC-21	rep8	60.9063	Between batches
B cell	CGAGTGCTCCGCTGTT-26	rep10	GGGTCACAGATTGGGC-21	rep8	64.1888	Between batches
B cell	AGCGCTGGTTAGGAGC-18	rep6	GGGTCACAGATTGGGC-21	rep8	65.0098	Between batches
B cell	ATCCACCTCCGTGACG-25	rep10	GGGTCACAGATTGGGC-21	rep8	63.0041	Between batches
B cell	ATGTCTTTCGACCAAT-11	rep4	GGGTCACAGATTGGGC-21	rep8	64.2947	Between batches
B cell	GTACAGTGTTAAGACA-19	rep6	GGGTCACAGATTGGGC-21	rep8	65.3349	Between batches
B cell	TACCGGGTCTTCGACC-21	rep8	GGGTCACAGATTGGGC-21	rep8	65.8767	Same batch
B cell	GTCTACCCAAGACAAT-25	rep10	GGGTCACAGATTGGGC-21	rep8	60.2718	Between batches
B cell	TCCGAAATCTCTCTTC-21	rep8	GGGTCACAGATTGGGC-21	rep8	65.9419	Same batch
B cell	CCGATGGGTCTGTCAA-25	rep10	GGGTCACAGATTGGGC-21	rep8	65.1778	Between batches
B cell	GAGAAATTCTGAGAGG-23	rep9	GGGTCACAGATTGGGC-21	rep8	61.9973	Between batches
B cell	TATTGGGAGGCACTAG-21	rep8	GGGTCACAGATTGGGC-21	rep8	63.9334	Same batch
B cell	TCTTAGTTCGTAGCTA-27	rep10	GGGTCACAGATTGGGC-21	rep8	63.3562	Between batches
B cell	TTCGCTGGTGAGTAAT-07	rep3	GGGTCACAGATTGGGC-21	rep8	64.0909	Between batches
B cell	AGACAAATCATTGGTG-19	rep6	GGGTCACAGATTGGGC-21	rep8	65.2528	Between batches
B cell	TCCTCTTGTTGGCCTG-04	rep2	GGGTCACAGATTGGGC-21	rep8	65.6416	Between batches
B cell	CCGAACGTCGGACTTA-29	rep11	GGGTCACAGATTGGGC-21	rep8	62.4995	Between batches
B cell	CAGATCAGTCCGAAAG-18	rep6	GGGTCACAGATTGGGC-21	rep8	64.1195	Between batches
B cell	ATCTTCAAGAGAGAAC-26	rep10	GGGTCACAGATTGGGC-21	rep8	64.757	Between batches
B cell	AGTCTCCTCCGAAATC-44	rep14	GGGTCACAGATTGGGC-21	rep8	63.0579	Between batches
B cell	TTGCGTCCACGCACCA-17	rep6	GGGTCACAGATTGGGC-21	rep8	68.7623	Between batches
B cell	TGAGTCAGTATCGAGG-10	rep4	GGGTCACAGATTGGGC-21	rep8	64.636	Between batches
B cell	CTGCCTAAGCTATCTG-21	rep7	GGGTCACAGATTGGGC-21	rep8	61.6395	Between batches
B cell	ACCCTCATCCCGTAAA-18	rep6	GGGTCACAGATTGGGC-21	rep8	68.0075	Between batches
B cell	TCAGCAAAGTGCGCTC-26	rep10	GGGTCACAGATTGGGC-21	rep8	62.6372	Between batches
B cell	TCAATCTAGTCGAGGT-04	rep2	GGGTCACAGATTGGGC-21	rep8	61.4798	Between batches
B cell	TCCGGGAGTTTCTATC-21	rep7	GGGTCACAGATTGGGC-21	rep8	63.4369	Between batches
B cell	CTACAGAGTTTCGTAG-27	rep10	GGGTCACAGATTGGGC-21	rep8	65.3337	Between batches
B cell	TGCATGAAGTCCTGCG-21	rep7	GGGTCACAGATTGGGC-21	rep8	61.3524	Between batches
B cell	CGTGTCTGTGTCTCCT-18	rep6	GGGTCACAGATTGGGC-21	rep8	65.5878	Between batches
B cell	ATCGGCGCATCCCGTT-22	rep9	GGGTCACAGATTGGGC-21	rep8	62.2787	Between batches
B cell	TTGACCCGTGAGTCAG-26	rep10	GGGTCACAGATTGGGC-21	rep8	61.6073	Between batches
B cell	AGCGATTGTTGTGCAT-16	rep6	GGGTCACAGATTGGGC-21	rep8	65.6765	Between batches
B cell	TGCACGGCACCCATAA-27	rep10	GGGTCACAGATTGGGC-21	rep8	62.7577	Between batches
B cell	ACGATGTCATCCTGTC-20	rep8	GGGTCACAGATTGGGC-21	rep8	64.6941	Same batch
B cell	CATACCCTCTATCGGA-20	rep8	GGGTCACAGATTGGGC-21	rep8	61.5286	Same batch
B cell	GCCAGGTAGAACCGCA-26	rep10	GGGTCACAGATTGGGC-21	rep8	64.6679	Between batches
B cell	GTGGAGACAATGCTCA-04	rep2	GGGTCACAGATTGGGC-21	rep8	63.1326	Between batches
B cell	AGACTCACACCGGTCA-01	rep1	GGGTCACAGATTGGGC-21	rep8	64.876	Between batches
B cell	CTTCAATAGTTGCCTA-29	rep11	GGGTCACAGATTGGGC-21	rep8	62.2711	Between batches
B cell	AACCACATCACCTCGT-24	rep10	GGGTCACAGATTGGGC-21	rep8	63.4577	Between batches
B cell	GGTAATCGTTAGAGAT-25	rep10	GGGTCACAGATTGGGC-21	rep8	62.113	Between batches
B cell	AAACGAAGTAGGTTTC-17	rep6	GGGTCACAGATTGGGC-21	rep8	64.0315	Between batches
B cell	CATCGCTTCCTTATAC-18	rep6	GGGTCACAGATTGGGC-21	rep8	65.454	Between batches
B cell	CTGCATCTCGTTTACT-23	rep9	GGGTCACAGATTGGGC-21	rep8	62.864	Between batches
B cell	AACTTCTGTGTGACCC-21	rep7	GGGTCACAGATTGGGC-21	rep8	61.5479	Between batches
B cell	GAACTGTCAAAGGCTG-21	rep8	GGGTCACAGATTGGGC-21	rep8	62.8983	Same batch
B cell	GCTGAATGTAGCGCCT-06	rep3	GGGTCACAGATTGGGC-21	rep8	63.8211	Between batches
B cell	GTTGTCCAGTATGTAG-21	rep7	GGGTCACAGATTGGGC-21	rep8	64.0735	Between batches
B cell	CTTTCAACAGCTGAGA-19	rep6	GGGTCACAGATTGGGC-21	rep8	66.2724	Between batches
B cell	CTAACCCTCGACCCAG-25	rep10	GGGTCACAGATTGGGC-21	rep8	66.0762	Between batches
B cell	CTGCTCAAGGCGAAGG-20	rep8	GGGTCACAGATTGGGC-21	rep8	64.0295	Same batch
B cell	TCACAAGTCCGATAGT-04	rep2	GGGTCACAGATTGGGC-21	rep8	61.5793	Between batches
B cell	GGTTCTCTCAGATGCT-20	rep8	GGGTCACAGATTGGGC-21	rep8	61.7702	Same batch
B cell	GTGTCCTTCAACACGT-28	rep11	GGGTCACAGATTGGGC-21	rep8	64.6107	Between batches
B cell	AGTCATGAGAATGTTG-17	rep6	GGGTCACAGATTGGGC-21	rep8	64.8625	Between batches
B cell	CTCCTCCTCCTCTCGA-21	rep8	GGGTCACAGATTGGGC-21	rep8	64.1901	Same batch
B cell	ATGGGTTCAAGACTGG-17	rep6	GGGTCACAGATTGGGC-21	rep8	62.3378	Between batches
B cell	CATGCCTCAATGTTGC-16	rep6	GGGTCACAGATTGGGC-21	rep8	64.0162	Between batches
B cell	TTGGGCGCATCCTTCG-09	rep4	GGGTCACAGATTGGGC-21	rep8	60.2537	Between batches
B cell	CTCAACCAGTCACTAC-37	rep13	GGGTCACAGATTGGGC-21	rep8	64.6384	Between batches
B cell	GAAGGGTTCTACACTT-35	rep12	GGGTCACAGATTGGGC-21	rep8	75.5163	Between batches
B cell	ACTACGAGTACTAAGA-21	rep7	GGGTCACAGATTGGGC-21	rep8	65.2379	Between batches
B cell	CAGGGCTAGCGGGTTA-21	rep8	GGGTCACAGATTGGGC-21	rep8	64.5747	Same batch
B cell	GTGGGAATCACTACGA-28	rep11	GGGTCACAGATTGGGC-21	rep8	61.7735	Between batches
B cell	ATGGGTTTCTCTTCAA-23	rep9	GGGTCACAGATTGGGC-21	rep8	68.8403	Between batches
B cell	GCTCAAAAGGTCATCT-21	rep7	GGGTCACAGATTGGGC-21	rep8	64.8408	Between batches
B cell	CTTCCGAGTCACGACC-20	rep8	GGGTCACAGATTGGGC-21	rep8	59.728	Same batch
B cell	GAATAGAAGATCCCGC-09	rep4	GGGTCACAGATTGGGC-21	rep8	58.2042	Between batches
B cell	GACTTCCAGTAATTGG-05	rep3	GGGTCACAGATTGGGC-21	rep8	61.7927	Between batches
B cell	GAGAGGTAGTTAACAG-20	rep8	GGGTCACAGATTGGGC-21	rep8	61.7042	Same batch
B cell	GAAGGGTAGACTACGG-39	rep13	GGGTCACAGATTGGGC-21	rep8	61.1519	Between batches
B cell	ATATCCTCACGGTCTG-09	rep4	GGGTCACAGATTGGGC-21	rep8	62.3576	Between batches
B cell	ACAGGGATCGCCGTGA-06	rep3	GGGTCACAGATTGGGC-21	rep8	64.0114	Between batches
B cell	CAATGACTCTAGGAAA-16	rep6	GGGTCACAGATTGGGC-21	rep8	64.6763	Between batches
B cell	TTTAGTCCATTAGGAA-24	rep10	GGGTCACAGATTGGGC-21	rep8	68.0991	Between batches
B cell	TATCTTGTCTCCAAGA-14	rep5	GGGTCACAGATTGGGC-21	rep8	64.2682	Between batches
B cell	ATTTCTGCAACCTAAC-04	rep2	GGGTCACAGATTGGGC-21	rep8	63.8608	Between batches
B cell	TCATTCATCTTGAGCA-17	rep6	GGGTCACAGATTGGGC-21	rep8	65.8934	Between batches
B cell	CCACGTTCAGAAGCGT-21	rep8	GGGTCACAGATTGGGC-21	rep8	62.9377	Same batch
B cell	GATGGAGTCTGCACCT-22	rep9	GGGTCACAGATTGGGC-21	rep8	61.0902	Between batches
B cell	CCGTAGGAGAACGTGC-21	rep7	GGGTCACAGATTGGGC-21	rep8	63.4552	Between batches
B cell	TGATCAGCATCACGGC-26	rep10	GGGTCACAGATTGGGC-21	rep8	63.3552	Between batches
B cell	CAAGCTACACCTTCCA-21	rep8	GGGTCACAGATTGGGC-21	rep8	64.0781	Same batch
B cell	TGTTACTCACTCCGAG-23	rep9	GGGTCACAGATTGGGC-21	rep8	65.7632	Between batches
B cell	ATCGTCCTCCACCCTA-04	rep2	GGGTCACAGATTGGGC-21	rep8	59.2549	Between batches
B cell	TTGCTGCCACCGGCTA-31	rep11	GGGTCACAGATTGGGC-21	rep8	65.4256	Between batches
B cell	TACATTCAGACAACTA-24	rep10	GGGTCACAGATTGGGC-21	rep8	64.902	Between batches
B cell	TAAGTCGCATGAGATA-25	rep10	GGGTCACAGATTGGGC-21	rep8	62.8518	Between batches
B cell	CTAAGTGCAACTGGTT-26	rep10	GGGTCACAGATTGGGC-21	rep8	64.698	Between batches
B cell	CATCGGGGTAGCTTTG-10	rep4	GGGTCACAGATTGGGC-21	rep8	62.7833	Between batches
B cell	TCCGATCCATTCCTCG-21	rep7	GGGTCACAGATTGGGC-21	rep8	66.3187	Between batches
B cell	GACTCAAAGTCGAAAT-30	rep11	GGGTCACAGATTGGGC-21	rep8	65.5787	Between batches
B cell	TGAATGCGTTATAGAG-16	rep6	GGGTCACAGATTGGGC-21	rep8	67.6492	Between batches
B cell	CCTGTTGAGGTAGACC-21	rep7	GGGTCACAGATTGGGC-21	rep8	62.7903	Between batches
B cell	CCTCATGGTCCACTTC-21	rep8	GGGTCACAGATTGGGC-21	rep8	62.8076	Same batch
B cell	GGATGTTCAGCGAGTA-10	rep4	GGGTCACAGATTGGGC-21	rep8	61.4848	Between batches
B cell	CACCGTTTCCGGTTCT-09	rep4	GGGTCACAGATTGGGC-21	rep8	66.5635	Between batches
B cell	ATTTCTGGTAAGATTG-30	rep11	GGGTCACAGATTGGGC-21	rep8	58.8753	Between batches
B cell	TGACTCCGTACTCCCT-21	rep8	GGGTCACAGATTGGGC-21	rep8	65.174	Same batch
B cell	TCTCACGCAAATCAAG-27	rep10	GGGTCACAGATTGGGC-21	rep8	65.2664	Between batches
B cell	TTACCGCCACACAGAG-26	rep10	GGGTCACAGATTGGGC-21	rep8	62.3678	Between batches
B cell	TAACGACAGGGTAATT-17	rep6	GGGTCACAGATTGGGC-21	rep8	66.4654	Between batches
B cell	CATACAGCAGCTTTGA-27	rep10	GGGTCACAGATTGGGC-21	rep8	62.3491	Between batches
B cell	GAGTGAGTCGCCAGTG-23	rep9	GGGTCACAGATTGGGC-21	rep8	58.564	Between batches
B cell	TGCGGGTAGTCTTGGT-21	rep8	GGGTCACAGATTGGGC-21	rep8	62.0835	Same batch
B cell	TCCATGCAGTGCAGCA-27	rep10	GGGTCACAGATTGGGC-21	rep8	62.0389	Between batches
B cell	TCGGGTGAGTGTACAA-21	rep8	GGGTCACAGATTGGGC-21	rep8	63.2198	Same batch
B cell	GAGCCTGCACCAAAGG-21	rep7	GGGTCACAGATTGGGC-21	rep8	61.9744	Between batches
B cell	GACCCAGAGACAGCGT-20	rep8	GGGTCACAGATTGGGC-21	rep8	61.6584	Same batch
B cell	CTCAACCTCCTCATAT-09	rep4	GGGTCACAGATTGGGC-21	rep8	64.5202	Between batches
B cell	TTGCGTCTCCATCTGC-25	rep10	GGGTCACAGATTGGGC-21	rep8	59.7305	Between batches
B cell	GTAGTACGTACAGAGC-04	rep2	GGGTCACAGATTGGGC-21	rep8	62.2156	Between batches
B cell	GTTTACTCATCGCTCT-22	rep9	GGGTCACAGATTGGGC-21	rep8	60.9733	Between batches
B cell	TCCTCTTCATCCTAAG-18	rep6	GGGTCACAGATTGGGC-21	rep8	62.9778	Between batches
B cell	CATCGCTGTTGCACGC-21	rep7	GGGTCACAGATTGGGC-21	rep8	65.7069	Between batches
B cell	TCAAGTGAGTCATGCT-28	rep11	GGGTCACAGATTGGGC-21	rep8	62.998	Between batches
B cell	GGAATGGGTCGCCACA-28	rep11	GGGTCACAGATTGGGC-21	rep8	60.8243	Between batches
B cell	TGGGAAGAGGTGCAGT-18	rep6	GGGTCACAGATTGGGC-21	rep8	62.6328	Between batches
B cell	CTGAGGCGTGTTTCTT-21	rep8	GGGTCACAGATTGGGC-21	rep8	62.6728	Same batch
B cell	GGATGTTCACAAGGTG-08	rep4	GGGTCACAGATTGGGC-21	rep8	60.9921	Between batches
B cell	CCCTCTCCAGAGTCTT-26	rep10	GGGTCACAGATTGGGC-21	rep8	61.13	Between batches
B cell	GGGAGTAAGCCTCTCT-21	rep7	GGGTCACAGATTGGGC-21	rep8	64.4201	Between batches
B cell	AAGTCGTCAACTACGT-29	rep11	GGGTCACAGATTGGGC-21	rep8	57.3437	Between batches
B cell	ATACCGATCGAGAATA-23	rep9	GGGTCACAGATTGGGC-21	rep8	66.023	Between batches
B cell	TGGAACTTCTGCGGCA-19	rep6	GGGTCACAGATTGGGC-21	rep8	61.528	Between batches
B cell	CCTCATGGTCCCTCAT-20	rep8	GGGTCACAGATTGGGC-21	rep8	64.9935	Same batch
B cell	TGAGGGAGTATTCCGA-05	rep3	GGGTCACAGATTGGGC-21	rep8	56.0294	Between batches
B cell	GTTACCCGTGATTGGG-28	rep11	GGGTCACAGATTGGGC-21	rep8	63.4064	Between batches
B cell	GTAGGTTAGCCTTGAT-21	rep7	GGGTCACAGATTGGGC-21	rep8	56.337	Between batches
B cell	GATCATGCAGCTTCGG-13	rep5	GGGTCACAGATTGGGC-21	rep8	62.9083	Between batches
B cell	CTGCGAGTCTCCGTGT-28	rep11	GGGTCACAGATTGGGC-21	rep8	63.1778	Between batches
B cell	TAGGTTGTCCCATAAG-26	rep10	GGGTCACAGATTGGGC-21	rep8	65.7086	Between batches
B cell	GACCCAGGTCTCCCTA-21	rep7	GGGTCACAGATTGGGC-21	rep8	64.1908	Between batches
B cell	GGGATGATCGACCAAT-26	rep10	GGGTCACAGATTGGGC-21	rep8	60.9088	Between batches
B cell	CATGCCTGTTCTCCTG-27	rep10	GGGTCACAGATTGGGC-21	rep8	62.5435	Between batches
B cell	CTGTACCTCAATCGGT-25	rep10	GGGTCACAGATTGGGC-21	rep8	64.3998	Between batches
B cell	AACGTCAGTGTTTCTT-17	rep6	GGGTCACAGATTGGGC-21	rep8	67.8301	Between batches
B cell	GTTTGGATCTAGTTCT-21	rep7	GGGTCACAGATTGGGC-21	rep8	63.2795	Between batches
B cell	TAGCACAAGATTGTGA-32	rep12	GGGTCACAGATTGGGC-21	rep8	63.7775	Between batches
B cell	TTTACTGGTCCTTTGC-05	rep3	GGGTCACAGATTGGGC-21	rep8	63.8987	Between batches
B cell	CACTAAGTCTCGTGGG-22	rep9	GGGTCACAGATTGGGC-21	rep8	60.7371	Between batches
B cell	TCCTTTCCATTCTTCA-22	rep9	GGGTCACAGATTGGGC-21	rep8	69.1352	Between batches
B cell	ATCGGATAGTTAACAG-04	rep2	GGGTCACAGATTGGGC-21	rep8	62.2932	Between batches
B cell	CCCTCTCAGATTTGCC-26	rep10	GGGTCACAGATTGGGC-21	rep8	64.6111	Between batches
B cell	CCTAACCGTGATACCT-18	rep6	GGGTCACAGATTGGGC-21	rep8	63.5988	Between batches
B cell	CATTCATAGGATATAC-05	rep3	GGGTCACAGATTGGGC-21	rep8	60.858	Between batches
B cell	TATACCTCACTCCGGA-30	rep11	GGGTCACAGATTGGGC-21	rep8	66.6657	Between batches
B cell	GACGCTGTCGGCATAT-04	rep2	GGGTCACAGATTGGGC-21	rep8	61.1046	Between batches
B cell	AGAACCTTCACTCACC-21	rep8	GGGTCACAGATTGGGC-21	rep8	67.3306	Same batch
B cell	ATCAGGTGTCTAGATC-27	rep10	GGGTCACAGATTGGGC-21	rep8	64.3984	Between batches
B cell	ATGCGATGTCGAACGA-27	rep10	GGGTCACAGATTGGGC-21	rep8	62.3954	Between batches
B cell	GTGGAAGTCATACGAC-27	rep10	GGGTCACAGATTGGGC-21	rep8	60.526	Between batches
B cell	CTGTACCAGTGCCGAA-04	rep2	GGGTCACAGATTGGGC-21	rep8	61.4238	Between batches
B cell	TACCTGCGTATCGTGT-22	rep9	GGGTCACAGATTGGGC-21	rep8	63.3246	Between batches
B cell	CTAGACACAGCCGTTG-04	rep2	GGGTCACAGATTGGGC-21	rep8	64.0059	Between batches
B cell	TTCCACGGTAGTGGCA-28	rep11	GGGTCACAGATTGGGC-21	rep8	62.5507	Between batches
B cell	CATACAGGTTAGGCCC-11	rep4	GGGTCACAGATTGGGC-21	rep8	61.0527	Between batches
B cell	CTCAACCCAGTCGAGA-26	rep10	GGGTCACAGATTGGGC-21	rep8	63.4355	Between batches
B cell	CTCTGGTGTTGCAACT-23	rep9	GGGTCACAGATTGGGC-21	rep8	66.052	Between batches
B cell	AATGAAGGTTAACCTG-18	rep6	GGGTCACAGATTGGGC-21	rep8	65.1536	Between batches
B cell	TCGGGACTCGTTCGCT-19	rep6	GGGTCACAGATTGGGC-21	rep8	64.2539	Between batches
B cell	CTCCATGGTAAGATCA-25	rep10	GGGTCACAGATTGGGC-21	rep8	63.7971	Between batches
B cell	GGGCTACAGAACTCCT-17	rep6	GGGTCACAGATTGGGC-21	rep8	64.624	Between batches
B cell	AGTGATCAGGTCGTGA-07	rep3	GGGTCACAGATTGGGC-21	rep8	61.4829	Between batches
B cell	ATGCCTCTCTGCATGA-26	rep10	GGGTCACAGATTGGGC-21	rep8	63.6353	Between batches
B cell	GGTGAAGTCGACCAAT-18	rep6	GGGTCACAGATTGGGC-21	rep8	63.8691	Between batches
B cell	GCGTGCAAGTTCATGC-28	rep11	GGGTCACAGATTGGGC-21	rep8	63.7096	Between batches
B cell	AGGGTGAGTCTGCAAT-17	rep6	GGGTCACAGATTGGGC-21	rep8	66.3503	Between batches
B cell	CTTAGGAGTGACACAG-04	rep2	GGGTCACAGATTGGGC-21	rep8	60.5587	Between batches
B cell	CTCAAGACAATCTAGC-21	rep7	GGGTCACAGATTGGGC-21	rep8	63.0467	Between batches
B cell	CATGGATGTCTTGAAC-26	rep10	GGGTCACAGATTGGGC-21	rep8	63.1538	Between batches
B cell	GGGCCATTCTGGGAGA-29	rep11	GGGTCACAGATTGGGC-21	rep8	62.4012	Between batches
B cell	ATGAGTCCAACCGGAA-16	rep6	GGGTCACAGATTGGGC-21	rep8	65.7229	Between batches
B cell	ATCGGCGCATCGCTGG-08	rep4	GGGTCACAGATTGGGC-21	rep8	55.6598	Between batches
B cell	GCCAGCAGTCTGTGAT-26	rep10	GGGTCACAGATTGGGC-21	rep8	62.0402	Between batches
B cell	ACATGCAAGTTTCGAC-42	rep14	GGGTCACAGATTGGGC-21	rep8	65.8729	Between batches
B cell	TGCGGCAGTTTGAACC-15	rep5	GGGTCACAGATTGGGC-21	rep8	62.706	Between batches
B cell	TTTACGTTCGATACGT-19	rep6	GGGTCACAGATTGGGC-21	rep8	65.6218	Between batches
B cell	TCCAGAAAGGATCATA-23	rep9	GGGTCACAGATTGGGC-21	rep8	61.799	Between batches
B cell	CCACCATAGCCAAGGT-27	rep10	GGGTCACAGATTGGGC-21	rep8	61.8885	Between batches
B cell	CAGGTATAGTAGGGTC-23	rep9	GGGTCACAGATTGGGC-21	rep8	60.3541	Between batches
B cell	CTAACCCAGCAGCAGT-21	rep7	GGGTCACAGATTGGGC-21	rep8	63.8887	Between batches
B cell	ATTCCATGTCACAGAG-15	rep5	GGGTCACAGATTGGGC-21	rep8	65.5789	Between batches
B cell	CTCCTTTCAGTTTCAG-20	rep8	GGGTCACAGATTGGGC-21	rep8	71.6029	Same batch
B cell	CTTTCGGAGACGCCCT-20	rep8	GGGTCACAGATTGGGC-21	rep8	63.2351	Same batch
B cell	GGGCGTTTCAACTTTC-28	rep11	GGGTCACAGATTGGGC-21	rep8	63.0272	Between batches
B cell	TTCTTCCGTCACCTTC-26	rep10	GGGTCACAGATTGGGC-21	rep8	64.5101	Between batches
B cell	TGCTTGCCACCTGCGA-21	rep7	GGGTCACAGATTGGGC-21	rep8	65.9101	Between batches
B cell	GCCCAGAAGTCAGCGA-08	rep4	GGGTCACAGATTGGGC-21	rep8	65.2602	Between batches
B cell	CTGCATCTCGTTCTCG-37	rep13	GGGTCACAGATTGGGC-21	rep8	66.4901	Between batches
B cell	TCGTCCATCTGCGGGT-27	rep10	GGGTCACAGATTGGGC-21	rep8	65.0577	Between batches
B cell	CACGTGGTCGACCTAA-38	rep13	GGGTCACAGATTGGGC-21	rep8	59.5446	Between batches
B cell	CTCCAACAGGAACATT-21	rep7	GGGTCACAGATTGGGC-21	rep8	63.8338	Between batches
B cell	TTCGATTCATGAGAAT-14	rep5	GGGTCACAGATTGGGC-21	rep8	66.2226	Between batches
B cell	CTCCCTCTCTCATAGG-16	rep6	GGGTCACAGATTGGGC-21	rep8	66.8628	Between batches
B cell	GATCCCTGTTTGAACC-21	rep7	GGGTCACAGATTGGGC-21	rep8	62.9336	Between batches
B cell	CAACCAAAGGAAACGA-42	rep14	GGGTCACAGATTGGGC-21	rep8	65.8367	Between batches
B cell	AATGGAAAGTATAGGT-17	rep6	GGGTCACAGATTGGGC-21	rep8	63.9285	Between batches
B cell	TGCTGAATCGCATAGT-21	rep7	GGGTCACAGATTGGGC-21	rep8	67.1305	Between batches
B cell	AAGGTAAGTGTCCGTG-26	rep10	GGGTCACAGATTGGGC-21	rep8	63.6968	Between batches
B cell	TCTGCCACAACACTAC-13	rep5	GGGTCACAGATTGGGC-21	rep8	63.8697	Between batches
B cell	GATGAGGTCATCGTAG-06	rep3	GGGTCACAGATTGGGC-21	rep8	62.2833	Between batches
B cell	CGAGGCTCAGCAGATG-26	rep10	GGGTCACAGATTGGGC-21	rep8	64.0286	Between batches
B cell	CAGCCAGTCTCGACGG-21	rep7	GGGTCACAGATTGGGC-21	rep8	66.691	Between batches
B cell	CTCAGTCGTATCGCAT-19	rep6	GGGTCACAGATTGGGC-21	rep8	68.5837	Between batches
B cell	CGTAATGGTAGCGCCT-14	rep5	GGGTCACAGATTGGGC-21	rep8	64.7055	Between batches
B cell	ATCACTTGTCCATACA-14	rep5	GGGTCACAGATTGGGC-21	rep8	64.8348	Between batches
B cell	GCATTAGTCGGCTATA-21	rep7	GGGTCACAGATTGGGC-21	rep8	63.6291	Between batches
B cell	TCAATTCTCTGAATGC-21	rep7	GGGTCACAGATTGGGC-21	rep8	63.9487	Between batches
B cell	CTGTATTCACCGTGAC-21	rep8	GGGTCACAGATTGGGC-21	rep8	63.2529	Same batch
B cell	GACCAATAGTCCTGCG-13	rep5	GGGTCACAGATTGGGC-21	rep8	62.1732	Between batches
B cell	GGGACCTAGCGAAACC-27	rep10	GGGTCACAGATTGGGC-21	rep8	62.7639	Between batches
B cell	ATGCATGAGTCGCCCA-43	rep14	GGGTCACAGATTGGGC-21	rep8	61.1424	Between batches
B cell	CAGCAATAGCGTATGG-18	rep6	GGGTCACAGATTGGGC-21	rep8	64.7483	Between batches
B cell	CTGCTCAAGGTCACCC-27	rep10	GGGTCACAGATTGGGC-21	rep8	64.7246	Between batches
B cell	CAGATCAGTTGCTCAA-24	rep10	GGGTCACAGATTGGGC-21	rep8	63.4924	Between batches
B cell	GCGATCGGTGAACTAA-27	rep10	GGGTCACAGATTGGGC-21	rep8	64.8794	Between batches
B cell	TTCGATTTCCTCACGT-27	rep10	GGGTCACAGATTGGGC-21	rep8	63.2687	Between batches
B cell	GTGTGATCAACGATCT-17	rep6	GGGCGTTGTTTCGGCG-18	rep6	68.3418	Same batch
B cell	CTGTATTTCCTTCTTC-14	rep5	GGGCGTTGTTTCGGCG-18	rep6	68.3558	Between batches
B cell	TCTACCGAGAAACTCA-18	rep6	GGGCGTTGTTTCGGCG-18	rep6	67.9374	Same batch
B cell	GAACTGTGTACCTATG-24	rep10	GGGCGTTGTTTCGGCG-18	rep6	67.6339	Between batches
B cell	TGTAAGCAGATGACCG-17	rep6	GGGCGTTGTTTCGGCG-18	rep6	65.6129	Same batch
B cell	TCACATTCAGCGACCT-21	rep8	GGGCGTTGTTTCGGCG-18	rep6	67.6297	Between batches
B cell	GTGACGCAGTCGCTAT-19	rep6	GGGCGTTGTTTCGGCG-18	rep6	65.8132	Same batch
B cell	ATCGCCTCAAGGTTGG-29	rep11	GGGCGTTGTTTCGGCG-18	rep6	64.8047	Between batches
B cell	ATCGTCCGTTCAAACC-40	rep13	GGGCGTTGTTTCGGCG-18	rep6	63.8928	Between batches
B cell	ACTTTCAGTGCCTTTC-24	rep10	GGGCGTTGTTTCGGCG-18	rep6	65.9649	Between batches
B cell	GGGATGAAGATAACAC-27	rep10	GGGCGTTGTTTCGGCG-18	rep6	64.9095	Between batches
B cell	GCGTGCATCCCTCAAC-04	rep2	GGGCGTTGTTTCGGCG-18	rep6	64.9441	Between batches
B cell	ACTATCTTCCAAGAGG-08	rep4	GGGCGTTGTTTCGGCG-18	rep6	63.7316	Between batches
B cell	TCATCATCAGGATGAC-27	rep10	GGGCGTTGTTTCGGCG-18	rep6	63.8648	Between batches
B cell	TAATCTCCACACCAGC-21	rep7	GGGCGTTGTTTCGGCG-18	rep6	65.936	Between batches
B cell	GGGTAGAAGTCTGGTT-26	rep10	GGGCGTTGTTTCGGCG-18	rep6	68.0952	Between batches
B cell	AACCTTTGTGCCAAGA-30	rep11	GGGCGTTGTTTCGGCG-18	rep6	62.9548	Between batches
B cell	AGAGCCCGTGGTCTCG-21	rep7	GGGCGTTGTTTCGGCG-18	rep6	65.6281	Between batches
B cell	GCGGATCGTCTAACTG-24	rep10	GGGCGTTGTTTCGGCG-18	rep6	66.0257	Between batches
B cell	TTTAGTCAGGGAGTGG-29	rep11	GGGCGTTGTTTCGGCG-18	rep6	65.7277	Between batches
B cell	CTGTGGGGTCTATGAC-19	rep6	GGGCGTTGTTTCGGCG-18	rep6	67.4837	Same batch
B cell	GGAGCAAGTCTACAGT-40	rep13	GGGCGTTGTTTCGGCG-18	rep6	63.0437	Between batches
B cell	TGTGAGTGTGCCAAGA-22	rep9	GGGCGTTGTTTCGGCG-18	rep6	62.0841	Between batches
B cell	CCTGCATGTCTGTGCG-21	rep8	GGGCGTTGTTTCGGCG-18	rep6	67.4683	Between batches
B cell	CACAGGCCAAATTGGA-08	rep4	GGGCGTTGTTTCGGCG-18	rep6	61.3124	Between batches
B cell	CAATACGGTGGCATCC-21	rep7	GGGCGTTGTTTCGGCG-18	rep6	66.3969	Between batches
B cell	AACGGGACAGTTGAAA-22	rep9	GGGCGTTGTTTCGGCG-18	rep6	66.1045	Between batches
B cell	TCTTTGAGTAGGGTAC-21	rep7	GGGCGTTGTTTCGGCG-18	rep6	65.3719	Between batches
B cell	TTAATCCTCAGTGATC-22	rep9	GGGCGTTGTTTCGGCG-18	rep6	66.9976	Between batches
B cell	AGTAGTCCAGCTATTG-20	rep8	GGGCGTTGTTTCGGCG-18	rep6	65.6405	Between batches
B cell	GTTACGATCTACACAG-23	rep9	GGGCGTTGTTTCGGCG-18	rep6	66.8641	Between batches
B cell	TCATGCCGTTGTGCAT-08	rep4	GGGCGTTGTTTCGGCG-18	rep6	62.7581	Between batches
B cell	GTAATGCCAGCTTCCT-04	rep2	GGGCGTTGTTTCGGCG-18	rep6	63.8786	Between batches
B cell	TCGCTTGAGAGCATTA-26	rep10	GGGCGTTGTTTCGGCG-18	rep6	65.8678	Between batches
B cell	ATTCCCGGTTCGAAGG-22	rep9	GGGCGTTGTTTCGGCG-18	rep6	63.1814	Between batches
B cell	ACATGCATCAGGACAG-21	rep7	GGGCGTTGTTTCGGCG-18	rep6	67.3372	Between batches
B cell	ATTATCCCAACGACTT-17	rep6	GGGCGTTGTTTCGGCG-18	rep6	67.1292	Same batch
B cell	ACCCTCAGTCGACTGC-15	rep5	GGGCGTTGTTTCGGCG-18	rep6	65.9994	Between batches
B cell	ACTTCGCCACCTTCCA-21	rep7	GGGCGTTGTTTCGGCG-18	rep6	68.9516	Between batches
B cell	GGTGTTATCTCAGAAC-04	rep2	GGGCGTTGTTTCGGCG-18	rep6	64.4307	Between batches
B cell	CTAGGTATCCGAGTGC-21	rep8	GGGCGTTGTTTCGGCG-18	rep6	61.532	Between batches
B cell	TCGTAGATCCATGATG-30	rep11	GGGCGTTGTTTCGGCG-18	rep6	66.8296	Between batches
B cell	AGTCACATCCGATCTC-21	rep7	GGGCGTTGTTTCGGCG-18	rep6	65.3302	Between batches
B cell	TTCGCTGCAAGAGTAT-17	rep6	GGGCGTTGTTTCGGCG-18	rep6	64.5031	Same batch
B cell	GACCAATTCCGTGGGT-26	rep10	GGGCGTTGTTTCGGCG-18	rep6	64.5823	Between batches
B cell	TTGGGTATCGGTCGGT-21	rep8	GGGCGTTGTTTCGGCG-18	rep6	66.1806	Between batches
B cell	TGTCCCACAACGATCT-25	rep10	GGGCGTTGTTTCGGCG-18	rep6	68.1576	Between batches
B cell	GTGTTCCAGCCTTTCC-04	rep2	GGGCGTTGTTTCGGCG-18	rep6	64.8241	Between batches
B cell	CAAGACTGTGCATGAG-21	rep7	GGGCGTTGTTTCGGCG-18	rep6	65.6992	Between batches
B cell	CCACGTTAGGTCACTT-04	rep2	GGGCGTTGTTTCGGCG-18	rep6	68.7059	Between batches
B cell	CTCCTCCTCTCAGTCC-27	rep10	GGGCGTTGTTTCGGCG-18	rep6	66.6126	Between batches
B cell	AAACGAATCTGCGATA-28	rep11	GGGCGTTGTTTCGGCG-18	rep6	67.0719	Between batches
B cell	TATCCTATCGCGCCAA-14	rep5	GGGCGTTGTTTCGGCG-18	rep6	65.7737	Between batches
B cell	AAGTTCGAGCATTGAA-21	rep7	GGGCGTTGTTTCGGCG-18	rep6	68.7066	Between batches
B cell	TCCGATCAGTGGCAGT-21	rep7	GGGCGTTGTTTCGGCG-18	rep6	66.3215	Between batches
B cell	TTTATGCTCGAGAGAC-07	rep3	GGGCGTTGTTTCGGCG-18	rep6	66.9846	Between batches
B cell	AGCCACGTCCACATAG-38	rep13	GGGCGTTGTTTCGGCG-18	rep6	67.6287	Between batches
B cell	TCCTTTCTCTACTCAT-28	rep11	GGGCGTTGTTTCGGCG-18	rep6	66.5925	Between batches
B cell	TCAATCTGTCACCACG-21	rep7	GGGCGTTGTTTCGGCG-18	rep6	69.9924	Between batches
B cell	CACAGATGTGGGCTCT-25	rep10	GGGCGTTGTTTCGGCG-18	rep6	65.6474	Between batches
B cell	ATCCTATGTGTAACGG-25	rep10	GGGCGTTGTTTCGGCG-18	rep6	64.671	Between batches
B cell	GCCAGGTAGGATTTAG-21	rep7	GGGCGTTGTTTCGGCG-18	rep6	66.9789	Between batches
B cell	TTGAGTGTCGTGTCAA-21	rep7	GGGCGTTGTTTCGGCG-18	rep6	65.4737	Between batches
B cell	AGAAGTAGTATTCCTT-39	rep13	GGGCGTTGTTTCGGCG-18	rep6	63.9568	Between batches
B cell	TTTCGATGTGAGACCA-13	rep5	GGGCGTTGTTTCGGCG-18	rep6	67.1598	Between batches
B cell	ATCCGTCCACACCTAA-20	rep8	GGGCGTTGTTTCGGCG-18	rep6	65.4901	Between batches
B cell	ATTACCTGTTCTCTAT-08	rep4	GGGCGTTGTTTCGGCG-18	rep6	63.448	Between batches
B cell	GATGATCGTATCATGC-06	rep3	GGGCGTTGTTTCGGCG-18	rep6	65.9449	Between batches
B cell	CTCGAGGTCCAGGACC-04	rep2	GGGCGTTGTTTCGGCG-18	rep6	67.6479	Between batches
B cell	TACAACGTCAAGGACG-10	rep4	GGGCGTTGTTTCGGCG-18	rep6	62.3892	Between batches
B cell	CATGCAATCACATACG-17	rep6	GGGCGTTGTTTCGGCG-18	rep6	68.2429	Same batch
B cell	TCGTAGAAGTGCTCAT-27	rep10	GGGCGTTGTTTCGGCG-18	rep6	63.8113	Between batches
B cell	CGCATAACACTCCCTA-25	rep10	GGGCGTTGTTTCGGCG-18	rep6	66.493	Between batches
B cell	TCCGAAAAGATCGGTG-18	rep6	GGGCGTTGTTTCGGCG-18	rep6	65.1741	Same batch
B cell	GGCGTCACACCTCTAC-22	rep9	GGGCGTTGTTTCGGCG-18	rep6	64.2646	Between batches
B cell	TTTCCTCTCGGCATCG-22	rep9	GGGCGTTGTTTCGGCG-18	rep6	64.5776	Between batches
B cell	CGAGTGCTCCGCTGTT-26	rep10	GGGCGTTGTTTCGGCG-18	rep6	66.6824	Between batches
B cell	AGCGCTGGTTAGGAGC-18	rep6	GGGCGTTGTTTCGGCG-18	rep6	68.3053	Same batch
B cell	ATCCACCTCCGTGACG-25	rep10	GGGCGTTGTTTCGGCG-18	rep6	65.6751	Between batches
B cell	ATGTCTTTCGACCAAT-11	rep4	GGGCGTTGTTTCGGCG-18	rep6	66.1902	Between batches
B cell	GTACAGTGTTAAGACA-19	rep6	GGGCGTTGTTTCGGCG-18	rep6	67.7352	Same batch
B cell	TACCGGGTCTTCGACC-21	rep8	GGGCGTTGTTTCGGCG-18	rep6	68.4828	Between batches
B cell	GTCTACCCAAGACAAT-25	rep10	GGGCGTTGTTTCGGCG-18	rep6	63.1281	Between batches
B cell	TCCGAAATCTCTCTTC-21	rep8	GGGCGTTGTTTCGGCG-18	rep6	68.4483	Between batches
B cell	CCGATGGGTCTGTCAA-25	rep10	GGGCGTTGTTTCGGCG-18	rep6	67.9955	Between batches
B cell	GAGAAATTCTGAGAGG-23	rep9	GGGCGTTGTTTCGGCG-18	rep6	64.8565	Between batches
B cell	TATTGGGAGGCACTAG-21	rep8	GGGCGTTGTTTCGGCG-18	rep6	65.7769	Between batches
B cell	TCTTAGTTCGTAGCTA-27	rep10	GGGCGTTGTTTCGGCG-18	rep6	66.05	Between batches
B cell	TTCGCTGGTGAGTAAT-07	rep3	GGGCGTTGTTTCGGCG-18	rep6	65.4275	Between batches
B cell	AGACAAATCATTGGTG-19	rep6	GGGCGTTGTTTCGGCG-18	rep6	67.1308	Same batch
B cell	TCCTCTTGTTGGCCTG-04	rep2	GGGCGTTGTTTCGGCG-18	rep6	67.8936	Between batches
B cell	CCGAACGTCGGACTTA-29	rep11	GGGCGTTGTTTCGGCG-18	rep6	64.755	Between batches
B cell	CAGATCAGTCCGAAAG-18	rep6	GGGCGTTGTTTCGGCG-18	rep6	66.7632	Same batch
B cell	ATCTTCAAGAGAGAAC-26	rep10	GGGCGTTGTTTCGGCG-18	rep6	66.5086	Between batches
B cell	AGTCTCCTCCGAAATC-44	rep14	GGGCGTTGTTTCGGCG-18	rep6	65.0568	Between batches
B cell	TTGCGTCCACGCACCA-17	rep6	GGGCGTTGTTTCGGCG-18	rep6	70.4779	Same batch
B cell	TGAGTCAGTATCGAGG-10	rep4	GGGCGTTGTTTCGGCG-18	rep6	67.4179	Between batches
B cell	CTGCCTAAGCTATCTG-21	rep7	GGGCGTTGTTTCGGCG-18	rep6	65.3527	Between batches
B cell	ACCCTCATCCCGTAAA-18	rep6	GGGCGTTGTTTCGGCG-18	rep6	69.3911	Same batch
B cell	TCAGCAAAGTGCGCTC-26	rep10	GGGCGTTGTTTCGGCG-18	rep6	65.0152	Between batches
B cell	TCAATCTAGTCGAGGT-04	rep2	GGGCGTTGTTTCGGCG-18	rep6	64.1024	Between batches
B cell	TCCGGGAGTTTCTATC-21	rep7	GGGCGTTGTTTCGGCG-18	rep6	66.0638	Between batches
B cell	CTACAGAGTTTCGTAG-27	rep10	GGGCGTTGTTTCGGCG-18	rep6	67.4234	Between batches
B cell	TGCATGAAGTCCTGCG-21	rep7	GGGCGTTGTTTCGGCG-18	rep6	64.239	Between batches
B cell	CGTGTCTGTGTCTCCT-18	rep6	GGGCGTTGTTTCGGCG-18	rep6	68.0463	Same batch
B cell	ATCGGCGCATCCCGTT-22	rep9	GGGCGTTGTTTCGGCG-18	rep6	64.8707	Between batches
B cell	TTGACCCGTGAGTCAG-26	rep10	GGGCGTTGTTTCGGCG-18	rep6	63.7719	Between batches
B cell	AGCGATTGTTGTGCAT-16	rep6	GGGCGTTGTTTCGGCG-18	rep6	69.3048	Same batch
B cell	TGCACGGCACCCATAA-27	rep10	GGGCGTTGTTTCGGCG-18	rep6	65.3904	Between batches
B cell	ACGATGTCATCCTGTC-20	rep8	GGGCGTTGTTTCGGCG-18	rep6	67.3543	Between batches
B cell	CATACCCTCTATCGGA-20	rep8	GGGCGTTGTTTCGGCG-18	rep6	63.3161	Between batches
B cell	GCCAGGTAGAACCGCA-26	rep10	GGGCGTTGTTTCGGCG-18	rep6	66.378	Between batches
B cell	GTGGAGACAATGCTCA-04	rep2	GGGCGTTGTTTCGGCG-18	rep6	65.3068	Between batches
B cell	AGACTCACACCGGTCA-01	rep1	GGGCGTTGTTTCGGCG-18	rep6	67.9685	Between batches
B cell	CTTCAATAGTTGCCTA-29	rep11	GGGCGTTGTTTCGGCG-18	rep6	65.3091	Between batches
B cell	AACCACATCACCTCGT-24	rep10	GGGCGTTGTTTCGGCG-18	rep6	66.3223	Between batches
B cell	GGTAATCGTTAGAGAT-25	rep10	GGGCGTTGTTTCGGCG-18	rep6	63.9435	Between batches
B cell	AAACGAAGTAGGTTTC-17	rep6	GGGCGTTGTTTCGGCG-18	rep6	66.7154	Same batch
B cell	CATCGCTTCCTTATAC-18	rep6	GGGCGTTGTTTCGGCG-18	rep6	66.9065	Same batch
B cell	CTGCATCTCGTTTACT-23	rep9	GGGCGTTGTTTCGGCG-18	rep6	65.5178	Between batches
B cell	AACTTCTGTGTGACCC-21	rep7	GGGCGTTGTTTCGGCG-18	rep6	64.9053	Between batches
B cell	GAACTGTCAAAGGCTG-21	rep8	GGGCGTTGTTTCGGCG-18	rep6	63.7606	Between batches
B cell	GCTGAATGTAGCGCCT-06	rep3	GGGCGTTGTTTCGGCG-18	rep6	65.859	Between batches
B cell	GTTGTCCAGTATGTAG-21	rep7	GGGCGTTGTTTCGGCG-18	rep6	65.6497	Between batches
B cell	CTTTCAACAGCTGAGA-19	rep6	GGGCGTTGTTTCGGCG-18	rep6	66.5448	Same batch
B cell	CTAACCCTCGACCCAG-25	rep10	GGGCGTTGTTTCGGCG-18	rep6	68.7401	Between batches
B cell	CTGCTCAAGGCGAAGG-20	rep8	GGGCGTTGTTTCGGCG-18	rep6	66.3016	Between batches
B cell	TCACAAGTCCGATAGT-04	rep2	GGGCGTTGTTTCGGCG-18	rep6	64.8782	Between batches
B cell	GGTTCTCTCAGATGCT-20	rep8	GGGCGTTGTTTCGGCG-18	rep6	64.3545	Between batches
B cell	GTGTCCTTCAACACGT-28	rep11	GGGCGTTGTTTCGGCG-18	rep6	67.4065	Between batches
B cell	AGTCATGAGAATGTTG-17	rep6	GGGCGTTGTTTCGGCG-18	rep6	68.5189	Same batch
B cell	CTCCTCCTCCTCTCGA-21	rep8	GGGCGTTGTTTCGGCG-18	rep6	67.187	Between batches
B cell	ATGGGTTCAAGACTGG-17	rep6	GGGCGTTGTTTCGGCG-18	rep6	64.2997	Same batch
B cell	CATGCCTCAATGTTGC-16	rep6	GGGCGTTGTTTCGGCG-18	rep6	65.5191	Same batch
B cell	TTGGGCGCATCCTTCG-09	rep4	GGGCGTTGTTTCGGCG-18	rep6	62.8395	Between batches
B cell	CTCAACCAGTCACTAC-37	rep13	GGGCGTTGTTTCGGCG-18	rep6	66.5987	Between batches
B cell	GAAGGGTTCTACACTT-35	rep12	GGGCGTTGTTTCGGCG-18	rep6	77.8646	Between batches
B cell	ACTACGAGTACTAAGA-21	rep7	GGGCGTTGTTTCGGCG-18	rep6	67.6926	Between batches
B cell	CAGGGCTAGCGGGTTA-21	rep8	GGGCGTTGTTTCGGCG-18	rep6	66.1263	Between batches
B cell	GTGGGAATCACTACGA-28	rep11	GGGCGTTGTTTCGGCG-18	rep6	64.7294	Between batches
B cell	ATGGGTTTCTCTTCAA-23	rep9	GGGCGTTGTTTCGGCG-18	rep6	69.9952	Between batches
B cell	GCTCAAAAGGTCATCT-21	rep7	GGGCGTTGTTTCGGCG-18	rep6	66.5007	Between batches
B cell	CTTCCGAGTCACGACC-20	rep8	GGGCGTTGTTTCGGCG-18	rep6	62.0476	Between batches
B cell	GAATAGAAGATCCCGC-09	rep4	GGGCGTTGTTTCGGCG-18	rep6	60.9157	Between batches
B cell	GACTTCCAGTAATTGG-05	rep3	GGGCGTTGTTTCGGCG-18	rep6	64.1204	Between batches
B cell	GAGAGGTAGTTAACAG-20	rep8	GGGCGTTGTTTCGGCG-18	rep6	64.3235	Between batches
B cell	GAAGGGTAGACTACGG-39	rep13	GGGCGTTGTTTCGGCG-18	rep6	63.6338	Between batches
B cell	ATATCCTCACGGTCTG-09	rep4	GGGCGTTGTTTCGGCG-18	rep6	65.3873	Between batches
B cell	ACAGGGATCGCCGTGA-06	rep3	GGGCGTTGTTTCGGCG-18	rep6	66.7568	Between batches
B cell	CAATGACTCTAGGAAA-16	rep6	GGGCGTTGTTTCGGCG-18	rep6	68.3399	Same batch
B cell	TTTAGTCCATTAGGAA-24	rep10	GGGCGTTGTTTCGGCG-18	rep6	69.4295	Between batches
B cell	TATCTTGTCTCCAAGA-14	rep5	GGGCGTTGTTTCGGCG-18	rep6	67.0313	Between batches
B cell	ATTTCTGCAACCTAAC-04	rep2	GGGCGTTGTTTCGGCG-18	rep6	65.6811	Between batches
B cell	TCATTCATCTTGAGCA-17	rep6	GGGCGTTGTTTCGGCG-18	rep6	69.2482	Same batch
B cell	CCACGTTCAGAAGCGT-21	rep8	GGGCGTTGTTTCGGCG-18	rep6	66.1503	Between batches
B cell	GATGGAGTCTGCACCT-22	rep9	GGGCGTTGTTTCGGCG-18	rep6	63.7112	Between batches
B cell	CCGTAGGAGAACGTGC-21	rep7	GGGCGTTGTTTCGGCG-18	rep6	66.0094	Between batches
B cell	TGATCAGCATCACGGC-26	rep10	GGGCGTTGTTTCGGCG-18	rep6	66.1251	Between batches
B cell	CAAGCTACACCTTCCA-21	rep8	GGGCGTTGTTTCGGCG-18	rep6	65.8467	Between batches
B cell	TGTTACTCACTCCGAG-23	rep9	GGGCGTTGTTTCGGCG-18	rep6	68.105	Between batches
B cell	ATCGTCCTCCACCCTA-04	rep2	GGGCGTTGTTTCGGCG-18	rep6	62.6097	Between batches
B cell	TTGCTGCCACCGGCTA-31	rep11	GGGCGTTGTTTCGGCG-18	rep6	67.1589	Between batches
B cell	TACATTCAGACAACTA-24	rep10	GGGCGTTGTTTCGGCG-18	rep6	65.2288	Between batches
B cell	TAAGTCGCATGAGATA-25	rep10	GGGCGTTGTTTCGGCG-18	rep6	65.6243	Between batches
B cell	CTAAGTGCAACTGGTT-26	rep10	GGGCGTTGTTTCGGCG-18	rep6	67.1868	Between batches
B cell	CATCGGGGTAGCTTTG-10	rep4	GGGCGTTGTTTCGGCG-18	rep6	64.8523	Between batches
B cell	TCCGATCCATTCCTCG-21	rep7	GGGCGTTGTTTCGGCG-18	rep6	69.0862	Between batches
B cell	GACTCAAAGTCGAAAT-30	rep11	GGGCGTTGTTTCGGCG-18	rep6	66.6199	Between batches
B cell	TGAATGCGTTATAGAG-16	rep6	GGGCGTTGTTTCGGCG-18	rep6	70.5158	Same batch
B cell	CCTGTTGAGGTAGACC-21	rep7	GGGCGTTGTTTCGGCG-18	rep6	65.7229	Between batches
B cell	CCTCATGGTCCACTTC-21	rep8	GGGCGTTGTTTCGGCG-18	rep6	63.5361	Between batches
B cell	GGATGTTCAGCGAGTA-10	rep4	GGGCGTTGTTTCGGCG-18	rep6	64.2012	Between batches
B cell	CACCGTTTCCGGTTCT-09	rep4	GGGCGTTGTTTCGGCG-18	rep6	68.3198	Between batches
B cell	ATTTCTGGTAAGATTG-30	rep11	GGGCGTTGTTTCGGCG-18	rep6	61.3547	Between batches
B cell	TGACTCCGTACTCCCT-21	rep8	GGGCGTTGTTTCGGCG-18	rep6	68.2651	Between batches
B cell	TCTCACGCAAATCAAG-27	rep10	GGGCGTTGTTTCGGCG-18	rep6	67.1811	Between batches
B cell	TTACCGCCACACAGAG-26	rep10	GGGCGTTGTTTCGGCG-18	rep6	65.3883	Between batches
B cell	TAACGACAGGGTAATT-17	rep6	GGGCGTTGTTTCGGCG-18	rep6	68.6835	Same batch
B cell	CATACAGCAGCTTTGA-27	rep10	GGGCGTTGTTTCGGCG-18	rep6	65.4199	Between batches
B cell	GAGTGAGTCGCCAGTG-23	rep9	GGGCGTTGTTTCGGCG-18	rep6	60.9923	Between batches
B cell	TGCGGGTAGTCTTGGT-21	rep8	GGGCGTTGTTTCGGCG-18	rep6	65.0938	Between batches
B cell	TCCATGCAGTGCAGCA-27	rep10	GGGCGTTGTTTCGGCG-18	rep6	64.998	Between batches
B cell	TCGGGTGAGTGTACAA-21	rep8	GGGCGTTGTTTCGGCG-18	rep6	65.6335	Between batches
B cell	GAGCCTGCACCAAAGG-21	rep7	GGGCGTTGTTTCGGCG-18	rep6	65.2464	Between batches
B cell	GACCCAGAGACAGCGT-20	rep8	GGGCGTTGTTTCGGCG-18	rep6	64.8126	Between batches
B cell	CTCAACCTCCTCATAT-09	rep4	GGGCGTTGTTTCGGCG-18	rep6	66.1531	Between batches
B cell	TTGCGTCTCCATCTGC-25	rep10	GGGCGTTGTTTCGGCG-18	rep6	63.3585	Between batches
B cell	GTAGTACGTACAGAGC-04	rep2	GGGCGTTGTTTCGGCG-18	rep6	64.885	Between batches
B cell	GTTTACTCATCGCTCT-22	rep9	GGGCGTTGTTTCGGCG-18	rep6	63.2548	Between batches
B cell	TCCTCTTCATCCTAAG-18	rep6	GGGCGTTGTTTCGGCG-18	rep6	65.9783	Same batch
B cell	CATCGCTGTTGCACGC-21	rep7	GGGCGTTGTTTCGGCG-18	rep6	66.9646	Between batches
B cell	TCAAGTGAGTCATGCT-28	rep11	GGGCGTTGTTTCGGCG-18	rep6	65.2411	Between batches
B cell	GGAATGGGTCGCCACA-28	rep11	GGGCGTTGTTTCGGCG-18	rep6	63.7062	Between batches
B cell	TGGGAAGAGGTGCAGT-18	rep6	GGGCGTTGTTTCGGCG-18	rep6	64.0226	Same batch
B cell	CTGAGGCGTGTTTCTT-21	rep8	GGGCGTTGTTTCGGCG-18	rep6	65.6718	Between batches
B cell	GGATGTTCACAAGGTG-08	rep4	GGGCGTTGTTTCGGCG-18	rep6	63.0388	Between batches
B cell	CCCTCTCCAGAGTCTT-26	rep10	GGGCGTTGTTTCGGCG-18	rep6	63.8154	Between batches
B cell	GGGAGTAAGCCTCTCT-21	rep7	GGGCGTTGTTTCGGCG-18	rep6	66.2534	Between batches
B cell	AAGTCGTCAACTACGT-29	rep11	GGGCGTTGTTTCGGCG-18	rep6	59.8842	Between batches
B cell	ATACCGATCGAGAATA-23	rep9	GGGCGTTGTTTCGGCG-18	rep6	68.6069	Between batches
B cell	TGGAACTTCTGCGGCA-19	rep6	GGGCGTTGTTTCGGCG-18	rep6	63.8813	Same batch
B cell	CCTCATGGTCCCTCAT-20	rep8	GGGCGTTGTTTCGGCG-18	rep6	67.3453	Between batches
B cell	TGAGGGAGTATTCCGA-05	rep3	GGGCGTTGTTTCGGCG-18	rep6	60.1418	Between batches
B cell	GTTACCCGTGATTGGG-28	rep11	GGGCGTTGTTTCGGCG-18	rep6	65.7831	Between batches
B cell	GTAGGTTAGCCTTGAT-21	rep7	GGGCGTTGTTTCGGCG-18	rep6	60.0878	Between batches
B cell	GATCATGCAGCTTCGG-13	rep5	GGGCGTTGTTTCGGCG-18	rep6	66.0008	Between batches
B cell	CTGCGAGTCTCCGTGT-28	rep11	GGGCGTTGTTTCGGCG-18	rep6	65.4316	Between batches
B cell	TAGGTTGTCCCATAAG-26	rep10	GGGCGTTGTTTCGGCG-18	rep6	67.3369	Between batches
B cell	GACCCAGGTCTCCCTA-21	rep7	GGGCGTTGTTTCGGCG-18	rep6	66.618	Between batches
B cell	GGGATGATCGACCAAT-26	rep10	GGGCGTTGTTTCGGCG-18	rep6	63.1902	Between batches
B cell	CATGCCTGTTCTCCTG-27	rep10	GGGCGTTGTTTCGGCG-18	rep6	65.7719	Between batches
B cell	CTGTACCTCAATCGGT-25	rep10	GGGCGTTGTTTCGGCG-18	rep6	66.2136	Between batches
B cell	AACGTCAGTGTTTCTT-17	rep6	GGGCGTTGTTTCGGCG-18	rep6	69.8487	Same batch
B cell	GTTTGGATCTAGTTCT-21	rep7	GGGCGTTGTTTCGGCG-18	rep6	65.2379	Between batches
B cell	TAGCACAAGATTGTGA-32	rep12	GGGCGTTGTTTCGGCG-18	rep6	66.3636	Between batches
B cell	TTTACTGGTCCTTTGC-05	rep3	GGGCGTTGTTTCGGCG-18	rep6	66.5156	Between batches
B cell	CACTAAGTCTCGTGGG-22	rep9	GGGCGTTGTTTCGGCG-18	rep6	62.5892	Between batches
B cell	TCCTTTCCATTCTTCA-22	rep9	GGGCGTTGTTTCGGCG-18	rep6	71.16	Between batches
B cell	ATCGGATAGTTAACAG-04	rep2	GGGCGTTGTTTCGGCG-18	rep6	64.5592	Between batches
B cell	CCCTCTCAGATTTGCC-26	rep10	GGGCGTTGTTTCGGCG-18	rep6	67.7584	Between batches
B cell	CCTAACCGTGATACCT-18	rep6	GGGCGTTGTTTCGGCG-18	rep6	66.6306	Same batch
B cell	CATTCATAGGATATAC-05	rep3	GGGCGTTGTTTCGGCG-18	rep6	62.6818	Between batches
B cell	TATACCTCACTCCGGA-30	rep11	GGGCGTTGTTTCGGCG-18	rep6	68.2409	Between batches
B cell	GACGCTGTCGGCATAT-04	rep2	GGGCGTTGTTTCGGCG-18	rep6	64.268	Between batches
B cell	AGAACCTTCACTCACC-21	rep8	GGGCGTTGTTTCGGCG-18	rep6	68.9132	Between batches
B cell	ATCAGGTGTCTAGATC-27	rep10	GGGCGTTGTTTCGGCG-18	rep6	66.5159	Between batches
B cell	ATGCGATGTCGAACGA-27	rep10	GGGCGTTGTTTCGGCG-18	rep6	63.9086	Between batches
B cell	GTGGAAGTCATACGAC-27	rep10	GGGCGTTGTTTCGGCG-18	rep6	62.4361	Between batches
B cell	CTGTACCAGTGCCGAA-04	rep2	GGGCGTTGTTTCGGCG-18	rep6	63.3553	Between batches
B cell	TACCTGCGTATCGTGT-22	rep9	GGGCGTTGTTTCGGCG-18	rep6	66.2533	Between batches
B cell	CTAGACACAGCCGTTG-04	rep2	GGGCGTTGTTTCGGCG-18	rep6	65.8893	Between batches
B cell	TTCCACGGTAGTGGCA-28	rep11	GGGCGTTGTTTCGGCG-18	rep6	66.2068	Between batches
B cell	CATACAGGTTAGGCCC-11	rep4	GGGCGTTGTTTCGGCG-18	rep6	64.0903	Between batches
B cell	CTCAACCCAGTCGAGA-26	rep10	GGGCGTTGTTTCGGCG-18	rep6	66.2659	Between batches
B cell	CTCTGGTGTTGCAACT-23	rep9	GGGCGTTGTTTCGGCG-18	rep6	67.5912	Between batches
B cell	AATGAAGGTTAACCTG-18	rep6	GGGCGTTGTTTCGGCG-18	rep6	67.0806	Same batch
B cell	TCGGGACTCGTTCGCT-19	rep6	GGGCGTTGTTTCGGCG-18	rep6	65.6185	Same batch
B cell	CTCCATGGTAAGATCA-25	rep10	GGGCGTTGTTTCGGCG-18	rep6	65.8474	Between batches
B cell	GGGCTACAGAACTCCT-17	rep6	GGGCGTTGTTTCGGCG-18	rep6	67.805	Same batch
B cell	AGTGATCAGGTCGTGA-07	rep3	GGGCGTTGTTTCGGCG-18	rep6	63.8827	Between batches
B cell	ATGCCTCTCTGCATGA-26	rep10	GGGCGTTGTTTCGGCG-18	rep6	66.514	Between batches
B cell	GGTGAAGTCGACCAAT-18	rep6	GGGCGTTGTTTCGGCG-18	rep6	66.3275	Same batch
B cell	GCGTGCAAGTTCATGC-28	rep11	GGGCGTTGTTTCGGCG-18	rep6	65.6287	Between batches
B cell	AGGGTGAGTCTGCAAT-17	rep6	GGGCGTTGTTTCGGCG-18	rep6	68.2495	Same batch
B cell	CTTAGGAGTGACACAG-04	rep2	GGGCGTTGTTTCGGCG-18	rep6	62.5293	Between batches
B cell	CTCAAGACAATCTAGC-21	rep7	GGGCGTTGTTTCGGCG-18	rep6	65.704	Between batches
B cell	CATGGATGTCTTGAAC-26	rep10	GGGCGTTGTTTCGGCG-18	rep6	66.3202	Between batches
B cell	GGGCCATTCTGGGAGA-29	rep11	GGGCGTTGTTTCGGCG-18	rep6	64.1299	Between batches
B cell	ATGAGTCCAACCGGAA-16	rep6	GGGCGTTGTTTCGGCG-18	rep6	68.7941	Same batch
B cell	ATCGGCGCATCGCTGG-08	rep4	GGGCGTTGTTTCGGCG-18	rep6	59.1525	Between batches
B cell	GCCAGCAGTCTGTGAT-26	rep10	GGGCGTTGTTTCGGCG-18	rep6	65.2331	Between batches
B cell	ACATGCAAGTTTCGAC-42	rep14	GGGCGTTGTTTCGGCG-18	rep6	68.0746	Between batches
B cell	TGCGGCAGTTTGAACC-15	rep5	GGGCGTTGTTTCGGCG-18	rep6	63.1583	Between batches
B cell	TTTACGTTCGATACGT-19	rep6	GGGCGTTGTTTCGGCG-18	rep6	68.2554	Same batch
B cell	TCCAGAAAGGATCATA-23	rep9	GGGCGTTGTTTCGGCG-18	rep6	64.0384	Between batches
B cell	CCACCATAGCCAAGGT-27	rep10	GGGCGTTGTTTCGGCG-18	rep6	64.549	Between batches
B cell	CAGGTATAGTAGGGTC-23	rep9	GGGCGTTGTTTCGGCG-18	rep6	63.1459	Between batches
B cell	CTAACCCAGCAGCAGT-21	rep7	GGGCGTTGTTTCGGCG-18	rep6	66.0128	Between batches
B cell	ATTCCATGTCACAGAG-15	rep5	GGGCGTTGTTTCGGCG-18	rep6	67.4069	Between batches
B cell	CTCCTTTCAGTTTCAG-20	rep8	GGGCGTTGTTTCGGCG-18	rep6	73.1295	Between batches
B cell	CTTTCGGAGACGCCCT-20	rep8	GGGCGTTGTTTCGGCG-18	rep6	66.5295	Between batches
B cell	GGGCGTTTCAACTTTC-28	rep11	GGGCGTTGTTTCGGCG-18	rep6	65.4605	Between batches
B cell	TTCTTCCGTCACCTTC-26	rep10	GGGCGTTGTTTCGGCG-18	rep6	67.4715	Between batches
B cell	TGCTTGCCACCTGCGA-21	rep7	GGGCGTTGTTTCGGCG-18	rep6	68.7082	Between batches
B cell	GCCCAGAAGTCAGCGA-08	rep4	GGGCGTTGTTTCGGCG-18	rep6	66.7546	Between batches
B cell	CTGCATCTCGTTCTCG-37	rep13	GGGCGTTGTTTCGGCG-18	rep6	67.0305	Between batches
B cell	TCGTCCATCTGCGGGT-27	rep10	GGGCGTTGTTTCGGCG-18	rep6	67.1233	Between batches
B cell	CACGTGGTCGACCTAA-38	rep13	GGGCGTTGTTTCGGCG-18	rep6	62.3273	Between batches
B cell	CTCCAACAGGAACATT-21	rep7	GGGCGTTGTTTCGGCG-18	rep6	66.1782	Between batches
B cell	TTCGATTCATGAGAAT-14	rep5	GGGCGTTGTTTCGGCG-18	rep6	68.0555	Between batches
B cell	CTCCCTCTCTCATAGG-16	rep6	GGGCGTTGTTTCGGCG-18	rep6	69.3247	Same batch
B cell	GATCCCTGTTTGAACC-21	rep7	GGGCGTTGTTTCGGCG-18	rep6	66.2375	Between batches
B cell	CAACCAAAGGAAACGA-42	rep14	GGGCGTTGTTTCGGCG-18	rep6	66.8212	Between batches
B cell	AATGGAAAGTATAGGT-17	rep6	GGGCGTTGTTTCGGCG-18	rep6	66.3386	Same batch
B cell	TGCTGAATCGCATAGT-21	rep7	GGGCGTTGTTTCGGCG-18	rep6	69.0894	Between batches
B cell	AAGGTAAGTGTCCGTG-26	rep10	GGGCGTTGTTTCGGCG-18	rep6	66.8949	Between batches
B cell	TCTGCCACAACACTAC-13	rep5	GGGCGTTGTTTCGGCG-18	rep6	66.8426	Between batches
B cell	GATGAGGTCATCGTAG-06	rep3	GGGCGTTGTTTCGGCG-18	rep6	64.552	Between batches
B cell	CGAGGCTCAGCAGATG-26	rep10	GGGCGTTGTTTCGGCG-18	rep6	66.5128	Between batches
B cell	CAGCCAGTCTCGACGG-21	rep7	GGGCGTTGTTTCGGCG-18	rep6	69.2964	Between batches
B cell	CTCAGTCGTATCGCAT-19	rep6	GGGCGTTGTTTCGGCG-18	rep6	69.6194	Same batch
B cell	CGTAATGGTAGCGCCT-14	rep5	GGGCGTTGTTTCGGCG-18	rep6	67.2303	Between batches
B cell	ATCACTTGTCCATACA-14	rep5	GGGCGTTGTTTCGGCG-18	rep6	66.9268	Between batches
B cell	GCATTAGTCGGCTATA-21	rep7	GGGCGTTGTTTCGGCG-18	rep6	65.8992	Between batches
B cell	TCAATTCTCTGAATGC-21	rep7	GGGCGTTGTTTCGGCG-18	rep6	64.7628	Between batches
B cell	CTGTATTCACCGTGAC-21	rep8	GGGCGTTGTTTCGGCG-18	rep6	66.5095	Between batches
B cell	GACCAATAGTCCTGCG-13	rep5	GGGCGTTGTTTCGGCG-18	rep6	65.0877	Between batches
B cell	GGGACCTAGCGAAACC-27	rep10	GGGCGTTGTTTCGGCG-18	rep6	65.7425	Between batches
B cell	ATGCATGAGTCGCCCA-43	rep14	GGGCGTTGTTTCGGCG-18	rep6	63.1105	Between batches
B cell	CAGCAATAGCGTATGG-18	rep6	GGGCGTTGTTTCGGCG-18	rep6	65.1386	Same batch
B cell	CTGCTCAAGGTCACCC-27	rep10	GGGCGTTGTTTCGGCG-18	rep6	66.6135	Between batches
B cell	CAGATCAGTTGCTCAA-24	rep10	GGGCGTTGTTTCGGCG-18	rep6	66.2717	Between batches
B cell	GCGATCGGTGAACTAA-27	rep10	GGGCGTTGTTTCGGCG-18	rep6	66.9626	Between batches
B cell	TTCGATTTCCTCACGT-27	rep10	GGGCGTTGTTTCGGCG-18	rep6	66.0021	Between batches
B cell	CTGTATTTCCTTCTTC-14	rep5	GTGTGATCAACGATCT-17	rep6	69.2974	Between batches
B cell	TCTACCGAGAAACTCA-18	rep6	GTGTGATCAACGATCT-17	rep6	68.0494	Same batch
B cell	GAACTGTGTACCTATG-24	rep10	GTGTGATCAACGATCT-17	rep6	67.1857	Between batches
B cell	TGTAAGCAGATGACCG-17	rep6	GTGTGATCAACGATCT-17	rep6	65.5432	Same batch
B cell	TCACATTCAGCGACCT-21	rep8	GTGTGATCAACGATCT-17	rep6	67.7726	Between batches
B cell	GTGACGCAGTCGCTAT-19	rep6	GTGTGATCAACGATCT-17	rep6	66.0884	Same batch
B cell	ATCGCCTCAAGGTTGG-29	rep11	GTGTGATCAACGATCT-17	rep6	66.159	Between batches
B cell	ATCGTCCGTTCAAACC-40	rep13	GTGTGATCAACGATCT-17	rep6	66.0253	Between batches
B cell	ACTTTCAGTGCCTTTC-24	rep10	GTGTGATCAACGATCT-17	rep6	65.9687	Between batches
B cell	GGGATGAAGATAACAC-27	rep10	GTGTGATCAACGATCT-17	rep6	66.7645	Between batches
B cell	GCGTGCATCCCTCAAC-04	rep2	GTGTGATCAACGATCT-17	rep6	65.3488	Between batches
B cell	ACTATCTTCCAAGAGG-08	rep4	GTGTGATCAACGATCT-17	rep6	66.4455	Between batches
B cell	TCATCATCAGGATGAC-27	rep10	GTGTGATCAACGATCT-17	rep6	65.6279	Between batches
B cell	TAATCTCCACACCAGC-21	rep7	GTGTGATCAACGATCT-17	rep6	66.3742	Between batches
B cell	GGGTAGAAGTCTGGTT-26	rep10	GTGTGATCAACGATCT-17	rep6	68.9767	Between batches
B cell	AACCTTTGTGCCAAGA-30	rep11	GTGTGATCAACGATCT-17	rep6	64.6398	Between batches
B cell	AGAGCCCGTGGTCTCG-21	rep7	GTGTGATCAACGATCT-17	rep6	66.5968	Between batches
B cell	GCGGATCGTCTAACTG-24	rep10	GTGTGATCAACGATCT-17	rep6	67.5228	Between batches
B cell	TTTAGTCAGGGAGTGG-29	rep11	GTGTGATCAACGATCT-17	rep6	65.8332	Between batches
B cell	CTGTGGGGTCTATGAC-19	rep6	GTGTGATCAACGATCT-17	rep6	69.6622	Same batch
B cell	GGAGCAAGTCTACAGT-40	rep13	GTGTGATCAACGATCT-17	rep6	64.3683	Between batches
B cell	TGTGAGTGTGCCAAGA-22	rep9	GTGTGATCAACGATCT-17	rep6	64.3958	Between batches
B cell	CCTGCATGTCTGTGCG-21	rep8	GTGTGATCAACGATCT-17	rep6	67.9438	Between batches
B cell	CACAGGCCAAATTGGA-08	rep4	GTGTGATCAACGATCT-17	rep6	62.7825	Between batches
B cell	CAATACGGTGGCATCC-21	rep7	GTGTGATCAACGATCT-17	rep6	65.9094	Between batches
B cell	AACGGGACAGTTGAAA-22	rep9	GTGTGATCAACGATCT-17	rep6	67.3648	Between batches
B cell	TCTTTGAGTAGGGTAC-21	rep7	GTGTGATCAACGATCT-17	rep6	66.5337	Between batches
B cell	TTAATCCTCAGTGATC-22	rep9	GTGTGATCAACGATCT-17	rep6	67.6926	Between batches
B cell	AGTAGTCCAGCTATTG-20	rep8	GTGTGATCAACGATCT-17	rep6	65.9448	Between batches
B cell	GTTACGATCTACACAG-23	rep9	GTGTGATCAACGATCT-17	rep6	67.7934	Between batches
B cell	TCATGCCGTTGTGCAT-08	rep4	GTGTGATCAACGATCT-17	rep6	63.7817	Between batches
B cell	GTAATGCCAGCTTCCT-04	rep2	GTGTGATCAACGATCT-17	rep6	65.091	Between batches
B cell	TCGCTTGAGAGCATTA-26	rep10	GTGTGATCAACGATCT-17	rep6	66.1433	Between batches
B cell	ATTCCCGGTTCGAAGG-22	rep9	GTGTGATCAACGATCT-17	rep6	63.5169	Between batches
B cell	ACATGCATCAGGACAG-21	rep7	GTGTGATCAACGATCT-17	rep6	67.8777	Between batches
B cell	ATTATCCCAACGACTT-17	rep6	GTGTGATCAACGATCT-17	rep6	67.3853	Same batch
B cell	ACCCTCAGTCGACTGC-15	rep5	GTGTGATCAACGATCT-17	rep6	66.547	Between batches
B cell	ACTTCGCCACCTTCCA-21	rep7	GTGTGATCAACGATCT-17	rep6	69.294	Between batches
B cell	GGTGTTATCTCAGAAC-04	rep2	GTGTGATCAACGATCT-17	rep6	64.6832	Between batches
B cell	CTAGGTATCCGAGTGC-21	rep8	GTGTGATCAACGATCT-17	rep6	62.8649	Between batches
B cell	TCGTAGATCCATGATG-30	rep11	GTGTGATCAACGATCT-17	rep6	69.0164	Between batches
B cell	AGTCACATCCGATCTC-21	rep7	GTGTGATCAACGATCT-17	rep6	65.5909	Between batches
B cell	TTCGCTGCAAGAGTAT-17	rep6	GTGTGATCAACGATCT-17	rep6	65.7061	Same batch
B cell	GACCAATTCCGTGGGT-26	rep10	GTGTGATCAACGATCT-17	rep6	66.8444	Between batches
B cell	TTGGGTATCGGTCGGT-21	rep8	GTGTGATCAACGATCT-17	rep6	66.0192	Between batches
B cell	TGTCCCACAACGATCT-25	rep10	GTGTGATCAACGATCT-17	rep6	68.641	Between batches
B cell	GTGTTCCAGCCTTTCC-04	rep2	GTGTGATCAACGATCT-17	rep6	65.5943	Between batches
B cell	CAAGACTGTGCATGAG-21	rep7	GTGTGATCAACGATCT-17	rep6	65.8908	Between batches
B cell	CCACGTTAGGTCACTT-04	rep2	GTGTGATCAACGATCT-17	rep6	68.9317	Between batches
B cell	CTCCTCCTCTCAGTCC-27	rep10	GTGTGATCAACGATCT-17	rep6	66.8495	Between batches
B cell	AAACGAATCTGCGATA-28	rep11	GTGTGATCAACGATCT-17	rep6	69.4507	Between batches
B cell	TATCCTATCGCGCCAA-14	rep5	GTGTGATCAACGATCT-17	rep6	66.2292	Between batches
B cell	AAGTTCGAGCATTGAA-21	rep7	GTGTGATCAACGATCT-17	rep6	68.325	Between batches
B cell	TCCGATCAGTGGCAGT-21	rep7	GTGTGATCAACGATCT-17	rep6	67.0786	Between batches
B cell	TTTATGCTCGAGAGAC-07	rep3	GTGTGATCAACGATCT-17	rep6	67.0087	Between batches
B cell	AGCCACGTCCACATAG-38	rep13	GTGTGATCAACGATCT-17	rep6	68.8629	Between batches
B cell	TCCTTTCTCTACTCAT-28	rep11	GTGTGATCAACGATCT-17	rep6	67.604	Between batches
B cell	TCAATCTGTCACCACG-21	rep7	GTGTGATCAACGATCT-17	rep6	69.5106	Between batches
B cell	CACAGATGTGGGCTCT-25	rep10	GTGTGATCAACGATCT-17	rep6	65.8385	Between batches
B cell	ATCCTATGTGTAACGG-25	rep10	GTGTGATCAACGATCT-17	rep6	66.0995	Between batches
B cell	GCCAGGTAGGATTTAG-21	rep7	GTGTGATCAACGATCT-17	rep6	68.465	Between batches
B cell	TTGAGTGTCGTGTCAA-21	rep7	GTGTGATCAACGATCT-17	rep6	66.0088	Between batches
B cell	AGAAGTAGTATTCCTT-39	rep13	GTGTGATCAACGATCT-17	rep6	64.9076	Between batches
B cell	TTTCGATGTGAGACCA-13	rep5	GTGTGATCAACGATCT-17	rep6	68.1011	Between batches
B cell	ATCCGTCCACACCTAA-20	rep8	GTGTGATCAACGATCT-17	rep6	65.6725	Between batches
B cell	ATTACCTGTTCTCTAT-08	rep4	GTGTGATCAACGATCT-17	rep6	64.9087	Between batches
B cell	GATGATCGTATCATGC-06	rep3	GTGTGATCAACGATCT-17	rep6	65.8707	Between batches
B cell	CTCGAGGTCCAGGACC-04	rep2	GTGTGATCAACGATCT-17	rep6	68.187	Between batches
B cell	TACAACGTCAAGGACG-10	rep4	GTGTGATCAACGATCT-17	rep6	63.5348	Between batches
B cell	CATGCAATCACATACG-17	rep6	GTGTGATCAACGATCT-17	rep6	67.8851	Same batch
B cell	TCGTAGAAGTGCTCAT-27	rep10	GTGTGATCAACGATCT-17	rep6	63.5514	Between batches
B cell	CGCATAACACTCCCTA-25	rep10	GTGTGATCAACGATCT-17	rep6	66.5216	Between batches
B cell	TCCGAAAAGATCGGTG-18	rep6	GTGTGATCAACGATCT-17	rep6	66.3114	Same batch
B cell	GGCGTCACACCTCTAC-22	rep9	GTGTGATCAACGATCT-17	rep6	66.194	Between batches
B cell	TTTCCTCTCGGCATCG-22	rep9	GTGTGATCAACGATCT-17	rep6	64.282	Between batches
B cell	CGAGTGCTCCGCTGTT-26	rep10	GTGTGATCAACGATCT-17	rep6	67.1006	Between batches
B cell	AGCGCTGGTTAGGAGC-18	rep6	GTGTGATCAACGATCT-17	rep6	67.9528	Same batch
B cell	ATCCACCTCCGTGACG-25	rep10	GTGTGATCAACGATCT-17	rep6	66.0874	Between batches
B cell	ATGTCTTTCGACCAAT-11	rep4	GTGTGATCAACGATCT-17	rep6	68.2904	Between batches
B cell	GTACAGTGTTAAGACA-19	rep6	GTGTGATCAACGATCT-17	rep6	67.8625	Same batch
B cell	TACCGGGTCTTCGACC-21	rep8	GTGTGATCAACGATCT-17	rep6	67.9038	Between batches
B cell	GTCTACCCAAGACAAT-25	rep10	GTGTGATCAACGATCT-17	rep6	63.6255	Between batches
B cell	TCCGAAATCTCTCTTC-21	rep8	GTGTGATCAACGATCT-17	rep6	68.431	Between batches
B cell	CCGATGGGTCTGTCAA-25	rep10	GTGTGATCAACGATCT-17	rep6	67.7597	Between batches
B cell	GAGAAATTCTGAGAGG-23	rep9	GTGTGATCAACGATCT-17	rep6	65.4502	Between batches
B cell	TATTGGGAGGCACTAG-21	rep8	GTGTGATCAACGATCT-17	rep6	66.1425	Between batches
B cell	TCTTAGTTCGTAGCTA-27	rep10	GTGTGATCAACGATCT-17	rep6	66.6284	Between batches
B cell	TTCGCTGGTGAGTAAT-07	rep3	GTGTGATCAACGATCT-17	rep6	65.7358	Between batches
B cell	AGACAAATCATTGGTG-19	rep6	GTGTGATCAACGATCT-17	rep6	66.7555	Same batch
B cell	TCCTCTTGTTGGCCTG-04	rep2	GTGTGATCAACGATCT-17	rep6	68.8511	Between batches
B cell	CCGAACGTCGGACTTA-29	rep11	GTGTGATCAACGATCT-17	rep6	64.7367	Between batches
B cell	CAGATCAGTCCGAAAG-18	rep6	GTGTGATCAACGATCT-17	rep6	67.2525	Same batch
B cell	ATCTTCAAGAGAGAAC-26	rep10	GTGTGATCAACGATCT-17	rep6	67.6374	Between batches
B cell	AGTCTCCTCCGAAATC-44	rep14	GTGTGATCAACGATCT-17	rep6	65.8166	Between batches
B cell	TTGCGTCCACGCACCA-17	rep6	GTGTGATCAACGATCT-17	rep6	70.2672	Same batch
B cell	TGAGTCAGTATCGAGG-10	rep4	GTGTGATCAACGATCT-17	rep6	68.2162	Between batches
B cell	CTGCCTAAGCTATCTG-21	rep7	GTGTGATCAACGATCT-17	rep6	65.4063	Between batches
B cell	ACCCTCATCCCGTAAA-18	rep6	GTGTGATCAACGATCT-17	rep6	70.0533	Same batch
B cell	TCAGCAAAGTGCGCTC-26	rep10	GTGTGATCAACGATCT-17	rep6	65.1115	Between batches
B cell	TCAATCTAGTCGAGGT-04	rep2	GTGTGATCAACGATCT-17	rep6	63.894	Between batches
B cell	TCCGGGAGTTTCTATC-21	rep7	GTGTGATCAACGATCT-17	rep6	66.0219	Between batches
B cell	CTACAGAGTTTCGTAG-27	rep10	GTGTGATCAACGATCT-17	rep6	67.2103	Between batches
B cell	TGCATGAAGTCCTGCG-21	rep7	GTGTGATCAACGATCT-17	rep6	64.8945	Between batches
B cell	CGTGTCTGTGTCTCCT-18	rep6	GTGTGATCAACGATCT-17	rep6	69.3744	Same batch
B cell	ATCGGCGCATCCCGTT-22	rep9	GTGTGATCAACGATCT-17	rep6	66.7851	Between batches
B cell	TTGACCCGTGAGTCAG-26	rep10	GTGTGATCAACGATCT-17	rep6	63.6068	Between batches
B cell	AGCGATTGTTGTGCAT-16	rep6	GTGTGATCAACGATCT-17	rep6	70.6118	Same batch
B cell	TGCACGGCACCCATAA-27	rep10	GTGTGATCAACGATCT-17	rep6	66.0638	Between batches
B cell	ACGATGTCATCCTGTC-20	rep8	GTGTGATCAACGATCT-17	rep6	68.2472	Between batches
B cell	CATACCCTCTATCGGA-20	rep8	GTGTGATCAACGATCT-17	rep6	64.4834	Between batches
B cell	GCCAGGTAGAACCGCA-26	rep10	GTGTGATCAACGATCT-17	rep6	67.9446	Between batches
B cell	GTGGAGACAATGCTCA-04	rep2	GTGTGATCAACGATCT-17	rep6	66.4521	Between batches
B cell	AGACTCACACCGGTCA-01	rep1	GTGTGATCAACGATCT-17	rep6	68.0485	Between batches
B cell	CTTCAATAGTTGCCTA-29	rep11	GTGTGATCAACGATCT-17	rep6	65.899	Between batches
B cell	AACCACATCACCTCGT-24	rep10	GTGTGATCAACGATCT-17	rep6	66.0718	Between batches
B cell	GGTAATCGTTAGAGAT-25	rep10	GTGTGATCAACGATCT-17	rep6	66.3069	Between batches
B cell	AAACGAAGTAGGTTTC-17	rep6	GTGTGATCAACGATCT-17	rep6	67.3721	Same batch
B cell	CATCGCTTCCTTATAC-18	rep6	GTGTGATCAACGATCT-17	rep6	67.4618	Same batch
B cell	CTGCATCTCGTTTACT-23	rep9	GTGTGATCAACGATCT-17	rep6	65.898	Between batches
B cell	AACTTCTGTGTGACCC-21	rep7	GTGTGATCAACGATCT-17	rep6	64.371	Between batches
B cell	GAACTGTCAAAGGCTG-21	rep8	GTGTGATCAACGATCT-17	rep6	65.5613	Between batches
B cell	GCTGAATGTAGCGCCT-06	rep3	GTGTGATCAACGATCT-17	rep6	67.072	Between batches
B cell	GTTGTCCAGTATGTAG-21	rep7	GTGTGATCAACGATCT-17	rep6	65.7114	Between batches
B cell	CTTTCAACAGCTGAGA-19	rep6	GTGTGATCAACGATCT-17	rep6	67.9499	Same batch
B cell	CTAACCCTCGACCCAG-25	rep10	GTGTGATCAACGATCT-17	rep6	68.2444	Between batches
B cell	CTGCTCAAGGCGAAGG-20	rep8	GTGTGATCAACGATCT-17	rep6	67.4418	Between batches
B cell	TCACAAGTCCGATAGT-04	rep2	GTGTGATCAACGATCT-17	rep6	65.2272	Between batches
B cell	GGTTCTCTCAGATGCT-20	rep8	GTGTGATCAACGATCT-17	rep6	65.6324	Between batches
B cell	GTGTCCTTCAACACGT-28	rep11	GTGTGATCAACGATCT-17	rep6	67.7111	Between batches
B cell	AGTCATGAGAATGTTG-17	rep6	GTGTGATCAACGATCT-17	rep6	68.6925	Same batch
B cell	CTCCTCCTCCTCTCGA-21	rep8	GTGTGATCAACGATCT-17	rep6	66.5661	Between batches
B cell	ATGGGTTCAAGACTGG-17	rep6	GTGTGATCAACGATCT-17	rep6	65.2144	Same batch
B cell	CATGCCTCAATGTTGC-16	rep6	GTGTGATCAACGATCT-17	rep6	67.1736	Same batch
B cell	TTGGGCGCATCCTTCG-09	rep4	GTGTGATCAACGATCT-17	rep6	63.3676	Between batches
B cell	CTCAACCAGTCACTAC-37	rep13	GTGTGATCAACGATCT-17	rep6	67.2206	Between batches
B cell	GAAGGGTTCTACACTT-35	rep12	GTGTGATCAACGATCT-17	rep6	77.6552	Between batches
B cell	ACTACGAGTACTAAGA-21	rep7	GTGTGATCAACGATCT-17	rep6	67.2374	Between batches
B cell	CAGGGCTAGCGGGTTA-21	rep8	GTGTGATCAACGATCT-17	rep6	66.921	Between batches
B cell	GTGGGAATCACTACGA-28	rep11	GTGTGATCAACGATCT-17	rep6	66.8788	Between batches
B cell	ATGGGTTTCTCTTCAA-23	rep9	GTGTGATCAACGATCT-17	rep6	69.4487	Between batches
B cell	GCTCAAAAGGTCATCT-21	rep7	GTGTGATCAACGATCT-17	rep6	67.5143	Between batches
B cell	CTTCCGAGTCACGACC-20	rep8	GTGTGATCAACGATCT-17	rep6	64.4721	Between batches
B cell	GAATAGAAGATCCCGC-09	rep4	GTGTGATCAACGATCT-17	rep6	61.4351	Between batches
B cell	GACTTCCAGTAATTGG-05	rep3	GTGTGATCAACGATCT-17	rep6	64.0489	Between batches
B cell	GAGAGGTAGTTAACAG-20	rep8	GTGTGATCAACGATCT-17	rep6	64.3807	Between batches
B cell	GAAGGGTAGACTACGG-39	rep13	GTGTGATCAACGATCT-17	rep6	65.2176	Between batches
B cell	ATATCCTCACGGTCTG-09	rep4	GTGTGATCAACGATCT-17	rep6	65.0837	Between batches
B cell	ACAGGGATCGCCGTGA-06	rep3	GTGTGATCAACGATCT-17	rep6	68.0396	Between batches
B cell	CAATGACTCTAGGAAA-16	rep6	GTGTGATCAACGATCT-17	rep6	67.4285	Same batch
B cell	TTTAGTCCATTAGGAA-24	rep10	GTGTGATCAACGATCT-17	rep6	71.9853	Between batches
B cell	TATCTTGTCTCCAAGA-14	rep5	GTGTGATCAACGATCT-17	rep6	67.8987	Between batches
B cell	ATTTCTGCAACCTAAC-04	rep2	GTGTGATCAACGATCT-17	rep6	65.2813	Between batches
B cell	TCATTCATCTTGAGCA-17	rep6	GTGTGATCAACGATCT-17	rep6	67.4073	Same batch
B cell	CCACGTTCAGAAGCGT-21	rep8	GTGTGATCAACGATCT-17	rep6	65.5177	Between batches
B cell	GATGGAGTCTGCACCT-22	rep9	GTGTGATCAACGATCT-17	rep6	64.3185	Between batches
B cell	CCGTAGGAGAACGTGC-21	rep7	GTGTGATCAACGATCT-17	rep6	66.8813	Between batches
B cell	TGATCAGCATCACGGC-26	rep10	GTGTGATCAACGATCT-17	rep6	66.1277	Between batches
B cell	CAAGCTACACCTTCCA-21	rep8	GTGTGATCAACGATCT-17	rep6	67.4574	Between batches
B cell	TGTTACTCACTCCGAG-23	rep9	GTGTGATCAACGATCT-17	rep6	69.0812	Between batches
B cell	ATCGTCCTCCACCCTA-04	rep2	GTGTGATCAACGATCT-17	rep6	63.4507	Between batches
B cell	TTGCTGCCACCGGCTA-31	rep11	GTGTGATCAACGATCT-17	rep6	69.2099	Between batches
B cell	TACATTCAGACAACTA-24	rep10	GTGTGATCAACGATCT-17	rep6	66.865	Between batches
B cell	TAAGTCGCATGAGATA-25	rep10	GTGTGATCAACGATCT-17	rep6	66.2386	Between batches
B cell	CTAAGTGCAACTGGTT-26	rep10	GTGTGATCAACGATCT-17	rep6	69.0072	Between batches
B cell	CATCGGGGTAGCTTTG-10	rep4	GTGTGATCAACGATCT-17	rep6	64.6874	Between batches
B cell	TCCGATCCATTCCTCG-21	rep7	GTGTGATCAACGATCT-17	rep6	69.7407	Between batches
B cell	GACTCAAAGTCGAAAT-30	rep11	GTGTGATCAACGATCT-17	rep6	69.0353	Between batches
B cell	TGAATGCGTTATAGAG-16	rep6	GTGTGATCAACGATCT-17	rep6	69.1205	Same batch
B cell	CCTGTTGAGGTAGACC-21	rep7	GTGTGATCAACGATCT-17	rep6	65.8532	Between batches
B cell	CCTCATGGTCCACTTC-21	rep8	GTGTGATCAACGATCT-17	rep6	65.1501	Between batches
B cell	GGATGTTCAGCGAGTA-10	rep4	GTGTGATCAACGATCT-17	rep6	65.4663	Between batches
B cell	CACCGTTTCCGGTTCT-09	rep4	GTGTGATCAACGATCT-17	rep6	67.9094	Between batches
B cell	ATTTCTGGTAAGATTG-30	rep11	GTGTGATCAACGATCT-17	rep6	62.5695	Between batches
B cell	TGACTCCGTACTCCCT-21	rep8	GTGTGATCAACGATCT-17	rep6	69.1243	Between batches
B cell	TCTCACGCAAATCAAG-27	rep10	GTGTGATCAACGATCT-17	rep6	66.8582	Between batches
B cell	TTACCGCCACACAGAG-26	rep10	GTGTGATCAACGATCT-17	rep6	65.5202	Between batches
B cell	TAACGACAGGGTAATT-17	rep6	GTGTGATCAACGATCT-17	rep6	69.707	Same batch
B cell	CATACAGCAGCTTTGA-27	rep10	GTGTGATCAACGATCT-17	rep6	66.4898	Between batches
B cell	GAGTGAGTCGCCAGTG-23	rep9	GTGTGATCAACGATCT-17	rep6	62.353	Between batches
B cell	TGCGGGTAGTCTTGGT-21	rep8	GTGTGATCAACGATCT-17	rep6	65.1113	Between batches
B cell	TCCATGCAGTGCAGCA-27	rep10	GTGTGATCAACGATCT-17	rep6	64.7768	Between batches
B cell	TCGGGTGAGTGTACAA-21	rep8	GTGTGATCAACGATCT-17	rep6	66.0577	Between batches
B cell	GAGCCTGCACCAAAGG-21	rep7	GTGTGATCAACGATCT-17	rep6	65.8538	Between batches
B cell	GACCCAGAGACAGCGT-20	rep8	GTGTGATCAACGATCT-17	rep6	65.4053	Between batches
B cell	CTCAACCTCCTCATAT-09	rep4	GTGTGATCAACGATCT-17	rep6	66.3522	Between batches
B cell	TTGCGTCTCCATCTGC-25	rep10	GTGTGATCAACGATCT-17	rep6	64.5002	Between batches
B cell	GTAGTACGTACAGAGC-04	rep2	GTGTGATCAACGATCT-17	rep6	65.8845	Between batches
B cell	GTTTACTCATCGCTCT-22	rep9	GTGTGATCAACGATCT-17	rep6	65.3124	Between batches
B cell	TCCTCTTCATCCTAAG-18	rep6	GTGTGATCAACGATCT-17	rep6	66.3444	Same batch
B cell	CATCGCTGTTGCACGC-21	rep7	GTGTGATCAACGATCT-17	rep6	67.8769	Between batches
B cell	TCAAGTGAGTCATGCT-28	rep11	GTGTGATCAACGATCT-17	rep6	65.8032	Between batches
B cell	GGAATGGGTCGCCACA-28	rep11	GTGTGATCAACGATCT-17	rep6	65.0759	Between batches
B cell	TGGGAAGAGGTGCAGT-18	rep6	GTGTGATCAACGATCT-17	rep6	65.3352	Same batch
B cell	CTGAGGCGTGTTTCTT-21	rep8	GTGTGATCAACGATCT-17	rep6	65.9534	Between batches
B cell	GGATGTTCACAAGGTG-08	rep4	GTGTGATCAACGATCT-17	rep6	63.778	Between batches
B cell	CCCTCTCCAGAGTCTT-26	rep10	GTGTGATCAACGATCT-17	rep6	63.7278	Between batches
B cell	GGGAGTAAGCCTCTCT-21	rep7	GTGTGATCAACGATCT-17	rep6	66.9461	Between batches
B cell	AAGTCGTCAACTACGT-29	rep11	GTGTGATCAACGATCT-17	rep6	60.6599	Between batches
B cell	ATACCGATCGAGAATA-23	rep9	GTGTGATCAACGATCT-17	rep6	68.7108	Between batches
B cell	TGGAACTTCTGCGGCA-19	rep6	GTGTGATCAACGATCT-17	rep6	64.4769	Same batch
B cell	CCTCATGGTCCCTCAT-20	rep8	GTGTGATCAACGATCT-17	rep6	68.5368	Between batches
B cell	TGAGGGAGTATTCCGA-05	rep3	GTGTGATCAACGATCT-17	rep6	61.2458	Between batches
B cell	GTTACCCGTGATTGGG-28	rep11	GTGTGATCAACGATCT-17	rep6	66.7247	Between batches
B cell	GTAGGTTAGCCTTGAT-21	rep7	GTGTGATCAACGATCT-17	rep6	60.0953	Between batches
B cell	GATCATGCAGCTTCGG-13	rep5	GTGTGATCAACGATCT-17	rep6	66.8571	Between batches
B cell	CTGCGAGTCTCCGTGT-28	rep11	GTGTGATCAACGATCT-17	rep6	65.7509	Between batches
B cell	TAGGTTGTCCCATAAG-26	rep10	GTGTGATCAACGATCT-17	rep6	67.034	Between batches
B cell	GACCCAGGTCTCCCTA-21	rep7	GTGTGATCAACGATCT-17	rep6	66.0678	Between batches
B cell	GGGATGATCGACCAAT-26	rep10	GTGTGATCAACGATCT-17	rep6	63.8167	Between batches
B cell	CATGCCTGTTCTCCTG-27	rep10	GTGTGATCAACGATCT-17	rep6	65.5607	Between batches
B cell	CTGTACCTCAATCGGT-25	rep10	GTGTGATCAACGATCT-17	rep6	66.4651	Between batches
B cell	AACGTCAGTGTTTCTT-17	rep6	GTGTGATCAACGATCT-17	rep6	69.6018	Same batch
B cell	GTTTGGATCTAGTTCT-21	rep7	GTGTGATCAACGATCT-17	rep6	66.0411	Between batches
B cell	TAGCACAAGATTGTGA-32	rep12	GTGTGATCAACGATCT-17	rep6	67.185	Between batches
B cell	TTTACTGGTCCTTTGC-05	rep3	GTGTGATCAACGATCT-17	rep6	66.5132	Between batches
B cell	CACTAAGTCTCGTGGG-22	rep9	GTGTGATCAACGATCT-17	rep6	63.6256	Between batches
B cell	TCCTTTCCATTCTTCA-22	rep9	GTGTGATCAACGATCT-17	rep6	71.348	Between batches
B cell	ATCGGATAGTTAACAG-04	rep2	GTGTGATCAACGATCT-17	rep6	64.9006	Between batches
B cell	CCCTCTCAGATTTGCC-26	rep10	GTGTGATCAACGATCT-17	rep6	68.2532	Between batches
B cell	CCTAACCGTGATACCT-18	rep6	GTGTGATCAACGATCT-17	rep6	65.8473	Same batch
[truncated: 132,551 more rows]

## Sheet: b,CorrelationBetweenReplicates
	IL-1β_rep1	IL-1β_rep2	IL-1β_rep3			TNF-α_rep1	TNF-α_rep2	TNF-α_rep3			IFN-α1_rep1	IFN-α1_rep2	IFN-α1_rep3			GM-CSF_rep1	GM-CSF_rep2	GM-CSF_rep3
IL-1β_rep1	1	0.91	0.88		TNF-α_rep1	1	0.92	0.88		IFN-α1_rep1	1	0.94	0.94		GM-CSF_rep1	1	0.82	0.82
IL-1β_rep2		1	0.87		TNF-α_rep2		1	0.89		IFN-α1_rep2		1	0.96		GM-CSF_rep2		1	0.78
IL-1β_rep3			1		TNF-α_rep3			1		IFN-α1_rep3			1		GM-CSF_rep3			1

## Sheet: c,ISGResponse
Cell type	ISG	Treatment							Cell type	FPR	TPR
B cell	26.1626	PBS							B cell	0	0
B cell	25.5599	PBS							B cell	0	0.01
B cell	16.7066	PBS							B cell	0	0.02
B cell	23.1932	PBS							B cell	0	0.03
B cell	32.0254	PBS							B cell	0	0.04
B cell	64.7993	PBS							B cell	0	0.05
B cell	36.6427	PBS							B cell	0	0.06
B cell	28.9485	PBS							B cell	0	0.07
B cell	33.5757	PBS							B cell	0	0.08
B cell	24.2446	PBS							B cell	0	0.09
B cell	31.1334	PBS							B cell	0	0.1
B cell	37.7163	PBS							B cell	0	0.11
B cell	24.5766	PBS							B cell	0	0.12
B cell	33.402	PBS							B cell	0	0.13
B cell	30.9106	PBS							B cell	0	0.14
B cell	24.6442	PBS							B cell	0	0.15
B cell	19.4556	PBS							B cell	0	0.16
B cell	34.7207	PBS							B cell	0	0.17
B cell	38.1673	PBS							B cell	0	0.18
B cell	20.8221	PBS							B cell	0	0.19
B cell	40.004	PBS							B cell	0	0.2
B cell	25.3579	PBS							B cell	0	0.21
B cell	21.0725	PBS							B cell	0	0.22
B cell	18.7327	PBS							B cell	0	0.23
B cell	23.9813	PBS							B cell	0	0.24
B cell	22.9133	PBS							B cell	0	0.25
B cell	12.312	PBS							B cell	0	0.26
B cell	22.9491	PBS							B cell	0	0.27
B cell	19.3165	PBS							B cell	0	0.28
B cell	26.7826	PBS							B cell	0	0.29
B cell	21.0381	PBS							B cell	0	0.3
B cell	41.0626	PBS							B cell	0	0.31
B cell	22.2903	PBS							B cell	0	0.32
B cell	24.6031	PBS							B cell	0	0.33
B cell	31.9686	PBS							B cell	0	0.34
B cell	28.1697	PBS							B cell	0	0.35
B cell	26.534	PBS							B cell	0	0.36
B cell	17.4394	PBS							B cell	0	0.37
B cell	23.9818	PBS							B cell	0	0.38
B cell	24.7609	PBS							B cell	0	0.39
B cell	16.6014	PBS							B cell	0	0.4
B cell	32.1777	PBS							B cell	0	0.41
B cell	19.5485	PBS							B cell	0	0.42
B cell	28.2919	PBS							B cell	0	0.43
B cell	27.6837	PBS							B cell	0	0.44
B cell	24.9834	PBS							B cell	0	0.45
B cell	22.6421	PBS							B cell	0.01	0.45
B cell	28.8733	PBS							B cell	0.01	0.46
B cell	32.5062	PBS							B cell	0.01	0.47
B cell	25.0891	PBS							B cell	0.01	0.48
B cell	17.797	PBS							B cell	0.01	0.49
B cell	30.8243	PBS							B cell	0.01	0.5
B cell	26.0388	PBS							B cell	0.01	0.51
B cell	26.2157	PBS							B cell	0.01	0.52
B cell	34.1088	PBS							B cell	0.01	0.53
B cell	32.4447	PBS							B cell	0.01	0.54
B cell	23.989	PBS							B cell	0.01	0.55
B cell	55.9862	PBS							B cell	0.01	0.56
B cell	41.1145	PBS							B cell	0.01	0.57
B cell	29.3582	PBS							B cell	0.01	0.58
B cell	30.8725	PBS							B cell	0.01	0.59
B cell	21.9493	PBS							B cell	0.01	0.6
B cell	17.2971	PBS							B cell	0.01	0.61
B cell	36.5641	PBS							B cell	0.01	0.62
B cell	26.3275	PBS							B cell	0.01	0.63
B cell	27.3498	PBS							B cell	0.01	0.64
B cell	18.4594	PBS							B cell	0.01	0.65
B cell	15.0323	PBS							B cell	0.01	0.66
B cell	18.7589	PBS							B cell	0.02	0.66
B cell	37.5127	PBS							B cell	0.02	0.67
B cell	40.2421	PBS							B cell	0.02	0.68
B cell	29.1138	PBS							B cell	0.02	0.69
B cell	20.4107	PBS							B cell	0.02	0.7
B cell	19.0096	PBS							B cell	0.02	0.71
B cell	21.5898	PBS							B cell	0.02	0.72
B cell	27.0991	PBS							B cell	0.02	0.73
B cell	18.6001	PBS							B cell	0.02	0.74
B cell	27.9921	PBS							B cell	0.02	0.75
B cell	25.852	PBS							B cell	0.02	0.76
B cell	25.5866	PBS							B cell	0.02	0.77
B cell	19.8278	PBS							B cell	0.02	0.78
B cell	18.6931	PBS							B cell	0.02	0.79
B cell	19.1849	PBS							B cell	0.02	0.8
B cell	25.9566	PBS							B cell	0.02	0.81
B cell	27.4418	PBS							B cell	0.02	0.82
B cell	30.0511	PBS							B cell	0.02	0.83
B cell	29.1634	PBS							B cell	0.02	0.84
B cell	26.8149	PBS							B cell	0.02	0.85
B cell	29.5156	PBS							B cell	0.02	0.86
B cell	20.8677	PBS							B cell	0.02	0.87
B cell	27.7805	PBS							B cell	0.02	0.88
B cell	19.1071	PBS							B cell	0.02	0.89
B cell	17.8278	PBS							B cell	0.02	0.9
B cell	30.8042	PBS							B cell	0.02	0.91
B cell	25.371	PBS							B cell	0.02	0.92
B cell	21.0506	PBS							B cell	0.02	0.93
B cell	20.5576	PBS							B cell	0.03	0.93
B cell	32.7232	PBS							B cell	0.03	0.94
B cell	26.8993	PBS							B cell	0.04	0.94
B cell	27.6409	PBS							B cell	0.04	0.95
B cell	62.1896	IFN-α/β							B cell	0.05	0.95
B cell	68.2227	IFN-α/β							B cell	0.06	0.95
B cell	96.5464	IFN-α/β							B cell	0.07	0.95
B cell	75.899	IFN-α/β							B cell	0.07	0.96
B cell	73.8329	IFN-α/β							B cell	0.08	0.96
B cell	52.1273	IFN-α/β							B cell	0.09	0.96
B cell	51.6002	IFN-α/β							B cell	0.09	0.97
B cell	81.8297	IFN-α/β							B cell	0.1	0.97
B cell	45.964	IFN-α/β							B cell	0.11	0.97
B cell	78.7877	IFN-α/β							B cell	0.11	0.98
B cell	68.3635	IFN-α/β							B cell	0.11	0.99
B cell	100.679	IFN-α/β							B cell	0.12	0.99
B cell	61.3552	IFN-α/β							B cell	0.13	0.99
B cell	73.3397	IFN-α/β							B cell	0.14	0.99
B cell	59.3248	IFN-α/β							B cell	0.15	0.99
B cell	51.908	IFN-α/β							B cell	0.16	0.99
B cell	57.4949	IFN-α/β							B cell	0.17	0.99
B cell	89.7638	IFN-α/β							B cell	0.18	0.99
B cell	52.0231	IFN-α/β							B cell	0.19	0.99
B cell	71.4025	IFN-α/β							B cell	0.2	0.99
B cell	85.5002	IFN-α/β							B cell	0.21	0.99
B cell	54.9171	IFN-α/β							B cell	0.22	0.99
B cell	72.7721	IFN-α/β							B cell	0.23	0.99
B cell	75.8632	IFN-α/β							B cell	0.24	0.99
B cell	77.3333	IFN-α/β							B cell	0.25	0.99
B cell	70.6494	IFN-α/β							B cell	0.26	0.99
B cell	62.0342	IFN-α/β							B cell	0.27	0.99
B cell	55.9154	IFN-α/β							B cell	0.28	0.99
B cell	52.7247	IFN-α/β							B cell	0.29	0.99
B cell	52.4274	IFN-α/β							B cell	0.3	0.99
B cell	46.4902	IFN-α/β							B cell	0.31	0.99
B cell	46.0633	IFN-α/β							B cell	0.32	0.99
B cell	70.745	IFN-α/β							B cell	0.33	0.99
B cell	35.4207	IFN-α/β							B cell	0.34	0.99
B cell	46.7883	IFN-α/β							B cell	0.35	0.99
B cell	69.8874	IFN-α/β							B cell	0.36	0.99
B cell	50.5246	IFN-α/β							B cell	0.37	0.99
B cell	59.9999	IFN-α/β							B cell	0.38	0.99
B cell	36.9678	IFN-α/β							B cell	0.39	0.99
B cell	65.2551	IFN-α/β							B cell	0.4	0.99
B cell	49.5837	IFN-α/β							B cell	0.41	0.99
B cell	52.2581	IFN-α/β							B cell	0.42	0.99
B cell	58.4245	IFN-α/β							B cell	0.43	0.99
B cell	62.4506	IFN-α/β							B cell	0.44	0.99
B cell	63.1044	IFN-α/β							B cell	0.45	0.99
B cell	80.0645	IFN-α/β							B cell	0.46	0.99
B cell	44.7018	IFN-α/β							B cell	0.47	0.99
B cell	83.0017	IFN-α/β							B cell	0.48	0.99
B cell	58.6632	IFN-α/β							B cell	0.49	0.99
B cell	72.1892	IFN-α/β							B cell	0.5	0.99
B cell	72.3794	IFN-α/β							B cell	0.51	0.99
B cell	77.17	IFN-α/β							B cell	0.52	0.99
B cell	41.1052	IFN-α/β							B cell	0.53	0.99
B cell	52.4458	IFN-α/β							B cell	0.54	0.99
B cell	85.5192	IFN-α/β							B cell	0.55	0.99
B cell	56.2397	IFN-α/β							B cell	0.56	0.99
B cell	61.2529	IFN-α/β							B cell	0.57	0.99
B cell	68.5565	IFN-α/β							B cell	0.58	0.99
B cell	48.9209	IFN-α/β							B cell	0.59	0.99
B cell	68.5003	IFN-α/β							B cell	0.6	0.99
B cell	44.6782	IFN-α/β							B cell	0.61	0.99
B cell	69.6054	IFN-α/β							B cell	0.62	0.99
B cell	38.0427	IFN-α/β							B cell	0.63	0.99
B cell	63.9453	IFN-α/β							B cell	0.64	0.99
B cell	66.5398	IFN-α/β							B cell	0.65	0.99
B cell	52.4797	IFN-α/β							B cell	0.66	0.99
B cell	53.9798	IFN-α/β							B cell	0.67	0.99
B cell	54.2395	IFN-α/β							B cell	0.68	0.99
B cell	34.7507	IFN-α/β							B cell	0.69	0.99
B cell	69.3375	IFN-α/β							B cell	0.7	0.99
B cell	65.4528	IFN-α/β							B cell	0.71	0.99
B cell	15.0635	IFN-α/β							B cell	0.72	0.99
B cell	50.0692	IFN-α/β							B cell	0.73	0.99
B cell	46.8473	IFN-α/β							B cell	0.74	0.99
B cell	53.2178	IFN-α/β							B cell	0.75	0.99
B cell	82.1394	IFN-α/β							B cell	0.76	0.99
B cell	60.3549	IFN-α/β							B cell	0.77	0.99
B cell	65.9003	IFN-α/β							B cell	0.78	0.99
B cell	71.9624	IFN-α/β							B cell	0.79	0.99
B cell	49.8665	IFN-α/β							B cell	0.8	0.99
B cell	75.3313	IFN-α/β							B cell	0.81	0.99
B cell	40.6245	IFN-α/β							B cell	0.82	0.99
B cell	58.0897	IFN-α/β							B cell	0.83	0.99
B cell	61.33	IFN-α/β							B cell	0.84	0.99
B cell	70.8409	IFN-α/β							B cell	0.85	0.99
B cell	88.1304	IFN-α/β							B cell	0.86	0.99
B cell	74.934	IFN-α/β							B cell	0.87	0.99
B cell	73.9759	IFN-α/β							B cell	0.88	0.99
B cell	73.2601	IFN-α/β							B cell	0.89	0.99
B cell	46.5364	IFN-α/β							B cell	0.9	0.99
B cell	59.021	IFN-α/β							B cell	0.91	0.99
B cell	72.1916	IFN-α/β							B cell	0.92	0.99
B cell	56.1818	IFN-α/β							B cell	0.93	0.99
B cell	61.2085	IFN-α/β							B cell	0.94	0.99
B cell	56.9562	IFN-α/β							B cell	0.95	0.99
B cell	75.1504	IFN-α/β							B cell	0.96	0.99
B cell	81.2307	IFN-α/β							B cell	0.97	0.99
B cell	66.6064	IFN-α/β							B cell	0.98	0.99
B cell	80.6247	IFN-α/β							B cell	0.98	1
B cell	57.6626	IFN-α/β							B cell	0.99	1
CD4+ T cell	27.8204	PBS							B cell	1	1
CD4+ T cell	18.0713	PBS							CD4+ T cell	0	0
CD4+ T cell	24.3412	PBS							CD4+ T cell	0	0.01
CD4+ T cell	21.8579	PBS							CD4+ T cell	0	0.02
CD4+ T cell	21.8057	PBS							CD4+ T cell	0	0.03
CD4+ T cell	33.3658	PBS							CD4+ T cell	0	0.04
CD4+ T cell	15.6961	PBS							CD4+ T cell	0	0.05
CD4+ T cell	24.4445	PBS							CD4+ T cell	0	0.06
CD4+ T cell	23.8167	PBS							CD4+ T cell	0	0.07
CD4+ T cell	19.147	PBS							CD4+ T cell	0	0.08
CD4+ T cell	27.989	PBS							CD4+ T cell	0	0.09
CD4+ T cell	8.27849	PBS							CD4+ T cell	0	0.1
CD4+ T cell	23.1807	PBS							CD4+ T cell	0	0.11
CD4+ T cell	15.6778	PBS							CD4+ T cell	0	0.12
CD4+ T cell	21.9045	PBS							CD4+ T cell	0	0.13
CD4+ T cell	30.4947	PBS							CD4+ T cell	0	0.14
CD4+ T cell	26.7571	PBS							CD4+ T cell	0	0.15
CD4+ T cell	18.9007	PBS							CD4+ T cell	0	0.16
CD4+ T cell	19.3389	PBS							CD4+ T cell	0	0.17
CD4+ T cell	22.6887	PBS							CD4+ T cell	0	0.18
CD4+ T cell	12.7152	PBS							CD4+ T cell	0	0.19
CD4+ T cell	21.6541	PBS							CD4+ T cell	0	0.2
CD4+ T cell	18.3062	PBS							CD4+ T cell	0	0.21
CD4+ T cell	21.8518	PBS							CD4+ T cell	0	0.22
CD4+ T cell	24.4462	PBS							CD4+ T cell	0	0.23
CD4+ T cell	18.434	PBS							CD4+ T cell	0	0.24
CD4+ T cell	24.8845	PBS							CD4+ T cell	0	0.25
CD4+ T cell	22.2629	PBS							CD4+ T cell	0	0.26
CD4+ T cell	18.1766	PBS							CD4+ T cell	0	0.27
CD4+ T cell	21.2159	PBS							CD4+ T cell	0	0.28
CD4+ T cell	11.0433	PBS							CD4+ T cell	0	0.29
CD4+ T cell	21.1536	PBS							CD4+ T cell	0	0.3
CD4+ T cell	15.3409	PBS							CD4+ T cell	0	0.31
CD4+ T cell	21.1443	PBS							CD4+ T cell	0	0.32
CD4+ T cell	7.33851	PBS							CD4+ T cell	0	0.33
CD4+ T cell	23.3189	PBS							CD4+ T cell	0	0.34
CD4+ T cell	22.8504	PBS							CD4+ T cell	0	0.35
CD4+ T cell	15.2107	PBS							CD4+ T cell	0	0.36
CD4+ T cell	19.3274	PBS							CD4+ T cell	0	0.37
CD4+ T cell	21.2877	PBS							CD4+ T cell	0	0.38
CD4+ T cell	17.0391	PBS							CD4+ T cell	0	0.39
CD4+ T cell	21.5075	PBS							CD4+ T cell	0	0.4
CD4+ T cell	19.8721	PBS							CD4+ T cell	0	0.41
CD4+ T cell	26.6887	PBS							CD4+ T cell	0	0.42
CD4+ T cell	23.1249	PBS							CD4+ T cell	0	0.43
CD4+ T cell	17.6503	PBS							CD4+ T cell	0	0.44
CD4+ T cell	19.6265	PBS							CD4+ T cell	0	0.45
CD4+ T cell	13.6433	PBS							CD4+ T cell	0	0.46
CD4+ T cell	28.6936	PBS							CD4+ T cell	0	0.47
CD4+ T cell	22.9709	PBS							CD4+ T cell	0	0.48
CD4+ T cell	16.3941	PBS							CD4+ T cell	0	0.49
CD4+ T cell	34.5303	PBS							CD4+ T cell	0	0.5
CD4+ T cell	27.8635	PBS							CD4+ T cell	0	0.51
CD4+ T cell	25.0628	PBS							CD4+ T cell	0	0.52
CD4+ T cell	20.85	PBS							CD4+ T cell	0	0.53
CD4+ T cell	22.2617	PBS							CD4+ T cell	0	0.54
CD4+ T cell	21.637	PBS							CD4+ T cell	0	0.55
CD4+ T cell	25.2578	PBS							CD4+ T cell	0	0.56
CD4+ T cell	11.2283	PBS							CD4+ T cell	0	0.57
CD4+ T cell	18.9717	PBS							CD4+ T cell	0	0.58
CD4+ T cell	25.9938	PBS							CD4+ T cell	0	0.59
CD4+ T cell	17.1988	PBS							CD4+ T cell	0	0.6
CD4+ T cell	21.1888	PBS							CD4+ T cell	0	0.61
CD4+ T cell	30.6817	PBS							CD4+ T cell	0	0.62
CD4+ T cell	26.2105	PBS							CD4+ T cell	0	0.63
CD4+ T cell	20.1755	PBS							CD4+ T cell	0	0.64
CD4+ T cell	15.8468	PBS							CD4+ T cell	0	0.65
CD4+ T cell	19.8103	PBS							CD4+ T cell	0	0.66
CD4+ T cell	14.1091	PBS							CD4+ T cell	0	0.67
CD4+ T cell	17.2712	PBS							CD4+ T cell	0	0.68
CD4+ T cell	8.58323	PBS							CD4+ T cell	0	0.69
CD4+ T cell	26.0785	PBS							CD4+ T cell	0	0.7
CD4+ T cell	20.2746	PBS							CD4+ T cell	0	0.71
CD4+ T cell	21.9724	PBS							CD4+ T cell	0	0.72
CD4+ T cell	20.1449	PBS							CD4+ T cell	0	0.73
CD4+ T cell	22.975	PBS							CD4+ T cell	0	0.74
CD4+ T cell	16.6114	PBS							CD4+ T cell	0	0.75
CD4+ T cell	25.0194	PBS							CD4+ T cell	0	0.76
CD4+ T cell	21.4983	PBS							CD4+ T cell	0	0.77
CD4+ T cell	40.8483	PBS							CD4+ T cell	0	0.78
CD4+ T cell	21.7026	PBS							CD4+ T cell	0	0.79
CD4+ T cell	26.4768	PBS							CD4+ T cell	0	0.8
CD4+ T cell	16.6507	PBS							CD4+ T cell	0	0.81
CD4+ T cell	25.204	PBS							CD4+ T cell	0	0.82
CD4+ T cell	23.8933	PBS							CD4+ T cell	0	0.83
CD4+ T cell	19.2443	PBS							CD4+ T cell	0	0.84
CD4+ T cell	23.2369	PBS							CD4+ T cell	0	0.85
CD4+ T cell	20.4299	PBS							CD4+ T cell	0	0.86
CD4+ T cell	30.5253	PBS							CD4+ T cell	0	0.87
CD4+ T cell	20.1254	PBS							CD4+ T cell	0	0.88
CD4+ T cell	13.0428	PBS							CD4+ T cell	0	0.89
CD4+ T cell	18.7622	PBS							CD4+ T cell	0	0.9
CD4+ T cell	31.1504	PBS							CD4+ T cell	0	0.91
CD4+ T cell	23.1214	PBS							CD4+ T cell	0	0.92
CD4+ T cell	9.68176	PBS							CD4+ T cell	0	0.93
CD4+ T cell	34.5976	PBS							CD4+ T cell	0	0.94
CD4+ T cell	23.1088	PBS							CD4+ T cell	0.01	0.94
CD4+ T cell	21.7329	PBS							CD4+ T cell	0.02	0.94
CD4+ T cell	20.7729	PBS							CD4+ T cell	0.02	0.95
CD4+ T cell	40.8402	PBS							CD4+ T cell	0.02	0.96
CD4+ T cell	82.493	IFN-α/β							CD4+ T cell	0.02	0.97
CD4+ T cell	86.7843	IFN-α/β							CD4+ T cell	0.02	0.98
CD4+ T cell	62.6592	IFN-α/β							CD4+ T cell	0.02	0.99
CD4+ T cell	60.7545	IFN-α/β							CD4+ T cell	0.02	1
CD4+ T cell	38.7031	IFN-α/β							CD4+ T cell	0.03	1
CD4+ T cell	58.669	IFN-α/β							CD4+ T cell	0.04	1
CD4+ T cell	40.805	IFN-α/β							CD4+ T cell	0.05	1
CD4+ T cell	74.7567	IFN-α/β							CD4+ T cell	0.06	1
CD4+ T cell	50.6195	IFN-α/β							CD4+ T cell	0.07	1
CD4+ T cell	53.1371	IFN-α/β							CD4+ T cell	0.08	1
CD4+ T cell	70.3237	IFN-α/β							CD4+ T cell	0.09	1
CD4+ T cell	45.048	IFN-α/β							CD4+ T cell	0.1	1
CD4+ T cell	85.6494	IFN-α/β							CD4+ T cell	0.11	1
CD4+ T cell	69.7504	IFN-α/β							CD4+ T cell	0.12	1
CD4+ T cell	53.4894	IFN-α/β							CD4+ T cell	0.13	1
CD4+ T cell	70.325	IFN-α/β							CD4+ T cell	0.14	1
CD4+ T cell	56.2856	IFN-α/β							CD4+ T cell	0.15	1
CD4+ T cell	88.8212	IFN-α/β							CD4+ T cell	0.16	1
CD4+ T cell	65.697	IFN-α/β							CD4+ T cell	0.17	1
CD4+ T cell	49.0544	IFN-α/β							CD4+ T cell	0.18	1
CD4+ T cell	67.9525	IFN-α/β							CD4+ T cell	0.19	1
CD4+ T cell	74.4794	IFN-α/β							CD4+ T cell	0.2	1
CD4+ T cell	71.606	IFN-α/β							CD4+ T cell	0.21	1
CD4+ T cell	73.4816	IFN-α/β							CD4+ T cell	0.22	1
CD4+ T cell	49.3221	IFN-α/β							CD4+ T cell	0.23	1
CD4+ T cell	66.221	IFN-α/β							CD4+ T cell	0.24	1
CD4+ T cell	83.313	IFN-α/β							CD4+ T cell	0.25	1
CD4+ T cell	84.7232	IFN-α/β							CD4+ T cell	0.26	1
CD4+ T cell	71.5791	IFN-α/β							CD4+ T cell	0.27	1
CD4+ T cell	60.4256	IFN-α/β							CD4+ T cell	0.28	1
CD4+ T cell	39.7191	IFN-α/β							CD4+ T cell	0.29	1
CD4+ T cell	96.0922	IFN-α/β							CD4+ T cell	0.3	1
CD4+ T cell	82.5906	IFN-α/β							CD4+ T cell	0.31	1
CD4+ T cell	73.1561	IFN-α/β							CD4+ T cell	0.32	1
CD4+ T cell	80.4866	IFN-α/β							CD4+ T cell	0.33	1
CD4+ T cell	60.9959	IFN-α/β							CD4+ T cell	0.34	1
CD4+ T cell	53.1616	IFN-α/β							CD4+ T cell	0.35	1
CD4+ T cell	102.101	IFN-α/β							CD4+ T cell	0.36	1
CD4+ T cell	49.5438	IFN-α/β							CD4+ T cell	0.37	1
CD4+ T cell	84.2738	IFN-α/β							CD4+ T cell	0.38	1
CD4+ T cell	71.3477	IFN-α/β							CD4+ T cell	0.39	1
CD4+ T cell	70.2226	IFN-α/β							CD4+ T cell	0.4	1
CD4+ T cell	50.4012	IFN-α/β							CD4+ T cell	0.41	1
CD4+ T cell	61.0809	IFN-α/β							CD4+ T cell	0.42	1
CD4+ T cell	72.0285	IFN-α/β							CD4+ T cell	0.43	1
CD4+ T cell	97.4824	IFN-α/β							CD4+ T cell	0.44	1
CD4+ T cell	49.0397	IFN-α/β							CD4+ T cell	0.45	1
CD4+ T cell	80.3305	IFN-α/β							CD4+ T cell	0.46	1
CD4+ T cell	72.0221	IFN-α/β							CD4+ T cell	0.47	1
CD4+ T cell	82.6024	IFN-α/β							CD4+ T cell	0.48	1
CD4+ T cell	67.6434	IFN-α/β							CD4+ T cell	0.49	1
CD4+ T cell	67.1256	IFN-α/β							CD4+ T cell	0.5	1
CD4+ T cell	47.0217	IFN-α/β							CD4+ T cell	0.51	1
CD4+ T cell	75.3422	IFN-α/β							CD4+ T cell	0.52	1
CD4+ T cell	75.8292	IFN-α/β							CD4+ T cell	0.53	1
CD4+ T cell	45.7924	IFN-α/β							CD4+ T cell	0.54	1
CD4+ T cell	67.0017	IFN-α/β							CD4+ T cell	0.55	1
CD4+ T cell	92.1096	IFN-α/β							CD4+ T cell	0.56	1
CD4+ T cell	54.4165	IFN-α/β							CD4+ T cell	0.57	1
CD4+ T cell	69.5827	IFN-α/β							CD4+ T cell	0.58	1
CD4+ T cell	79.5889	IFN-α/β							CD4+ T cell	0.59	1
CD4+ T cell	71.5534	IFN-α/β							CD4+ T cell	0.6	1
CD4+ T cell	71.191	IFN-α/β							CD4+ T cell	0.61	1
CD4+ T cell	63.6023	IFN-α/β							CD4+ T cell	0.62	1
CD4+ T cell	46.7985	IFN-α/β							CD4+ T cell	0.63	1
CD4+ T cell	61.4601	IFN-α/β							CD4+ T cell	0.64	1
CD4+ T cell	71.0768	IFN-α/β							CD4+ T cell	0.65	1
CD4+ T cell	66.3415	IFN-α/β							CD4+ T cell	0.66	1
CD4+ T cell	65.7206	IFN-α/β							CD4+ T cell	0.67	1
CD4+ T cell	58.1413	IFN-α/β							CD4+ T cell	0.68	1
CD4+ T cell	37.0693	IFN-α/β							CD4+ T cell	0.69	1
CD4+ T cell	64.6658	IFN-α/β							CD4+ T cell	0.7	1
CD4+ T cell	69.5908	IFN-α/β							CD4+ T cell	0.71	1
CD4+ T cell	64.0341	IFN-α/β							CD4+ T cell	0.72	1
CD4+ T cell	36.8586	IFN-α/β							CD4+ T cell	0.73	1
CD4+ T cell	55.6152	IFN-α/β							CD4+ T cell	0.74	1
CD4+ T cell	93.435	IFN-α/β							CD4+ T cell	0.75	1
CD4+ T cell	78.3208	IFN-α/β							CD4+ T cell	0.76	1
CD4+ T cell	103.936	IFN-α/β							CD4+ T cell	0.77	1
CD4+ T cell	69.9798	IFN-α/β							CD4+ T cell	0.78	1
CD4+ T cell	67.526	IFN-α/β							CD4+ T cell	0.79	1
CD4+ T cell	69.476	IFN-α/β							CD4+ T cell	0.8	1
CD4+ T cell	66.3338	IFN-α/β							CD4+ T cell	0.81	1
CD4+ T cell	90.1693	IFN-α/β							CD4+ T cell	0.82	1
CD4+ T cell	59.7109	IFN-α/β							CD4+ T cell	0.83	1
CD4+ T cell	42.7765	IFN-α/β							CD4+ T cell	0.84	1
CD4+ T cell	87.2924	IFN-α/β							CD4+ T cell	0.85	1
CD4+ T cell	53.1827	IFN-α/β							CD4+ T cell	0.86	1
CD4+ T cell	76.0919	IFN-α/β							CD4+ T cell	0.87	1
CD4+ T cell	52.6798	IFN-α/β							CD4+ T cell	0.88	1
CD4+ T cell	54.5263	IFN-α/β							CD4+ T cell	0.89	1
CD4+ T cell	72.1639	IFN-α/β							CD4+ T cell	0.9	1
CD4+ T cell	99.6607	IFN-α/β							CD4+ T cell	0.91	1
CD4+ T cell	71.6854	IFN-α/β							CD4+ T cell	0.92	1
CD4+ T cell	87.4998	IFN-α/β							CD4+ T cell	0.93	1
CD4+ T cell	81.0553	IFN-α/β							CD4+ T cell	0.94	1
CD4+ T cell	69.6261	IFN-α/β							CD4+ T cell	0.95	1
CD4+ T cell	57.1008	IFN-α/β							CD4+ T cell	0.96	1
CD4+ T cell	84.7036	IFN-α/β							CD4+ T cell	0.97	1
CD4+ T cell	38.7228	IFN-α/β							CD4+ T cell	0.98	1
CD8+ T cell	19.7128	PBS							CD4+ T cell	0.99	1
CD8+ T cell	26.4734	PBS							CD4+ T cell	1	1
CD8+ T cell	24.5051	PBS							CD8+ T cell	0	0
CD8+ T cell	16.6337	PBS							CD8+ T cell	0	0.01
CD8+ T cell	30.9891	PBS							CD8+ T cell	0	0.02
CD8+ T cell	34.8713	PBS							CD8+ T cell	0	0.03
CD8+ T cell	27.8897	PBS							CD8+ T cell	0	0.04
CD8+ T cell	20.5523	PBS							CD8+ T cell	0	0.05
CD8+ T cell	25.1664	PBS							CD8+ T cell	0	0.06
CD8+ T cell	31.102	PBS							CD8+ T cell	0	0.07
CD8+ T cell	21.7956	PBS							CD8+ T cell	0	0.08
CD8+ T cell	27.8851	PBS							CD8+ T cell	0	0.09
CD8+ T cell	26.7806	PBS							CD8+ T cell	0	0.1
CD8+ T cell	23.3935	PBS							CD8+ T cell	0	0.11
CD8+ T cell	27.7671	PBS							CD8+ T cell	0	0.12
CD8+ T cell	25.5	PBS							CD8+ T cell	0	0.13
CD8+ T cell	29.4754	PBS							CD8+ T cell	0	0.14
CD8+ T cell	25.5895	PBS							CD8+ T cell	0	0.15
CD8+ T cell	24.9605	PBS							CD8+ T cell	0	0.16
CD8+ T cell	21.063	PBS							CD8+ T cell	0	0.17
CD8+ T cell	26.0823	PBS							CD8+ T cell	0	0.18
CD8+ T cell	23.568	PBS							CD8+ T cell	0	0.19
CD8+ T cell	20.2764	PBS							CD8+ T cell	0	0.2
CD8+ T cell	26.1129	PBS							CD8+ T cell	0	0.21
CD8+ T cell	27.9833	PBS							CD8+ T cell	0	0.22
CD8+ T cell	15.1454	PBS							CD8+ T cell	0	0.23
CD8+ T cell	23.3585	PBS							CD8+ T cell	0	0.24
CD8+ T cell	26.6311	PBS							CD8+ T cell	0	0.25
CD8+ T cell	28.6721	PBS							CD8+ T cell	0	0.26
CD8+ T cell	53.4362	PBS							CD8+ T cell	0	0.27
CD8+ T cell	26.0384	PBS							CD8+ T cell	0	0.28
CD8+ T cell	21.1942	PBS							CD8+ T cell	0	0.29
CD8+ T cell	28.0441	PBS							CD8+ T cell	0	0.3
CD8+ T cell	24.3909	PBS							CD8+ T cell	0	0.31
CD8+ T cell	31.5696	PBS							CD8+ T cell	0	0.32
CD8+ T cell	17.362	PBS							CD8+ T cell	0	0.33
CD8+ T cell	39.2374	PBS							CD8+ T cell	0	0.34
CD8+ T cell	23.1835	PBS							CD8+ T cell	0	0.35
CD8+ T cell	21.7489	PBS							CD8+ T cell	0	0.36
CD8+ T cell	24.9753	PBS							CD8+ T cell	0	0.37
CD8+ T cell	17.5197	PBS							CD8+ T cell	0	0.38
CD8+ T cell	26.4355	PBS							CD8+ T cell	0	0.39
CD8+ T cell	12.8931	PBS							CD8+ T cell	0	0.4
CD8+ T cell	32.0488	PBS							CD8+ T cell	0	0.41
CD8+ T cell	24.1963	PBS							CD8+ T cell	0	0.42
CD8+ T cell	20.8095	PBS							CD8+ T cell	0	0.43
CD8+ T cell	22.9854	PBS							CD8+ T cell	0	0.44
CD8+ T cell	23.3014	PBS							CD8+ T cell	0	0.45
CD8+ T cell	27.9382	PBS							CD8+ T cell	0	0.46
CD8+ T cell	28.174	PBS							CD8+ T cell	0	0.47
CD8+ T cell	20.6907	PBS							CD8+ T cell	0	0.48
CD8+ T cell	10.8589	PBS							CD8+ T cell	0	0.49
CD8+ T cell	26.3108	PBS							CD8+ T cell	0	0.5
CD8+ T cell	28.1412	PBS							CD8+ T cell	0	0.51
CD8+ T cell	30.6909	PBS							CD8+ T cell	0	0.52
CD8+ T cell	12.8761	PBS							CD8+ T cell	0	0.53
CD8+ T cell	25.2784	PBS							CD8+ T cell	0	0.54
CD8+ T cell	16.3394	PBS							CD8+ T cell	0	0.55
CD8+ T cell	30.2769	PBS							CD8+ T cell	0	0.56
CD8+ T cell	36.5657	PBS							CD8+ T cell	0	0.57
CD8+ T cell	22.0119	PBS							CD8+ T cell	0	0.58
CD8+ T cell	31.3539	PBS							CD8+ T cell	0	0.59
CD8+ T cell	19.3824	PBS							CD8+ T cell	0	0.6
CD8+ T cell	21.3102	PBS							CD8+ T cell	0	0.61
CD8+ T cell	18.6506	PBS							CD8+ T cell	0	0.62
CD8+ T cell	28.3959	PBS							CD8+ T cell	0	0.63
CD8+ T cell	21.7471	PBS							CD8+ T cell	0	0.64
CD8+ T cell	21.7941	PBS							CD8+ T cell	0	0.65
CD8+ T cell	17.7653	PBS							CD8+ T cell	0	0.66
CD8+ T cell	21.7938	PBS							CD8+ T cell	0	0.67
CD8+ T cell	41.417	PBS							CD8+ T cell	0	0.68
CD8+ T cell	27.6214	PBS							CD8+ T cell	0	0.69
CD8+ T cell	23.8092	PBS							CD8+ T cell	0	0.7
CD8+ T cell	32.9952	PBS							CD8+ T cell	0	0.71
CD8+ T cell	27.8214	PBS							CD8+ T cell	0	0.72
CD8+ T cell	18.8098	PBS							CD8+ T cell	0	0.73
CD8+ T cell	20.4532	PBS							CD8+ T cell	0	0.74
CD8+ T cell	21.0916	PBS							CD8+ T cell	0	0.75
CD8+ T cell	23.1267	PBS							CD8+ T cell	0	0.76
CD8+ T cell	19.9979	PBS							CD8+ T cell	0	0.77
CD8+ T cell	34.0655	PBS							CD8+ T cell	0	0.78
CD8+ T cell	36.4555	PBS							CD8+ T cell	0	0.79
CD8+ T cell	23.6155	PBS							CD8+ T cell	0	0.8
CD8+ T cell	24.7555	PBS							CD8+ T cell	0	0.81
CD8+ T cell	25.8178	PBS							CD8+ T cell	0	0.82
CD8+ T cell	28.7372	PBS							CD8+ T cell	0	0.83
CD8+ T cell	29.8229	PBS							CD8+ T cell	0	0.84
CD8+ T cell	20.0726	PBS							CD8+ T cell	0.01	0.84
CD8+ T cell	18.8882	PBS							CD8+ T cell	0.01	0.85
CD8+ T cell	26.0837	PBS							CD8+ T cell	0.01	0.86
CD8+ T cell	24.9676	PBS							CD8+ T cell	0.01	0.87
CD8+ T cell	22.0192	PBS							CD8+ T cell	0.01	0.88
CD8+ T cell	43.1509	PBS							CD8+ T cell	0.01	0.89
CD8+ T cell	23.2031	PBS							CD8+ T cell	0.01	0.9
CD8+ T cell	32.8539	PBS							CD8+ T cell	0.01	0.91
CD8+ T cell	21.8069	PBS							CD8+ T cell	0.01	0.92
CD8+ T cell	30.3505	PBS							CD8+ T cell	0.01	0.93
CD8+ T cell	29.1698	PBS							CD8+ T cell	0.01	0.94
CD8+ T cell	25.1197	PBS							CD8+ T cell	0.01	0.95
CD8+ T cell	15.9822	PBS							CD8+ T cell	0.01	0.96
CD8+ T cell	51.5718	IFN-α/β							CD8+ T cell	0.01	0.97
CD8+ T cell	66.9162	IFN-α/β							CD8+ T cell	0.01	0.98
CD8+ T cell	52.7963	IFN-α/β							CD8+ T cell	0.02	0.98
CD8+ T cell	69.0266	IFN-α/β							CD8+ T cell	0.02	0.99
CD8+ T cell	81.094	IFN-α/β							CD8+ T cell	0.03	0.99
CD8+ T cell	85.8262	IFN-α/β							CD8+ T cell	0.04	0.99
CD8+ T cell	83.7383	IFN-α/β							CD8+ T cell	0.05	0.99
CD8+ T cell	65.8135	IFN-α/β							CD8+ T cell	0.06	0.99
CD8+ T cell	78.2884	IFN-α/β							CD8+ T cell	0.06	1
CD8+ T cell	94.5264	IFN-α/β							CD8+ T cell	0.07	1
CD8+ T cell	89.4757	IFN-α/β							CD8+ T cell	0.08	1
CD8+ T cell	49.2361	IFN-α/β							CD8+ T cell	0.09	1
CD8+ T cell	85.4137	IFN-α/β							CD8+ T cell	0.1	1
CD8+ T cell	81.3002	IFN-α/β							CD8+ T cell	0.11	1
CD8+ T cell	77.5559	IFN-α/β							CD8+ T cell	0.12	1
CD8+ T cell	74.4522	IFN-α/β							CD8+ T cell	0.13	1
CD8+ T cell	82.5785	IFN-α/β							CD8+ T cell	0.14	1
CD8+ T cell	72.6488	IFN-α/β							CD8+ T cell	0.15	1
CD8+ T cell	57.6928	IFN-α/β							CD8+ T cell	0.16	1
CD8+ T cell	81.8744	IFN-α/β							CD8+ T cell	0.17	1
CD8+ T cell	45.1182	IFN-α/β							CD8+ T cell	0.18	1
CD8+ T cell	66.8744	IFN-α/β							CD8+ T cell	0.19	1
CD8+ T cell	73.8373	IFN-α/β							CD8+ T cell	0.2	1
CD8+ T cell	56.6595	IFN-α/β							CD8+ T cell	0.21	1
CD8+ T cell	74.161	IFN-α/β							CD8+ T cell	0.22	1
CD8+ T cell	72.0637	IFN-α/β							CD8+ T cell	0.23	1
CD8+ T cell	92.7777	IFN-α/β							CD8+ T cell	0.24	1
CD8+ T cell	56.1872	IFN-α/β							CD8+ T cell	0.25	1
CD8+ T cell	68.6365	IFN-α/β							CD8+ T cell	0.26	1
CD8+ T cell	59.9989	IFN-α/β							CD8+ T cell	0.27	1
CD8+ T cell	89.0297	IFN-α/β							CD8+ T cell	0.28	1
CD8+ T cell	34.9806	IFN-α/β							CD8+ T cell	0.29	1
CD8+ T cell	66.552	IFN-α/β							CD8+ T cell	0.3	1
CD8+ T cell	67.7574	IFN-α/β							CD8+ T cell	0.31	1
CD8+ T cell	66.9133	IFN-α/β							CD8+ T cell	0.32	1
CD8+ T cell	67.8348	IFN-α/β							CD8+ T cell	0.33	1
CD8+ T cell	60.9698	IFN-α/β							CD8+ T cell	0.34	1
CD8+ T cell	65.8117	IFN-α/β							CD8+ T cell	0.35	1
CD8+ T cell	67.0253	IFN-α/β							CD8+ T cell	0.36	1
CD8+ T cell	58.8013	IFN-α/β							CD8+ T cell	0.37	1
CD8+ T cell	59.7652	IFN-α/β							CD8+ T cell	0.38	1
CD8+ T cell	81.464	IFN-α/β							CD8+ T cell	0.39	1
CD8+ T cell	49.9528	IFN-α/β							CD8+ T cell	0.4	1
CD8+ T cell	54.8754	IFN-α/β							CD8+ T cell	0.41	1
CD8+ T cell	85.5817	IFN-α/β							CD8+ T cell	0.42	1
CD8+ T cell	46.4533	IFN-α/β							CD8+ T cell	0.43	1
CD8+ T cell	76.2747	IFN-α/β							CD8+ T cell	0.44	1
CD8+ T cell	55.3702	IFN-α/β							CD8+ T cell	0.45	1
CD8+ T cell	69.2338	IFN-α/β							CD8+ T cell	0.46	1
CD8+ T cell	59.2774	IFN-α/β							CD8+ T cell	0.47	1
CD8+ T cell	64.8581	IFN-α/β							CD8+ T cell	0.48	1
CD8+ T cell	90.211	IFN-α/β							CD8+ T cell	0.49	1
CD8+ T cell	72.256	IFN-α/β							CD8+ T cell	0.5	1
CD8+ T cell	65.6394	IFN-α/β							CD8+ T cell	0.51	1
CD8+ T cell	50.0306	IFN-α/β							CD8+ T cell	0.52	1
CD8+ T cell	80.1117	IFN-α/β							CD8+ T cell	0.53	1
CD8+ T cell	87.367	IFN-α/β							CD8+ T cell	0.54	1
CD8+ T cell	76.2645	IFN-α/β							CD8+ T cell	0.55	1
CD8+ T cell	48.6391	IFN-α/β							CD8+ T cell	0.56	1
CD8+ T cell	62.7849	IFN-α/β							CD8+ T cell	0.57	1
CD8+ T cell	60.7093	IFN-α/β							CD8+ T cell	0.58	1
CD8+ T cell	64.5025	IFN-α/β							CD8+ T cell	0.59	1
CD8+ T cell	57.102	IFN-α/β							CD8+ T cell	0.6	1
CD8+ T cell	83.7173	IFN-α/β							CD8+ T cell	0.61	1
CD8+ T cell	72.9133	IFN-α/β							CD8+ T cell	0.62	1
CD8+ T cell	60.7056	IFN-α/β							CD8+ T cell	0.63	1
CD8+ T cell	56.1889	IFN-α/β							CD8+ T cell	0.64	1
CD8+ T cell	63.6772	IFN-α/β							CD8+ T cell	0.65	1
CD8+ T cell	45.3185	IFN-α/β							CD8+ T cell	0.66	1
CD8+ T cell	72.8367	IFN-α/β							CD8+ T cell	0.67	1
CD8+ T cell	66.4787	IFN-α/β							CD8+ T cell	0.68	1
CD8+ T cell	62.392	IFN-α/β							CD8+ T cell	0.69	1
CD8+ T cell	67.15	IFN-α/β							CD8+ T cell	0.7	1
CD8+ T cell	70.2751	IFN-α/β							CD8+ T cell	0.71	1
CD8+ T cell	43.4863	IFN-α/β							CD8+ T cell	0.72	1
CD8+ T cell	61.755	IFN-α/β							CD8+ T cell	0.73	1
CD8+ T cell	58.8289	IFN-α/β							CD8+ T cell	0.74	1
CD8+ T cell	45.7895	IFN-α/β							CD8+ T cell	0.75	1
CD8+ T cell	84.9482	IFN-α/β							CD8+ T cell	0.76	1
CD8+ T cell	58.0741	IFN-α/β							CD8+ T cell	0.77	1
CD8+ T cell	48.5259	IFN-α/β							CD8+ T cell	0.78	1
CD8+ T cell	54.9708	IFN-α/β							CD8+ T cell	0.79	1
CD8+ T cell	77.7301	IFN-α/β							CD8+ T cell	0.8	1
CD8+ T cell	67.1068	IFN-α/β							CD8+ T cell	0.81	1
CD8+ T cell	72.7128	IFN-α/β							CD8+ T cell	0.82	1
CD8+ T cell	81.5766	IFN-α/β							CD8+ T cell	0.83	1
CD8+ T cell	70.8511	IFN-α/β							CD8+ T cell	0.84	1
CD8+ T cell	59.061	IFN-α/β							CD8+ T cell	0.85	1
CD8+ T cell	49.0314	IFN-α/β							CD8+ T cell	0.86	1
CD8+ T cell	64.2944	IFN-α/β							CD8+ T cell	0.87	1
CD8+ T cell	84.7313	IFN-α/β							CD8+ T cell	0.88	1
CD8+ T cell	58.4799	IFN-α/β							CD8+ T cell	0.89	1
CD8+ T cell	48.1699	IFN-α/β							CD8+ T cell	0.9	1
CD8+ T cell	65.7963	IFN-α/β							CD8+ T cell	0.91	1
CD8+ T cell	68.568	IFN-α/β							CD8+ T cell	0.92	1
CD8+ T cell	74.1921	IFN-α/β							CD8+ T cell	0.93	1
CD8+ T cell	60.5691	IFN-α/β							CD8+ T cell	0.94	1
CD8+ T cell	80.6326	IFN-α/β							CD8+ T cell	0.95	1
CD8+ T cell	65.1943	IFN-α/β							CD8+ T cell	0.96	1
CD8+ T cell	42.512	IFN-α/β							CD8+ T cell	0.97	1
γδ T cell	20.8046	PBS							CD8+ T cell	0.98	1
γδ T cell	19.3032	PBS							CD8+ T cell	0.99	1
γδ T cell	31.064	PBS							CD8+ T cell	1	1
γδ T cell	18.3214	PBS							γδ T cell	0	0
γδ T cell	11.7882	PBS							γδ T cell	0	0.01
γδ T cell	36.0296	PBS							γδ T cell	0	0.02
γδ T cell	19.6724	PBS							γδ T cell	0	0.03
γδ T cell	21.834	PBS							γδ T cell	0	0.04
γδ T cell	36.6014	PBS							γδ T cell	0	0.05
γδ T cell	21.2432	PBS							γδ T cell	0	0.06
γδ T cell	35.7694	PBS							γδ T cell	0	0.07
γδ T cell	22.0225	PBS							γδ T cell	0	0.08
γδ T cell	28.2738	PBS							γδ T cell	0	0.09
γδ T cell	15.7855	PBS							γδ T cell	0	0.1
γδ T cell	31.1525	PBS							γδ T cell	0	0.11
γδ T cell	30.1724	PBS							γδ T cell	0	0.12
γδ T cell	40.3235	PBS							γδ T cell	0	0.13
γδ T cell	18.3273	PBS							γδ T cell	0	0.14
γδ T cell	23.9905	PBS							γδ T cell	0	0.15
γδ T cell	20.22	PBS							γδ T cell	0	0.16
γδ T cell	23.2937	PBS							γδ T cell	0	0.17
γδ T cell	33.5567	PBS							γδ T cell	0	0.18
γδ T cell	23.499	PBS							γδ T cell	0	0.19
γδ T cell	27.9954	PBS							γδ T cell	0	0.2
γδ T cell	27.0684	PBS							γδ T cell	0	0.21
γδ T cell	23.5223	PBS							γδ T cell	0	0.22
γδ T cell	24.4133	PBS							γδ T cell	0	0.23
γδ T cell	35.0427	PBS							γδ T cell	0	0.24
γδ T cell	22.1854	PBS							γδ T cell	0	0.25
γδ T cell	27.6787	PBS							γδ T cell	0	0.26
γδ T cell	23.3542	PBS							γδ T cell	0	0.27
γδ T cell	20.5149	PBS							γδ T cell	0	0.28
γδ T cell	24.1696	PBS							γδ T cell	0	0.29
γδ T cell	16.0234	PBS							γδ T cell	0	0.3
γδ T cell	27.5843	PBS							γδ T cell	0	0.31
γδ T cell	25.087	PBS							γδ T cell	0	0.32
γδ T cell	15.56	PBS							γδ T cell	0	0.33
γδ T cell	21.4071	PBS							γδ T cell	0	0.34
γδ T cell	22.584	PBS							γδ T cell	0	0.35
γδ T cell	18.4655	PBS							γδ T cell	0	0.36
γδ T cell	32.0459	PBS							γδ T cell	0	0.37
γδ T cell	33.2264	PBS							γδ T cell	0	0.38
γδ T cell	22.2246	PBS							γδ T cell	0	0.39
γδ T cell	18.0517	PBS							γδ T cell	0	0.4
γδ T cell	24.9484	PBS							γδ T cell	0	0.41
γδ T cell	22.1601	PBS							γδ T cell	0	0.42
γδ T cell	31.6075	PBS							γδ T cell	0	0.43
γδ T cell	20.7021	PBS							γδ T cell	0	0.44
γδ T cell	33.4495	PBS							γδ T cell	0	0.45
γδ T cell	27.8246	PBS							γδ T cell	0	0.46
γδ T cell	21.4059	PBS							γδ T cell	0	0.47
γδ T cell	21.2938	PBS							γδ T cell	0	0.48
γδ T cell	23.5131	PBS							γδ T cell	0	0.49
γδ T cell	14.1332	PBS							γδ T cell	0	0.5
γδ T cell	22.6681	PBS							γδ T cell	0	0.51
γδ T cell	16.9054	PBS							γδ T cell	0	0.52
γδ T cell	33.0907	PBS							γδ T cell	0	0.53
γδ T cell	26.183	PBS							γδ T cell	0	0.54
γδ T cell	26.9265	PBS							γδ T cell	0	0.55
γδ T cell	24.2337	PBS							γδ T cell	0	0.56
γδ T cell	23.0207	PBS							γδ T cell	0	0.57
γδ T cell	29.1673	PBS							γδ T cell	0	0.58
γδ T cell	54.619	PBS							γδ T cell	0	0.59
γδ T cell	22.8711	PBS							γδ T cell	0	0.6
γδ T cell	25.2691	PBS							γδ T cell	0	0.61
γδ T cell	24.5927	PBS							γδ T cell	0	0.62
γδ T cell	36.4028	PBS							γδ T cell	0	0.63
γδ T cell	15.5339	PBS							γδ T cell	0	0.64
γδ T cell	19.9537	PBS							γδ T cell	0	0.65
γδ T cell	25.9376	PBS							γδ T cell	0	0.66
γδ T cell	29.962	PBS							γδ T cell	0	0.67
γδ T cell	29.6739	PBS							γδ T cell	0	0.68
γδ T cell	23.9345	PBS							γδ T cell	0	0.69
γδ T cell	25.4282	PBS							γδ T cell	0	0.7
γδ T cell	29.7697	PBS							γδ T cell	0	0.71
γδ T cell	17.0922	PBS							γδ T cell	0	0.72
γδ T cell	19.5559	PBS							γδ T cell	0	0.73
γδ T cell	21.4227	PBS							γδ T cell	0	0.74
γδ T cell	46.8207	PBS							γδ T cell	0	0.75
γδ T cell	22.6489	PBS							γδ T cell	0	0.76
γδ T cell	20.6089	PBS							γδ T cell	0	0.77
γδ T cell	16.78	PBS							γδ T cell	0	0.78
γδ T cell	21.695	PBS							γδ T cell	0	0.79
γδ T cell	22.849	PBS							γδ T cell	0	0.8
γδ T cell	23.3946	PBS							γδ T cell	0	0.81
γδ T cell	21.6575	PBS							γδ T cell	0.01	0.81
γδ T cell	25.6327	PBS							γδ T cell	0.01	0.82
γδ T cell	22.2947	PBS							γδ T cell	0.01	0.83
γδ T cell	28.5239	PBS							γδ T cell	0.01	0.84
γδ T cell	25.3355	PBS							γδ T cell	0.01	0.85
γδ T cell	34.7451	PBS							γδ T cell	0.01	0.86
γδ T cell	32.4148	PBS							γδ T cell	0.01	0.87
γδ T cell	20.391	PBS							γδ T cell	0.01	0.88
γδ T cell	23.9872	PBS							γδ T cell	0.01	0.89
γδ T cell	36.5945	PBS							γδ T cell	0.01	0.9
γδ T cell	23.4195	PBS							γδ T cell	0.01	0.91
γδ T cell	37.9328	PBS							γδ T cell	0.01	0.92
γδ T cell	22.219	PBS							γδ T cell	0.01	0.93
γδ T cell	18.8441	PBS							γδ T cell	0.01	0.94
γδ T cell	25.478	PBS							γδ T cell	0.02	0.94
γδ T cell	85.6906	IFN-α/β							γδ T cell	0.02	0.95
γδ T cell	38.409	IFN-α/β							γδ T cell	0.02	0.96
γδ T cell	64.2346	IFN-α/β							γδ T cell	0.02	0.97
γδ T cell	83.2644	IFN-α/β							γδ T cell	0.02	0.98
γδ T cell	80.1279	IFN-α/β							γδ T cell	0.03	0.98
γδ T cell	101.835	IFN-α/β							γδ T cell	0.03	0.99
γδ T cell	61.3975	IFN-α/β							γδ T cell	0.04	0.99
γδ T cell	94.7821	IFN-α/β							γδ T cell	0.05	0.99
γδ T cell	86.5234	IFN-α/β							γδ T cell	0.06	0.99
γδ T cell	62.158	IFN-α/β							γδ T cell	0.07	0.99
γδ T cell	104.018	IFN-α/β							γδ T cell	0.08	0.99
γδ T cell	78.3802	IFN-α/β							γδ T cell	0.09	0.99
γδ T cell	95.3804	IFN-α/β							γδ T cell	0.1	0.99
γδ T cell	59.6915	IFN-α/β							γδ T cell	0.11	0.99
γδ T cell	54.9342	IFN-α/β							γδ T cell	0.12	0.99
γδ T cell	76.6489	IFN-α/β							γδ T cell	0.13	0.99
γδ T cell	60.9159	IFN-α/β							γδ T cell	0.14	0.99
γδ T cell	56.0383	IFN-α/β							γδ T cell	0.15	0.99
γδ T cell	56.3355	IFN-α/β							γδ T cell	0.15	1
γδ T cell	78.2037	IFN-α/β							γδ T cell	0.16	1
γδ T cell	50.5327	IFN-α/β							γδ T cell	0.17	1
γδ T cell	76.7129	IFN-α/β							γδ T cell	0.18	1
γδ T cell	96.0729	IFN-α/β							γδ T cell	0.19	1
γδ T cell	81.2643	IFN-α/β							γδ T cell	0.2	1
γδ T cell	47.6556	IFN-α/β							γδ T cell	0.21	1
γδ T cell	83.851	IFN-α/β							γδ T cell	0.22	1
γδ T cell	52.9837	IFN-α/β							γδ T cell	0.23	1
γδ T cell	81.1974	IFN-α/β							γδ T cell	0.24	1
γδ T cell	70.9624	IFN-α/β							γδ T cell	0.25	1
γδ T cell	67.1392	IFN-α/β							γδ T cell	0.26	1
γδ T cell	102.925	IFN-α/β							γδ T cell	0.27	1
γδ T cell	52.5979	IFN-α/β							γδ T cell	0.28	1
γδ T cell	51.856	IFN-α/β							γδ T cell	0.29	1
γδ T cell	70.3426	IFN-α/β							γδ T cell	0.3	1
γδ T cell	67.8442	IFN-α/β							γδ T cell	0.31	1
γδ T cell	83.8963	IFN-α/β							γδ T cell	0.32	1
γδ T cell	87.2569	IFN-α/β							γδ T cell	0.33	1
γδ T cell	74.5047	IFN-α/β							γδ T cell	0.34	1
γδ T cell	85.9317	IFN-α/β							γδ T cell	0.35	1
γδ T cell	79.6636	IFN-α/β							γδ T cell	0.36	1
γδ T cell	56.9796	IFN-α/β							γδ T cell	0.37	1
γδ T cell	60.7791	IFN-α/β							γδ T cell	0.38	1
γδ T cell	101.446	IFN-α/β							γδ T cell	0.39	1
γδ T cell	69.1967	IFN-α/β							γδ T cell	0.4	1
γδ T cell	95.0645	IFN-α/β							γδ T cell	0.41	1
γδ T cell	96.7634	IFN-α/β							γδ T cell	0.42	1
γδ T cell	103.677	IFN-α/β							γδ T cell	0.43	1
γδ T cell	73.3823	IFN-α/β							γδ T cell	0.44	1
γδ T cell	84.6244	IFN-α/β							γδ T cell	0.45	1
γδ T cell	47.4637	IFN-α/β							γδ T cell	0.46	1
γδ T cell	55.3086	IFN-α/β							γδ T cell	0.47	1
γδ T cell	41.1674	IFN-α/β							γδ T cell	0.48	1
γδ T cell	81.2293	IFN-α/β							γδ T cell	0.49	1
γδ T cell	102.625	IFN-α/β							γδ T cell	0.5	1
γδ T cell	100.992	IFN-α/β							γδ T cell	0.51	1
γδ T cell	52.8989	IFN-α/β							γδ T cell	0.52	1
γδ T cell	68.8888	IFN-α/β							γδ T cell	0.53	1
γδ T cell	73.8604	IFN-α/β							γδ T cell	0.54	1
γδ T cell	48.4961	IFN-α/β							γδ T cell	0.55	1
γδ T cell	76.7647	IFN-α/β							γδ T cell	0.56	1
γδ T cell	99.3334	IFN-α/β							γδ T cell	0.57	1
γδ T cell	76.7928	IFN-α/β							γδ T cell	0.58	1
γδ T cell	48.5802	IFN-α/β							γδ T cell	0.59	1
γδ T cell	97.4208	IFN-α/β							γδ T cell	0.6	1
γδ T cell	62.1918	IFN-α/β							γδ T cell	0.61	1
γδ T cell	45.0929	IFN-α/β							γδ T cell	0.62	1
γδ T cell	74.6595	IFN-α/β							γδ T cell	0.63	1
γδ T cell	70.3535	IFN-α/β							γδ T cell	0.64	1
γδ T cell	49.6289	IFN-α/β							γδ T cell	0.65	1
γδ T cell	68.639	IFN-α/β							γδ T cell	0.66	1
γδ T cell	65.0767	IFN-α/β							γδ T cell	0.67	1
γδ T cell	87.9334	IFN-α/β							γδ T cell	0.68	1
γδ T cell	69.7524	IFN-α/β							γδ T cell	0.69	1
γδ T cell	57.3441	IFN-α/β							γδ T cell	0.7	1
γδ T cell	96.2767	IFN-α/β							γδ T cell	0.71	1
γδ T cell	88.1186	IFN-α/β							γδ T cell	0.72	1
γδ T cell	50.088	IFN-α/β							γδ T cell	0.73	1
γδ T cell	82.3432	IFN-α/β							γδ T cell	0.74	1
γδ T cell	72.6211	IFN-α/β							γδ T cell	0.75	1
γδ T cell	78.5616	IFN-α/β							γδ T cell	0.76	1
γδ T cell	84.8129	IFN-α/β							γδ T cell	0.77	1
γδ T cell	81.9992	IFN-α/β							γδ T cell	0.78	1
γδ T cell	52.1573	IFN-α/β							γδ T cell	0.79	1
γδ T cell	73.9628	IFN-α/β							γδ T cell	0.8	1
γδ T cell	42.9975	IFN-α/β							γδ T cell	0.81	1
γδ T cell	80.8192	IFN-α/β							γδ T cell	0.82	1
γδ T cell	87.3202	IFN-α/β							γδ T cell	0.83	1
γδ T cell	80.8788	IFN-α/β							γδ T cell	0.84	1
γδ T cell	89.8854	IFN-α/β							γδ T cell	0.85	1
γδ T cell	51.5961	IFN-α/β							γδ T cell	0.86	1
γδ T cell	32.7236	IFN-α/β							γδ T cell	0.87	1
γδ T cell	66.2017	IFN-α/β							γδ T cell	0.88	1
γδ T cell	91.6604	IFN-α/β							γδ T cell	0.89	1
γδ T cell	90.133	IFN-α/β							γδ T cell	0.9	1
γδ T cell	89.4408	IFN-α/β							γδ T cell	0.91	1
γδ T cell	88.6582	IFN-α/β							γδ T cell	0.92	1
γδ T cell	71.5528	IFN-α/β							γδ T cell	0.93	1
γδ T cell	58.7307	IFN-α/β							γδ T cell	0.94	1
γδ T cell	83.7835	IFN-α/β							γδ T cell	0.95	1
γδ T cell	40.4231	IFN-α/β							γδ T cell	0.96	1
Treg	15.9468	PBS							γδ T cell	0.97	1
Treg	24.6591	PBS							γδ T cell	0.98	1
Treg	17.538	PBS							γδ T cell	0.99	1
Treg	23.8353	PBS							γδ T cell	1	1
Treg	23.5672	PBS							Treg	0	0
Treg	36.3297	PBS							Treg	0	0.01
Treg	24.7048	PBS							Treg	0	0.02
Treg	28.3319	PBS							Treg	0	0.03
Treg	24.5056	PBS							Treg	0	0.04
Treg	18.3412	PBS							Treg	0	0.05
Treg	18.7874	PBS							Treg	0	0.06
Treg	27.547	PBS							Treg	0	0.07
Treg	21.9266	PBS							Treg	0	0.08
Treg	25.8512	PBS							Treg	0	0.09
Treg	32.3677	PBS							Treg	0	0.1
Treg	16.4834	PBS							Treg	0	0.11
Treg	28.4423	PBS							Treg	0	0.12
Treg	18.6553	PBS							Treg	0	0.13
Treg	28.3909	PBS							Treg	0	0.14
Treg	19.0033	PBS							Treg	0	0.15
Treg	31.5321	PBS							Treg	0	0.16
Treg	33.2268	PBS							Treg	0	0.17
Treg	45.7338	PBS							Treg	0	0.18
Treg	30.7113	PBS							Treg	0	0.19
Treg	26.7021	PBS							Treg	0	0.2
Treg	22.6959	PBS							Treg	0	0.21
Treg	27.6683	PBS							Treg	0	0.22
Treg	13.869	PBS							Treg	0	0.23
Treg	18.1141	PBS							Treg	0	0.24
Treg	25.9729	PBS							Treg	0	0.25
Treg	43.174	PBS							Treg	0	0.26
Treg	48.1401	PBS							Treg	0	0.27
Treg	30.2083	PBS							Treg	0	0.28
Treg	17.379	PBS							Treg	0	0.29
Treg	16.1704	PBS							Treg	0	0.3
Treg	11.0789	PBS							Treg	0	0.31
Treg	33.9583	PBS							Treg	0	0.32
Treg	24.0544	PBS							Treg	0	0.33
Treg	23.8819	PBS							Treg	0	0.34
Treg	36.4726	PBS							Treg	0	0.35
Treg	8.50343	PBS							Treg	0	0.36
Treg	25.0479	PBS							Treg	0	0.37
Treg	24.0863	PBS							Treg	0	0.38
Treg	22.2191	PBS							Treg	0	0.39
Treg	29.1766	PBS							Treg	0	0.4
Treg	18.0296	PBS							Treg	0	0.41
Treg	22.3346	PBS							Treg	0	0.42
Treg	24.1743	PBS							Treg	0	0.43
Treg	24.4222	PBS							Treg	0	0.44
Treg	20.0339	PBS							Treg	0	0.45
Treg	22.2072	PBS							Treg	0	0.46
Treg	26.7411	PBS							Treg	0	0.47
Treg	23.1172	PBS							Treg	0	0.48
Treg	22.3861	PBS							Treg	0	0.49
Treg	16.9271	PBS							Treg	0	0.5
Treg	32.5685	PBS							Treg	0	0.51
Treg	26.9767	PBS							Treg	0	0.52
Treg	15.1065	PBS							Treg	0	0.53
Treg	19.7173	PBS							Treg	0	0.54
Treg	28.7227	PBS							Treg	0	0.55
Treg	18.7819	PBS							Treg	0	0.56
Treg	31.0204	PBS							Treg	0	0.57
Treg	21.6994	PBS							Treg	0	0.58
Treg	23.3342	PBS							Treg	0	0.59
Treg	28.6911	PBS							Treg	0	0.6
Treg	22.7213	PBS							Treg	0	0.61
Treg	32.5823	PBS							Treg	0	0.62
Treg	11.394	PBS							Treg	0	0.63
Treg	26.929	PBS							Treg	0	0.64
Treg	22.8121	PBS							Treg	0	0.65
Treg	18.7478	PBS							Treg	0	0.66
Treg	25.5199	PBS							Treg	0	0.67
Treg	32.6673	PBS							Treg	0	0.68
Treg	21.298	PBS							Treg	0	0.69
Treg	29.0054	PBS							Treg	0	0.7
Treg	31.1669	PBS							Treg	0	0.71
Treg	10.0763	PBS							Treg	0	0.72
Treg	19.2744	PBS							Treg	0	0.73
Treg	31.447	PBS							Treg	0	0.74
Treg	27.5714	PBS							Treg	0	0.75
Treg	23.9205	PBS							Treg	0	0.76
Treg	16.2614	PBS							Treg	0	0.77
Treg	24.7381	PBS							Treg	0	0.78
Treg	23.8638	PBS							Treg	0	0.79
Treg	15.5086	PBS							Treg	0	0.8
Treg	40.8937	PBS							Treg	0	0.81
Treg	22.2919	PBS							Treg	0	0.82
Treg	26.1864	PBS							Treg	0	0.83
Treg	21.1158	PBS							Treg	0	0.84
Treg	26.594	PBS							Treg	0	0.85
Treg	19.9118	PBS							Treg	0	0.86
Treg	26.3886	PBS							Treg	0.01	0.86
Treg	26.6978	PBS							Treg	0.01	0.87
Treg	17.5039	PBS							Treg	0.01	0.88
Treg	22.7014	PBS							Treg	0.02	0.88
Treg	21.4352	PBS							Treg	0.02	0.89
Treg	23.4816	PBS							Treg	0.02	0.9
Treg	24.3114	PBS							Treg	0.02	0.91
Treg	22.0772	PBS							Treg	0.03	0.91
Treg	28.7858	PBS							Treg	0.03	0.92
Treg	85.6301	IFN-α/β							Treg	0.03	0.93
Treg	45.0734	IFN-α/β							Treg	0.04	0.93
Treg	57.6399	IFN-α/β							Treg	0.04	0.94
Treg	42.1292	IFN-α/β							Treg	0.05	0.94
Treg	69.1874	IFN-α/β							Treg	0.06	0.94
Treg	88.0846	IFN-α/β							Treg	0.06	0.95
Treg	55.0165	IFN-α/β							Treg	0.07	0.95
Treg	54.9875	IFN-α/β							Treg	0.07	0.96
Treg	74.1267	IFN-α/β							Treg	0.08	0.96
Treg	76.1775	IFN-α/β							Treg	0.09	0.96
Treg	45.2738	IFN-α/β							Treg	0.1	0.96
Treg	30.6905	IFN-α/β							Treg	0.11	0.96
Treg	75.7501	IFN-α/β							Treg	0.12	0.96
Treg	50.5633	IFN-α/β							Treg	0.12	0.97
Treg	65.0327	IFN-α/β							Treg	0.13	0.97
Treg	74.0894	IFN-α/β							Treg	0.14	0.97
Treg	65.1545	IFN-α/β							Treg	0.15	0.97
Treg	72.9975	IFN-α/β							Treg	0.16	0.97
Treg	85.9017	IFN-α/β							Treg	0.16	0.98
Treg	83.7735	IFN-α/β							Treg	0.17	0.98
Treg	77.7365	IFN-α/β							Treg	0.17	0.99
Treg	62.8399	IFN-α/β							Treg	0.18	0.99
Treg	55.1055	IFN-α/β							Treg	0.19	0.99
Treg	72.299	IFN-α/β							Treg	0.2	0.99
Treg	45.2082	IFN-α/β							Treg	0.21	0.99
Treg	74.6943	IFN-α/β							Treg	0.22	0.99
Treg	77.2851	IFN-α/β							Treg	0.23	0.99
Treg	97.5754	IFN-α/β							Treg	0.24	0.99
Treg	68.7512	IFN-α/β							Treg	0.25	0.99
Treg	81.5049	IFN-α/β							Treg	0.26	0.99
Treg	73.4049	IFN-α/β							Treg	0.27	0.99
Treg	60.6572	IFN-α/β							Treg	0.28	0.99
Treg	50.15	IFN-α/β							Treg	0.29	0.99
Treg	75.6425	IFN-α/β							Treg	0.3	0.99
Treg	89.8584	IFN-α/β							Treg	0.31	0.99
Treg	82.6438	IFN-α/β							Treg	0.32	0.99
Treg	86.3522	IFN-α/β							Treg	0.33	0.99
Treg	87.5625	IFN-α/β							Treg	0.34	0.99
Treg	82.5731	IFN-α/β							Treg	0.35	0.99
Treg	70.3482	IFN-α/β							Treg	0.36	0.99
Treg	64.5787	IFN-α/β							Treg	0.37	0.99
Treg	76.1799	IFN-α/β							Treg	0.38	0.99
Treg	84.6811	IFN-α/β							Treg	0.39	0.99
Treg	80.6603	IFN-α/β							Treg	0.4	0.99
Treg	40.3172	IFN-α/β							Treg	0.41	0.99
Treg	65.6863	IFN-α/β							Treg	0.42	0.99
Treg	84.102	IFN-α/β							Treg	0.43	0.99
Treg	66.8185	IFN-α/β							Treg	0.44	0.99
Treg	59.9527	IFN-α/β							Treg	0.45	0.99
Treg	68.3679	IFN-α/β							Treg	0.46	0.99
Treg	82.7603	IFN-α/β							Treg	0.47	0.99
Treg	47.311	IFN-α/β							Treg	0.48	0.99
Treg	50.0442	IFN-α/β							Treg	0.49	0.99
Treg	82.2521	IFN-α/β							Treg	0.5	0.99
Treg	59.0023	IFN-α/β							Treg	0.51	0.99
Treg	72.642	IFN-α/β							Treg	0.52	0.99
Treg	93.3297	IFN-α/β							Treg	0.53	0.99
Treg	52.0079	IFN-α/β							Treg	0.54	0.99
Treg	46.5256	IFN-α/β							Treg	0.55	0.99
Treg	93.9894	IFN-α/β							Treg	0.56	0.99
Treg	63.9344	IFN-α/β							Treg	0.57	0.99
Treg	16.7562	IFN-α/β							Treg	0.58	0.99
Treg	67.9171	IFN-α/β							Treg	0.59	0.99
Treg	57.9774	IFN-α/β							Treg	0.6	0.99
Treg	66.8216	IFN-α/β							Treg	0.61	0.99
Treg	56.724	IFN-α/β							Treg	0.62	0.99
Treg	77.8088	IFN-α/β							Treg	0.63	0.99
Treg	66.5612	IFN-α/β							Treg	0.64	0.99
Treg	76.1686	IFN-α/β							Treg	0.65	0.99
Treg	50.7487	IFN-α/β							Treg	0.66	0.99
Treg	89.1491	IFN-α/β							Treg	0.67	0.99
Treg	30.725	IFN-α/β							Treg	0.68	0.99
Treg	54.063	IFN-α/β							Treg	0.69	0.99
Treg	64.1762	IFN-α/β							Treg	0.7	0.99
Treg	65.4677	IFN-α/β							Treg	0.71	0.99
Treg	64.4796	IFN-α/β							Treg	0.72	0.99
Treg	80.6978	IFN-α/β							Treg	0.73	0.99
Treg	57.9616	IFN-α/β							Treg	0.74	0.99
Treg	96.9113	IFN-α/β							Treg	0.75	0.99
Treg	73.941	IFN-α/β							Treg	0.76	0.99
Treg	110.205	IFN-α/β							Treg	0.77	0.99
Treg	90.3487	IFN-α/β							Treg	0.78	0.99
Treg	74.7683	IFN-α/β							Treg	0.79	0.99
Treg	42.9484	IFN-α/β							Treg	0.8	0.99
Treg	69.1779	IFN-α/β							Treg	0.81	0.99
Treg	33.7752	IFN-α/β							Treg	0.82	0.99
Treg	81.8391	IFN-α/β							Treg	0.83	0.99
Treg	34.0958	IFN-α/β							Treg	0.84	0.99
Treg	121.745	IFN-α/β							Treg	0.85	0.99
Treg	61.0391	IFN-α/β							Treg	0.86	0.99
Treg	82.3554	IFN-α/β							Treg	0.87	0.99
Treg	50.9841	IFN-α/β							Treg	0.88	0.99
Treg	63.8191	IFN-α/β							Treg	0.89	0.99
Treg	32.3036	IFN-α/β							Treg	0.89	1
Treg	77.5289	IFN-α/β							Treg	0.9	1
Treg	70.5549	IFN-α/β							Treg	0.91	1
Treg	93.8716	IFN-α/β							Treg	0.92	1
Treg	84.4538	IFN-α/β							Treg	0.93	1
Treg	61.9836	IFN-α/β							Treg	0.94	1
Treg	58.8238	IFN-α/β							Treg	0.95	1
NK cell	26.1317	PBS							Treg	0.96	1
NK cell	23.3242	PBS							Treg	0.97	1
NK cell	17.0859	PBS							Treg	0.98	1
NK cell	20.1572	PBS							Treg	0.99	1
NK cell	32.6804	PBS							Treg	1	1
NK cell	30.8059	PBS							NK cell	0	0
NK cell	21.0219	PBS							NK cell	0	0.01
NK cell	30.5833	PBS							NK cell	0	0.02
NK cell	21.573	PBS							NK cell	0	0.03
NK cell	23.3663	PBS							NK cell	0	0.04
NK cell	24.0602	PBS							NK cell	0	0.05
NK cell	26.5779	PBS							NK cell	0	0.06
NK cell	22.3898	PBS							NK cell	0	0.07
NK cell	33.7802	PBS							NK cell	0	0.08
NK cell	28.3123	PBS							NK cell	0	0.09
NK cell	31.6533	PBS							NK cell	0	0.1
NK cell	51.7653	PBS							NK cell	0	0.11
NK cell	21.9532	PBS							NK cell	0	0.12
NK cell	27.9687	PBS							NK cell	0	0.13
NK cell	28.9864	PBS							NK cell	0	0.14
NK cell	30.0828	PBS							NK cell	0	0.15
NK cell	22.3954	PBS							NK cell	0	0.16
NK cell	40.5847	PBS							NK cell	0	0.17
NK cell	30.4927	PBS							NK cell	0	0.18
NK cell	22.5237	PBS							NK cell	0	0.19
NK cell	26.8493	PBS							NK cell	0	0.2
NK cell	31.0236	PBS							NK cell	0	0.21
NK cell	18.9648	PBS							NK cell	0	0.22
NK cell	21.4202	PBS							NK cell	0	0.23
NK cell	56.3446	PBS							NK cell	0	0.24
NK cell	25.6944	PBS							NK cell	0	0.25
NK cell	20.7245	PBS							NK cell	0	0.26
NK cell	20.358	PBS							NK cell	0	0.27
NK cell	31.9849	PBS							NK cell	0	0.28
NK cell	24.6098	PBS							NK cell	0	0.29
NK cell	21.0185	PBS							NK cell	0	0.3
NK cell	28.7774	PBS							NK cell	0	0.31
NK cell	24.6397	PBS							NK cell	0	0.32
NK cell	35.6761	PBS							NK cell	0	0.33
NK cell	24.9592	PBS							NK cell	0	0.34
NK cell	27.84	PBS							NK cell	0	0.35
NK cell	27.7942	PBS							NK cell	0	0.36
NK cell	61.5096	PBS							NK cell	0	0.37
NK cell	31.8348	PBS							NK cell	0	0.38
NK cell	33.9195	PBS							NK cell	0	0.39
NK cell	28.0593	PBS							NK cell	0	0.4
NK cell	26.3539	PBS							NK cell	0	0.41
NK cell	35.5214	PBS							NK cell	0	0.42
NK cell	25.5841	PBS							NK cell	0	0.43
NK cell	21.1104	PBS							NK cell	0	0.44
NK cell	19.5673	PBS							NK cell	0	0.45
NK cell	22.3244	PBS							NK cell	0	0.46
NK cell	33.4241	PBS							NK cell	0	0.47
NK cell	39.0943	PBS							NK cell	0	0.48
NK cell	34.3618	PBS							NK cell	0	0.49
NK cell	23.0498	PBS							NK cell	0	0.5
NK cell	28.2571	PBS							NK cell	0	0.51
NK cell	41.7602	PBS							NK cell	0	0.52
NK cell	25.172	PBS							NK cell	0	0.53
NK cell	26.478	PBS							NK cell	0	0.54
NK cell	24.012	PBS							NK cell	0	0.55
NK cell	25.3068	PBS							NK cell	0	0.56
NK cell	28.2029	PBS							NK cell	0	0.57
NK cell	46.3643	PBS							NK cell	0	0.58
NK cell	19.1533	PBS							NK cell	0	0.59
NK cell	24.8435	PBS							NK cell	0	0.6
NK cell	34.2472	PBS							NK cell	0	0.61
NK cell	17.9786	PBS							NK cell	0	0.62
NK cell	35.89	PBS							NK cell	0	0.63
NK cell	27.7463	PBS							NK cell	0	0.64
NK cell	38.4658	PBS							NK cell	0	0.65
NK cell	31.9676	PBS							NK cell	0	0.66
NK cell	32.751	PBS							NK cell	0	0.67
NK cell	20.0092	PBS							NK cell	0	0.68
NK cell	31.2342	PBS							NK cell	0	0.69
NK cell	27.3578	PBS							NK cell	0.01	0.69
NK cell	31.4265	PBS							NK cell	0.01	0.7
NK cell	50.3991	PBS							NK cell	0.01	0.71
NK cell	25.2548	PBS							NK cell	0.01	0.72
NK cell	16.9675	PBS							NK cell	0.02	0.72
NK cell	26.5739	PBS							NK cell	0.02	0.73
NK cell	29.7529	PBS							NK cell	0.02	0.74
NK cell	26.74	PBS							NK cell	0.02	0.75
NK cell	31.7599	PBS							NK cell	0.02	0.76
NK cell	19.2395	PBS							NK cell	0.02	0.77
NK cell	30.6069	PBS							NK cell	0.02	0.78
NK cell	21.7527	PBS							NK cell	0.03	0.78
NK cell	21.2828	PBS							NK cell	0.04	0.78
NK cell	26.6722	PBS							NK cell	0.04	0.79
NK cell	43.5791	PBS							NK cell	0.04	0.8
NK cell	42.5032	PBS							NK cell	0.04	0.81
NK cell	22.8235	PBS							NK cell	0.04	0.82
NK cell	25.1652	PBS							NK cell	0.04	0.83
NK cell	19.6553	PBS							NK cell	0.04	0.84
NK cell	28.2819	PBS							NK cell	0.04	0.85
NK cell	20.1299	PBS							NK cell	0.04	0.86
NK cell	28.2634	PBS							NK cell	0.05	0.86
NK cell	29.0394	PBS							NK cell	0.05	0.87
NK cell	28.5263	PBS							NK cell	0.05	0.88
NK cell	12.9145	PBS							NK cell	0.05	0.89
NK cell	47.6503	IFN-α/β							NK cell	0.05	0.9
NK cell	72.9748	IFN-α/β							NK cell	0.06	0.9
NK cell	73.8868	IFN-α/β							NK cell	0.06	0.91
NK cell	81.9731	IFN-α/β							NK cell	0.07	0.91
NK cell	72.3529	IFN-α/β							NK cell	0.07	0.92
NK cell	69.4788	IFN-α/β							NK cell	0.08	0.92
NK cell	44.1487	IFN-α/β							NK cell	0.08	0.93
NK cell	49.3924	IFN-α/β							NK cell	0.09	0.93
NK cell	106.179	IFN-α/β							NK cell	0.09	0.94
NK cell	24.0549	IFN-α/β							NK cell	0.09	0.95
NK cell	41.8149	IFN-α/β							NK cell	0.1	0.95
NK cell	62.2931	IFN-α/β							NK cell	0.11	0.95
NK cell	88.1671	IFN-α/β							NK cell	0.11	0.96
NK cell	81.7089	IFN-α/β							NK cell	0.12	0.96
NK cell	78.9532	IFN-α/β							NK cell	0.13	0.96
NK cell	59.3123	IFN-α/β							NK cell	0.14	0.96
NK cell	73.1496	IFN-α/β							NK cell	0.15	0.96
NK cell	76.4324	IFN-α/β							NK cell	0.16	0.96
NK cell	56.3693	IFN-α/β							NK cell	0.17	0.96
NK cell	65.313	IFN-α/β							NK cell	0.18	0.96
NK cell	49.8712	IFN-α/β							NK cell	0.19	0.96
NK cell	78.8553	IFN-α/β							NK cell	0.2	0.96
NK cell	48.5599	IFN-α/β							NK cell	0.21	0.96
NK cell	66.5119	IFN-α/β							NK cell	0.22	0.96
NK cell	78.9858	IFN-α/β							NK cell	0.23	0.96
NK cell	67.1356	IFN-α/β							NK cell	0.24	0.96
NK cell	52.6544	IFN-α/β							NK cell	0.25	0.96
NK cell	44.7194	IFN-α/β							NK cell	0.26	0.96
NK cell	47.2638	IFN-α/β							NK cell	0.27	0.96
NK cell	84.7824	IFN-α/β							NK cell	0.28	0.96
NK cell	93.8481	IFN-α/β							NK cell	0.29	0.96
NK cell	62.4469	IFN-α/β							NK cell	0.3	0.96
NK cell	67.1704	IFN-α/β							NK cell	0.31	0.96
NK cell	77.324	IFN-α/β							NK cell	0.32	0.96
NK cell	78.913	IFN-α/β							NK cell	0.33	0.96
NK cell	44.7288	IFN-α/β							NK cell	0.34	0.96
NK cell	76.765	IFN-α/β							NK cell	0.35	0.96
NK cell	40.5736	IFN-α/β							NK cell	0.35	0.97
NK cell	78.0478	IFN-α/β							NK cell	0.36	0.97
NK cell	87.6222	IFN-α/β							NK cell	0.37	0.97
NK cell	63.6713	IFN-α/β							NK cell	0.38	0.97
NK cell	65.6458	IFN-α/β							NK cell	0.39	0.97
NK cell	47.3492	IFN-α/β							NK cell	0.4	0.97
NK cell	64.4487	IFN-α/β							NK cell	0.41	0.97
NK cell	70.5154	IFN-α/β							NK cell	0.42	0.97
NK cell	88.076	IFN-α/β							NK cell	0.43	0.97
NK cell	73.9284	IFN-α/β							NK cell	0.44	0.97
NK cell	55.3163	IFN-α/β							NK cell	0.45	0.97
NK cell	97.4564	IFN-α/β							NK cell	0.46	0.97
NK cell	49.8365	IFN-α/β							NK cell	0.47	0.97
NK cell	89.1749	IFN-α/β							NK cell	0.48	0.97
NK cell	70.4967	IFN-α/β							NK cell	0.49	0.97
NK cell	80.6055	IFN-α/β							NK cell	0.5	0.97
NK cell	77.1042	IFN-α/β							NK cell	0.51	0.97
NK cell	91.0027	IFN-α/β							NK cell	0.52	0.97
NK cell	48.906	IFN-α/β							NK cell	0.53	0.97
NK cell	73.1829	IFN-α/β							NK cell	0.54	0.97
NK cell	23.4724	IFN-α/β							NK cell	0.55	0.97
NK cell	64.274	IFN-α/β							NK cell	0.56	0.97
NK cell	62.1079	IFN-α/β							NK cell	0.57	0.97
NK cell	63.5713	IFN-α/β							NK cell	0.58	0.97
NK cell	63.1358	IFN-α/β							NK cell	0.59	0.97
NK cell	66.6676	IFN-α/β							NK cell	0.6	0.97
NK cell	100.217	IFN-α/β							NK cell	0.61	0.97
NK cell	56.7075	IFN-α/β							NK cell	0.62	0.97
NK cell	37.2457	IFN-α/β							NK cell	0.63	0.97
NK cell	71.7996	IFN-α/β							NK cell	0.64	0.97
NK cell	74.863	IFN-α/β							NK cell	0.65	0.97
NK cell	95.0242	IFN-α/β							NK cell	0.66	0.97
NK cell	86.861	IFN-α/β							NK cell	0.67	0.97
NK cell	63.624	IFN-α/β							NK cell	0.68	0.97
NK cell	22.1267	IFN-α/β							NK cell	0.69	0.97
NK cell	62.076	IFN-α/β							NK cell	0.69	0.98
NK cell	74.5362	IFN-α/β							NK cell	0.7	0.98
NK cell	40.7967	IFN-α/β							NK cell	0.7	0.99
NK cell	54.4994	IFN-α/β							NK cell	0.71	0.99
NK cell	52.4226	IFN-α/β							NK cell	0.72	0.99
NK cell	85.4725	IFN-α/β							NK cell	0.73	0.99
NK cell	43.4554	IFN-α/β							NK cell	0.74	0.99
NK cell	86.661	IFN-α/β							NK cell	0.75	0.99
NK cell	68.5075	IFN-α/β							NK cell	0.76	0.99
NK cell	40.0277	IFN-α/β							NK cell	0.77	0.99
NK cell	55.8464	IFN-α/β							NK cell	0.78	0.99
NK cell	86.5267	IFN-α/β							NK cell	0.78	1
NK cell	66.4235	IFN-α/β							NK cell	0.79	1
NK cell	29.1445	IFN-α/β							NK cell	0.8	1
NK cell	64.9727	IFN-α/β							NK cell	0.81	1
NK cell	75.3326	IFN-α/β							NK cell	0.82	1
NK cell	84.606	IFN-α/β							NK cell	0.83	1
NK cell	93.498	IFN-α/β							NK cell	0.84	1
NK cell	72.8852	IFN-α/β							NK cell	0.85	1
NK cell	63.0382	IFN-α/β							NK cell	0.86	1
NK cell	89.7749	IFN-α/β							NK cell	0.87	1
NK cell	73.5481	IFN-α/β							NK cell	0.88	1
NK cell	44.3372	IFN-α/β							NK cell	0.89	1
NK cell	81.5401	IFN-α/β							NK cell	0.9	1
NK cell	78.0593	IFN-α/β							NK cell	0.91	1
NK cell	83.339	IFN-α/β							NK cell	0.92	1
NK cell	55.0979	IFN-α/β							NK cell	0.93	1
NK cell	69.9158	IFN-α/β							NK cell	0.94	1
ILC	30.0087	PBS							NK cell	0.95	1
ILC	23.6624	PBS							NK cell	0.96	1
ILC	35.3531	PBS							NK cell	0.97	1
ILC	32.1809	PBS							NK cell	0.98	1
ILC	27.6459	PBS							NK cell	0.99	1
ILC	22.5925	PBS							NK cell	1	1
ILC	28.9806	PBS							ILC	0	0
ILC	34.014	PBS							ILC	0	0.0526316
ILC	27.7592	PBS							ILC	0	0.105263
ILC	31.2674	PBS							ILC	0	0.157895
ILC	30.2505	PBS							ILC	0	0.210526
ILC	34.3071	PBS							ILC	0	0.263158
ILC	27.2029	PBS							ILC	0	0.315789
ILC	33.6263	PBS							ILC	0	0.368421
ILC	31.9223	PBS							ILC	0	0.421053
ILC	25.9901	PBS							ILC	0	0.473684
ILC	20.5083	PBS							ILC	0	0.526316
ILC	26.3503	PBS							ILC	0	0.578947
ILC	33.4663	PBS							ILC	0	0.631579
ILC	36.5798	PBS							ILC	0	0.684211
ILC	26.2593	PBS							ILC	0	0.736842
ILC	33.6495	PBS							ILC	0	0.789474
ILC	27.1689	PBS							ILC	0	0.842105
ILC	34.2767	PBS							ILC	0	0.894737
ILC	24.808	PBS							ILC	0	0.947368
ILC	17.1791	PBS							ILC	0.016129	0.947368
ILC	40.5497	PBS							ILC	0.016129	1
ILC	26.7389	PBS							ILC	0.0322581	1
ILC	24.7668	PBS							ILC	0.0483871	1
ILC	20.6397	PBS							ILC	0.0645161	1
ILC	38.5162	PBS							ILC	0.0806452	1
ILC	25.2106	PBS							ILC	0.0967742	1
ILC	30.2521	PBS							ILC	0.112903	1
ILC	29.3974	PBS							ILC	0.129032	1
ILC	25.7547	PBS							ILC	0.145161	1
ILC	34.797	PBS							ILC	0.16129	1
ILC	29.2762	PBS							ILC	0.177419	1
ILC	35.4238	PBS							ILC	0.193548	1
ILC	27.1298	PBS							ILC	0.209677	1
ILC	36.0424	PBS							ILC	0.225806	1
ILC	25.1517	PBS							ILC	0.241935	1
ILC	21.7536	PBS							ILC	0.258065	1
ILC	28.6983	PBS							ILC	0.274194	1
ILC	35.098	PBS							ILC	0.290323	1
ILC	35.9556	PBS							ILC	0.306452	1
ILC	34.1364	PBS							ILC	0.322581	1
ILC	48.1704	PBS							ILC	0.33871	1
ILC	34.0533	PBS							ILC	0.354839	1
ILC	22.9755	PBS							ILC	0.370968	1
ILC	33.0615	PBS							ILC	0.387097	1
ILC	27.0175	PBS							ILC	0.403226	1
ILC	30.6248	PBS							ILC	0.419355	1
ILC	28.4627	PBS							ILC	0.435484	1
ILC	23.9388	PBS							ILC	0.451613	1
ILC	13.4411	PBS							ILC	0.467742	1
ILC	29.318	PBS							ILC	0.483871	1
ILC	30.3159	PBS							ILC	0.5	1
ILC	21.5616	PBS							ILC	0.516129	1
ILC	27.4467	PBS							ILC	0.532258	1
ILC	35.473	PBS							ILC	0.548387	1
ILC	24.9978	PBS							ILC	0.564516	1
ILC	37.094	PBS							ILC	0.580645	1
ILC	65.457	IFN-α/β							ILC	0.596774	1
ILC	97.3218	IFN-α/β							ILC	0.612903	1
ILC	111.692	IFN-α/β							ILC	0.629032	1
ILC	95.0901	IFN-α/β							ILC	0.645161	1
ILC	62.4319	IFN-α/β							ILC	0.66129	1
ILC	72.5555	IFN-α/β							ILC	0.677419	1
ILC	50.6649	IFN-α/β							ILC	0.693548	1
ILC	40.7124	IFN-α/β							ILC	0.709677	1
ILC	63.4868	IFN-α/β							ILC	0.725806	1
ILC	51.885	IFN-α/β							ILC	0.741935	1
ILC	89.4999	IFN-α/β							ILC	0.758065	1
ILC	73.3518	IFN-α/β							ILC	0.774194	1
ILC	68.9049	IFN-α/β							ILC	0.790323	1
ILC	72.6803	IFN-α/β							ILC	0.806452	1
ILC	101.22	IFN-α/β							ILC	0.822581	1
ILC	69.3006	IFN-α/β							ILC	0.83871	1
ILC	51.2977	IFN-α/β							ILC	0.854839	1
ILC	67.0946	IFN-α/β							ILC	0.870968	1
ILC	52.3579	IFN-α/β							ILC	0.887097	1
pDC	43.113	PBS							ILC	0.903226	1
pDC	46.4025	PBS							ILC	0.919355	1
pDC	36.361	PBS							ILC	0.935484	1
pDC	41.7013	PBS							ILC	0.951613	1
pDC	36.1098	PBS							ILC	0.967742	1
pDC	43.3295	PBS							ILC	0.983871	1
pDC	23.8948	PBS							ILC	1	1
pDC	47.212	PBS							pDC	0	0
pDC	41.6653	PBS							pDC	0	0.01
pDC	37.0887	PBS							pDC	0	0.02
pDC	39.973	PBS							pDC	0	0.03
pDC	39.5461	PBS							pDC	0	0.04
pDC	34.5277	PBS							pDC	0	0.05
pDC	38.3665	PBS							pDC	0	0.06
pDC	42.274	PBS							pDC	0	0.07
pDC	34.0926	PBS							pDC	0	0.08
pDC	32.419	PBS							pDC	0	0.09
pDC	41.9857	PBS							pDC	0	0.1
pDC	37.4591	PBS							pDC	0	0.11
pDC	40.8767	PBS							pDC	0	0.12
pDC	48.3031	PBS							pDC	0	0.13
pDC	44.3195	PBS							pDC	0	0.14
pDC	35.4985	PBS							pDC	0	0.15
pDC	44.3299	PBS							pDC	0	0.16
pDC	42.6104	PBS							pDC	0	0.17
pDC	40.2825	PBS							pDC	0	0.18
pDC	38.5538	PBS							pDC	0	0.19
pDC	37.2869	PBS							pDC	0	0.2
pDC	39.2246	PBS							pDC	0	0.21
pDC	35.4641	PBS							pDC	0	0.22
pDC	37.9056	PBS							pDC	0	0.23
pDC	48.5013	PBS							pDC	0	0.24
pDC	37.4185	PBS							pDC	0	0.25
pDC	45.9545	PBS							pDC	0	0.26
pDC	38.7917	PBS							pDC	0	0.27
pDC	39.2541	PBS							pDC	0	0.28
pDC	43.6	PBS							pDC	0	0.29
pDC	41.1	PBS							pDC	0	0.3
pDC	33.2319	PBS							pDC	0	0.31
pDC	47.0257	PBS							pDC	0	0.32
pDC	41.6112	PBS							pDC	0	0.33
pDC	37.5496	PBS							pDC	0	0.34
pDC	45.9312	PBS							pDC	0	0.35
pDC	35.4112	PBS							pDC	0	0.36
pDC	45.261	PBS							pDC	0	0.37
pDC	34.0395	PBS							pDC	0	0.38
pDC	37.659	PBS							pDC	0	0.39
pDC	37.2205	PBS							pDC	0	0.4
pDC	49.7766	PBS							pDC	0	0.41
pDC	29.0441	PBS							pDC	0	0.42
pDC	29.1582	PBS							pDC	0	0.43
pDC	38.3474	PBS							pDC	0	0.44
pDC	43.6929	PBS							pDC	0	0.45
pDC	25.2617	PBS							pDC	0	0.46
pDC	45.7788	PBS							pDC	0	0.47
pDC	54.5907	PBS							pDC	0	0.48
pDC	42.8742	PBS							pDC	0	0.49
pDC	36.2347	PBS							pDC	0	0.5
pDC	33.8633	PBS							pDC	0	0.51
pDC	40.8827	PBS							pDC	0	0.52
pDC	31.7477	PBS							pDC	0	0.53
pDC	50.6388	PBS							pDC	0	0.54
pDC	34.0883	PBS							pDC	0	0.55
pDC	34.6391	PBS							pDC	0	0.56
pDC	34.0985	PBS							pDC	0	0.57
pDC	44.4846	PBS							pDC	0	0.58
pDC	44.6708	PBS							pDC	0	0.59
pDC	36.3202	PBS							pDC	0	0.6
pDC	39.0003	PBS							pDC	0	0.61
pDC	35.1268	PBS							pDC	0	0.62
pDC	52.9872	PBS							pDC	0	0.63
pDC	49.4799	PBS							pDC	0	0.64
pDC	38.4602	PBS							pDC	0	0.65
pDC	31.1636	PBS							pDC	0	0.66
pDC	37.3903	PBS							pDC	0	0.67
pDC	49.6162	PBS							pDC	0	0.68
pDC	40.9081	PBS							pDC	0	0.69
pDC	37.3242	PBS							pDC	0	0.7
pDC	31.656	PBS							pDC	0	0.71
pDC	41.7931	PBS							pDC	0	0.72
pDC	43.9944	PBS							pDC	0	0.73
pDC	35.2347	PBS							pDC	0	0.74
pDC	32.4463	PBS							pDC	0	0.75
pDC	32.9986	PBS							pDC	0	0.76
pDC	38.9096	PBS							pDC	0	0.77
pDC	35.2161	PBS							pDC	0	0.78
pDC	44.8621	PBS							pDC	0	0.79
pDC	41.4664	PBS							pDC	0	0.8
pDC	42.8758	PBS							pDC	0	0.81
pDC	39.8522	PBS							pDC	0	0.82
pDC	36.2046	PBS							pDC	0	0.83
pDC	45.808	PBS							pDC	0	0.84
pDC	28.2101	PBS							pDC	0	0.85
pDC	29.6427	PBS							pDC	0	0.86
pDC	42.9967	PBS							pDC	0	0.87
pDC	39.0913	PBS							pDC	0	0.88
pDC	42.4708	PBS							pDC	0	0.89
pDC	45.0991	PBS							pDC	0	0.9
pDC	44.5956	PBS							pDC	0	0.91
pDC	46.7052	PBS							pDC	0	0.92
pDC	80.855	IFN-α/β							pDC	0	0.93
pDC	79.6108	IFN-α/β							pDC	0.01	0.93
pDC	62.9686	IFN-α/β							pDC	0.01	0.94
pDC	62.9526	IFN-α/β							pDC	0.01	0.95
pDC	67.6403	IFN-α/β							pDC	0.02	0.95
pDC	82.3347	IFN-α/β							pDC	0.02	0.96
pDC	71.409	IFN-α/β							pDC	0.02	0.97
pDC	55.1676	IFN-α/β							pDC	0.02	0.98
pDC	58.1551	IFN-α/β							pDC	0.02	0.99
pDC	69.9045	IFN-α/β							pDC	0.03	0.99
pDC	57.425	IFN-α/β							pDC	0.03	1
pDC	84.6652	IFN-α/β							pDC	0.04	1
pDC	81.2838	IFN-α/β							pDC	0.05	1
pDC	80.0647	IFN-α/β							pDC	0.06	1
pDC	58.1642	IFN-α/β							pDC	0.07	1
pDC	65.4233	IFN-α/β							pDC	0.08	1
pDC	71.2004	IFN-α/β							pDC	0.09	1
pDC	78.149	IFN-α/β							pDC	0.1	1
pDC	64.509	IFN-α/β							pDC	0.11	1
pDC	64.0114	IFN-α/β							pDC	0.12	1
pDC	68.564	IFN-α/β							pDC	0.13	1
pDC	65.9406	IFN-α/β							pDC	0.14	1
pDC	83.538	IFN-α/β							pDC	0.15	1
pDC	62.5428	IFN-α/β							pDC	0.16	1
pDC	74.0709	IFN-α/β							pDC	0.17	1
pDC	77.4601	IFN-α/β							pDC	0.18	1
pDC	60.7408	IFN-α/β							pDC	0.19	1
pDC	79.806	IFN-α/β							pDC	0.2	1
pDC	51.3816	IFN-α/β							pDC	0.21	1
pDC	58.4442	IFN-α/β							pDC	0.22	1
pDC	77.0364	IFN-α/β							pDC	0.23	1
pDC	73.5557	IFN-α/β							pDC	0.24	1
pDC	55.1625	IFN-α/β							pDC	0.25	1
pDC	81.6425	IFN-α/β							pDC	0.26	1
pDC	72.658	IFN-α/β							pDC	0.27	1
pDC	71.0822	IFN-α/β							pDC	0.28	1
pDC	57.276	IFN-α/β							pDC	0.29	1
pDC	70.4763	IFN-α/β							pDC	0.3	1
pDC	70.1544	IFN-α/β							pDC	0.31	1
pDC	65.3703	IFN-α/β							pDC	0.32	1
pDC	62.2169	IFN-α/β							pDC	0.33	1
pDC	77.8987	IFN-α/β							pDC	0.34	1
pDC	60.5697	IFN-α/β							pDC	0.35	1
pDC	56.9775	IFN-α/β							pDC	0.36	1
pDC	70.8611	IFN-α/β							pDC	0.37	1
pDC	82.1731	IFN-α/β							pDC	0.38	1
pDC	71.7069	IFN-α/β							pDC	0.39	1
pDC	67.3913	IFN-α/β							pDC	0.4	1
pDC	66.8319	IFN-α/β							pDC	0.41	1
pDC	49.8217	IFN-α/β							pDC	0.42	1
pDC	68.418	IFN-α/β							pDC	0.43	1
pDC	74.9884	IFN-α/β							pDC	0.44	1
pDC	72.7173	IFN-α/β							pDC	0.45	1
pDC	65.0755	IFN-α/β							pDC	0.46	1
pDC	65.3777	IFN-α/β							pDC	0.47	1
pDC	68.405	IFN-α/β							pDC	0.48	1
pDC	85.2438	IFN-α/β							pDC	0.49	1
pDC	74.5386	IFN-α/β							pDC	0.5	1
pDC	88.1859	IFN-α/β							pDC	0.51	1
pDC	65.6006	IFN-α/β							pDC	0.52	1
pDC	58.5251	IFN-α/β							pDC	0.53	1
pDC	72.0628	IFN-α/β							pDC	0.54	1
pDC	60.4307	IFN-α/β							pDC	0.55	1
pDC	64.7976	IFN-α/β							pDC	0.56	1
pDC	81.6594	IFN-α/β							pDC	0.57	1
pDC	53.8322	IFN-α/β							pDC	0.58	1
pDC	58.2209	IFN-α/β							pDC	0.59	1
pDC	67.9407	IFN-α/β							pDC	0.6	1
pDC	70.5676	IFN-α/β							pDC	0.61	1
pDC	56.6983	IFN-α/β							pDC	0.62	1
pDC	73.3399	IFN-α/β							pDC	0.63	1
pDC	62.0814	IFN-α/β							pDC	0.64	1
pDC	52.8424	IFN-α/β							pDC	0.65	1
pDC	51.1755	IFN-α/β							pDC	0.66	1
pDC	82.2076	IFN-α/β							pDC	0.67	1
pDC	57.39	IFN-α/β							pDC	0.68	1
pDC	79.9669	IFN-α/β							pDC	0.69	1
pDC	57.8646	IFN-α/β							pDC	0.7	1
pDC	74.0785	IFN-α/β							pDC	0.71	1
pDC	90.8369	IFN-α/β							pDC	0.72	1
pDC	62.2329	IFN-α/β							pDC	0.73	1
pDC	58.8203	IFN-α/β							pDC	0.74	1
pDC	89.6529	IFN-α/β							pDC	0.75	1
pDC	78.275	IFN-α/β							pDC	0.76	1
pDC	52.3273	IFN-α/β							pDC	0.77	1
pDC	76.9111	IFN-α/β							pDC	0.78	1
pDC	64.206	IFN-α/β							pDC	0.79	1
pDC	80.1239	IFN-α/β							pDC	0.8	1
pDC	58.2157	IFN-α/β							pDC	0.81	1
pDC	66.795	IFN-α/β							pDC	0.82	1
pDC	85.4483	IFN-α/β							pDC	0.83	1
pDC	55.3367	IFN-α/β							pDC	0.84	1
pDC	54.5132	IFN-α/β							pDC	0.85	1
pDC	70.2607	IFN-α/β							pDC	0.86	1
pDC	60.758	IFN-α/β							pDC	0.87	1
pDC	68.5661	IFN-α/β							pDC	0.88	1
pDC	77.1412	IFN-α/β							pDC	0.89	1
pDC	67.864	IFN-α/β							pDC	0.9	1
pDC	54.9117	IFN-α/β							pDC	0.91	1
pDC	63.119	IFN-α/β							pDC	0.92	1
cDC1	31.4416	PBS							pDC	0.93	1
cDC1	46.2005	PBS							pDC	0.94	1
cDC1	34.6615	PBS							pDC	0.95	1
cDC1	32.6716	PBS							pDC	0.96	1
cDC1	35.3245	PBS							pDC	0.97	1
cDC1	37.7176	PBS							pDC	0.98	1
cDC1	35.6157	PBS							pDC	0.99	1
cDC1	30.8413	PBS							pDC	1	1
cDC1	44.5884	PBS							cDC1	0	0
cDC1	37.3528	PBS							cDC1	0	0.01
cDC1	34.4546	PBS							cDC1	0	0.02
cDC1	48.137	PBS							cDC1	0	0.03
cDC1	33.2528	PBS							cDC1	0	0.04
cDC1	33.3252	PBS							cDC1	0	0.05
cDC1	42.4903	PBS							cDC1	0	0.06
cDC1	31.2751	PBS							cDC1	0	0.07
cDC1	32.2838	PBS							cDC1	0	0.08
cDC1	34.2854	PBS							cDC1	0	0.09
cDC1	33.0013	PBS							cDC1	0	0.1
cDC1	36.1385	PBS							cDC1	0	0.11
cDC1	32.6644	PBS							cDC1	0	0.12
cDC1	34.0798	PBS							cDC1	0	0.13
cDC1	47.1296	PBS							cDC1	0	0.14
cDC1	29.2068	PBS							cDC1	0	0.15
cDC1	22.47	PBS							cDC1	0	0.16
cDC1	37.0785	PBS							cDC1	0	0.17
cDC1	36.4822	PBS							cDC1	0	0.18
cDC1	35.2726	PBS							cDC1	0	0.19
cDC1	42.5394	PBS							cDC1	0	0.2
cDC1	44.9385	PBS							cDC1	0	0.21
cDC1	35.7326	PBS							cDC1	0	0.22
cDC1	40.1436	PBS							cDC1	0	0.23
cDC1	40.045	PBS							cDC1	0	0.24
cDC1	35.9841	PBS							cDC1	0	0.25
cDC1	32.1181	PBS							cDC1	0	0.26
cDC1	36.5309	PBS							cDC1	0	0.27
cDC1	49.2976	PBS							cDC1	0	0.28
cDC1	36.038	PBS							cDC1	0	0.29
cDC1	30.5045	PBS							cDC1	0	0.3
cDC1	29.3146	PBS							cDC1	0	0.31
cDC1	36.9185	PBS							cDC1	0	0.32
cDC1	44.9325	PBS							cDC1	0	0.33
cDC1	31.8455	PBS							cDC1	0	0.34
cDC1	34.2937	PBS							cDC1	0	0.35
cDC1	25.3008	PBS							cDC1	0	0.36
cDC1	37.7446	PBS							cDC1	0	0.37
cDC1	41.3814	PBS							cDC1	0	0.38
cDC1	29.8387	PBS							cDC1	0	0.39
cDC1	36.4943	PBS							cDC1	0	0.4
cDC1	34.4865	PBS							cDC1	0	0.41
cDC1	35.7301	PBS							cDC1	0	0.42
cDC1	26.9881	PBS							cDC1	0	0.43
cDC1	33.3337	PBS							cDC1	0	0.44
cDC1	35.8443	PBS							cDC1	0	0.45
cDC1	37.6105	PBS							cDC1	0	0.46
cDC1	25.5426	PBS							cDC1	0	0.47
cDC1	38.0786	PBS							cDC1	0	0.48
cDC1	70.1907	PBS							cDC1	0	0.49
cDC1	45.0063	PBS							cDC1	0	0.5
cDC1	33.7105	PBS							cDC1	0	0.51
cDC1	38.7573	PBS							cDC1	0	0.52
cDC1	48.4812	PBS							cDC1	0	0.53
cDC1	35.6789	PBS							cDC1	0	0.54
cDC1	35.276	PBS							cDC1	0	0.55
cDC1	38.7823	PBS							cDC1	0	0.56
cDC1	32.709	PBS							cDC1	0	0.57
cDC1	33.4791	PBS							cDC1	0	0.58
cDC1	39.496	PBS							cDC1	0	0.59
cDC1	29.1372	PBS							cDC1	0	0.6
cDC1	37.4763	PBS							cDC1	0	0.61
cDC1	35.8952	PBS							cDC1	0	0.62
cDC1	30.735	PBS							cDC1	0	0.63
cDC1	40.8738	PBS							cDC1	0	0.64
cDC1	40.5348	PBS							cDC1	0	0.65
cDC1	38.3503	PBS							cDC1	0	0.66
cDC1	33.7886	PBS							cDC1	0	0.67
cDC1	35.8593	PBS							cDC1	0	0.68
cDC1	37.191	PBS							cDC1	0	0.69
cDC1	31.8113	PBS							cDC1	0	0.7
cDC1	41.6762	PBS							cDC1	0	0.71
cDC1	34.6127	PBS							cDC1	0	0.72
cDC1	32.7355	PBS							cDC1	0	0.73
cDC1	33.7609	PBS							cDC1	0	0.74
cDC1	48.1695	PBS							cDC1	0	0.75
cDC1	25.6907	PBS							cDC1	0	0.76
cDC1	32.2559	PBS							cDC1	0	0.77
cDC1	49.7485	PBS							cDC1	0	0.78
cDC1	53.5789	PBS							cDC1	0	0.79
cDC1	35.6746	PBS							cDC1	0.01	0.79
cDC1	32.3251	PBS							cDC1	0.01	0.8
cDC1	53.8723	PBS							cDC1	0.01	0.81
cDC1	35.602	PBS							cDC1	0.01	0.82
cDC1	35.3177	PBS							cDC1	0.01	0.83
cDC1	43.9266	PBS							cDC1	0.01	0.84
cDC1	51.6844	PBS							cDC1	0.01	0.85
cDC1	35.1071	PBS							cDC1	0.01	0.86
cDC1	44.1578	PBS							cDC1	0.01	0.87
cDC1	37.0801	PBS							cDC1	0.01	0.88
cDC1	39.4101	PBS							cDC1	0.01	0.89
cDC1	38.5006	PBS							cDC1	0.01	0.9
cDC1	90.5703	IFN-α/β							cDC1	0.01	0.91
cDC1	89.2616	IFN-α/β							cDC1	0.01	0.92
cDC1	72.1115	IFN-α/β							cDC1	0.01	0.93
cDC1	89.6552	IFN-α/β							cDC1	0.01	0.94
cDC1	75.0531	IFN-α/β							cDC1	0.01	0.95
cDC1	76.9228	IFN-α/β							cDC1	0.01	0.96
cDC1	102.356	IFN-α/β							cDC1	0.02	0.96
cDC1	70.7968	IFN-α/β							cDC1	0.02	0.97
cDC1	90.8144	IFN-α/β							cDC1	0.03	0.97
cDC1	83.2165	IFN-α/β							cDC1	0.03	0.98
cDC1	101.616	IFN-α/β							cDC1	0.04	0.98
cDC1	45.6929	IFN-α/β							cDC1	0.05	0.98
cDC1	68.6603	IFN-α/β							cDC1	0.06	0.98
cDC1	64.506	IFN-α/β							cDC1	0.06	0.99
cDC1	91.9406	IFN-α/β							cDC1	0.07	0.99
cDC1	86.7431	IFN-α/β							cDC1	0.08	0.99
cDC1	91.8622	IFN-α/β							cDC1	0.09	0.99
cDC1	78.35	IFN-α/β							cDC1	0.1	0.99
cDC1	76.4608	IFN-α/β							cDC1	0.11	0.99
cDC1	62.3207	IFN-α/β							cDC1	0.11	1
cDC1	111.43	IFN-α/β							cDC1	0.12	1
cDC1	94.1082	IFN-α/β							cDC1	0.13	1
cDC1	101.006	IFN-α/β							cDC1	0.14	1
cDC1	91.726	IFN-α/β							cDC1	0.15	1
cDC1	71.7458	IFN-α/β							cDC1	0.16	1
cDC1	65.4546	IFN-α/β							cDC1	0.17	1
cDC1	102.442	IFN-α/β							cDC1	0.18	1
cDC1	101.061	IFN-α/β							cDC1	0.19	1
cDC1	79.9778	IFN-α/β							cDC1	0.2	1
cDC1	61.8247	IFN-α/β							cDC1	0.21	1
cDC1	54.9754	IFN-α/β							cDC1	0.22	1
cDC1	82.528	IFN-α/β							cDC1	0.23	1
cDC1	80.0724	IFN-α/β							cDC1	0.24	1
cDC1	77.9329	IFN-α/β							cDC1	0.25	1
cDC1	112.51	IFN-α/β							cDC1	0.26	1
cDC1	85.5086	IFN-α/β							cDC1	0.27	1
cDC1	83.7871	IFN-α/β							cDC1	0.28	1
cDC1	78.1842	IFN-α/β							cDC1	0.29	1
cDC1	62.9991	IFN-α/β							cDC1	0.3	1
cDC1	81.3989	IFN-α/β							cDC1	0.31	1
cDC1	84.0884	IFN-α/β							cDC1	0.32	1
cDC1	82.9671	IFN-α/β							cDC1	0.33	1
cDC1	94.6748	IFN-α/β							cDC1	0.34	1
cDC1	91.7374	IFN-α/β							cDC1	0.35	1
cDC1	90.2277	IFN-α/β							cDC1	0.36	1
cDC1	98.1589	IFN-α/β							cDC1	0.37	1
cDC1	87.7245	IFN-α/β							cDC1	0.38	1
cDC1	99.517	IFN-α/β							cDC1	0.39	1
cDC1	112.232	IFN-α/β							cDC1	0.4	1
cDC1	78.366	IFN-α/β							cDC1	0.41	1
cDC1	92.7897	IFN-α/β							cDC1	0.42	1
cDC1	89.9986	IFN-α/β							cDC1	0.43	1
cDC1	86.988	IFN-α/β							cDC1	0.44	1
cDC1	77.1674	IFN-α/β							cDC1	0.45	1
cDC1	115.101	IFN-α/β							cDC1	0.46	1
cDC1	89.2721	IFN-α/β							cDC1	0.47	1
cDC1	80.1351	IFN-α/β							cDC1	0.48	1
cDC1	79.3063	IFN-α/β							cDC1	0.49	1
cDC1	94.4146	IFN-α/β							cDC1	0.5	1
cDC1	86.3291	IFN-α/β							cDC1	0.51	1
cDC1	57.2024	IFN-α/β							cDC1	0.52	1
cDC1	62.5066	IFN-α/β							cDC1	0.53	1
cDC1	82.9207	IFN-α/β							cDC1	0.54	1
cDC1	53.7065	IFN-α/β							cDC1	0.55	1
cDC1	91.1168	IFN-α/β							cDC1	0.56	1
cDC1	62.9953	IFN-α/β							cDC1	0.57	1
cDC1	94.9873	IFN-α/β							cDC1	0.58	1
cDC1	103.278	IFN-α/β							cDC1	0.59	1
cDC1	71.3687	IFN-α/β							cDC1	0.6	1
cDC1	91.8218	IFN-α/β							cDC1	0.61	1
cDC1	100.319	IFN-α/β							cDC1	0.62	1
cDC1	81.7947	IFN-α/β							cDC1	0.63	1
cDC1	80.5756	IFN-α/β							cDC1	0.64	1
cDC1	64.6765	IFN-α/β							cDC1	0.65	1
cDC1	97.0674	IFN-α/β							cDC1	0.66	1
cDC1	90.0048	IFN-α/β							cDC1	0.67	1
cDC1	78.0855	IFN-α/β							cDC1	0.68	1
cDC1	81.8934	IFN-α/β							cDC1	0.69	1
cDC1	97.3113	IFN-α/β							cDC1	0.7	1
cDC1	64.5436	IFN-α/β							cDC1	0.71	1
cDC1	52.6203	IFN-α/β							cDC1	0.72	1
cDC1	63.3884	IFN-α/β							cDC1	0.73	1
cDC1	77.305	IFN-α/β							cDC1	0.74	1
cDC1	80.4886	IFN-α/β							cDC1	0.75	1
cDC1	93.996	IFN-α/β							cDC1	0.76	1
cDC1	57.4993	IFN-α/β							cDC1	0.77	1
cDC1	96.1839	IFN-α/β							cDC1	0.78	1
cDC1	69.805	IFN-α/β							cDC1	0.79	1
cDC1	63.8924	IFN-α/β							cDC1	0.8	1
cDC1	48.5687	IFN-α/β							cDC1	0.81	1
cDC1	61.8535	IFN-α/β							cDC1	0.82	1
cDC1	73.0883	IFN-α/β							cDC1	0.83	1
cDC1	72.8708	IFN-α/β							cDC1	0.84	1
cDC1	99.5959	IFN-α/β							cDC1	0.85	1
cDC1	75.5417	IFN-α/β							cDC1	0.86	1
cDC1	95.2963	IFN-α/β							cDC1	0.87	1
cDC1	86.1268	IFN-α/β							cDC1	0.88	1
cDC1	80.527	IFN-α/β							cDC1	0.89	1
cDC1	103.636	IFN-α/β							cDC1	0.9	1
cDC1	86.7475	IFN-α/β							cDC1	0.91	1
cDC2	36.5591	PBS							cDC1	0.92	1
cDC2	28.1309	PBS							cDC1	0.93	1
cDC2	31.7605	PBS							cDC1	0.94	1
cDC2	32.6857	PBS							cDC1	0.95	1
cDC2	25.2294	PBS							cDC1	0.96	1
cDC2	32.8145	PBS							cDC1	0.97	1
cDC2	34.1401	PBS							cDC1	0.98	1
cDC2	29.271	PBS							cDC1	0.99	1
cDC2	38.1889	PBS							cDC1	1	1
cDC2	31.5703	PBS							cDC2	0	0
cDC2	40.6846	PBS							cDC2	0	0.01
cDC2	24.3063	PBS							cDC2	0	0.02
cDC2	28.8169	PBS							cDC2	0	0.03
cDC2	22.3076	PBS							cDC2	0.01	0.03
cDC2	33.8727	PBS							cDC2	0.01	0.04
cDC2	51.5996	PBS							cDC2	0.01	0.05
cDC2	82.0403	PBS							cDC2	0.01	0.06
cDC2	27.6855	PBS							cDC2	0.01	0.07
cDC2	29.7556	PBS							cDC2	0.01	0.08
cDC2	23.1127	PBS							cDC2	0.01	0.09
cDC2	36.3746	PBS							cDC2	0.01	0.1
cDC2	28.1315	PBS							cDC2	0.01	0.11
cDC2	42.39	PBS							cDC2	0.01	0.12
cDC2	26.678	PBS							cDC2	0.01	0.13
cDC2	24.7607	PBS							cDC2	0.01	0.14
cDC2	41.9497	PBS							cDC2	0.01	0.15
cDC2	25.998	PBS							cDC2	0.01	0.16
cDC2	34.5338	PBS							cDC2	0.01	0.17
cDC2	21.9693	PBS							cDC2	0.01	0.18
cDC2	32.1756	PBS							cDC2	0.01	0.19
cDC2	30.9957	PBS							cDC2	0.01	0.2
cDC2	33.624	PBS							cDC2	0.01	0.21
cDC2	33.0878	PBS							cDC2	0.01	0.22
cDC2	49.2077	PBS							cDC2	0.02	0.22
cDC2	31.9673	PBS							cDC2	0.02	0.23
cDC2	35.5191	PBS							cDC2	0.02	0.24
cDC2	15.0637	PBS							cDC2	0.02	0.25
cDC2	33.2638	PBS							cDC2	0.02	0.26
cDC2	116.574	PBS							cDC2	0.02	0.27
cDC2	27.2512	PBS							cDC2	0.02	0.28
cDC2	35.2735	PBS							cDC2	0.02	0.29
cDC2	24.8469	PBS							cDC2	0.02	0.3
cDC2	46.7812	PBS							cDC2	0.02	0.31
cDC2	41.1252	PBS							cDC2	0.02	0.32
cDC2	36.7972	PBS							cDC2	0.02	0.33
cDC2	108.586	PBS							cDC2	0.02	0.34
cDC2	36.0105	PBS							cDC2	0.02	0.35
cDC2	40.5015	PBS							cDC2	0.02	0.36
cDC2	33.1721	PBS							cDC2	0.02	0.37
cDC2	29.733	PBS							cDC2	0.02	0.38
cDC2	20.8508	PBS							cDC2	0.02	0.39
cDC2	32.5871	PBS							cDC2	0.02	0.4
cDC2	28.0514	PBS							cDC2	0.02	0.41
cDC2	41.5877	PBS							cDC2	0.02	0.42
cDC2	61.7849	PBS							cDC2	0.02	0.43
cDC2	21.4037	PBS							cDC2	0.02	0.44
cDC2	31.4319	PBS							cDC2	0.02	0.45
cDC2	38.4518	PBS							cDC2	0.02	0.46
cDC2	38.814	PBS							cDC2	0.02	0.47
cDC2	44.7822	PBS							cDC2	0.02	0.48
cDC2	32.549	PBS							cDC2	0.02	0.49
cDC2	57.4351	PBS							cDC2	0.02	0.5
cDC2	27.2328	PBS							cDC2	0.02	0.51
cDC2	42.5973	PBS							cDC2	0.02	0.52
cDC2	27.8559	PBS							cDC2	0.02	0.53
cDC2	31.8095	PBS							cDC2	0.02	0.54
cDC2	28.9574	PBS							cDC2	0.02	0.55
cDC2	28.7493	PBS							cDC2	0.02	0.56
cDC2	35.5292	PBS							cDC2	0.02	0.57
cDC2	20.859	PBS							cDC2	0.02	0.58
cDC2	29.9532	PBS							cDC2	0.02	0.59
cDC2	30.7125	PBS							cDC2	0.02	0.6
cDC2	34.1079	PBS							cDC2	0.02	0.61
cDC2	20.1143	PBS							cDC2	0.02	0.62
cDC2	34.0423	PBS							cDC2	0.02	0.63
cDC2	31.7616	PBS							cDC2	0.02	0.64
cDC2	36.7172	PBS							cDC2	0.02	0.65
cDC2	24.1941	PBS							cDC2	0.02	0.66
cDC2	16.7652	PBS							cDC2	0.02	0.67
cDC2	31.0295	PBS							cDC2	0.02	0.68
cDC2	15.8329	PBS							cDC2	0.02	0.69
cDC2	53.8727	PBS							cDC2	0.02	0.7
cDC2	43.8987	PBS							cDC2	0.02	0.71
cDC2	38.9809	PBS							cDC2	0.02	0.72
cDC2	23.1339	PBS							cDC2	0.02	0.73
cDC2	30.2032	PBS							cDC2	0.02	0.74
cDC2	44.137	PBS							cDC2	0.02	0.75
cDC2	19.1705	PBS							cDC2	0.03	0.75
cDC2	30.1585	PBS							cDC2	0.03	0.76
cDC2	30.3336	PBS							cDC2	0.03	0.77
cDC2	24.1871	PBS							cDC2	0.03	0.78
cDC2	41.9443	PBS							cDC2	0.03	0.79
cDC2	36.3805	PBS							cDC2	0.03	0.8
cDC2	31.6281	PBS							cDC2	0.03	0.81
cDC2	46.2317	PBS							cDC2	0.03	0.82
cDC2	26.6497	PBS							cDC2	0.03	0.83
cDC2	26.2972	PBS							cDC2	0.03	0.84
cDC2	36.18	PBS							cDC2	0.03	0.85
cDC2	40.0959	PBS							cDC2	0.03	0.86
cDC2	48.3264	PBS							cDC2	0.03	0.87
cDC2	95.7045	IFN-α/β							cDC2	0.03	0.88
cDC2	97.1116	IFN-α/β							cDC2	0.03	0.89
cDC2	93.6398	IFN-α/β							cDC2	0.03	0.9
cDC2	105.37	IFN-α/β							cDC2	0.03	0.91
cDC2	86.9353	IFN-α/β							cDC2	0.03	0.92
cDC2	112.888	IFN-α/β							cDC2	0.03	0.93
cDC2	115.366	IFN-α/β							cDC2	0.03	0.94
cDC2	95.5105	IFN-α/β							cDC2	0.03	0.95
cDC2	93.4083	IFN-α/β							cDC2	0.03	0.96
cDC2	63.3392	IFN-α/β							cDC2	0.04	0.96
cDC2	81.7086	IFN-α/β							cDC2	0.04	0.97
cDC2	68.3404	IFN-α/β							cDC2	0.05	0.97
cDC2	115.397	IFN-α/β							cDC2	0.05	0.98
cDC2	101.421	IFN-α/β							cDC2	0.05	0.99
cDC2	93.4562	IFN-α/β							cDC2	0.06	0.99
cDC2	83.6371	IFN-α/β							cDC2	0.07	0.99
cDC2	92.2457	IFN-α/β							cDC2	0.08	0.99
cDC2	72.6159	IFN-α/β							cDC2	0.09	0.99
cDC2	80.0659	IFN-α/β							cDC2	0.1	0.99
cDC2	64.1483	IFN-α/β							cDC2	0.1	1
cDC2	118.684	IFN-α/β							cDC2	0.11	1
cDC2	94.4313	IFN-α/β							cDC2	0.12	1
cDC2	62.52	IFN-α/β							cDC2	0.13	1
cDC2	103.503	IFN-α/β							cDC2	0.14	1
cDC2	101.542	IFN-α/β							cDC2	0.15	1
cDC2	108.667	IFN-α/β							cDC2	0.16	1
cDC2	94.0018	IFN-α/β							cDC2	0.17	1
cDC2	115.252	IFN-α/β							cDC2	0.18	1
cDC2	65.4466	IFN-α/β							cDC2	0.19	1
cDC2	96.4476	IFN-α/β							cDC2	0.2	1
cDC2	92.0402	IFN-α/β							cDC2	0.21	1
cDC2	98.0029	IFN-α/β							cDC2	0.22	1
cDC2	96.5549	IFN-α/β							cDC2	0.23	1
cDC2	119.532	IFN-α/β							cDC2	0.24	1
cDC2	112.777	IFN-α/β							cDC2	0.25	1
cDC2	109.431	IFN-α/β							cDC2	0.26	1
cDC2	106.371	IFN-α/β							cDC2	0.27	1
cDC2	97.073	IFN-α/β							cDC2	0.28	1
cDC2	66.8585	IFN-α/β							cDC2	0.29	1
cDC2	108.652	IFN-α/β							cDC2	0.3	1
cDC2	101.303	IFN-α/β							cDC2	0.31	1
cDC2	99.7475	IFN-α/β							cDC2	0.32	1
cDC2	106.501	IFN-α/β							cDC2	0.33	1
cDC2	113.427	IFN-α/β							cDC2	0.34	1
cDC2	113.406	IFN-α/β							cDC2	0.35	1
cDC2	131.991	IFN-α/β							cDC2	0.36	1
cDC2	109.47	IFN-α/β							cDC2	0.37	1
cDC2	79.7245	IFN-α/β							cDC2	0.38	1
cDC2	82.9894	IFN-α/β							cDC2	0.39	1
cDC2	99.9366	IFN-α/β							cDC2	0.4	1
cDC2	104.997	IFN-α/β							cDC2	0.41	1
cDC2	114.327	IFN-α/β							cDC2	0.42	1
cDC2	101.918	IFN-α/β							cDC2	0.43	1
cDC2	80.5301	IFN-α/β							cDC2	0.44	1
cDC2	56.6759	IFN-α/β							cDC2	0.45	1
cDC2	91.0823	IFN-α/β							cDC2	0.46	1
cDC2	96.4713	IFN-α/β							cDC2	0.47	1
cDC2	103.582	IFN-α/β							cDC2	0.48	1
cDC2	114.915	IFN-α/β							cDC2	0.49	1
cDC2	71.17	IFN-α/β							cDC2	0.5	1
cDC2	101.228	IFN-α/β							cDC2	0.51	1
cDC2	90.2177	IFN-α/β							cDC2	0.52	1
cDC2	108.574	IFN-α/β							cDC2	0.53	1
cDC2	111.762	IFN-α/β							cDC2	0.54	1
cDC2	74.14	IFN-α/β							cDC2	0.55	1
cDC2	94.5467	IFN-α/β							cDC2	0.56	1
cDC2	109.811	IFN-α/β							cDC2	0.57	1
cDC2	94.9232	IFN-α/β							cDC2	0.58	1
cDC2	112.551	IFN-α/β							cDC2	0.59	1
cDC2	88.7673	IFN-α/β							cDC2	0.6	1
cDC2	112.25	IFN-α/β							cDC2	0.61	1
cDC2	76.0335	IFN-α/β							cDC2	0.62	1
cDC2	103.63	IFN-α/β							cDC2	0.63	1
cDC2	46.3438	IFN-α/β							cDC2	0.64	1
cDC2	82.1518	IFN-α/β							cDC2	0.65	1
cDC2	101.654	IFN-α/β							cDC2	0.66	1
cDC2	102.539	IFN-α/β							cDC2	0.67	1
cDC2	59.7594	IFN-α/β							cDC2	0.68	1
cDC2	111.648	IFN-α/β							cDC2	0.69	1
cDC2	55.1871	IFN-α/β							cDC2	0.7	1
cDC2	100.455	IFN-α/β							cDC2	0.71	1
cDC2	79.4104	IFN-α/β							cDC2	0.72	1
cDC2	99.0862	IFN-α/β							cDC2	0.73	1
cDC2	82.0023	IFN-α/β							cDC2	0.74	1
cDC2	96.1286	IFN-α/β							cDC2	0.75	1
cDC2	102.063	IFN-α/β							cDC2	0.76	1
cDC2	97.4933	IFN-α/β							cDC2	0.77	1
cDC2	85.6555	IFN-α/β							cDC2	0.78	1
cDC2	93.0878	IFN-α/β							cDC2	0.79	1
cDC2	83.5802	IFN-α/β							cDC2	0.8	1
cDC2	70.4608	IFN-α/β							cDC2	0.81	1
cDC2	95.313	IFN-α/β							cDC2	0.82	1
cDC2	91.9407	IFN-α/β							cDC2	0.83	1
cDC2	66.6812	IFN-α/β							cDC2	0.84	1
cDC2	77.7487	IFN-α/β							cDC2	0.85	1
cDC2	77.2881	IFN-α/β							cDC2	0.86	1
cDC2	80.3794	IFN-α/β							cDC2	0.87	1
cDC2	102.095	IFN-α/β							cDC2	0.88	1
cDC2	111.866	IFN-α/β							cDC2	0.89	1
cDC2	99.5683	IFN-α/β							cDC2	0.9	1
MigDC	39.4731	PBS							cDC2	0.91	1
MigDC	27.3735	PBS							cDC2	0.92	1
MigDC	49.5463	PBS							cDC2	0.93	1
MigDC	30.218	PBS							cDC2	0.94	1
MigDC	28.7474	PBS							cDC2	0.95	1
MigDC	23.2934	PBS							cDC2	0.96	1
MigDC	33.2849	PBS							cDC2	0.97	1
MigDC	27.8203	PBS							cDC2	0.98	1
MigDC	38.6051	PBS							cDC2	0.99	1
MigDC	50.6864	PBS							cDC2	1	1
MigDC	45.8235	PBS							MigDC	0	0
MigDC	33.1568	PBS							MigDC	0	0.01
MigDC	37.8377	PBS							MigDC	0	0.02
MigDC	43.8579	PBS							MigDC	0	0.03
MigDC	47.7112	PBS							MigDC	0	0.04
MigDC	35.5087	PBS							MigDC	0	0.05
MigDC	38.3801	PBS							MigDC	0	0.06
MigDC	26.8458	PBS							MigDC	0	0.07
MigDC	41.9242	PBS							MigDC	0	0.08
MigDC	31.7155	PBS							MigDC	0	0.09
MigDC	45.4675	PBS							MigDC	0	0.1
MigDC	39.7597	PBS							MigDC	0	0.11
MigDC	45.5285	PBS							MigDC	0	0.12
MigDC	28.1695	PBS							MigDC	0	0.13
MigDC	29.208	PBS							MigDC	0	0.14
MigDC	37.4918	PBS							MigDC	0	0.15
MigDC	35.6126	PBS							MigDC	0	0.16
MigDC	22.3984	PBS							MigDC	0	0.17
MigDC	38.9245	PBS							MigDC	0	0.18
MigDC	42.8845	PBS							MigDC	0	0.19
MigDC	28.9893	PBS							MigDC	0	0.2
MigDC	36.7776	PBS							MigDC	0	0.21
MigDC	41.7926	PBS							MigDC	0	0.22
MigDC	31.7495	PBS							MigDC	0	0.23
MigDC	19.5076	PBS							MigDC	0	0.24
MigDC	45.9865	PBS							MigDC	0	0.25
MigDC	25.4012	PBS							MigDC	0	0.26
MigDC	30.0024	PBS							MigDC	0	0.27
MigDC	38.6223	PBS							MigDC	0	0.28
MigDC	18.8744	PBS							MigDC	0	0.29
MigDC	33.1632	PBS							MigDC	0	0.3
MigDC	27.0413	PBS							MigDC	0	0.31
MigDC	35.2602	PBS							MigDC	0	0.32
MigDC	34.073	PBS							MigDC	0	0.33
MigDC	39.8779	PBS							MigDC	0	0.34
MigDC	28.1112	PBS							MigDC	0	0.35
MigDC	44.297	PBS							MigDC	0	0.36
MigDC	37.9925	PBS							MigDC	0	0.37
MigDC	36.4235	PBS							MigDC	0	0.38
MigDC	44.5157	PBS							MigDC	0	0.39
MigDC	26.5819	PBS							MigDC	0	0.4
MigDC	56.3725	PBS							MigDC	0	0.41
MigDC	33.1456	PBS							MigDC	0	0.42
MigDC	45.1058	PBS							MigDC	0	0.43
MigDC	41.5473	PBS							MigDC	0	0.44
MigDC	35.9026	PBS							MigDC	0	0.45
MigDC	48.4063	PBS							MigDC	0	0.46
MigDC	35.3811	PBS							MigDC	0	0.47
MigDC	44.1003	PBS							MigDC	0	0.48
MigDC	31.6514	PBS							MigDC	0	0.49
MigDC	40.5393	PBS							MigDC	0	0.5
MigDC	53.3033	PBS							MigDC	0	0.51
MigDC	17.0678	PBS							MigDC	0	0.52
MigDC	49.8091	PBS							MigDC	0	0.53
MigDC	44.9353	PBS							MigDC	0	0.54
MigDC	45.1219	PBS							MigDC	0	0.55
MigDC	38.5699	PBS							MigDC	0	0.56
MigDC	25.5098	PBS							MigDC	0	0.57
MigDC	16.6441	PBS							MigDC	0	0.58
MigDC	26.8624	PBS							MigDC	0	0.59
MigDC	26.8511	PBS							MigDC	0	0.6
MigDC	43.7957	PBS							MigDC	0	0.61
MigDC	29.0522	PBS							MigDC	0	0.62
MigDC	34.5275	PBS							MigDC	0	0.63
MigDC	20.2191	PBS							MigDC	0	0.64
MigDC	22.7299	PBS							MigDC	0	0.65
MigDC	38.6128	PBS							MigDC	0	0.66
MigDC	37.5238	PBS							MigDC	0	0.67
MigDC	16.5857	PBS							MigDC	0	0.68
MigDC	16.1828	PBS							MigDC	0	0.69
MigDC	43.1296	PBS							MigDC	0	0.7
MigDC	31.5781	PBS							MigDC	0	0.71
MigDC	31.3911	PBS							MigDC	0	0.72
MigDC	45.6034	PBS							MigDC	0	0.73
MigDC	23.3608	PBS							MigDC	0	0.74
MigDC	39.991	PBS							MigDC	0	0.75
MigDC	39.5203	PBS							MigDC	0	0.76
MigDC	26.5967	PBS							MigDC	0	0.77
MigDC	28.254	PBS							MigDC	0	0.78
MigDC	28.8403	PBS							MigDC	0.01	0.78
MigDC	41.3781	PBS							MigDC	0.01	0.79
MigDC	33.1349	PBS							MigDC	0.01	0.8
MigDC	45.1753	PBS							MigDC	0.01	0.81
MigDC	20.463	PBS							MigDC	0.01	0.82
MigDC	50.9084	PBS							MigDC	0.01	0.83
MigDC	36.1953	PBS							MigDC	0.01	0.84
MigDC	39.492	PBS							MigDC	0.01	0.85
MigDC	27.8642	PBS							MigDC	0.02	0.85
MigDC	43.5741	PBS							MigDC	0.02	0.86
MigDC	32.0114	PBS							MigDC	0.03	0.86
MigDC	81.1833	IFN-α/β							MigDC	0.04	0.86
MigDC	96.0892	IFN-α/β							MigDC	0.04	0.87
MigDC	77.199	IFN-α/β							MigDC	0.05	0.87
MigDC	68.6346	IFN-α/β							MigDC	0.06	0.87
MigDC	61.9445	IFN-α/β							MigDC	0.06	0.88
MigDC	68.4562	IFN-α/β							MigDC	0.06	0.89
MigDC	84.8585	IFN-α/β							MigDC	0.06	0.9
MigDC	77.2256	IFN-α/β							MigDC	0.07	0.9
MigDC	80.1428	IFN-α/β							MigDC	0.08	0.9
MigDC	87.1168	IFN-α/β							MigDC	0.08	0.91
MigDC	54.0531	IFN-α/β							MigDC	0.09	0.91
MigDC	91.221	IFN-α/β							MigDC	0.1	0.91
MigDC	95.5719	IFN-α/β							MigDC	0.11	0.91
MigDC	72.906	IFN-α/β							MigDC	0.12	0.91
MigDC	94.2567	IFN-α/β							MigDC	0.13	0.91
MigDC	57.1947	IFN-α/β							MigDC	0.14	0.91
MigDC	67.2895	IFN-α/β							MigDC	0.15	0.91
MigDC	59.3689	IFN-α/β							MigDC	0.16	0.91
[truncated: 701 more rows]
