# Supplementary material for: Dictionary of immune responses to cytokines at single-cell resolution
Source: Nature. 2023 Dec 6;625(7994):377–84. doi: 10.1038/s41586-023-06816-9 (PMC10781646; doi:10.1038/s41586-023-06816-9)
Supplement: Supplementary file 20 — Source Data Extended Data Fig. 3 [file 41586_2023_6816_MOESM20_ESM.xlsx]

## Sheet: a,DEGheatmaps
Gene	B cell	CD4+ T cell	CD8+ T cell	Treg	NK cell	pDC	MigDC	Cytokine
Plac8	2.16271	0.232741	2.59562	0	1.05906	1.02278	0.829624	IFN-α1
Ifi47	2.47185	1.67619	1.40446	1.94488	1.72413	1.20803	1.71973	IFN-α1
Ms4a4c	2.44278	1.79522	1.76577	1.66833	1.1043	1.14515	1.35449	IFN-α1
Trim30a	2.08232	1.92835	1.90189	1.8138	2.05472	1.32653	2.32634	IFN-α1
Pkib	2.00794	0	0	0	0	0.955517	0.518536	IFN-α1
Ifit3	3.15412	3.60415	2.93855	3.5867	2.12302	0.679719	2.34988	IFN-α1
Ifit1	1.79981	3.27042	2.48521	3.0141	2.16512	0.709595	3.35134	IFN-α1
Slfn5	2.75045	3.1697	2.97016	2.75371	1.6434	1.92199	2.65546	IFN-α1
Ifi27l2a	2.35271	2.84236	2.48207	2.25875	0.86405	2.28712	1.88143	IFN-α1
Ly6a	1.67829	2.80829	2.47226	1.9219	1.36729	1.76483	0.62384	IFN-α1
Rnf213	2.31491	2.45395	2.30348	2.55316	2.10033	1.81421	2.41376	IFN-α1
Iigp1	0	2.15261	1.17469	2.1634	1.07126	1.64841	0.596531	IFN-α1
Igtp	0.834745	2.16182	1.64074	1.39748	1.37307	0.604029	1.11007	IFN-α1
Ifit3b	1.63231	2.15569	1.3423	1.96672	0.494294	0	0.83105	IFN-α1
Ifi203	1.72378	2.14741	1.80681	1.97367	1.90138	1.57178	2.0484	IFN-α1
Ly6c1	0	2.07275	0	0.548267	0	0	0	IFN-α1
Gbp7	1.35999	2.00434	1.8211	1.83574	0.961187	0.410494	0.876742	IFN-α1
Isg15	3.47177	3.87251	3.66505	3.59637	3.56273	3.31505	3.85525	IFN-α1
Phf11b	2.6432	2.49631	2.63502	2.18032	2.21183	2.11847	1.86881	IFN-α1
Usp18	2.06379	2.24493	2.3684	2.15853	2.10085	1.10378	1.59192	IFN-α1
Ifi209	1.67146	2.08973	2.06506	2.0692	1.86605	1.02248	1.62621	IFN-α1
Cxcl10	1.35764	1.38615	1.85599	3.09098	3.47573	0	2.32282	IFN-α1
Isg20	2.857	3.02609	2.76067	3.07942	2.17683	2.11284	1.50951	IFN-α1
Samhd1	1.42106	2.48944	2.19852	2.33045	1.6385	1.20025	1.51174	IFN-α1
Mndal	1.57058	1.95981	1.76267	2.01939	1.87594	1.55844	2.05893	IFN-α1
Samd9l	0.827468	1.51301	1.31083	2.02031	1.18253	0.772478	1.42209	IFN-α1
Gzmb	0	0	0.946233	1.07141	3.72104	0	0	IFN-α1
Bst2	2.97213	3.34681	2.99922	3.32367	3.47617	0.404631	1.91276	IFN-α1
Ccl4	0	0	0	0	2.90915	0.0196129	0	IFN-α1
Ifi204	0.541711	0.764033	0.605473	1.16466	2.86066	1.06135	2.17473	IFN-α1
Zbp1	2.58007	2.55239	2.43055	2.41445	2.55563	1.96268	1.71338	IFN-α1
Ccl3	0	0	0	0	2.49737	0	0	IFN-α1
Xcl1	0	0	0.766329	0	2.31465	0	0	IFN-α1
Ifng	0	0	0	0	2.24353	0	0	IFN-α1
Gadd45g	0	0	0.63483	0.68573	2.02327	0	0.385532	IFN-α1
Ifitm3	3.71852	2.89518	1.77607	2.38482	2.3271	3.97417	2.84268	IFN-α1
Sct	0	0	0	0	0	2.93083	0	IFN-α1
Irf7	2.43622	2.29695	2.03883	2.27104	1.81395	2.53481	2.3928	IFN-α1
Rsad2	1.65282	2.50739	2.17015	1.7821	2.05362	1.11221	3.14801	IFN-α1
Ifit2	2.14649	1.62338	1.38435	1.02794	1.46475	0.978608	2.58444	IFN-α1
Oasl2	1.70896	2.34539	1.90971	1.62533	1.33092	1.8747	2.45301	IFN-α1
Stat1	1.53001	1.9055	1.41534	1.63157	1.25995	1.00519	2.30382	IFN-α1
Parp14	1.91645	2.07929	1.50309	2.19762	1.20757	1.44756	2.24917	IFN-α1
Gbp2	0.462798	2.15758	1.88895	1.9179	0.536241	0.23845	2.14433	IFN-α1
Herc6	1.64324	2.04595	1.86773	2.02385	1.60181	0.853543	2.08527	IFN-α1
Ifit3	3.43251	3.28632	2.99552	3.31593	2.34773	0.856331	2.5101	IFN-β
Phf11b	2.91394	2.5938	2.32555	2.28581	2.46412	1.96126	1.57979	IFN-β
Plac8	1.96601	0	2.35624	0.491306	0.805116	0.845508	1.15429	IFN-β
Ifi47	2.34208	1.66068	1.29169	1.92746	1.51125	1.24436	1.74714	IFN-β
Rnf213	2.25821	2.21436	2.09517	2.19498	1.89796	1.85277	2.32911	IFN-β
Ms4a4c	2.32294	1.41917	1.41645	1.89694	1.24434	1.20064	1.31815	IFN-β
Pkib	2.17255	0	0	0	0	1.3009	0.542433	IFN-β
Ifi209	1.90228	2.04366	1.84891	1.90686	1.94122	1.37642	1.67275	IFN-β
Ifit3b	1.99998	1.75717	1.60223	1.80011	0.450245	0	1.15527	IFN-β
Isg15	3.09553	3.60165	3.61122	3.41978	3.41267	3.09525	3.31944	IFN-β
Slfn5	2.80733	3.01771	2.47656	2.42494	1.79054	2.27874	2.63402	IFN-β
Ifi27l2a	2.28443	2.65776	2.18712	1.92007	1.05976	1.81339	1.64979	IFN-β
Usp18	2.10513	2.54534	2.03394	2.10316	2.15189	1.55235	1.66201	IFN-β
Ly6a	1.3571	2.49205	2.20868	1.56161	1.37928	1.55128	0.390196	IFN-β
Stat1	1.64803	1.91491	1.50254	1.61192	1.19473	1.03858	2.17066	IFN-β
Parp14	1.77432	2.01337	1.54492	1.93566	1.01333	1.3412	2.10911	IFN-β
Gbp2	0.459956	2.09072	1.77077	1.55442	0.596367	0	2.05419	IFN-β
Igtp	1.02514	2.0029	1.70225	1.73169	1.39251	0.663742	0.886532	IFN-β
Rtp4	1.98467	1.95985	1.85258	1.86041	1.62765	0.299276	1.26942	IFN-β
Ifit1	1.7754	2.9493	2.63739	3.13853	2.00307	0.673866	3.18696	IFN-β
Isg20	2.75238	3.00327	2.71265	2.84751	2.22506	2.05738	1.48328	IFN-β
Iigp1	0	2.3624	1.61452	2.34423	0.823318	1.45165	0.75315	IFN-β
Samhd1	1.59499	2.33329	2.24457	2.30036	1.75604	1.27811	1.53665	IFN-β
Ifi208	1.67513	1.68571	1.4436	1.97323	0.940756	0.425399	0.469205	IFN-β
Mndal	1.76315	1.97208	1.73332	1.82933	1.81115	1.67272	1.90502	IFN-β
Gzmb	0	0	0	0	3.7995	0	0	IFN-β
Bst2	2.84491	2.98571	2.81572	2.94706	3.31531	0.25116	1.63001	IFN-β
Ccl4	0	0	0	0	3.12176	-0.426906	0	IFN-β
Ccl3	0	0	0	0	2.81236	0	0	IFN-β
Ifi204	0	0	0.466099	0.488581	2.6578	1.52767	1.90615	IFN-β
Zbp1	2.27227	2.10777	2.2778	2.22519	2.46535	1.96823	1.47358	IFN-β
Xcl1	0	0	0.383174	0	2.34405	0	0	IFN-β
Ppa1	1.57163	1.80992	1.98505	1.88947	2.27446	0.870123	0.412659	IFN-β
Ifng	0	0	0	0	2.26835	0	0	IFN-β
Trim30a	2.06619	1.81888	1.82717	2.02607	2.01954	1.28851	2.21759	IFN-β
Gadd45g	0	0.481617	0.716738	0.898292	1.98816	0	0.472373	IFN-β
Ifitm3	3.47926	2.42073	1.94089	1.70568	2.55762	3.78439	2.77386	IFN-β
Sct	0	0	0	0	0	2.67737	0	IFN-β
Irf7	2.29889	2.06614	2.21618	2.03827	1.71887	2.31232	2.16972	IFN-β
Ifi203	1.84433	2.04908	1.83388	1.97394	1.93737	2.08472	1.78215	IFN-β
Cxcl10	1.23844	1.35492	1.35468	2.97665	3.35727	1.09908	3.09289	IFN-β
Rsad2	1.67393	2.35542	2.30412	2.04953	1.66524	1.09238	3.22269	IFN-β
Ifit2	2.28975	1.33531	1.10308	1.13168	1.36039	0.930199	2.65561	IFN-β
Oasl2	1.74695	2.07194	1.66845	1.43896	1.13884	1.77135	2.20217	IFN-β
Herc6	1.90774	2.03606	1.70599	1.91901	1.87528	0.900252	1.92518	IFN-β
Ifi27l2a	1.93362	1.69168	1.72778	1.57614	0.078489	1.47659	0.65435	IFN-κ
Ifit3	1.6645	1.22954	1.45892	1.44859	0.885366	0.199754	0	IFN-κ
Rnf213	1.56003	0.869106	0.938993	1.44746	0.86118	1.26774	0.496105	IFN-κ
Ms4a4c	1.47383	0.632513	0.716429	0.285332	0.376478	0.897446	0	IFN-κ
Ifi47	1.40749	0.538329	0.646206	0.839458	0.53179	0.486342	0.290838	IFN-κ
Stat1	1.34423	0.78405	0.720296	0.81444	0.384314	0.947555	0.74147	IFN-κ
Ifi206	1.22403	0.905233	0.703441	1.2554	0.467108	0	0.24677	IFN-κ
Ifi213	1.16922	0.759827	0.704359	0.991417	0.693608	0.666783	0	IFN-κ
Ifi208	1.13706	0.771082	0.513188	0.830326	0.376423	0	0	IFN-κ
Ifi209	1.1091	0.805464	0.82637	1.00964	0.584742	0.930256	0.365196	IFN-κ
Oasl1	1.07986	0	0.448607	0	0	0.28807	0	IFN-κ
Usp18	1.05711	0.860805	0.684338	0.919794	0.422242	0.660516	0.234188	IFN-κ
Ifi214	1.02934	0.348905	0.408258	0.846636	0.372547	0	0	IFN-κ
Slfn8	1.01098	0.455574	0.440691	0.753262	0.485362	0.147644	0	IFN-κ
Ifit1	0.977332	1.58609	1.2119	1.42802	0.778761	0	0.362315	IFN-κ
Bst2	1.72535	1.03919	1.40504	1.68626	1.37996	0.251912	0.162106	IFN-κ
Ifi203	1.10554	0.919029	0.81657	1.37223	0.765583	1.39397	0.169298	IFN-κ
Parp14	1.19002	0.531597	0.74051	1.2654	0.422817	0.858161	0.308089	IFN-κ
Zbp1	1.21069	0.627817	0.970083	1.23194	0.686025	0.936547	0.416536	IFN-κ
Samd9l	0.566489	0.635864	0.633719	1.10944	0.444179	0.567065	-0.0123627	IFN-κ
Epsti1	0.785828	0.678966	0.538162	1.03447	-0.0267115	0.489247	0.587996	IFN-κ
Gzmb	0	0	0	0	1.92576	0	0	IFN-κ
Rtp4	1.26419	1.0955	0.995752	0.885745	1.22453	0	0	IFN-κ
Gadd45g	0	0	0	0	1.07352	0	0	IFN-κ
Ifitm3	1.34687	0	0	0	0	2.52911	0.274627	IFN-κ
Isg15	1.30919	1.57199	1.90615	1.97816	1.4608	2.05713	0.767781	IFN-κ
Slfn5	1.58445	0.973778	1.04608	0.947061	0	1.70389	0.471239	IFN-κ
Irf7	1.58463	0.755882	0.926255	1.0489	0.62281	1.50167	0.332383	IFN-κ
Sct	0	0	0	0	0	1.4628	0	IFN-κ
Phf11b	1.38526	0.596008	0.579615	0.752033	0.475679	1.41568	-0.128467	IFN-κ
Ifi44	0	0	0	0	0	1.33449	0	IFN-κ
Sp110	0.799336	0.139655	0.259526	0.568618	0.0361044	1.24977	0.133361	IFN-κ
Sp100	0.829708	0.533903	0.45178	0.792332	0.350039	1.243	0.31378	IFN-κ
Trim30a	1.23845	0.954375	0.82849	1.14359	0.743206	0.959068	0.530525	IFN-κ
Isg20	1.18829	0.811213	0.735143	1.22171	0.547006	1.1754	0	IFN-κ
Tspo	0.746398	0.13147	0.215906	0.561866	-0.0639104	1.19177	0.466738	IFN-κ
Kdr	0	0	0	0	0	1.18138	0	IFN-κ
Mndal	1.06743	0.606244	0.888825	1.02569	0.608481	1.1665	0.133057	IFN-κ
Ly6a	1.14607	0.78375	0.607087	0.944792	0	1.12415	0	IFN-κ
Trim30d	0.618098	0.28829	0.267178	0.823347	0.685078	1.08864	0.222463	IFN-κ
Bbx	0.192201	0.0661776	-0.0813811	0.162156	-0.228414	1.07766	0.151517	IFN-κ
Lgals3bp	0.707988	0.260335	0.815787	0.465025	0.695512	1.06802	0.343382	IFN-κ
Sdc3	0	0	0	0	0	1.04539	0.106757	IFN-κ
Ifi35	0.725854	0.645739	0.690941	0.708372	0.473285	1.01879	0.234947	IFN-κ
Ube2l6	0.373619	0	0	0.395011	0	1.01844	0.0286331	IFN-κ
Ifi47	2.19049	1.5896	1.16957	1.14179	0.294238	1.22878	1.05606	IFN-γ
Socs1	2.13383	0.871219	0.687614	0.787894	0.247021	0.847009	0.35182	IFN-γ
Serpina3g	2.07742	0	0	0.303463	0.947859	1.12586	0.862148	IFN-γ
Gbp4	1.99187	1.65557	1.24973	1.19583	0.258182	0.978824	0.993854	IFN-γ
Irgm1	1.89531	1.19455	0.955106	0.992078	0.0755643	0.9766	1.03864	IFN-γ
Samhd1	1.80566	1.34859	0.941925	1.3158	0.0683509	0.965951	0.920028	IFN-γ
Pkib	1.78225	0	0	0	0	1.17831	0.0517032	IFN-γ
Zbp1	1.54024	1.17871	1.07629	1.03046	0.370107	0.573152	0.946591	IFN-γ
Irf1	1.50666	1.27703	1.07607	1.15162	0.150807	1.01933	0.653025	IFN-γ
Psmb9	1.48271	1.01429	0.778915	1.0349	0.0901008	0.881847	0.825617	IFN-γ
Psme1	1.43274	0.9697	0.640848	0.661279	0.148522	0.313347	0.435494	IFN-γ
Psme2	1.39436	1.04386	0.766759	0.817947	0.206372	0.737118	0.45314	IFN-γ
Pml	1.35339	0.231425	0.245795	0.323894	-0.00881497	0.392025	0.0780581	IFN-γ
Psmb10	1.23436	1.15675	0.643892	0.851426	0.331409	0.394461	0.383347	IFN-γ
Ppa1	1.14971	0.751365	0.477617	0.358075	0.599662	0.524437	0.232226	IFN-γ
Plac8	1.14518	0	0.471788	0.161458	-0.0328779	0.301306	0.138692	IFN-γ
Irf8	1.13355	0.452092	0.30862	0.286816	0.42638	0.26573	1.10915	IFN-γ
Gimap4	1.12799	0.63049	0.417878	0.541293	0.154864	0.201551	0.094888	IFN-γ
Rnf213	1.08041	0.695209	0.547022	0.72058	0.309885	0.522441	0.625962	IFN-γ
Gbp3	1.02948	0.382978	0.241226	0.481886	-0.0306079	0.342833	0.599676	IFN-γ
Isg15	1.00916	0.871469	0.840985	0.412664	0.350105	0.753577	0.648378	IFN-γ
Gbp2	2.33464	2.07463	1.41917	1.61541	0.0519235	0.304195	2.15812	IFN-γ
Igtp	1.49835	2.04421	1.50079	1.43262	0.268206	1.1606	0.971913	IFN-γ
Ly6a	1.71532	2.02145	1.31254	1.01936	0	1.42731	0.160045	IFN-γ
Gbp7	1.8658	1.66754	1.05628	0.935679	-0.111919	0.413801	0.447737	IFN-γ
Ifi27l2a	1.09196	1.3345	0.85863	0.694743	0.514535	0.945006	0.509273	IFN-γ
Parp14	0.812128	1.26651	0.685697	0.934333	-0.0209856	0.60352	0.692143	IFN-γ
Gbp8	0.443811	1.16619	0.683116	0.430039	-0.12059	0.630366	0.580713	IFN-γ
H2-T23	0.83924	1.15362	0.614395	0.760355	0.118124	0.577669	0.494713	IFN-γ
Bst2	0.984968	1.086	0.827513	0.833929	0.301096	0.0768402	0.383853	IFN-γ
Tapbp	0.9829	1.07348	0.606745	0.632401	-0.00029476	0.251492	0.540908	IFN-γ
Xcl1	0	0	-0.205191	0	1.08353	0	0	IFN-γ
Gzmb	0	0	0	0	1.05878	0	0	IFN-γ
Iigp1	0	1.4129	0.685254	1.21447	0	3.00468	0.698805	IFN-γ
Csf2rb2	0	0	0	0	0	1.42118	-0.280906	IFN-γ
Irf7	0.420303	0.625009	0.403165	0.202909	0.0165813	0.993357	0.335055	IFN-γ
Fam26f	0.695608	0.568006	0.191741	0.25289	0.0910423	0.98677	0.788458	IFN-γ
Stat1	1.93522	1.88626	1.29497	1.46868	0.199302	1.53942	2.28969	IFN-γ
Cxcl9	0	0	0	0	0	0.471735	1.9796	IFN-γ
Gbp5	0.800988	0.83274	0.222657	0.435145	0	0.38298	1.51847	IFN-γ
Tap1	1.10269	0.829783	0.642496	0.937501	0.130488	0.802523	0.810624	IFN-γ
Pla2g16	1.06531	0.683118	0.514898	0.549163	-0.108798	0.758464	0.559175	IFN-γ
Glipr2	0	0.127145	0.0701209	0.114975	-0.0205174	0	1.05777	IFN-γ
Wars	0.981052	0.342377	0.147424	0	0.0511655	0.47561	0.859517	IFN-γ
Lima1	0	0	0	0	0	0	0.95111	IFN-γ
Zfp36l2	1.2231	0.421101	0.207614	0.73233	0.1294	0.992258	0.0158837	IL-1α
Ly6a	0.666118	2.18585	1.87186	1.21183	0	0.679666	0	IL-1α
Ndrg3	0	1.46392	0.61856	1.11028	0.280538	0.135	0	IL-1α
Apobec3	0.0965208	1.37497	0.997649	0.49927	0.749314	0.0983579	-0.0816091	IL-1α
Arid5b	-0.383956	1.35623	0.999146	0.982336	-0.036148	0.0475734	0	IL-1α
Mxd1	0	1.29387	0.478962	0.641708	0.188255	-0.00662084	-0.536054	IL-1α
Bcl3	0.350748	1.2653	0.799533	0.9213	0	0.535121	0.0620466	IL-1α
Igfbp4	0	1.99704	2.42167	0.88674	0	0	0.644234	IL-1α
Socs3	0.757759	1.95822	1.78483	1.64722	0.158882	0.908444	0.38496	IL-1α
Tnfrsf9	0	0	0	2.90376	0.662002	0	-0.0261649	IL-1α
Crem	0	0.810825	0.333134	1.82171	1.22046	0	0.921553	IL-1α
Tnfrsf4	0	0.491115	0	1.74619	0	0	0.0669243	IL-1α
Odc1	0.52158	0.212876	0.537703	1.62763	1.02451	0.211479	0.352891	IL-1α
Hopx	0	0	0.00163734	1.62308	-0.543554	0	0	IL-1α
Stat3	0.341152	1.2324	0.976114	1.55492	0.861047	0.360899	0.615008	IL-1α
Sdf4	0.28131	0.670331	0.320664	1.45609	0.341119	0.211926	0.159339	IL-1α
Fth1	-0.289246	0.219623	-0.0273011	1.42231	0.680146	0.155756	0.342246	IL-1α
Tnfrsf18	0	0.829524	-0.0732839	1.37524	0.745414	0.117147	0.0813208	IL-1α
Hif1a	0.173642	0.815686	-0.0717658	1.34952	0.11938	0.212412	0.00576786	IL-1α
Ramp3	0	0.328966	0	1.33675	0	0	0.894211	IL-1α
Zeb1	0.0398794	0.162623	0.052542	1.30878	0.19489	0.00448263	-0.00463966	IL-1α
Mlec	-0.245446	0.163568	0.129638	1.30121	-0.254468	0.179584	-0.0293132	IL-1α
Pdcd1	0	0	0	1.29236	0	0	0	IL-1α
Ifngr1	-0.12677	1.49064	1.1326	1.53881	1.82772	-0.136723	-0.0648395	IL-1α
Bcl2l11	0	0.246855	0.194162	0.361152	1.35958	0.365551	0.862694	IL-1α
Vps37b	0	0.431128	0.161506	0.755515	1.34328	0	0	IL-1α
Cd82	0.00697437	0.297279	0.221511	-0.117536	-0.0704779	1.42266	0.363209	IL-1α
Fkbp5	0	0.367565	0.234301	0.190075	0.37849	1.25563	0.217062	IL-1α
Ccl17	0	0	0	0	0	0	2.88683	IL-1α
Cytip	0.366735	0.573814	0.623386	1.24247	0.703445	0.796264	2.56943	IL-1α
Nr4a3	0	0	0	0	0	0	1.77311	IL-1α
Pkib	0.141187	0	0	0	0	0.324032	1.69454	IL-1α
Ccl22	0	0	0	0	0	0.185765	1.61813	IL-1α
Ccr7	-0.52801	0.0776324	0.0442337	0.45097	0.408993	0	1.61141	IL-1α
Cst3	-0.260615	0.116701	0.0646439	-0.0952478	-0.088932	-0.068086	1.48233	IL-1α
Id2	0	-0.17379	0.161444	1.41872	0.161735	0.150152	0.883378	IL-1α
Ifitm2	0	0	0	0	0	0.356087	1.4032	IL-1α
St8sia4	0.0798708	-0.162872	-0.207605	-0.631512	0.066225	0.0877678	1.38736	IL-1α
Srgn	-0.0706675	0.347646	-0.027262	0.40549	0.500173	0.947174	1.35044	IL-1α
Cd86	0.0462984	0	0	0	0	0	1.34834	IL-1α
Cd80	0	0	0	0	0	0	1.34412	IL-1α
Ehd1	-0.114616	0	-0.0876345	0.175392	0	0.146214	1.26274	IL-1α
Cd274	0	0	0.23143	0.297109	0	0	1.25549	IL-1α
Ndrg1	0	0	0	0	0.566223	0	1.18676	IL-1α
Rap2a	0	0	0	0	0	0	1.18559	IL-1α
Zfp36l2	1.43618	0.245218	0.343649	0.239077	0.460831	1.0125	0.11581	IL-1β
Ccnd3	1.21934	0.171572	0.181043	-0.08805	0.173546	0.576894	-0.207583	IL-1β
Igfbp4	0	2.06422	2.22893	0.528213	0	0.123389	0.763995	IL-1β
Ly6a	0.864943	2.10932	1.41975	1.35862	0	0.441788	0.210421	IL-1β
Socs3	0.704575	1.69559	1.45825	1.5555	0.134919	0.904262	0	IL-1β
Ndrg3	0	1.5148	0.535868	0.816025	0	-0.0953323	0	IL-1β
Arid5b	-0.463475	1.35643	0.857632	1.06866	0.248633	-0.0975671	0	IL-1β
Apobec3	0.244268	0.92966	1.09201	0.54157	0.538152	0.0171698	-0.0999005	IL-1β
Tnfrsf9	0	0	0	2.80837	0.56529	0	-0.0412158	IL-1β
Crem	0	0.480755	0	1.6817	1.40211	0.0848138	0.684971	IL-1β
Sdf4	0.248141	0.397767	0.228618	1.64244	0.240005	0.13165	0.180453	IL-1β
Odc1	0.550157	0.269285	0.0598341	1.623	0.341067	0.140858	0.464	IL-1β
Stat3	0.502637	0.914322	0.820216	1.53489	0.836067	0.336512	0.127622	IL-1β
Tnfrsf4	0	0	0	1.45593	0	0	-0.134801	IL-1β
Tnfrsf18	0	0.674449	0.205242	1.33057	0.2661	-0.0060647	0.321335	IL-1β
Pdcd1	0	0	0	1.30085	0	0	0	IL-1β
Hopx	0	0	0.205734	1.28289	-0.576858	0	0	IL-1β
Dgat1	0	0	0	1.23865	0.677068	0	0	IL-1β
Mxd1	0	0.780271	0.36971	1.21745	0.584923	-0.0602597	-0.490143	IL-1β
Fth1	-0.332789	0.0785939	0.119924	1.20388	0.24714	0.0900955	0.434173	IL-1β
Bcl3	0.701719	0.972885	0.926578	1.18464	0	0.650694	0.2449	IL-1β
Emb	0	0.55055	0.546962	1.17125	0.252812	0.0859702	0	IL-1β
Hif1a	0.392736	0.617488	0.0527542	1.16426	0.143479	0.116963	-0.0354209	IL-1β
Mif4gd	0.456743	0	0.168486	1.10189	0.247106	0.590982	0.487978	IL-1β
Itgav	0	0	0	1.0951	0	0	0	IL-1β
Ifngr1	0.0374641	1.03591	1.03409	1.47918	1.77906	-0.224205	0.210419	IL-1β
Sh2d2a	0	0.133674	0.27089	-0.232121	1.22922	0	0	IL-1β
Vps37b	0	0.403603	0.292519	0.753337	1.18105	0	0	IL-1β
Txnip	0.0754277	0.547862	0.612836	0.299123	1.11254	0.209218	0.0244431	IL-1β
Serpinb6b	0	0	0.319638	0.467256	1.09985	0	0.405862	IL-1β
Fkbp5	0.445309	0	0.401967	0	0	1.53471	0.355215	IL-1β
Cytip	0.360477	0.38163	0.49009	0.73909	0.205061	0.704202	2.23413	IL-1β
Ccl17	0	0	0	0	0	0	1.98386	IL-1β
Pkib	0.34372	0	0	0	0	0.442175	1.98217	IL-1β
Nr4a3	0	0	0	0	0	0	1.46114	IL-1β
Ccr7	-0.719624	-0.0249476	-0.0178807	0.844954	0	0	1.40683	IL-1β
Slc27a3	0	0	0	0	0	0	1.26725	IL-1β
Rel	0.144713	0	0.229929	-0.359459	0.222101	0.0206589	1.26407	IL-1β
Cd86	0.354807	0	0	0	0	0	1.26166	IL-1β
Pik3r1	-0.237399	0.0721147	-0.158853	-0.0975457	0.554113	0.144611	1.2606	IL-1β
Id2	0.518711	-0.163834	0.444828	1.23099	0.0214044	0.148031	0.655589	IL-1β
St8sia4	0.0217583	-0.320926	-0.0909694	-0.688149	0.183444	0.121649	1.14878	IL-1β
Ndrg1	0	0	0	0	0	0	1.13908	IL-1β
Ccl12	0	0	0	0	0	0	1.11013	IL-1β
Ifitm2	0	0	0	0	0	0	1.09855	IL-1β
Serpina3g	2.44339	0	0	0.666484	0.600936	0.464554	0.645254	IL-18
Ifi47	1.90411	1.51407	1.06806	1.41077	-0.51183	1.21468	0.811023	IL-18
Ly6a	1.81381	1.79235	1.39572	1.17328	0	0.892722	0.342594	IL-18
Socs1	1.72673	1.15677	0.831671	0.906186	-0.0453236	0.502856	0.704457	IL-18
Gbp7	1.64049	1.3581	1.14525	0.915976	-0.690385	0.465506	0.0749265	IL-18
Irf1	1.60499	0.957769	0.84255	0.826983	-0.502636	1.22996	0.527416	IL-18
Stat1	1.92812	1.698	1.30287	1.34823	-0.300223	1.11729	1.25099	IL-18
Gbp2	1.4607	1.82172	1.37835	1.1856	0	0.320423	0.850264	IL-18
Igtp	1.36454	1.76464	1.41777	1.39853	-0.172552	1.07561	0.585043	IL-18
Ifng	0	0	0.268555	0	3.52	0	0	IL-18
Batf	0	0.359022	1.05373	0.93131	2.70135	0.0313201	0.156236	IL-18
Gadd45b	0.15025	0.298813	0.66398	0.807622	2.6665	0.393603	0.129592	IL-18
Ncl	0.0233065	-0.0716416	0.898349	0.599293	2.53449	-0.0027458	0.056718	IL-18
Gzmc	0	0	0	0	2.51878	0	0	IL-18
Tnfrsf9	0	0	0.412199	0.278236	2.37766	0	0.0725632	IL-18
Xcl1	0	0	0.429492	0	2.29773	0	0	IL-18
Npm1	0.169731	0.117279	0.614524	0.28201	2.28759	-0.0920702	0.0452175	IL-18
Eif5a	0.46337	0.0935381	1.14889	0.611115	2.185	0.167337	0.334556	IL-18
Csf2	0	0	0	0	2.14325	0	0	IL-18
Ccl1	0	0	0	0	2.11472	0	0	IL-18
Hspd1	0.270312	-0.0475715	0.543689	0.421368	1.99176	0.0325837	0.101788	IL-18
Srm	0.343098	0.137637	0.63881	0.399262	1.96568	0.12357	0	IL-18
Gnl3	0.339792	0.166379	0.482028	0.239507	1.88414	0.0148118	0.180567	IL-18
C1qbp	0.378008	0.175353	0.543578	0.661689	1.85962	0.0787946	0.465088	IL-18
Hspe1	0.310108	-0.0781694	0.209785	0.282697	1.85083	-0.0676175	-0.00489408	IL-18
Ppp1r14b	0.0511549	0.0927508	0.530176	0.555833	1.83969	0.119567	0.100107	IL-18
Ranbp1	0.39874	0.00735947	0.764329	0.378496	1.82278	-0.0225599	0.165685	IL-18
Ppa1	0.50887	0.893093	1.20712	0.845119	1.78482	0.474688	0.172843	IL-18
Traf1	-0.271206	-0.143913	0.254218	-0.0121036	1.73161	0.0818275	-0.302882	IL-18
Mrto4	0.170611	0.200031	0.564745	0.453534	1.72521	0.0765095	-0.02605	IL-18
Ran	0.292113	0.0945077	0.771753	0.329363	1.70605	0.204458	0.0660184	IL-18
Snu13	0.185799	0.0654739	0.500592	0.212089	1.69994	-0.0563662	0.0429769	IL-18
Pa2g4	0.506764	-0.181559	0.735158	0.647808	1.69514	0.174247	0.148234	IL-18
Ccl3	0	0	0	0	1.66991	0	0	IL-18
Nop58	-0.00477826	0.0991928	0.628761	0.330987	1.66647	0.24903	0.0922139	IL-18
Nhp2	-0.0695433	-0.0270394	0.425129	0.366331	1.65902	0.133104	0.157417	IL-18
Nolc1	0.175552	-0.126723	0.320129	0.283632	1.64602	0.110345	0.106926	IL-18
Utf1	0	0	0.422103	0	1.64303	0	0	IL-18
Nop56	0.0693373	0.0585101	0.585678	0.515021	1.64013	0.17909	0.0311841	IL-18
Tomm5	0.119684	0.2144	0.648929	0.403245	1.612	-0.0489029	0.108971	IL-18
Hspa8	0.166094	-0.0321005	0.613359	0.392837	1.61075	-0.0379137	0.334396	IL-18
Hsp90ab1	0.0565409	-0.0875612	0.353217	0.222403	1.60186	-0.157997	0.0446246	IL-18
Serp1	0.0745782	0.0277703	0.371953	-0.0304139	1.59851	-0.138688	-0.0186945	IL-18
Iigp1	1.67253	1.97135	1.10398	1.18998	0	2.66353	0.731748	IL-18
Ccl17	0	0	0	0	0	0	1.67333	IL-18
Ly6a	0.897178	2.81773	2.5293	1.5669	0	1.4182	0.336397	IL-36α
Isg15	0	2.22295	1.52794	1.72765	-0.0310815	2.07732	1.3122	IL-36α
Ppa1	0.110697	1.94819	1.90595	1.33798	0.116816	0.90944	0.644288	IL-36α
Isg20	0.257002	1.94511	1.07062	1.14479	0	0.746763	0	IL-36α
Gbp2	0	1.94232	1.32734	1.37727	0	0.386841	0.591085	IL-36α
Bst2	0.295901	1.91149	1.53505	1.72114	0.492883	-0.383194	0.516154	IL-36α
Igfbp4	0	1.59276	1.36772	0.181702	0	0.0516001	0.275327	IL-36α
Iigp1	0	1.59016	0.533168	0.894404	0	0.99233	0.40448	IL-36α
Parp14	0.726831	1.57862	0.603211	0.787115	0.0160932	0.951369	0.920512	IL-36α
Ifit3	0	1.56795	0.947761	1.13634	0	0	0.477122	IL-36α
Gbp4	0.871467	1.5336	1.0086	0.52546	0.024546	0.315712	0.309332	IL-36α
Zbp1	0.380767	1.52214	1.30457	1.1723	0.183206	1.07131	0.644961	IL-36α
Psme2	0.663213	1.46509	1.0509	0.594761	0.218326	1.03724	0.0603325	IL-36α
Igtp	0.46705	1.41761	1.10084	0.996164	0.0674107	0.248028	0.502279	IL-36α
Ifi47	1.09002	1.41496	1.03791	1.10698	0.0866118	0.603484	0.834281	IL-36α
Stat1	1.41303	1.30217	0.953051	0.723994	0.311096	0.962562	1.31185	IL-36α
Uba52	1.23471	1.40342	1.24168	1.14211	0.948367	0.326833	0.806175	IL-36α
Eif2s2	-0.042475	1.38674	1.06632	0.298722	0.19022	0.138519	0.0107055	IL-36α
Socs1	0.624048	1.37466	0.713474	0.614878	0.426597	0	0.620139	IL-36α
Batf	0	1.36909	0.981227	0.879128	-0.0202869	0.808128	0.118926	IL-36α
Phgdh	-0.120052	1.31525	0.967382	-0.129061	0.0938648	-0.264619	0.128566	IL-36α
Rnf213	0.143335	1.31224	0.961967	1.136	0.286106	1.1886	1.20138	IL-36α
Eif5a	0.154295	0.980486	1.33297	0.944162	0.259463	0.482325	0.701372	IL-36α
Tnfrsf9	0	0.450704	0.317715	2.25264	0.749608	0	0.110642	IL-36α
Hopx	0	0.219818	0.0798111	1.47913	-0.226364	0	0	IL-36α
Odc1	0	0.653999	0.615529	1.4475	0.439561	0.199174	0.224094	IL-36α
Gzmb	0	0	1.43713	0	0.98642	0	0	IL-36α
Ccnd2	0.35365	0.515849	0.429899	0.317458	0.0278743	2.28292	0.814186	IL-36α
Ifitm3	0	1.71979	0	0	0	2.23088	1.26306	IL-36α
Cd8a	0	0	0.0228073	0	0	1.85531	0.0253173	IL-36α
Il4i1	-0.166534	0	0	0	0	1.83243	0.404795	IL-36α
Sct	0	0	0	0	0	1.81269	0	IL-36α
Srgn	-0.10003	0.094547	-0.223267	0.12216	0.315301	1.71419	0.869098	IL-36α
Fdps	0	0.136704	0.0416126	0.209763	0	1.61351	-0.0294145	IL-36α
Slfn5	-0.100553	0.843363	0.395053	0.400714	0	1.51667	0.798423	IL-36α
Ifi27l2a	0.562107	1.38808	0.647211	1.00541	-0.00172307	1.47426	0.735265	IL-36α
Hmgcs1	0	0	0	0	0	1.46254	0.158817	IL-36α
Msmo1	0	0.290474	0	0.151554	0	1.43348	-0.101939	IL-36α
Cd52	0.0681337	-0.43496	-0.347368	-0.823459	0.140612	1.41332	-0.279533	IL-36α
Kdr	0	0	0	0	0	1.40905	0	IL-36α
Irf7	0	0.962601	0.688827	0.940132	0.0126752	1.35918	0.937131	IL-36α
Wfdc21	0	0	0	0	0	1.32595	0	IL-36α
Cxcl9	0	0	0	0	0	0	1.67724	IL-36α
Fabp5	0	0.109507	0.393304	0.441443	0	0.503305	1.61499	IL-36α
Cd86	0.0485194	0.347223	0.208302	0.517113	0	0.572588	1.32833	IL-36α
Serpina3g	1.65808	0	0.516388	1.06765	0.494581	0.284447	0.281205	IL-2
Irgm1	1.59595	0.762543	0.496643	0.869901	0	0.420531	0.450667	IL-2
Tap1	1.29382	0.893156	0.581847	0.868554	-0.326968	0.261946	0.236942	IL-2
Igtp	0.921674	1.7091	1.05971	1.31221	0.186218	0.165884	0.296102	IL-2
Stat1	1.50659	1.44864	0.879434	0.898897	-0.454839	0.166473	0.82643	IL-2
Gbp4	1.11425	1.387	0.877514	0.640448	-0.0912939	0.247053	0.014193	IL-2
Iigp1	0	1.37869	0.480223	0.817773	0	0.802838	0	IL-2
Gbp2	0.698965	1.36528	0.84241	0.914131	0	0	0.48861	IL-2
Irf1	1.3062	1.32419	0.592174	0.682875	-0.0279494	0.825323	0.116278	IL-2
Ppa1	0.629162	0.598277	1.31952	1.26132	1.35492	0.207397	0.115204	IL-2
Phgdh	-0.239406	0.266857	1.29231	0.418684	1.05288	-0.236505	0	IL-2
Socs1	1.32467	0.834865	0.900794	1.86437	0.380067	0	-0.199966	IL-2
Il2ra	0	0	0	1.64844	0	0	0.311718	IL-2
Gbp7	1.56063	1.1533	0.68446	1.10515	-0.289234	0	0.311143	IL-2
Lta	0.570703	0	0.86028	1.39855	0.784008	0	0	IL-2
Il2rb	0	0.41743	1.24811	1.37849	0.856091	0	0	IL-2
Vim	-0.503145	0.239248	0.92163	1.33572	-0.220949	-0.0241979	0.158123	IL-2
Rexo2	0.0822015	0.446084	1.15544	1.32277	1.08925	0.0528502	0.160843	IL-2
Cish	0	0	0.453796	1.31232	0.694326	0	0	IL-2
Gzmb	0	0	2.68597	0	3.24178	0	0	IL-2
Ncl	0.255134	0.0817073	1.55265	0.911346	2.01064	0.410445	0.238255	IL-2
Ppp1r14b	-0.0779758	0.330981	1.38779	0.833088	1.85342	0.295581	0.0716389	IL-2
Eif5a	0.247547	0.188573	1.51618	0.925355	1.81722	0.117337	0.295664	IL-2
Npm1	0.138167	0.161852	0.939415	0.563297	1.79988	-0.0628368	0.227795	IL-2
Ifng	0	0	0	0	1.78872	0	0	IL-2
Nme1	0.124481	0.168309	1.36916	1.16291	1.69887	0.468317	-0.00059533	IL-2
Cycs	0.633557	0.108958	1.21838	0.611905	1.63106	0.385432	0.164654	IL-2
Ranbp1	0.361941	0.434918	1.52557	0.974133	1.62727	0.293962	0.125514	IL-2
Gadd45g	0	0	0	0	1.49283	0	0	IL-2
Xcl1	0	0	1.77334	0	1.45622	0	0	IL-2
Srm	0	0.00206864	1.20138	0.86792	1.45148	0.216262	0	IL-2
Hspd1	0.232499	-0.00870917	0.938702	0.728732	1.44931	0.193062	0.147869	IL-2
Hspe1	-0.264006	0.175231	0.599797	0.563373	1.44174	0.100654	0.0729693	IL-2
Tomm5	-0.160792	0.0828529	0.730958	0.145057	1.39807	0.21222	0.0431906	IL-2
Mif	0.174869	0.174732	1.14575	0.784815	1.38082	-0.184463	0.0659345	IL-2
Hspa5	0.54946	0.0210983	0.949757	0.80557	1.37124	0.220622	0.0583943	IL-2
Ran	0.414382	0.166432	1.25883	0.591868	1.35534	0.210669	0.137691	IL-2
Hsp90ab1	-0.110684	-0.00922226	0.931936	0.692573	1.34295	-0.022676	-0.0192615	IL-2
Nop58	-0.215802	0.339991	0.904044	0.699767	1.34261	0.356921	0.116052	IL-2
Nhp2	0.067885	0.0787327	0.891268	0.684218	1.33708	0.116093	0.0110471	IL-2
Odc1	0	0.183651	0.791303	0.204043	1.33704	0.0441822	-0.109984	IL-2
Hsp90aa1	-0.190064	-0.0854312	1.2489	0.697317	1.2917	-0.0213815	0.0504661	IL-2
Fbl	0.297877	0.11608	0.903714	0.654004	1.28811	0.0589754	0.0808028	IL-2
Npm3	-0.0165227	0.0175499	1.12256	0.336702	1.27789	-0.0310361	0.0932682	IL-2
Ddx21	0.264189	0.0394877	0.961912	0.532683	1.26424	0.320948	0.00167311	IL-2
Samsn1	2.6513	0	0	-0.324395	0.0787487	0.113599	-0.0278027	IL-4
Il4i1	2.4711	0	0	0	0	0	0.251114	IL-4
Dock10	2.1839	0.0550554	0.242388	0.100263	0.22444	-0.19361	-0.183421	IL-4
Ncl	1.97237	0.739206	0.912661	0.0874967	1.14881	0.179391	-0.11618	IL-4
Tmem123	1.85946	-0.0942173	-0.164078	-0.10016	0.246847	-0.0875223	-0.0687464	IL-4
Eif4a1	1.75069	0.610766	0.525284	0.0650453	0.775061	-0.201325	0.152284	IL-4
Sypl	1.72728	0.0510915	0	0.0744293	-0.0952416	0.0779823	0.00316168	IL-4
Hspa5	1.69549	0.141727	0.441082	-0.029517	0.652947	0.388795	0.183828	IL-4
Pkib	1.69458	0	0	0	0	0.164098	0.129183	IL-4
Nme1	1.68166	0.62601	0.815276	0.246913	0.965296	0.625888	0.148284	IL-4
Eif2s2	1.67197	0.960199	0.980363	0.195246	0.721838	0.100878	0.152543	IL-4
Cltc	1.64496	0.0905023	0.118367	-0.0515891	-0.265051	0.121275	0.225918	IL-4
Snx29	1.59637	0	0	0	0	-0.0558069	0	IL-4
Ppp1r14b	1.56479	0.86037	0.780748	0.0241414	1.08819	0.33354	0.0342911	IL-4
Xbp1	1.54176	0.127908	0.20042	0.431719	0.319862	0.272763	0.217103	IL-4
St7	1.51711	0	0	0	0	0	0	IL-4
Manf	1.47057	0.128979	0.226898	0.0745985	0.265887	0.132999	-0.0230294	IL-4
Rab35	1.39746	0.0665036	0.203086	0.0496146	-0.0935193	0.113938	-0.0325742	IL-4
Pa2g4	1.3909	0.657598	0.857389	0.15498	0.949275	0.0476281	-0.0128045	IL-4
Gnl3	1.38139	0.750546	0.667237	0.28356	0.809084	0.0581211	0.124273	IL-4
Pxk	1.37446	0	0.0697079	0	0	0	0.18214	IL-4
Calr	1.35339	-0.12422	-0.0725995	0.310837	0.529089	0.51781	-0.20057	IL-4
Ranbp1	1.3431	0.493234	0.756191	0.179569	0.907481	0.137302	0.238719	IL-4
Npm1	1.33624	0.449749	0.710205	0.0722774	0.992878	0.0693574	0.100717	IL-4
Eif5a	1.31156	0.558321	0.991477	0.223891	0.94623	0.185468	0.297834	IL-4
Nars	1.30619	0.680232	0.686006	0.213129	0.460235	0.223346	0.03275	IL-4
Arap2	1.28895	-0.100068	-0.0795071	8.19228e-05	-0.158776	0	0.0877628	IL-4
Fbl	1.28274	0.341551	0.594525	0.0843803	0.96036	0.280622	0.216795	IL-4
Set	1.27872	0.411139	0.629244	0.145696	0.556182	0.142316	0.525634	IL-4
Cd83	1.27569	0	0	0.052637	0	0	0.0598262	IL-4
Cycs	1.27278	0.72337	0.902031	0.0968792	1.02809	0.0788708	0.221202	IL-4
Hsp90b1	1.23185	-0.272083	0.10007	0.0299732	0.340004	0.224006	-0.160986	IL-4
Ddx21	1.21568	0.516163	0.642188	0.0246437	0.866501	-0.0292016	0.105931	IL-4
Pdia3	1.19396	-0.271054	0.0502529	0.110156	0.273397	0.349452	0.0428192	IL-4
Rbm3	1.19055	0.160551	0.268138	-0.131623	0.156601	-0.0073675	-0.0238432	IL-4
H2-DMa	0.818698	2.10776	1.93991	0.556201	0	0.0458145	-0.0472837	IL-4
Bcl2	-0.576233	1.94573	1.36839	0.443821	0.825957	0.0643681	0.267988	IL-4
Il4ra	0.557416	1.51179	1.36317	0.813471	0.359	0.0082959	-0.0820547	IL-4
Socs1	0.965357	1.3787	0.904172	0.224247	0.47185	0	-0.00227141	IL-4
Cnp	-0.264888	1.25003	0.884673	0.550487	-0.321024	0.303391	0.247375	IL-4
Eno1	0.690179	1.19525	0.952732	0.415216	0.698247	0.0507291	0.404585	IL-4
Plac8	-0.855196	0	1.37947	0	0	-0.0216816	0.15672	IL-4
Ppa1	0.897662	0.751838	1.20473	0.229277	0.767768	0.270737	0	IL-4
Gzma	0	0	0.32323	0	1.51237	0	0	IL-4
Ccl17	0	0	0	0	0	0	1.65081	IL-4
Ifi27l2a	1.73454	0.73708	1.04119	0.454264	0.216755	0.182643	0.433877	IL-7
Ms4a4c	1.19549	0	0.344033	-0.012037	-0.21063	0.263918	0	IL-7
Ly6a	1.12644	0.908238	0.819536	0.245225	0	0.33809	0	IL-7
Ifit3	1.09831	0.738371	0.560698	0	0	0	0	IL-7
Irf7	1.03541	0.312781	0.394361	0	-0.100799	0.512668	0	IL-7
Ifitm3	1.02292	0.253339	0	0	0	0.309351	0.232909	IL-7
Ifi47	0.946863	0.584462	0.638347	0.284328	0.093649	-0.0483884	0	IL-7
Plac8	0.693991	0	0.93377	0	0	0.0139031	-0.00421058	IL-7
Phf11b	0.814211	0.587157	0.301318	0.324363	0.103262	0.103377	0.164795	IL-7
Isg15	1.09077	1.86404	1.67934	0.54619	0.571484	0.580208	0.147103	IL-7
Bcl2	-0.160544	1.85178	1.22618	0.997394	-0.0157322	0.0777638	0	IL-7
Igfbp4	0	1.46628	0.96409	0.424716	0	0	0.156868	IL-7
Socs1	0	1.3808	0.943853	1.02156	0.182955	0	0.0707746	IL-7
Pim1	0.191663	1.084	0.420982	0.503614	0.488367	0.322888	0.262457	IL-7
Lta	0	1.07511	0.664007	0.720009	0	0	0	IL-7
Ecm1	0	1.0448	0	0.508017	0	0	0	IL-7
Ifit1	0	1.04034	0.446411	0	0	0	0	IL-7
Ccnd2	0.455598	1.01933	0.886706	0.472831	0.301403	0.563867	0.659182	IL-7
Eno1	0.0434081	0.964195	0.941247	0.429019	0.124067	-0.24222	-0.00193507	IL-7
Rtp4	0.756181	0.946826	0.787703	0.19654	0.10977	0	0	IL-7
Nars	0.217032	0.871224	0.678317	0.173759	0.228854	-0.0841128	0.0274313	IL-7
Casp8	-0.0219383	0.853441	0.367531	0.0128056	0.0139203	0.0775071	-0.0813554	IL-7
Bst2	1.43378	0.966109	1.39532	1.06533	0.279916	0.031634	0.141084	IL-7
Eif5a	0.474705	1.13603	1.26233	0.755532	0.573776	0.244423	0.226493	IL-7
Phgdh	0.0887478	1.25061	1.17584	0.361685	0.583524	-0.118172	0	IL-7
Rexo2	-0.020067	1.13165	1.08624	0.876957	0.372465	0.0283314	0.118553	IL-7
Srm	0	0.793729	1.02071	0.220533	0.487627	0.308169	0	IL-7
Pa2g4	0.206381	0.814867	1.01585	0.145762	0.58606	0.143765	0.113402	IL-7
Ppa1	0.00568744	1.00205	1.01128	0.154502	0.0978373	0.250783	0.0610533	IL-7
Eif2s2	0.174436	0.962743	0.962379	0.0802618	0.375477	0.182223	0.196499	IL-7
Eif4a1	0.274251	0.662924	0.932389	0.608427	0.640211	0.1962	0.496209	IL-7
Jaml	0	0.616342	0.914932	0	-0.0889025	0.0518541	0.419805	IL-7
Mthfd2	0	0.796879	0.913829	0.253252	0	0.0696593	0.136721	IL-7
Ppp1r14b	0.328633	0.685344	0.906336	0.285148	0.750808	0.380306	0.0614264	IL-7
Ran	0.245272	0.60415	0.878819	0.288748	0.396957	0.13229	0.163816	IL-7
Hspd1	0.209897	0.511334	0.876833	0.0595674	0.613512	-0.0175233	0.0902854	IL-7
Ncl	-0.0784001	0.532464	0.875249	0.37561	0.600439	0.378191	0.16262	IL-7
Rnf213	0.69214	0.574517	0.871815	0.444226	0.156247	0.161223	0.0200061	IL-7
Ranbp1	0.516786	0.676388	0.870179	0.243973	0.544834	0.164251	0.163348	IL-7
Shmt2	0	0.660712	0.831748	0.28707	0.124687	0	0	IL-7
Cdk6	0	0.82467	0.763335	0.26423	0.160137	-0.126139	0.464295	IL-7
C1qbp	0.194476	0.763362	0.813809	0.508523	0.537615	0.033401	0.416859	IL-7
Cct3	0.308815	0.754551	0.796986	0.35146	0.614937	0.201503	0.0325981	IL-7
Nme1	0.153028	0.649474	0.779389	0.550372	0.677746	0.382959	-0.234457	IL-7
Gzmb	0	0	0	0	0.95681	0	0	IL-7
Serpina3g	2.37485	0	0	0.478944	1.24274	0.655687	0.427406	IL-15
Ifi47	2.12328	1.43578	1.08967	1.61967	-0.178909	1.22776	0.538267	IL-15
Zbp1	1.71114	1.14077	1.26635	1.23847	0.520009	0.923799	0.21339	IL-15
Irf1	1.65824	0.997345	0.530977	0.756713	-0.00455497	0.728782	0.575484	IL-15
Ly6a	1.5819	1.62703	1.28377	0.926407	0.982348	1.14113	0	IL-15
Parp14	1.52652	1.12577	0.649848	0.91978	-0.192199	1.19634	0.0570639	IL-15
Stat1	1.63888	1.40216	1.01502	1.07706	-0.180383	0.777317	1.52814	IL-15
Gbp7	1.54086	1.49963	1.11134	0.884566	-0.466117	0.335192	0.233885	IL-15
Phgdh	-0.0994509	0.44227	1.48582	0.546289	1.25736	-0.168094	0.087991	IL-15
Socs1	1.76592	1.21264	1.08576	1.78353	0.737973	0.308538	0.142927	IL-15
Igtp	1.44309	1.54707	1.20749	1.31601	0.368114	0.733112	0.512628	IL-15
Gzmb	0	0	2.99045	0	4.55279	0	0	IL-15
Ifng	0	0	0.210944	0	2.71422	0	0	IL-15
Gadd45g	0	0.395584	0.724202	0.455785	2.60565	0	0	IL-15
Xcl1	0	0	0.36431	0	2.43053	0	0	IL-15
Eif5a	0.322671	0.203366	1.48258	1.22943	2.14034	0.230334	0.433872	IL-15
Ncl	0.0809515	0.113152	1.51865	0.523245	2.07295	0.132287	-0.0134191	IL-15
Hspa5	0.0921859	0.377238	1.02561	0.446805	1.95345	0.541161	-0.0396129	IL-15
Ppa1	1.1794	0.999577	1.68086	1.65629	1.9149	0.435323	0.285628	IL-15
Npm1	0.0994744	0.0345372	0.952471	0.474489	1.87472	-0.409821	0.129259	IL-15
Cycs	-0.0373807	0.320152	0.997333	0.743835	1.73062	0.248541	0.0793337	IL-15
Nme1	-0.00133815	0.0673888	1.16479	0.819281	1.71136	0.0928067	0.217938	IL-15
Ppp1r14b	-0.0728425	0.212161	1.12926	0.639683	1.69905	-0.127029	0.0962131	IL-15
Mif	-0.185486	0.0314224	1.03152	0.602773	1.69715	0.151135	0.0753788	IL-15
Lilr4b	0	0	0.391627	0	1.69578	0	0	IL-15
Ranbp1	0.462565	-0.0794618	1.18926	0.830708	1.68422	0.159554	0.125017	IL-15
Irf8	0.854633	0.558661	0.484525	0.160397	1.67719	0.246557	0.311985	IL-15
Serpinb9	0	0	0.299864	0	1.61588	0	-0.125058	IL-15
Tnfrsf9	0	0	0	1.02933	1.60929	0	0.01658	IL-15
Eif4a1	0.153914	-0.0167638	0.991511	0.638647	1.5958	0.263503	0.441439	IL-15
Hspe1	0.0571931	-0.0879601	0.667201	0.34753	1.53551	0.0430277	0.231189	IL-15
Hsp90ab1	0.0785947	0.113548	0.985544	0.64958	1.52725	0.243823	0.0571271	IL-15
Mrto4	0.161347	0.0791808	0.956526	0.50889	1.50696	-0.0380287	0	IL-15
Hspa8	0.416902	0.278834	1.23656	0.593624	1.50665	0.518033	0.0630484	IL-15
Hspd1	0.283877	-0.00577248	1.187	0.337123	1.50487	0.0637308	0.0203752	IL-15
Manf	0.303867	0.115729	0.48582	0.121335	1.49547	0.221833	0.0407642	IL-15
Calr	0.201118	0.249152	0.581076	0.314023	1.47885	0.169154	-0.149667	IL-15
Prf1	0	0	0.0477994	0	1.47579	0	0	IL-15
Ccl4	0	0	0	0	1.47362	-0.861658	0	IL-15
Pdia6	-0.192321	0.0973758	0.519763	0.0563307	1.46831	0.0171255	0.0398639	IL-15
Isg15	0.898955	1.32336	1.31356	1.26026	0.866447	2.30177	0.128363	IL-15
Iigp1	0	1.35875	0.762434	0.927599	0	1.84431	0.269712	IL-15
Slfn5	1.10739	0.702865	0.266645	0.643893	-0.0261965	1.66314	0.569839	IL-15
Pkib	1.49587	0	0	0	0	1.1852	0.220083	IL-15
Ifi203	1.07295	0.777607	0.358206	0.590727	-0.338107	1.47859	0.1092	IL-15
Napsa	0.0487636	0	0	0	-0.0455784	1.78984	0.47553	IL-3
Lgals3	0	0	0	0	0.00568049	1.4649	0.373283	IL-3
Fdps	0	0	0	0	0	1.42194	0.0609711	IL-3
Calm1	0.0785644	0.154076	0.0780946	-0.0451932	0.132115	1.40263	0.172385	IL-3
Ccnd2	0.203522	-0.203612	-0.0211138	0.0791889	0.0631567	1.35006	0.680545	IL-3
Hmgcs1	0	0	0	0	0.412419	1.16405	-0.277084	IL-3
Msmo1	0	0	0	0	0	1.14919	-0.0815291	IL-3
Tuba1b	0.0158558	-0.12155	-0.0420662	0.0665968	0.190182	1.06762	0.183042	IL-3
Eif5a	0.481752	0.234729	0.0350199	0.366444	0.103801	1.03438	0.336057	IL-3
Socs2	0	0	0	-0.200914	0	1.03138	0.180723	IL-3
Ranbp1	-0.0684154	0.0846496	0.0588307	0.0912108	-0.0632214	1.02981	0.160079	IL-3
Sdc3	0	0	0	0	0	0.985322	0.243656	IL-3
Nme1	0.241033	-0.0117377	0.00158486	0.0543335	-0.0421503	0.984766	-0.0644967	IL-3
Cfl1	0.193281	-0.17993	-0.0363127	0.00482088	0.10302	0.977995	0.575218	IL-3
Cd44	0	0.00607006	0.0014555	-0.137178	-0.282233	0.97065	-0.227454	IL-3
Srgn	-0.258743	0.262748	-0.0570192	-0.0885593	0.000714945	0.931111	0.230988	IL-3
Ly6a	-0.147648	0.101754	0.188899	-0.127143	0	0.929342	0	IL-3
Plac8	-0.239817	0	0.171932	0	0	0.908212	0.538829	IL-3
Gbp7	0	0.0560491	-0.0745594	0.0507896	0.109981	0.894501	0	IL-3
Pfkp	0	0.0282178	-0.0253543	0.0591592	-0.0638391	0.878389	0.0669281	IL-3
AC140186.1	0	0	0	0	0	0.862935	0	IL-3
Sub1	0.00280834	0.0213998	-0.130365	0.0509664	0.0587967	0.861328	0.303551	IL-3
Atp5g1	0.288793	0.287406	-0.0711787	0.0462646	0.0321461	0.846062	0.214559	IL-3
Rbm3	0.343531	0.256787	0.0750445	0.112404	0.1787	0.842184	0.266318	IL-3
Cotl1	0.0568102	-0.0841943	-0.106758	-0.0750964	0.420373	0.841358	-0.171103	IL-3
Reep5	-0.0638446	0.203355	-0.0847518	-0.221883	0.052182	0.837605	0.337696	IL-3
Capg	0.13644	-0.12395	0.00508145	-0.258856	-0.0217219	0.83029	0.0169292	IL-3
Dad1	-0.0183217	0.147446	0.231449	-0.01838	0.455715	0.824281	-0.125746	IL-3
Lgals1	-0.0859188	-0.185492	-0.171211	-0.250002	-0.134566	0.820958	0.126948	IL-3
Idi1	0	0	0	0	0	0.81302	-0.0951963	IL-3
Ssr2	0.0154805	-0.00470675	0.0382863	0.0170512	0.156506	0.769389	0.188262	IL-3
Rpn1	0.0591225	-0.0414077	0.00771851	-0.147076	0.0522228	0.759154	0.000167395	IL-3
Cyp4f16	0	0	0	0	0	0.746178	0	IL-3
Cyp51	0	0	0	0	0	0.745676	-0.127175	IL-3
Mkrn1	-0.0903453	-0.110322	-0.0211811	-0.0345993	0.0416199	0.733086	0.312887	IL-3
Myl6	-0.0125671	0.0612168	-0.0677281	-0.00891147	-0.0168481	0.721552	0.316755	IL-3
Tubb2a	0	0	0	0	0	0.720724	0.528218	IL-3
Pfn1	0.0735278	-0.0500833	-0.13481	-0.0113988	0.14633	0.718458	0.425419	IL-3
Slc3a2	0.0856233	0.0500539	0.0185033	-0.157757	-0.183501	0.713976	-0.305994	IL-3
Cst3	0.0509462	0.121364	0.011255	0.066021	0.0123859	0.208575	1.22056	IL-3
Ccl17	0	0	0	0	0	0	1.20384	IL-3
Nckap1l	0.0486855	-0.12846	-0.062413	0.0572494	0.121242	0.108186	0.800145	IL-3
Bcl2a1d	0	0	0	0.0433143	0	0	0.7427	IL-3
Samhd1	0.126255	0.173375	0.0641477	0.101653	0.320403	0.183434	0.739021	IL-3
Stxbp6	0	0	0	0	0	0	0.706552	IL-3
Napsa	0.305346	0	0	0	-0.167626	1.09593	0.619369	GM-CSF
Gclc	0	0	-0.0602859	-0.0522334	-0.00634869	0	2.64415	GM-CSF
Ccl17	0	0	0	0	0	0	2.41973	GM-CSF
Pkib	-0.0282238	0	0	0	0	0.0741012	2.31562	GM-CSF
Nr4a3	0	0	0	0	0	0	1.78151	GM-CSF
Nckap1l	-0.29693	-0.0760693	-0.109921	-0.143198	0.0318839	-0.192608	1.74816	GM-CSF
Cdkn1a	0	0	0	0	0	0	1.673	GM-CSF
Cst3	-0.329437	-0.174298	-0.031452	-0.00692705	-0.129355	0.0565028	1.65809	GM-CSF
Coro2a	0	0	0	0.0989042	0.144496	-0.0604147	1.61971	GM-CSF
Vim	0.118647	-0.023899	-0.0679103	-0.0289466	0.298176	0.27016	1.58967	GM-CSF
Jaml	0	0	-0.12874	0	0.11626	0.37772	1.58433	GM-CSF
Cish	0	0	0	0.00974481	0	0	1.45833	GM-CSF
Glipr2	0	-0.0451943	0.117553	-0.189516	-0.0198445	0	1.45344	GM-CSF
Ccnd2	0.0127809	0.0233468	-0.252749	0.0831355	-0.153153	0.353804	1.40407	GM-CSF
Ahnak	0	0.215097	-0.248827	-0.161603	-0.0902074	-0.394898	1.33504	GM-CSF
Gpbp1	0.153865	0.209301	-0.178245	0.180412	-0.100495	-0.137459	1.2089	GM-CSF
Cd86	-0.0427894	0	0	-0.0217958	0	0	1.20757	GM-CSF
Zfand6	0.251672	-0.0233147	0.081686	0.0793199	0.154539	-0.0526124	1.10223	GM-CSF
Bcl2a1d	0	0	0	0.363655	0	0	1.07083	GM-CSF
Mir155hg	0	0	0	0	0	0	1.06548	GM-CSF
Cd274	0	0	0	-0.0354474	0.0906805	0.124781	1.06344	GM-CSF
Plk2	0	0	0	0	0	0	1.05051	GM-CSF
Lima1	0	0	0	0	0	0	1.04152	GM-CSF
Ccl22	0	0	0	0	0	0	1.03965	GM-CSF
Prkcd	-0.149455	0	0	0	-0.0700424	-0.163153	1.00046	GM-CSF
Bcl2a1b	0.0143263	-0.085517	-0.252595	-0.129737	0.108239	0	0.9771	GM-CSF
Nap1l1	0.0135372	-0.453806	-0.253944	-0.31585	-0.0652313	-0.116124	0.944236	GM-CSF
Samhd1	-0.0303224	0.104726	-0.0276677	0.30718	-0.0384444	-0.195486	0.939686	GM-CSF
Galnt7	0	-0.0182553	0	-0.088739	-0.113055	-0.00103286	0.932473	GM-CSF
Bcl2l11	0	0	-0.0449454	0	0.0646604	0.00900813	0.91525	GM-CSF
Cyfip1	0	0	0	-0.235061	0	0.000315105	0.901771	GM-CSF
Cytip	-0.0805765	-0.0268544	0.117477	0.113357	-0.0878738	-0.100665	0.899583	GM-CSF
Anxa2	0	0	0.0703965	-0.22971	0.199052	-0.18481	0.89048	GM-CSF
Cd80	0	0	0	0	0	0	0.889673	GM-CSF
Bcl2a1a	0	0	0	0	0	0	0.882278	GM-CSF
Pdlim5	0	0.0962315	-0.0426999	0	0	0	0.880026	GM-CSF
Srsf10	0.166615	0.0458311	0.0131526	0.100022	-0.157033	-0.0828364	0.868889	GM-CSF
Trip12	-0.469045	-0.104187	0.0120405	0.0278453	-0.353112	-0.00113629	0.861085	GM-CSF
Ikzf4	0	0	0	0.0791149	0	0	0.857613	GM-CSF
S100a10	-0.0568696	-0.0984211	0.238978	-0.0606473	0.125223	0.177353	0.850618	GM-CSF
Rel	-0.164649	-0.0633596	-0.0793795	0.0169041	-0.00614557	-0.247262	0.845006	GM-CSF
Ptpn1	-0.271942	-0.114391	-0.039421	-0.121101	0.150966	0.113083	0.842596	GM-CSF
Ikzf1	-0.035654	-0.0389102	-0.102237	-0.101826	-0.106397	-0.111656	0.835961	GM-CSF
Pdcd1lg2	0	0	0	-0.0687264	0	0	0.832533	GM-CSF
Pnp	0.210197	0	-0.0371149	-0.189346	0.0424244	0.0055956	0.816158	GM-CSF
Sorl1	0.845959	0	0.0332607	0.0563762	-0.160722	0.306453	0	TNF-α
Ly6a	0.486359	1.74031	1.12451	0.830746	0	0.905067	0	TNF-α
Igfbp4	0	1.41404	1.60875	0.353543	0	0	0.285413	TNF-α
Apobec3	0.275296	1.04807	0.904248	0.467127	0.708466	0.204617	0.0242094	TNF-α
Socs3	0	0.948237	0.407439	0.414011	-0.0918371	0.358874	0	TNF-α
Ly6e	0.224062	0.917919	0.614649	0.514716	0.746239	0.0738675	-0.023686	TNF-α
Il7r	0.127944	0.898223	0.57395	0.750357	0.704862	0.302434	0.326886	TNF-α
Odc1	0	0.943612	0.151344	1.85622	1.29484	0.233561	-0.116404	TNF-α
Tnfrsf9	0	0	0.342505	1.82988	1.02855	0	-0.0056292	TNF-α
Tnfrsf4	0	1.23599	0	1.52321	0	0	-0.19268	TNF-α
Tnfrsf18	0	0.539556	0.350977	1.41066	0.667923	-0.0223424	0.00848199	TNF-α
Nfkbia	0.270725	0.929478	0.950927	1.3934	1.19348	1.19464	0.933312	TNF-α
Batf	0	0.268958	0.358233	1.21245	0.527269	0.224669	0	TNF-α
Crem	0	0	0	1.14117	0.295528	0	0	TNF-α
Hopx	0	0	-0.0525803	1.08077	-0.30525	0	0	TNF-α
Fth1	-0.151337	0.199763	0.0136096	0.928586	0.2541	-0.141744	0.289762	TNF-α
Relb	-0.0555121	0.455038	0.615979	0.878915	0.644821	0.448956	-0.223532	TNF-α
Traf1	0.03626	-0.0787449	-0.0564907	0.872631	0.856456	0.33553	0.0419493	TNF-α
Sdf4	0.217233	0.46005	0.134429	0.833093	0.430214	0.0770306	0.0297477	TNF-α
Serpina3g	0	0	0	0.16411	1.54021	0.59992	0.372588	TNF-α
Nfkb2	-0.153202	0.587215	0.588404	0.729602	1.01027	0.398486	0.371445	TNF-α
Hvcn1	0.25675	-0.278034	-0.107375	-0.112078	1.00769	-0.0789894	-0.0311516	TNF-α
Ifngr1	-0.284461	0.262186	-0.105819	0.997233	0.79094	-0.0267729	0.0837403	TNF-α
Cd82	0.0396052	0.519431	0.47199	0.666092	0.971398	1.12067	0.793774	TNF-α
Icam1	0	0.276119	0.452271	0.898387	1.0398	1.11896	0.290671	TNF-α
Kdr	0	0	0	0	0	1.01436	0	TNF-α
Igkc	-0.130845	-0.313624	-0.223561	0.16906	-0.327692	0.999231	-0.234747	TNF-α
Gpm6b	0	0	0	0	0	0.995919	0	TNF-α
Lcp1	-0.0654371	-0.36773	-0.111501	-0.0692349	0.557582	0.9436	0.610559	TNF-α
Dennd4a	-0.302184	0	-0.0313331	0.450118	0.503323	0.919362	0.0402489	TNF-α
Ccl17	0	0	0	0	0	0	1.5022	TNF-α
Ifitm2	0	0	0	0	0	0	1.48133	TNF-α
Birc5	0	0	0	0	0	0.657928	1.37812	TNF-α
Serpinb9	0	0	0	0	0.724367	0	1.33209	TNF-α
Ccl22	0	0	0	0	0	0.159645	1.27415	TNF-α
Cytip	-0.197406	0.165513	-0.00878709	0.267136	-0.088046	0.121097	1.23148	TNF-α
Srgn	0.0886209	-0.401629	-0.388881	0.285962	0.461741	0.353211	1.17553	TNF-α
Pik3r5	0	0	-0.211499	0	0.541343	0.0528853	1.09397	TNF-α
Cd86	0	0	0.188679	-0.0581597	0	0	1.05297	TNF-α
Slc27a3	0	0	0	0	0	0	1.01389	TNF-α
Cd40	-0.299988	0	0	0	0	0.281644	0.993313	TNF-α
Serpinb6b	0	0	-0.042478	0	0.712689	0.149544	0.929609	TNF-α
Ehd1	-0.197902	0	-0.209665	0.3284	0.385856	0.184569	0.91046	TNF-α
Filip1l	0.0243355	-0.259592	-0.0975915	0	0	0.195878	0.895544	TNF-α
Anxa2	0	0	-0.176937	-0.184642	-0.0343814	-0.303135	0.846603	TNF-α

## Sheet: b,DEGthresholds
FoldChange	FDR	Cytokine	Num_celltypes	Num_DEGs
0.1	0.05	GM-CSF	1	787
0.1	0.05	IFN-α1	1	708
0.1	0.05	IFN-β	1	570
0.1	0.05	IFN-γ	1	367
0.1	0.05	IFN-κ	1	165
0.1	0.05	IL-15	1	1139
0.1	0.05	IL-18	1	2049
0.1	0.05	IL-1α	1	416
0.1	0.05	IL-1β	1	284
0.1	0.05	IL-2	1	829
0.1	0.05	IL-3	1	602
0.1	0.05	IL-36α	1	965
0.1	0.05	IL-4	1	984
0.1	0.05	IL-7	1	298
0.1	0.05	TNF-α	1	307
0.1	0.05	GM-CSF	2	14
0.1	0.05	IFN-α1	2	169
0.1	0.05	IFN-β	2	144
0.1	0.05	IFN-γ	2	33
0.1	0.05	IFN-κ	2	33
0.1	0.05	IL-15	2	542
0.1	0.05	IL-18	2	375
0.1	0.05	IL-1α	2	73
0.1	0.05	IL-1β	2	34
0.1	0.05	IL-2	2	412
0.1	0.05	IL-3	2	14
0.1	0.05	IL-36α	2	264
0.1	0.05	IL-4	2	354
0.1	0.05	IL-7	2	85
0.1	0.05	TNF-α	2	46
0.1	0.05	GM-CSF	3	2
0.1	0.05	IFN-α1	3	66
0.1	0.05	IFN-β	3	59
0.1	0.05	IFN-γ	3	22
0.1	0.05	IFN-κ	3	7
0.1	0.05	IL-15	3	114
0.1	0.05	IL-18	3	66
0.1	0.05	IL-1α	3	21
0.1	0.05	IL-1β	3	14
0.1	0.05	IL-2	3	95
0.1	0.05	IL-3	3	0
0.1	0.05	IL-36α	3	81
0.1	0.05	IL-4	3	168
0.1	0.05	IL-7	3	22
0.1	0.05	TNF-α	3	9
0.1	0.05	GM-CSF	4	0
0.1	0.05	IFN-α1	4	46
0.1	0.05	IFN-β	4	33
0.1	0.05	IFN-γ	4	18
0.1	0.05	IFN-κ	4	15
0.1	0.05	IL-15	4	16
0.1	0.05	IL-18	4	16
0.1	0.05	IL-1α	4	8
0.1	0.05	IL-1β	4	4
0.1	0.05	IL-2	4	12
0.1	0.05	IL-3	4	0
0.1	0.05	IL-36α	4	32
0.1	0.05	IL-4	4	72
0.1	0.05	IL-7	4	2
0.1	0.05	TNF-α	4	8
0.1	0.05	GM-CSF	5	0
0.1	0.05	IFN-α1	5	28
0.1	0.05	IFN-β	5	38
0.1	0.05	IFN-γ	5	15
0.1	0.05	IFN-κ	5	12
0.1	0.05	IL-15	5	25
0.1	0.05	IL-18	5	18
0.1	0.05	IL-1α	5	3
0.1	0.05	IL-1β	5	0
0.1	0.05	IL-2	5	5
0.1	0.05	IL-3	5	0
0.1	0.05	IL-36α	5	23
0.1	0.05	IL-4	5	4
0.1	0.05	IL-7	5	1
0.1	0.05	TNF-α	5	2
0.1	0.05	GM-CSF	6	0
0.1	0.05	IFN-α1	6	36
0.1	0.05	IFN-β	6	35
0.1	0.05	IFN-γ	6	16
0.1	0.05	IFN-κ	6	8
0.1	0.05	IL-15	6	7
0.1	0.05	IL-18	6	13
0.1	0.05	IL-1α	6	1
0.1	0.05	IL-1β	6	0
0.1	0.05	IL-2	6	0
0.1	0.05	IL-3	6	0
0.1	0.05	IL-36α	6	4
0.1	0.05	IL-4	6	0
0.1	0.05	IL-7	6	0
0.1	0.05	TNF-α	6	2
0.1	0.05	GM-CSF	7	0
0.1	0.05	IFN-α1	7	93
0.1	0.05	IFN-β	7	84
0.1	0.05	IFN-γ	7	1
0.1	0.05	IFN-κ	7	1
0.1	0.05	IL-15	7	1
0.1	0.05	IL-18	7	0
0.1	0.05	IL-1α	7	0
0.1	0.05	IL-1β	7	0
0.1	0.05	IL-2	7	0
0.1	0.05	IL-3	7	0
0.1	0.05	IL-36α	7	0
0.1	0.05	IL-4	7	0
0.1	0.05	IL-7	7	0
0.1	0.05	TNF-α	7	0
0.25	0.05	GM-CSF	1	470
0.25	0.05	IFN-α1	1	642
0.25	0.05	IFN-β	1	519
0.25	0.05	IFN-γ	1	292
0.25	0.05	IFN-κ	1	154
0.25	0.05	IL-15	1	770
0.25	0.05	IL-18	1	1293
0.25	0.05	IL-1α	1	388
0.25	0.05	IL-1β	1	271
0.25	0.05	IL-2	1	689
0.25	0.05	IL-3	1	520
0.25	0.05	IL-36α	1	691
0.25	0.05	IL-4	1	711
0.25	0.05	IL-7	1	274
0.25	0.05	TNF-α	1	272
0.25	0.05	GM-CSF	2	8
0.25	0.05	IFN-α1	2	165
0.25	0.05	IFN-β	2	137
0.25	0.05	IFN-γ	2	33
0.25	0.05	IFN-κ	2	32
0.25	0.05	IL-15	2	394
0.25	0.05	IL-18	2	236
0.25	0.05	IL-1α	2	69
0.25	0.05	IL-1β	2	34
0.25	0.05	IL-2	2	366
0.25	0.05	IL-3	2	12
0.25	0.05	IL-36α	2	222
0.25	0.05	IL-4	2	229
0.25	0.05	IL-7	2	82
0.25	0.05	TNF-α	2	45
0.25	0.05	GM-CSF	3	2
0.25	0.05	IFN-α1	3	61
0.25	0.05	IFN-β	3	44
0.25	0.05	IFN-γ	3	22
0.25	0.05	IFN-κ	3	8
0.25	0.05	IL-15	3	100
0.25	0.05	IL-18	3	46
0.25	0.05	IL-1α	3	20
0.25	0.05	IL-1β	3	14
0.25	0.05	IL-2	3	91
0.25	0.05	IL-3	3	0
0.25	0.05	IL-36α	3	64
0.25	0.05	IL-4	3	131
0.25	0.05	IL-7	3	22
0.25	0.05	TNF-α	3	7
0.25	0.05	GM-CSF	4	0
0.25	0.05	IFN-α1	4	42
0.25	0.05	IFN-β	4	36
0.25	0.05	IFN-γ	4	17
0.25	0.05	IFN-κ	4	14
0.25	0.05	IL-15	4	20
0.25	0.05	IL-18	4	14
0.25	0.05	IL-1α	4	8
0.25	0.05	IL-1β	4	4
0.25	0.05	IL-2	4	13
0.25	0.05	IL-3	4	0
0.25	0.05	IL-36α	4	32
0.25	0.05	IL-4	4	64
0.25	0.05	IL-7	4	2
0.25	0.05	TNF-α	4	7
0.25	0.05	GM-CSF	5	0
0.25	0.05	IFN-α1	5	30
0.25	0.05	IFN-β	5	38
0.25	0.05	IFN-γ	5	13
0.25	0.05	IFN-κ	5	12
0.25	0.05	IL-15	5	19
0.25	0.05	IL-18	5	15
0.25	0.05	IL-1α	5	3
0.25	0.05	IL-1β	5	0
0.25	0.05	IL-2	5	3
0.25	0.05	IL-3	5	0
0.25	0.05	IL-36α	5	20
0.25	0.05	IL-4	5	3
0.25	0.05	IL-7	5	1
0.25	0.05	TNF-α	5	2
0.25	0.05	GM-CSF	6	0
0.25	0.05	IFN-α1	6	35
0.25	0.05	IFN-β	6	33
0.25	0.05	IFN-γ	6	16
0.25	0.05	IFN-κ	6	8
0.25	0.05	IL-15	6	7
0.25	0.05	IL-18	6	13
0.25	0.05	IL-1α	6	1
0.25	0.05	IL-1β	6	0
0.25	0.05	IL-2	6	0
0.25	0.05	IL-3	6	0
0.25	0.05	IL-36α	6	4
0.25	0.05	IL-4	6	0
0.25	0.05	IL-7	6	0
0.25	0.05	TNF-α	6	2
0.25	0.05	GM-CSF	7	0
0.25	0.05	IFN-α1	7	87
0.25	0.05	IFN-β	7	82
0.25	0.05	IFN-γ	7	1
0.25	0.05	IFN-κ	7	1
0.25	0.05	IL-15	7	1
0.25	0.05	IL-18	7	0
0.25	0.05	IL-1α	7	0
0.25	0.05	IL-1β	7	0
0.25	0.05	IL-2	7	0
0.25	0.05	IL-3	7	0
0.25	0.05	IL-36α	7	0
0.25	0.05	IL-4	7	0
0.25	0.05	IL-7	7	0
0.25	0.05	TNF-α	7	0
0.5	0.05	GM-CSF	1	160
0.5	0.05	IFN-α1	1	360
0.5	0.05	IFN-β	1	300
0.5	0.05	IFN-γ	1	116
0.5	0.05	IFN-κ	1	105
0.5	0.05	IL-15	1	356
0.5	0.05	IL-18	1	643
0.5	0.05	IL-1α	1	256
0.5	0.05	IL-1β	1	186
0.5	0.05	IL-2	1	307
0.5	0.05	IL-3	1	158
0.5	0.05	IL-36α	1	305
0.5	0.05	IL-4	1	325
0.5	0.05	IL-7	1	120
0.5	0.05	TNF-α	1	149
0.5	0.05	GM-CSF	2	3
0.5	0.05	IFN-α1	2	89
0.5	0.05	IFN-β	2	80
0.5	0.05	IFN-γ	2	22
0.5	0.05	IFN-κ	2	18
0.5	0.05	IL-15	2	159
0.5	0.05	IL-18	2	51
0.5	0.05	IL-1α	2	44
0.5	0.05	IL-1β	2	27
0.5	0.05	IL-2	2	142
0.5	0.05	IL-3	2	4
0.5	0.05	IL-36α	2	95
0.5	0.05	IL-4	2	58
0.5	0.05	IL-7	2	48
0.5	0.05	TNF-α	2	20
0.5	0.05	GM-CSF	3	0
0.5	0.05	IFN-α1	3	58
0.5	0.05	IFN-β	3	36
0.5	0.05	IFN-γ	3	7
0.5	0.05	IFN-κ	3	15
0.5	0.05	IL-15	3	36
0.5	0.05	IL-18	3	18
0.5	0.05	IL-1α	3	18
0.5	0.05	IL-1β	3	12
0.5	0.05	IL-2	3	64
0.5	0.05	IL-3	3	0
0.5	0.05	IL-36α	3	33
0.5	0.05	IL-4	3	37
0.5	0.05	IL-7	3	14
0.5	0.05	TNF-α	3	6
0.5	0.05	GM-CSF	4	0
0.5	0.05	IFN-α1	4	24
0.5	0.05	IFN-β	4	32
0.5	0.05	IFN-γ	4	13
0.5	0.05	IFN-κ	4	7
0.5	0.05	IL-15	4	18
0.5	0.05	IL-18	4	7
0.5	0.05	IL-1α	4	5
0.5	0.05	IL-1β	4	4
0.5	0.05	IL-2	4	10
0.5	0.05	IL-3	4	0
0.5	0.05	IL-36α	4	12
0.5	0.05	IL-4	4	21
0.5	0.05	IL-7	4	2
0.5	0.05	TNF-α	4	3
0.5	0.05	GM-CSF	5	0
0.5	0.05	IFN-α1	5	30
0.5	0.05	IFN-β	5	24
0.5	0.05	IFN-γ	5	11
0.5	0.05	IFN-κ	5	12
0.5	0.05	IL-15	5	15
0.5	0.05	IL-18	5	8
0.5	0.05	IL-1α	5	4
0.5	0.05	IL-1β	5	0
0.5	0.05	IL-2	5	2
0.5	0.05	IL-3	5	0
0.5	0.05	IL-36α	5	11
0.5	0.05	IL-4	5	1
0.5	0.05	IL-7	5	0
0.5	0.05	TNF-α	5	2
0.5	0.05	GM-CSF	6	0
0.5	0.05	IFN-α1	6	30
0.5	0.05	IFN-β	6	33
0.5	0.05	IFN-γ	6	11
0.5	0.05	IFN-κ	6	6
0.5	0.05	IL-15	6	5
0.5	0.05	IL-18	6	9
0.5	0.05	IL-1α	6	0
0.5	0.05	IL-1β	6	0
0.5	0.05	IL-2	6	0
0.5	0.05	IL-3	6	0
0.5	0.05	IL-36α	6	3
0.5	0.05	IL-4	6	0
0.5	0.05	IL-7	6	0
0.5	0.05	TNF-α	6	1
0.5	0.05	GM-CSF	7	0
0.5	0.05	IFN-α1	7	69
0.5	0.05	IFN-β	7	63
0.5	0.05	IFN-γ	7	0
0.5	0.05	IFN-κ	7	1
0.5	0.05	IL-15	7	0
0.5	0.05	IL-18	7	0
0.5	0.05	IL-1α	7	0
0.5	0.05	IL-1β	7	0
0.5	0.05	IL-2	7	0
0.5	0.05	IL-3	7	0
0.5	0.05	IL-36α	7	0
0.5	0.05	IL-4	7	0
0.5	0.05	IL-7	7	0
0.5	0.05	TNF-α	7	0
1	0.05	GM-CSF	1	26
1	0.05	IFN-α1	1	78
1	0.05	IFN-β	1	71
1	0.05	IFN-γ	1	23
1	0.05	IFN-κ	1	27
1	0.05	IL-15	1	90
1	0.05	IL-18	1	184
1	0.05	IL-1α	1	65
1	0.05	IL-1β	1	50
1	0.05	IL-2	1	66
1	0.05	IL-3	1	14
1	0.05	IL-36α	1	72
1	0.05	IL-4	1	67
1	0.05	IL-7	1	13
1	0.05	TNF-α	1	21
1	0.05	GM-CSF	2	0
1	0.05	IFN-α1	2	24
1	0.05	IFN-β	2	21
1	0.05	IFN-γ	2	6
1	0.05	IFN-κ	2	8
1	0.05	IL-15	2	25
1	0.05	IL-18	2	7
1	0.05	IL-1α	2	7
1	0.05	IL-1β	2	5
1	0.05	IL-2	2	23
1	0.05	IL-3	2	0
1	0.05	IL-36α	2	8
1	0.05	IL-4	2	8
1	0.05	IL-7	2	7
1	0.05	TNF-α	2	5
1	0.05	GM-CSF	3	0
1	0.05	IFN-α1	3	19
1	0.05	IFN-β	3	15
1	0.05	IFN-γ	3	5
1	0.05	IFN-κ	3	8
1	0.05	IL-15	3	5
1	0.05	IL-18	3	2
1	0.05	IL-1α	3	2
1	0.05	IL-1β	3	1
1	0.05	IL-2	3	6
1	0.05	IL-3	3	0
1	0.05	IL-36α	3	8
1	0.05	IL-4	3	0
1	0.05	IL-7	3	2
1	0.05	TNF-α	3	1
1	0.05	GM-CSF	4	0
1	0.05	IFN-α1	4	25
1	0.05	IFN-β	4	27
1	0.05	IFN-γ	4	2
1	0.05	IFN-κ	4	1
1	0.05	IL-15	4	6
1	0.05	IL-18	4	3
1	0.05	IL-1α	4	1
1	0.05	IL-1β	4	1
1	0.05	IL-2	4	0
1	0.05	IL-3	4	0
1	0.05	IL-36α	4	5
1	0.05	IL-4	4	0
1	0.05	IL-7	4	0
1	0.05	TNF-α	4	0
1	0.05	GM-CSF	5	0
1	0.05	IFN-α1	5	21
1	0.05	IFN-β	5	17
1	0.05	IFN-γ	5	4
1	0.05	IFN-κ	5	2
1	0.05	IL-15	5	3
1	0.05	IL-18	5	3
1	0.05	IL-1α	5	0
1	0.05	IL-1β	5	0
1	0.05	IL-2	5	0
1	0.05	IL-3	5	0
1	0.05	IL-36α	5	1
1	0.05	IL-4	5	0
1	0.05	IL-7	5	0
1	0.05	TNF-α	5	0
1	0.05	GM-CSF	6	0
1	0.05	IFN-α1	6	18
1	0.05	IFN-β	6	17
1	0.05	IFN-γ	6	2
1	0.05	IFN-κ	6	1
1	0.05	IL-15	6	0
1	0.05	IL-18	6	1
1	0.05	IL-1α	6	0
1	0.05	IL-1β	6	0
1	0.05	IL-2	6	0
1	0.05	IL-3	6	0
1	0.05	IL-36α	6	0
1	0.05	IL-4	6	0
1	0.05	IL-7	6	0
1	0.05	TNF-α	6	0
1	0.05	GM-CSF	7	0
1	0.05	IFN-α1	7	22
1	0.05	IFN-β	7	23
1	0.05	IFN-γ	7	0
1	0.05	IFN-κ	7	0
1	0.05	IL-15	7	0
1	0.05	IL-18	7	0
1	0.05	IL-1α	7	0
1	0.05	IL-1β	7	0
1	0.05	IL-2	7	0
1	0.05	IL-3	7	0
1	0.05	IL-36α	7	0
1	0.05	IL-4	7	0
1	0.05	IL-7	7	0
1	0.05	TNF-α	7	0
0.1	0.15	GM-CSF	1	1212
0.1	0.15	IFN-α1	1	968
0.1	0.15	IFN-β	1	748
0.1	0.15	IFN-γ	1	684
0.1	0.15	IFN-κ	1	258
0.1	0.15	IL-15	1	1320
0.1	0.15	IL-18	1	2159
0.1	0.15	IL-1α	1	593
0.1	0.15	IL-1β	1	417
0.1	0.15	IL-2	1	1084
0.1	0.15	IL-3	1	863
0.1	0.15	IL-36α	1	1346
0.1	0.15	IL-4	1	1346
0.1	0.15	IL-7	1	490
0.1	0.15	TNF-α	1	573
0.1	0.15	GM-CSF	2	58
0.1	0.15	IFN-α1	2	221
0.1	0.15	IFN-β	2	210
0.1	0.15	IFN-γ	2	70
0.1	0.15	IFN-κ	2	36
0.1	0.15	IL-15	2	676
0.1	0.15	IL-18	2	582
0.1	0.15	IL-1α	2	98
0.1	0.15	IL-1β	2	53
0.1	0.15	IL-2	2	560
0.1	0.15	IL-3	2	33
0.1	0.15	IL-36α	2	397
0.1	0.15	IL-4	2	499
0.1	0.15	IL-7	2	125
0.1	0.15	TNF-α	2	67
0.1	0.15	GM-CSF	3	9
0.1	0.15	IFN-α1	3	92
0.1	0.15	IFN-β	3	69
0.1	0.15	IFN-γ	3	25
0.1	0.15	IFN-κ	3	15
0.1	0.15	IL-15	3	171
0.1	0.15	IL-18	3	133
0.1	0.15	IL-1α	3	34
0.1	0.15	IL-1β	3	22
0.1	0.15	IL-2	3	133
0.1	0.15	IL-3	3	0
0.1	0.15	IL-36α	3	132
0.1	0.15	IL-4	3	235
0.1	0.15	IL-7	3	35
0.1	0.15	TNF-α	3	15
0.1	0.15	GM-CSF	4	1
0.1	0.15	IFN-α1	4	56
0.1	0.15	IFN-β	4	47
0.1	0.15	IFN-γ	4	22
0.1	0.15	IFN-κ	4	15
0.1	0.15	IL-15	4	23
0.1	0.15	IL-18	4	25
0.1	0.15	IL-1α	4	13
0.1	0.15	IL-1β	4	6
0.1	0.15	IL-2	4	19
0.1	0.15	IL-3	4	0
0.1	0.15	IL-36α	4	52
0.1	0.15	IL-4	4	136
0.1	0.15	IL-7	4	9
0.1	0.15	TNF-α	4	9
0.1	0.15	GM-CSF	5	0
0.1	0.15	IFN-α1	5	34
0.1	0.15	IFN-β	5	35
0.1	0.15	IFN-γ	5	16
0.1	0.15	IFN-κ	5	13
0.1	0.15	IL-15	5	25
0.1	0.15	IL-18	5	22
0.1	0.15	IL-1α	5	2
0.1	0.15	IL-1β	5	1
0.1	0.15	IL-2	5	5
0.1	0.15	IL-3	5	0
0.1	0.15	IL-36α	5	33
0.1	0.15	IL-4	5	9
0.1	0.15	IL-7	5	2
0.1	0.15	TNF-α	5	5
0.1	0.15	GM-CSF	6	0
0.1	0.15	IFN-α1	6	39
0.1	0.15	IFN-β	6	43
0.1	0.15	IFN-γ	6	19
0.1	0.15	IFN-κ	6	11
0.1	0.15	IL-15	6	12
0.1	0.15	IL-18	6	19
0.1	0.15	IL-1α	6	3
0.1	0.15	IL-1β	6	0
0.1	0.15	IL-2	6	2
0.1	0.15	IL-3	6	0
0.1	0.15	IL-36α	6	6
0.1	0.15	IL-4	6	1
0.1	0.15	IL-7	6	0
0.1	0.15	TNF-α	6	2
0.1	0.15	GM-CSF	7	0
0.1	0.15	IFN-α1	7	107
0.1	0.15	IFN-β	7	93
0.1	0.15	IFN-γ	7	4
0.1	0.15	IFN-κ	7	2
0.1	0.15	IL-15	7	1
0.1	0.15	IL-18	7	2
0.1	0.15	IL-1α	7	0
0.1	0.15	IL-1β	7	0
0.1	0.15	IL-2	7	0
0.1	0.15	IL-3	7	0
0.1	0.15	IL-36α	7	0
0.1	0.15	IL-4	7	0
0.1	0.15	IL-7	7	0
0.1	0.15	TNF-α	7	0
0.25	0.15	GM-CSF	1	606
0.25	0.15	IFN-α1	1	790
0.25	0.15	IFN-β	1	634
0.25	0.15	IFN-γ	1	464
0.25	0.15	IFN-κ	1	230
0.25	0.15	IL-15	1	804
0.25	0.15	IL-18	1	1296
0.25	0.15	IL-1α	1	505
0.25	0.15	IL-1β	1	375
0.25	0.15	IL-2	1	783
0.25	0.15	IL-3	1	648
0.25	0.15	IL-36α	1	792
0.25	0.15	IL-4	1	875
0.25	0.15	IL-7	1	402
0.25	0.15	TNF-α	1	458
0.25	0.15	GM-CSF	2	18
0.25	0.15	IFN-α1	2	211
0.25	0.15	IFN-β	2	179
0.25	0.15	IFN-γ	2	57
0.25	0.15	IFN-κ	2	33
0.25	0.15	IL-15	2	420
0.25	0.15	IL-18	2	321
0.25	0.15	IL-1α	2	92
0.25	0.15	IL-1β	2	51
0.25	0.15	IL-2	2	433
0.25	0.15	IL-3	2	27
0.25	0.15	IL-36α	2	282
0.25	0.15	IL-4	2	264
0.25	0.15	IL-7	2	117
0.25	0.15	TNF-α	2	60
0.25	0.15	GM-CSF	3	5
0.25	0.15	IFN-α1	3	79
0.25	0.15	IFN-β	3	57
0.25	0.15	IFN-γ	3	22
0.25	0.15	IFN-κ	3	16
0.25	0.15	IL-15	3	138
0.25	0.15	IL-18	3	68
0.25	0.15	IL-1α	3	31
0.25	0.15	IL-1β	3	22
0.25	0.15	IL-2	3	122
0.25	0.15	IL-3	3	0
0.25	0.15	IL-36α	3	88
0.25	0.15	IL-4	3	152
0.25	0.15	IL-7	3	32
0.25	0.15	TNF-α	3	14
0.25	0.15	GM-CSF	4	1
0.25	0.15	IFN-α1	4	52
0.25	0.15	IFN-β	4	41
0.25	0.15	IFN-γ	4	22
0.25	0.15	IFN-κ	4	14
0.25	0.15	IL-15	4	23
0.25	0.15	IL-18	4	19
0.25	0.15	IL-1α	4	13
0.25	0.15	IL-1β	4	6
0.25	0.15	IL-2	4	21
0.25	0.15	IL-3	4	0
0.25	0.15	IL-36α	4	46
0.25	0.15	IL-4	4	92
0.25	0.15	IL-7	4	9
0.25	0.15	TNF-α	4	7
0.25	0.15	GM-CSF	5	0
0.25	0.15	IFN-α1	5	37
0.25	0.15	IFN-β	5	33
0.25	0.15	IFN-γ	5	13
0.25	0.15	IFN-κ	5	14
0.25	0.15	IL-15	5	19
0.25	0.15	IL-18	5	18
0.25	0.15	IL-1α	5	1
0.25	0.15	IL-1β	5	1
0.25	0.15	IL-2	5	4
0.25	0.15	IL-3	5	0
0.25	0.15	IL-36α	5	28
0.25	0.15	IL-4	5	6
0.25	0.15	IL-7	5	2
0.25	0.15	TNF-α	5	5
0.25	0.15	GM-CSF	6	0
0.25	0.15	IFN-α1	6	38
0.25	0.15	IFN-β	6	43
0.25	0.15	IFN-γ	6	20
0.25	0.15	IFN-κ	6	10
0.25	0.15	IL-15	6	12
0.25	0.15	IL-18	6	18
0.25	0.15	IL-1α	6	3
0.25	0.15	IL-1β	6	0
0.25	0.15	IL-2	6	1
0.25	0.15	IL-3	6	0
0.25	0.15	IL-36α	6	6
0.25	0.15	IL-4	6	1
0.25	0.15	IL-7	6	0
0.25	0.15	TNF-α	6	2
0.25	0.15	GM-CSF	7	0
0.25	0.15	IFN-α1	7	96
0.25	0.15	IFN-β	7	90
0.25	0.15	IFN-γ	7	3
0.25	0.15	IFN-κ	7	2
0.25	0.15	IL-15	7	1
0.25	0.15	IL-18	7	1
0.25	0.15	IL-1α	7	0
0.25	0.15	IL-1β	7	0
0.25	0.15	IL-2	7	0
0.25	0.15	IL-3	7	0
0.25	0.15	IL-36α	7	0
0.25	0.15	IL-4	7	0
0.25	0.15	IL-7	7	0
0.25	0.15	TNF-α	7	0
0.5	0.15	GM-CSF	1	162
0.5	0.15	IFN-α1	1	383
0.5	0.15	IFN-β	1	318
0.5	0.15	IFN-γ	1	132
0.5	0.15	IFN-κ	1	131
0.5	0.15	IL-15	1	364
0.5	0.15	IL-18	1	641
0.5	0.15	IL-1α	1	293
0.5	0.15	IL-1β	1	226
0.5	0.15	IL-2	1	329
0.5	0.15	IL-3	1	167
0.5	0.15	IL-36α	1	307
0.5	0.15	IL-4	1	333
0.5	0.15	IL-7	1	136
0.5	0.15	TNF-α	1	172
0.5	0.15	GM-CSF	2	3
0.5	0.15	IFN-α1	2	90
0.5	0.15	IFN-β	2	84
0.5	0.15	IFN-γ	2	23
0.5	0.15	IFN-κ	2	14
0.5	0.15	IL-15	2	159
0.5	0.15	IL-18	2	55
0.5	0.15	IL-1α	2	48
0.5	0.15	IL-1β	2	30
0.5	0.15	IL-2	2	142
0.5	0.15	IL-3	2	5
0.5	0.15	IL-36α	2	100
0.5	0.15	IL-4	2	61
0.5	0.15	IL-7	2	46
0.5	0.15	TNF-α	2	21
0.5	0.15	GM-CSF	3	0
0.5	0.15	IFN-α1	3	58
0.5	0.15	IFN-β	3	36
0.5	0.15	IFN-γ	3	9
0.5	0.15	IFN-κ	3	17
0.5	0.15	IL-15	3	41
0.5	0.15	IL-18	3	19
0.5	0.15	IL-1α	3	21
0.5	0.15	IL-1β	3	15
0.5	0.15	IL-2	3	70
0.5	0.15	IL-3	3	0
0.5	0.15	IL-36α	3	34
0.5	0.15	IL-4	3	36
0.5	0.15	IL-7	3	19
0.5	0.15	TNF-α	3	6
0.5	0.15	GM-CSF	4	0
0.5	0.15	IFN-α1	4	25
0.5	0.15	IFN-β	4	32
0.5	0.15	IFN-γ	4	13
0.5	0.15	IFN-κ	4	11
0.5	0.15	IL-15	4	17
0.5	0.15	IL-18	4	10
0.5	0.15	IL-1α	4	7
0.5	0.15	IL-1β	4	4
0.5	0.15	IL-2	4	11
0.5	0.15	IL-3	4	0
0.5	0.15	IL-36α	4	15
0.5	0.15	IL-4	4	22
0.5	0.15	IL-7	4	3
0.5	0.15	TNF-α	4	5
0.5	0.15	GM-CSF	5	0
0.5	0.15	IFN-α1	5	33
0.5	0.15	IFN-β	5	22
0.5	0.15	IFN-γ	5	10
0.5	0.15	IFN-κ	5	12
0.5	0.15	IL-15	5	13
0.5	0.15	IL-18	5	8
0.5	0.15	IL-1α	5	3
0.5	0.15	IL-1β	5	1
0.5	0.15	IL-2	5	2
0.5	0.15	IL-3	5	0
0.5	0.15	IL-36α	5	10
0.5	0.15	IL-4	5	1
0.5	0.15	IL-7	5	0
0.5	0.15	TNF-α	5	2
0.5	0.15	GM-CSF	6	0
0.5	0.15	IFN-α1	6	32
0.5	0.15	IFN-β	6	35
0.5	0.15	IFN-γ	6	12
0.5	0.15	IFN-κ	6	8
0.5	0.15	IL-15	6	8
0.5	0.15	IL-18	6	9
0.5	0.15	IL-1α	6	1
0.5	0.15	IL-1β	6	0
0.5	0.15	IL-2	6	0
0.5	0.15	IL-3	6	0
0.5	0.15	IL-36α	6	4
0.5	0.15	IL-4	6	0
0.5	0.15	IL-7	6	0
0.5	0.15	TNF-α	6	1
0.5	0.15	GM-CSF	7	0
0.5	0.15	IFN-α1	7	70
0.5	0.15	IFN-β	7	66
0.5	0.15	IFN-γ	7	0
0.5	0.15	IFN-κ	7	1
0.5	0.15	IL-15	7	0
0.5	0.15	IL-18	7	0
0.5	0.15	IL-1α	7	0
0.5	0.15	IL-1β	7	0
0.5	0.15	IL-2	7	0
0.5	0.15	IL-3	7	0
0.5	0.15	IL-36α	7	0
0.5	0.15	IL-4	7	0
0.5	0.15	IL-7	7	0
0.5	0.15	TNF-α	7	0
1	0.15	GM-CSF	1	26
1	0.15	IFN-α1	1	78
1	0.15	IFN-β	1	72
1	0.15	IFN-γ	1	24
1	0.15	IFN-κ	1	28
1	0.15	IL-15	1	91
1	0.15	IL-18	1	184
1	0.15	IL-1α	1	67
1	0.15	IL-1β	1	50
1	0.15	IL-2	1	66
1	0.15	IL-3	1	14
1	0.15	IL-36α	1	73
1	0.15	IL-4	1	67
1	0.15	IL-7	1	13
1	0.15	TNF-α	1	22
1	0.15	GM-CSF	2	0
1	0.15	IFN-α1	2	24
1	0.15	IFN-β	2	21
1	0.15	IFN-γ	2	6
1	0.15	IFN-κ	2	8
1	0.15	IL-15	2	25
1	0.15	IL-18	2	7
1	0.15	IL-1α	2	6
1	0.15	IL-1β	2	4
1	0.15	IL-2	2	23
1	0.15	IL-3	2	0
1	0.15	IL-36α	2	8
1	0.15	IL-4	2	8
1	0.15	IL-7	2	7
1	0.15	TNF-α	2	5
1	0.15	GM-CSF	3	0
1	0.15	IFN-α1	3	19
1	0.15	IFN-β	3	15
1	0.15	IFN-γ	3	5
1	0.15	IFN-κ	3	8
1	0.15	IL-15	3	5
1	0.15	IL-18	3	2
1	0.15	IL-1α	3	3
1	0.15	IL-1β	3	2
1	0.15	IL-2	3	6
1	0.15	IL-3	3	0
1	0.15	IL-36α	3	8
1	0.15	IL-4	3	0
1	0.15	IL-7	3	2
1	0.15	TNF-α	3	1
1	0.15	GM-CSF	4	0
1	0.15	IFN-α1	4	25
1	0.15	IFN-β	4	27
1	0.15	IFN-γ	4	2
1	0.15	IFN-κ	4	1
1	0.15	IL-15	4	6
1	0.15	IL-18	4	3
1	0.15	IL-1α	4	1
1	0.15	IL-1β	4	1
1	0.15	IL-2	4	0
1	0.15	IL-3	4	0
1	0.15	IL-36α	4	5
1	0.15	IL-4	4	0
1	0.15	IL-7	4	0
1	0.15	TNF-α	4	0
1	0.15	GM-CSF	5	0
1	0.15	IFN-α1	5	21
1	0.15	IFN-β	5	17
1	0.15	IFN-γ	5	4
1	0.15	IFN-κ	5	2
1	0.15	IL-15	5	3
1	0.15	IL-18	5	3
1	0.15	IL-1α	5	0
1	0.15	IL-1β	5	0
1	0.15	IL-2	5	0
1	0.15	IL-3	5	0
1	0.15	IL-36α	5	1
1	0.15	IL-4	5	0
1	0.15	IL-7	5	0
1	0.15	TNF-α	5	0
1	0.15	GM-CSF	6	0
1	0.15	IFN-α1	6	18
1	0.15	IFN-β	6	17
1	0.15	IFN-γ	6	2
1	0.15	IFN-κ	6	1
1	0.15	IL-15	6	0
1	0.15	IL-18	6	1
1	0.15	IL-1α	6	0
1	0.15	IL-1β	6	0
1	0.15	IL-2	6	0
1	0.15	IL-3	6	0
1	0.15	IL-36α	6	0
1	0.15	IL-4	6	0
1	0.15	IL-7	6	0
1	0.15	TNF-α	6	0
1	0.15	GM-CSF	7	0
1	0.15	IFN-α1	7	22
1	0.15	IFN-β	7	23
1	0.15	IFN-γ	7	0
1	0.15	IFN-κ	7	0
1	0.15	IL-15	7	0
1	0.15	IL-18	7	0
1	0.15	IL-1α	7	0
1	0.15	IL-1β	7	0
1	0.15	IL-2	7	0
1	0.15	IL-3	7	0
1	0.15	IL-36α	7	0
1	0.15	IL-4	7	0
1	0.15	IL-7	7	0
1	0.15	TNF-α	7	0
0.1	0.25	GM-CSF	1	1548
0.1	0.25	IFN-α1	1	1110
0.1	0.25	IFN-β	1	914
0.1	0.25	IFN-γ	1	982
0.1	0.25	IFN-κ	1	315
0.1	0.25	IL-15	1	1407
0.1	0.25	IL-18	1	2270
0.1	0.25	IL-1α	1	746
0.1	0.25	IL-1β	1	519
0.1	0.25	IL-2	1	1262
0.1	0.25	IL-3	1	1065
0.1	0.25	IL-36α	1	1587
0.1	0.25	IL-4	1	1588
0.1	0.25	IL-7	1	637
0.1	0.25	TNF-α	1	787
0.1	0.25	GM-CSF	2	137
0.1	0.25	IFN-α1	2	271
0.1	0.25	IFN-β	2	230
0.1	0.25	IFN-γ	2	98
0.1	0.25	IFN-κ	2	38
0.1	0.25	IL-15	2	767
0.1	0.25	IL-18	2	689
0.1	0.25	IL-1α	2	113
0.1	0.25	IL-1β	2	65
0.1	0.25	IL-2	2	641
0.1	0.25	IL-3	2	52
0.1	0.25	IL-36α	2	496
0.1	0.25	IL-4	2	566
0.1	0.25	IL-7	2	153
0.1	0.25	TNF-α	2	95
0.1	0.25	GM-CSF	3	12
0.1	0.25	IFN-α1	3	105
0.1	0.25	IFN-β	3	92
0.1	0.25	IFN-γ	3	28
0.1	0.25	IFN-κ	3	14
0.1	0.25	IL-15	3	188
0.1	0.25	IL-18	3	195
0.1	0.25	IL-1α	3	34
0.1	0.25	IL-1β	3	29
0.1	0.25	IL-2	3	157
0.1	0.25	IL-3	3	1
0.1	0.25	IL-36α	3	162
0.1	0.25	IL-4	3	295
0.1	0.25	IL-7	3	51
0.1	0.25	TNF-α	3	19
0.1	0.25	GM-CSF	4	2
0.1	0.25	IFN-α1	4	62
0.1	0.25	IFN-β	4	50
0.1	0.25	IFN-γ	4	24
0.1	0.25	IFN-κ	4	18
0.1	0.25	IL-15	4	42
0.1	0.25	IL-18	4	39
0.1	0.25	IL-1α	4	18
0.1	0.25	IL-1β	4	8
0.1	0.25	IL-2	4	25
0.1	0.25	IL-3	4	0
0.1	0.25	IL-36α	4	63
0.1	0.25	IL-4	4	184
0.1	0.25	IL-7	4	10
0.1	0.25	TNF-α	4	13
0.1	0.25	GM-CSF	5	1
0.1	0.25	IFN-α1	5	34
0.1	0.25	IFN-β	5	37
0.1	0.25	IFN-γ	5	18
0.1	0.25	IFN-κ	5	13
0.1	0.25	IL-15	5	25
0.1	0.25	IL-18	5	26
0.1	0.25	IL-1α	5	3
0.1	0.25	IL-1β	5	1
0.1	0.25	IL-2	5	9
0.1	0.25	IL-3	5	0
0.1	0.25	IL-36α	5	42
0.1	0.25	IL-4	5	13
0.1	0.25	IL-7	5	3
0.1	0.25	TNF-α	5	4
0.1	0.25	GM-CSF	6	0
0.1	0.25	IFN-α1	6	41
0.1	0.25	IFN-β	6	48
0.1	0.25	IFN-γ	6	23
0.1	0.25	IFN-κ	6	11
0.1	0.25	IL-15	6	15
0.1	0.25	IL-18	6	21
0.1	0.25	IL-1α	6	3
0.1	0.25	IL-1β	6	0
0.1	0.25	IL-2	6	2
0.1	0.25	IL-3	6	0
0.1	0.25	IL-36α	6	9
0.1	0.25	IL-4	6	1
0.1	0.25	IL-7	6	0
0.1	0.25	TNF-α	6	3
0.1	0.25	GM-CSF	7	0
0.1	0.25	IFN-α1	7	116
0.1	0.25	IFN-β	7	97
0.1	0.25	IFN-γ	7	5
0.1	0.25	IFN-κ	7	3
0.1	0.25	IL-15	7	2
0.1	0.25	IL-18	7	3
0.1	0.25	IL-1α	7	0
0.1	0.25	IL-1β	7	0
0.1	0.25	IL-2	7	0
0.1	0.25	IL-3	7	0
0.1	0.25	IL-36α	7	0
0.1	0.25	IL-4	7	0
0.1	0.25	IL-7	7	0
0.1	0.25	TNF-α	7	0
0.25	0.25	GM-CSF	1	698
0.25	0.25	IFN-α1	1	844
0.25	0.25	IFN-β	1	705
0.25	0.25	IFN-γ	1	570
0.25	0.25	IFN-κ	1	273
0.25	0.25	IL-15	1	844
0.25	0.25	IL-18	1	1321
0.25	0.25	IL-1α	1	599
0.25	0.25	IL-1β	1	454
0.25	0.25	IL-2	1	843
0.25	0.25	IL-3	1	733
0.25	0.25	IL-36α	1	856
0.25	0.25	IL-4	1	943
0.25	0.25	IL-7	1	482
0.25	0.25	TNF-α	1	573
0.25	0.25	GM-CSF	2	36
0.25	0.25	IFN-α1	2	244
0.25	0.25	IFN-β	2	189
0.25	0.25	IFN-γ	2	74
0.25	0.25	IFN-κ	2	35
0.25	0.25	IL-15	2	426
0.25	0.25	IL-18	2	346
0.25	0.25	IL-1α	2	105
0.25	0.25	IL-1β	2	62
0.25	0.25	IL-2	2	458
0.25	0.25	IL-3	2	34
0.25	0.25	IL-36α	2	302
0.25	0.25	IL-4	2	283
0.25	0.25	IL-7	2	133
0.25	0.25	TNF-α	2	78
0.25	0.25	GM-CSF	3	4
0.25	0.25	IFN-α1	3	91
0.25	0.25	IFN-β	3	79
0.25	0.25	IFN-γ	3	25
0.25	0.25	IFN-κ	3	14
0.25	0.25	IL-15	3	147
0.25	0.25	IL-18	3	80
0.25	0.25	IL-1α	3	30
0.25	0.25	IL-1β	3	28
0.25	0.25	IL-2	3	142
0.25	0.25	IL-3	3	1
0.25	0.25	IL-36α	3	110
0.25	0.25	IL-4	3	161
0.25	0.25	IL-7	3	46
0.25	0.25	TNF-α	3	16
0.25	0.25	GM-CSF	4	3
0.25	0.25	IFN-α1	4	54
0.25	0.25	IFN-β	4	38
0.25	0.25	IFN-γ	4	20
0.25	0.25	IFN-κ	4	17
0.25	0.25	IL-15	4	36
0.25	0.25	IL-18	4	22
0.25	0.25	IL-1α	4	17
0.25	0.25	IL-1β	4	8
0.25	0.25	IL-2	4	27
0.25	0.25	IL-3	4	0
0.25	0.25	IL-36α	4	53
0.25	0.25	IL-4	4	105
0.25	0.25	IL-7	4	10
0.25	0.25	TNF-α	4	11
0.25	0.25	GM-CSF	5	0
0.25	0.25	IFN-α1	5	38
0.25	0.25	IFN-β	5	37
0.25	0.25	IFN-γ	5	16
0.25	0.25	IFN-κ	5	15
0.25	0.25	IL-15	5	20
0.25	0.25	IL-18	5	21
0.25	0.25	IL-1α	5	2
0.25	0.25	IL-1β	5	1
0.25	0.25	IL-2	5	7
0.25	0.25	IL-3	5	0
0.25	0.25	IL-36α	5	29
0.25	0.25	IL-4	5	9
0.25	0.25	IL-7	5	3
0.25	0.25	TNF-α	5	4
0.25	0.25	GM-CSF	6	0
0.25	0.25	IFN-α1	6	45
0.25	0.25	IFN-β	6	46
0.25	0.25	IFN-γ	6	24
0.25	0.25	IFN-κ	6	9
0.25	0.25	IL-15	6	14
0.25	0.25	IL-18	6	19
0.25	0.25	IL-1α	6	3
0.25	0.25	IL-1β	6	0
0.25	0.25	IL-2	6	1
0.25	0.25	IL-3	6	0
0.25	0.25	IL-36α	6	9
0.25	0.25	IL-4	6	1
0.25	0.25	IL-7	6	0
0.25	0.25	TNF-α	6	3
0.25	0.25	GM-CSF	7	0
0.25	0.25	IFN-α1	7	98
0.25	0.25	IFN-β	7	92
0.25	0.25	IFN-γ	7	3
0.25	0.25	IFN-κ	7	3
0.25	0.25	IL-15	7	1
0.25	0.25	IL-18	7	1
0.25	0.25	IL-1α	7	0
0.25	0.25	IL-1β	7	0
0.25	0.25	IL-2	7	0
0.25	0.25	IL-3	7	0
0.25	0.25	IL-36α	7	0
0.25	0.25	IL-4	7	0
0.25	0.25	IL-7	7	0
0.25	0.25	TNF-α	7	0
0.5	0.25	GM-CSF	1	163
0.5	0.25	IFN-α1	1	384
0.5	0.25	IFN-β	1	324
0.5	0.25	IFN-γ	1	139
0.5	0.25	IFN-κ	1	137
0.5	0.25	IL-15	1	365
0.5	0.25	IL-18	1	643
0.5	0.25	IL-1α	1	303
0.5	0.25	IL-1β	1	243
0.5	0.25	IL-2	1	337
0.5	0.25	IL-3	1	170
0.5	0.25	IL-36α	1	320
0.5	0.25	IL-4	1	339
0.5	0.25	IL-7	1	149
0.5	0.25	TNF-α	1	180
0.5	0.25	GM-CSF	2	3
0.5	0.25	IFN-α1	2	90
0.5	0.25	IFN-β	2	86
0.5	0.25	IFN-γ	2	23
0.5	0.25	IFN-κ	2	13
0.5	0.25	IL-15	2	160
0.5	0.25	IL-18	2	58
0.5	0.25	IL-1α	2	50
0.5	0.25	IL-1β	2	35
0.5	0.25	IL-2	2	144
0.5	0.25	IL-3	2	7
0.5	0.25	IL-36α	2	98
0.5	0.25	IL-4	2	61
0.5	0.25	IL-7	2	42
0.5	0.25	TNF-α	2	24
0.5	0.25	GM-CSF	3	0
0.5	0.25	IFN-α1	3	61
0.5	0.25	IFN-β	3	36
0.5	0.25	IFN-γ	3	11
0.5	0.25	IFN-κ	3	15
0.5	0.25	IL-15	3	44
0.5	0.25	IL-18	3	19
0.5	0.25	IL-1α	3	22
0.5	0.25	IL-1β	3	15
0.5	0.25	IL-2	3	73
0.5	0.25	IL-3	3	0
0.5	0.25	IL-36α	3	36
0.5	0.25	IL-4	3	36
0.5	0.25	IL-7	3	24
0.5	0.25	TNF-α	3	5
0.5	0.25	GM-CSF	4	0
0.5	0.25	IFN-α1	4	22
0.5	0.25	IFN-β	4	32
0.5	0.25	IFN-γ	4	12
0.5	0.25	IFN-κ	4	14
0.5	0.25	IL-15	4	16
0.5	0.25	IL-18	4	11
0.5	0.25	IL-1α	4	7
0.5	0.25	IL-1β	4	5
0.5	0.25	IL-2	4	11
0.5	0.25	IL-3	4	0
0.5	0.25	IL-36α	4	16
0.5	0.25	IL-4	4	23
0.5	0.25	IL-7	4	4
0.5	0.25	TNF-α	4	6
0.5	0.25	GM-CSF	5	0
0.5	0.25	IFN-α1	5	35
0.5	0.25	IFN-β	5	24
0.5	0.25	IFN-γ	5	11
0.5	0.25	IFN-κ	5	12
0.5	0.25	IL-15	5	14
0.5	0.25	IL-18	5	8
0.5	0.25	IL-1α	5	3
0.5	0.25	IL-1β	5	1
0.5	0.25	IL-2	5	3
0.5	0.25	IL-3	5	0
0.5	0.25	IL-36α	5	11
0.5	0.25	IL-4	5	1
0.5	0.25	IL-7	5	0
0.5	0.25	TNF-α	5	2
0.5	0.25	GM-CSF	6	0
0.5	0.25	IFN-α1	6	34
0.5	0.25	IFN-β	6	35
0.5	0.25	IFN-γ	6	13
0.5	0.25	IFN-κ	6	8
0.5	0.25	IL-15	6	8
0.5	0.25	IL-18	6	9
0.5	0.25	IL-1α	6	1
0.5	0.25	IL-1β	6	0
0.5	0.25	IL-2	6	0
0.5	0.25	IL-3	6	0
0.5	0.25	IL-36α	6	4
0.5	0.25	IL-4	6	0
0.5	0.25	IL-7	6	0
0.5	0.25	TNF-α	6	1
0.5	0.25	GM-CSF	7	0
0.5	0.25	IFN-α1	7	70
0.5	0.25	IFN-β	7	66
0.5	0.25	IFN-γ	7	0
0.5	0.25	IFN-κ	7	1
0.5	0.25	IL-15	7	0
0.5	0.25	IL-18	7	0
0.5	0.25	IL-1α	7	0
0.5	0.25	IL-1β	7	0
0.5	0.25	IL-2	7	0
0.5	0.25	IL-3	7	0
0.5	0.25	IL-36α	7	0
0.5	0.25	IL-4	7	0
0.5	0.25	IL-7	7	0
0.5	0.25	TNF-α	7	0
1	0.25	GM-CSF	1	26
1	0.25	IFN-α1	1	77
1	0.25	IFN-β	1	72
1	0.25	IFN-γ	1	24
1	0.25	IFN-κ	1	28
1	0.25	IL-15	1	92
1	0.25	IL-18	1	184
1	0.25	IL-1α	1	67
1	0.25	IL-1β	1	51
1	0.25	IL-2	1	66
1	0.25	IL-3	1	14
1	0.25	IL-36α	1	73
1	0.25	IL-4	1	67
1	0.25	IL-7	1	13
1	0.25	TNF-α	1	22
1	0.25	GM-CSF	2	0
1	0.25	IFN-α1	2	25
1	0.25	IFN-β	2	21
1	0.25	IFN-γ	2	6
1	0.25	IFN-κ	2	8
1	0.25	IL-15	2	25
1	0.25	IL-18	2	7
1	0.25	IL-1α	2	6
1	0.25	IL-1β	2	4
1	0.25	IL-2	2	23
1	0.25	IL-3	2	0
1	0.25	IL-36α	2	8
1	0.25	IL-4	2	8
1	0.25	IL-7	2	7
1	0.25	TNF-α	2	5
1	0.25	GM-CSF	3	0
1	0.25	IFN-α1	3	19
1	0.25	IFN-β	3	15
1	0.25	IFN-γ	3	5
1	0.25	IFN-κ	3	8
1	0.25	IL-15	3	5
1	0.25	IL-18	3	2
1	0.25	IL-1α	3	3
1	0.25	IL-1β	3	2
1	0.25	IL-2	3	6
1	0.25	IL-3	3	0
1	0.25	IL-36α	3	8
1	0.25	IL-4	3	0
1	0.25	IL-7	3	2
1	0.25	TNF-α	3	1
1	0.25	GM-CSF	4	0
1	0.25	IFN-α1	4	25
1	0.25	IFN-β	4	27
1	0.25	IFN-γ	4	2
1	0.25	IFN-κ	4	1
1	0.25	IL-15	4	6
1	0.25	IL-18	4	3
1	0.25	IL-1α	4	1
1	0.25	IL-1β	4	1
1	0.25	IL-2	4	0
1	0.25	IL-3	4	0
1	0.25	IL-36α	4	5
1	0.25	IL-4	4	0
1	0.25	IL-7	4	0
1	0.25	TNF-α	4	0
1	0.25	GM-CSF	5	0
1	0.25	IFN-α1	5	21
1	0.25	IFN-β	5	17
1	0.25	IFN-γ	5	4
1	0.25	IFN-κ	5	2
1	0.25	IL-15	5	3
1	0.25	IL-18	5	3
1	0.25	IL-1α	5	0
1	0.25	IL-1β	5	0
1	0.25	IL-2	5	0
1	0.25	IL-3	5	0
1	0.25	IL-36α	5	1
1	0.25	IL-4	5	0
1	0.25	IL-7	5	0
1	0.25	TNF-α	5	0
1	0.25	GM-CSF	6	0
1	0.25	IFN-α1	6	18
1	0.25	IFN-β	6	17
1	0.25	IFN-γ	6	2
1	0.25	IFN-κ	6	1
1	0.25	IL-15	6	0
1	0.25	IL-18	6	1
1	0.25	IL-1α	6	0
1	0.25	IL-1β	6	0
1	0.25	IL-2	6	0
1	0.25	IL-3	6	0
1	0.25	IL-36α	6	0
1	0.25	IL-4	6	0
1	0.25	IL-7	6	0
1	0.25	TNF-α	6	0
1	0.25	GM-CSF	7	0
1	0.25	IFN-α1	7	22
1	0.25	IFN-β	7	23
1	0.25	IFN-γ	7	0
1	0.25	IFN-κ	7	0
1	0.25	IL-15	7	0
1	0.25	IL-18	7	0
1	0.25	IL-1α	7	0
1	0.25	IL-1β	7	0
1	0.25	IL-2	7	0
1	0.25	IL-3	7	0
1	0.25	IL-36α	7	0
1	0.25	IL-4	7	0
1	0.25	IL-7	7	0
1	0.25	TNF-α	7	0
