# Supplementary material for: Dictionary of immune responses to cytokines at single-cell resolution
Source: Nature. 2023 Dec 6;625(7994):377–84. doi: 10.1038/s41586-023-06816-9 (PMC10781646; doi:10.1038/s41586-023-06816-9)
Supplement: Supplementary file 21 — Source Data Extended Data Fig. 4 [file 41586_2023_6816_MOESM21_ESM.xlsx]

## Sheet: a,IL1Heatmap
Cytokine	Gene	Celltype_rep	Avg_log2FC	Avg_log2FC_cap	Pct_cytokine	Pct_PBS
IL-1α	Zeb1	Treg_rep1	1.50282	1.5	0.5	0.128
IL-1α	Zeb1	Treg_rep2	0.978966	0.978966	0.313	0.128
IL-1α	Zeb1	Treg_rep3	1.1905	1.1905	0.478	0.128
IL-1α	Zeb1	cDC1_rep1	-0.070453	-0.070453	0.25	0.31
IL-1α	Zeb1	cDC1_rep2	0.0914943	0.0914943	0.269	0.31
IL-1α	Zeb1	cDC1_rep3	-0.353026	-0.353026	0.091	0.31
IL-1α	Zeb1	Neutrophil_rep1	-0.657588	-0.657588	0.024	0.107
IL-1α	Zeb1	Neutrophil_rep2	-0.84955	-0.84955	0	0.107
IL-1α	Zeb1	Neutrophil_rep3	0.0642615	0.0642615	0.143	0.107
IL-1α	Ctla4	Treg_rep1	0.89511	0.89511	0.678	0.449
IL-1α	Ctla4	Treg_rep2	0.750262	0.750262	0.642	0.449
IL-1α	Ctla4	Treg_rep3	0.779988	0.779988	0.704	0.449
IL-1α	Ctla4	cDC1_rep1	0.0789888	0	0.054	0.014
IL-1α	Ctla4	cDC1_rep2	-0.0186847	0	0	0.014
IL-1α	Ctla4	cDC1_rep3	0.105379	0	0.091	0.014
IL-1α	Ctla4	Neutrophil_rep1	0	0	0	0
IL-1α	Ctla4	Neutrophil_rep2	0	0	0	0
IL-1α	Ctla4	Neutrophil_rep3	0	0	0	0
IL-1α	Kctd12	Treg_rep1	0.437937	0	0.076	0.024
IL-1α	Kctd12	Treg_rep2	0.199243	0	0.06	0.024
IL-1α	Kctd12	Treg_rep3	0.118365	0	0.061	0.024
IL-1α	Kctd12	cDC1_rep1	1.31383	1.31383	0.946	0.803
IL-1α	Kctd12	cDC1_rep2	1.26706	1.26706	0.962	0.803
IL-1α	Kctd12	cDC1_rep3	1.21116	1.21116	1	0.803
IL-1α	Kctd12	Neutrophil_rep1	-1.70905	-1.5	0.286	0.679
IL-1α	Kctd12	Neutrophil_rep2	-1.98955	-1.5	0.143	0.679
IL-1α	Kctd12	Neutrophil_rep3	-1.77584	-1.5	0.286	0.679
IL-1α	Cidea	Treg_rep1	0.0292898	0	0.008	0
IL-1α	Cidea	Treg_rep2	0	0	0	0
IL-1α	Cidea	Treg_rep3	0	0	0	0
IL-1α	Cidea	cDC1_rep1	0.758087	0.758087	0.375	0.002
IL-1α	Cidea	cDC1_rep2	0.714643	0.714643	0.308	0.002
IL-1α	Cidea	cDC1_rep3	0.783306	0.783306	0.727	0.002
IL-1α	Cidea	Neutrophil_rep1	0	0	0	0
IL-1α	Cidea	Neutrophil_rep2	0	0	0	0
IL-1α	Cidea	Neutrophil_rep3	0	0	0	0
IL-1α	Cxcl3	Treg_rep1	-0.00745708	0	0	0.002
IL-1α	Cxcl3	Treg_rep2	-0.00745708	0	0	0.002
IL-1α	Cxcl3	Treg_rep3	0.0234247	0	0.009	0.002
IL-1α	Cxcl3	cDC1_rep1	0	0	0	0
IL-1α	Cxcl3	cDC1_rep2	0.071416	0	0.038	0
IL-1α	Cxcl3	cDC1_rep3	0	0	0	0
IL-1α	Cxcl3	Neutrophil_rep1	5.45295	1.5	0.738	0
IL-1α	Cxcl3	Neutrophil_rep2	5.46772	1.5	0.714	0
IL-1α	Cxcl3	Neutrophil_rep3	6.27106	1.5	1	0
IL-1α	Rnasel	Treg_rep1	0.036799	0	0.076	0.064
IL-1α	Rnasel	Treg_rep2	-0.0501542	0	0.06	0.064
IL-1α	Rnasel	Treg_rep3	0.155795	0.155795	0.122	0.064
IL-1α	Rnasel	cDC1_rep1	0.153125	0.153125	0.107	0.012
IL-1α	Rnasel	cDC1_rep2	0.274371	0.274371	0.154	0.012
IL-1α	Rnasel	cDC1_rep3	-0.0201298	0	0	0.012
IL-1α	Rnasel	Neutrophil_rep1	2.85922	1.5	0.81	0.107
IL-1α	Rnasel	Neutrophil_rep2	2.85878	1.5	0.714	0.107
IL-1α	Rnasel	Neutrophil_rep3	3.3121	1.5	0.857	0.107
IL-1β	Zeb1	Treg_rep1	1.31208	1.31208	0.375	0.128
IL-1β	Zeb1	Treg_rep2	1.24269	1.24269	0.333	0.128
IL-1β	Zeb1	Treg_rep3	1.22742	1.22742	0.415	0.128
IL-1β	Zeb1	cDC1_rep1	-0.237533	-0.237533	0.115	0.31
IL-1β	Zeb1	cDC1_rep2	-0.410697	-0.410697	0.026	0.31
IL-1β	Zeb1	cDC1_rep3	0.0415085	0.0415085	0.217	0.31
IL-1β	Zeb1	Neutrophil_rep1	-0.65154	-0.65154	0.033	0.107
IL-1β	Zeb1	Neutrophil_rep2	-0.84955	-0.84955	0	0.107
IL-1β	Zeb1	Neutrophil_rep3	-0.84955	-0.84955	0	0.107
IL-1β	Ctla4	Treg_rep1	0.986596	0.986596	0.729	0.449
IL-1β	Ctla4	Treg_rep2	0.898462	0.898462	0.519	0.449
IL-1β	Ctla4	Treg_rep3	1.01362	1.01362	0.691	0.449
IL-1β	Ctla4	cDC1_rep1	0.0706564	0	0.066	0.014
IL-1β	Ctla4	cDC1_rep2	0.417235	0	0.051	0.014
IL-1β	Ctla4	cDC1_rep3	-0.0186847	0	0	0.014
IL-1β	Ctla4	Neutrophil_rep1	0.385119	0	0.049	0
IL-1β	Ctla4	Neutrophil_rep2	0	0	0	0
IL-1β	Ctla4	Neutrophil_rep3	0	0	0	0
IL-1β	Kctd12	Treg_rep1	0.247481	0	0.031	0.024
IL-1β	Kctd12	Treg_rep2	-0.103007	0	0	0.024
IL-1β	Kctd12	Treg_rep3	0.0671603	0	0.032	0.024
IL-1β	Kctd12	cDC1_rep1	1.03815	1.03815	0.934	0.803
IL-1β	Kctd12	cDC1_rep2	1.02024	1.02024	0.949	0.803
IL-1β	Kctd12	cDC1_rep3	0.679324	0.679324	0.913	0.803
IL-1β	Kctd12	Neutrophil_rep1	-0.99535	-0.99535	0.361	0.679
IL-1β	Kctd12	Neutrophil_rep2	-1.14349	-1.14349	0.294	0.679
IL-1β	Kctd12	Neutrophil_rep3	-1.39312	-1.39312	0.467	0.679
IL-1β	Cidea	Treg_rep1	0	0	0	0
IL-1β	Cidea	Treg_rep2	0	0	0	0
IL-1β	Cidea	Treg_rep3	0	0	0	0
IL-1β	Cidea	cDC1_rep1	0.496479	0.496479	0.213	0.002
IL-1β	Cidea	cDC1_rep2	0.573682	0.573682	0.256	0.002
IL-1β	Cidea	cDC1_rep3	0.481526	0.481526	0.174	0.002
IL-1β	Cidea	Neutrophil_rep1	0	0	0	0
IL-1β	Cidea	Neutrophil_rep2	0	0	0	0
IL-1β	Cidea	Neutrophil_rep3	0	0	0	0
IL-1β	Cxcl3	Treg_rep1	0.0423909	0	0.01	0.002
IL-1β	Cxcl3	Treg_rep2	-0.00745708	0	0	0.002
IL-1β	Cxcl3	Treg_rep3	-0.00745708	0	0	0.002
IL-1β	Cxcl3	cDC1_rep1	0.241709	0	0.016	0
IL-1β	Cxcl3	cDC1_rep2	0	0	0	0
IL-1β	Cxcl3	cDC1_rep3	0	0	0	0
IL-1β	Cxcl3	Neutrophil_rep1	4.6275	1.5	0.656	0
IL-1β	Cxcl3	Neutrophil_rep2	2.81437	1.5	0.412	0
IL-1β	Cxcl3	Neutrophil_rep3	5.36111	1.5	0.733	0
IL-1β	Rnasel	Treg_rep1	0.344714	0.344714	0.125	0.064
IL-1β	Rnasel	Treg_rep2	0.196943	0	0.074	0.064
IL-1β	Rnasel	Treg_rep3	0.171584	0	0.096	0.064
IL-1β	Rnasel	cDC1_rep1	0.159118	0.159118	0.115	0.012
IL-1β	Rnasel	cDC1_rep2	0.0195374	0	0.026	0.012
IL-1β	Rnasel	cDC1_rep3	0.0785108	0	0.087	0.012
IL-1β	Rnasel	Neutrophil_rep1	2.42306	1.5	0.623	0.107
IL-1β	Rnasel	Neutrophil_rep2	1.93932	1.5	0.588	0.107
IL-1β	Rnasel	Neutrophil_rep3	3.40182	1.5	0.933	0.107

## Sheet: a,IL1SignatureAcrossCytokines
Celltype	Cytokine	Gene	Avg_log2FC	Avg_log2FC_cap	FDR
Treg	IL-1α	Zeb1	1.28083	1.28083	1e-15
Treg	IL-1α	Ctla4	0.819994	0.819994	1.99201e-09
Treg	IL-1β	Zeb1	1.26464	1.26464	8.25975e-13
Treg	IL-1β	Ctla4	0.978161	0.978161	2.4607e-07
Treg	IL-36α	Zeb1	0.751132	0.751132	8.14665e-07
cDC1	IL-1α	Cidea	0.749104	0.749104	1e-15
cDC1	IL-1α	Kctd12	1.28903	1.28903	1e-15
cDC1	IL-1β	Cidea	0.518672	0.518672	1e-15
cDC1	IL-1β	Kctd12	0.97159	0.97159	1e-15
Neutrophil	IL-1α	Cxcl3	5.56317	1.5	3.29236e-06
Neutrophil	IL-1α	Rnasel	2.91134	1.5	9.11996e-06
Neutrophil	IL-1β	Cxcl3	4.59264	1.5	8.49039e-05
Neutrophil	IL-1β	Rnasel	2.56645	1.5	0.000289197
Neutrophil	IL-36α	Rnasel	2.08729	1.5	0.0344732

## Sheet: b,IFNHeatmap
Cytokine	Gene	Celltype_rep	Avg_log2FC	Avg_log2FC_cap	Pct_cytokine	Pct_PBS
IFN-α1	Ifi214	T_cell_CD8_rep1	1.26279	1.26279	0.542	0.172
IFN-α1	Ifi214	T_cell_CD8_rep2	1.46736	1.46736	0.69	0.172
IFN-α1	Ifi214	T_cell_CD8_rep3	1.61545	1.5	0.768	0.172
IFN-α1	Ifi214	cDC1_rep1	0.234743	0.234743	0.16	0.05
IFN-α1	Ifi214	cDC1_rep2	0.246921	0.246921	0.167	0.05
IFN-α1	Ifi214	cDC1_rep3	0.259946	0.259946	0.28	0.05
IFN-α1	Ifit1bl1	T_cell_CD8_rep1	1.26443	1.26443	0.441	0.086
IFN-α1	Ifit1bl1	T_cell_CD8_rep2	1.33369	1.33369	0.514	0.086
IFN-α1	Ifit1bl1	T_cell_CD8_rep3	1.46799	1.46799	0.585	0.086
IFN-α1	Ifit1bl1	cDC1_rep1	0.0309775	0	0.04	0.005
IFN-α1	Ifit1bl1	cDC1_rep2	0.0272295	0	0.042	0.005
IFN-α1	Ifit1bl1	cDC1_rep3	0.073443	0	0.08	0.005
IFN-α1	Atp8a2	T_cell_CD8_rep1	0.587973	0.587973	0.169	0.015
IFN-α1	Atp8a2	T_cell_CD8_rep2	0.700681	0.700681	0.224	0.015
IFN-α1	Atp8a2	T_cell_CD8_rep3	0.7922	0.7922	0.285	0.015
IFN-α1	Atp8a2	cDC1_rep1	-0.00204953	0	0	0.002
IFN-α1	Atp8a2	cDC1_rep2	0.0506063	0	0.042	0.002
IFN-α1	Atp8a2	cDC1_rep3	-0.00204953	0	0	0.002
IFN-α1	Cdh15	T_cell_CD8_rep1	-0.000593845	0	0	0
IFN-α1	Cdh15	T_cell_CD8_rep2	-0.000593845	0	0	0
IFN-α1	Cdh15	T_cell_CD8_rep3	-0.000593845	0	0	0
IFN-α1	Cdh15	cDC1_rep1	0.788142	0.788142	0.36	0.005
IFN-α1	Cdh15	cDC1_rep2	0.784084	0.784084	0.375	0.005
IFN-α1	Cdh15	cDC1_rep3	0.758132	0.758132	0.48	0.005
IFN-α1	Arpc5l	T_cell_CD8_rep1	0.00415724	0.00415724	0.325	0.387
IFN-α1	Arpc5l	T_cell_CD8_rep2	0.0287132	0.0287132	0.408	0.387
IFN-α1	Arpc5l	T_cell_CD8_rep3	-0.105596	-0.105596	0.426	0.387
IFN-α1	Arpc5l	cDC1_rep1	0.542112	0.542112	0.8	0.791
IFN-α1	Arpc5l	cDC1_rep2	0.758162	0.758162	0.917	0.791
IFN-α1	Arpc5l	cDC1_rep3	0.681987	0.681987	0.92	0.791
IFN-α1	Coq2	T_cell_CD8_rep1	-0.0112788	0	0.069	0.083
IFN-α1	Coq2	T_cell_CD8_rep2	0.0114134	0	0.089	0.083
IFN-α1	Coq2	T_cell_CD8_rep3	0.0233211	0	0.098	0.083
IFN-α1	Coq2	cDC1_rep1	0.826391	0.826391	0.48	0.351
IFN-α1	Coq2	cDC1_rep2	0.853626	0.853626	0.792	0.351
IFN-α1	Coq2	cDC1_rep3	0.654561	0.654561	0.6	0.351
IFN-β	Ifi214	T_cell_CD8_rep1	1.35941	1.35941	0.555	0.172
IFN-β	Ifi214	T_cell_CD8_rep2	1.38602	1.38602	0.669	0.172
IFN-β	Ifi214	T_cell_CD8_rep3	1.52927	1.5	0.686	0.172
IFN-β	Ifi214	cDC1_rep1	-0.0735997	0	0	0.05
IFN-β	Ifi214	cDC1_rep2	0.0673272	0.0673272	0.114	0.05
IFN-β	Ifi214	cDC1_rep3	0.135627	0.135627	0.158	0.05
IFN-β	Ifit1bl1	T_cell_CD8_rep1	1.24533	1.24533	0.421	0.086
IFN-β	Ifit1bl1	T_cell_CD8_rep2	1.10349	1.10349	0.452	0.086
IFN-β	Ifit1bl1	T_cell_CD8_rep3	1.23727	1.23727	0.512	0.086
IFN-β	Ifit1bl1	cDC1_rep1	-0.00620979	0	0	0.005
IFN-β	Ifit1bl1	cDC1_rep2	0.0291955	0	0.029	0.005
IFN-β	Ifit1bl1	cDC1_rep3	-0.00620979	0	0	0.005
IFN-β	Atp8a2	T_cell_CD8_rep1	0.602194	0.602194	0.16	0.015
IFN-β	Atp8a2	T_cell_CD8_rep2	0.611411	0.611411	0.213	0.015
IFN-β	Atp8a2	T_cell_CD8_rep3	0.57773	0.57773	0.232	0.015
IFN-β	Atp8a2	cDC1_rep1	-0.00204953	0	0	0.002
IFN-β	Atp8a2	cDC1_rep2	0.031146	0	0.029	0.002
IFN-β	Atp8a2	cDC1_rep3	-0.00204953	0	0	0.002
IFN-β	Cdh15	T_cell_CD8_rep1	0.00914345	0	0.002	0
IFN-β	Cdh15	T_cell_CD8_rep2	0.0038136	0	0.002	0
IFN-β	Cdh15	T_cell_CD8_rep3	-0.000593845	0	0	0
IFN-β	Cdh15	cDC1_rep1	0.78112	0.78112	0.429	0.005
IFN-β	Cdh15	cDC1_rep2	0.741317	0.741317	0.4	0.005
IFN-β	Cdh15	cDC1_rep3	0.497728	0.497728	0.474	0.005
IFN-β	Arpc5l	T_cell_CD8_rep1	-0.0580674	-0.0580674	0.34	0.387
IFN-β	Arpc5l	T_cell_CD8_rep2	-0.0460942	-0.0460942	0.381	0.387
IFN-β	Arpc5l	T_cell_CD8_rep3	-0.106365	-0.106365	0.388	0.387
IFN-β	Arpc5l	cDC1_rep1	0.872092	0.872092	0.857	0.791
IFN-β	Arpc5l	cDC1_rep2	1.03211	1.03211	0.971	0.791
IFN-β	Arpc5l	cDC1_rep3	0.658633	0.658633	1	0.791
IFN-β	Coq2	T_cell_CD8_rep1	0.046538	0	0.085	0.083
IFN-β	Coq2	T_cell_CD8_rep2	0.0587573	0.0587573	0.103	0.083
IFN-β	Coq2	T_cell_CD8_rep3	0.0157567	0.0157567	0.103	0.083
IFN-β	Coq2	cDC1_rep1	0.721146	0.721146	0.857	0.351
IFN-β	Coq2	cDC1_rep2	0.986561	0.986561	0.657	0.351
IFN-β	Coq2	cDC1_rep3	0.459597	0.459597	0.632	0.351

## Sheet: b,IFNSignatureAcrossCytokines
Celltype	Cytokine	Gene	Avg_log2FC	Avg_log2FC_cap	FDR
CD8+ T cell	IFN-α1	Ifi214	1.42606	1.42606	1e-15
CD8+ T cell	IFN-α1	Ifit1bl1	1.34285	1.34285	1e-15
CD8+ T cell	IFN-α1	Atp8a2	0.678984	0.678984	1e-15
CD8+ T cell	IFN-β	Ifi214	1.4134	1.4134	1e-15
CD8+ T cell	IFN-β	Ifit1bl1	1.19433	1.19433	1e-15
CD8+ T cell	IFN-β	Atp8a2	0.599366	0.599366	1e-15
CD8+ T cell	IFN-κ	Ifi214	0.549542	0.549542	5.99342e-08
cDC1	IFN-α1	Cdh15	0.776749	0.776749	1e-15
cDC1	IFN-α1	Arpc5l	0.662185	0.662185	1.14568e-07
cDC1	IFN-α1	Coq2	0.779838	0.779838	1.59426e-07
cDC1	IFN-β	Cdh15	0.674617	0.674617	1e-15
cDC1	IFN-β	Arpc5l	0.906966	0.906966	8.42325e-13
cDC1	IFN-β	Coq2	0.810977	0.810977	5.0427e-07

## Sheet: c,IL2-12-15-18Heatmap
Cytokine	Gene	Celltype_rep	Avg_log2FC	Avg_log2FC_cap	Pct_cytokine	Pct_PBS
IL-18	Ifng	NK_cell_rep1	2.86409	1.5	0.658	0.226
IL-18	Ifng	NK_cell_rep2	4.77875	1.5	0.647	0.226
IL-18	Ifng	NK_cell_rep3	3.05486	1.5	0.615	0.226
IL-18	Ifng	B_cell_rep1	-0.00712461	0	0	0.001
IL-18	Ifng	B_cell_rep2	-0.00712461	0	0	0.001
IL-18	Ifng	B_cell_rep3	0.0408197	0	0.012	0.001
IL-18	Ifng	cDC1_rep1	0	0	0	0
IL-18	Ifng	cDC1_rep2	0	0	0	0
IL-18	Ifng	cDC1_rep3	0.0181927	0	0.024	0
IL-18	Ifng	cDC2_rep1	0.0281934	0	0.026	0
IL-18	Ifng	cDC2_rep2	0	0	0	0
IL-18	Ifng	cDC2_rep3	0	0	0	0
IL-18	Ifng	Macrophage_rep1	0	0	0	0
IL-18	Ifng	Macrophage_rep2	0	0	0	0
IL-18	Ifng	Macrophage_rep3	0	0	0	0
IL-18	Ifng	Macrophage_rep3	0	0	0	0
IL-18	Stat1	NK_cell_rep1	-0.839667	-0.839667	0.184	0.295
IL-18	Stat1	NK_cell_rep2	0.270366	0.270366	0.294	0.295
IL-18	Stat1	NK_cell_rep3	-0.278757	-0.278757	0.288	0.295
IL-18	Stat1	B_cell_rep1	1.72497	1.5	0.821	0.215
IL-18	Stat1	B_cell_rep2	1.83893	1.5	0.769	0.215
IL-18	Stat1	B_cell_rep3	1.94033	1.5	0.866	0.215
IL-18	Stat1	cDC1_rep1	0.780705	0.780705	1	0.661
IL-18	Stat1	cDC1_rep2	0.9674	0.9674	0.938	0.661
IL-18	Stat1	cDC1_rep3	0.651436	0.651436	0.951	0.661
IL-18	Stat1	cDC2_rep1	1.26904	1.26904	0.974	0.43
IL-18	Stat1	cDC2_rep2	1.69875	1.5	0.862	0.43
IL-18	Stat1	cDC2_rep3	1.39	1.39	0.967	0.43
IL-18	Stat1	Macrophage_rep1	0.926391	0.926391	0.431	0.242
IL-18	Stat1	Macrophage_rep2	0.875792	0.875792	0.419	0.242
IL-18	Stat1	Macrophage_rep3	1.15998	1.15998	0.623	0.242
IL-2	Ifng	NK_cell_rep1	1.62037	1.5	0.486	0.226
IL-2	Ifng	NK_cell_rep2	1.29408	1.29408	0.343	0.226
IL-2	Ifng	NK_cell_rep3	2.01908	1.5	1	0.226
IL-2	Ifng	B_cell_rep1	-0.00712461	0	0	0.001
IL-2	Ifng	B_cell_rep2	-0.00712461	0	0	0.001
IL-2	Ifng	B_cell_rep3	-0.00712461	0	0	0.001
IL-2	Ifng	cDC1_rep1	0	0	0	0
IL-2	Ifng	cDC1_rep2	0	0	0	0
IL-2	Ifng	cDC1_rep3	0	0	0	0
IL-2	Ifng	cDC2_rep1	0	0	0	0
IL-2	Ifng	cDC2_rep2	0.00798357	0	0.005	0
IL-2	Ifng	cDC2_rep3	0	0	0	0
IL-2	Ifng	Macrophage_rep1	0	0	0	0
IL-2	Ifng	Macrophage_rep2	0	0	0	0
IL-2	Ifng	Macrophage_rep3	0	0	0	0
IL-2	Stat1	NK_cell_rep1	-0.73	-0.73	0.162	0.295
IL-2	Stat1	NK_cell_rep2	-0.3281	-0.3281	0.2	0.295
IL-2	Stat1	NK_cell_rep3	-1.25856	-1.25856	0	0.295
IL-2	Stat1	B_cell_rep1	1.53046	1.5	0.676	0.215
IL-2	Stat1	B_cell_rep2	1.49789	1.49789	0.5	0.215
IL-2	Stat1	B_cell_rep3	1.1059	1.1059	0.5	0.215
IL-2	Stat1	cDC1_rep1	0.790244	0.790244	0.929	0.661
IL-2	Stat1	cDC1_rep2	0.723326	0.723326	0.819	0.661
IL-2	Stat1	cDC1_rep3	0.668223	0.668223	1	0.661
IL-2	Stat1	cDC2_rep1	1.35397	1.35397	0.877	0.43
IL-2	Stat1	cDC2_rep2	0.813851	0.813851	0.602	0.43
IL-2	Stat1	cDC2_rep3	0.280689	0.280689	0.667	0.43
IL-2	Stat1	Macrophage_rep1	1.41441	1.41441	0.5	0.242
IL-2	Stat1	Macrophage_rep2	1.16843	1.16843	0.457	0.242
IL-2	Stat1	Macrophage_rep3	0.68973	0.68973	0.39	0.242
IL-15	Ifng	NK_cell_rep1	2.62784	1.5	0.861	0.226
IL-15	Ifng	NK_cell_rep2	2.64001	1.5	0.771	0.226
IL-15	Ifng	NK_cell_rep3	2.49211	1.5	0.698	0.226
IL-15	Ifng	B_cell_rep1	-0.00712461	0	0	0.001
IL-15	Ifng	B_cell_rep2	-0.00712461	0	0	0.001
IL-15	Ifng	B_cell_rep3	-0.00712461	0	0	0.001
IL-15	Ifng	cDC1_rep1	0	0	0	0
IL-15	Ifng	cDC1_rep2	0	0	0	0
IL-15	Ifng	cDC1_rep3	0.0325077	0	0.027	0
IL-15	Ifng	cDC2_rep1	0	0	0	0
IL-15	Ifng	cDC2_rep2	0.176406	0	0.012	0
IL-15	Ifng	cDC2_rep3	0	0	0	0
IL-15	Ifng	Macrophage_rep1	0	0	0	0
IL-15	Ifng	Macrophage_rep2	0.328327	0	0.042	0
IL-15	Ifng	Macrophage_rep3	0	0	0	0
IL-15	Stat1	NK_cell_rep1	0.115207	0.115207	0.611	0.295
IL-15	Stat1	NK_cell_rep2	-0.543211	-0.543211	0.229	0.295
IL-15	Stat1	NK_cell_rep3	0.108313	0.108313	0.419	0.295
IL-15	Stat1	B_cell_rep1	1.90536	1.5	0.875	0.215
IL-15	Stat1	B_cell_rep2	1.79964	1.5	0.742	0.215
IL-15	Stat1	B_cell_rep3	1.58079	1.5	0.6	0.215
IL-15	Stat1	cDC1_rep1	1.12214	1.12214	1	0.661
IL-15	Stat1	cDC1_rep2	0.935605	0.935605	0.953	0.661
IL-15	Stat1	cDC1_rep3	0.914523	0.914523	1	0.661
IL-15	Stat1	cDC2_rep1	1.4915	1.4915	0.984	0.43
IL-15	Stat1	cDC2_rep2	1.384	1.384	0.918	0.43
IL-15	Stat1	cDC2_rep3	1.3718	1.3718	0.906	0.43
IL-15	Stat1	Macrophage_rep1	1.16103	1.16103	0.524	0.242
IL-15	Stat1	Macrophage_rep2	0.763613	0.763613	0.625	0.242
IL-15	Stat1	Macrophage_rep3	1.21006	1.21006	0.638	0.242
IL-12	Ifng	NK_cell_rep1	2.34837	1.5	0.772	0.226
IL-12	Ifng	NK_cell_rep2	3.16813	1.5	0.842	0.226
IL-12	Ifng	NK_cell_rep3	2.27574	1.5	0.812	0.226
IL-12	Ifng	B_cell_rep1	-0.00712461	0	0	0.001
IL-12	Ifng	B_cell_rep2	-0.00712461	0	0	0.001
IL-12	Ifng	B_cell_rep3	-0.00712461	0	0	0.001
IL-12	Ifng	cDC1_rep1	0.0277212	0	0.027	0
IL-12	Ifng	cDC1_rep2	0	0	0	0
IL-12	Ifng	cDC1_rep3	0	0	0	0
IL-12	Ifng	cDC2_rep1	0	0	0	0
IL-12	Ifng	cDC2_rep2	0	0	0	0
IL-12	Ifng	cDC2_rep3	0	0	0	0
IL-12	Ifng	Macrophage_rep1	0.0630814	0	0.017	0
IL-12	Ifng	Macrophage_rep2	0.129626	0	0.036	0
IL-12	Ifng	Macrophage_rep3	0	0	0	0
IL-12	Stat1	NK_cell_rep1	0.144237	0.144237	0.368	0.295
IL-12	Stat1	NK_cell_rep2	-0.518692	-0.518692	0.368	0.295
IL-12	Stat1	NK_cell_rep3	-0.0861409	-0.0861409	0.375	0.295
IL-12	Stat1	B_cell_rep1	1.42386	1.42386	0.608	0.215
IL-12	Stat1	B_cell_rep2	1.7258	1.5	0.833	0.215
IL-12	Stat1	B_cell_rep3	1.96599	1.5	0.923	0.215
IL-12	Stat1	cDC1_rep1	1.05725	1.05725	0.973	0.661
IL-12	Stat1	cDC1_rep2	0.839463	0.839463	1	0.661
IL-12	Stat1	cDC1_rep3	1.1232	1.1232	1	0.661
IL-12	Stat1	cDC2_rep1	1.45672	1.45672	0.904	0.43
IL-12	Stat1	cDC2_rep2	1.5376	1.5	0.846	0.43
IL-12	Stat1	cDC2_rep3	0.520508	0.520508	0.923	0.43
IL-12	Stat1	Macrophage_rep1	1.24024	1.24024	0.533	0.242
IL-12	Stat1	Macrophage_rep2	0.792991	0.792991	0.429	0.242
IL-12	Stat1	Macrophage_rep3	1.12401	1.12401	0.5	0.242
IFN-γ	Ifng	NK_cell_rep1	-0.396448	-0.396448	0.188	0.226
IFN-γ	Ifng	NK_cell_rep2	-0.00663798	-0.00663798	0.413	0.226
IFN-γ	Ifng	NK_cell_rep3	0.17474	0.17474	0.233	0.226
IFN-γ	Ifng	B_cell_rep1	-0.00712461	0	0	0.001
IFN-γ	Ifng	B_cell_rep2	-0.00712461	0	0	0.001
IFN-γ	Ifng	B_cell_rep3	-0.00712461	0	0	0.001
IFN-γ	Ifng	cDC1_rep1	0	0	0	0
IFN-γ	Ifng	cDC1_rep2	0.0303864	0	0.034	0
IFN-γ	Ifng	cDC1_rep3	0	0	0	0
IFN-γ	Ifng	cDC2_rep1	0	0	0	0
IFN-γ	Ifng	cDC2_rep2	0	0	0	0
IFN-γ	Ifng	cDC2_rep3	0	0	0	0
IFN-γ	Ifng	Macrophage_rep1	0	0	0	0
IFN-γ	Ifng	Macrophage_rep2	0	0	0	0
IFN-γ	Ifng	Macrophage_rep3	0	0	0	0
IFN-γ	Stat1	NK_cell_rep1	-0.221814	-0.221814	0.229	0.295
IFN-γ	Stat1	NK_cell_rep2	0.293738	0.293738	0.46	0.295
IFN-γ	Stat1	NK_cell_rep3	0.0208907	0.0208907	0.395	0.295
IFN-γ	Stat1	B_cell_rep1	1.84598	1.5	0.758	0.215
IFN-γ	Stat1	B_cell_rep2	2.03123	1.5	0.905	0.215
IFN-γ	Stat1	B_cell_rep3	2.00364	1.5	0.909	0.215
IFN-γ	Stat1	cDC1_rep1	1.4823	1.4823	0.964	0.661
IFN-γ	Stat1	cDC1_rep2	1.34896	1.34896	1	0.661
IFN-γ	Stat1	cDC1_rep3	1.2355	1.2355	0.952	0.661
IFN-γ	Stat1	cDC2_rep1	1.84498	1.5	0.975	0.43
IFN-γ	Stat1	cDC2_rep2	1.62911	1.5	1	0.43
IFN-γ	Stat1	cDC2_rep3	2.06377	1.5	1	0.43
IFN-γ	Stat1	Macrophage_rep1	0.855092	0.855092	0.438	0.242
IFN-γ	Stat1	Macrophage_rep2	0.821351	0.821351	0.421	0.242
IFN-γ	Stat1	Macrophage_rep3	1.11065	1.11065	0.476	0.242

## Sheet: d,IfngExpression
Sample	Ifng expression
IL-1α	0
IL-1α	0
IL-1α	0
IL-1α	0
IL-1α	0
IL-1α	0
IL-1α	2.35063
IL-1α	0
IL-1α	0
IL-1α	0
IL-1α	0
IL-1α	0
IL-1α	0
IL-1α	0
IL-1α	0
IL-1α	0
IL-1α	0
IL-1α	0
IL-1α	0
IL-1α	0
IL-1α	0
IL-1α	0
IL-1α	0
IL-1α	1.89891
IL-1α	0
IL-1α	0
IL-1α	0
IL-1α	0
IL-1α	0
IL-1α	1.61878
IL-1α	0
IL-1α	0
IL-1α	0
IL-1α	0
IL-1α	0
IL-1α	1.62892
IL-1α	0
IL-1α	0
IL-1α	0
IL-1α	0
IL-1α	0
IL-1α	0
IL-1α	1.34887
IL-1α	0
IL-1α	2.50955
IL-1α	0
IL-1α	0
IL-1α	1.50357
IL-1α	0
IL-1α	0
IL-1α	0
IL-1α	0
IL-1α	0
IL-1α	0
IL-1α	0
IL-1α	0
IL-1α	0
IL-1α	0
IL-1α	0
IL-1α	0
IL-1α	0
IL-1α	0
IL-1α	0
IL-1α	2.0001
IL-1α	0
IL-1α	0
IL-1α	0
IL-1α	0
IL-1α	0
IL-1α	0
IL-1α	0
IL-1α	0
IL-1α	0
IL-1α	0
IL-1α	0
IL-1α	0
IL-1α	0
IL-1α	0
IL-1α	0
IL-1α	0
IL-1α	0
IL-1α	0
IL-1α	0
IL-1α	0
IL-1α	0
IL-1α	0
IL-1α	0
IL-1α	1.90961
IL-1α	0
IL-1α	0
IL-1α	0
IL-1α	0
IL-1α	0
IL-1α	0
IL-1α	0
IL-1α	0
IL-1α	0
IL-1α	0
IL-1α	0
IL-1α	0
IL-1α	0
IL-1α	0
IL-1α	0
IL-1α	0
IL-1α	0
IL-1α	0
IL-1β	0
IL-1β	0
IL-1β	0
IL-1β	0
IL-1β	0
IL-1β	1.90912
IL-1β	0
IL-1β	0
IL-1β	0
IL-1β	0
IL-1β	0
IL-1β	0
IL-1β	0
IL-1β	0
IL-1β	0
IL-1β	0
IL-1β	0
IL-1β	0
IL-1β	0
IL-1β	0
IL-1β	0
IL-1β	0
IL-1β	0
IL-1β	0
IL-1β	0
IL-1β	0
IL-1β	0
IL-1β	0
IL-1β	0
IL-1β	0
IL-1β	0
IL-1β	0
IL-1β	0
IL-1β	0
IL-1β	1.96554
IL-1β	1.77855
IL-1β	1.42637
IL-1β	0
IL-1β	0
IL-1β	2.07918
IL-1β	0
IL-1β	0
IL-1β	0
IL-1β	0
IL-1β	0
IL-1β	2.47298
IL-1β	0
IL-1β	0
IL-1β	0
IL-1β	0
IL-1β	0
IL-1β	0
IL-1β	1.29369
IL-1β	1.05305
IL-1β	0
IL-1β	0
IL-1β	0
IL-1β	0
IL-1β	0
IL-1β	0
IL-1β	0
IL-1β	0
IL-1β	0
IL-1β	0
IL-1β	0
IL-1β	0
IL-1β	2.36842
IL-1β	0
IL-1β	0
IL-1β	0
IL-1β	0
IL-1β	0
IL-1β	0.965569
IL-1β	0
IL-1β	0
IL-1β	0
IL-1β	0
IL-1β	0
IL-1β	0
IL-1β	0
IL-1β	0
IL-1β	0
IL-1β	0
IL-1β	0
IL-1β	0
IL-1β	0
IL-1β	0
IL-1β	0
IL-1β	0
IL-1β	2.02196
IL-1β	0
IL-1β	0
IL-1β	0
IL-1β	0
IL-1β	0
IL-1β	0
IL-1β	0
IL-1β	0
IL-1β	0
IL-1β	0
IL-1β	0
IL-1β	0
IL-1β	0
IL-1β	0
IL-1β	0
IL-1β	0
IL-1β	0
IL-1β	0
IL-1β	0
IL-1β	0
IL-1β	0
IL-1β	0
IL-1β	0
IL-1β	0
IL-1β	0
IL-1β	0
IL-1β	0
IL-1β	1.662
IL-1β	0
IL-1β	0
IL-1β	0
IL-1β	0
IL-1β	0
IL-1β	0
IL-1β	0
IL-1β	0
IL-1β	1.27946
IL-1β	2.71148
IL-1β	0
IL-1β	0
IL-1β	1.77163
IL-1β	0
IL-1β	0
IL-1β	0
IL-1β	0
IL-1β	0
IL-1β	0
IL-1β	0
IL-1β	0
IL-1β	0
IL-1β	0
IL-1β	0
IL-1β	0
IL-1β	0
IL-1β	0
IL-1β	0
IL-1β	0
IL-1β	0
IL-1β	0
IL-1β	0
IL-1β	0
IL-1β	0
IL-1β	0
IL-1β	0
IL-1β	0
IL-1β	0
IL-1β	0
IL-1β	0
IL-1β	0
IL-1β	0
IL-1β	0
IL-1β	0
IL-1β	0
IL-1β	0
IL-1β	0
IL-1β	0
IL-1β	0
IL-1β	0
IL-1β	2.29141
IL-1β	0
IL-1β	2.02595
IL-1β	0
IL-1β	0
IL-1β	0
IL-1β	0
IL-1β	0
IL-1β	0
IL-1β	1.56639
IL-1β	0
IL-1β	0
IL-1β	0
IL-1β	0
IL-1β	0
IL-1β	0
IL-1β	0
IL-1β	0
IL-1β	0
IL-1β	0
IL-1β	0
IL-1β	0
IL-1β	0
IL-1β	1.42277
IL-1β	0
IL-1β	0
IL-1β	0
IL-1β	0
IL-1β	1.22627
IL-1β	0
IL-1β	0
IL-1β	1.6045
IL-1β	0
IL-1β	0
IL-1β	0
IL-1β	0
IL-1β	0
IL-1β	1.61619
IL-1β	0
IL-1β	0
IL-1β	0
IL-1β	0
IL-1β	0
IL-1β	0
IL-1β	1.25312
IL-1β	0
IL-1β	0
IL-1β	0
IL-1β	0
IL-1Ra	0
IL-1Ra	0
IL-1Ra	0
IL-1Ra	0
IL-1Ra	0
IL-1Ra	0
IL-1Ra	1.8198
IL-1Ra	0
IL-1Ra	0
IL-1Ra	0
IL-1Ra	0
IL-1Ra	0
IL-1Ra	0
IL-1Ra	0
IL-1Ra	2.02537
IL-1Ra	0
IL-1Ra	0
IL-1Ra	0
IL-1Ra	1.13812
IL-1Ra	0
IL-1Ra	0
IL-1Ra	0.891272
IL-1Ra	0
IL-1Ra	0
IL-1Ra	0
IL-1Ra	0
IL-1Ra	0
IL-1Ra	1.88243
IL-1Ra	0
IL-1Ra	1.05244
IL-1Ra	0
IL-1Ra	0
IL-1Ra	0
IL-1Ra	0
IL-1Ra	0
IL-1Ra	0
IL-1Ra	0
IL-1Ra	0
IL-1Ra	0
IL-1Ra	0
IL-1Ra	1.54081
IL-1Ra	0
IL-1Ra	0
IL-1Ra	0
IL-1Ra	0
IL-1Ra	0
IL-1Ra	0
IL-1Ra	1.60625
IL-1Ra	0
IL-1Ra	0
IL-1Ra	0
IL-1Ra	0
IL-1Ra	1.91403
IL-1Ra	0
IL-1Ra	0
IL-1Ra	0
IL-1Ra	0
IL-1Ra	0
IL-1Ra	0
IL-1Ra	1.48455
IL-1Ra	1.7497
IL-1Ra	1.50767
IL-1Ra	0
IL-1Ra	0
IL-1Ra	2.01516
IL-1Ra	0
IL-1Ra	0
IL-1Ra	0
IL-1Ra	0
IL-1Ra	0
IL-1Ra	0
IL-1Ra	0
IL-1Ra	0
IL-1Ra	0
IL-1Ra	1.61716
IL-1Ra	0
IL-1Ra	0
IL-1Ra	0
IL-1Ra	1.93705
IL-1Ra	0
IL-1Ra	0
IL-1Ra	2.01404
IL-1Ra	0
IL-1Ra	0
IL-1Ra	0
IL-1Ra	0
IL-1Ra	0
IL-1Ra	1.41612
IL-1Ra	0
IL-1Ra	0
IL-1Ra	0
IL-1Ra	0
IL-1Ra	0
IL-1Ra	0
IL-1Ra	0
IL-1Ra	0
IL-1Ra	0
IL-1Ra	0
IL-1Ra	0
IL-1Ra	2.1136
IL-1Ra	0
IL-1Ra	1.3927
IL-1Ra	1.5902
IL-1Ra	1.32791
IL-1Ra	0
IL-1Ra	0
IL-1Ra	0
IL-1Ra	1.53222
IL-1Ra	1.62367
IL-1Ra	0
IL-1Ra	0
IL-1Ra	0
IL-1Ra	0.837143
IL-1Ra	0
IL-1Ra	0
IL-1Ra	1.73879
IL-1Ra	0
IL-1Ra	0
IL-1Ra	0
IL-1Ra	0
IL-1Ra	0
IL-1Ra	0
IL-1Ra	0
IL-1Ra	0
IL-1Ra	0
IL-1Ra	0
IL-1Ra	0
IL-1Ra	0
IL-1Ra	0
IL-18	0
IL-18	3.0181
IL-18	1.34982
IL-18	0
IL-18	0.918607
IL-18	2.40017
IL-18	1.49479
IL-18	2.0348
IL-18	0
IL-18	1.20835
IL-18	2.87417
IL-18	0.763973
IL-18	0
IL-18	5.7741
IL-18	1.67036
IL-18	0.971142
IL-18	2.11887
IL-18	0
IL-18	1.50849
IL-18	0.627613
IL-18	1.62334
IL-18	4.16932
IL-18	0.890424
IL-18	0
IL-18	1.33118
IL-18	1.47938
IL-18	0
IL-18	0
IL-18	1.0572
IL-18	4.50277
IL-18	1.46523
IL-18	2.33285
IL-18	0
IL-18	0
IL-18	0
IL-18	0
IL-18	1.80014
IL-18	0
IL-18	0
IL-18	1.62052
IL-18	1.84373
IL-18	1.72557
IL-18	0
IL-18	0
IL-18	1.69805
IL-18	1.50248
IL-18	6.44787
IL-18	5.63266
IL-18	4.35311
IL-18	1.08273
IL-18	0
IL-18	3.19238
IL-18	1.65478
IL-18	0
IL-18	0
IL-18	3.80622
IL-18	1.82925
IL-18	1.08248
IL-18	0
IL-18	0
IL-18	1.94866
IL-18	0.799101
IL-18	0
IL-18	0
IL-18	0.804253
IL-18	1.2278
IL-18	0
IL-18	0
IL-18	0
IL-18	0.833888
IL-18	0.700221
IL-18	4.36513
IL-18	0
IL-18	5.10039
IL-18	3.16414
IL-18	2.9764
IL-18	0
IL-18	0
IL-18	3.71052
IL-18	0
IL-18	1.96554
IL-18	1.7806
IL-18	3.81371
IL-18	0
IL-18	0
IL-18	0.860857
IL-18	1.68684
IL-18	3.32383
IL-18	3.95405
IL-18	1.39089
IL-18	2.28531
IL-18	4.16955
IL-18	0
IL-18	2.6629
IL-18	0
IL-18	0
IL-18	4.95928
IL-18	0
IL-18	3.37502
IL-18	1.67881
IL-18	0.741874
IL-18	2.4457
IL-18	0.999649
IL-18	4.81478
IL-18	0
IL-18	0
IL-18	0
IL-33	3.46958
IL-33	0
IL-33	1.25205
IL-33	0
IL-33	0
IL-33	0
IL-33	0
IL-33	1.58494
IL-33	0
IL-33	1.10088
IL-33	1.45869
IL-33	0
IL-33	0
IL-33	0
IL-33	1.7075
IL-33	0
IL-33	0
IL-33	0
IL-33	0
IL-33	0
IL-33	0
IL-33	1.46531
IL-33	0
IL-33	0
IL-33	0
IL-33	0
IL-33	0
IL-33	0
IL-33	0
IL-33	0
IL-33	0
IL-33	1.86494
IL-33	0
IL-33	0
IL-33	0
IL-33	0
IL-33	0
IL-33	2.2152
IL-33	0
IL-33	0
IL-33	0
IL-33	0
IL-33	0
IL-33	0
IL-33	0
IL-33	0
IL-33	1.96977
IL-33	1.3875
IL-33	0
IL-33	0
IL-33	0
IL-33	1.31124
IL-33	0
IL-33	0
IL-33	0
IL-33	0
IL-33	0
IL-33	1.32022
IL-33	1.65735
IL-33	1.20148
IL-33	0
IL-33	0
IL-33	0
IL-33	0
IL-36α	0
IL-36α	0
IL-36α	0
IL-36α	0
IL-36α	1.52712
IL-36α	0
IL-36α	1.2989
IL-36α	1.62204
IL-36α	1.58217
IL-36α	2.11169
IL-36α	0
IL-36α	0.808714
IL-36α	0
IL-36α	0
IL-36α	0
IL-36α	0
IL-36α	0
IL-36α	0
IL-36α	0.945099
IL-36α	0
IL-36α	0
IL-36α	0
IL-36α	0
IL-36α	0
IL-36α	0
IL-36α	0
IL-36α	0
IL-36α	1.23054
IL-36α	0
IL-36α	0
IL-36α	0
IL-36α	0
IL-36α	0
IL-36α	0
IL-36α	0
IL-36α	0
IL-36α	0
IL-36α	1.56924
IL-36α	0
IL-36α	1.9855
IL-36α	0
IL-36α	1.33592
IL-36α	0
IL-36α	0
IL-36α	0
IL-36α	0
IL-36α	0
IL-36α	0
IL-36α	0
IL-36α	0
IL-36α	0
IL-36α	0
IL-36α	0
IL-36α	0
IL-36α	1.10844
IL-36α	0
IL-36α	0
IL-36α	0
IL-36α	1.01802
IL-36α	1.64661
IL-36α	0
IL-36α	0
IL-36α	0
IL-36α	3.56027
IL-36α	0
IL-36α	0
IL-36α	0
IL-36α	0
IL-36α	0
IL-36α	0
IL-36α	0
IL-36α	0
IL-36α	0
IL-36α	0
IL-36α	0
IL-36α	0
IL-36α	0
IL-36α	0
IL-36α	0
IL-36α	2.17387
IL-36α	0
IL-36α	0
IL-36α	0
IL-36α	0
IL-36α	0
IL-36α	0
IL-36α	0
IL-36α	1.24531
IL-36α	0
IL-36α	0
IL-36α	2.18733
IL-36α	0
IL-36α	0
IL-36α	0
IL-36α	0
IL-36α	1.81033
IL-36α	0
IL-36α	0
IL-36α	0
IL-36α	0
IL-36α	0
IL-36α	0
IL-36α	0
IL-36α	0
IL-36α	0
IL-36α	0
IL-36α	1.75127
IL-36α	0
IL-36α	0
IL-36α	2.22177
IL-36α	0
IL-36α	0
IL-36α	1.36951
IL-36α	0
IL-36α	0
IL-36α	0
IL-36α	0
IL-36α	0
IL-36α	0
IL-36α	0
IL-36α	0
IL-36α	0
IL-36α	0
IL-36α	0
IL-36α	1.55215
IL-36α	0
IL-36α	0
IL-36α	0
IL-36α	0
IL-36α	0
IL-36α	0
IL-36α	0
IL-36α	0
IL-36α	0
IL-36α	2.73992
IL-36α	0
IL-36α	0
IL-36α	0
IL-36α	0
IL-36α	0
IL-36α	0
IL-36α	0
IL-36α	0
IL-36α	0
IL-36α	0
IL-36α	0
IL-36α	0
IL-36α	0
IL-36α	0
IL-36α	1.84314
IL-36α	0
IL-36α	0
IL-36α	1.5548
IL-36α	0
IL-36α	0
IL-36α	0
IL-36α	0
IL-36α	3.57516
IL-36α	2.38407
IL-36α	3.8333
IL-36α	2.78201
IL-36α	2.41211
IL-36α	0
IL-36α	0
IL-36α	1.94113
IL-36α	1.7113
IL-36α	0
IL-36α	1.67598
IL-36α	2.04621
IL-36α	1.58186
IL-36α	0
IL-36α	2.20115
IL-36α	2.52386
IL-36α	1.91897
IL-36α	0
IL-36α	1.68469
IL-36α	2.39201
IL-36α	0
IL-36α	2.80578
IL-36α	0
IL-36α	1.88267
IL-36α	0
IL-36α	0
IL-36α	0
IL-36α	2.4582
IL-36α	2.02167
IL-36α	3.47049
IL-36α	0
IL-36Ra	2.16996
IL-36Ra	0
IL-36Ra	0
IL-36Ra	0
IL-36Ra	0
IL-36Ra	1.66686
IL-36Ra	0
IL-36Ra	0
IL-36Ra	0
IL-36Ra	0
IL-36Ra	0
IL-36Ra	0
IL-36Ra	0
IL-36Ra	0
IL-36Ra	0
IL-36Ra	1.31621
IL-36Ra	0
IL-36Ra	0
IL-36Ra	0
IL-36Ra	0
IL-36Ra	0
IL-36Ra	0
IL-36Ra	1.86494
IL-36Ra	0
IL-36Ra	0
IL-36Ra	0
IL-36Ra	0
IL-36Ra	0
IL-36Ra	0
IL-36Ra	0
IL-36Ra	0
IL-36Ra	1.89746
IL-36Ra	0
IL-36Ra	0
IL-36Ra	0
IL-36Ra	0
IL-36Ra	0
IL-36Ra	0
IL-36Ra	0
IL-36Ra	0
IL-36Ra	0
IL-36Ra	0
IL-36Ra	0
IL-36Ra	0
IL-36Ra	0
IL-36Ra	0.922151
IL-36Ra	0
IL-36Ra	0
IL-36Ra	0
IL-36Ra	0
IL-36Ra	0
IL-36Ra	0
IL-36Ra	0
IL-36Ra	0
IL-36Ra	0
IL-36Ra	0
IL-36Ra	1.0817
IL-36Ra	0
IL-36Ra	0
IL-36Ra	2.17964
IL-36Ra	0
IL-36Ra	0
IL-36Ra	0
IL-36Ra	0
IL-36Ra	0
IL-36Ra	0
IL-36Ra	0
IL-36Ra	0
IL-36Ra	0
IL-36Ra	0
IL-36Ra	0
IL-36Ra	0
IL-36Ra	0
IL-36Ra	0
IL-36Ra	1.60402
IL-36Ra	0
IL-36Ra	0
IL-36Ra	1.8418
IL-36Ra	0
IL-36Ra	0
IL-36Ra	0
IL-36Ra	0
IL-36Ra	0
IL-36Ra	0
IL-36Ra	0
IL-36Ra	0
IL-36Ra	0
IL-36Ra	0
IL-36Ra	0
IL-36Ra	0
IL-36Ra	0
IL-36Ra	0
IL-36Ra	1.04022
IL-36Ra	0
IL-36Ra	0.79256
IL-36Ra	0
IL-36Ra	0
IL-36Ra	1.9767
IL-36Ra	0
IL-36Ra	0
IL-36Ra	0
IL-36Ra	0
IL-36Ra	0.971856
IL-36Ra	1.01499
IL-36Ra	0
IL-36Ra	0
IL-36Ra	0
IL-36Ra	0
IL-36Ra	0
IL-36Ra	0
IL-36Ra	0
IL-36Ra	0
IL-36Ra	1.21298
IL-36Ra	0
IL-36Ra	2.6092
IL-36Ra	0
IL-36Ra	3.07611
IL-36Ra	0
IL-36Ra	0
IL-36Ra	0.913212
IL-36Ra	0
IL-36Ra	0
IL-36Ra	2.19651
IL-36Ra	1.08273
IL-36Ra	1.80564
IL-36Ra	0.970123
IL-36Ra	0
IL-36Ra	0
IL-36Ra	0
IL-36Ra	0
IL-36Ra	0
IL-36Ra	0
IL-36Ra	0
IL-36Ra	0
IL-36Ra	0
IL-36Ra	0
IL-36Ra	0
IL-36Ra	0
IL-36Ra	0
IL-36Ra	1.38435
IL-36Ra	0
IL-36Ra	0
IL-36Ra	0
IL-36Ra	0
IL-36Ra	0
IL-36Ra	0
IL-36Ra	1.24268
IL-36Ra	0
IL-36Ra	0
IL-36Ra	0
IL-36Ra	0
IL-36Ra	0
IL-36Ra	1.21849
IL-36Ra	1.35588
IL-36Ra	0
IL-36Ra	2.25853
IL-36Ra	0
IL-36Ra	0
IL-36Ra	0
IL-36Ra	0
IL-36Ra	0
IL-36Ra	0
IL-36Ra	0
IL-36Ra	1.91551
IL-36Ra	0
IL-36Ra	0
IL-36Ra	0
IL-36Ra	0
IL-36Ra	0
IL-36Ra	2.63292
IL-36Ra	0
IL-36Ra	0
IL-2	2.83081
IL-2	0
IL-2	3.69365
IL-2	1.68451
IL-2	2.10259
IL-2	0
IL-2	0
IL-2	0
IL-2	2.67382
IL-2	0
IL-2	2.60153
IL-2	0
IL-2	1.95609
IL-2	1.3619
IL-2	3.91878
IL-2	2.07025
IL-2	0
IL-2	3.49399
IL-2	0
IL-2	0
IL-2	1.76158
IL-2	1.13082
IL-2	0
IL-2	0
IL-2	0.96096
IL-2	0
IL-2	0
IL-2	2.05368
IL-2	0
IL-2	2.34575
IL-2	2.43034
IL-2	1.92695
IL-2	0
IL-2	2.61434
IL-2	2.00787
IL-2	1.20984
IL-2	0
IL-2	0
IL-2	0
IL-2	0
IL-2	3.17954
IL-2	0
IL-2	0
IL-2	2.31245
IL-2	3.41332
IL-2	2.73004
IL-2	0
IL-2	0
IL-2	0
IL-2	1.30592
IL-2	0
IL-2	1.20035
IL-2	0
IL-2	1.73474
IL-2	0
IL-2	0
IL-2	0
IL-2	0
IL-2	1.5291
IL-2	1.43132
IL-2	0
IL-2	0
IL-2	1.55186
IL-2	0
IL-2	0
IL-2	0
IL-2	3.56037
IL-2	1.70594
IL-2	2.33237
IL-2	0
IL-2	2.74348
IL-2	0
IL-2	2.00102
IL-2	1.27332
IL-2	0
IL-2	0
IL-2	1.49466
IL-2	1.80225
IL-2	2.16996
IL-2	0
IL-2	0.933895
IL-2	2.66944
IL-2	1.60784
IL-2	0
IL-2	0
IL-2	1.42301
IL-2	0
IL-2	4.94034
IL-2	1.89425
IL-2	0
IL-2	0
IL-2	1.27184
IL-2	0
IL-2	0
IL-2	0
IL-2	0
IL-2	1.28294
IL-2	0
IL-2	0
IL-2	0
IL-2	2.47997
IL-2	0
IL-2	1.39933
IL-2	1.17361
IL-2	0
IL-2	0
IL-2	0
IL-2	1.90798
IL-2	0
IL-2	0
IL-2	0
IL-2	0
IL-2	1.97867
IL-2	0
IL-2	0
IL-2	1.21033
IL-2	0
IL-2	0
IL-2	0
IL-2	0
IL-2	1.29773
IL-2	0
IL-2	1.91181
IL-2	0
IL-2	1.6276
IL-2	0
IL-2	2.48449
IL-2	1.58617
IL-2	0
IL-2	0
IL-2	2.07096
IL-2	2.07643
IL-2	1.54544
IL-2	0
IL-2	0
IL-2	0
IL-2	0
IL-2	1.34027
IL-2	1.44989
IL-2	0
IL-2	2.77036
IL-2	0
IL-2	0
IL-2	1.64695
IL-2	0
IL-2	0
IL-2	0
IL-2	0
IL-2	0
IL-2	0
IL-2	0
IL-2	0
IL-2	0
IL-2	0
IL-2	0
IL-2	3.33477
IL-2	0
IL-2	0
IL-2	0
IL-2	0
IL-2	1.94368
IL-2	0
IL-2	0
IL-2	0
IL-2	1.38345
IL-2	0
IL-2	1.90084
IL-2	1.40674
IL-2	0
IL-2	0
IL-2	2.25929
IL-2	0
IL-2	0
IL-2	0
IL-2	0
IL-2	0
IL-2	3.45324
IL-2	1.42493
IL-2	1.9608
IL-2	0
IL-2	0
IL-2	0
IL-2	1.36363
IL-2	2.38571
IL-2	0
IL-2	0
IL-2	0
IL-2	2.6023
IL-2	0
IL-2	0
IL-2	0
IL-2	0
IL-2	0
IL-2	0
IL-2	1.88504
IL-2	1.48772
IL-2	2.01179
IL-2	0
IL-2	1.24929
IL-2	0
IL-2	0
IL-2	0
IL-2	1.93692
IL-2	0
IL-2	0
IL-2	3.63165
IL-2	0
IL-2	1.31501
IL-2	1.96924
IL-2	0
IL-2	0
IL-2	1.25671
IL-2	1.99267
IL-2	0
IL-2	1.3384
IL-2	0
IL-2	1.87796
IL-2	0
IL-2	0
IL-2	0
IL-2	0
IL-2	0
IL-2	1.9735
IL-2	0
IL-2	0
IL-2	2.10406
IL-2	0
IL-2	0
IL-2	0
IL-2	0
IL-2	1.95271
IL-2	0
IL-2	3.19285
IL-2	0
IL-2	0
IL-2	2.3836
IL-2	1.22203
IL-2	1.34173
IL-2	0
IL-2	0
IL-2	2.06582
IL-2	5.641
IL-2	0
IL-2	0
IL-2	0
IL-2	2.14305
IL-2	2.2807
IL-4	0
IL-4	0
IL-4	1.37899
IL-4	0
IL-4	1.60085
IL-4	0
IL-4	1.68612
IL-4	2.31095
IL-4	0
IL-4	0
IL-4	0
IL-4	1.00412
IL-4	0
IL-4	0
IL-4	0
IL-4	0
IL-4	0
IL-4	2.12937
IL-4	1.48746
IL-4	2.32806
IL-4	1.26495
IL-4	1.40954
IL-4	1.62432
IL-4	1.79734
IL-4	0
IL-4	0
IL-4	0
IL-4	1.54806
IL-4	1.19873
IL-4	0
IL-4	2.08061
IL-4	1.55553
IL-4	0
IL-4	1.33757
IL-4	1.32183
IL-4	2.04387
IL-4	1.60784
IL-4	1.06175
IL-4	0
IL-4	1.78554
IL-4	1.56489
IL-4	0
IL-4	0
IL-4	2.6471
IL-4	0
IL-4	0
IL-4	0
IL-4	0
IL-4	0
IL-4	0
IL-4	2.18103
IL-4	2.0984
IL-4	0
IL-4	2.17929
IL-4	0
IL-4	0
IL-4	0
IL-4	0
IL-4	1.90961
IL-4	0
IL-4	1.52896
IL-4	0
IL-4	0
IL-4	0
IL-4	0
IL-4	1.2492
IL-4	1.46365
IL-4	1.3529
IL-4	0
IL-4	0
IL-4	2.15735
IL-4	0
IL-4	0
IL-4	0
IL-4	2.09298
IL-4	1.22951
IL-4	0
IL-4	0
IL-4	0
IL-4	0
IL-4	0
IL-4	0
IL-4	0
IL-4	2.05447
IL-4	0
IL-4	1.51607
IL-4	0.774223
IL-4	1.29977
IL-4	2.98624
IL-4	0
IL-4	1.42986
IL-4	2.63092
IL-4	1.12222
IL-13	0
IL-13	0
IL-13	0
IL-13	0
IL-13	1.40907
IL-13	0
IL-13	1.26431
IL-13	1.19921
IL-13	0
IL-13	2.17065
IL-13	0
IL-13	1.30631
IL-13	1.159
IL-13	0
IL-13	2.01657
IL-13	0
IL-13	0
IL-13	1.56161
IL-13	0
IL-13	0
IL-13	1.23157
IL-13	0
IL-13	0
IL-13	0
IL-13	0
IL-13	0
IL-13	1.5622
IL-13	0
IL-13	0
IL-13	0
IL-13	0
IL-13	0
IL-13	0
IL-13	0
IL-13	0
IL-13	0
IL-13	0
IL-13	0
IL-13	0
IL-13	1.86632
IL-13	0
IL-13	0
IL-13	0
IL-13	0
IL-13	0
IL-13	0
IL-13	0
IL-13	1.14086
IL-13	0
IL-13	0
IL-13	0
IL-13	1.16443
IL-13	1.15571
IL-13	0
IL-13	0
IL-13	1.64122
IL-13	0
IL-13	1.70079
IL-13	2.38825
IL-13	0
IL-13	0
IL-13	0
IL-13	0
IL-13	0
IL-13	0
IL-13	0
IL-13	1.59331
IL-13	0
IL-13	1.54631
IL-13	1.46429
IL-13	0
IL-13	0
IL-13	0
IL-13	0
IL-13	0
IL-13	0
IL-13	0
IL-13	1.7876
IL-13	0
IL-13	0
IL-13	0
IL-13	0
IL-13	0
IL-13	0
IL-13	0
IL-13	0
IL-13	0
IL-13	2.18628
IL-13	0
IL-13	0
IL-13	1.62596
IL-13	0
IL-13	0
IL-13	1.58155
IL-13	0
IL-13	0
IL-13	0
IL-13	0
IL-13	0
IL-13	0
IL-13	0
IL-13	0
IL-13	0
IL-13	0
IL-13	0
IL-13	0
IL-13	0
IL-13	1.07888
IL-13	0
IL-13	0
IL-13	1.74891
IL-13	0
IL-13	0
IL-13	0
IL-13	0
IL-13	0
IL-13	0
IL-13	2.18103
IL-13	0
IL-13	0
IL-13	0
IL-13	0
IL-13	0
IL-13	0
IL-13	0
IL-13	0
IL-13	0
IL-13	0
IL-13	0
IL-13	0
IL-13	0
IL-13	0
IL-13	1.65959
IL-13	0
IL-13	0
IL-13	0
IL-13	0
IL-13	0
IL-13	0
IL-13	0
IL-13	0
IL-13	0.800315
IL-13	1.84883
IL-13	1.56399
IL-13	0
IL-13	0
IL-13	0
IL-7	1.39339
IL-7	1.42878
IL-7	2.42688
IL-7	0
IL-7	2.28663
IL-7	2.47431
IL-7	0
IL-7	2.20652
IL-7	0
IL-7	0
IL-7	0
IL-7	1.29831
IL-7	1.01611
IL-7	0
IL-7	0
IL-7	0
IL-7	0
IL-7	0
IL-7	0
IL-7	0
IL-7	0
IL-7	0
IL-7	0
IL-7	0
IL-7	1.22729
IL-7	0
IL-7	0
IL-7	1.32304
IL-7	0
IL-7	0
IL-7	1.49923
IL-7	0
IL-7	0
IL-7	0
IL-7	0
IL-7	0
IL-7	0
IL-7	1.30592
IL-7	0
IL-7	0
IL-7	1.84493
IL-7	1.79951
IL-7	0
IL-7	2.42774
IL-7	0
IL-7	0
IL-7	0
IL-7	1.33757
IL-7	1.43582
IL-7	0
IL-7	0
IL-7	0
IL-7	0.782054
IL-7	0
IL-7	0
IL-7	0
IL-7	1.9587
IL-7	1.3476
IL-7	2.51018
IL-7	0
IL-7	0
IL-7	1.74637
IL-7	0
IL-7	0
IL-7	0.840724
IL-7	1.3411
IL-7	2.25394
IL-7	1.10695
IL-7	1.1514
IL-7	0
IL-7	0
IL-7	0
IL-7	0
IL-7	0
IL-7	0
IL-7	0
IL-7	2.35883
IL-7	0
IL-7	0
IL-7	0
IL-7	0
IL-7	0
IL-7	0
IL-7	0
IL-7	0
IL-7	0
IL-7	0
IL-7	0
IL-7	1.89939
IL-7	0
IL-7	1.5712
IL-7	0
IL-7	0
IL-7	0
IL-7	0
IL-7	0
IL-7	0
IL-7	1.86356
IL-7	0
IL-7	1.76518
IL-7	1.94266
IL-7	0
IL-7	0
IL-7	1.61522
IL-7	0
IL-7	0
IL-7	0
IL-7	0
IL-7	0
IL-7	0
IL-7	1.93857
IL-7	0
IL-7	0
IL-7	0
IL-7	0
IL-7	0
IL-7	0
IL-7	0
IL-7	0
IL-7	0
IL-7	0
IL-7	1.45996
IL-7	0
IL-7	0
IL-7	0
IL-7	0
IL-7	0
IL-7	0
IL-7	0
IL-7	0
IL-7	0
IL-7	0
IL-7	0
IL-7	0
IL-7	2.07247
IL-7	0
IL-7	0
IL-7	0
IL-7	0
IL-7	0
IL-7	0
IL-7	1.58648
IL-7	2.09934
IL-7	0
IL-7	0
IL-7	0
IL-7	1.35215
IL-7	1.71223
IL-7	3.54261
IL-7	0
IL-7	0
IL-7	0
IL-7	0
IL-7	0
IL-7	0
IL-7	0
IL-7	0
IL-7	0
IL-7	0
IL-7	1.66235
IL-7	0
IL-7	0
IL-7	0
IL-7	0
IL-7	0
IL-7	0
IL-7	0
IL-7	0
IL-7	0
IL-7	0
IL-7	1.22934
IL-7	2.0012
IL-7	0
IL-7	0.790185
IL-7	0
IL-7	1.18879
IL-7	0
IL-7	0
IL-7	1.3275
IL-7	0
IL-7	0
IL-7	0
IL-7	1.64391
IL-7	2.00028
IL-7	0
IL-7	1.85669
IL-7	0
IL-7	0
IL-7	0
IL-7	1.36298
IL-7	1.90229
IL-7	1.06623
IL-7	1.68774
IL-7	1.98913
IL-7	1.85532
IL-7	0.773217
IL-7	0
IL-7	2.40826
TSLP	1.04069
TSLP	1.06648
TSLP	1.0003
TSLP	0
TSLP	0
TSLP	0
TSLP	1.69732
TSLP	0
TSLP	0
TSLP	1.05548
TSLP	1.33406
TSLP	1.51335
TSLP	1.00941
TSLP	0
TSLP	1.09915
TSLP	1.01972
TSLP	2.51178
TSLP	1.37773
TSLP	0
TSLP	1.75852
TSLP	0
TSLP	0
TSLP	0.996404
TSLP	0.893739
TSLP	0
TSLP	0
TSLP	0
TSLP	1.04785
TSLP	2.26289
TSLP	0
TSLP	0
TSLP	0
TSLP	0
TSLP	0
TSLP	0
TSLP	1.50262
TSLP	0
TSLP	1.12153
TSLP	0
TSLP	0
TSLP	1.29062
TSLP	0
TSLP	1.439
TSLP	0
TSLP	0
TSLP	0
TSLP	0
TSLP	0
TSLP	1.73263
TSLP	0
TSLP	0
TSLP	1.39407
TSLP	0
TSLP	0
TSLP	0
TSLP	1.17904
TSLP	1.7972
TSLP	1.31461
TSLP	0
TSLP	0
TSLP	0
TSLP	0
TSLP	0
TSLP	0
TSLP	1.85612
TSLP	0
TSLP	0
TSLP	1.63821
TSLP	0
TSLP	1.60976
TSLP	0
TSLP	0
TSLP	0
TSLP	0
TSLP	2.72792
TSLP	0
TSLP	0
TSLP	0
TSLP	0
TSLP	0
TSLP	0.700324
TSLP	0
TSLP	0
TSLP	0
TSLP	0
TSLP	2.01883
TSLP	0
TSLP	0
TSLP	1.29831
TSLP	0
TSLP	0
TSLP	0
TSLP	0
TSLP	0
TSLP	1.14801
TSLP	0
TSLP	0
TSLP	0
TSLP	0
TSLP	0
TSLP	0
TSLP	0
TSLP	0
TSLP	0
TSLP	0
TSLP	0
TSLP	1.45365
TSLP	0
TSLP	1.08558
TSLP	0
TSLP	0
TSLP	0
TSLP	0
TSLP	0
TSLP	0
TSLP	1.79197
TSLP	0
TSLP	0
TSLP	1.39612
TSLP	1.52262
TSLP	0
TSLP	0
TSLP	0
TSLP	0
TSLP	0
TSLP	0
TSLP	0
TSLP	0
TSLP	0
TSLP	0
TSLP	0
IL-9	1.42637
IL-9	0
IL-9	0
IL-9	0
IL-9	0
IL-9	0
IL-9	0
IL-9	0
IL-9	1.35974
IL-9	1.65478
IL-9	0
IL-9	0
IL-9	0
IL-9	4.20595
IL-9	0
IL-9	0
IL-9	0
IL-9	0
IL-9	0
IL-9	0
IL-9	0
IL-9	1.03038
IL-9	0
IL-9	0
IL-9	0
IL-9	0
IL-9	0
IL-9	0
IL-9	0
IL-9	0
IL-9	0.996297
IL-9	0
IL-9	1.63554
IL-9	0
IL-9	1.16504
IL-9	0
IL-9	0
IL-9	0
IL-9	0
IL-9	1.5871
IL-9	0
IL-9	0
IL-9	0
IL-9	0
IL-9	0
IL-9	0
IL-9	0
IL-9	0
IL-9	1.44665
IL-9	0
IL-9	0
IL-9	0
IL-9	0
IL-9	0
IL-9	2.15229
IL-9	0
IL-9	1.15616
IL-9	1.07606
IL-9	2.52492
IL-9	0
IL-9	0
IL-9	0
IL-9	2.97212
IL-9	0
IL-9	0.799438
IL-9	0
IL-9	0
IL-9	0
IL-9	0
IL-9	1.71372
IL-9	0
IL-9	0
IL-9	0
IL-9	1.52066
IL-9	0
IL-9	0
IL-9	0
IL-9	0
IL-9	0
IL-9	0
IL-9	0
IL-9	0
IL-9	1.18515
IL-9	0
IL-9	0
IL-9	2.85919
IL-9	0
IL-9	0
IL-9	0
IL-9	0
IL-9	0
IL-9	0
IL-9	0
IL-9	0
IL-9	0
IL-9	0
IL-9	0
IL-9	0
IL-9	0
IL-9	0
IL-9	1.89051
IL-9	0
IL-9	2.30891
IL-9	1.69605
IL-9	0
IL-9	0
IL-9	0
IL-9	1.81119
IL-9	2.70614
IL-9	0
IL-9	0
IL-9	2.26083
IL-9	0
IL-9	0
IL-9	0
IL-9	0
IL-9	0
IL-9	0
IL-9	0
IL-9	0
IL-9	0
IL-9	0
IL-9	1.33221
IL-9	1.67846
IL-9	0
IL-9	0
IL-9	0
IL-9	1.59144
IL-9	0
IL-9	0
IL-9	0
IL-9	0
IL-9	0
IL-9	0
IL-9	0
IL-9	1.17982
IL-9	0
IL-9	0
IL-9	0
IL-9	0
IL-9	0
IL-9	0
IL-9	0
IL-9	0
IL-9	0
IL-9	0
IL-9	0
IL-9	0
IL-9	1.98967
IL-9	0
IL-9	0
IL-9	0
IL-9	0
IL-9	0
IL-9	0
IL-9	0
IL-9	1.31183
IL-9	0
IL-9	0.845777
IL-9	0
IL-9	0
IL-9	0
IL-9	1.5788
IL-9	0
IL-9	0
IL-9	0
IL-9	1.52374
IL-9	0
IL-9	0
IL-9	1.75403
IL-9	1.37302
IL-9	0
IL-9	0
IL-9	3.13139
IL-9	0
IL-9	0
IL-9	0
IL-9	0
IL-9	0
IL-9	0
IL-9	0
IL-9	0
IL-9	1.92146
IL-9	0
IL-9	0
IL-9	0
IL-9	0
IL-9	0
IL-9	1.78885
IL-9	0.842752
IL-9	0
IL-9	0
IL-9	0
IL-9	0
IL-9	0
IL-9	0
IL-9	0
IL-9	0
IL-9	0
IL-9	2.12586
[truncated: 11,780 more rows]

## Sheet: e,IfngSignature
Celltype	Sample	Avg_log2FC	Avg_log2FC_cap	FDR
Macrophage	IL-1α	19.6512	19.6512	4.14427e-13
cDC2	IL-1α	2.10952	2.10952	6.00014e-06
cDC1	IL-1α	11.8102	11.8102	3.48505e-28
B cell	IL-1α	4.40872	4.40872	3.67491e-19
Macrophage	IL-1β	19.0456	19.0456	1.63001e-16
cDC1	IL-1β	8.32688	8.32688	6.30963e-28
Macrophage	IL-18	59.2081	50	6.87109e-50
cDC2	IL-18	63.8047	50	4.6741e-78
cDC1	IL-18	35.5851	35.5851	6.68474e-47
B cell	IL-18	27.9242	27.9242	1e-100
Macrophage	IL-33	19.6191	19.6191	1.26751e-07
cDC2	IL-33	8.52532	8.52532	2.93789e-10
cDC1	IL-33	10.6152	10.6152	1.82265e-14
B cell	IL-33	7.49502	7.49502	5.24024e-76
Macrophage	IL-36α	23.5067	23.5067	7.89407e-14
cDC2	IL-36α	25.167	25.167	1.94752e-22
cDC1	IL-36α	20.908	20.908	3.13855e-29
B cell	IL-36α	13.825	13.825	1.58614e-19
Macrophage	IL-36Ra	9.30682	9.30682	2.10462e-05
cDC1	IL-36Ra	3.77747	3.77747	4.19247e-05
B cell	IL-36Ra	5.1285	5.1285	1.67326e-16
Macrophage	IL-2	38.3752	38.3752	3.03646e-29
cDC2	IL-2	22.8204	22.8204	1.31663e-36
cDC1	IL-2	20.0663	20.0663	2.63546e-42
B cell	IL-2	14.9803	14.9803	5.88829e-16
B cell	IL-4	4.71124	4.71124	7.54389e-06
Macrophage	IL-13	5.55621	5.55621	0.00771323
Macrophage	IL-7	19.2877	19.2877	1.79386e-08
cDC2	IL-7	11.8134	11.8134	6.15873e-15
cDC1	IL-7	7.80836	7.80836	6.90732e-14
B cell	IL-7	11.9154	11.9154	9.28814e-95
cDC2	TSLP	5.10252	5.10252	2.57157e-08
cDC1	TSLP	5.19782	5.19782	1.90266e-07
B cell	TSLP	2.45062	2.45062	7.21528e-08
cDC2	IL-9	2.0881	2.0881	0.00203301
cDC1	IL-9	3.64428	3.64428	4.65633e-05
Macrophage	IL-15	81.271	50	6.87109e-50
cDC2	IL-15	63.9667	50	4.6741e-78
cDC1	IL-15	37.1653	37.1653	5.62223e-59
B cell	IL-15	26.6698	26.6698	1e-100
cDC1	IL-21	2.35402	2.35402	0.000133993
B cell	IL-21	4.61845	4.61845	1.2339e-10
Macrophage	IL-3	16.3743	16.3743	6.56227e-11
cDC2	IL-3	3.99096	3.99096	3.32322e-11
cDC1	IL-3	6.14785	6.14785	4.65011e-17
B cell	IL-3	2.09177	2.09177	0.000385281
Macrophage	IL-5	11.5448	11.5448	0.000527579
cDC2	IL-5	5.89639	5.89639	1.97953e-06
cDC1	IL-5	6.29905	6.29905	2.4226e-07
B cell	IL-5	2.57415	2.57415	0.00231851
Macrophage	GM-CSF	9.87908	9.87908	2.35045e-07
cDC1	GM-CSF	3.88483	3.88483	4.61097e-07
B cell	GM-CSF	2.41435	2.41435	9.42693e-05
Macrophage	IL-11	7.49174	7.49174	0.0012867
cDC2	IL-11	0.938807	0.938807	0.00365498
B cell	IL-11	1.9542	1.9542	0.000174944
Macrophage	IL-27	9.54003	9.54003	0.000105483
cDC2	IL-27	16.5719	16.5719	1.57459e-22
cDC1	IL-27	4.23254	4.23254	5.92871e-06
B cell	IL-27	9.02947	9.02947	1.27571e-26
Macrophage	IL-31	5.49419	5.49419	0.00462338
Macrophage	LIF	18.2709	18.2709	1.62714e-12
cDC2	LIF	2.71972	2.71972	2.38857e-05
cDC1	LIF	2.27756	2.27756	0.000106715
B cell	LIF	1.68531	1.68531	7.54389e-06
Macrophage	OSM	7.97872	7.97872	0.000349018
cDC1	OSM	4.94566	4.94566	2.4226e-07
Macrophage	CT-1	17.02	17.02	1.62906e-07
cDC2	CT-1	2.10783	2.10783	0.0046068
cDC1	CT-1	3.69381	3.69381	0.000531662
cDC2	NP	8.48395	8.48395	0.000142757
Macrophage	IL-12	34.3583	34.3583	9.66018e-17
cDC2	IL-12	34.6894	34.6894	8.10053e-24
cDC1	IL-12	19.7586	19.7586	2.49158e-22
B cell	IL-12	13.8069	13.8069	2.70615e-26
B cell	IL-23	3.10229	3.10229	7.28994e-10
Macrophage	IL-10	11.8322	11.8322	8.16351e-09
cDC2	IL-10	0.479953	0.479953	0.000960084
cDC1	IL-10	2.22749	2.22749	1.16932e-05
B cell	IL-10	2.08571	2.08571	1.14948e-06
Macrophage	IL-24	5.68654	5.68654	0.00345967
cDC1	IL-17A	2.71563	2.71563	0.000167229
cDC2	IL-17B	2.37517	2.37517	0.00941944
B cell	IL-17B	2.52814	2.52814	1.40831e-06
cDC1	IL-17E	5.10432	5.10432	0.000499636
B cell	IL-17E	2.22413	2.22413	0.00118339
cDC1	IL-17F	3.3518	3.3518	0.00521425
Macrophage	IFN-α1	88.0369	50	3.89994e-38
cDC2	IFN-α1	84.661	50	8.00064e-61
cDC1	IFN-α1	44.295	44.295	4.23399e-41
B cell	IFN-α1	37.0489	37.0489	1e-100
Macrophage	IFN-β	86.1797	50	1.92189e-38
cDC2	IFN-β	86.1571	50	6.06653e-51
cDC1	IFN-β	40.7389	40.7389	7.99983e-34
B cell	IFN-β	35.4084	35.4084	1e-100
Macrophage	IFN-ε	24.7225	24.7225	1.62714e-12
cDC2	IFN-ε	15.8019	15.8019	3.13399e-26
cDC1	IFN-ε	10.0936	10.0936	1.1635e-21
B cell	IFN-ε	9.9327	9.9327	2.56068e-36
Macrophage	IFN-κ	31.5469	31.5469	1.27138e-14
cDC2	IFN-κ	25.9441	25.9441	7.69763e-25
cDC1	IFN-κ	15.9803	15.9803	1.62655e-30
B cell	IFN-κ	14.9842	14.9842	3.65407e-61
Macrophage	IFN-γ	82.5934	50	9.28671e-59
cDC2	IFN-γ	82.2003	50	7.28716e-63
cDC1	IFN-γ	36.2009	36.2009	6.94343e-41
B cell	IFN-γ	39.8141	39.8141	1.97108e-39
cDC2	IFN-λ2	14.082	14.082	2.00612e-09
cDC1	IFN-λ2	10.4808	10.4808	6.91313e-09
B cell	IFN-λ2	5.84527	5.84527	6.28286e-18
Macrophage	TNF-α	14.6564	14.6564	2.45075e-08
cDC2	TNF-α	1.602	1.602	0.000258654
cDC1	TNF-α	12.9387	12.9387	3.54274e-27
B cell	TNF-α	2.79064	2.79064	5.96427e-05
B cell	OX40L	-2.32641	0	0.00618475
B cell	CD40L	3.20998	3.20998	0.00208614
cDC2	FasL	4.04494	4.04494	0.00776471
cDC1	FasL	1.31284	1.31284	0.00884805
B cell	TWEAK	2.46855	2.46855	0.00253191
cDC2	BAFF	2.57444	2.57444	0.000137942
cDC1	BAFF	4.71198	4.71198	8.24536e-07
B cell	BAFF	1.79943	1.79943	0.00190978
cDC2	TL1A	2.90673	2.90673	0.00180907
cDC1	TL1A	5.52556	5.52556	1.30101e-09
B cell	C3a	-3.01491	0	0.00328649
B cell	C5a	-2.33389	0	0.0068919
Macrophage	M-CSF	6.84903	6.84903	0.00119742
B cell	M-CSF	2.15723	2.15723	0.00533544
B cell	SCF	1.13784	1.13784	0.00533544
cDC2	EGF	3.20582	3.20582	0.0018838
cDC2	HGF	4.32244	4.32244	0.00160228
B cell	HGF	2.79323	2.79323	4.12296e-05
B cell	PSPN	1.5994	1.5994	0.00617465
cDC1	PRL	2.62409	2.62409	0.00901619
Macrophage	Leptin	14.5989	14.5989	0.00133708
cDC2	Leptin	6.45152	6.45152	1.60722e-08
cDC1	Leptin	3.44149	3.44149	1.41878e-06
B cell	Leptin	1.95421	1.95421	0.00231851
cDC2	AdipoQ	18.9461	18.9461	2.30988e-22
cDC1	AdipoQ	3.34313	3.34313	0.00901619
B cell	AdipoQ	2.72488	2.72488	0.00122883
