# Supplementary material for: Dictionary of immune responses to cytokines at single-cell resolution
Source: Nature. 2023 Dec 6;625(7994):377–84. doi: 10.1038/s41586-023-06816-9 (PMC10781646; doi:10.1038/s41586-023-06816-9)
Supplement: Supplementary file 22 — Source Data Extended Data Fig. 5 [file 41586_2023_6816_MOESM22_ESM.xlsx]

## Sheet: acd,UMAP
Celltype	UMAP_1	UMAP_2	Sample	Subcluster	Polarization
B cell	3.33668	-0.760631	IL-1β	S03	None
B cell	0.367759	-2.8208	IL-2	S05	B-a
B cell	-0.935122	-3.24429	IL-2	S04	None
B cell	0.723585	-3.68151	IL-1α	S10	None
B cell	-5.49752	1.45673	IL-3	S06	B-a
B cell	-0.431229	-2.35524	IL-2	S02	None
B cell	1.16652	0.909489	IL-2	S02	None
B cell	1.52714	4.09935	APRIL	S07	B-e
B cell	0.3172	2.78657	IL-3	S04	None
B cell	0.365029	3.70196	IL-1α	S07	B-e
B cell	1.98916	-0.642859	IL-1β	S02	None
B cell	0.207423	4.43197	IL-1β	S07	B-e
B cell	0.00111174	-3.62089	IL-3	S10	None
B cell	2.84403	1.3343	FLT3L	S02	None
B cell	1.7591	-2.53241	IL-1α	S02	None
B cell	1.98983	-3.10745	IL-2	S02	None
B cell	2.50438	-0.499956	FLT3L	S02	None
B cell	3.6484	-1.15171	TNF-α	S02	None
B cell	-0.414661	0.289195	IL-3	S02	None
B cell	-0.935499	0.295537	FLT3L	S01	None
B cell	2.42109	-3.45089	IL-1α	S10	None
B cell	1.7201	-1.68794	APRIL	S02	None
B cell	-4.20167	-0.0574853	IL-3	S05	B-a
B cell	1.48795	-0.617119	IL-1β	S02	None
B cell	0.251152	4.70592	APRIL	S07	B-e
B cell	1.8781	-0.73722	IL-1β	S02	None
B cell	-2.61263	3.03767	IL-1α	S05	B-a
B cell	-2.21355	2.88671	IL-2	S08	B-b
B cell	-2.7422	1.76038	IL-2	S05	B-a
B cell	-4.59628	1.68226	IL-3	S06	B-a
B cell	-4.71837	0.265198	IL-3	S05	B-a
B cell	1.52966	0.253943	PBS	S02	None
B cell	-4.01709	1.28376	IL-2	S05	B-a
B cell	-1.17858	-2.16813	TNF-α	S02	None
B cell	2.72093	-2.26587	IL-1β	S02	None
B cell	2.51122	-2.25444	IL-1β	S10	None
B cell	1.98462	-1.75569	IL-1α	S03	None
B cell	1.18457	2.65377	IL-1α	S04	None
B cell	1.88568	-2.52826	PBS	S03	None
B cell	3.57552	-0.84436	FLT3L	S03	None
B cell	-0.248505	4.52085	IL-1α	S07	B-e
B cell	3.40212	-3.04727	IL-3	S03	None
B cell	-1.35404	3.3654	IL-2	S04	None
B cell	3.76081	-2.21436	IL-1β	S04	None
B cell	3.04046	-1.28236	IL-1α	S02	None
B cell	-2.54485	1.73952	IL-2	S08	B-b
B cell	-4.68363	0.384569	IL-3	S05	B-a
B cell	0.824006	-2.92165	FLT3L	S03	None
B cell	1.05942	2.34297	FLT3L	S04	None
B cell	-3.476	1.3374	TNF-α	S06	B-a
B cell	-2.81094	0.249701	IL-3	S05	B-a
B cell	-0.241862	4.46703	IL-1β	S03	None
B cell	-0.785067	4.16501	IL-1β	S04	None
B cell	-3.46749	2.91099	IL-1α	S06	B-a
B cell	-2.25934	1.64715	IL-1α	S08	B-b
B cell	2.90037	-2.74091	IL-1β	S03	None
B cell	-3.26231	0.485552	TNF-α	S05	B-a
B cell	1.03514	-1.03284	FLT3L	S02	None
B cell	-4.29893	0.187497	IL-3	S05	B-a
B cell	0.944665	4.30193	IL-1α	S07	B-e
B cell	2.58029	0.178303	FLT3L	S03	None
B cell	-1.28938	-2.32366	TNF-α	S01	None
B cell	2.67944	-2.81393	IL-3	S03	None
B cell	0.163393	4.85061	IL-1α	S07	B-e
B cell	3.75147	-2.33606	APRIL	S03	None
B cell	1.14036	4.26676	IL-1α	S07	B-e
B cell	2.12215	1.22132	APRIL	S04	None
B cell	1.3104	3.9735	TNF-α	S07	B-e
B cell	-2.59646	1.81527	IL-2	S08	B-b
B cell	2.26441	-0.32215	IL-1β	S02	None
B cell	3.25689	-2.85748	IL-1β	S03	None
B cell	-4.11519	0.595782	IL-3	S05	B-a
B cell	-2.5476	2.23648	IL-2	S08	B-b
B cell	0.676759	-1.94337	IL-3	S01	None
B cell	0.611843	-2.47322	IL-1α	S01	None
B cell	-3.08798	0.300099	TNF-α	S05	B-a
B cell	1.27354	1.35946	IL-2	S02	None
B cell	-0.173682	0.0622164	FLT3L	S01	None
B cell	-1.92106	3.20629	IL-1β	S08	B-b
B cell	1.78295	0.408675	APRIL	S02	None
B cell	2.4221	-2.95058	IL-1β	S03	None
B cell	2.55919	-3.49694	IL-1α	S03	None
B cell	-2.46226	2.00006	IL-2	S08	B-b
B cell	0.533041	4.05777	IL-1α	S07	B-e
B cell	0.928758	-3.12071	IL-2	S03	None
B cell	1.25484	-0.450777	TNF-α	S02	None
B cell	-0.53278	4.22844	IL-1α	S07	B-e
B cell	3.76215	-2.49627	IL-1β	S03	None
B cell	0.894357	4.69074	IL-1β	S07	B-e
B cell	3.66746	-0.926713	IL-3	S03	None
B cell	-2.92827	2.09158	IL-1α	S08	B-b
B cell	0.354763	1.08628	FLT3L	S04	None
B cell	0.314016	-3.57519	IL-3	S10	None
B cell	-0.532921	-2.65647	APRIL	S02	None
B cell	-2.28889	2.10915	IL-2	S08	B-b
B cell	0.163348	-0.862625	IL-3	S02	None
B cell	-3.54716	1.91624	IL-1α	S05	B-a
B cell	3.53328	-2.56411	IL-1β	S03	None
B cell	2.91293	-0.105541	IL-1α	S02	None
B cell	1.46546	-3.28927	IL-3	S03	None
B cell	1.12165	3.93941	IL-1α	S07	B-e
B cell	-2.726	2.42643	IL-2	S08	B-b
B cell	2.32791	-0.537701	IL-1β	S01	None
B cell	-2.11939	3.12849	IL-2	S08	B-b
B cell	-0.0451037	2.86974	IL-1α	S04	None
B cell	3.53499	-2.35605	IL-1α	S03	None
B cell	3.38753	-1.75603	IL-1β	S03	None
B cell	1.00076	-1.54341	IL-1β	S02	None
B cell	0.981247	3.89229	IL-1β	S07	B-e
B cell	1.28288	2.76747	TNF-α	S04	None
B cell	0.183836	4.25179	IL-2	S04	None
B cell	1.74815	-1.91243	IL-3	S03	None
B cell	2.07278	-2.41963	APRIL	S03	None
B cell	2.33496	0.594142	IL-1β	S04	None
B cell	1.79682	-0.984271	FLT3L	S02	None
B cell	2.15787	-1.62201	APRIL	S01	None
B cell	-3.81057	1.31355	IL-2	S05	B-a
B cell	-1.05065	0.859872	IL-2	S08	B-b
B cell	-3.76869	0.549269	IL-3	S05	B-a
B cell	2.85705	-0.566436	IL-1α	S03	None
B cell	-3.55108	1.46414	TNF-α	S05	B-a
B cell	1.60815	-1.72993	APRIL	S01	None
B cell	1.4963	-2.73406	IL-3	S03	None
B cell	3.61291	-1.43985	IL-2	S03	None
B cell	0.417603	-2.44475	APRIL	S02	None
B cell	3.28503	-1.08176	IL-1β	S03	None
B cell	2.69118	-1.15514	IL-3	S03	None
B cell	-0.540322	-0.154637	IL-3	S01	None
B cell	0.520594	3.60571	IL-1α	S07	B-e
B cell	-2.33939	1.53018	IL-2	S08	B-b
B cell	0.418165	-2.06901	TNF-α	S02	None
B cell	1.79764	-3.84833	IL-3	S03	None
B cell	-3.11429	1.84602	IL-1α	S08	B-b
B cell	1.5198	0.797625	IL-3	S01	None
B cell	0.849564	-2.81818	APRIL	S02	None
B cell	-2.48669	1.86435	IL-2	S08	B-b
B cell	2.66817	-1.84083	APRIL	S03	None
B cell	0.404475	4.48052	IL-2	S07	B-e
B cell	-3.83796	0.01979	IL-3	S05	B-a
B cell	1.59285	-2.87174	FLT3L	S03	None
B cell	1.99662	-3.13038	IL-3	S03	None
B cell	2.08273	-2.97302	IL-2	S03	None
B cell	-5.00604	0.659839	IL-1α	S06	B-a
B cell	3.56177	-1.24074	TNF-α	S02	None
B cell	-3.93928	-0.284644	IL-1β	S05	B-a
B cell	3.41532	-2.86231	IL-1α	S03	None
B cell	-1.90451	1.91186	IL-1α	S08	B-b
B cell	3.5927	-0.775216	IL-1β	S03	None
B cell	1.52832	-1.95237	PBS	S01	None
B cell	3.5306	-2.05562	IL-1α	S03	None
B cell	1.98224	-0.816337	FLT3L	S02	None
B cell	0.719308	-0.818591	FLT3L	S02	None
B cell	1.27945	3.06543	IL-1α	S01	None
B cell	1.53655	0.773833	IL-2	S02	None
B cell	0.566524	4.6112	IL-1α	S07	B-e
B cell	1.82015	-0.169934	IL-1β	S01	None
B cell	3.56212	0.150837	FLT3L	S03	None
B cell	2.02919	-1.27816	IL-1β	S10	None
B cell	1.81411	2.8811	FLT3L	S07	B-e
B cell	1.9736	-0.962781	TNF-α	S02	None
B cell	1.4317	-3.01418	TNF-α	S03	None
B cell	0.69198	3.77684	TNF-α	S04	None
B cell	0.610801	4.88581	IL-2	S07	B-e
B cell	2.71895	-0.137978	IL-2	S04	None
B cell	0.0701407	2.43612	IL-1α	S04	None
B cell	1.74185	-2.72668	APRIL	S03	None
B cell	1.12364	0.650194	IL-2	S02	None
B cell	1.67729	-1.53064	IL-3	S01	None
B cell	1.8312	1.55849	TNF-α	S04	None
B cell	2.23805	-0.995932	IL-1α	S10	None
B cell	0.363545	2.94696	IL-3	S04	None
B cell	3.16351	-3.15796	IL-1α	S05	B-a
B cell	3.57151	-1.88842	IL-1α	S03	None
B cell	0.858351	0.292742	IL-1α	S02	None
B cell	-0.312449	-1.61917	IL-1α	S01	None
B cell	2.5311	-1.83717	IL-2	S03	None
B cell	3.61624	-1.92588	IL-1β	S03	None
B cell	-2.4612	1.57114	IL-2	S08	B-b
B cell	2.39702	2.32806	IL-1α	S02	None
B cell	-0.231672	-1.92356	FLT3L	S02	None
B cell	0.732781	-3.42542	IL-1β	S01	None
B cell	1.18171	4.32315	IL-1α	S07	B-e
B cell	1.64341	2.11036	APRIL	S04	None
B cell	2.24752	1.34039	IL-3	S02	None
B cell	2.12953	-1.3077	IL-3	S02	None
B cell	2.31938	-3.054	TNF-α	S03	None
B cell	-3.97778	1.98742	IL-3	S05	B-a
B cell	1.74481	-3.43069	FLT3L	S03	None
B cell	3.05405	-0.481416	IL-1β	S04	None
B cell	2.78771	0.0087125	IL-3	S02	None
B cell	-2.15999	1.70464	IL-2	S08	B-b
B cell	0.508804	3.00744	APRIL	S04	None
B cell	1.32149	-3.25566	IL-3	S01	None
B cell	2.31541	-1.67646	IL-1β	S03	None
B cell	3.64672	-2.11312	IL-1α	S04	None
B cell	2.20889	-3.33232	FLT3L	S03	None
B cell	1.85412	3.48422	TNF-α	S02	None
B cell	1.27649	4.44321	IL-1β	S04	None
B cell	-2.37265	2.48579	TNF-α	S08	B-b
B cell	2.13993	0.984174	IL-3	S02	None
B cell	1.48073	-3.87066	IL-2	S10	None
B cell	2.43375	-0.554286	APRIL	S01	None
B cell	0.86598	-1.38457	IL-1β	S02	None
B cell	0.333855	-2.02245	APRIL	S02	None
B cell	1.83642	-1.6736	IL-1α	S02	None
B cell	-2.42078	2.10216	IL-2	S08	B-b
B cell	0.972316	-3.20875	FLT3L	S03	None
B cell	-1.6208	-1.37601	APRIL	S02	None
B cell	1.30748	-1.19467	IL-1β	S10	None
B cell	-2.38069	1.99446	IL-2	S08	B-b
B cell	-1.01236	-1.30469	FLT3L	S02	None
B cell	-2.9601	1.6669	IL-2	S08	B-b
B cell	-3.76328	-0.18284	IL-3	S05	B-a
B cell	1.26565	0.0702314	IL-1β	S02	None
B cell	-4.7428	0.557488	IL-1β	S06	B-a
B cell	1.77072	-2.38224	TNF-α	S02	None
B cell	1.48225	-1.79296	IL-1β	S02	None
B cell	0.267617	0.880707	IL-9	S04	None
B cell	0.0345526	2.39798	IL-9	S04	None
B cell	-1.9041	3.75054	IL-21	S07	B-e
B cell	-0.371482	-0.935193	IL-11	S02	None
B cell	-0.233012	0.412558	IL-21	S01	None
B cell	-0.103819	3.63599	IL-22	S07	B-e
B cell	-1.70341	-0.208129	IL-13	S05	B-a
B cell	1.05064	2.2073	IL-11	S04	None
B cell	-0.102962	2.80058	IL-21	S04	None
B cell	1.23758	-1.5252	IL-13	S02	None
B cell	0.50081	1.20164	IL-13	S02	None
B cell	0.792988	4.52895	IL-13	S07	B-e
B cell	-0.401928	-0.0839066	IL-9	S01	None
B cell	3.65971	-0.727204	IL-13	S10	None
B cell	0.336066	-1.64492	IL-11	S02	None
B cell	1.48006	0.998165	IL-22	S02	None
B cell	-3.93972	2.02744	IL-21	S05	B-a
B cell	0.94424	0.341829	IL-11	S02	None
B cell	-0.0364014	-2.54038	IL-11	S02	None
B cell	-0.208535	2.26718	IL-11	S04	None
B cell	0.472106	4.24455	IL-21	S07	B-e
B cell	0.318403	2.48764	IL-21	S04	None
B cell	1.93812	-0.630543	IL-11	S02	None
B cell	1.14604	-1.94862	IL-11	S02	None
B cell	-0.0103772	-1.75558	IL-11	S02	None
B cell	-0.49419	-1.44485	IL-11	S01	None
B cell	0.901897	-0.901641	IL-11	S02	None
B cell	2.14153	-1.66631	IL-11	S03	None
B cell	0.274598	3.50383	IL-9	S04	None
B cell	1.25983	-0.0878603	IL-11	S02	None
B cell	-1.27893	-1.73438	IL-11	S02	None
B cell	-0.0306956	1.14317	IL-9	S04	None
B cell	0.742726	0.848324	IL-11	S02	None
B cell	1.28353	2.61065	IL-11	S04	None
B cell	-0.0491332	3.62193	IL-21	S04	None
B cell	-0.649337	-1.76461	IL-11	S02	None
B cell	0.775563	-0.103947	IL-7	S02	None
B cell	0.875699	3.85116	IL-21	S04	None
B cell	0.976954	-3.56401	IL-13	S03	None
B cell	1.5796	0.125456	IL-21	S01	None
B cell	1.31492	1.1389	IL-13	S02	None
B cell	1.00594	1.32117	IL-11	S04	None
B cell	0.142893	-3.10312	IL-11	S02	None
B cell	0.118057	-1.27815	IL-9	S02	None
B cell	-0.0127893	-2.22159	IL-13	S02	None
B cell	0.252703	-2.3204	IL-22	S02	None
B cell	-3.4305	2.88038	IL-22	S06	B-a
B cell	0.201106	1.19534	IL-11	S02	None
B cell	0.0074172	3.99307	IL-21	S07	B-e
B cell	0.275403	1.18126	IL-9	S04	None
B cell	1.96207	-1.01663	IL-13	S02	None
B cell	0.295958	1.1378	IL-11	S04	None
B cell	0.526629	2.36696	IL-21	S04	None
B cell	0.620965	-3.31117	IL-22	S03	None
B cell	1.26305	-0.257579	IL-13	S02	None
B cell	-0.754943	-2.29871	IL-11	S10	None
B cell	1.12959	-0.229076	IL-11	S02	None
B cell	0.166627	2.61698	IL-9	S04	None
B cell	0.80597	4.51341	IL-13	S07	B-e
B cell	1.02441	1.49161	IL-13	S04	None
B cell	1.38699	0.831511	IL-11	S04	None
B cell	0.680192	-1.07832	IL-11	S02	None
B cell	-0.045733	-0.6302	IL-13	S02	None
B cell	0.531586	-2.01716	IL-22	S02	None
B cell	0.245522	3.36286	IL-21	S07	B-e
B cell	0.858857	-1.73452	IL-22	S02	None
B cell	-1.83558	0.0606134	IL-11	S05	B-a
B cell	0.297075	2.45829	IL-13	S04	None
B cell	0.622753	-2.42362	IL-11	S02	None
B cell	-0.695818	-1.84977	IL-11	S02	None
B cell	1.19066	3.6217	IL-13	S04	None
B cell	0.874735	1.4273	IL-9	S04	None
B cell	0.525883	-0.747105	IL-11	S04	None
B cell	-3.30843	-0.283619	IL-11	S05	B-a
B cell	-2.14291	1.8492	IL-11	S10	None
B cell	1.18885	-1.37964	IL-11	S02	None
B cell	-0.25783	-2.87822	IL-11	S02	None
B cell	0.145098	0.337973	IL-13	S02	None
B cell	0.370572	0.0977946	IL-13	S02	None
B cell	-0.172346	1.65845	IL-9	S04	None
B cell	-2.82501	-0.379431	IL-22	S05	B-a
B cell	-0.833227	-2.30267	IL-7	S01	None
B cell	0.970467	-3.02481	IL-11	S03	None
B cell	0.528252	-2.06034	IL-22	S01	None
B cell	2.16577	-0.585382	IL-9	S02	None
B cell	-4.15926	1.50354	IL-22	S05	B-a
B cell	1.11518	0.473065	IL-13	S02	None
B cell	0.431546	2.21954	IL-21	S04	None
B cell	3.18377	-2.87974	IL-7	S03	None
B cell	-0.73996	0.757001	IL-11	S02	None
B cell	-0.234954	-1.60939	IL-13	S02	None
B cell	-0.415499	3.31989	IL-13	S04	None
B cell	1.05894	-3.26278	IL-11	S02	None
B cell	-1.2594	-0.594518	IL-11	S04	None
B cell	1.50727	3.92743	IL-7	S07	B-e
B cell	0.51638	-0.611292	IL-13	S02	None
B cell	0.479075	-3.29602	IL-22	S03	None
B cell	0.939611	2.76178	IL-11	S04	None
B cell	0.623352	2.94366	IL-13	S04	None
B cell	-3.67023	2.28232	IL-11	S05	B-a
B cell	2.52365	-2.35815	IL-22	S03	None
B cell	1.60733	-1.55914	IL-13	S02	None
B cell	-0.851755	1.76678	IL-9	S04	None
B cell	-0.621908	0.501981	IL-11	S02	None
B cell	0.707276	-3.05405	IL-22	S02	None
B cell	1.35239	0.799406	IL-11	S04	None
B cell	0.576636	-0.952913	IL-7	S02	None
B cell	0.202156	2.66069	IL-21	S04	None
B cell	-0.164331	1.32972	IL-11	S02	None
B cell	-1.25626	-1.17065	IL-9	S01	None
B cell	-1.16248	-1.90654	IL-11	S05	B-a
B cell	0.763201	1.28034	IL-22	S04	None
B cell	1.69838	-3.30328	IL-11	S03	None
B cell	2.14652	-1.65086	IL-9	S02	None
B cell	-0.25875	3.77484	IL-9	S07	B-e
B cell	0.944742	-1.70105	IL-13	S02	None
B cell	0.654414	-1.61093	IL-11	S02	None
B cell	1.5788	0.0191279	IL-11	S02	None
B cell	-0.552909	-1.65498	IL-7	S02	None
B cell	-0.419357	2.11062	IL-11	S03	None
B cell	-0.391071	-1.02463	IL-11	S02	None
B cell	0.752817	-1.99584	IL-11	S02	None
B cell	0.0223204	2.81066	IL-13	S04	None
B cell	0.632795	1.55002	IL-11	S02	None
B cell	0.600914	3.14384	IL-9	S04	None
B cell	0.42377	1.01106	IL-21	S04	None
B cell	1.00849	-2.78106	IL-11	S02	None
B cell	1.59127	1.20601	IL-13	S04	None
B cell	0.624777	-2.51876	IL-11	S02	None
B cell	1.14287	-0.0627242	IL-11	S02	None
B cell	1.40282	2.99179	IL-11	S05	B-a
B cell	0.437439	-1.17678	IL-11	S02	None
B cell	-0.971749	-2.25076	IL-13	S02	None
B cell	-0.508363	3.56024	IL-9	S04	None
B cell	2.43002	-0.205644	IL-9	S02	None
B cell	-0.140859	4.1246	IL-22	S07	B-e
B cell	-5.06041	1.16701	IL-11	S06	B-a
B cell	-0.197235	-2.8876	IL-9	S02	None
B cell	-0.713686	0.634212	IL-11	S04	None
B cell	0.0899666	-0.178876	IL-7	S02	None
B cell	1.42793	-2.38468	IL-22	S03	None
B cell	1.44215	-3.1663	IL-11	S03	None
B cell	1.31447	-1.10855	IL-11	S02	None
B cell	0.138403	3.25164	IL-11	S04	None
B cell	2.49264	-2.04355	IL-9	S03	None
B cell	-3.40542	0.411084	IL-11	S05	B-a
B cell	0.845426	3.90791	IL-11	S07	B-e
B cell	0.429667	-2.38652	IL-13	S02	None
B cell	0.0368844	-1.28766	IL-11	S02	None
B cell	-0.0273131	4.39763	IL-21	S07	B-e
B cell	0.935777	-1.14559	IL-11	S02	None
B cell	1.01572	2.30133	IL-21	S04	None
B cell	0.329735	0.668308	IL-22	S02	None
B cell	1.71205	0.605882	IL-7	S02	None
B cell	-0.0144477	-0.456236	IL-13	S02	None
B cell	0.582443	-0.621351	IL-13	S02	None
B cell	-0.958244	-1.66744	IL-11	S01	None
B cell	0.870959	2.27652	IL-21	S04	None
B cell	-0.364034	3.51218	IL-21	S07	B-e
B cell	-0.296971	1.0279	IL-13	S04	None
B cell	1.15237	-1.4201	IL-11	S02	None
B cell	-0.00727714	2.49235	IL-21	S04	None
B cell	1.58572	0.984535	IL-21	S02	None
B cell	1.09723	-2.53341	IL-11	S02	None
B cell	1.69251	-1.08455	IL-13	S02	None
B cell	1.47883	-0.681528	IL-13	S02	None
B cell	-0.267698	1.1407	IL-13	S02	None
B cell	-0.90389	-1.00543	IL-11	S05	B-a
B cell	0.0114533	3.06582	IL-21	S04	None
B cell	0.288976	0.693979	IL-11	S02	None
B cell	-0.248381	-0.804381	IL-22	S01	None
B cell	-0.419736	3.95542	IL-21	S07	B-e
B cell	-0.016503	-0.494038	IL-11	S01	None
B cell	1.75144	0.0179687	IL-13	S02	None
B cell	1.63479	0.0901947	IL-13	S02	None
B cell	2.9076	0.0845197	IL-22	S02	None
B cell	1.86272	-3.81202	IL-11	S03	None
B cell	-0.816122	-0.812669	IL-21	S01	None
B cell	0.136202	3.58477	IL-7	S07	B-e
B cell	2.38559	1.82561	IL-11	S04	None
B cell	2.61853	-0.0334464	IL-13	S02	None
B cell	-0.407327	-2.37755	IL-11	S02	None
B cell	-4.01873	1.14814	IL-22	S05	B-a
B cell	0.908911	3.94158	IL-13	S04	None
B cell	0.204805	-0.462639	IL-11	S02	None
B cell	1.3222	-0.681246	IL-11	S02	None
B cell	0.630799	1.27309	IL-11	S04	None
B cell	-3.74404	2.16959	IL-21	S05	B-a
B cell	0.968597	-1.8019	IL-9	S02	None
B cell	2.18877	-2.48945	IL-22	S03	None
B cell	-0.185437	-2.10166	IL-11	S02	None
B cell	-0.720505	-1.73108	IL-7	S01	None
B cell	1.78403	0.823502	IL-11	S04	None
B cell	-0.639476	-2.07594	IL-11	S02	None
B cell	3.53508	-1.119	IL-9	S03	None
B cell	1.41029	2.24927	IL-21	S02	None
B cell	0.295484	0.612316	IL-11	S02	None
B cell	0.353729	1.22333	IL-22	S04	None
B cell	0.28465	4.32327	IL-13	S07	B-e
B cell	0.102049	2.72319	IL-21	S04	None
B cell	1.8539	0.814032	IL-9	S02	None
B cell	2.01045	0.215618	IL-11	S05	B-a
B cell	1.6463	0.3679	IL-11	S02	None
B cell	0.916966	-0.3329	IL-11	S02	None
B cell	0.122523	0.297442	IL-11	S02	None
B cell	0.348658	-0.296537	IL-11	S01	None
B cell	0.0423867	0.265002	IL-11	S04	None
B cell	-3.59924	-0.0371471	IL-11	S05	B-a
B cell	2.71878	-2.12123	IL-11	S03	None
B cell	0.278398	2.69596	IL-21	S04	None
B cell	-0.09149	-0.503944	IL-11	S01	None
B cell	0.19223	4.24933	IL-9	S07	B-e
B cell	0.86425	-2.18927	IL-11	S02	None
B cell	1.02086	2.15723	IL-9	S04	None
B cell	2.82875	-0.406289	IL-11	S02	None
B cell	1.80043	-1.74225	IL-11	S02	None
B cell	-2.75611	-1.04437	IL-11	S05	B-a
B cell	-3.28874	1.59939	IL-11	S05	B-a
B cell	1.1931	-2.20403	IL-11	S02	None
B cell	1.14124	-3.00568	IL-11	S02	None
B cell	0.986313	-2.16881	IL-11	S02	None
B cell	0.309045	0.175808	IL-9	S02	None
B cell	1.01611	-0.264104	IL-11	S02	None
B cell	-3.80124	2.89665	IL-9	S06	B-a
B cell	-0.0819706	0.110767	IL-11	S02	None
B cell	0.690592	-0.951858	IL-11	S02	None
B cell	-4.22251	1.17317	IL-13	S06	B-a
B cell	1.70065	-0.3645	IL-7	S02	None
B cell	-3.44665	1.41034	IL-11	S10	None
B cell	1.60685	-0.367339	IL-7	S02	None
B cell	1.89284	0.424313	IL-22	S02	None
B cell	0.752768	-0.794101	IL-11	S02	None
B cell	-0.322748	-2.62772	IL-11	S02	None
B cell	-1.04631	-0.0312293	IL-11	S01	None
B cell	0.356424	1.88446	IL-21	S04	None
B cell	1.28918	-1.33037	IL-11	S01	None
B cell	-0.964051	-2.41844	IL-22	S02	None
B cell	3.58237	-2.15695	IL-21	S03	None
B cell	0.938549	-2.26281	IL-11	S02	None
B cell	1.01875	0.131311	IL-9	S02	None
B cell	1.87824	0.151312	IL-13	S02	None
B cell	-0.675653	2.58155	IL-11	S04	None
B cell	0.228488	-3.04228	IL-11	S05	B-a
B cell	0.128137	-2.37508	IL-22	S02	None
B cell	-0.277597	2.71046	IL-21	S04	None
B cell	2.14021	-0.795037	TPO	S04	None
B cell	0.39923	-1.16881	IL-36Ra	S02	None
B cell	0.945483	-0.667398	IL-36Ra	S01	None
B cell	0.669469	2.14275	TPO	S04	None
B cell	-0.232323	-1.05926	Noggin	S02	None
B cell	-0.373342	-1.44755	TPO	S02	None
B cell	2.83832	-3.14733	EGF	S03	None
B cell	1.09922	-0.693248	IL-31	S01	None
B cell	1.01101	0.77647	NP	S04	None
B cell	1.31005	-0.414477	Noggin	S02	None
B cell	0.384193	-3.0601	Noggin	S05	B-a
B cell	1.18585	-1.40185	TPO	S02	None
B cell	2.62967	-2.3914	NP	S02	None
B cell	2.97675	-0.717072	TPO	S02	None
B cell	-0.460003	-2.30567	NP	S02	None
B cell	2.10111	-1.70263	NP	S02	None
B cell	2.55167	-0.766735	EGF	S02	None
B cell	0.379607	4.43545	Noggin	S07	B-e
B cell	1.80088	-2.85219	Noggin	S03	None
B cell	-0.14946	-1.57427	TPO	S02	None
B cell	0.288653	-2.33515	TPO	S02	None
B cell	3.59692	-0.895858	TPO	S03	None
B cell	1.75303	0.625924	NP	S01	None
B cell	1.88834	-2.75541	NP	S03	None
B cell	2.00796	-1.17699	NP	S03	None
B cell	1.34824	3.00566	NP	S04	None
B cell	-0.631543	-2.55333	IL-31	S02	None
B cell	-0.202749	3.98867	NP	S07	B-e
B cell	2.39856	-0.727463	NP	S02	None
B cell	1.27318	-3.51446	NP	S04	None
B cell	0.0823402	-0.520421	IL-31	S02	None
B cell	1.62169	-0.894383	NP	S02	None
B cell	1.12035	4.21704	IL-36Ra	S07	B-e
B cell	0.407115	3.9031	EGF	S07	B-e
B cell	0.888377	4.2747	EGF	S07	B-e
B cell	2.72065	-0.298178	EGF	S01	None
B cell	2.24442	2.53966	IL-36Ra	S07	B-e
B cell	0.560939	3.03334	EGF	S04	None
B cell	1.60627	-3.08814	IL-31	S03	None
B cell	0.132419	4.17201	NP	S07	B-e
B cell	1.93403	-2.08431	EGF	S03	None
B cell	0.294973	0.163867	IL-36Ra	S01	None
B cell	2.00058	-0.379277	EGF	S02	None
B cell	1.47187	-2.10885	NP	S03	None
B cell	3.20894	-2.69757	TPO	S03	None
B cell	1.40388	-2.5882	NP	S02	None
B cell	2.05849	-1.81485	Noggin	S03	None
B cell	2.76727	-1.2077	NP	S02	None
B cell	1.44757	2.29706	NP	S04	None
B cell	-0.521984	0.493038	NP	S02	None
B cell	3.11804	-1.5116	EGF	S03	None
B cell	0.618526	-2.53418	IL-31	S02	None
B cell	1.96028	-2.59446	EGF	S05	B-a
B cell	2.6035	-2.81492	EGF	S03	None
B cell	1.29885	-1.62433	NP	S02	None
B cell	1.73122	-3.73526	IL-36Ra	S03	None
B cell	0.42458	4.81958	TPO	S07	B-e
B cell	2.01625	-2.25466	Noggin	S03	None
B cell	0.0646668	0.394236	Noggin	S01	None
B cell	0.280202	-0.502622	NP	S02	None
B cell	-0.45028	-1.68925	EGF	S02	None
B cell	1.36786	-1.18637	NP	S03	None
B cell	3.34788	-0.355145	EGF	S03	None
B cell	1.98321	-2.11399	IL-31	S03	None
B cell	3.04276	-2.99421	IL-31	S03	None
B cell	-0.415811	-2.41586	IL-36Ra	S02	None
B cell	-3.48515	-0.00556811	TPO	S05	B-a
B cell	0.310528	2.58327	NP	S04	None
B cell	3.14431	-0.183774	IL-31	S03	None
B cell	1.39361	-1.21391	NP	S02	None
B cell	2.06917	-0.617129	TPO	S02	None
B cell	1.65128	-1.89376	IL-36Ra	S02	None
B cell	1.73936	-2.2358	IL-31	S02	None
B cell	1.90341	0.744052	NP	S04	None
B cell	2.35305	-0.26324	NP	S02	None
B cell	0.843224	0.258123	TPO	S02	None
B cell	-1.93037	3.48252	NP	S07	B-e
B cell	-1.35129	3.92504	Noggin	S07	B-e
B cell	-0.91989	-1.81914	IL-31	S02	None
B cell	1.68916	-3.27925	TPO	S03	None
B cell	1.94549	-1.08394	Noggin	S03	None
B cell	-0.869721	4.05322	NP	S04	None
B cell	3.17124	-2.37482	EGF	S03	None
B cell	-4.08358	1.35573	NP	S05	B-a
B cell	0.860904	-3.10974	NP	S02	None
B cell	1.02336	-2.35499	Noggin	S02	None
B cell	1.78705	-2.30752	NP	S03	None
B cell	1.11413	-0.919278	IL-31	S02	None
B cell	2.79009	-3.04685	TPO	S03	None
B cell	-5.74551	1.29935	IL-36Ra	S09	B-a
B cell	1.06971	0.711377	NP	S01	None
B cell	2.26936	-1.12327	NP	S02	None
B cell	1.15961	-1.77887	NP	S02	None
B cell	1.34027	2.76465	EGF	S04	None
B cell	0.370073	-1.60865	IL-36Ra	S02	None
B cell	-0.151089	-1.43575	NP	S03	None
B cell	2.89911	0.619591	NP	S02	None
B cell	1.5343	-0.209457	NP	S02	None
B cell	3.14763	-0.515672	IL-36Ra	S02	None
B cell	-1.45353	-2.50202	TPO	S04	None
B cell	2.56198	-0.11333	IL-36Ra	S02	None
B cell	0.137527	-1.07521	NP	S02	None
B cell	-0.158695	-2.34862	EGF	S02	None
B cell	2.19967	-2.62891	EGF	S03	None
B cell	2.40854	-0.200031	NP	S03	None
B cell	-4.74578	2.10329	Noggin	S06	B-a
B cell	-0.800188	-1.56553	NP	S02	None
B cell	2.10522	-3.02492	TPO	S03	None
B cell	-4.75163	0.9387	NP	S06	B-a
B cell	0.279835	1.51009	EGF	S04	None
B cell	-0.0753626	1.00782	NP	S04	None
B cell	-5.41416	1.88759	EGF	S09	B-a
B cell	0.479801	-2.71744	IL-36Ra	S02	None
B cell	2.85055	-0.318333	IL-36Ra	S02	None
B cell	1.15789	-3.5406	NP	S02	None
B cell	1.50498	0.121955	TPO	S01	None
B cell	0.363811	0.882967	TPO	S02	None
B cell	1.43246	0.770345	NP	S04	None
B cell	2.47758	-0.49247	IL-36Ra	S02	None
B cell	0.05713	0.892728	TPO	S04	None
B cell	2.48054	-0.536479	TPO	S02	None
B cell	0.146651	2.21476	Noggin	S04	None
B cell	3.06885	-2.98743	TPO	S03	None
B cell	3.10857	-2.30376	NP	S03	None
B cell	1.54183	0.260257	TPO	S02	None
B cell	-0.949163	-2.91811	NP	S10	None
B cell	1.49943	0.667259	NP	S01	None
B cell	0.715634	1.44102	TPO	S04	None
B cell	-0.110184	-3.43484	EGF	S10	None
B cell	1.853	-2.16874	NP	S02	None
B cell	2.79784	-0.483732	NP	S02	None
B cell	0.267138	-0.570605	NP	S02	None
B cell	2.02222	-1.37098	TPO	S03	None
B cell	2.86875	-0.00497105	TPO	S02	None
B cell	0.199158	-3.21022	NP	S10	None
B cell	1.60777	3.65009	IL-36Ra	S07	B-e
B cell	0.837216	-2.84951	IL-36Ra	S02	None
B cell	-0.618861	-1.77592	IL-36Ra	S01	None
B cell	3.00057	-3.28468	NP	S02	None
B cell	2.13471	0.993371	IL-36Ra	S04	None
B cell	-0.49886	2.20101	IL-36Ra	S04	None
B cell	0.347549	2.2602	Noggin	S02	None
B cell	2.73885	0.780574	NP	S04	None
B cell	2.64251	0.815929	NP	S02	None
B cell	-4.72246	0.74015	IL-36Ra	S06	B-a
B cell	1.86598	-1.7406	TPO	S03	None
B cell	-0.711057	-0.520781	IL-31	S01	None
B cell	2.6783	0.213985	IL-36Ra	S02	None
B cell	1.14992	0.162357	IL-36Ra	S10	None
B cell	1.27093	-0.157026	TPO	S02	None
B cell	1.19178	-2.66302	EGF	S10	None
B cell	3.65836	-1.98191	TPO	S03	None
B cell	1.21831	-0.661707	TPO	S02	None
B cell	-2.334	-0.11063	IL-36Ra	S05	B-a
B cell	0.710392	-3.49056	Noggin	S02	None
B cell	0.886062	-0.979843	IL-31	S02	None
B cell	1.47112	-2.52007	IL-31	S03	None
B cell	0.6119	-0.782567	NP	S02	None
B cell	-0.49181	-0.925239	TPO	S02	None
B cell	-1.56977	-1.84951	IL-36Ra	S02	None
B cell	2.56784	-1.64235	NP	S02	None
B cell	2.78207	-0.769674	Noggin	S02	None
B cell	1.7295	-2.8927	IL-36Ra	S02	None
B cell	0.914586	4.24831	TPO	S07	B-e
B cell	-0.0922023	-1.61506	IL-31	S02	None
B cell	2.61747	-1.02402	NP	S02	None
B cell	0.673411	-2.77029	NP	S02	None
B cell	2.02917	-0.64301	EGF	S02	None
B cell	1.76057	-2.56533	Noggin	S02	None
B cell	2.91344	-3.31366	TPO	S03	None
B cell	1.98834	-1.54355	NP	S03	None
B cell	0.24038	3.46564	NP	S04	None
B cell	1.34997	4.11019	TPO	S07	B-e
B cell	2.03938	-0.604381	IL-36Ra	S02	None
B cell	0.0208193	-0.200782	TPO	S02	None
B cell	-0.11479	-2.96545	IL-36Ra	S02	None
B cell	2.02959	-1.45898	EGF	S02	None
B cell	2.97457	-3.1996	IL-36Ra	S03	None
B cell	1.51382	-1.28432	IL-31	S02	None
B cell	3.38539	-1.64659	EGF	S03	None
B cell	2.90256	-2.89999	IL-36Ra	S03	None
B cell	-0.563349	-1.44245	NP	S10	None
B cell	1.38885	0.636625	Noggin	S02	None
B cell	0.199448	0.257614	NP	S02	None
B cell	2.73912	-2.61551	NP	S03	None
B cell	1.42774	-0.0415786	EGF	S02	None
B cell	-0.213935	3.81951	Noggin	S04	None
B cell	-0.258231	-3.09907	IL-31	S02	None
B cell	2.51325	0.98483	Noggin	S04	None
B cell	0.27698	4.69072	IL-36Ra	S07	B-e
B cell	0.240522	-2.8532	Noggin	S02	None
B cell	0.658372	2.40237	IL-36Ra	S04	None
B cell	1.29393	4.04796	EGF	S04	None
B cell	0.00162643	-3.79054	IL-36Ra	S10	None
B cell	2.12352	-1.2591	TPO	S03	None
B cell	2.72927	-3.44039	TPO	S03	None
B cell	2.14943	-1.02397	IL-31	S02	None
B cell	0.522737	-1.81341	EGF	S02	None
B cell	-0.610274	4.1677	NP	S04	None
B cell	0.893249	-2.35447	EGF	S02	None
B cell	1.80162	-0.572109	IL-36Ra	S02	None
B cell	1.74074	-2.57107	IL-36Ra	S02	None
B cell	-0.00562221	-2.18278	TPO	S02	None
B cell	1.98435	0.460375	EGF	S02	None
B cell	-0.871638	-2.38091	NP	S01	None
B cell	2.26849	0.291035	NP	S02	None
B cell	1.78375	-0.959815	NP	S02	None
B cell	0.230644	1.8222	NP	S04	None
B cell	-2.64793	1.94304	NP	S08	B-b
B cell	0.0201212	0.314628	IL-36Ra	S02	None
B cell	-4.99277	0.316337	IL-31	S05	B-a
B cell	2.73378	-3.15989	TPO	S03	None
B cell	0.681832	2.40862	NP	S04	None
B cell	-3.66445	1.74349	IL-36Ra	S05	B-a
B cell	0.120848	-2.5532	Noggin	S02	None
B cell	2.22931	2.19407	IL-36Ra	S07	B-e
B cell	0.91277	0.72	Noggin	S04	None
B cell	1.85965	-0.134792	Noggin	S02	None
B cell	3.52961	-2.12148	Noggin	S03	None
B cell	-0.773164	-2.35101	IL-31	S02	None
B cell	-0.666541	-0.0124716	NP	S05	B-a
B cell	1.97276	-3.36178	IL-36Ra	S03	None
B cell	-1.02926	-1.50869	IL-31	S01	None
B cell	2.53562	-0.125348	IL-31	S01	None
B cell	2.28547	-1.86307	NP	S03	None
B cell	3.04259	-0.392849	IL-31	S01	None
B cell	3.41558	-0.540407	Noggin	S02	None
B cell	-4.51328	2.22529	IL-36Ra	S05	B-a
B cell	3.33121	-0.141602	IL-36Ra	S03	None
B cell	2.20763	-1.45237	TPO	S03	None
B cell	-0.844248	-2.05474	NP	S02	None
B cell	1.17269	0.450143	NP	S02	None
B cell	2.99653	-2.12045	Noggin	S03	None
B cell	1.95624	-1.09339	NP	S02	None
B cell	0.890397	-1.91609	IL-36Ra	S02	None
B cell	2.11042	-0.307755	NP	S02	None
B cell	0.0407669	-2.87389	NP	S02	None
B cell	2.92159	-0.566226	TPO	S02	None
B cell	0.948828	0.208209	NP	S02	None
B cell	2.62108	-1.12481	Noggin	S02	None
B cell	2.34296	0.554173	IL-36Ra	S02	None
B cell	1.77405	-0.187546	EGF	S02	None
B cell	0.0770456	-3.08026	IL-36Ra	S02	None
B cell	-0.218522	4.3554	NP	S07	B-e
B cell	2.87685	-3.23508	NP	S03	None
B cell	1.01062	3.95233	IL-36Ra	S04	None
B cell	1.1847	-0.00792625	IL-36Ra	S02	None
B cell	1.55398	0.0896728	NP	S02	None
B cell	-0.105635	-1.26402	NP	S02	None
B cell	2.18587	-0.454402	Noggin	S02	None
B cell	1.1078	-1.5401	TPO	S02	None
B cell	0.228769	3.02208	EGF	S04	None
B cell	-0.446357	-2.86114	IL-31	S10	None
B cell	2.33604	-0.140642	TPO	S02	None
B cell	1.94746	1.36908	TPO	S01	None
B cell	1.59344	-0.261304	NP	S02	None
B cell	-1.98087	-0.247598	Noggin	S01	None
B cell	0.236664	-1.88335	NP	S02	None
B cell	1.22776	-2.75383	TPO	S02	None
B cell	0.769388	1.1515	NP	S04	None
B cell	1.69981	-1.48678	Noggin	S02	None
B cell	1.29723	3.83732	IL-36Ra	S04	None
B cell	-1.35693	-0.348354	Noggin	S01	None
B cell	0.720206	1.13884	IL-36Ra	S04	None
B cell	0.629454	-1.8352	TPO	S02	None
B cell	0.334013	1.11935	TPO	S04	None
B cell	2.28083	-3.25143	NP	S03	None
B cell	0.901949	4.58609	IL-36Ra	S07	B-e
B cell	1.31045	4.22558	TPO	S07	B-e
B cell	0.158642	0.199287	Noggin	S02	None
B cell	-1.85821	0.251399	IL-31	S05	B-a
B cell	2.58163	-0.61878	IL-31	S02	None
B cell	2.19388	-1.34508	EGF	S03	None
B cell	0.378201	-1.91824	IL-31	S02	None
B cell	2.294	-3.02502	IL-36Ra	S03	None
B cell	1.94521	-1.16292	TPO	S02	None
B cell	1.31814	-2.15056	IL-36Ra	S01	None
B cell	0.516565	-1.83196	NP	S02	None
B cell	1.31437	-0.361244	TPO	S02	None
B cell	1.03168	-2.51417	IL-31	S02	None
B cell	1.85983	-0.117865	NP	S02	None
B cell	1.11784	-0.587911	TPO	S02	None
B cell	0.903553	-1.48413	NP	S10	None
B cell	2.80807	-2.74176	NP	S03	None
B cell	1.66248	-1.74727	TPO	S03	None
B cell	-2.95445	1.05923	IL-36Ra	S05	B-a
B cell	0.519505	-3.56941	IL-31	S10	None
B cell	-3.5447	-0.464615	EGF	S05	B-a
B cell	2.15011	0.141786	NP	S02	None
B cell	1.29691	-1.29178	NP	S02	None
B cell	2.36273	-1.4286	TPO	S10	None
B cell	0.869443	-1.47009	TPO	S02	None
B cell	1.69344	-0.733315	Noggin	S02	None
B cell	1.19866	1.80456	Noggin	S04	None
B cell	1.55366	-2.48087	EGF	S02	None
B cell	0.659609	0.662573	IL-31	S04	None
B cell	-0.830674	-0.43483	EGF	S01	None
B cell	3.25471	-1.49229	EGF	S04	None
B cell	-3.06019	-0.736038	IL-31	S05	B-a
B cell	1.27693	0.099957	EGF	S02	None
B cell	2.80763	0.688038	NP	S02	None
B cell	1.51372	2.20348	Noggin	S04	None
B cell	0.873242	3.80133	IL-36Ra	S04	None
B cell	1.01897	0.11537	NP	S02	None
B cell	1.01558	-3.20991	Noggin	S10	None
B cell	1.67681	-1.05902	Noggin	S02	None
B cell	1.83092	-2.53222	NP	S03	None
B cell	2.53239	-0.500844	TPO	S02	None
B cell	2.25666	1.5087	NP	S04	None
B cell	-3.35708	0.947575	Noggin	S05	B-a
B cell	3.52324	-0.641909	EGF	S03	None
B cell	1.33336	-0.979136	Noggin	S02	None
B cell	-0.305319	4.77718	NP	S07	B-e
B cell	0.972688	2.70446	IL-36Ra	S04	None
B cell	1.8078	-0.826326	Noggin	S02	None
B cell	0.035783	-1.70317	NP	S02	None
B cell	1.70334	-2.14227	Noggin	S03	None
B cell	0.581712	-1.09819	IL-36Ra	S04	None
B cell	0.94727	3.07471	IL-36Ra	S04	None
B cell	0.724657	-2.44449	NP	S02	None
B cell	1.47399	-1.09548	EGF	S10	None
B cell	-4.89867	0.780404	NP	S06	B-a
B cell	1.15524	-2.88109	IL-36Ra	S03	None
B cell	-2.76741	0.761648	NP	S05	B-a
B cell	2.2182	-0.46556	IL-31	S02	None
B cell	2.82597	-1.03911	NP	S02	None
B cell	1.89421	0.21333	TPO	S01	None
B cell	-5.46699	0.650644	TPO	S06	B-a
B cell	-0.730163	-3.04702	IL-36Ra	S10	None
B cell	2.9335	-0.202994	EGF	S02	None
B cell	1.74046	-3.79386	TPO	S03	None
B cell	0.121847	4.85737	EGF	S07	B-e
B cell	0.492374	-2.72315	NP	S02	None
B cell	1.12013	-2.07715	EGF	S02	None
B cell	1.75667	0.0292939	EGF	S02	None
B cell	0.601491	0.81174	EGF	S02	None
B cell	-2.49384	1.10716	NP	S10	None
B cell	-1.34918	-1.87535	IL-31	S01	None
B cell	-0.217855	1.26572	NP	S04	None
B cell	1.94858	-2.36295	NP	S03	None
B cell	1.85473	-2.33396	IL-31	S10	None
B cell	1.36134	-0.781359	Noggin	S02	None
B cell	-0.33553	-0.313513	IL-36Ra	S02	None
B cell	2.4362	0.795055	TPO	S02	None
B cell	1.34506	-3.01146	IL-31	S03	None
B cell	0.715046	-0.392686	NP	S02	None
B cell	0.543791	1.12579	NP	S04	None
B cell	0.276376	0.844139	NP	S04	None
B cell	1.79942	-0.562362	Noggin	S02	None
B cell	3.65353	-1.82739	IL-36Ra	S04	None
B cell	3.68965	-1.04284	NP	S03	None
B cell	2.24744	0.660937	EGF	S02	None
B cell	2.10507	-1.60628	IL-36Ra	S02	None
B cell	-0.171602	-3.0787	IL-36Ra	S03	None
B cell	-0.0474709	0.300777	NP	S02	None
B cell	0.424286	-1.5329	TPO	S02	None
B cell	0.0457513	-0.343826	IL-31	S02	None
B cell	0.238731	0.432678	IL-31	S02	None
B cell	0.72328	2.62458	TPO	S04	None
B cell	1.99981	-0.868583	NP	S02	None
B cell	1.40545	-0.208119	EGF	S02	None
B cell	-0.479475	4.44999	IL-36Ra	S07	B-e
B cell	1.46048	-2.80141	IL-36Ra	S05	B-a
B cell	-3.34962	-0.739913	EGF	S05	B-a
B cell	2.35392	-1.941	NP	S03	None
B cell	0.739217	-1.02323	Noggin	S02	None
B cell	3.27468	-0.80522	TPO	S03	None
B cell	3.06363	-0.0667133	EGF	S02	None
B cell	2.75545	1.02742	Noggin	S04	None
B cell	-0.785493	-3.00414	IL-31	S10	None
B cell	2.09998	-0.260821	TPO	S02	None
B cell	-0.105982	4.03499	TPO	S07	B-e
B cell	-3.30352	0.352115	TPO	S05	B-a
B cell	1.8531	-1.2283	IL-36Ra	S02	None
B cell	2.92732	0.62984	NP	S04	None
B cell	0.373244	-2.76	TPO	S03	None
B cell	1.21655	-2.16804	IL-36Ra	S02	None
B cell	0.634737	2.9411	EGF	S04	None
B cell	-0.311878	3.56983	TPO	S07	B-e
B cell	1.79245	-2.2606	NP	S02	None
B cell	2.5156	0.382921	EGF	S04	None
B cell	1.63038	-0.485867	TPO	S01	None
B cell	2.56834	-1.00816	IL-36Ra	S02	None
B cell	0.440436	-2.74441	IL-36Ra	S02	None
B cell	-0.440683	-0.438897	IL-31	S02	None
B cell	0.816585	4.02241	IL-31	S04	None
B cell	1.99757	-3.75358	TPO	S03	None
B cell	1.73743	-0.579862	TPO	S02	None
B cell	0.412775	-1.95943	NP	S02	None
B cell	-0.200508	0.733057	TPO	S04	None
B cell	-0.0861485	-2.7456	Noggin	S02	None
B cell	-0.0257661	2.68972	Noggin	S04	None
B cell	1.82027	-0.228405	EGF	S02	None
B cell	2.09858	1.42934	IL-31	S04	None
B cell	2.06229	-2.70656	NP	S02	None
B cell	0.39447	1.62997	IL-31	S04	None
B cell	1.97349	-2.67225	NP	S03	None
B cell	2.12081	0.872998	TPO	S02	None
B cell	-0.14	-2.51765	IL-36Ra	S02	None
B cell	-0.0511592	3.01365	IL-36Ra	S07	B-e
B cell	2.08246	-0.938716	NP	S02	None
B cell	-0.387102	4.30328	Noggin	S07	B-e
B cell	2.18071	-0.376691	TPO	S02	None
B cell	1.29551	0.846837	EGF	S02	None
B cell	-0.152772	3.53499	TPO	S07	B-e
B cell	-2.92992	1.10868	NP	S04	None
B cell	2.60263	-0.719482	Noggin	S02	None
B cell	-4.09119	0.96864	NP	S05	B-a
B cell	2.07872	-2.29238	NP	S03	None
B cell	2.67161	-0.176536	EGF	S02	None
B cell	0.530058	-2.13477	TPO	S02	None
B cell	1.30394	-0.60012	NP	S02	None
B cell	0.733128	-1.8458	EGF	S02	None
B cell	1.10151	-3.62521	TPO	S04	None
B cell	1.97394	-1.29193	NP	S02	None
B cell	0.815723	4.27527	Noggin	S07	B-e
B cell	1.47191	-0.0055733	NP	S02	None
B cell	-0.308841	-3.07013	TPO	S02	None
B cell	1.74735	-0.691043	NP	S02	None
B cell	2.2811	-0.624378	NP	S03	None
B cell	0.059545	-0.0547663	IL-36Ra	S02	None
B cell	-0.925929	1.6775	TPO	S05	B-a
B cell	0.892665	2.49542	NP	S04	None
B cell	3.01665	-0.539067	EGF	S03	None
B cell	1.44223	-0.818597	NP	S02	None
B cell	0.981051	-2.98537	TPO	S02	None
B cell	1.04471	0.494978	IL-36Ra	S02	None
B cell	1.80449	0.999632	EGF	S02	None
B cell	0.152341	-3.74289	IL-36Ra	S10	None
B cell	0.33023	-3.29967	Noggin	S02	None
B cell	0.898843	0.570899	Noggin	S02	None
B cell	3.14221	-2.80532	TPO	S03	None
B cell	2.73378	-0.911851	TPO	S02	None
B cell	1.99093	-0.844515	NP	S02	None
B cell	2.65733	0.449416	TPO	S04	None
B cell	1.59801	-2.90232	IL-31	S03	None
B cell	-4.03029	0.582088	IL-36Ra	S05	B-a
B cell	1.1456	-2.61339	NP	S02	None
B cell	0.906347	-3.45001	NP	S03	None
B cell	1.31575	3.08621	EGF	S04	None
B cell	2.78486	-3.1816	NP	S03	None
B cell	1.068	-2.69491	TPO	S02	None
B cell	0.223851	4.64483	TPO	S07	B-e
B cell	2.47149	-2.8101	TPO	S03	None
B cell	1.13262	-2.69988	NP	S02	None
B cell	0.712656	2.36147	NP	S04	None
B cell	1.2246	-2.90877	EGF	S03	None
B cell	1.17854	0.536144	NP	S02	None
B cell	-0.0639546	1.3163	TPO	S02	None
B cell	1.97145	-1.93214	SCF	S03	None
B cell	-3.68718	2.45581	M-CSF	S05	B-a
B cell	-0.117171	-1.95271	VEGF	S02	None
B cell	1.30017	-1.06385	LIF	S01	None
B cell	-5.34837	0.575868	M-CSF	S06	B-a
B cell	3.59298	-1.74145	SCF	S03	None
B cell	2.50639	-0.320537	PSPN	S02	None
B cell	1.36164	-0.218679	LIGHT	S02	None
B cell	0.573532	-0.368364	PBS	S02	None
B cell	0.672422	-0.853191	LIF	S02	None
B cell	-0.0332396	-2.57973	M-CSF	S02	None
B cell	-2.91955	0.779915	SCF	S05	B-a
B cell	-0.429312	-2.21216	M-CSF	S02	None
B cell	1.23086	1.77881	VEGF	S04	None
B cell	0.577382	3.8533	SCF	S04	None
B cell	-0.457567	0.414719	SCF	S01	None
B cell	0.709282	-2.99392	SCF	S02	None
B cell	0.933945	2.4373	LIF	S04	None
B cell	1.41927	-3.50085	LIF	S03	None
B cell	1.264	-2.94018	LIF	S02	None
B cell	0.0473043	3.55956	LIF	S07	B-e
B cell	-1.1747	-1.70399	LIGHT	S01	None
B cell	1.39716	-0.052464	LIGHT	S02	None
B cell	-4.6569	0.423257	SCF	S06	B-a
B cell	-4.56293	0.253393	M-CSF	S06	B-a
B cell	0.0562716	4.55322	LIF	S07	B-e
B cell	-0.779196	-2.48086	SCF	S02	None
B cell	1.16654	1.19974	LIGHT	S04	None
B cell	2.52608	-3.6589	LIF	S03	None
B cell	-1.07361	-1.93901	SCF	S01	None
B cell	2.38005	-0.523295	LIF	S02	None
B cell	-0.171645	-2.68557	LIF	S05	B-a
B cell	-0.232582	4.62528	LIF	S07	B-e
B cell	-0.170357	-2.81581	LIF	S01	None
B cell	2.15823	-0.44068	SCF	S02	None
B cell	-2.08779	-1.08992	PBS	S05	B-a
B cell	-0.620396	-3.21917	LIGHT	S10	None
B cell	2.6644	-1.16842	LIF	S02	None
B cell	1.48686	-3.25989	LIGHT	S03	None
B cell	0.508419	0.38411	LIF	S02	None
B cell	0.674965	1.85024	LIGHT	S04	None
B cell	0.725398	-3.0846	LIGHT	S02	None
B cell	-0.732819	-2.60437	SCF	S02	None
B cell	1.58703	-1.4502	M-CSF	S02	None
B cell	0.785785	-2.44792	SCF	S01	None
B cell	1.81544	-2.24982	M-CSF	S03	None
B cell	3.51198	-1.7441	SCF	S03	None
B cell	0.00136497	1.93631	M-CSF	S04	None
B cell	2.0752	-0.260484	PSPN	S02	None
B cell	2.30521	2.35951	SCF	S04	None
B cell	2.16547	-0.678034	LIF	S02	None
B cell	-0.529412	-0.544869	PSPN	S02	None
B cell	-0.232213	-1.17608	LIF	S02	None
B cell	2.36984	0.559937	LIF	S02	None
B cell	1.45895	-1.98851	SCF	S02	None
B cell	0.452895	-3.32225	LIF	S02	None
B cell	-0.935489	-1.11019	SCF	S02	None
B cell	-0.338102	1.62699	PBS	S04	None
B cell	-0.797822	-1.57228	SCF	S02	None
B cell	-2.86472	2.05063	LIF	S05	B-a
B cell	1.62361	-0.685927	LIF	S02	None
B cell	1.73315	1.28553	M-CSF	S04	None
B cell	-4.26429	0.89821	LIF	S06	B-a
B cell	0.672386	-1.60657	SCF	S02	None
B cell	1.71932	0.404842	LIF	S02	None
B cell	-0.638079	2.21486	LIF	S04	None
B cell	2.99046	-0.667448	PBS	S02	None
B cell	-0.611864	-1.36378	PSPN	S02	None
B cell	0.555804	-0.0560582	SCF	S01	None
B cell	1.54316	-0.593839	LIF	S02	None
B cell	1.17701	-3.52147	M-CSF	S10	None
B cell	0.117429	0.51151	LIF	S04	None
B cell	1.29461	-0.22543	LIGHT	S02	None
B cell	-0.27621	-2.57359	PSPN	S02	None
B cell	1.46145	3.55395	LIF	S07	B-e
B cell	0.703217	-2.18815	VEGF	S02	None
B cell	1.12435	-0.504971	PSPN	S02	None
B cell	-0.598606	1.34679	M-CSF	S02	None
B cell	0.943684	-1.6425	PSPN	S02	None
B cell	-1.17307	0.284329	LIGHT	S04	None
B cell	-1.15892	-0.502586	LIF	S05	B-a
B cell	-3.28538	0.221181	PSPN	S05	B-a
B cell	2.18989	-0.330006	SCF	S02	None
B cell	-0.850047	-0.0181151	M-CSF	S02	None
B cell	1.24225	-0.798193	SCF	S02	None
B cell	0.206565	1.82113	LIGHT	S04	None
B cell	1.06776	2.75248	LIF	S04	None
B cell	1.37305	4.10319	LIF	S04	None
B cell	-0.296301	-1.50883	PSPN	S02	None
B cell	-2.68613	3.35554	LIGHT	S06	B-a
B cell	1.99658	-1.32049	M-CSF	S02	None
B cell	0.831288	2.52696	LIGHT	S10	None
B cell	0.012112	-2.32741	PBS	S03	None
B cell	2.60424	-0.732644	LIF	S02	None
B cell	1.10522	0.143185	LIF	S02	None
B cell	0.208057	-0.0963912	LIF	S02	None
B cell	0.908594	1.01887	SCF	S02	None
B cell	1.02138	0.574598	PSPN	S02	None
B cell	0.245505	-2.6697	PBS	S02	None
B cell	2.03957	1.33944	LIF	S02	None
B cell	-4.19631	2.21389	LIF	S06	B-a
B cell	0.404268	-0.672017	PSPN	S02	None
B cell	-0.0697858	-1.66121	LIF	S02	None
B cell	-4.68678	1.28824	PBS	S06	B-a
B cell	1.37553	1.0816	SCF	S02	None
B cell	1.99914	-0.213404	M-CSF	S01	None
B cell	2.39388	-1.08638	LIF	S02	None
B cell	2.1419	0.196187	LIF	S02	None
B cell	2.79444	-0.0674593	M-CSF	S02	None
B cell	1.35145	0.939279	LIF	S04	None
B cell	-1.7053	1.01299	SCF	S05	B-a
B cell	-3.18535	3.2322	M-CSF	S06	B-a
B cell	-0.338415	0.892973	LIF	S02	None
B cell	2.4763	-3.52172	LIF	S03	None
B cell	1.07277	-1.99244	LIF	S02	None
B cell	0.58426	-2.20713	M-CSF	S02	None
B cell	1.45799	-2.18483	M-CSF	S02	None
B cell	-0.883924	-1.65634	LIGHT	S01	None
B cell	2.01767	0.965811	LIGHT	S02	None
B cell	-1.0372	-2.54634	LIF	S02	None
B cell	2.13468	1.49014	SCF	S04	None
B cell	1.84086	-1.44955	LIF	S02	None
B cell	0.6719	-0.146246	PSPN	S02	None
B cell	1.14709	2.42701	PBS	S04	None
B cell	1.38142	-1.57505	LIF	S02	None
B cell	-0.196509	2.57845	SCF	S04	None
B cell	0.851915	0.985835	LIF	S02	None
B cell	1.95206	-0.0243073	LIF	S02	None
B cell	0.615073	-0.690508	LIF	S02	None
B cell	0.950773	-1.33233	LIF	S01	None
B cell	0.622384	-0.879903	M-CSF	S02	None
B cell	1.5038	2.426	LIGHT	S02	None
B cell	0.170259	1.81522	PBS	S04	None
B cell	-3.4919	2.91866	LIF	S05	B-a
B cell	1.60453	1.01968	LIGHT	S04	None
B cell	0.768671	-3.17309	LIF	S03	None
B cell	2.549	-3.57085	LIF	S03	None
B cell	0.481026	1.19298	PSPN	S01	None
B cell	-0.340976	0.982171	PBS	S04	None
B cell	1.1513	1.41785	M-CSF	S04	None
B cell	-0.117169	2.18786	LIF	S04	None
B cell	0.694501	0.105749	LIF	S02	None
B cell	1.33576	-0.687278	LIF	S02	None
B cell	1.62876	2.38056	LIGHT	S04	None
B cell	0.93445	-3.20305	M-CSF	S03	None
B cell	-0.242442	-3.02336	LIGHT	S01	None
B cell	0.284538	-1.92149	PSPN	S02	None
B cell	-1.17904	-2.53641	SCF	S02	None
B cell	2.03888	2.26239	LIF	S04	None
B cell	-0.0287953	-0.622526	LIF	S02	None
B cell	-0.446446	-0.740908	LIF	S02	None
B cell	-2.04885	0.999048	LIGHT	S05	B-a
B cell	0.551647	-1.33051	LIGHT	S01	None
B cell	0.975897	3.85063	LIF	S03	None
B cell	-0.501785	-2.18005	PBS	S02	None
B cell	0.144002	4.54509	SCF	S07	B-e
B cell	-0.471215	-0.805755	PSPN	S01	None
B cell	1.64603	-0.104741	M-CSF	S02	None
B cell	2.57468	-0.50249	LIF	S02	None
B cell	1.04026	2.80677	LIF	S04	None
B cell	-0.561437	-2.85028	VEGF	S02	None
B cell	0.150007	0.429634	PSPN	S02	None
B cell	0.355941	-0.774587	SCF	S02	None
B cell	1.27878	2.13335	SCF	S02	None
B cell	1.79809	0.358533	LIF	S02	None
B cell	-3.82601	1.51971	LIF	S05	B-a
B cell	-0.622174	1.94231	LIGHT	S04	None
B cell	1.82488	4.18196	LIGHT	S02	None
B cell	0.953145	-3.06499	LIGHT	S03	None
B cell	3.31386	-1.51472	PBS	S03	None
B cell	-2.17862	-0.822659	VEGF	S05	B-a
B cell	1.30841	-1.828	LIGHT	S02	None
B cell	1.35118	-2.28424	SCF	S02	None
B cell	-0.101975	3.05265	PBS	S04	None
B cell	1.44684	-1.39188	M-CSF	S01	None
B cell	0.794117	1.80046	LIF	S04	None
B cell	2.3956	-1.35375	SCF	S03	None
B cell	2.4021	-0.678586	LIGHT	S02	None
B cell	1.98109	-0.144159	LIGHT	S02	None
B cell	-2.40603	-0.076874	LIGHT	S05	B-a
B cell	1.74019	0.310136	SCF	S02	None
B cell	0.886084	2.81476	SCF	S04	None
B cell	0.818961	-0.80115	LIF	S02	None
B cell	1.8516	-0.0607125	LIF	S02	None
B cell	0.814876	1.62021	LIF	S02	None
B cell	2.80243	-2.61254	SCF	S03	None
B cell	0.377606	-0.536567	LIF	S02	None
B cell	0.305415	-0.344438	PBS	S02	None
B cell	3.1587	-1.39344	VEGF	S03	None
B cell	-0.711498	-2.03224	M-CSF	S02	None
B cell	2.5654	0.808535	LIF	S04	None
B cell	2.13683	-0.895554	LIF	S02	None
B cell	1.34088	-2.07445	VEGF	S02	None
B cell	-0.386356	3.98282	LIF	S07	B-e
B cell	1.82143	-1.1518	PBS	S02	None
B cell	3.25744	-0.476814	PSPN	S02	None
B cell	0.652363	4.24143	LIF	S07	B-e
B cell	0.0286848	-2.64737	SCF	S03	None
B cell	-4.4062	0.519115	PSPN	S05	B-a
B cell	-4.75764	0.88131	LIF	S05	B-a
B cell	0.852866	1.8285	SCF	S04	None
B cell	2.14402	-0.60705	SCF	S02	None
B cell	-0.581305	-0.855924	SCF	S02	None
B cell	2.55323	-0.20287	SCF	S02	None
B cell	-0.28858	1.32938	M-CSF	S04	None
B cell	0.205402	0.1803	PBS	S02	None
B cell	2.74707	-0.457557	SCF	S02	None
B cell	-0.00999493	1.99069	LIF	S04	None
B cell	0.241	-3.63497	PSPN	S10	None
B cell	1.87634	-2.0357	PSPN	S02	None
B cell	2.16776	-0.400199	VEGF	S02	None
B cell	-0.936531	-2.15359	LIF	S02	None
B cell	2.81404	-1.45613	LIF	S03	None
B cell	0.147708	0.617005	PSPN	S02	None
B cell	0.533673	3.78274	VEGF	S07	B-e
B cell	1.68462	0.400678	VEGF	S02	None
B cell	0.780227	-1.86952	SCF	S01	None
B cell	0.561765	3.3898	M-CSF	S04	None
B cell	0.312419	4.63846	LIGHT	S07	B-e
B cell	2.14902	0.060524	M-CSF	S02	None
B cell	2.35249	-0.382617	LIF	S02	None
B cell	1.1557	3.03039	LIF	S04	None
B cell	-4.42013	0.64876	SCF	S06	B-a
B cell	1.01138	-0.584393	LIF	S02	None
B cell	-0.0466378	-2.56826	LIF	S02	None
B cell	2.9564	-0.0315912	LIF	S02	None
B cell	0.462805	-2.49103	PSPN	S02	None
B cell	1.74084	0.194087	SCF	S02	None
B cell	-0.119797	1.02851	LIF	S04	None
B cell	-1.15039	-1.40104	LIF	S01	None
B cell	1.29398	3.94132	SCF	S07	B-e
B cell	0.623366	3.39673	LIF	S04	None
B cell	2.2725	-1.41791	PSPN	S02	None
B cell	0.862011	4.30185	PBS	S07	B-e
B cell	3.28907	-0.949286	PSPN	S02	None
B cell	0.00733578	1.36245	M-CSF	S02	None
B cell	0.293611	0.725938	LIF	S02	None
B cell	3.40045	-0.210468	LIF	S02	None
B cell	-0.719405	-2.22777	LIF	S02	None
B cell	3.07962	-0.660948	LIF	S02	None
B cell	-0.699031	0.102836	M-CSF	S02	None
B cell	-0.78794	-2.53897	SCF	S02	None
B cell	1.42503	4.0843	SCF	S04	None
B cell	0.521385	0.517838	LIF	S04	None
B cell	1.45741	-1.32428	PSPN	S02	None
B cell	2.60334	-2.6255	LIF	S03	None
B cell	-0.281765	-2.556	LIF	S02	None
B cell	0.749931	3.49494	LIF	S04	None
B cell	2.6306	0.355335	SCF	S04	None
B cell	0.453063	-0.777001	LIF	S02	None
B cell	2.31531	0.224795	SCF	S02	None
B cell	-0.418057	-1.96149	LIF	S02	None
B cell	0.830906	-3.87561	LIF	S03	None
B cell	-5.69182	1.8262	M-CSF	S09	B-a
B cell	1.54685	1.68129	LIF	S04	None
B cell	1.00031	0.0615552	LIF	S02	None
B cell	2.96287	-3.47757	SCF	S03	None
B cell	0.0971418	0.493983	LIF	S04	None
B cell	0.763695	-0.74257	PSPN	S02	None
B cell	-0.680608	-1.26117	M-CSF	S01	None
B cell	2.35217	-1.96876	PBS	S03	None
B cell	0.0549909	-2.56028	LIF	S02	None
B cell	1.47226	0.583351	PSPN	S04	None
B cell	1.60773	1.85074	LIF	S04	None
B cell	1.58217	-2.12849	PSPN	S03	None
B cell	2.25812	-1.95081	LIGHT	S02	None
B cell	0.297558	0.118725	LIF	S02	None
B cell	0.707215	0.995672	SCF	S02	None
B cell	0.215831	4.7207	LIF	S07	B-e
B cell	0.703465	-2.18418	SCF	S02	None
B cell	0.863854	-0.666504	LIF	S02	None
B cell	-3.23229	-0.329297	SCF	S05	B-a
B cell	1.47177	0.0588115	PSPN	S02	None
B cell	-2.24478	0.220521	LIF	S05	B-a
B cell	-2.37633	0.155169	LIF	S05	B-a
B cell	0.0626989	-0.496471	PSPN	S02	None
B cell	1.48115	0.0137549	LIF	S01	None
B cell	0.676358	3.8085	PSPN	S04	None
B cell	-1.93899	2.9134	PBS	S05	B-a
B cell	-0.0902189	-3.45888	LIF	S04	None
B cell	-0.0446041	2.74908	LIF	S04	None
B cell	0.632455	-1.68376	LIF	S02	None
B cell	0.644538	2.82038	LIF	S01	None
B cell	1.1026	-0.256432	M-CSF	S02	None
B cell	0.535983	-2.60924	LIF	S02	None
B cell	3.24022	-0.335783	LIF	S02	None
B cell	0.437138	0.150307	SCF	S02	None
B cell	1.61322	0.397869	LIF	S02	None
B cell	0.55444	-3.00501	PBS	S02	None
B cell	-0.859254	-2.64299	LIGHT	S01	None
B cell	0.0550149	-2.61895	SCF	S10	None
B cell	3.62112	-0.645765	LIF	S04	None
B cell	1.59115	0.877867	LIF	S04	None
B cell	1.64732	-0.775789	LIF	S02	None
B cell	1.60665	2.27695	SCF	S02	None
B cell	-0.65977	3.85618	SCF	S07	B-e
B cell	-0.418409	-1.53354	LIGHT	S02	None
B cell	0.211277	-1.86511	LIF	S02	None
B cell	3.01987	-1.78576	LIGHT	S02	None
B cell	0.186441	-0.206495	SCF	S02	None
B cell	-0.000208176	4.09708	LIF	S07	B-e
B cell	-0.353373	-2.93079	LIF	S02	None
B cell	-0.524667	-1.04344	SCF	S02	None
B cell	3.29326	-2.07098	LIF	S03	None
B cell	0.0182313	-1.30343	LIF	S02	None
B cell	-0.388352	0.274939	LIF	S02	None
B cell	0.842108	0.49987	M-CSF	S02	None
B cell	1.56737	3.61894	SCF	S04	None
B cell	0.55602	-3.42059	LIGHT	S03	None
B cell	2.02844	-0.671009	M-CSF	S02	None
B cell	-0.907845	1.55659	SCF	S02	None
B cell	0.593764	3.39741	SCF	S05	B-a
B cell	0.969799	-1.16727	LIGHT	S02	None
B cell	1.48315	0.00148628	PSPN	S02	None
B cell	0.895556	-1.74746	LIF	S02	None
B cell	1.61426	3.01402	PBS	S04	None
B cell	0.500211	-0.200891	PSPN	S02	None
B cell	0.0226097	-2.88808	LIGHT	S01	None
B cell	0.359427	-1.73755	LIF	S02	None
B cell	1.45747	-2.14665	LIF	S03	None
B cell	0.240169	-1.53075	LIF	S02	None
B cell	1.41664	3.64471	LIF	S04	None
B cell	-0.0628638	-3.43433	M-CSF	S10	None
B cell	-4.17708	0.537021	SCF	S06	B-a
B cell	1.80166	-0.473892	LIF	S02	None
B cell	-0.0102705	-0.478512	LIF	S02	None
B cell	1.5605	1.38714	M-CSF	S04	None
B cell	1.51825	-0.622154	VEGF	S02	None
B cell	-4.01958	0.397936	LIF	S05	B-a
B cell	1.80906	1.45331	PSPN	S04	None
B cell	2.69233	-3.5227	LIGHT	S03	None
B cell	-0.364286	4.00838	PBS	S07	B-e
B cell	1.47662	-1.92195	PBS	S01	None
B cell	0.571335	4.60542	LIF	S04	None
B cell	1.48782	-0.570822	LIF	S02	None
B cell	0.54496	-1.34732	M-CSF	S02	None
B cell	-4.71101	0.283824	LIF	S05	B-a
B cell	-0.523744	-3.40577	PSPN	S04	None
B cell	0.0407202	4.4955	LIGHT	S07	B-e
B cell	0.891908	1.57366	LIGHT	S04	None
B cell	2.91281	0.364821	PSPN	S02	None
B cell	0.772588	-1.83034	M-CSF	S02	None
B cell	-2.64904	0.609713	LIGHT	S05	B-a
B cell	2.27337	0.3696	LIF	S04	None
B cell	-1.34188	-2.49258	PBS	S01	None
B cell	0.738793	4.18191	LIF	S04	None
B cell	-0.584601	-1.36979	LIF	S02	None
B cell	0.350551	-2.8716	PBS	S02	None
B cell	2.52097	-1.04457	LIF	S02	None
B cell	1.5765	0.774326	PSPN	S04	None
B cell	0.907042	3.04269	SCF	S02	None
B cell	2.60456	-0.359091	LIGHT	S02	None
B cell	-0.347802	-2.3653	PSPN	S02	None
B cell	-3.4292	-0.112268	LIF	S05	B-a
B cell	-2.26542	-1.36281	M-CSF	S03	None
B cell	1.33623	-0.360145	M-CSF	S02	None
B cell	-4.34586	0.984019	M-CSF	S05	B-a
B cell	1.79652	1.68965	LIF	S07	B-e
B cell	0.545328	0.152786	LIF	S02	None
B cell	3.21747	-2.1769	LIF	S03	None
B cell	-0.0131299	-0.957975	VEGF	S02	None
B cell	0.497782	-1.20007	LIGHT	S02	None
B cell	0.376287	4.40724	LIF	S04	None
B cell	-0.686679	-2.42837	PBS	S02	None
B cell	-0.712566	-1.45042	SCF	S02	None
B cell	0.351106	-2.37233	M-CSF	S02	None
B cell	1.10445	-2.02274	LIGHT	S02	None
B cell	2.64421	-0.426987	LIF	S02	None
B cell	1.06876	-2.58269	LIF	S02	None
B cell	1.07894	-2.91084	LIF	S02	None
B cell	2.42191	-0.0409887	M-CSF	S02	None
B cell	2.07792	-0.138596	LIF	S02	None
B cell	0.0988206	0.559268	LIGHT	S02	None
B cell	0.307628	-2.92533	LIF	S02	None
B cell	1.59725	0.662418	M-CSF	S02	None
B cell	0.000923537	-2.2415	LIF	S02	None
B cell	0.720462	1.09271	LIF	S02	None
B cell	1.21814	-1.13433	VEGF	S02	None
B cell	1.49696	-3.36709	SCF	S03	None
B cell	0.256781	-0.616069	PBS	S02	None
B cell	0.385458	-0.0701483	LIGHT	S02	None
B cell	-0.758858	0.462593	LIF	S02	None
B cell	0.705827	0.534844	M-CSF	S04	None
B cell	-0.144549	-1.64005	PBS	S02	None
B cell	-0.184711	-2.78509	LIF	S10	None
B cell	-1.36311	-2.12343	VEGF	S10	None
B cell	0.168745	3.52437	LIF	S07	B-e
B cell	0.266326	-2.62512	LIF	S02	None
B cell	1.08156	-1.80716	PBS	S02	None
B cell	2.16067	-3.06167	PSPN	S03	None
B cell	2.28999	1.68656	M-CSF	S04	None
B cell	1.79371	0.259043	LIGHT	S02	None
B cell	-0.495199	-3.12658	LIF	S05	B-a
B cell	-0.106532	1.44526	PBS	S04	None
B cell	0.0788068	2.78557	M-CSF	S04	None
B cell	0.179195	1.00727	LIF	S04	None
B cell	1.3472	-0.64191	LIF	S02	None
B cell	-0.035931	1.16581	LIF	S04	None
B cell	-3.01656	-0.319905	SCF	S05	B-a
B cell	0.063943	3.20105	LIF	S07	B-e
B cell	1.61157	-1.93573	LIF	S02	None
B cell	-0.34304	-0.73678	M-CSF	S02	None
B cell	0.363289	4.75999	M-CSF	S07	B-e
B cell	0.805264	-3.41251	LIGHT	S03	None
B cell	0.176932	1.43796	LIF	S04	None
B cell	2.75395	-1.59362	LIGHT	S03	None
B cell	1.37054	-1.22575	PSPN	S03	None
B cell	-3.9235	0.0240221	PSPN	S05	B-a
B cell	0.891646	0.214011	LIF	S02	None
B cell	1.45456	-1.26252	LIF	S02	None
B cell	-1.20254	0.52145	LIF	S01	None
B cell	2.87324	-2.35601	SCF	S03	None
B cell	1.12024	2.92396	LIF	S04	None
B cell	0.759361	-2.59156	M-CSF	S02	None
B cell	0.276195	0.0933164	LIF	S02	None
B cell	-0.172447	2.21001	M-CSF	S04	None
B cell	-4.62395	0.860585	M-CSF	S06	B-a
B cell	1.03584	-3.41832	SCF	S03	None
B cell	2.73339	-1.96066	M-CSF	S03	None
B cell	1.34195	-3.44058	LIF	S03	None
B cell	0.23755	4.90705	LIF	S07	B-e
B cell	1.68341	-0.10591	M-CSF	S04	None
B cell	2.3375	-3.44513	SCF	S03	None
B cell	-2.36205	1.37097	SCF	S05	B-a
B cell	-0.23231	-2.9258	LIF	S02	None
B cell	2.4586	0.434354	VEGF	S02	None
B cell	-0.630621	-2.38135	PSPN	S05	B-a
B cell	0.084168	3.80904	LIF	S04	None
B cell	2.91454	-0.649142	VEGF	S02	None
B cell	0.90093	-1.31299	LIGHT	S02	None
B cell	1.52691	0.708687	LIF	S02	None
B cell	0.348586	0.390293	PBS	S02	None
B cell	2.44115	-1.14683	M-CSF	S02	None
B cell	-0.293058	-2.32788	M-CSF	S02	None
B cell	-0.894229	0.805357	PBS	S04	None
B cell	2.42195	2.2183	LIF	S07	B-e
B cell	1.46162	3.1488	PSPN	S02	None
B cell	0.499996	-2.87585	LIGHT	S02	None
B cell	3.35854	-1.09183	LIF	S03	None
B cell	1.88727	-1.11982	PSPN	S02	None
B cell	2.17069	0.06313	LIF	S04	None
B cell	0.871242	-2.86241	PSPN	S02	None
B cell	0.487855	0.732676	M-CSF	S04	None
B cell	1.08112	3.8273	SCF	S07	B-e
B cell	1.64618	-1.22657	LIF	S02	None
B cell	-4.06251	0.911601	LIF	S05	B-a
B cell	1.66909	1.12016	LIF	S04	None
B cell	1.25296	-1.70073	LIGHT	S02	None
B cell	1.86854	-1.70507	LIF	S02	None
B cell	3.35728	-2.23269	LIGHT	S01	None
B cell	1.66625	0.866556	LIF	S02	None
B cell	1.93769	0.72398	LIGHT	S02	None
B cell	1.38027	-2.8174	LIF	S02	None
B cell	2.50038	-3.30842	SCF	S03	None
B cell	0.692965	-2.50227	M-CSF	S02	None
B cell	-1.29526	-1.72549	LIF	S01	None
B cell	1.77947	-0.659559	LIF	S02	None
B cell	-0.435335	1.69915	LIF	S04	None
B cell	0.24243	-3.61127	LIF	S10	None
B cell	1.59926	-2.92647	PBS	S02	None
B cell	-1.25071	-0.887544	LIF	S02	None
B cell	-0.369379	-0.138137	LIF	S02	None
B cell	2.14658	-1.94312	LIF	S02	None
B cell	1.52336	-0.204764	PSPN	S02	None
B cell	-0.0281123	-3.27668	LIF	S10	None
B cell	1.05475	-2.95002	LIGHT	S10	None
B cell	0.73841	-3.15594	LIF	S02	None
B cell	0.710013	2.04162	LIF	S04	None
B cell	1.31891	0.132302	PSPN	S02	None
B cell	-0.723252	-0.573363	SCF	S02	None
B cell	0.382905	-2.66179	LIF	S03	None
B cell	0.214507	2.59973	M-CSF	S04	None
B cell	-3.23185	0.272885	M-CSF	S05	B-a
B cell	0.725916	-2.0278	LIF	S02	None
B cell	0.887173	4.15141	VEGF	S07	B-e
B cell	-4.65956	0.587092	M-CSF	S06	B-a
B cell	2.76225	-1.94439	LIGHT	S03	None
B cell	1.61296	-0.317651	LIGHT	S02	None
B cell	0.845832	0.758371	PSPN	S02	None
B cell	0.430887	-1.23713	SCF	S02	None
B cell	-1.47359	-2.55715	LIF	S10	None
B cell	-1.37028	-2.50408	LIF	S05	B-a
B cell	2.37831	-0.184695	VEGF	S02	None
B cell	-1.13833	1.19539	LIF	S02	None
B cell	-0.337515	-1.77214	M-CSF	S02	None
B cell	-3.12805	1.51917	LIF	S05	B-a
B cell	-0.228424	-1.0742	LIF	S01	None
B cell	-4.78317	0.235331	M-CSF	S05	B-a
B cell	-0.237986	1.44897	LIGHT	S02	None
B cell	2.04591	-0.776837	SCF	S02	None
B cell	1.49424	-1.28976	LIF	S02	None
B cell	2.48892	-2.7949	LIF	S03	None
B cell	2.12931	-1.66367	PSPN	S02	None
B cell	0.195653	-3.50099	LIGHT	S10	None
B cell	0.957506	-3.15777	SCF	S02	None
B cell	0.700999	-3.721	M-CSF	S10	None
B cell	1.15993	-3.445	PBS	S03	None
B cell	1.85858	-0.179495	M-CSF	S02	None
B cell	-0.812702	-2.99264	LIF	S05	B-a
B cell	-2.12823	0.669902	M-CSF	S05	B-a
B cell	2.86122	-1.70442	M-CSF	S03	None
B cell	-1.02155	-0.310028	LIF	S02	None
B cell	2.772	-0.197097	M-CSF	S02	None
B cell	0.90686	3.48559	LIF	S04	None
B cell	0.659008	-0.268241	LIF	S02	None
B cell	0.526502	-0.351583	VEGF	S02	None
B cell	-1.1622	-1.61158	LIF	S02	None
B cell	1.57991	-1.4958	LIF	S02	None
B cell	-0.862132	-2.3968	LIF	S02	None
B cell	-0.103134	-1.96057	LIGHT	S02	None
B cell	2.30889	-0.332629	LIGHT	S02	None
B cell	2.38987	-1.30426	LIF	S02	None
B cell	0.868579	-0.151148	SCF	S02	None
B cell	-0.273179	4.02092	LIGHT	S07	B-e
B cell	-4.26053	0.262011	M-CSF	S05	B-a
B cell	1.46556	0.173987	LIGHT	S02	None
B cell	1.68237	-2.01468	LIGHT	S03	None
B cell	2.88506	-1.15271	PSPN	S03	None
B cell	0.440104	-2.70805	LIF	S01	None
B cell	-0.216697	4.31927	M-CSF	S07	B-e
B cell	-0.608511	-2.54256	SCF	S02	None
B cell	2.4035	-0.334383	SCF	S02	None
B cell	1.40684	1.46545	PSPN	S02	None
B cell	0.966607	-2.21365	SCF	S02	None
B cell	0.689398	-3.69455	LIF	S03	None
B cell	-5.77585	1.17696	M-CSF	S09	B-a
B cell	3.48101	-2.13148	SCF	S03	None
B cell	-1.18734	3.78845	LIF	S07	B-e
B cell	2.04654	-1.63403	M-CSF	S02	None
B cell	2.51615	-0.858458	LIF	S02	None
B cell	1.33467	-0.699173	PBS	S02	None
B cell	-0.706757	-1.22399	SCF	S02	None
B cell	0.732031	0.702089	LIF	S04	None
B cell	0.870021	2.47035	LIF	S04	None
B cell	0.148459	3.52127	SCF	S04	None
B cell	1.39343	-3.31736	LIF	S03	None
B cell	-4.33345	0.480718	M-CSF	S05	B-a
B cell	0.501491	-2.12329	LIGHT	S02	None
B cell	0.242659	-1.69146	VEGF	S02	None
B cell	0.784079	-0.181064	PBS	S02	None
B cell	-3.22314	1.68852	M-CSF	S05	B-a
B cell	0.852327	-0.494854	PSPN	S02	None
B cell	-3.10329	0.55933	LIF	S05	B-a
B cell	0.5322	-3.12272	PSPN	S02	None
B cell	0.0211184	-1.61926	LIF	S02	None
B cell	-0.267637	-2.568	LIGHT	S02	None
B cell	0.52328	-1.50698	PSPN	S02	None
B cell	0.377101	3.42146	LIF	S04	None
B cell	2.52453	-1.61384	SCF	S02	None
B cell	1.02616	2.59122	LIGHT	S04	None
B cell	-3.68982	0.732471	PBS	S05	B-a
B cell	1.48609	-0.675384	SCF	S10	None
B cell	0.66646	1.59851	LIF	S04	None
B cell	-0.124062	-3.27155	LIF	S02	None
B cell	0.0397113	0.560512	M-CSF	S02	None
B cell	-0.162116	3.69653	LIGHT	S07	B-e
B cell	-4.70152	1.46708	VEGF	S06	B-a
B cell	1.72576	-3.05338	LIF	S03	None
B cell	2.42118	-2.90823	LIGHT	S03	None
B cell	-3.83806	1.57201	PSPN	S05	B-a
B cell	2.31113	-0.958193	PBS	S02	None
B cell	3.14162	-2.81997	LIF	S03	None
B cell	0.690544	-1.89225	PBS	S01	None
B cell	-0.0292376	-2.69596	LIF	S02	None
B cell	-0.0998912	-2.36596	LIF	S05	B-a
B cell	0.161934	-2.89239	LIGHT	S02	None
B cell	-0.0889676	3.34616	M-CSF	S07	B-e
B cell	0.750429	0.0243014	M-CSF	S02	None
B cell	0.68049	-2.8706	LIF	S02	None
B cell	0.742899	-2.86638	M-CSF	S02	None
B cell	-0.328317	0.13544	PSPN	S01	None
B cell	0.924908	-2.02916	LIGHT	S02	None
B cell	-0.030728	-2.01509	PSPN	S02	None
B cell	-1.42495	-2.32719	LIF	S10	None
B cell	0.386914	4.67373	SCF	S07	B-e
B cell	2.13168	-1.96349	M-CSF	S02	None
B cell	-0.392766	0.931605	M-CSF	S01	None
B cell	2.62809	-2.79996	LIF	S03	None
B cell	1.43139	-2.18312	M-CSF	S02	None
B cell	0.514708	-1.29627	SCF	S02	None
B cell	1.95794	-2.76525	SCF	S03	None
B cell	-0.399748	-1.36728	SCF	S02	None
B cell	-4.87483	0.948139	SCF	S06	B-a
B cell	1.00866	2.05586	PSPN	S04	None
B cell	0.344818	3.50948	LIF	S04	None
B cell	-2.34964	1.4813	SCF	S08	B-b
B cell	2.7903	0.244863	LIF	S02	None
B cell	-1.19212	-2.18112	LIF	S05	B-a
B cell	3.09638	-1.87342	VEGF	S03	None
B cell	-5.65723	1.19591	SCF	S05	B-a
B cell	-4.82814	0.648801	LIF	S06	B-a
B cell	1.45226	-3.27651	LIF	S03	None
B cell	2.94383	0.0577374	SCF	S02	None
B cell	-4.77668	1.1133	LIF	S06	B-a
B cell	1.12511	1.88496	LIF	S04	None
B cell	1.6278	0.806672	M-CSF	S02	None
B cell	0.592391	-2.78037	M-CSF	S02	None
B cell	0.206651	-1.47295	LIGHT	S02	None
B cell	2.8838	-1.62844	SCF	S02	None
B cell	-0.00765166	-2.62002	LIF	S02	None
B cell	0.158578	4.4812	SCF	S07	B-e
B cell	-0.0375921	-3.00028	LIF	S01	None
B cell	2.98314	-0.8481	PBS	S02	None
B cell	1.54897	-1.49902	LIGHT	S01	None
B cell	1.56045	-0.966369	M-CSF	S02	None
B cell	3.58315	-2.06028	LIF	S03	None
B cell	-0.863349	2.05518	SCF	S04	None
B cell	0.460159	-2.45368	LIGHT	S02	None
B cell	1.85063	0.997457	PBS	S01	None
B cell	1.54733	-0.319316	SCF	S02	None
B cell	1.19949	-2.13345	PSPN	S02	None
B cell	3.00349	-0.713687	LIF	S02	None
B cell	-0.259746	4.57256	M-CSF	S04	None
B cell	0.701651	-3.72171	LIF	S03	None
B cell	0.116975	-0.542876	PBS	S02	None
B cell	2.44585	-1.92171	LIF	S03	None
B cell	-0.963094	-1.92259	LIF	S01	None
B cell	0.912492	2.01831	M-CSF	S04	None
B cell	0.48635	1.6167	LIF	S02	None
B cell	0.308577	-3.56698	LIF	S10	None
B cell	1.51184	-2.65832	LIGHT	S03	None
B cell	-0.345802	-2.17855	LIGHT	S02	None
B cell	-0.407563	-1.30398	LIGHT	S02	None
B cell	2.61222	-3.03888	SCF	S02	None
B cell	-0.427132	-1.75719	LIGHT	S02	None
B cell	1.17739	-2.94845	SCF	S03	None
B cell	-3.98138	0.529542	M-CSF	S05	B-a
B cell	1.49919	-1.3992	SCF	S02	None
B cell	-4.85181	0.347389	PSPN	S06	B-a
B cell	2.27237	-3.35507	LIGHT	S03	None
B cell	1.30004	0.858463	PBS	S02	None
B cell	0.778017	1.59293	SCF	S02	None
B cell	-0.323154	1.58787	LIF	S02	None
B cell	1.90779	-0.0911983	LIF	S02	None
B cell	0.748859	-0.348211	VEGF	S02	None
B cell	2.05954	-0.516154	M-CSF	S02	None
B cell	0.452992	-2.73581	SCF	S02	None
B cell	0.259547	-2.48658	VEGF	S02	None
B cell	0.400648	0.286582	LIF	S02	None
B cell	0.293728	0.595646	M-CSF	S02	None
B cell	2.52195	-0.118781	LIGHT	S02	None
B cell	-0.0176198	-0.358057	LIF	S02	None
B cell	3.2238	-0.625672	LIGHT	S02	None
B cell	0.657254	-3.45288	LIF	S10	None
B cell	0.111592	1.0331	PSPN	S02	None
B cell	-0.967112	-2.54867	LIGHT	S10	None
B cell	2.18551	-0.0620784	LIGHT	S02	None
B cell	1.35008	1.40866	LIF	S04	None
B cell	1.52743	0.298621	SCF	S02	None
B cell	2.87263	-3.34919	LIF	S03	None
B cell	0.83137	-3.22377	LIF	S05	B-a
B cell	0.789274	-3.31408	LIF	S03	None
B cell	-0.430398	2.45143	LIF	S04	None
B cell	-0.0136301	3.43201	SCF	S04	None
B cell	-0.331627	-1.68572	LIF	S02	None
B cell	-3.95702	0.476356	LIF	S05	B-a
B cell	1.1181	-3.15438	VEGF	S05	B-a
B cell	-0.575725	3.25216	SCF	S04	None
B cell	3.62902	-3.04089	PSPN	S03	None
B cell	0.749835	-2.06192	PSPN	S02	None
B cell	0.917725	-2.71363	SCF	S02	None
B cell	1.96873	1.4508	SCF	S02	None
B cell	-0.00712106	1.02408	LIF	S02	None
B cell	1.30226	-1.05522	SCF	S02	None
B cell	1.98744	-0.958087	LIGHT	S02	None
B cell	2.42496	-0.702113	LIGHT	S02	None
B cell	2.04887	1.1071	LIF	S04	None
B cell	-0.301195	1.87497	LIF	S04	None
B cell	2.47743	-3.54764	LIF	S03	None
B cell	0.307796	3.24898	PSPN	S04	None
B cell	0.349824	-0.607175	LIF	S02	None
B cell	0.996475	-2.19434	M-CSF	S01	None
B cell	0.776323	-2.26905	LIF	S02	None
B cell	-1.61529	-1.93182	LIF	S05	B-a
B cell	0.541078	-2.48381	SCF	S02	None
B cell	2.85731	0.0590539	PSPN	S02	None
B cell	2.01393	-2.85134	SCF	S03	None
B cell	1.91952	-0.383258	LIF	S02	None
B cell	1.31988	-1.49863	PBS	S02	None
B cell	-2.94498	1.49055	LIF	S05	B-a
B cell	-3.49803	-0.147524	LIF	S05	B-a
B cell	1.03615	-2.91899	LIGHT	S02	None
B cell	1.42335	-1.58422	PBS	S01	None
B cell	-4.51993	0.763429	PBS	S06	B-a
B cell	1.25038	2.61583	LIF	S04	None
B cell	-0.248728	-1.57387	VEGF	S01	None
B cell	2.63789	-2.2988	LIGHT	S03	None
B cell	2.47921	0.118544	LIF	S04	None
B cell	-5.39504	0.636575	LIF	S06	B-a
B cell	1.21164	-1.49191	LIF	S03	None
B cell	0.0557964	-3.08899	LIF	S02	None
B cell	0.431788	-3.35635	LIF	S02	None
B cell	-0.333962	2.34088	M-CSF	S04	None
B cell	1.01898	-3.61579	LIF	S03	None
B cell	-0.226027	2.96346	LIGHT	S04	None
B cell	-1.6899	-0.787184	LIGHT	S05	B-a
B cell	3.28686	-1.04433	LIF	S02	None
B cell	0.954156	-2.3978	M-CSF	S02	None
B cell	-2.99968	-0.427953	SCF	S05	B-a
B cell	1.59831	0.750647	LIF	S02	None
B cell	2.62902	0.981889	LIF	S02	None
B cell	1.55213	-0.741873	LIF	S02	None
B cell	1.44994	-2.27581	SCF	S03	None
B cell	-0.503582	2.01324	PSPN	S04	None
B cell	0.376506	-2.31954	M-CSF	S02	None
B cell	2.62298	-1.67308	SCF	S02	None
B cell	0.643825	3.38365	LIGHT	S04	None
B cell	2.63741	-1.13567	VEGF	S02	None
B cell	0.0301413	-1.54774	LIGHT	S02	None
B cell	0.00297492	4.5589	SCF	S07	B-e
B cell	0.90745	-2.58679	SCF	S02	None
B cell	0.326275	1.28012	LIF	S02	None
B cell	0.441076	-2.61176	SCF	S04	None
B cell	0.626852	-2.67521	LIF	S02	None
B cell	2.91831	-2.15053	SCF	S03	None
B cell	1.79803	0.0779521	LIF	S02	None
B cell	3.27995	-2.20873	LIF	S03	None
B cell	0.22311	2.96031	LIF	S04	None
B cell	1.39408	3.8282	LIGHT	S07	B-e
B cell	1.51887	-1.08267	LIF	S02	None
B cell	0.480362	-0.578103	LIF	S02	None
B cell	0.320913	2.05312	SCF	S04	None
B cell	1.76843	-0.542373	SCF	S02	None
B cell	1.69971	0.289044	PBS	S02	None
B cell	1.41817	-1.8649	PSPN	S02	None
B cell	-0.49699	-1.1772	LIGHT	S01	None
B cell	1.61879	-2.83142	PSPN	S03	None
B cell	-1.27215	-0.772571	SCF	S05	B-a
B cell	-1.19844	-1.6594	PBS	S04	None
B cell	2.23594	0.411203	SCF	S02	None
B cell	-2.37987	2.26982	LIGHT	S08	B-b
B cell	-0.647677	0.874507	LIGHT	S02	None
B cell	0.26165	0.415376	LIGHT	S04	None
B cell	0.0752534	-2.87247	LIF	S02	None
B cell	-3.04607	0.645948	LIF	S05	B-a
B cell	1.23023	-1.28489	LIF	S02	None
B cell	0.552167	0.0538027	PSPN	S02	None
B cell	1.73572	-2.5001	LIF	S03	None
B cell	-0.486222	0.783481	LIF	S02	None
B cell	0.949751	0.0675663	VEGF	S02	None
B cell	-1.66248	-1.92355	M-CSF	S04	None
B cell	2.04561	-1.36235	LIGHT	S03	None
B cell	-0.0722109	1.55996	M-CSF	S04	None
B cell	1.41672	-0.897665	LIF	S01	None
B cell	2.59555	-0.91519	LIGHT	S03	None
B cell	0.299432	3.08381	LIF	S04	None
B cell	1.10508	-3.50654	LIGHT	S04	None
B cell	0.979019	-3.19259	M-CSF	S04	None
B cell	1.89054	-1.24542	M-CSF	S02	None
B cell	-0.571034	0.232192	SCF	S01	None
B cell	1.89469	0.0745623	LIGHT	S04	None
B cell	3.03317	-1.1025	LIGHT	S02	None
B cell	0.361735	3.55111	SCF	S04	None
B cell	-0.110368	-2.62547	LIGHT	S02	None
B cell	1.3608	0.343461	VEGF	S02	None
B cell	-1.1739	-2.45018	LIF	S10	None
B cell	0.1764	-3.10513	LIF	S02	None
B cell	0.733899	-4.04287	LIF	S10	None
B cell	1.36863	-0.989562	PBS	S02	None
B cell	-0.318096	3.31356	M-CSF	S07	B-e
B cell	0.854992	-0.843939	LIGHT	S02	None
B cell	0.604024	4.32084	LIF	S07	B-e
B cell	-0.183406	-1.61492	LIF	S02	None
B cell	2.14346	-0.856761	SCF	S02	None
B cell	1.24191	0.0797381	LIF	S02	None
B cell	3.76636	-1.46267	LIGHT	S03	None
B cell	0.932828	1.98815	LIF	S04	None
B cell	1.78093	0.220866	M-CSF	S02	None
B cell	0.817229	-2.64235	LIF	S02	None
B cell	-0.981792	-2.75904	LIF	S02	None
B cell	0.900296	1.88341	LIF	S02	None
B cell	-0.795411	-1.29775	LIF	S02	None
B cell	1.66549	-3.32834	LIF	S05	B-a
B cell	-0.372133	4.14151	SCF	S04	None
B cell	1.04884	-3.09617	SCF	S02	None
B cell	1.04999	-0.367581	SCF	S02	None
B cell	0.374027	4.34709	M-CSF	S04	None
B cell	1.0545	-1.69977	LIF	S03	None
B cell	1.88825	-0.303409	LIF	S02	None
B cell	0.634227	1.28742	LIGHT	S04	None
B cell	0.435312	4.44148	PSPN	S07	B-e
B cell	1.61554	-0.151432	LIF	S02	None
B cell	2.06864	-2.055	LIF	S03	None
B cell	2.18203	-3.36043	SCF	S03	None
B cell	1.51895	-3.74812	LIF	S03	None
B cell	2.37723	-0.586035	M-CSF	S02	None
B cell	1.78067	-1.86705	LIGHT	S02	None
B cell	0.086804	4.60331	LIF	S07	B-e
B cell	-5.89064	1.49278	M-CSF	S09	B-a
B cell	2.08238	0.804848	LIGHT	S02	None
B cell	2.20655	-0.362225	SCF	S02	None
B cell	-0.179681	-0.431667	SCF	S01	None
B cell	1.96242	0.192787	LIF	S02	None
B cell	-2.93914	-0.160947	LIF	S05	B-a
B cell	-0.34066	0.412472	LIF	S01	None
B cell	-0.170421	1.1773	LIF	S05	B-a
B cell	2.03001	1.06365	LIF	S02	None
B cell	-3.69416	0.0649553	LIF	S06	B-a
B cell	1.05895	-0.00853845	SCF	S02	None
B cell	0.47023	0.639439	LIGHT	S02	None
B cell	1.91339	0.508426	PSPN	S02	None
B cell	-2.78291	-0.876434	LIGHT	S05	B-a
B cell	2.16234	0.271449	LIF	S02	None
B cell	-0.0755211	-2.9704	LIF	S02	None
B cell	-2.69839	0.482999	LIF	S05	B-a
B cell	-0.94413	-2.2242	LIF	S04	None
B cell	2.37812	0.19121	LIGHT	S02	None
B cell	1.78349	0.0349897	LIF	S02	None
B cell	-1.78594	-0.866247	LIF	S01	None
B cell	3.35886	-0.160519	LIF	S03	None
B cell	1.49559	-0.199985	SCF	S02	None
B cell	0.186455	-0.772519	M-CSF	S01	None
B cell	-0.115472	-2.31784	LIF	S02	None
B cell	-4.21517	0.580926	LIF	S05	B-a
B cell	0.750431	2.99213	M-CSF	S04	None
B cell	1.59562	-1.25467	LIF	S05	B-a
B cell	1.54096	1.30509	PSPN	S04	None
B cell	1.6673	0.332136	LIF	S02	None
B cell	2.006	1.08724	M-CSF	S02	None
B cell	-0.735642	-1.31606	LIF	S02	None
B cell	2.23202	-1.23384	LIF	S03	None
B cell	-0.979185	1.96793	SCF	S05	B-a
B cell	-0.300819	-1.80392	PBS	S02	None
B cell	0.122031	-2.55641	PSPN	S01	None
B cell	0.375485	-3.40186	LIF	S02	None
B cell	0.45415	-2.39347	LIF	S02	None
B cell	-1.25312	-1.29053	LIGHT	S02	None
B cell	1.93018	-1.39605	LIGHT	S02	None
B cell	1.37968	-0.891157	LIF	S02	None
B cell	1.04594	1.23343	LIF	S04	None
B cell	0.644926	-1.40418	M-CSF	S02	None
B cell	-0.0346768	0.792971	LIF	S02	None
B cell	-3.82515	0.982997	M-CSF	S05	B-a
B cell	2.29303	0.472101	VEGF	S02	None
B cell	1.69839	-1.42963	LIF	S02	None
B cell	2.20389	-0.489628	LIF	S02	None
B cell	1.15932	1.10129	SCF	S04	None
B cell	0.517649	-2.2147	SCF	S02	None
B cell	1.69333	-0.408918	LIF	S02	None
B cell	3.32924	-1.17889	LIF	S03	None
B cell	-0.0387181	-2.07528	LIF	S02	None
B cell	1.89202	1.35146	LIGHT	S04	None
B cell	-0.878615	-1.67556	LIGHT	S02	None
B cell	-2.94981	0.767908	LIF	S05	B-a
B cell	0.774784	0.871106	M-CSF	S02	None
B cell	3.51232	-2.80641	VEGF	S03	None
B cell	0.38677	-2.57886	SCF	S02	None
B cell	0.118989	-0.022081	LIF	S02	None
B cell	1.27473	0.197356	M-CSF	S02	None
B cell	2.22454	0.901735	LIGHT	S04	None
B cell	0.467523	-1.75693	LIF	S02	None
B cell	0.820855	-2.97665	M-CSF	S02	None
B cell	1.29178	-1.83888	M-CSF	S02	None
B cell	-0.351727	2.14176	LIF	S04	None
B cell	3.29998	-3.14213	LIF	S03	None
B cell	-3.58629	-0.0702424	LIF	S05	B-a
B cell	3.18634	-3.03524	LIGHT	S03	None
B cell	0.776637	-0.55832	LIGHT	S02	None
B cell	-3.25344	1.07797	LIF	S05	B-a
B cell	3.42334	-0.403597	PBS	S02	None
B cell	0.550373	-1.89078	LIF	S02	None
B cell	0.889517	-0.53957	LIF	S02	None
B cell	2.72923	-1.18626	LIF	S03	None
B cell	1.89702	0.183134	LIGHT	S02	None
B cell	1.12827	-3.47713	VEGF	S10	None
B cell	1.0453	-2.32001	PSPN	S02	None
B cell	2.914	-2.79661	PSPN	S03	None
B cell	-2.06077	0.0653682	LIF	S05	B-a
B cell	-0.540776	-2.52868	LIF	S02	None
B cell	2.5551	-0.647824	LIF	S02	None
B cell	0.496594	-2.71204	PSPN	S02	None
B cell	1.81116	-0.812399	LIGHT	S02	None
B cell	2.31163	-0.936724	LIF	S02	None
B cell	-0.90832	0.383871	PBS	S05	B-a
B cell	1.31745	-3.67079	PBS	S03	None
B cell	-3.24804	0.251108	LIF	S05	B-a
B cell	0.246157	0.181731	SCF	S02	None
B cell	-0.563333	-2.55041	SCF	S02	None
B cell	-0.466953	-1.99004	M-CSF	S02	None
B cell	-5.0769	0.571368	SCF	S06	B-a
B cell	0.440901	-2.50608	LIGHT	S02	None
B cell	0.81121	-3.23398	SCF	S03	None
B cell	1.16982	0.0609869	SCF	S02	None
B cell	1.19984	0.242631	M-CSF	S02	None
B cell	-0.0149249	4.1868	LIF	S07	B-e
B cell	-0.4983	-0.942602	G-CSF	S02	None
B cell	-0.77228	-0.38	TSLP	S01	None
B cell	1.40057	-1.33295	IL-5	S02	None
B cell	0.430734	-1.06254	G-CSF	S02	None
B cell	1.22513	0.467508	GM-CSF	S02	None
B cell	-0.634403	2.37463	TSLP	S04	None
B cell	-4.10664	2.61327	IL-5	S09	B-a
B cell	1.04079	-2.53694	TSLP	S01	None
B cell	-0.329471	1.59171	GM-CSF	S04	None
B cell	-2.96796	0.437785	CD40L	S05	B-a
B cell	0.210105	-2.25673	G-CSF	S02	None
B cell	0.102492	-1.88801	TSLP	S02	None
B cell	1.09932	3.68482	TSLP	S07	B-e
B cell	0.126399	3.97103	CD40L	S07	B-e
B cell	1.7131	4.54497	IL-4	S11	B-f
B cell	0.545344	4.42841	CD40L	S07	B-e
B cell	0.436398	-3.19638	GM-CSF	S03	None
B cell	0.465729	1.5271	IL-5	S04	None
B cell	1.48305	0.165216	GM-CSF	S02	None
B cell	1.05639	0.684239	G-CSF	S02	None
B cell	0.318769	-3.41945	IL-5	S02	None
B cell	0.064271	4.24458	IL-5	S07	B-e
B cell	0.708998	2.21497	TSLP	S04	None
B cell	1.95439	0.295588	GM-CSF	S02	None
B cell	0.0914333	1.17619	GM-CSF	S04	None
B cell	1.3255	1.12054	GM-CSF	S02	None
B cell	1.43989	4.60204	IL-4	S11	B-f
B cell	1.58794	-1.04134	GM-CSF	S02	None
B cell	1.64341	-2.55268	TSLP	S03	None
B cell	-3.30633	0.427473	TSLP	S05	B-a
B cell	0.138908	-2.05701	G-CSF	S02	None
B cell	0.0222486	-1.72297	TSLP	S02	None
B cell	0.217885	-1.84857	GM-CSF	S02	None
B cell	-0.334669	-0.148769	PBS	S02	None
B cell	0.890515	-1.70495	GM-CSF	S02	None
B cell	-0.583441	-1.8393	G-CSF	S02	None
B cell	-1.08426	-2.08333	TSLP	S02	None
B cell	1.51715	3.23094	TSLP	S07	B-e
B cell	-0.655918	-0.748489	TSLP	S02	None
B cell	-2.31079	0.0258698	TSLP	S05	B-a
B cell	-0.0365223	-2.9671	G-CSF	S02	None
B cell	1.2066	-0.673006	TSLP	S02	None
B cell	0.700946	0.813809	TSLP	S02	None
B cell	-1.29186	-1.89093	TSLP	S02	None
B cell	0.984296	-1.67701	TSLP	S02	None
B cell	0.574334	-1.26772	TSLP	S02	None
B cell	-0.800593	-0.155404	GM-CSF	S02	None
B cell	-0.689996	-2.1383	PBS	S02	None
B cell	0.110929	0.473084	GM-CSF	S02	None
B cell	-1.14644	-2.19604	PBS	S02	None
B cell	-0.290287	-2.00528	G-CSF	S01	None
B cell	-1.06735	-2.05766	TSLP	S01	None
B cell	0.269469	4.37374	TSLP	S07	B-e
B cell	-0.314774	3.71533	TSLP	S04	None
B cell	0.898715	1.37101	GM-CSF	S04	None
B cell	0.168877	-1.99999	TSLP	S02	None
B cell	0.782719	2.7031	TSLP	S04	None
B cell	-0.388495	-2.84431	TSLP	S02	None
B cell	-1.2516	-1.57364	TSLP	S01	None
B cell	0.625392	-0.14995	GM-CSF	S02	None
B cell	-0.956961	-2.39278	TSLP	S02	None
B cell	1.65166	-2.68584	TSLP	S03	None
B cell	0.694255	0.83662	GM-CSF	S02	None
B cell	1.62624	4.58006	IL-4	S11	B-f
B cell	-0.935239	-1.11839	IL-5	S01	None
B cell	1.63352	1.94732	GM-CSF	S04	None
B cell	0.0477273	3.86992	CD40L	S07	B-e
B cell	0.199161	-2.93677	TSLP	S03	None
B cell	0.987521	3.9915	TSLP	S04	None
B cell	0.172491	3.91641	CD40L	S04	None
B cell	-2.98287	3.49149	TSLP	S07	B-e
B cell	-0.880758	-2.60019	G-CSF	S10	None
B cell	0.592023	1.73227	TSLP	S04	None
B cell	-0.998187	-2.15985	TSLP	S01	None
B cell	1.46392	-3.13555	TSLP	S10	None
B cell	0.167479	0.585714	TSLP	S01	None
B cell	0.479863	-1.33712	TSLP	S02	None
B cell	1.56418	4.71251	IL-4	S11	B-f
B cell	-0.328191	-2.03038	TSLP	S02	None
B cell	0.144215	0.451559	TSLP	S02	None
B cell	0.330373	-3.3152	G-CSF	S10	None
B cell	-2.95206	1.07006	TSLP	S05	B-a
B cell	-2.4516	-0.0436042	TSLP	S05	B-a
B cell	0.311979	-3.2229	TSLP	S02	None
B cell	1.53046	4.5267	IL-4	S11	B-f
B cell	0.229457	-2.52206	PBS	S02	None
B cell	-0.959498	-2.39547	TSLP	S10	None
B cell	-1.03192	-0.72894	PBS	S01	None
B cell	1.21856	4.67861	IL-4	S11	B-f
B cell	-0.397257	-0.0353272	GM-CSF	S02	None
B cell	0.641578	0.573324	CD40L	S04	None
B cell	0.839295	-2.12388	GM-CSF	S02	None
B cell	0.0330811	0.366211	TSLP	S02	None
B cell	0.831802	1.63221	G-CSF	S04	None
B cell	0.846532	-0.67031	TSLP	S02	None
B cell	0.427182	2.5781	TSLP	S04	None
B cell	-0.287648	1.93533	GM-CSF	S04	None
B cell	-0.200906	1.38936	GM-CSF	S04	None
B cell	1.5506	4.6034	IL-4	S11	B-f
B cell	-0.151381	4.07538	IL-5	S07	B-e
B cell	0.785833	-2.65095	G-CSF	S02	None
B cell	-1.38321	-1.40698	TSLP	S05	B-a
B cell	1.78478	2.85791	G-CSF	S07	B-e
B cell	0.0823958	-1.57791	TSLP	S01	None
B cell	0.580555	0.153706	GM-CSF	S02	None
B cell	-0.240597	4.0997	CD40L	S07	B-e
B cell	0.9493	-0.799126	TSLP	S02	None
B cell	2.16138	0.652317	G-CSF	S02	None
B cell	0.369791	-0.418118	TSLP	S01	None
B cell	1.5558	0.492975	IL-5	S01	None
B cell	-0.00326098	2.98727	CD40L	S04	None
B cell	-0.000787414	3.13071	TSLP	S04	None
B cell	0.24337	3.16731	GM-CSF	S04	None
B cell	0.527849	-3.19237	G-CSF	S04	None
B cell	0.679766	0.00299231	TSLP	S02	None
B cell	-0.350846	-0.594769	TSLP	S02	None
B cell	0.425372	-0.0941274	GM-CSF	S02	None
B cell	1.20027	-0.665931	GM-CSF	S02	None
B cell	-1.11921	0.747117	IL-5	S02	None
B cell	-0.946272	-0.122842	TSLP	S02	None
B cell	1.14551	-1.63338	TSLP	S02	None
B cell	0.868511	2.68781	CD40L	S04	None
B cell	-0.0351192	-1.8372	GM-CSF	S02	None
B cell	-3.76404	0.848533	G-CSF	S05	B-a
B cell	-0.204785	-0.175474	TSLP	S02	None
B cell	0.354011	0.0783879	TSLP	S02	None
B cell	-0.935094	-2.77433	TSLP	S02	None
B cell	1.43278	4.69824	IL-4	S11	B-f
B cell	0.186912	-0.537251	GM-CSF	S02	None
B cell	-0.719679	-2.22672	G-CSF	S02	None
B cell	-0.0144997	-2.56576	TSLP	S02	None
B cell	0.693447	-0.201584	G-CSF	S02	None
B cell	1.66486	-0.7545	G-CSF	S02	None
B cell	0.491675	-2.95485	TSLP	S02	None
B cell	-0.69804	-2.46477	TSLP	S02	None
B cell	0.446847	3.5808	TSLP	S04	None
B cell	-1.45316	-0.741522	TSLP	S02	None
B cell	-2.75045	0.772744	G-CSF	S05	B-a
B cell	-1.11195	-0.0132541	TSLP	S01	None
B cell	-3.47339	2.56545	TSLP	S05	B-a
B cell	1.90513	-2.22332	TSLP	S03	None
B cell	0.0921858	4.52084	CD40L	S07	B-e
B cell	0.0151475	-2.2122	TSLP	S02	None
B cell	0.779902	-1.2362	TSLP	S01	None
B cell	0.204567	-2.04405	TSLP	S02	None
B cell	1.54866	-0.0659199	GM-CSF	S02	None
B cell	-0.548405	3.58465	GM-CSF	S04	None
B cell	1.22955	4.65032	TSLP	S07	B-e
B cell	-0.0803327	-0.528446	TSLP	S02	None
B cell	-3.57736	3.23251	CD40L	S06	B-a
B cell	0.945504	-0.938855	TSLP	S02	None
B cell	-0.660545	-2.06864	TSLP	S01	None
B cell	1.03317	0.981919	GM-CSF	S04	None
B cell	-0.44627	-0.565579	GM-CSF	S01	None
B cell	-0.203691	-2.41665	TSLP	S02	None
B cell	0.00419026	1.07057	GM-CSF	S01	None
B cell	0.145301	3.89779	G-CSF	S04	None
B cell	-0.373509	-1.398	PBS	S02	None
B cell	0.558595	-1.95617	CD40L	S02	None
B cell	-0.403165	0.773406	TSLP	S01	None
B cell	0.535819	-0.462156	TSLP	S02	None
B cell	-4.05279	1.82167	GM-CSF	S05	B-a
B cell	1.04548	3.47842	GM-CSF	S07	B-e
B cell	0.521007	0.358991	TSLP	S02	None
B cell	1.73661	-0.26465	G-CSF	S02	None
B cell	-0.181202	3.0873	IL-5	S07	B-e
B cell	-0.511906	-2.30329	TSLP	S02	None
B cell	-2.8953	1.78313	TSLP	S05	B-a
B cell	-0.596131	-1.90603	TSLP	S02	None
B cell	0.383218	1.75981	IL-5	S04	None
B cell	-1.47559	-1.22493	TSLP	S01	None
B cell	1.41254	0.122573	GM-CSF	S02	None
B cell	-0.973845	-1.24812	TSLP	S02	None
B cell	-3.38473	0.641809	TSLP	S05	B-a
B cell	2.40563	-2.84384	TSLP	S03	None
B cell	0.0799077	-0.32709	G-CSF	S01	None
B cell	-1.42279	-1.52886	TSLP	S05	B-a
B cell	-0.270893	-1.78905	GM-CSF	S02	None
B cell	-0.521347	2.10571	G-CSF	S04	None
B cell	0.261863	0.814786	TSLP	S02	None
B cell	1.46217	2.42696	GM-CSF	S02	None
B cell	1.8272	-0.801253	TSLP	S01	None
B cell	-0.526568	-0.155865	TSLP	S02	None
B cell	1.61862	4.49473	IL-4	S11	B-f
B cell	-0.503123	-1.28835	TSLP	S02	None
B cell	1.49874	-1.94102	PBS	S03	None
B cell	1.71193	2.37658	TSLP	S02	None
B cell	0.662537	4.3444	TSLP	S07	B-e
B cell	0.559497	-0.840504	GM-CSF	S02	None
B cell	0.953122	-1.02801	GM-CSF	S02	None
B cell	0.0530824	1.2776	TSLP	S02	None
B cell	1.1451	-1.33775	G-CSF	S02	None
B cell	-0.722525	-2.83883	IL-5	S10	None
B cell	0.504116	-2.72947	TSLP	S02	None
B cell	-1.42974	-0.175933	TSLP	S02	None
B cell	0.0112324	1.58493	GM-CSF	S02	None
B cell	0.346435	-2.26297	TSLP	S02	None
B cell	1.10731	4.44067	IL-4	S11	B-f
B cell	1.61673	2.66123	GM-CSF	S02	None
B cell	1.60124	-0.71296	GM-CSF	S01	None
B cell	1.3629	-0.620439	TSLP	S02	None
B cell	-1.66186	0.639701	GM-CSF	S05	B-a
B cell	0.218107	-3.41478	TSLP	S10	None
[truncated: 14,893 more rows]

## Sheet: b,PolarizationCorrelation
	S07	S11	S05	S08	S06	S09
S07	1
S11	0.715355	1
S05	0.0510021	-0.0116278	1
S08	0.285357	0.264995	0.384781	1
S06	0.142474	0.0405251	0.59132	0.502833	1
S09	0.424098	0.306918	0.416608	0.55429	0.80527	1

## Sheet: f,SubclusterFraction
subcluster	IL-1α	IL-1β	IL-1Ra	IL-18	IL-33	IL-36α	IL-36Ra	IL-2	IL-4	IL-13	IL-7	TSLP	IL-9	IL-15	IL-21	IL-3	IL-5	GM-CSF	IL-6	IL-11	IL-27	IL-30	IL-31	LIF	OSM	CT-1	NP	IL-12	IL-23	IL-Y	IL-10	IL-19	IL-20	IL-22	IL-24	IL-17A	IL-17B	IL-17C	IL-17D	IL-17E	IL-17F	IFN-α1	IFN-β	IFN-ε	IFN-κ	IFN-γ	IFN-λ2	LT-α1/β2	LT-α2/β1
S01	0.314	0.122	0.295	0.112	0.089	0.122	0.302	0.033	0	0.295	0.293	0.288	0.115	0.093	0.139	0.309	0.12	0.206	0.074	0.282	0.288	0.435	0.231	0.109	0.16	0.307	0.161	0.122	0.588	0.235	0.16	0.32	0.386	0.263	0.22	0.111	0.537	0.397	0.115	0.531	0.381	0	0	0.123	0.086	0	0.4	0.084	0.15
S02	0.046	0.11	0.17	0.017	0.329	0.122	0.165	0.131	0.014	0.147	0.035	0.342	0.192	0.02	0.046	0.079	0.174	0.449	0.41	0.306	0.096	0.13	0.295	0.415	0.34	0.071	0.378	0.153	0.043	0.148	0.16	0.1	0.181	0.16	0.122	0.364	0.028	0.112	0.23	0.098	0.179	0	0	0.067	0.034	0	0.074	0.17	0.183
S03	0.16	0.366	0.295	0.021	0.063	0.068	0.093	0.164	0	0.272	0.043	0.06	0.135	0.05	0.053	0.165	0.13	0.047	0.139	0.146	0.111	0.252	0.244	0.111	0.2	0.338	0.133	0.02	0.043	0.333	0.092	0.33	0.157	0.217	0.293	0.091	0.046	0.229	0.432	0.063	0.226	0	0.004	0.133	0.069	0	0.08	0.491	0.3
S04	0.179	0.159	0.159	0.037	0.1	0.216	0.117	0.098	0.056	0.138	0.089	0.128	0.423	0.06	0.391	0.173	0.304	0.196	0.123	0.131	0.192	0.13	0.09	0.171	0.06	0.147	0.156	0.224	0.204	0.111	0.431	0.08	0.096	0.097	0.22	0.192	0.139	0.164	0.079	0.154	0.107	0	0	0.092	0.073	0.046	0.143	0.071	0.233
S05	0.073	0.037	0.023	0.045	0.205	0.108	0.153	0.098	0	0.04	0.222	0.071	0	0.1	0.046	0.122	0.054	0.028	0.082	0.078	0.106	0.017	0.051	0.109	0.08	0.058	0.056	0.133	0.047	0.025	0.038	0.08	0.06	0.109	0.049	0.101	0.12	0.033	0.05	0.049	0.048	0	0.011	0.344	0.189	0	0.12	0.057	0.017
S06	0.03	0.037	0.011	0.004	0.122	0.054	0.065	0	0.014	0.013	0.181	0.023	0.019	0.09	0.033	0.014	0.022	0	0.057	0.019	0.086	0	0	0.014	0.04	0.013	0.033	0.041	0.009	0.012	0.011	0.03	0.012	0.051	0	0.051	0.009	0.005	0.014	0.007	0	0.245	0.309	0.174	0.442	0.031	0.051	0.063	0.033
S07	0.133	0.085	0.023	0.058	0.051	0.068	0.052	0.082	0.056	0.04	0.043	0.054	0.096	0.027	0.219	0.108	0.163	0.065	0.082	0.015	0.051	0.035	0.038	0.048	0.06	0.036	0.033	0.031	0.043	0.049	0.076	0.03	0.072	0.069	0.073	0.061	0.074	0.042	0.036	0.07	0.036	0.011	0.011	0.036	0.039	0.031	0.08	0.03	0.05
S08	0.046	0.024	0.011	0.678	0.017	0.216	0.008	0.377	0	0.004	0.016	0	0	0.482	0.02	0	0.011	0.009	0	0.005	0.02	0	0	0	0.04	0	0.011	0.204	0.005	0.025	0.004	0	0	0.011	0	0.01	0	0	0.007	0.021	0	0	0.004	0.01	0.004	0.846	0.011	0.006	0
S09	0	0.012	0	0.008	0.013	0.014	0.008	0	0	0	0.056	0.003	0	0.063	0.026	0	0.011	0	0.016	0	0.02	0	0	0	0	0	0.006	0.031	0	0	0.004	0.01	0	0	0	0	0	0	0.007	0	0	0.743	0.662	0.005	0.052	0.031	0.011	0.009	0.017
S10	0.019	0.049	0.011	0.021	0.011	0.014	0.036	0.016	0	0.049	0.023	0.031	0.019	0.017	0.026	0.022	0.011	0	0.016	0.019	0.03	0	0.051	0.022	0.02	0.031	0.033	0.041	0.019	0.062	0.023	0.02	0.036	0.023	0.024	0.02	0.046	0.019	0.029	0.007	0.024	0	0	0.015	0.013	0.015	0.029	0.02	0.017
S11	0	0	0	0	0.001	0	0	0	0.859	0	0	0	0	0	0	0.007	0	0	0	0	0	0	0	0	0	0	0	0	0	0	0	0	0	0	0	0	0	0	0	0	0	0	0	0	0	0	0	0	0
[truncated: 38 more columns]

## Sheet: g,SubclusterOverrepresentation
Sample	Subcluster	P_adj	nLog10_Padj	Sig
IL-1α	S01	1	0	nosig
IL-1α	S02	1	0	nosig
IL-1α	S03	1	0	nosig
IL-1α	S04	0.00652191	2.18562	sig
IL-1α	S05	1	0	nosig
IL-1α	S06	1	0	nosig
IL-1α	S07	3.77079e-07	6.42357	sig
IL-1α	S08	6.18293e-05	4.20881	sig
IL-1α	S09	1	0	nosig
IL-1α	S10	1	0	nosig
IL-1α	S11	1	0	nosig
IL-1β	S01	1	0	nosig
IL-1β	S02	1	0	nosig
IL-1β	S03	1	0	nosig
IL-1β	S04	1	0	nosig
IL-1β	S05	1	0	nosig
IL-1β	S06	1	0	nosig
IL-1β	S07	1	0	nosig
IL-1β	S08	1	0	nosig
IL-1β	S09	1	0	nosig
IL-1β	S10	1	0	nosig
IL-1β	S11	1	0	nosig
IL-1Ra	S01	1	0	nosig
IL-1Ra	S02	1	0	nosig
IL-1Ra	S03	1	0	nosig
IL-1Ra	S04	1	0	nosig
IL-1Ra	S05	1	0	nosig
IL-1Ra	S06	1	0	nosig
IL-1Ra	S07	1	0	nosig
IL-1Ra	S08	1	0	nosig
IL-1Ra	S09	1	0	nosig
IL-1Ra	S10	1	0	nosig
IL-1Ra	S11	1	0	nosig
IL-18	S01	1	0	nosig
IL-18	S02	1	0	nosig
IL-18	S03	1	0	nosig
IL-18	S04	1	0	nosig
IL-18	S05	1	0	nosig
IL-18	S06	1	0	nosig
IL-18	S07	1	0	nosig
IL-18	S08	3.14953e-125	124.502	sig
IL-18	S09	1	0	nosig
IL-18	S10	1	0	nosig
IL-18	S11	1	0	nosig
IL-33	S01	1	0	nosig
IL-33	S02	2.08253e-12	11.6814	sig
IL-33	S03	1	0	nosig
IL-33	S04	1	0	nosig
IL-33	S05	3.78952e-28	27.4214	sig
IL-33	S06	9.85145e-21	20.0065	sig
IL-33	S07	1	0	nosig
IL-33	S08	0.718464	0.143595	nosig
IL-33	S09	1	0	nosig
IL-33	S10	1	0	nosig
IL-33	S11	1	0	nosig
IL-36α	S01	1	0	nosig
IL-36α	S02	1	0	nosig
IL-36α	S03	1	0	nosig
IL-36α	S04	0.866976	0.0619928	nosig
IL-36α	S05	1	0	nosig
IL-36α	S06	1	0	nosig
IL-36α	S07	1	0	nosig
IL-36α	S08	2.22551e-14	13.6526	sig
IL-36α	S09	1	0	nosig
IL-36α	S10	1	0	nosig
IL-36α	S11	1	0	nosig
IL-36Ra	S01	1	0	nosig
IL-36Ra	S02	1	0	nosig
IL-36Ra	S03	1	0	nosig
IL-36Ra	S04	1	0	nosig
IL-36Ra	S05	3.38154e-05	4.47089	sig
IL-36Ra	S06	0.0625496	1.20378	nosig
IL-36Ra	S07	1	0	nosig
IL-36Ra	S08	1	0	nosig
IL-36Ra	S09	1	0	nosig
IL-36Ra	S10	1	0	nosig
IL-36Ra	S11	1	0	nosig
IL-2	S01	1	0	nosig
IL-2	S02	1	0	nosig
IL-2	S03	1	0	nosig
IL-2	S04	1	0	nosig
IL-2	S05	1	0	nosig
IL-2	S06	1	0	nosig
IL-2	S07	1	0	nosig
IL-2	S08	4.13193e-24	23.3838	sig
IL-2	S09	1	0	nosig
IL-2	S10	1	0	nosig
IL-2	S11	1	0	nosig
IL-4	S01	1	0	nosig
IL-4	S02	1	0	nosig
IL-4	S03	1	0	nosig
IL-4	S04	1	0	nosig
IL-4	S05	1	0	nosig
IL-4	S06	1	0	nosig
IL-4	S07	1	0	nosig
IL-4	S08	1	0	nosig
IL-4	S09	1	0	nosig
IL-4	S10	1	0	nosig
IL-4	S11	7.75041e-79	78.1107	sig
IL-13	S01	1	0	nosig
IL-13	S02	1	0	nosig
IL-13	S03	1	0	nosig
IL-13	S04	1	0	nosig
IL-13	S05	1	0	nosig
IL-13	S06	1	0	nosig
IL-13	S07	1	0	nosig
IL-13	S08	1	0	nosig
IL-13	S09	1	0	nosig
IL-13	S10	1	0	nosig
IL-13	S11	1	0	nosig
IL-7	S01	1	0	nosig
IL-7	S02	1	0	nosig
IL-7	S03	1	0	nosig
IL-7	S04	1	0	nosig
IL-7	S05	1.15185e-24	23.9386	sig
IL-7	S06	6.09908e-30	29.2147	sig
IL-7	S07	1	0	nosig
IL-7	S08	1	0	nosig
IL-7	S09	6.72372e-07	6.17239	sig
IL-7	S10	1	0	nosig
IL-7	S11	1	0	nosig
TSLP	S01	1	0	nosig
TSLP	S02	1.01128e-05	4.99513	sig
TSLP	S03	1	0	nosig
TSLP	S04	1	0	nosig
TSLP	S05	1	0	nosig
TSLP	S06	1	0	nosig
TSLP	S07	1	0	nosig
TSLP	S08	1	0	nosig
TSLP	S09	1	0	nosig
TSLP	S10	1	0	nosig
TSLP	S11	1	0	nosig
IL-9	S01	1	0	nosig
IL-9	S02	1	0	nosig
IL-9	S03	1	0	nosig
IL-9	S04	2.49561e-06	5.60282	sig
IL-9	S05	1	0	nosig
IL-9	S06	1	0	nosig
IL-9	S07	1	0	nosig
IL-9	S08	1	0	nosig
IL-9	S09	1	0	nosig
IL-9	S10	1	0	nosig
IL-9	S11	1	0	nosig
IL-15	S01	1	0	nosig
IL-15	S02	1	0	nosig
IL-15	S03	1	0	nosig
IL-15	S04	1	0	nosig
IL-15	S05	0.480682	0.318142	nosig
IL-15	S06	2.40716e-05	4.61849	sig
IL-15	S07	1	0	nosig
IL-15	S08	4.39125e-91	90.3574	sig
IL-15	S09	2.4238e-05	4.6155	sig
IL-15	S10	1	0	nosig
IL-15	S11	1	0	nosig
IL-21	S01	1	0	nosig
IL-21	S02	1	0	nosig
IL-21	S03	1	0	nosig
IL-21	S04	2.01722e-15	14.6952	sig
IL-21	S05	1	0	nosig
IL-21	S06	1	0	nosig
IL-21	S07	1.33383e-10	9.8749	sig
IL-21	S08	1	0	nosig
IL-21	S09	1	0	nosig
IL-21	S10	1	0	nosig
IL-21	S11	1	0	nosig
IL-3	S01	1	0	nosig
IL-3	S02	1	0	nosig
IL-3	S03	1	0	nosig
IL-3	S04	1	0	nosig
IL-3	S05	0.351073	0.454603	nosig
IL-3	S06	1	0	nosig
IL-3	S07	0.148481	0.82833	nosig
IL-3	S08	1	0	nosig
IL-3	S09	1	0	nosig
IL-3	S10	1	0	nosig
IL-3	S11	1	0	nosig
IL-5	S01	1	0	nosig
IL-5	S02	1	0	nosig
IL-5	S03	1	0	nosig
IL-5	S04	5.00556e-05	4.30055	sig
IL-5	S05	1	0	nosig
IL-5	S06	1	0	nosig
IL-5	S07	0.00137261	2.86245	sig
IL-5	S08	1	0	nosig
IL-5	S09	1	0	nosig
IL-5	S10	1	0	nosig
IL-5	S11	1	0	nosig
GM-CSF	S01	1	0	nosig
GM-CSF	S02	2.32344e-05	4.63387	sig
GM-CSF	S03	1	0	nosig
GM-CSF	S04	0.727586	0.138116	nosig
GM-CSF	S05	1	0	nosig
GM-CSF	S06	1	0	nosig
GM-CSF	S07	1	0	nosig
GM-CSF	S08	1	0	nosig
GM-CSF	S09	1	0	nosig
GM-CSF	S10	1	0	nosig
GM-CSF	S11	1	0	nosig
IL-6	S01	1	0	nosig
IL-6	S02	0.000257833	3.58866	sig
IL-6	S03	1	0	nosig
IL-6	S04	1	0	nosig
IL-6	S05	1	0	nosig
IL-6	S06	1	0	nosig
IL-6	S07	1	0	nosig
IL-6	S08	1	0	nosig
IL-6	S09	1	0	nosig
IL-6	S10	1	0	nosig
IL-6	S11	1	0	nosig
IL-11	S01	1	0	nosig
IL-11	S02	0.189985	0.721281	nosig
IL-11	S03	1	0	nosig
IL-11	S04	1	0	nosig
IL-11	S05	1	0	nosig
IL-11	S06	1	0	nosig
IL-11	S07	1	0	nosig
IL-11	S08	1	0	nosig
IL-11	S09	1	0	nosig
IL-11	S10	1	0	nosig
IL-11	S11	1	0	nosig
IL-27	S01	1	0	nosig
IL-27	S02	1	0	nosig
IL-27	S03	1	0	nosig
IL-27	S04	0.0418464	1.37834	nosig
IL-27	S05	0.765738	0.11592	nosig
IL-27	S06	0.00159065	2.79842	sig
IL-27	S07	1	0	nosig
IL-27	S08	1	0	nosig
IL-27	S09	1	0	nosig
IL-27	S10	1	0	nosig
IL-27	S11	1	0	nosig
IL-30	S01	1	0	nosig
IL-30	S02	1	0	nosig
IL-30	S03	1	0	nosig
IL-30	S04	1	0	nosig
IL-30	S05	1	0	nosig
IL-30	S06	1	0	nosig
IL-30	S07	1	0	nosig
IL-30	S08	1	0	nosig
IL-30	S09	1	0	nosig
IL-30	S10	1	0	nosig
IL-30	S11	1	0	nosig
IL-31	S01	1	0	nosig
IL-31	S02	1	0	nosig
IL-31	S03	1	0	nosig
IL-31	S04	1	0	nosig
IL-31	S05	1	0	nosig
IL-31	S06	1	0	nosig
IL-31	S07	1	0	nosig
IL-31	S08	1	0	nosig
IL-31	S09	1	0	nosig
IL-31	S10	1	0	nosig
IL-31	S11	1	0	nosig
LIF	S01	1	0	nosig
LIF	S02	1.33458e-14	13.8747	sig
LIF	S03	1	0	nosig
LIF	S04	0.0135076	1.86942	nosig
LIF	S05	0.0194472	1.71114	nosig
LIF	S06	1	0	nosig
LIF	S07	1	0	nosig
LIF	S08	1	0	nosig
LIF	S09	1	0	nosig
LIF	S10	1	0	nosig
LIF	S11	1	0	nosig
OSM	S01	1	0	nosig
OSM	S02	1	0	nosig
OSM	S03	1	0	nosig
OSM	S04	1	0	nosig
OSM	S05	1	0	nosig
OSM	S06	1	0	nosig
OSM	S07	1	0	nosig
OSM	S08	0.487324	0.312182	nosig
OSM	S09	1	0	nosig
OSM	S10	1	0	nosig
OSM	S11	1	0	nosig
CT-1	S01	1	0	nosig
CT-1	S02	1	0	nosig
CT-1	S03	1	0	nosig
CT-1	S04	1	0	nosig
CT-1	S05	1	0	nosig
CT-1	S06	1	0	nosig
CT-1	S07	1	0	nosig
CT-1	S08	1	0	nosig
CT-1	S09	1	0	nosig
CT-1	S10	1	0	nosig
CT-1	S11	1	0	nosig
NP	S01	1	0	nosig
NP	S02	0.000100908	3.99607	sig
NP	S03	1	0	nosig
NP	S04	1	0	nosig
NP	S05	1	0	nosig
NP	S06	1	0	nosig
NP	S07	1	0	nosig
NP	S08	1	0	nosig
NP	S09	1	0	nosig
NP	S10	1	0	nosig
NP	S11	1	0	nosig
IL-12	S01	1	0	nosig
IL-12	S02	1	0	nosig
IL-12	S03	1	0	nosig
IL-12	S04	0.0960216	1.01763	nosig
IL-12	S05	0.491944	0.308085	nosig
IL-12	S06	1	0	nosig
IL-12	S07	1	0	nosig
IL-12	S08	2.42785e-16	15.6148	sig
IL-12	S09	1	0	nosig
IL-12	S10	1	0	nosig
IL-12	S11	1	0	nosig
IL-23	S01	7.44821e-12	11.1279	sig
IL-23	S02	1	0	nosig
IL-23	S03	1	0	nosig
IL-23	S04	0.00485425	2.31388	sig
IL-23	S05	1	0	nosig
IL-23	S06	1	0	nosig
IL-23	S07	1	0	nosig
IL-23	S08	1	0	nosig
IL-23	S09	1	0	nosig
IL-23	S10	1	0	nosig
IL-23	S11	1	0	nosig
IL-Y	S01	1	0	nosig
IL-Y	S02	1	0	nosig
IL-Y	S03	1	0	nosig
IL-Y	S04	1	0	nosig
IL-Y	S05	1	0	nosig
IL-Y	S06	1	0	nosig
IL-Y	S07	1	0	nosig
IL-Y	S08	1	0	nosig
IL-Y	S09	1	0	nosig
IL-Y	S10	1	0	nosig
IL-Y	S11	1	0	nosig
IL-10	S01	1	0	nosig
IL-10	S02	1	0	nosig
IL-10	S03	1	0	nosig
IL-10	S04	9.73031e-30	29.0119	sig
IL-10	S05	1	0	nosig
IL-10	S06	1	0	nosig
IL-10	S07	1	0	nosig
IL-10	S08	1	0	nosig
IL-10	S09	1	0	nosig
IL-10	S10	1	0	nosig
IL-10	S11	1	0	nosig
IL-19	S01	1	0	nosig
IL-19	S02	1	0	nosig
IL-19	S03	1	0	nosig
IL-19	S04	1	0	nosig
IL-19	S05	1	0	nosig
IL-19	S06	1	0	nosig
IL-19	S07	1	0	nosig
IL-19	S08	1	0	nosig
IL-19	S09	1	0	nosig
IL-19	S10	1	0	nosig
IL-19	S11	1	0	nosig
IL-20	S01	1	0	nosig
IL-20	S02	1	0	nosig
IL-20	S03	1	0	nosig
IL-20	S04	1	0	nosig
IL-20	S05	1	0	nosig
IL-20	S06	1	0	nosig
IL-20	S07	1	0	nosig
IL-20	S08	1	0	nosig
IL-20	S09	1	0	nosig
IL-20	S10	1	0	nosig
IL-20	S11	1	0	nosig
IL-22	S01	1	0	nosig
IL-22	S02	1	0	nosig
IL-22	S03	1	0	nosig
IL-22	S04	1	0	nosig
IL-22	S05	0.838124	0.0766919	nosig
IL-22	S06	1	0	nosig
IL-22	S07	1	0	nosig
IL-22	S08	1	0	nosig
IL-22	S09	1	0	nosig
IL-22	S10	1	0	nosig
IL-22	S11	1	0	nosig
IL-24	S01	1	0	nosig
IL-24	S02	1	0	nosig
IL-24	S03	1	0	nosig
IL-24	S04	1	0	nosig
IL-24	S05	1	0	nosig
IL-24	S06	1	0	nosig
IL-24	S07	1	0	nosig
IL-24	S08	1	0	nosig
IL-24	S09	1	0	nosig
IL-24	S10	1	0	nosig
IL-24	S11	1	0	nosig
IL-17A	S01	1	0	nosig
IL-17A	S02	0.131021	0.882659	nosig
IL-17A	S03	1	0	nosig
IL-17A	S04	1	0	nosig
IL-17A	S05	1	0	nosig
IL-17A	S06	1	0	nosig
IL-17A	S07	1	0	nosig
IL-17A	S08	1	0	nosig
IL-17A	S09	1	0	nosig
IL-17A	S10	1	0	nosig
IL-17A	S11	1	0	nosig
IL-17B	S01	4.53846e-08	7.34309	sig
IL-17B	S02	1	0	nosig
IL-17B	S03	1	0	nosig
IL-17B	S04	1	0	nosig
IL-17B	S05	0.0561839	1.25039	nosig
IL-17B	S06	1	0	nosig
IL-17B	S07	1	0	nosig
IL-17B	S08	1	0	nosig
IL-17B	S09	1	0	nosig
IL-17B	S10	1	0	nosig
IL-17B	S11	1	0	nosig
IL-17C	S01	1	0	nosig
IL-17C	S02	1	0	nosig
IL-17C	S03	1	0	nosig
IL-17C	S04	1	0	nosig
IL-17C	S05	1	0	nosig
IL-17C	S06	1	0	nosig
IL-17C	S07	1	0	nosig
IL-17C	S08	1	0	nosig
IL-17C	S09	1	0	nosig
IL-17C	S10	1	0	nosig
IL-17C	S11	1	0	nosig
IL-17D	S01	1	0	nosig
IL-17D	S02	1	0	nosig
IL-17D	S03	1	0	nosig
IL-17D	S04	1	0	nosig
IL-17D	S05	1	0	nosig
IL-17D	S06	1	0	nosig
IL-17D	S07	1	0	nosig
IL-17D	S08	1	0	nosig
IL-17D	S09	1	0	nosig
IL-17D	S10	1	0	nosig
IL-17D	S11	1	0	nosig
IL-17E	S01	9.12954e-05	4.03955	sig
IL-17E	S02	1	0	nosig
IL-17E	S03	1	0	nosig
IL-17E	S04	1	0	nosig
IL-17E	S05	1	0	nosig
IL-17E	S06	1	0	nosig
IL-17E	S07	1	0	nosig
IL-17E	S08	1	0	nosig
IL-17E	S09	1	0	nosig
IL-17E	S10	1	0	nosig
IL-17E	S11	1	0	nosig
IL-17F	S01	1	0	nosig
IL-17F	S02	1	0	nosig
IL-17F	S03	1	0	nosig
IL-17F	S04	1	0	nosig
IL-17F	S05	1	0	nosig
IL-17F	S06	1	0	nosig
IL-17F	S07	1	0	nosig
IL-17F	S08	1	0	nosig
IL-17F	S09	1	0	nosig
IL-17F	S10	1	0	nosig
IL-17F	S11	1	0	nosig
IFN-α1	S01	1	0	nosig
IFN-α1	S02	1	0	nosig
IFN-α1	S03	1	0	nosig
IFN-α1	S04	1	0	nosig
IFN-α1	S05	1	0	nosig
IFN-α1	S06	1.87173e-27	26.7278	sig
IFN-α1	S07	1	0	nosig
IFN-α1	S08	1	0	nosig
IFN-α1	S09	2.24544e-145	144.649	sig
IFN-α1	S10	1	0	nosig
IFN-α1	S11	1	0	nosig
IFN-β	S01	1	0	nosig
IFN-β	S02	1	0	nosig
IFN-β	S03	1	0	nosig
IFN-β	S04	1	0	nosig
IFN-β	S05	1	0	nosig
IFN-β	S06	7.35916e-39	38.1332	sig
IFN-β	S07	1	0	nosig
IFN-β	S08	1	0	nosig
IFN-β	S09	3.18323e-125	124.497	sig
IFN-β	S10	1	0	nosig
IFN-β	S11	1	0	nosig
IFN-ε	S01	1	0	nosig
IFN-ε	S02	1	0	nosig
IFN-ε	S03	1	0	nosig
IFN-ε	S04	1	0	nosig
IFN-ε	S05	2.07029e-24	23.684	sig
IFN-ε	S06	2.37544e-13	12.6243	sig
IFN-ε	S07	1	0	nosig
IFN-ε	S08	1	0	nosig
IFN-ε	S09	1	0	nosig
IFN-ε	S10	1	0	nosig
IFN-ε	S11	1	0	nosig
IFN-κ	S01	1	0	nosig
IFN-κ	S02	1	0	nosig
IFN-κ	S03	1	0	nosig
IFN-κ	S04	1	0	nosig
IFN-κ	S05	2.02523e-08	7.69352	sig
IFN-κ	S06	1.65083e-58	57.7823	sig
IFN-κ	S07	1	0	nosig
IFN-κ	S08	1	0	nosig
IFN-κ	S09	0.00448252	2.34848	sig
IFN-κ	S10	1	0	nosig
IFN-κ	S11	1	0	nosig
IFN-γ	S01	1	0	nosig
IFN-γ	S02	1	0	nosig
IFN-γ	S03	1	0	nosig
IFN-γ	S04	1	0	nosig
IFN-γ	S05	1	0	nosig
IFN-γ	S06	1	0	nosig
IFN-γ	S07	1	0	nosig
IFN-γ	S08	7.14042e-68	67.1463	sig
IFN-γ	S09	1	0	nosig
IFN-γ	S10	1	0	nosig
IFN-γ	S11	1	0	nosig
IFN-λ2	S01	1	0	nosig
IFN-λ2	S02	1	0	nosig
IFN-λ2	S03	1	0	nosig
IFN-λ2	S04	1	0	nosig
IFN-λ2	S05	0.169574	0.77064	nosig
IFN-λ2	S06	1	0	nosig
IFN-λ2	S07	1	0	nosig
IFN-λ2	S08	1	0	nosig
IFN-λ2	S09	1	0	nosig
IFN-λ2	S10	1	0	nosig
IFN-λ2	S11	1	0	nosig
LT-α1/β2	S01	1	0	nosig
LT-α1/β2	S02	1	0	nosig
LT-α1/β2	S03	7.08416e-14	13.1497	sig
LT-α1/β2	S04	1	0	nosig
LT-α1/β2	S05	1	0	nosig
LT-α1/β2	S06	0.000242958	3.61447	sig
LT-α1/β2	S07	1	0	nosig
LT-α1/β2	S08	1	0	nosig
LT-α1/β2	S09	1	0	nosig
LT-α1/β2	S10	1	0	nosig
LT-α1/β2	S11	1	0	nosig
LT-α2/β1	S01	1	0	nosig
LT-α2/β1	S02	1	0	nosig
LT-α2/β1	S03	1	0	nosig
LT-α2/β1	S04	0.778194	0.108912	nosig
LT-α2/β1	S05	1	0	nosig
LT-α2/β1	S06	1	0	nosig
LT-α2/β1	S07	1	0	nosig
LT-α2/β1	S08	1	0	nosig
LT-α2/β1	S09	1	0	nosig
LT-α2/β1	S10	1	0	nosig
LT-α2/β1	S11	1	0	nosig
TNF-α	S01	0.00863201	2.06389	sig
TNF-α	S02	1	0	nosig
TNF-α	S03	1	0	nosig
TNF-α	S04	1	0	nosig
TNF-α	S05	1	0	nosig
TNF-α	S06	1	0	nosig
TNF-α	S07	1	0	nosig
TNF-α	S08	1	0	nosig
TNF-α	S09	1	0	nosig
TNF-α	S10	1	0	nosig
TNF-α	S11	1	0	nosig
OX40L	S01	1	0	nosig
OX40L	S02	1	0	nosig
OX40L	S03	0.000700585	3.15454	sig
OX40L	S04	1	0	nosig
OX40L	S05	1	0	nosig
OX40L	S06	1	0	nosig
OX40L	S07	1	0	nosig
OX40L	S08	1	0	nosig
OX40L	S09	1	0	nosig
OX40L	S10	1	0	nosig
OX40L	S11	1	0	nosig
CD40L	S01	1	0	nosig
CD40L	S02	1	0	nosig
CD40L	S03	1	0	nosig
CD40L	S04	0.0145164	1.83814	nosig
CD40L	S05	1	0	nosig
CD40L	S06	1	0	nosig
CD40L	S07	1.14411e-09	8.94153	sig
CD40L	S08	1	0	nosig
CD40L	S09	1	0	nosig
CD40L	S10	1	0	nosig
CD40L	S11	1	0	nosig
FasL	S01	1	0	nosig
FasL	S02	1	0	nosig
FasL	S03	1	0	nosig
FasL	S04	1	0	nosig
FasL	S05	1	0	nosig
FasL	S06	1	0	nosig
FasL	S07	1	0	nosig
FasL	S08	1	0	nosig
FasL	S09	1	0	nosig
FasL	S10	1	0	nosig
FasL	S11	1	0	nosig
CD27L	S01	1	0	nosig
CD27L	S02	1	0	nosig
CD27L	S03	1	0	nosig
CD27L	S04	0.0277073	1.55741	nosig
CD27L	S05	1	0	nosig
CD27L	S06	1	0	nosig
CD27L	S07	1	0	nosig
CD27L	S08	1	0	nosig
CD27L	S09	1	0	nosig
CD27L	S10	1	0	nosig
CD27L	S11	1	0	nosig
CD30L	S01	1	0	nosig
CD30L	S02	1	0	nosig
CD30L	S03	1	0	nosig
CD30L	S04	1	0	nosig
CD30L	S05	1	0	nosig
CD30L	S06	1	0	nosig
CD30L	S07	1	0	nosig
CD30L	S08	1	0	nosig
CD30L	S09	1	0	nosig
CD30L	S10	1	0	nosig
CD30L	S11	1	0	nosig
4-1BBL	S01	1	0	nosig
4-1BBL	S02	1	0	nosig
4-1BBL	S03	1	0	nosig
4-1BBL	S04	1	0	nosig
4-1BBL	S05	1	0	nosig
4-1BBL	S06	1	0	nosig
4-1BBL	S07	1	0	nosig
4-1BBL	S08	1	0	nosig
4-1BBL	S09	1	0	nosig
4-1BBL	S10	1	0	nosig
4-1BBL	S11	1	0	nosig
TRAIL	S01	1	0	nosig
TRAIL	S02	1	0	nosig
TRAIL	S03	1	0	nosig
TRAIL	S04	1	0	nosig
TRAIL	S05	1	0	nosig
TRAIL	S06	1	0	nosig
TRAIL	S07	1	0	nosig
TRAIL	S08	1	0	nosig
TRAIL	S09	1	0	nosig
TRAIL	S10	1	0	nosig
TRAIL	S11	1	0	nosig
RANKL	S01	1	0	nosig
RANKL	S02	1	0	nosig
RANKL	S03	1	0	nosig
RANKL	S04	1	0	nosig
RANKL	S05	1	0	nosig
RANKL	S06	1	0	nosig
RANKL	S07	1	0	nosig
RANKL	S08	1	0	nosig
RANKL	S09	1	0	nosig
RANKL	S10	1	0	nosig
RANKL	S11	1	0	nosig
TWEAK	S01	1	0	nosig
TWEAK	S02	1	0	nosig
TWEAK	S03	1	0	nosig
TWEAK	S04	1	0	nosig
TWEAK	S05	1	0	nosig
TWEAK	S06	1	0	nosig
TWEAK	S07	1	0	nosig
TWEAK	S08	1	0	nosig
TWEAK	S09	1	0	nosig
TWEAK	S10	1	0	nosig
TWEAK	S11	1	0	nosig
APRIL	S01	1	0	nosig
APRIL	S02	1	0	nosig
APRIL	S03	1	0	nosig
APRIL	S04	1	0	nosig
APRIL	S05	1	0	nosig
APRIL	S06	1	0	nosig
APRIL	S07	1	0	nosig
APRIL	S08	1	0	nosig
APRIL	S09	1	0	nosig
APRIL	S10	1	0	nosig
APRIL	S11	1	0	nosig
BAFF	S01	1	0	nosig
BAFF	S02	1	0	nosig
BAFF	S03	1	0	nosig
BAFF	S04	0.985943	0.00614835	nosig
BAFF	S05	1	0	nosig
BAFF	S06	1	0	nosig
BAFF	S07	1	0	nosig
BAFF	S08	1	0	nosig
BAFF	S09	1	0	nosig
BAFF	S10	1	0	nosig
BAFF	S11	1	0	nosig
LIGHT	S01	1	0	nosig
LIGHT	S02	0.584389	0.233298	nosig
LIGHT	S03	1	0	nosig
LIGHT	S04	1	0	nosig
LIGHT	S05	1	0	nosig
LIGHT	S06	1	0	nosig
LIGHT	S07	1	0	nosig
LIGHT	S08	1	0	nosig
LIGHT	S09	1	0	nosig
LIGHT	S10	1	0	nosig
LIGHT	S11	1	0	nosig
TL1A	S01	1	0	nosig
TL1A	S02	0.00973814	2.01152	sig
TL1A	S03	1	0	nosig
TL1A	S04	1	0	nosig
TL1A	S05	1	0	nosig
TL1A	S06	1	0	nosig
TL1A	S07	1	0	nosig
TL1A	S08	1	0	nosig
TL1A	S09	1	0	nosig
TL1A	S10	1	0	nosig
TL1A	S11	1	0	nosig
GITRL	S01	1	0	nosig
GITRL	S02	1	0	nosig
GITRL	S03	1	0	nosig
GITRL	S04	1	0	nosig
GITRL	S05	1	0	nosig
GITRL	S06	1	0	nosig
GITRL	S07	1	0	nosig
GITRL	S08	1	0	nosig
GITRL	S09	1	0	nosig
GITRL	S10	1	0	nosig
GITRL	S11	1	0	nosig
C3a	S01	1	0	nosig
C3a	S02	1	0	nosig
C3a	S03	0.0402104	1.39566	nosig
C3a	S04	1	0	nosig
C3a	S05	1	0	nosig
C3a	S06	1	0	nosig
C3a	S07	1	0	nosig
C3a	S08	1	0	nosig
C3a	S09	1	0	nosig
C3a	S10	1	0	nosig
C3a	S11	1	0	nosig
C5a	S01	1	0	nosig
C5a	S02	1	0	nosig
C5a	S03	4.81226e-06	5.31765	sig
C5a	S04	1	0	nosig
C5a	S05	1	0	nosig
C5a	S06	1	0	nosig
C5a	S07	1	0	nosig
C5a	S08	1	0	nosig
C5a	S09	1	0	nosig
C5a	S10	1	0	nosig
C5a	S11	1	0	nosig
FLT3L	S01	1.13253e-07	6.94595	sig
FLT3L	S02	1	0	nosig
FLT3L	S03	1	0	nosig
FLT3L	S04	1	0	nosig
FLT3L	S05	1	0	nosig
FLT3L	S06	1	0	nosig
FLT3L	S07	1	0	nosig
FLT3L	S08	1	0	nosig
FLT3L	S09	1	0	nosig
FLT3L	S10	1	0	nosig
FLT3L	S11	1	0	nosig
IL-34	S01	1	0	nosig
IL-34	S02	1	0	nosig
IL-34	S03	1	0	nosig
IL-34	S04	1	0	nosig
IL-34	S05	1	0	nosig
IL-34	S06	0.0195043	1.70987	nosig
IL-34	S07	1	0	nosig
IL-34	S08	1	0	nosig
IL-34	S09	1	0	nosig
IL-34	S10	1	0	nosig
IL-34	S11	1	0	nosig
M-CSF	S01	1	0	nosig
M-CSF	S02	5.01577e-05	4.29966	sig
M-CSF	S03	1	0	nosig
M-CSF	S04	0.173665	0.760287	nosig
M-CSF	S05	1	0	nosig
M-CSF	S06	1	0	nosig
M-CSF	S07	1	0	nosig
M-CSF	S08	1	0	nosig
M-CSF	S09	1	0	nosig
M-CSF	S10	1	0	nosig
M-CSF	S11	1	0	nosig
G-CSF	S01	1	0	nosig
G-CSF	S02	0.00288743	2.53949	sig
G-CSF	S03	1	0	nosig
G-CSF	S04	1	0	nosig
G-CSF	S05	1	0	nosig
G-CSF	S06	1	0	nosig
G-CSF	S07	1	0	nosig
G-CSF	S08	1	0	nosig
G-CSF	S09	1	0	nosig
G-CSF	S10	1	0	nosig
G-CSF	S11	1	0	nosig
SCF	S01	1	0	nosig
SCF	S02	0.000267244	3.57309	sig
SCF	S03	1	0	nosig
SCF	S04	1	0	nosig
SCF	S05	1	0	nosig
SCF	S06	1	0	nosig
SCF	S07	1	0	nosig
SCF	S08	1	0	nosig
SCF	S09	1	0	nosig
SCF	S10	1	0	nosig
SCF	S11	1	0	nosig
EGF	S01	1	0	nosig
EGF	S02	1	0	nosig
EGF	S03	1	0	nosig
EGF	S04	1	0	nosig
EGF	S05	1	0	nosig
EGF	S06	1	0	nosig
EGF	S07	1	0	nosig
EGF	S08	1	0	nosig
EGF	S09	1	0	nosig
EGF	S10	1	0	nosig
EGF	S11	1	0	nosig
VEGF	S01	1	0	nosig
VEGF	S02	1	0	nosig
VEGF	S03	1	0	nosig
VEGF	S04	1	0	nosig
VEGF	S05	1	0	nosig
VEGF	S06	1	0	nosig
VEGF	S07	1	0	nosig
VEGF	S08	1	0	nosig
VEGF	S09	1	0	nosig
VEGF	S10	1	0	nosig
VEGF	S11	1	0	nosig
FGF-β	S01	1	0	nosig
FGF-β	S02	1	0	nosig
FGF-β	S03	1	0	nosig
FGF-β	S04	1	0	nosig
FGF-β	S05	1	0	nosig
FGF-β	S06	1	0	nosig
FGF-β	S07	1	0	nosig
FGF-β	S08	1	0	nosig
FGF-β	S09	1	0	nosig
FGF-β	S10	1	0	nosig
FGF-β	S11	1	0	nosig
HGF	S01	1	0	nosig
HGF	S02	2.4545e-08	7.61004	sig
HGF	S03	1	0	nosig
HGF	S04	1	0	nosig
HGF	S05	0.0104406	1.98128	nosig
HGF	S06	5.06841e-05	4.29513	sig
HGF	S07	1	0	nosig
HGF	S08	1	0	nosig
HGF	S09	1	0	nosig
HGF	S10	1	0	nosig
HGF	S11	1	0	nosig
IGF-1	S01	1	0	nosig
IGF-1	S02	1	0	nosig
IGF-1	S03	1	0	nosig
IGF-1	S04	1	0	nosig
IGF-1	S05	1	0	nosig
IGF-1	S06	1	0	nosig
IGF-1	S07	1	0	nosig
IGF-1	S08	1	0	nosig
IGF-1	S09	1	0	nosig
IGF-1	S10	1	0	nosig
IGF-1	S11	1	0	nosig
TGF-β1	S01	1	0	nosig
TGF-β1	S02	1	0	nosig
TGF-β1	S03	1	0	nosig
TGF-β1	S04	1	0	nosig
TGF-β1	S05	1	0	nosig
TGF-β1	S06	1	0	nosig
TGF-β1	S07	1	0	nosig
TGF-β1	S08	1	0	nosig
TGF-β1	S09	1	0	nosig
TGF-β1	S10	1	0	nosig
TGF-β1	S11	1	0	nosig
GDNF	S01	1	0	nosig
GDNF	S02	0.160392	0.794818	nosig
GDNF	S03	1	0	nosig
GDNF	S04	1	0	nosig
GDNF	S05	1	0	nosig
GDNF	S06	1	0	nosig
GDNF	S07	1	0	nosig
GDNF	S08	1	0	nosig
GDNF	S09	1	0	nosig
GDNF	S10	1	0	nosig
GDNF	S11	1	0	nosig
PSPN	S01	1	0	nosig
PSPN	S02	0.202886	0.692748	nosig
PSPN	S03	1	0	nosig
PSPN	S04	1	0	nosig
PSPN	S05	1	0	nosig
PSPN	S06	1	0	nosig
PSPN	S07	1	0	nosig
PSPN	S08	1	0	nosig
PSPN	S09	1	0	nosig
PSPN	S10	1	0	nosig
PSPN	S11	1	0	nosig
PRL	S01	1	0	nosig
PRL	S02	0.00498711	2.30215	sig
PRL	S03	1	0	nosig
PRL	S04	1	0	nosig
PRL	S05	1	0	nosig
PRL	S06	1	0	nosig
PRL	S07	1	0	nosig
PRL	S08	1	0	nosig
PRL	S09	1	0	nosig
PRL	S10	1	0	nosig
PRL	S11	1	0	nosig
Leptin	S01	1	0	nosig
Leptin	S02	1	0	nosig
Leptin	S03	1	0	nosig
Leptin	S04	1	0	nosig
Leptin	S05	1	0	nosig
Leptin	S06	1	0	nosig
Leptin	S07	1	0	nosig
Leptin	S08	1	0	nosig
Leptin	S09	1	0	nosig
Leptin	S10	1	0	nosig
Leptin	S11	1	0	nosig
AdipoQ	S01	1	0	nosig
AdipoQ	S02	1	0	nosig
AdipoQ	S03	1	0	nosig
AdipoQ	S04	1	0	nosig
AdipoQ	S05	1	0	nosig
AdipoQ	S06	1	0	nosig
AdipoQ	S07	1	0	nosig
AdipoQ	S08	0.00142733	2.84547	sig
AdipoQ	S09	1	0	nosig
AdipoQ	S10	1	0	nosig
AdipoQ	S11	1	0	nosig
ADSF	S01	1	0	nosig
ADSF	S02	1	0	nosig
ADSF	S03	1	0	nosig
ADSF	S04	1	0	nosig
ADSF	S05	1	0	nosig
ADSF	S06	1	0	nosig
ADSF	S07	1	0	nosig
ADSF	S08	1	0	nosig
ADSF	S09	1	0	nosig
ADSF	S10	1	0	nosig
ADSF	S11	1	0	nosig
Noggin	S01	1	0	nosig
Noggin	S02	1	0	nosig
Noggin	S03	1	0	nosig
Noggin	S04	1	0	nosig
Noggin	S05	1	0	nosig
Noggin	S06	1	0	nosig
Noggin	S07	1	0	nosig
Noggin	S08	1	0	nosig
Noggin	S09	1	0	nosig
Noggin	S10	1	0	nosig
Noggin	S11	1	0	nosig
Decorin	S01	1	0	nosig
Decorin	S02	1	0	nosig
Decorin	S03	1	0	nosig
Decorin	S04	1	0	nosig
Decorin	S05	1	0	nosig
Decorin	S06	1	0	nosig
Decorin	S07	1	0	nosig
Decorin	S08	1	0	nosig
Decorin	S09	1	0	nosig
Decorin	S10	1	0	nosig
Decorin	S11	1	0	nosig
TPO	S01	1	0	nosig
TPO	S02	1	0	nosig
TPO	S03	1	0	nosig
TPO	S04	1	0	nosig
TPO	S05	1	0	nosig
TPO	S06	1	0	nosig
TPO	S07	1	0	nosig
TPO	S08	1	0	nosig
TPO	S09	1	0	nosig
TPO	S10	1	0	nosig
TPO	S11	1	0	nosig
PBS	S01	1	0	nosig
PBS	S02	1	0	nosig
PBS	S03	1	0	nosig
PBS	S04	1	0	nosig
PBS	S05	1	0	nosig
PBS	S06	1	0	nosig
PBS	S07	1	0	nosig
PBS	S08	1	0	nosig
PBS	S09	1	0	nosig
PBS	S10	1	0	nosig
PBS	S11	1	0	nosig

## Sheet: h,MarkerGeneExpressionTop5
Cytokine	Gene	Rel_Expression
4-1BBL	Dock10	0.0302382
AdipoQ	Dock10	0.000973156
ADSF	Dock10	0.0115417
APRIL	Dock10	0.0335927
BAFF	Dock10	0.140376
C3a	Dock10	-0.0173144
C5a	Dock10	-0.0322269
CD27L	Dock10	0.0773137
CD30L	Dock10	0.0286939
CD40L	Dock10	0.0402014
CT-1	Dock10	-0.00528021
Decorin	Dock10	-0.0217119
EGF	Dock10	0.0374114
FasL	Dock10	0.00632638
FGF-β	Dock10	0.203331
FLT3L	Dock10	0.0466571
G-CSF	Dock10	0.0167177
GDNF	Dock10	-0.0597556
GITRL	Dock10	0.00655606
GM-CSF	Dock10	0.0380707
HGF	Dock10	-0.0231135
IFN-α1	Dock10	0.0511957
IFN-β	Dock10	0.015096
IFN-γ	Dock10	0.1261
IFN-ε	Dock10	0.0501593
IFN-κ	Dock10	-0.0239617
IFN-λ2	Dock10	-0.00565195
IGF-1	Dock10	0.0298696
IL-10	Dock10	0.0359338
IL-11	Dock10	0.0110743
IL-12	Dock10	0.00984669
IL-13	Dock10	0.0406884
IL-15	Dock10	0.101061
IL-17A	Dock10	-0.03047
IL-17B	Dock10	0.111913
IL-17C	Dock10	0.065482
IL-17D	Dock10	0.107191
IL-17E	Dock10	0.0967357
IL-17F	Dock10	0.0596663
IL-18	Dock10	0.106821
IL-19	Dock10	-0.0522677
IL-1Ra	Dock10	0.172058
IL-1α	Dock10	0.0599011
IL-1β	Dock10	0.14774
IL-2	Dock10	0.118316
IL-20	Dock10	0.0374464
IL-21	Dock10	0.0326175
IL-22	Dock10	-0.0622101
IL-23	Dock10	0.101241
IL-24	Dock10	-0.0888553
IL-27	Dock10	0.0495927
IL-3	Dock10	0.0757554
IL-30	Dock10	-0.0248785
IL-31	Dock10	-0.0205791
IL-33	Dock10	0.0432354
IL-34	Dock10	0.13699
IL-36Ra	Dock10	-0.0279795
IL-36α	Dock10	0.146773
IL-4	Dock10	1
IL-5	Dock10	0.00113194
IL-6	Dock10	-0.0628219
IL-7	Dock10	0.0171055
IL-9	Dock10	0.101596
IL-Y	Dock10	-0.0328652
Leptin	Dock10	0.0113906
LIF	Dock10	-0.0145377
LIGHT	Dock10	0.0401784
LT-α1/β2	Dock10	-0.0180908
LT-α2/β1	Dock10	0.0220564
M-CSF	Dock10	-0.00656343
Noggin	Dock10	0.0560067
NP	Dock10	-0.00356334
OSM	Dock10	0.140967
OX40L	Dock10	-0.089088
PBS	Dock10	0
PRL	Dock10	0.00470057
PSPN	Dock10	-0.0313181
RANKL	Dock10	0.090938
SCF	Dock10	0.00425293
TGF-β1	Dock10	-0.00637344
TL1A	Dock10	0.0568056
TNF-α	Dock10	0.0478569
TPO	Dock10	0.0409924
TRAIL	Dock10	0.0911762
TSLP	Dock10	0.0465592
TWEAK	Dock10	0.105622
VEGF	Dock10	0.00530931
4-1BBL	Il4i1	0.267035
AdipoQ	Il4i1	0.0840407
ADSF	Il4i1	0.0413313
APRIL	Il4i1	0.0034111
BAFF	Il4i1	0.0951813
C3a	Il4i1	0.0552833
C5a	Il4i1	-0.00338174
CD27L	Il4i1	0.0561112
CD30L	Il4i1	0.00947609
CD40L	Il4i1	0.312032
CT-1	Il4i1	0.0180689
Decorin	Il4i1	0.0145296
EGF	Il4i1	0.0242441
FasL	Il4i1	0.156203
FGF-β	Il4i1	0.071372
FLT3L	Il4i1	0.00148776
G-CSF	Il4i1	0.168696
GDNF	Il4i1	0.0189825
GITRL	Il4i1	-0.0275608
GM-CSF	Il4i1	0.154881
HGF	Il4i1	-0.0201072
IFN-α1	Il4i1	-0.00927041
IFN-β	Il4i1	-0.0690034
IFN-γ	Il4i1	0.0477456
IFN-ε	Il4i1	-0.0521628
IFN-κ	Il4i1	-0.0416755
IFN-λ2	Il4i1	-0.0092583
IGF-1	Il4i1	0.0173743
IL-10	Il4i1	0.00619759
IL-11	Il4i1	0.0496954
IL-12	Il4i1	0.0275911
IL-13	Il4i1	0.0651159
IL-15	Il4i1	-0.00357522
IL-17A	Il4i1	0.0199205
IL-17B	Il4i1	0.0325346
IL-17C	Il4i1	0.0336026
IL-17D	Il4i1	-0.0558295
IL-17E	Il4i1	0.0825605
IL-17F	Il4i1	0.119059
IL-18	Il4i1	0.0705993
IL-19	Il4i1	-0.0320419
IL-1Ra	Il4i1	0.00877732
IL-1α	Il4i1	-0.00389571
IL-1β	Il4i1	-0.105034
IL-2	Il4i1	0.0338335
IL-20	Il4i1	0.0706906
IL-21	Il4i1	-0.0573934
IL-22	Il4i1	0.0272035
IL-23	Il4i1	0.069224
IL-24	Il4i1	0.177068
IL-27	Il4i1	0.0770735
IL-3	Il4i1	0.0251983
IL-30	Il4i1	0.019897
IL-31	Il4i1	-0.0253291
IL-33	Il4i1	0.0345614
IL-34	Il4i1	-0.0234683
IL-36Ra	Il4i1	0.0671113
IL-36α	Il4i1	0.00156305
IL-4	Il4i1	1
IL-5	Il4i1	0.00540232
IL-6	Il4i1	0.0670322
IL-7	Il4i1	0.0112747
IL-9	Il4i1	0.0251877
IL-Y	Il4i1	0.0517018
Leptin	Il4i1	0.0606558
LIF	Il4i1	-0.0355249
LIGHT	Il4i1	0.0910198
LT-α1/β2	Il4i1	-0.0477022
LT-α2/β1	Il4i1	0.068814
M-CSF	Il4i1	0.0578856
Noggin	Il4i1	0.0218449
NP	Il4i1	0.084247
OSM	Il4i1	0.0155787
OX40L	Il4i1	-0.0474466
PBS	Il4i1	0
PRL	Il4i1	0.0035554
PSPN	Il4i1	0.108332
RANKL	Il4i1	0.0872991
SCF	Il4i1	0.0897197
TGF-β1	Il4i1	0.0750404
TL1A	Il4i1	0.00784901
TNF-α	Il4i1	-0.00306232
TPO	Il4i1	0.00838173
TRAIL	Il4i1	-0.0231326
TSLP	Il4i1	0.0801046
TWEAK	Il4i1	0.0159149
VEGF	Il4i1	0.117949
4-1BBL	Tmem123	0.129837
AdipoQ	Tmem123	-0.0610041
ADSF	Tmem123	-0.0404028
APRIL	Tmem123	0.0869558
BAFF	Tmem123	0.0767455
C3a	Tmem123	-0.0606103
C5a	Tmem123	-0.0737143
CD27L	Tmem123	-0.0382651
CD30L	Tmem123	-0.0130617
CD40L	Tmem123	0.146288
CT-1	Tmem123	-0.0168933
Decorin	Tmem123	-0.108853
EGF	Tmem123	0.0429974
FasL	Tmem123	0.0428378
FGF-β	Tmem123	-0.0931666
FLT3L	Tmem123	-0.0189331
G-CSF	Tmem123	-0.0121359
GDNF	Tmem123	-0.078747
GITRL	Tmem123	-0.0350406
GM-CSF	Tmem123	2.13638e-05
HGF	Tmem123	-0.0597083
IFN-α1	Tmem123	-0.0223879
IFN-β	Tmem123	-0.116204
IFN-γ	Tmem123	0.0507322
IFN-ε	Tmem123	-0.0470132
IFN-κ	Tmem123	-0.0465858
IFN-λ2	Tmem123	-0.00510653
IGF-1	Tmem123	-0.00297768
IL-10	Tmem123	-0.057482
IL-11	Tmem123	-0.0506454
IL-12	Tmem123	-0.0711046
IL-13	Tmem123	0.025099
IL-15	Tmem123	-0.0688514
IL-17A	Tmem123	0.0168728
IL-17B	Tmem123	7.20788e-05
IL-17C	Tmem123	-0.0297152
IL-17D	Tmem123	-0.0155788
IL-17E	Tmem123	0.102639
IL-17F	Tmem123	0.0290749
IL-18	Tmem123	-0.0143375
IL-19	Tmem123	0.0434273
IL-1Ra	Tmem123	-0.0342002
IL-1α	Tmem123	0.0729823
IL-1β	Tmem123	0.157549
IL-2	Tmem123	0.0272679
IL-20	Tmem123	0.0111026
IL-21	Tmem123	-0.0410043
IL-22	Tmem123	0.019102
IL-23	Tmem123	0.0900967
IL-24	Tmem123	-0.00390468
IL-27	Tmem123	0.0358069
IL-3	Tmem123	0.059746
IL-30	Tmem123	-0.113101
IL-31	Tmem123	0.0859832
IL-33	Tmem123	-0.00318668
IL-34	Tmem123	0.126615
IL-36Ra	Tmem123	-0.00430465
IL-36α	Tmem123	-0.00101299
IL-4	Tmem123	1
IL-5	Tmem123	0.0931116
IL-6	Tmem123	-0.0205285
IL-7	Tmem123	-0.0128859
IL-9	Tmem123	-0.101378
IL-Y	Tmem123	0.0880704
Leptin	Tmem123	-0.0701303
LIF	Tmem123	-0.0175431
LIGHT	Tmem123	-0.0167182
LT-α1/β2	Tmem123	-0.0452891
LT-α2/β1	Tmem123	0.0812443
M-CSF	Tmem123	-0.0842997
Noggin	Tmem123	-0.0670576
NP	Tmem123	-0.0221849
OSM	Tmem123	0.022985
OX40L	Tmem123	-0.137831
PBS	Tmem123	0
PRL	Tmem123	-0.0682362
PSPN	Tmem123	-0.0339246
RANKL	Tmem123	0.00177136
SCF	Tmem123	-0.055482
TGF-β1	Tmem123	-0.0555878
TL1A	Tmem123	-0.0229438
TNF-α	Tmem123	0.0513282
TPO	Tmem123	0.00774047
TRAIL	Tmem123	0.0070729
TSLP	Tmem123	0.0354515
TWEAK	Tmem123	-0.0607839
VEGF	Tmem123	0.0527074
4-1BBL	Samsn1	0.0666963
AdipoQ	Samsn1	0.0106311
ADSF	Samsn1	0.0768069
APRIL	Samsn1	0.0152152
BAFF	Samsn1	0.00258493
C3a	Samsn1	0.0432849
C5a	Samsn1	0.0356131
CD27L	Samsn1	0.0849607
CD30L	Samsn1	0.107924
CD40L	Samsn1	0.0975926
CT-1	Samsn1	-0.00534484
Decorin	Samsn1	-0.00447564
EGF	Samsn1	-0.0161657
FasL	Samsn1	0.0632347
FGF-β	Samsn1	0.0330177
FLT3L	Samsn1	0.0259714
G-CSF	Samsn1	0.00840235
GDNF	Samsn1	0.00484457
GITRL	Samsn1	0.0335132
GM-CSF	Samsn1	0.0751686
HGF	Samsn1	-0.0046676
IFN-α1	Samsn1	-0.024109
IFN-β	Samsn1	-0.0216094
IFN-γ	Samsn1	0.0271672
IFN-ε	Samsn1	-0.00343975
IFN-κ	Samsn1	-0.031561
IFN-λ2	Samsn1	-0.0116095
IGF-1	Samsn1	0.0360717
IL-10	Samsn1	0.0428948
IL-11	Samsn1	0.0182209
IL-12	Samsn1	0.00607949
IL-13	Samsn1	0.0108473
IL-15	Samsn1	0.0679042
IL-17A	Samsn1	0.0782139
IL-17B	Samsn1	0.0287331
IL-17C	Samsn1	0.0349282
IL-17D	Samsn1	-0.0155764
IL-17E	Samsn1	0.105509
IL-17F	Samsn1	0.0340504
IL-18	Samsn1	0.0759079
IL-19	Samsn1	-0.0189623
IL-1Ra	Samsn1	0.0032043
IL-1α	Samsn1	0.0303612
IL-1β	Samsn1	0.0447629
IL-2	Samsn1	-0.051873
IL-20	Samsn1	0.015612
IL-21	Samsn1	0.0525488
IL-22	Samsn1	0.00739857
IL-23	Samsn1	0.00939097
IL-24	Samsn1	0.159009
IL-27	Samsn1	0.0200124
IL-3	Samsn1	0.0568057
IL-30	Samsn1	0.0277934
IL-31	Samsn1	-0.0383643
IL-33	Samsn1	0.0432988
IL-34	Samsn1	-0.00882452
IL-36Ra	Samsn1	0.0359284
IL-36α	Samsn1	-0.016009
IL-4	Samsn1	1
IL-5	Samsn1	0.00221974
IL-6	Samsn1	0.0316443
IL-7	Samsn1	0.0263407
IL-9	Samsn1	0.074479
IL-Y	Samsn1	0.0208477
Leptin	Samsn1	0.0123169
LIF	Samsn1	0.00789451
LIGHT	Samsn1	0.0687394
LT-α1/β2	Samsn1	-0.036763
LT-α2/β1	Samsn1	0.0148014
M-CSF	Samsn1	-0.0296555
Noggin	Samsn1	0.0170542
NP	Samsn1	-0.0248315
OSM	Samsn1	0.0627
OX40L	Samsn1	-0.00183098
PBS	Samsn1	0
PRL	Samsn1	0.0256659
PSPN	Samsn1	-0.0120455
RANKL	Samsn1	-0.0049897
SCF	Samsn1	-0.00856441
TGF-β1	Samsn1	0.0140694
TL1A	Samsn1	0.00862989
TNF-α	Samsn1	0.0424142
TPO	Samsn1	0.0566694
TRAIL	Samsn1	0.0203149
TSLP	Samsn1	-0.00182696
TWEAK	Samsn1	0.0480699
VEGF	Samsn1	-0.0358497
4-1BBL	St7	-0.0263358
AdipoQ	St7	-0.0128486
ADSF	St7	0.00232227
APRIL	St7	0.0104063
BAFF	St7	0.00413385
C3a	St7	-0.0263358
C5a	St7	-0.0263358
CD27L	St7	-0.00529642
CD30L	St7	-0.0263358
CD40L	St7	0.079519
CT-1	St7	0.00911425
Decorin	St7	-0.0263358
EGF	St7	-0.000147094
FasL	St7	-0.0263358
FGF-β	St7	-0.0263358
FLT3L	St7	-0.00759145
G-CSF	St7	-0.0263358
GDNF	St7	-0.0086217
GITRL	St7	-0.0263358
GM-CSF	St7	-0.00857779
HGF	St7	-0.00581626
IFN-α1	St7	-0.0115146
IFN-β	St7	-0.00321185
IFN-γ	St7	0.0694855
IFN-ε	St7	-0.00040832
IFN-κ	St7	-0.0263358
IFN-λ2	St7	-0.0263358
IGF-1	St7	-0.0121619
IL-10	St7	-0.00561838
IL-11	St7	0.00140784
IL-12	St7	-0.0263358
IL-13	St7	-0.00588821
IL-15	St7	-0.0195562
IL-17A	St7	0.0205043
IL-17B	St7	-0.00676395
IL-17C	St7	-0.00358299
IL-17D	St7	-0.0263358
IL-17E	St7	0.0028902
IL-17F	St7	-0.0263358
IL-18	St7	-0.00856224
IL-19	St7	-0.00395372
IL-1Ra	St7	0.00331917
IL-1α	St7	-0.0205067
IL-1β	St7	0.00666083
IL-2	St7	-0.0263358
IL-20	St7	-0.0263358
IL-21	St7	-0.00890817
IL-22	St7	-0.0116428
IL-23	St7	-0.011452
IL-24	St7	-0.0263358
IL-27	St7	-0.0156282
IL-3	St7	-0.0104178
IL-30	St7	-0.0137227
IL-31	St7	0.0067603
IL-33	St7	-0.00264263
IL-34	St7	0.0956698
IL-36Ra	St7	-0.0169774
IL-36α	St7	0.00193103
IL-4	St7	1
IL-5	St7	-0.00519956
IL-6	St7	-0.0263358
IL-7	St7	-0.0129985
IL-9	St7	0.0158128
IL-Y	St7	-0.0263358
Leptin	St7	0.0101434
LIF	St7	-0.0200443
LIGHT	St7	-0.0263358
LT-α1/β2	St7	-0.0174128
LT-α2/β1	St7	-0.0263358
M-CSF	St7	-0.0136262
Noggin	St7	-0.0263358
NP	St7	-0.0263358
OSM	St7	-0.0263358
OX40L	St7	-0.0263358
PBS	St7	0
PRL	St7	-0.0263358
PSPN	St7	-0.0263358
RANKL	St7	-0.0263358
SCF	St7	-0.00614156
TGF-β1	St7	-0.011328
TL1A	St7	-0.0263358
TNF-α	St7	-0.0263358
TPO	St7	-0.0148062
TRAIL	St7	-0.0263358
TSLP	St7	0.00281995
TWEAK	St7	-0.00745427
VEGF	St7	-0.0263358
4-1BBL	Ptma	-0.0546674
AdipoQ	Ptma	-0.127848
ADSF	Ptma	0.027973
APRIL	Ptma	0.0156371
BAFF	Ptma	0.0997569
C3a	Ptma	-0.287681
C5a	Ptma	-0.137999
CD27L	Ptma	0.26
CD30L	Ptma	0.0730183
CD40L	Ptma	0.915635
CT-1	Ptma	0.0516209
Decorin	Ptma	0.201527
EGF	Ptma	-0.17196
FasL	Ptma	0.0966972
FGF-β	Ptma	0.0648013
FLT3L	Ptma	0.25628
G-CSF	Ptma	0.257044
GDNF	Ptma	0.114715
GITRL	Ptma	0.167286
GM-CSF	Ptma	0.213513
HGF	Ptma	0.126536
IFN-α1	Ptma	1
IFN-β	Ptma	0.840357
IFN-γ	Ptma	0.368305
IFN-ε	Ptma	-0.0132951
IFN-κ	Ptma	0.308485
IFN-λ2	Ptma	0.303918
IGF-1	Ptma	0.00104258
IL-10	Ptma	0.454647
IL-11	Ptma	0.0370411
IL-12	Ptma	0.170173
IL-13	Ptma	-0.0197391
IL-15	Ptma	0.169602
IL-17A	Ptma	0.150291
IL-17B	Ptma	0.25281
IL-17C	Ptma	0.17646
IL-17D	Ptma	-0.289325
IL-17E	Ptma	0.151023
IL-17F	Ptma	-0.396618
IL-18	Ptma	0.155177
IL-19	Ptma	0.158728
IL-1Ra	Ptma	-0.0760851
IL-1α	Ptma	0.401914
IL-1β	Ptma	0.392754
IL-2	Ptma	-0.0498651
IL-20	Ptma	-0.026569
IL-21	Ptma	0.729211
IL-22	Ptma	0.0792467
IL-23	Ptma	0.10871
IL-24	Ptma	-0.118553
IL-27	Ptma	-0.00875151
IL-3	Ptma	0.357733
IL-30	Ptma	0.239827
IL-31	Ptma	-0.228051
IL-33	Ptma	0.0704908
IL-34	Ptma	0.142797
IL-36Ra	Ptma	0.0382084
IL-36α	Ptma	0.205897
IL-4	Ptma	0.931783
IL-5	Ptma	0.550842
IL-6	Ptma	0.183848
IL-7	Ptma	0.190273
IL-9	Ptma	0.231611
IL-Y	Ptma	-0.000548158
Leptin	Ptma	0.260459
LIF	Ptma	-0.0775642
LIGHT	Ptma	0.157149
LT-α1/β2	Ptma	-0.24609
LT-α2/β1	Ptma	0.0201493
M-CSF	Ptma	0.0694548
Noggin	Ptma	0.028997
NP	Ptma	0.00194224
OSM	Ptma	-0.108555
OX40L	Ptma	-0.205136
PBS	Ptma	0
PRL	Ptma	0.0736614
PSPN	Ptma	-0.17197
RANKL	Ptma	-0.0133949
SCF	Ptma	0.123425
TGF-β1	Ptma	-0.105525
TL1A	Ptma	-0.055225
TNF-α	Ptma	0.0488997
TPO	Ptma	-0.100394
TRAIL	Ptma	-0.0786738
TSLP	Ptma	0.165088
TWEAK	Ptma	0.083281
VEGF	Ptma	0.316446
4-1BBL	Eif5a	-0.0182935
AdipoQ	Eif5a	-0.0285706
ADSF	Eif5a	0.0454558
APRIL	Eif5a	0.122885
BAFF	Eif5a	0.0879287
C3a	Eif5a	-0.174454
C5a	Eif5a	-0.0419093
CD27L	Eif5a	0.217595
CD30L	Eif5a	0.228703
CD40L	Eif5a	0.76288
CT-1	Eif5a	0.0640272
Decorin	Eif5a	-0.0780343
EGF	Eif5a	0.0677665
FasL	Eif5a	0.058497
FGF-β	Eif5a	0.257241
FLT3L	Eif5a	0.148773
G-CSF	Eif5a	0.146259
GDNF	Eif5a	0.154348
GITRL	Eif5a	0.263068
GM-CSF	Eif5a	0.315645
HGF	Eif5a	0.136722
IFN-α1	Eif5a	0.852257
IFN-β	Eif5a	0.609009
IFN-γ	Eif5a	0.457616
IFN-ε	Eif5a	0.137665
IFN-κ	Eif5a	0.161802
IFN-λ2	Eif5a	0.244649
IGF-1	Eif5a	0.118542
IL-10	Eif5a	0.290012
IL-11	Eif5a	0.089197
IL-12	Eif5a	0.310139
IL-13	Eif5a	0.0923862
IL-15	Eif5a	0.25974
IL-17A	Eif5a	0.195642
IL-17B	Eif5a	0.122446
IL-17C	Eif5a	0.0373682
IL-17D	Eif5a	0.0958273
IL-17E	Eif5a	0.117749
IL-17F	Eif5a	0.121384
IL-18	Eif5a	0.327219
IL-19	Eif5a	-0.018834
IL-1Ra	Eif5a	-0.226122
IL-1α	Eif5a	0.260076
IL-1β	Eif5a	-0.107062
IL-2	Eif5a	0.140317
IL-20	Eif5a	0.147776
IL-21	Eif5a	0.610035
IL-22	Eif5a	0.24543
IL-23	Eif5a	0.22976
IL-24	Eif5a	0.138024
IL-27	Eif5a	0.157933
IL-3	Eif5a	0.38645
IL-30	Eif5a	0.113456
IL-31	Eif5a	-0.0797938
IL-33	Eif5a	0.177044
IL-34	Eif5a	-0.0158978
IL-36Ra	Eif5a	0.0589411
IL-36α	Eif5a	0.205153
IL-4	Eif5a	1
IL-5	Eif5a	0.543383
IL-6	Eif5a	0.238333
IL-7	Eif5a	0.233618
IL-9	Eif5a	0.05507
IL-Y	Eif5a	-0.128857
Leptin	Eif5a	0.123637
LIF	Eif5a	0.11626
LIGHT	Eif5a	0.171258
LT-α1/β2	Eif5a	-0.0245223
LT-α2/β1	Eif5a	-0.114738
M-CSF	Eif5a	0.271086
Noggin	Eif5a	0.153308
NP	Eif5a	0.145118
OSM	Eif5a	0.0492668
OX40L	Eif5a	-0.13616
PBS	Eif5a	0
PRL	Eif5a	0.116574
PSPN	Eif5a	0.105019
RANKL	Eif5a	0.25768
SCF	Eif5a	0.128697
TGF-β1	Eif5a	0.00685176
TL1A	Eif5a	0.043143
TNF-α	Eif5a	0.142894
TPO	Eif5a	0.185645
TRAIL	Eif5a	0.0218627
TSLP	Eif5a	0.139416
TWEAK	Eif5a	0.220174
VEGF	Eif5a	0.0812982
4-1BBL	Nme1	-0.0123408
AdipoQ	Nme1	-0.0842204
ADSF	Nme1	-0.000520118
APRIL	Nme1	-0.0496922
BAFF	Nme1	0.011714
C3a	Nme1	0.102994
C5a	Nme1	-0.0728666
CD27L	Nme1	0.106963
CD30L	Nme1	0.115541
CD40L	Nme1	0.655679
CT-1	Nme1	0.0667539
Decorin	Nme1	0.044343
EGF	Nme1	0.0864762
FasL	Nme1	0.0449444
FGF-β	Nme1	0.209959
FLT3L	Nme1	0.0911596
G-CSF	Nme1	0.0439098
GDNF	Nme1	0.145759
GITRL	Nme1	0.0312178
GM-CSF	Nme1	0.230903
HGF	Nme1	0.055217
IFN-α1	Nme1	0.504128
IFN-β	Nme1	0.336974
IFN-γ	Nme1	0.187161
IFN-ε	Nme1	0.104593
IFN-κ	Nme1	0.035845
IFN-λ2	Nme1	-0.0763687
IGF-1	Nme1	0.038575
IL-10	Nme1	0.367429
IL-11	Nme1	0.0824197
IL-12	Nme1	0.141861
IL-13	Nme1	0.0561704
IL-15	Nme1	0.134571
IL-17A	Nme1	0.00701777
IL-17B	Nme1	0.0432114
IL-17C	Nme1	0.0139595
IL-17D	Nme1	0.0961934
IL-17E	Nme1	0.120401
IL-17F	Nme1	-0.0398908
IL-18	Nme1	0.0716958
IL-19	Nme1	0.0248521
IL-1Ra	Nme1	0.0753406
IL-1α	Nme1	0.175365
IL-1β	Nme1	0.168713
IL-2	Nme1	0.0318261
IL-20	Nme1	0.137986
IL-21	Nme1	0.665104
IL-22	Nme1	0.0262022
IL-23	Nme1	0.0847043
IL-24	Nme1	0.129415
IL-27	Nme1	-0.0128824
IL-3	Nme1	0.102242
IL-30	Nme1	0.0767601
IL-31	Nme1	0.0122809
IL-33	Nme1	0.138965
IL-34	Nme1	-0.0059028
IL-36Ra	Nme1	0.0516353
IL-36α	Nme1	0.284613
IL-4	Nme1	1
IL-5	Nme1	0.398717
IL-6	Nme1	0.162677
IL-7	Nme1	0.112492
IL-9	Nme1	0.223104
IL-Y	Nme1	0.0877641
Leptin	Nme1	0.0822858
LIF	Nme1	0.119462
LIGHT	Nme1	0.0887026
LT-α1/β2	Nme1	-0.00988927
LT-α2/β1	Nme1	-0.0233674
M-CSF	Nme1	0.123796
Noggin	Nme1	0.031843
NP	Nme1	0.0385717
OSM	Nme1	-0.161567
OX40L	Nme1	-0.0940684
PBS	Nme1	0
PRL	Nme1	0.0822505
PSPN	Nme1	0.0508851
RANKL	Nme1	0.125946
SCF	Nme1	0.0829672
TGF-β1	Nme1	0.0377553
TL1A	Nme1	-0.166129
TNF-α	Nme1	0.05853
TPO	Nme1	0.0170332
TRAIL	Nme1	0.0335675
TSLP	Nme1	0.0463631
TWEAK	Nme1	0.0834809
VEGF	Nme1	0.143657
4-1BBL	Eif4a1	0.095173
AdipoQ	Eif4a1	-0.0329607
ADSF	Eif4a1	0.0310238
APRIL	Eif4a1	0.151935
BAFF	Eif4a1	-0.0294434
C3a	Eif4a1	-0.0489009
C5a	Eif4a1	-0.017233
CD27L	Eif4a1	0.0702108
CD30L	Eif4a1	-0.00776656
CD40L	Eif4a1	0.444541
CT-1	Eif4a1	0.11583
Decorin	Eif4a1	0.118867
EGF	Eif4a1	0.0927014
FasL	Eif4a1	-0.102427
FGF-β	Eif4a1	0.0950405
FLT3L	Eif4a1	0.00507766
G-CSF	Eif4a1	0.0298526
GDNF	Eif4a1	0.0738108
GITRL	Eif4a1	0.0643652
GM-CSF	Eif4a1	0.228303
HGF	Eif4a1	0.0867898
IFN-α1	Eif4a1	0.656414
IFN-β	Eif4a1	0.466335
IFN-γ	Eif4a1	0.203484
IFN-ε	Eif4a1	-0.00215916
IFN-κ	Eif4a1	0.149399
IFN-λ2	Eif4a1	0.263648
IGF-1	Eif4a1	0.0190432
IL-10	Eif4a1	0.196633
IL-11	Eif4a1	0.0223181
IL-12	Eif4a1	0.0278838
IL-13	Eif4a1	0.0674474
IL-15	Eif4a1	0.0812987
IL-17A	Eif4a1	0.234724
IL-17B	Eif4a1	0.0916628
IL-17C	Eif4a1	0.0709859
IL-17D	Eif4a1	-0.0454989
IL-17E	Eif4a1	0.0327532
IL-17F	Eif4a1	-0.0828875
IL-18	Eif4a1	0.145511
IL-19	Eif4a1	0.00502867
IL-1Ra	Eif4a1	0.0367712
IL-1α	Eif4a1	0.240448
IL-1β	Eif4a1	0.126597
IL-2	Eif4a1	-0.0120845
IL-20	Eif4a1	-0.05062
IL-21	Eif4a1	0.453029
IL-22	Eif4a1	0.0674091
IL-23	Eif4a1	0.20925
IL-24	Eif4a1	0.135798
IL-27	Eif4a1	0.0876674
IL-3	Eif4a1	0.0929662
IL-30	Eif4a1	0.12132
IL-31	Eif4a1	0.0538117
IL-33	Eif4a1	0.082336
IL-34	Eif4a1	0.113171
IL-36Ra	Eif4a1	0.059109
IL-36α	Eif4a1	0.156541
IL-4	Eif4a1	1
IL-5	Eif4a1	0.305508
IL-6	Eif4a1	0.107697
IL-7	Eif4a1	0.129425
IL-9	Eif4a1	0.260953
IL-Y	Eif4a1	0.0972163
Leptin	Eif4a1	0.0752901
LIF	Eif4a1	0.129514
LIGHT	Eif4a1	0.080835
LT-α1/β2	Eif4a1	-0.0369668
LT-α2/β1	Eif4a1	0.209739
M-CSF	Eif4a1	0.170542
Noggin	Eif4a1	0.000865477
NP	Eif4a1	0.0756028
OSM	Eif4a1	-0.00418895
OX40L	Eif4a1	-0.0812341
PBS	Eif4a1	0
PRL	Eif4a1	0.0633451
PSPN	Eif4a1	0.0909663
RANKL	Eif4a1	0.164162
SCF	Eif4a1	0.154249
TGF-β1	Eif4a1	0.0493682
TL1A	Eif4a1	-0.0922549
TNF-α	Eif4a1	0.208309
TPO	Eif4a1	0.0722269
TRAIL	Eif4a1	0.1645
TSLP	Eif4a1	0.0778219
TWEAK	Eif4a1	0.176268
VEGF	Eif4a1	0.154144
4-1BBL	Ncl	0.108595
AdipoQ	Ncl	0.0667186
ADSF	Ncl	0.0530685
APRIL	Ncl	0.122385
BAFF	Ncl	0.0432685
C3a	Ncl	0.0603134
C5a	Ncl	-0.0170822
CD27L	Ncl	0.0771752
CD30L	Ncl	-0.0748795
CD40L	Ncl	0.385617
CT-1	Ncl	0.013383
Decorin	Ncl	-0.045072
EGF	Ncl	-0.0403142
FasL	Ncl	0.109276
FGF-β	Ncl	0.0574094
FLT3L	Ncl	0.0518789
G-CSF	Ncl	0.172556
GDNF	Ncl	-0.0353085
GITRL	Ncl	0.0960885
GM-CSF	Ncl	0.0938337
HGF	Ncl	0.109
IFN-α1	Ncl	0.64912
IFN-β	Ncl	0.524403
IFN-γ	Ncl	0.113773
IFN-ε	Ncl	-0.0142129
IFN-κ	Ncl	0.0815147
IFN-λ2	Ncl	0.0814614
IGF-1	Ncl	0.0831463
IL-10	Ncl	0.106937
IL-11	Ncl	0.0345499
IL-12	Ncl	0.159326
IL-13	Ncl	-0.0965602
IL-15	Ncl	0.0519813
IL-17A	Ncl	0.217885
IL-17B	Ncl	0.0772928
IL-17C	Ncl	0.0862698
IL-17D	Ncl	0.0597519
IL-17E	Ncl	0.0509501
IL-17F	Ncl	-0.0390482
IL-18	Ncl	0.00789148
IL-19	Ncl	-0.071599
IL-1Ra	Ncl	0.0126647
IL-1α	Ncl	0.187003
IL-1β	Ncl	0.13906
IL-2	Ncl	0.0967086
IL-20	Ncl	-0.0493523
IL-21	Ncl	0.446632
IL-22	Ncl	-0.0241303
IL-23	Ncl	0.121314
IL-24	Ncl	0.0665315
IL-27	Ncl	-0.0210036
IL-3	Ncl	0.101184
IL-30	Ncl	-0.108062
IL-31	Ncl	0.0026633
IL-33	Ncl	0.0972605
IL-34	Ncl	0.0758143
IL-36Ra	Ncl	0.0304393
IL-36α	Ncl	0.147469
IL-4	Ncl	1
IL-5	Ncl	0.186313
IL-6	Ncl	0.0296335
IL-7	Ncl	0.0114206
IL-9	Ncl	0.27156
IL-Y	Ncl	0.0530233
Leptin	Ncl	0.0425046
LIF	Ncl	0.10275
LIGHT	Ncl	0.106426
LT-α1/β2	Ncl	-0.0677895
LT-α2/β1	Ncl	0.0206902
M-CSF	Ncl	0.167593
Noggin	Ncl	-0.00895487
NP	Ncl	0.0115649
OSM	Ncl	0.171703
OX40L	Ncl	-0.155868
PBS	Ncl	0
PRL	Ncl	-0.00141343
PSPN	Ncl	-0.00282225
RANKL	Ncl	-0.00448865
SCF	Ncl	0.0950897
TGF-β1	Ncl	-0.0443374
TL1A	Ncl	0.0442895
TNF-α	Ncl	-0.0786171
TPO	Ncl	-0.0379328
TRAIL	Ncl	0.00583421
TSLP	Ncl	0.105298
TWEAK	Ncl	0.0455604
VEGF	Ncl	0.0948572
4-1BBL	Gbp7	-0.0708061
AdipoQ	Gbp7	0.00745323
ADSF	Gbp7	-0.013956
APRIL	Gbp7	0.02075
BAFF	Gbp7	0.0600358
C3a	Gbp7	0.0150001
C5a	Gbp7	-0.0521866
CD27L	Gbp7	0.056585
CD30L	Gbp7	0.0584342
CD40L	Gbp7	0.0368514
CT-1	Gbp7	0.0828144
Decorin	Gbp7	-0.0379287
EGF	Gbp7	-0.0212842
FasL	Gbp7	0.0358434
FGF-β	Gbp7	0.0776552
FLT3L	Gbp7	-0.027987
G-CSF	Gbp7	0.00339254
GDNF	Gbp7	-0.000661171
GITRL	Gbp7	-0.0424993
GM-CSF	Gbp7	0.0322372
HGF	Gbp7	0.0346447
IFN-α1	Gbp7	0.572406
IFN-β	Gbp7	0.597849
IFN-γ	Gbp7	1
IFN-ε	Gbp7	0.0862664
IFN-κ	Gbp7	0.183091
IFN-λ2	Gbp7	0.0762456
IGF-1	Gbp7	-0.0113887
IL-10	Gbp7	-0.0488988
IL-11	Gbp7	0.0366361
IL-12	Gbp7	0.257892
IL-13	Gbp7	0.0171766
IL-15	Gbp7	0.865031
IL-17A	Gbp7	-0.0225431
IL-17B	Gbp7	0.013997
IL-17C	Gbp7	0.00338699
IL-17D	Gbp7	0.0401146
IL-17E	Gbp7	-0.0143767
IL-17F	Gbp7	-0.0288028
IL-18	Gbp7	0.785755
IL-19	Gbp7	0.0800746
IL-1Ra	Gbp7	0.0545152
IL-1α	Gbp7	0.0399576
IL-1β	Gbp7	0.0109099
IL-2	Gbp7	0.567982
IL-20	Gbp7	-0.0395033
IL-21	Gbp7	0.0623153
IL-22	Gbp7	0.0237772
IL-23	Gbp7	0.0168692
IL-24	Gbp7	0.0405565
IL-27	Gbp7	0.187714
IL-3	Gbp7	-0.0439273
IL-30	Gbp7	-0.0214671
IL-31	Gbp7	0.000484675
IL-33	Gbp7	0.114424
IL-34	Gbp7	0.00206868
IL-36Ra	Gbp7	0.0044063
IL-36α	Gbp7	0.376245
IL-4	Gbp7	-0.0708061
IL-5	Gbp7	0.031535
IL-6	Gbp7	0.102557
IL-7	Gbp7	0.107993
IL-9	Gbp7	-0.0356863
IL-Y	Gbp7	0.00732852
Leptin	Gbp7	0.0234551
LIF	Gbp7	0.0282956
LIGHT	Gbp7	-0.036107
LT-α1/β2	Gbp7	0.0254459
LT-α2/β1	Gbp7	0.0726235
M-CSF	Gbp7	0.0134394
Noggin	Gbp7	0.0489449
NP	Gbp7	0.0579941
OSM	Gbp7	0.145331
OX40L	Gbp7	0.0244778
PBS	Gbp7	0
PRL	Gbp7	0.0217513
PSPN	Gbp7	0.00963144
RANKL	Gbp7	-0.0708061
SCF	Gbp7	0.0252507
TGF-β1	Gbp7	-0.0350509
TL1A	Gbp7	-0.020463
TNF-α	Gbp7	0.0299167
TPO	Gbp7	0.00578805
TRAIL	Gbp7	0.0453807
TSLP	Gbp7	0.0138019
TWEAK	Gbp7	-0.00571062
VEGF	Gbp7	-0.00231052
4-1BBL	Socs1	0.0431582
AdipoQ	Socs1	0.0520146
ADSF	Socs1	0.064909
APRIL	Socs1	-0.0217832
BAFF	Socs1	-0.0132332
C3a	Socs1	-0.0163009
C5a	Socs1	-0.0113171
CD27L	Socs1	-0.00932744
CD30L	Socs1	0.0288656
CD40L	Socs1	0.019154
CT-1	Socs1	-0.0104174
Decorin	Socs1	0.0719533
EGF	Socs1	0.00543064
FasL	Socs1	-0.0396144
FGF-β	Socs1	-0.0063421
FLT3L	Socs1	-0.0301421
G-CSF	Socs1	-0.0021345
GDNF	Socs1	-0.00961511
GITRL	Socs1	0.0162763
GM-CSF	Socs1	0.0241081
HGF	Socs1	0.00385282
IFN-α1	Socs1	0.306786
IFN-β	Socs1	0.416207
IFN-γ	Socs1	1
IFN-ε	Socs1	0.0381556
IFN-κ	Socs1	0.0475846
IFN-λ2	Socs1	0.0150997
IGF-1	Socs1	0.0491886
IL-10	Socs1	0.0025093
IL-11	Socs1	0.0198112
IL-12	Socs1	0.25882
IL-13	Socs1	-0.0142731
IL-15	Socs1	0.642034
IL-17A	Socs1	0.0227501
IL-17B	Socs1	0.00067647
IL-17C	Socs1	-0.00332599
IL-17D	Socs1	-0.0130714
IL-17E	Socs1	0.00160519
IL-17F	Socs1	-0.0396144
IL-18	Socs1	0.613963
IL-19	Socs1	-0.00058203
IL-1Ra	Socs1	0.0353722
IL-1α	Socs1	0.0883494
IL-1β	Socs1	0.00341524
IL-2	Socs1	0.416077
IL-20	Socs1	0.0248913
IL-21	Socs1	0.0262468
IL-22	Socs1	-0.0139193
IL-23	Socs1	-0.0155513
IL-24	Socs1	0.0625368
IL-27	Socs1	0.0728058
IL-3	Socs1	0.0322972
IL-30	Socs1	-0.0115838
IL-31	Socs1	0.00055139
IL-33	Socs1	0.0610883
IL-34	Socs1	0.0192138
IL-36Ra	Socs1	0.0166526
IL-36α	Socs1	0.237703
IL-4	Socs1	0.357445
IL-5	Socs1	-0.00231965
IL-6	Socs1	0.0332754
IL-7	Socs1	0.0829027
IL-9	Socs1	-0.0396144
IL-Y	Socs1	-0.0181909
Leptin	Socs1	0.00353747
LIF	Socs1	0.00412514
LIGHT	Socs1	0.0153467
LT-α1/β2	Socs1	0.00261017
LT-α2/β1	Socs1	0.0255784
M-CSF	Socs1	-0.00255989
Noggin	Socs1	0.0109303
NP	Socs1	0.0152443
OSM	Socs1	0.0136951
OX40L	Socs1	-0.000647952
PBS	Socs1	0
PRL	Socs1	-0.00733872
PSPN	Socs1	-0.00293355
RANKL	Socs1	-0.00426845
SCF	Socs1	-0.00818613
TGF-β1	Socs1	0.00225786
TL1A	Socs1	0.0895136
TNF-α	Socs1	-0.00632988
TPO	Socs1	-0.00131786
TRAIL	Socs1	-0.0231814
TSLP	Socs1	0.00472853
TWEAK	Socs1	0.0224961
VEGF	Socs1	-0.0207543
4-1BBL	Ifi47	-0.0279926
AdipoQ	Ifi47	0.132446
ADSF	Ifi47	0.0220329
APRIL	Ifi47	-0.0136745
BAFF	Ifi47	-0.0368424
C3a	Ifi47	-0.0643723
C5a	Ifi47	-0.0195593
CD27L	Ifi47	0.0213803
CD30L	Ifi47	0.0482872
CD40L	Ifi47	0.106956
CT-1	Ifi47	-0.00821298
Decorin	Ifi47	-0.0530191
EGF	Ifi47	0.02606
FasL	Ifi47	0.0156912
FGF-β	Ifi47	0.0777597
FLT3L	Ifi47	-0.0106562
G-CSF	Ifi47	0.0915418
GDNF	Ifi47	0.0322368
GITRL	Ifi47	0.0917007
GM-CSF	Ifi47	-0.0206474
HGF	Ifi47	0.0768222
IFN-α1	Ifi47	1
IFN-β	Ifi47	0.961069
IFN-γ	Ifi47	0.905432
IFN-ε	Ifi47	0.252895
IFN-κ	Ifi47	0.345577
IFN-λ2	Ifi47	0.115182
IGF-1	Ifi47	0.104437
IL-10	Ifi47	0.058862
IL-11	Ifi47	0.00542604
IL-12	Ifi47	0.424199
IL-13	Ifi47	0.0538129
IL-15	Ifi47	0.744619
IL-17A	Ifi47	0.0285392
IL-17B	Ifi47	0.0915433
IL-17C	Ifi47	0.0257429
IL-17D	Ifi47	-0.0220527
IL-17E	Ifi47	0.0662537
IL-17F	Ifi47	-0.0338453
IL-18	Ifi47	0.723241
IL-19	Ifi47	0.0745326
IL-1Ra	Ifi47	-0.0265511
IL-1α	Ifi47	0.146302
IL-1β	Ifi47	0.0257013
IL-2	Ifi47	0.30732
IL-20	Ifi47	-0.00549071
IL-21	Ifi47	0.122787
IL-22	Ifi47	0.0477713
IL-23	Ifi47	0.105257
IL-24	Ifi47	0.0175642
IL-27	Ifi47	0.137824
IL-3	Ifi47	0.146748
IL-30	Ifi47	-0.0604638
IL-31	Ifi47	-0.048275
IL-33	Ifi47	0.137993
IL-34	Ifi47	0.0882489
IL-36Ra	Ifi47	0.0665499
IL-36α	Ifi47	0.305673
IL-4	Ifi47	0.0448599
IL-5	Ifi47	0.0756678
IL-6	Ifi47	0.113434
IL-7	Ifi47	0.328681
IL-9	Ifi47	0.0345017
IL-Y	Ifi47	-0.00765415
Leptin	Ifi47	0.0437853
LIF	Ifi47	0.029969
LIGHT	Ifi47	0.0378581
LT-α1/β2	Ifi47	0.0480917
LT-α2/β1	Ifi47	0.0129152
M-CSF	Ifi47	0.0916499
Noggin	Ifi47	0.0823477
NP	Ifi47	0.0404867
OSM	Ifi47	0.0451825
OX40L	Ifi47	-0.0237453
PBS	Ifi47	0
PRL	Ifi47	-0.00442626
PSPN	Ifi47	0.0512063
RANKL	Ifi47	-0.00626613
SCF	Ifi47	0.0306304
TGF-β1	Ifi47	0.0456134
TL1A	Ifi47	0.133509
TNF-α	Ifi47	0.0594096
TPO	Ifi47	0.0664433
TRAIL	Ifi47	0.0876936
TSLP	Ifi47	0.041413
TWEAK	Ifi47	0.101214
VEGF	Ifi47	0.00642967
4-1BBL	Stat1	-0.0237283
AdipoQ	Stat1	0.179539
ADSF	Stat1	0.0186721
APRIL	Stat1	-0.000631713
BAFF	Stat1	0.112924
C3a	Stat1	0.0473377
C5a	Stat1	-0.00543988
CD27L	Stat1	0.0567107
CD30L	Stat1	0.134063
CD40L	Stat1	0.132981
CT-1	Stat1	-0.0550315
Decorin	Stat1	-0.0161536
EGF	Stat1	0.0399592
FasL	Stat1	-0.00397624
FGF-β	Stat1	-0.0204435
FLT3L	Stat1	0.00659096
G-CSF	Stat1	-0.0781932
GDNF	Stat1	0.111119
GITRL	Stat1	0.0872702
GM-CSF	Stat1	0.0733667
HGF	Stat1	0.116098
IFN-α1	Stat1	0.680184
IFN-β	Stat1	0.768153
IFN-γ	Stat1	1
IFN-ε	Stat1	0.33722
IFN-κ	Stat1	0.58242
IFN-λ2	Stat1	0.203143
IGF-1	Stat1	-0.00253648
IL-10	Stat1	-0.027821
IL-11	Stat1	0.0211705
IL-12	Stat1	0.68129
IL-13	Stat1	0.0372794
IL-15	Stat1	0.883653
IL-17A	Stat1	0.182201
IL-17B	Stat1	0.083521
IL-17C	Stat1	-0.0366324
IL-17D	Stat1	-0.131009
IL-17E	Stat1	0.0799344
IL-17F	Stat1	-0.105557
IL-18	Stat1	0.93107
IL-19	Stat1	-0.0158622
IL-1Ra	Stat1	0.0586996
IL-1α	Stat1	0.183822
IL-1β	Stat1	0.153729
IL-2	Stat1	0.663545
IL-20	Stat1	0.0559417
IL-21	Stat1	0.0745103
IL-22	Stat1	0.0143911
IL-23	Stat1	0.134136
IL-24	Stat1	0.0398934
IL-27	Stat1	0.22688
IL-3	Stat1	0.0748933
IL-30	Stat1	-0.051466
IL-31	Stat1	0.00712957
IL-33	Stat1	0.252213
IL-34	Stat1	0.159978
IL-36Ra	Stat1	0.176086
IL-36α	Stat1	0.545833
IL-4	Stat1	-0.0181605
IL-5	Stat1	0.0985387
IL-6	Stat1	0.0531924
IL-7	Stat1	0.376139
IL-9	Stat1	0.0125703
IL-Y	Stat1	-0.0344937
Leptin	Stat1	0.091532
LIF	Stat1	0.0573544
LIGHT	Stat1	0.0336473
LT-α1/β2	Stat1	0.081216
LT-α2/β1	Stat1	0.0945266
M-CSF	Stat1	0.0704928
Noggin	Stat1	0.0118456
NP	Stat1	0.0413294
OSM	Stat1	0.126553
OX40L	Stat1	-0.0564759
PBS	Stat1	0
PRL	Stat1	0.0233082
PSPN	Stat1	0.0296208
RANKL	Stat1	0.0200973
SCF	Stat1	0.0792822
TGF-β1	Stat1	0.0670239
TL1A	Stat1	0.112021
TNF-α	Stat1	0.0294377
TPO	Stat1	0.0626036
TRAIL	Stat1	0.0877401
TSLP	Stat1	0.0346325
TWEAK	Stat1	0.103882
VEGF	Stat1	0.0133796
4-1BBL	Serpina3g	-0.0327072
AdipoQ	Serpina3g	0.0753787
ADSF	Serpina3g	-0.005197
APRIL	Serpina3g	0.020703
BAFF	Serpina3g	0.0743327
C3a	Serpina3g	-0.0645787
C5a	Serpina3g	0.0512886
CD27L	Serpina3g	0.0263329
CD30L	Serpina3g	0.0327729
CD40L	Serpina3g	-0.0446015
CT-1	Serpina3g	-0.00360474
Decorin	Serpina3g	-0.0475925
EGF	Serpina3g	-0.000573356
FasL	Serpina3g	0.0392335
FGF-β	Serpina3g	0.0149477
FLT3L	Serpina3g	0.00791303
G-CSF	Serpina3g	0.0123349
GDNF	Serpina3g	0.00862998
GITRL	Serpina3g	0.0421597
GM-CSF	Serpina3g	0.0455023
HGF	Serpina3g	0.00914009
IFN-α1	Serpina3g	0.318496
IFN-β	Serpina3g	0.33683
IFN-γ	Serpina3g	0.729565
IFN-ε	Serpina3g	-0.0305613
IFN-κ	Serpina3g	0.0808835
IFN-λ2	Serpina3g	0.00944812
IGF-1	Serpina3g	0.022931
IL-10	Serpina3g	-0.00335186
IL-11	Serpina3g	0.0127029
IL-12	Serpina3g	0.450425
IL-13	Serpina3g	0.0327849
IL-15	Serpina3g	0.746398
IL-17A	Serpina3g	0.0759645
IL-17B	Serpina3g	0.0278351
IL-17C	Serpina3g	-0.0125228
IL-17D	Serpina3g	-0.0222219
IL-17E	Serpina3g	0.0663172
IL-17F	Serpina3g	0.0225625
IL-18	Serpina3g	1
IL-19	Serpina3g	0.0579421
IL-1Ra	Serpina3g	0.0610463
IL-1α	Serpina3g	0.0895771
IL-1β	Serpina3g	0.0641767
IL-2	Serpina3g	0.504431
IL-20	Serpina3g	-0.00929758
IL-21	Serpina3g	-0.0166184
IL-22	Serpina3g	-0.00467705
IL-23	Serpina3g	0.0116512
IL-24	Serpina3g	-0.00596315
IL-27	Serpina3g	0.127936
IL-3	Serpina3g	0.0417188
IL-30	Serpina3g	0.00141809
IL-31	Serpina3g	0.00741772
IL-33	Serpina3g	0.110248
IL-34	Serpina3g	0.117897
IL-36Ra	Serpina3g	0.0633296
IL-36α	Serpina3g	0.273928
IL-4	Serpina3g	0.0779643
IL-5	Serpina3g	0.0218847
IL-6	Serpina3g	0.041804
IL-7	Serpina3g	0.0560089
IL-9	Serpina3g	0.000688734
IL-Y	Serpina3g	-0.00885119
Leptin	Serpina3g	0.0635832
LIF	Serpina3g	0.0290164
LIGHT	Serpina3g	-0.00236324
LT-α1/β2	Serpina3g	0.0313717
LT-α2/β1	Serpina3g	0.0512374
M-CSF	Serpina3g	-0.00086129
Noggin	Serpina3g	0.0229547
NP	Serpina3g	0.0784078
OSM	Serpina3g	0.0539308
OX40L	Serpina3g	-0.0272999
PBS	Serpina3g	0
PRL	Serpina3g	-0.00447283
PSPN	Serpina3g	-0.0393909
RANKL	Serpina3g	-0.0361373
SCF	Serpina3g	0.0199641
TGF-β1	Serpina3g	-0.0420699
TL1A	Serpina3g	0.0937059
TNF-α	Serpina3g	0.0202932
TPO	Serpina3g	0.0107329
TRAIL	Serpina3g	0.0180024
TSLP	Serpina3g	0.0581171
TWEAK	Serpina3g	0.0244687
VEGF	Serpina3g	-0.00693994
4-1BBL	Shisa5	0.0332262
AdipoQ	Shisa5	0.0899146
ADSF	Shisa5	-0.0805385
APRIL	Shisa5	-0.0508728
BAFF	Shisa5	-0.122743
C3a	Shisa5	-0.448473
C5a	Shisa5	-0.362722
CD27L	Shisa5	0.194475
CD30L	Shisa5	0.230301
CD40L	Shisa5	-0.0638092
CT-1	Shisa5	-0.178336
Decorin	Shisa5	-0.101093
EGF	Shisa5	-0.106119
FasL	Shisa5	0.1991
FGF-β	Shisa5	0.286195
FLT3L	Shisa5	0.181408
G-CSF	Shisa5	0.411562
GDNF	Shisa5	0.0332441
GITRL	Shisa5	0.00943065
GM-CSF	Shisa5	0.3026
HGF	Shisa5	0.429
IFN-α1	Shisa5	1
IFN-β	Shisa5	0.996206
IFN-γ	Shisa5	0.344268
IFN-ε	Shisa5	0.624875
IFN-κ	Shisa5	0.924281
IFN-λ2	Shisa5	0.217937
IGF-1	Shisa5	0.0554857
IL-10	Shisa5	-0.123426
IL-11	Shisa5	0.184896
IL-12	Shisa5	0.371689
IL-13	Shisa5	0.031152
IL-15	Shisa5	0.497724
IL-17A	Shisa5	0.10016
IL-17B	Shisa5	0.250327
IL-17C	Shisa5	0.0188756
IL-17D	Shisa5	-0.197632
IL-17E	Shisa5	0.124821
IL-17F	Shisa5	0.278262
IL-18	Shisa5	0.346257
IL-19	Shisa5	0.272627
IL-1Ra	Shisa5	0.0409947
IL-1α	Shisa5	-0.306654
IL-1β	Shisa5	-0.0281998
IL-2	Shisa5	0.19158
IL-20	Shisa5	-0.0561277
IL-21	Shisa5	-0.222005
IL-22	Shisa5	0.0853737
IL-23	Shisa5	0.101183
IL-24	Shisa5	0.0635668
IL-27	Shisa5	0.278952
IL-3	Shisa5	0.0665845
IL-30	Shisa5	0.214706
IL-31	Shisa5	0.128983
IL-33	Shisa5	0.416329
IL-34	Shisa5	0.072616
IL-36Ra	Shisa5	0.334115
IL-36α	Shisa5	0.124672
IL-4	Shisa5	-0.794571
IL-5	Shisa5	-0.0593792
IL-6	Shisa5	0.0932767
IL-7	Shisa5	0.597232
IL-9	Shisa5	-0.130746
IL-Y	Shisa5	0.0698022
Leptin	Shisa5	0.300509
LIF	Shisa5	0.134763
LIGHT	Shisa5	0.141325
LT-α1/β2	Shisa5	-0.00775644
LT-α2/β1	Shisa5	0.156641
M-CSF	Shisa5	0.313814
Noggin	Shisa5	0.0908101
NP	Shisa5	0.277751
OSM	Shisa5	0.290283
OX40L	Shisa5	-0.122629
PBS	Shisa5	0
PRL	Shisa5	0.23571
PSPN	Shisa5	0.16915
RANKL	Shisa5	-0.0385626
SCF	Shisa5	0.0978405
TGF-β1	Shisa5	-0.21142
TL1A	Shisa5	0.154946
TNF-α	Shisa5	-0.226347
TPO	Shisa5	0.109196
TRAIL	Shisa5	0.111568
TSLP	Shisa5	0.314846
TWEAK	Shisa5	0.194469
VEGF	Shisa5	-0.00701353
4-1BBL	Slfn5	-0.0636334
AdipoQ	Slfn5	-0.0442529
ADSF	Slfn5	-0.0237466
APRIL	Slfn5	-0.0554792
BAFF	Slfn5	-0.0308972
C3a	Slfn5	-0.0438604
C5a	Slfn5	-0.0535858
CD27L	Slfn5	0.00413772
CD30L	Slfn5	0.0457555
CD40L	Slfn5	-0.0283663
CT-1	Slfn5	0.00844538
Decorin	Slfn5	-0.0648829
EGF	Slfn5	0.0163235
FasL	Slfn5	0.0303668
FGF-β	Slfn5	0.00144091
FLT3L	Slfn5	-0.0423078
G-CSF	Slfn5	0.0191083
GDNF	Slfn5	0.0721593
GITRL	Slfn5	-0.0395577
GM-CSF	Slfn5	-0.0296678
HGF	Slfn5	0.0583304
IFN-α1	Slfn5	1
IFN-β	Slfn5	0.957233
IFN-γ	Slfn5	0.145834
IFN-ε	Slfn5	0.20613
IFN-κ	Slfn5	0.374173
IFN-λ2	Slfn5	0.0665633
IGF-1	Slfn5	0.0130972
IL-10	Slfn5	0.00637277
IL-11	Slfn5	0.0163929
IL-12	Slfn5	0.00561484
IL-13	Slfn5	-0.0668574
IL-15	Slfn5	0.216061
IL-17A	Slfn5	0.00872677
IL-17B	Slfn5	-0.0036119
IL-17C	Slfn5	-0.0555198
IL-17D	Slfn5	-0.00334622
IL-17E	Slfn5	-0.0330624
IL-17F	Slfn5	-0.0515337
IL-18	Slfn5	0.0337975
IL-19	Slfn5	-0.0104129
IL-1Ra	Slfn5	-0.0325295
IL-1α	Slfn5	0.00377957
IL-1β	Slfn5	0.00166537
IL-2	Slfn5	0.00482886
IL-20	Slfn5	-0.0298552
IL-21	Slfn5	-0.00293688
IL-22	Slfn5	0.0511108
IL-23	Slfn5	-0.0551799
IL-24	Slfn5	-0.0371353
IL-27	Slfn5	0.0755668
IL-3	Slfn5	0.0175495
IL-30	Slfn5	-0.0162473
IL-31	Slfn5	-0.0499587
IL-33	Slfn5	0.1203
IL-34	Slfn5	0.0448039
IL-36Ra	Slfn5	0.0564499
IL-36α	Slfn5	0.0161712
IL-4	Slfn5	-0.0245054
IL-5	Slfn5	0.0485766
IL-6	Slfn5	-0.00513688
IL-7	Slfn5	0.181488
IL-9	Slfn5	-0.0043593
IL-Y	Slfn5	-0.01987
Leptin	Slfn5	0.0291312
LIF	Slfn5	-0.02721
LIGHT	Slfn5	-0.0122749
LT-α1/β2	Slfn5	0.0262131
LT-α2/β1	Slfn5	0.00404294
M-CSF	Slfn5	0.0788545
Noggin	Slfn5	0.00571474
NP	Slfn5	-0.0201762
OSM	Slfn5	0.0633646
OX40L	Slfn5	-0.0478457
PBS	Slfn5	0
PRL	Slfn5	0.00231105
PSPN	Slfn5	0.00752207
RANKL	Slfn5	-0.0617266
SCF	Slfn5	-0.00529545
TGF-β1	Slfn5	-0.00233714
TL1A	Slfn5	-0.0297269
TNF-α	Slfn5	-0.00442487
TPO	Slfn5	-0.0311347
TRAIL	Slfn5	-0.0343953
TSLP	Slfn5	-0.00477223
TWEAK	Slfn5	0.0193759
VEGF	Slfn5	-0.022785
4-1BBL	Trim30a	-0.18002
AdipoQ	Trim30a	0.010574
ADSF	Trim30a	-0.0255592
APRIL	Trim30a	-0.0419447
BAFF	Trim30a	-0.0178601
C3a	Trim30a	-0.033728
C5a	Trim30a	-0.0718376
CD27L	Trim30a	-0.0940825
CD30L	Trim30a	0.0593224
CD40L	Trim30a	-0.0180247
CT-1	Trim30a	-0.00510636
Decorin	Trim30a	-0.0641336
EGF	Trim30a	0.0290796
FasL	Trim30a	0.0658691
FGF-β	Trim30a	0.102327
FLT3L	Trim30a	-0.0682822
G-CSF	Trim30a	0.0114256
GDNF	Trim30a	0.0581855
GITRL	Trim30a	0.0480506
GM-CSF	Trim30a	-0.0834427
HGF	Trim30a	0.0945423
IFN-α1	Trim30a	1
IFN-β	Trim30a	0.934186
IFN-γ	Trim30a	0.208226
IFN-ε	Trim30a	0.277766
IFN-κ	Trim30a	0.451832
IFN-λ2	Trim30a	0.0366477
IGF-1	Trim30a	-0.0513116
IL-10	Trim30a	0.0291918
IL-11	Trim30a	-0.0311767
IL-12	Trim30a	0.062275
IL-13	Trim30a	-0.0756188
IL-15	Trim30a	0.330827
IL-17A	Trim30a	0.0225532
IL-17B	Trim30a	-0.0256421
IL-17C	Trim30a	0.016117
IL-17D	Trim30a	-0.00157182
IL-17E	Trim30a	0.0125969
IL-17F	Trim30a	-0.0859762
IL-18	Trim30a	0.151243
IL-19	Trim30a	-0.0102874
IL-1Ra	Trim30a	-0.0400394
IL-1α	Trim30a	0.0231098
IL-1β	Trim30a	0.0372905
IL-2	Trim30a	0.0795971
IL-20	Trim30a	-0.0331021
IL-21	Trim30a	0.011361
IL-22	Trim30a	0.0086076
IL-23	Trim30a	0.00451158
IL-24	Trim30a	0.0453792
IL-27	Trim30a	0.136389
IL-3	Trim30a	0.0234894
IL-30	Trim30a	-0.0451102
IL-31	Trim30a	-0.0388615
IL-33	Trim30a	0.180492
IL-34	Trim30a	0.00628035
IL-36Ra	Trim30a	0.038731
IL-36α	Trim30a	0.133376
IL-4	Trim30a	0.0125422
IL-5	Trim30a	0.0126514
IL-6	Trim30a	0.0712377
IL-7	Trim30a	0.268691
IL-9	Trim30a	0.0339092
IL-Y	Trim30a	-0.0663277
Leptin	Trim30a	0.0924101
LIF	Trim30a	-0.00584238
LIGHT	Trim30a	-0.0335338
LT-α1/β2	Trim30a	0.00881682
LT-α2/β1	Trim30a	-0.0159488
M-CSF	Trim30a	0.068945
Noggin	Trim30a	0.00439439
NP	Trim30a	0.0454532
OSM	Trim30a	0.0328779
OX40L	Trim30a	-0.0726777
PBS	Trim30a	0
PRL	Trim30a	-0.02093
PSPN	Trim30a	0.0618571
RANKL	Trim30a	-0.0368236
SCF	Trim30a	-0.0112437
TGF-β1	Trim30a	0.0186169
TL1A	Trim30a	-0.053706
TNF-α	Trim30a	0.000197263
TPO	Trim30a	0.034056
TRAIL	Trim30a	-0.051008
TSLP	Trim30a	0.0495711
TWEAK	Trim30a	0.00325253
VEGF	Trim30a	-0.062341
4-1BBL	Ifit3	-0.0465721
AdipoQ	Ifit3	0.00234367
ADSF	Ifit3	0.00816196
APRIL	Ifit3	-0.0283719
BAFF	Ifit3	-0.0337987
C3a	Ifit3	-0.0465721
C5a	Ifit3	-0.0314063
CD27L	Ifit3	-0.0391351
CD30L	Ifit3	-0.00395575
CD40L	Ifit3	-0.0465721
CT-1	Ifit3	-0.0397766
Decorin	Ifit3	-0.0124816
EGF	Ifit3	0.00154373
FasL	Ifit3	-0.0177346
FGF-β	Ifit3	-0.0155934
FLT3L	Ifit3	-0.0402129
G-CSF	Ifit3	-0.0153656
GDNF	Ifit3	0.0531347
GITRL	Ifit3	0.0146088
GM-CSF	Ifit3	-0.0281305
HGF	Ifit3	0.0752377
IFN-α1	Ifit3	0.918881
IFN-β	Ifit3	1
IFN-γ	Ifit3	0.0792499
IFN-ε	Ifit3	0.157217
IFN-κ	Ifit3	0.364922
IFN-λ2	Ifit3	0.0217869
IGF-1	Ifit3	-0.0186219
IL-10	Ifit3	-0.0232249
IL-11	Ifit3	-0.0153259
IL-12	Ifit3	0.0130676
IL-13	Ifit3	-0.0358777
IL-15	Ifit3	0.129287
IL-17A	Ifit3	-0.0131052
IL-17B	Ifit3	-0.0113457
IL-17C	Ifit3	-0.0283594
IL-17D	Ifit3	0.00677598
IL-17E	Ifit3	-0.0426679
IL-17F	Ifit3	-0.0465721
IL-18	Ifit3	0.00319169
IL-19	Ifit3	-0.0131434
IL-1Ra	Ifit3	-0.0394321
IL-1α	Ifit3	-0.00104747
IL-1β	Ifit3	-0.00699303
IL-2	Ifit3	-0.0339205
IL-20	Ifit3	0.0046536
IL-21	Ifit3	-0.00010099
IL-22	Ifit3	0.00771584
IL-23	Ifit3	-0.0356246
IL-24	Ifit3	-0.0465721
IL-27	Ifit3	0.0322396
IL-3	Ifit3	-0.0211857
IL-30	Ifit3	-0.0465721
IL-31	Ifit3	-0.0465721
IL-33	Ifit3	0.0841613
IL-34	Ifit3	0.0317222
IL-36Ra	Ifit3	0.0398922
IL-36α	Ifit3	-0.0312163
IL-4	Ifit3	-0.0295452
IL-5	Ifit3	-0.0348793
IL-6	Ifit3	0.0249002
IL-7	Ifit3	0.220399
IL-9	Ifit3	-0.0318628
IL-Y	Ifit3	-0.0360814
Leptin	Ifit3	-0.00456432
LIF	Ifit3	-0.0214345
LIGHT	Ifit3	-0.0176018
LT-α1/β2	Ifit3	0.0206866
LT-α2/β1	Ifit3	-0.0235123
M-CSF	Ifit3	0.0400474
Noggin	Ifit3	0.00950513
NP	Ifit3	0.00325922
OSM	Ifit3	0.00534859
OX40L	Ifit3	-0.0281437
PBS	Ifit3	0
PRL	Ifit3	-0.0179481
PSPN	Ifit3	0.00668462
RANKL	Ifit3	-0.00891697
SCF	Ifit3	-0.00901267
TGF-β1	Ifit3	0.00436259
TL1A	Ifit3	-0.00618033
TNF-α	Ifit3	-0.00835652
TPO	Ifit3	-0.0135843
TRAIL	Ifit3	-0.0376826
TSLP	Ifit3	-0.0101457
TWEAK	Ifit3	-0.00702369
VEGF	Ifit3	-0.0162336
4-1BBL	Ifi27l2a	-0.0414599
AdipoQ	Ifi27l2a	0.0159542
ADSF	Ifi27l2a	-0.12243
APRIL	Ifi27l2a	0.0326232
BAFF	Ifi27l2a	-0.02143
C3a	Ifi27l2a	-0.133912
C5a	Ifi27l2a	-0.0901127
CD27L	Ifi27l2a	-0.0605628
CD30L	Ifi27l2a	0.0479349
CD40L	Ifi27l2a	0.0674907
CT-1	Ifi27l2a	0.0764683
Decorin	Ifi27l2a	-0.0756148
EGF	Ifi27l2a	0.0975009
FasL	Ifi27l2a	0.145995
FGF-β	Ifi27l2a	0.186657
FLT3L	Ifi27l2a	-0.144537
G-CSF	Ifi27l2a	0.0554246
GDNF	Ifi27l2a	0.0319912
GITRL	Ifi27l2a	0.0206531
GM-CSF	Ifi27l2a	0.0257215
HGF	Ifi27l2a	0.115746
IFN-α1	Ifi27l2a	1
IFN-β	Ifi27l2a	0.96141
IFN-γ	Ifi27l2a	0.478184
IFN-ε	Ifi27l2a	0.619305
IFN-κ	Ifi27l2a	0.803517
IFN-λ2	Ifi27l2a	0.323293
IGF-1	Ifi27l2a	-0.0770261
IL-10	Ifi27l2a	0.108546
IL-11	Ifi27l2a	0.0454478
IL-12	Ifi27l2a	0.264818
IL-13	Ifi27l2a	0.011257
IL-15	Ifi27l2a	0.450626
IL-17A	Ifi27l2a	0.00949108
IL-17B	Ifi27l2a	0.102626
IL-17C	Ifi27l2a	-0.0429085
IL-17D	Ifi27l2a	-0.0724462
IL-17E	Ifi27l2a	-0.093666
IL-17F	Ifi27l2a	-0.12238
IL-18	Ifi27l2a	0.272
IL-19	Ifi27l2a	0.0346132
IL-1Ra	Ifi27l2a	-0.082003
IL-1α	Ifi27l2a	0.13313
IL-1β	Ifi27l2a	-0.0361856
IL-2	Ifi27l2a	0.0518512
IL-20	Ifi27l2a	-0.0787675
IL-21	Ifi27l2a	0.146423
IL-22	Ifi27l2a	0.0991543
IL-23	Ifi27l2a	-0.0532891
IL-24	Ifi27l2a	-0.173679
IL-27	Ifi27l2a	0.365131
IL-3	Ifi27l2a	0.0480012
IL-30	Ifi27l2a	-0.0858304
IL-31	Ifi27l2a	0.0144366
IL-33	Ifi27l2a	0.308578
IL-34	Ifi27l2a	0.160521
IL-36Ra	Ifi27l2a	0.265582
IL-36α	Ifi27l2a	0.206023
IL-4	Ifi27l2a	-0.145107
IL-5	Ifi27l2a	0.0130187
IL-6	Ifi27l2a	0.199221
IL-7	Ifi27l2a	0.687442
IL-9	Ifi27l2a	0.149745
IL-Y	Ifi27l2a	-0.112394
Leptin	Ifi27l2a	0.199186
LIF	Ifi27l2a	0.021166
LIGHT	Ifi27l2a	-0.0654913
LT-α1/β2	Ifi27l2a	0.0374402
LT-α2/β1	Ifi27l2a	-0.0142235
M-CSF	Ifi27l2a	-0.0959343
Noggin	Ifi27l2a	0.0318478
NP	Ifi27l2a	0.108549
OSM	Ifi27l2a	0.0691263
OX40L	Ifi27l2a	-0.121695
PBS	Ifi27l2a	0
PRL	Ifi27l2a	0.0898279
PSPN	Ifi27l2a	0.0741187
RANKL	Ifi27l2a	-0.152189
SCF	Ifi27l2a	-0.0392141
TGF-β1	Ifi27l2a	-0.0475897
TL1A	Ifi27l2a	-0.0355363
TNF-α	Ifi27l2a	0.046489
TPO	Ifi27l2a	0.0268613
TRAIL	Ifi27l2a	-0.0190297
TSLP	Ifi27l2a	0.0290611
TWEAK	Ifi27l2a	0.175773
VEGF	Ifi27l2a	0.121355

## Sheet: i,GeneProgramEnrichment
Sample	Celltype	GP	Effect_size	P_adj	nLog10_Padj
IL-1β	B_cell	GP01	0.188012	0.010089	1.99615
IL-1β	B_cell	GP02	-0.200624	0.0107225	1.9697
IL-1β	B_cell	GP03	-0.253339	0.000333406	3.47703
IL-1β	B_cell	GP04	-0.672816	6.66212e-17	16.1764
IL-1β	B_cell	GP05	0.0984514	0.0609123	1.2153
IL-1β	B_cell	GP06	0.404559	6.66602e-06	5.17613
IL-1β	B_cell	GP07	0.117761	0.0520974	1.28318
IL-1β	B_cell	GP08	-0.240857	0.000112839	3.94754
IL-1β	B_cell	GP09	0.299896	8.40794e-05	4.07531
IL-1β	B_cell	GP10	-0.0848952	0.441638	0.354933
IL-2	B_cell	GP01	0.162839	0.0890069	1.05058
IL-2	B_cell	GP02	-0.409702	1.53807e-06	5.81302
IL-2	B_cell	GP03	0.0346185	0.628831	0.201466
IL-2	B_cell	GP04	-0.468986	8.60967e-07	6.06501
IL-2	B_cell	GP05	0.480504	1.08272e-11	10.9655
IL-2	B_cell	GP06	0.0847621	0.719246	0.143122
IL-2	B_cell	GP07	0.253647	0.000516346	3.28706
IL-2	B_cell	GP08	0.244954	0.0220259	1.65707
IL-2	B_cell	GP09	-0.227531	0.0106751	1.97163
IL-2	B_cell	GP10	0.0921685	0.73241	0.135246
IL-1α	B_cell	GP01	0.187217	3.89784e-07	6.40918
IL-1α	B_cell	GP02	-0.16371	8.35148e-05	4.07824
IL-1α	B_cell	GP03	-0.134498	0.00184005	2.73517
IL-1α	B_cell	GP04	-0.350394	3.30017e-15	14.4815
IL-1α	B_cell	GP05	0.189469	4.50969e-17	16.3459
IL-1α	B_cell	GP06	0.485758	1.95999e-28	27.7077
IL-1α	B_cell	GP07	-0.224689	9.23309e-12	11.0347
IL-1α	B_cell	GP08	-0.332806	1.35667e-23	22.8675
IL-1α	B_cell	GP09	0.349318	1.9611e-17	16.7075
IL-1α	B_cell	GP10	0.0822425	0.00246818	2.60762
IL-3	B_cell	GP01	-0.15575	0.0357836	1.44632
IL-3	B_cell	GP02	-0.0829896	0.193262	0.713854
IL-3	B_cell	GP03	0.101216	0.139899	0.854186
IL-3	B_cell	GP04	-0.0573804	0.618871	0.2084
IL-3	B_cell	GP05	0.0716058	0.0135038	1.86955
IL-3	B_cell	GP06	0.366555	3.36214e-07	6.47338
IL-3	B_cell	GP07	-0.126528	0.0161823	1.79096
IL-3	B_cell	GP08	0.0403573	0.525343	0.279557
IL-3	B_cell	GP09	0.0798756	0.243607	0.613309
IL-3	B_cell	GP10	0.0812432	0.0621826	1.20633
APRIL	B_cell	GP01	-0.0145863	0.853347	0.0688743
APRIL	B_cell	GP02	-0.0799244	0.450492	0.346313
APRIL	B_cell	GP03	-0.0112493	0.994683	0.00231548
APRIL	B_cell	GP04	0.0986948	0.211589	0.674507
APRIL	B_cell	GP05	-0.0527755	0.677966	0.168792
APRIL	B_cell	GP06	0.193995	0.00118748	2.92537
APRIL	B_cell	GP07	-0.18361	0.00110771	2.95557
APRIL	B_cell	GP08	0.0010324	0.868893	0.0610336
APRIL	B_cell	GP09	0.145148	0.038272	1.41712
APRIL	B_cell	GP10	0.118034	0.252666	0.597453
FLT3L	B_cell	GP01	0.163605	0.0154424	1.81129
FLT3L	B_cell	GP02	0.16929	0.0102674	1.98854
FLT3L	B_cell	GP03	0.220541	0.000322871	3.49097
FLT3L	B_cell	GP04	0.277982	0.000288001	3.54061
FLT3L	B_cell	GP05	-0.137936	0.183214	0.737042
FLT3L	B_cell	GP06	0.0963522	0.00591065	2.22836
FLT3L	B_cell	GP07	-0.455634	8.08013e-18	17.0926
FLT3L	B_cell	GP08	0.0705107	0.375552	0.42533
FLT3L	B_cell	GP09	0.280302	1.13924e-05	4.94339
FLT3L	B_cell	GP10	-0.0359119	0.779842	0.107993
TNF-α	B_cell	GP01	0.0869715	0.132928	0.876385
TNF-α	B_cell	GP02	-0.0902034	0.255155	0.593196
TNF-α	B_cell	GP03	0.0782071	0.195652	0.708516
TNF-α	B_cell	GP04	-0.185175	0.0107225	1.9697
TNF-α	B_cell	GP05	0.05475	0.0852836	1.06913
TNF-α	B_cell	GP06	0.195015	0.000237571	3.62421
TNF-α	B_cell	GP07	-0.322368	1.94455e-13	12.7112
TNF-α	B_cell	GP08	-0.0618112	0.350444	0.455381
TNF-α	B_cell	GP09	0.403918	2.55868e-11	10.592
TNF-α	B_cell	GP10	0.146559	0.00257255	2.58964
PBS	B_cell	GP01	0	1	0
PBS	B_cell	GP02	0	1	0
PBS	B_cell	GP03	0	1	0
PBS	B_cell	GP04	0	1	0
PBS	B_cell	GP05	0	1	0
PBS	B_cell	GP06	0	1	0
PBS	B_cell	GP07	0	1	0
PBS	B_cell	GP08	0	1	0
PBS	B_cell	GP09	0	1	0
PBS	B_cell	GP10	0	1	0
IL-9	B_cell	GP01	-0.0528775	0.713881	0.146374
IL-9	B_cell	GP02	-0.0232643	0.7211	0.142005
IL-9	B_cell	GP03	0.45569	6.43636e-06	5.19136
IL-9	B_cell	GP04	-0.404751	0.000170606	3.76801
IL-9	B_cell	GP05	-0.059527	0.934194	0.0295631
IL-9	B_cell	GP06	0.53357	0.000135643	3.8676
IL-9	B_cell	GP07	-0.0885548	0.287011	0.542101
IL-9	B_cell	GP08	0.150363	0.147607	0.830892
IL-9	B_cell	GP09	-0.103577	0.423149	0.373507
IL-9	B_cell	GP10	0.127141	0.307237	0.512526
IL-21	B_cell	GP01	-0.0633876	0.211589	0.674507
IL-21	B_cell	GP02	-0.0671889	0.320324	0.494411
IL-21	B_cell	GP03	0.487903	1.57876e-14	13.8017
IL-21	B_cell	GP04	-0.421004	1.22013e-11	10.9136
IL-21	B_cell	GP05	0.163412	2.48536e-06	5.60461
IL-21	B_cell	GP06	1.19763	8.9769e-37	36.0469
IL-21	B_cell	GP07	-0.558555	2.40255e-31	30.6193
IL-21	B_cell	GP08	-0.0592739	0.218927	0.659702
IL-21	B_cell	GP09	0.109137	0.104058	0.982726
IL-21	B_cell	GP10	0.0308068	0.473869	0.324342
IL-11	B_cell	GP01	-0.095089	0.0463128	1.3343
IL-11	B_cell	GP02	0.0357108	0.427994	0.368563
IL-11	B_cell	GP03	0.106065	0.0709092	1.1493
IL-11	B_cell	GP04	0.00810603	0.842059	0.0746573
IL-11	B_cell	GP05	-0.0080093	0.350444	0.455381
IL-11	B_cell	GP06	-0.0521382	0.620012	0.2076
IL-11	B_cell	GP07	-0.0615218	0.192093	0.716489
IL-11	B_cell	GP08	0.276311	1.2007e-07	6.92057
IL-11	B_cell	GP09	0.00219189	1	0
IL-11	B_cell	GP10	0.243497	2.02151e-06	5.69433
IL-22	B_cell	GP01	-0.220295	2.36798e-05	4.62562
IL-22	B_cell	GP02	-0.0432958	0.616761	0.209883
IL-22	B_cell	GP03	-0.0233221	0.852578	0.069266
IL-22	B_cell	GP04	0.0982169	0.281068	0.551189
IL-22	B_cell	GP05	0.0940541	0.145114	0.838292
IL-22	B_cell	GP06	0.125306	0.0162283	1.78973
IL-22	B_cell	GP07	-0.0423814	0.295249	0.529812
IL-22	B_cell	GP08	0.0990428	0.110927	0.954961
IL-22	B_cell	GP09	-0.06785	0.356593	0.447827
IL-22	B_cell	GP10	0.153245	0.00468315	2.32946
IL-13	B_cell	GP01	-0.197716	4.55069e-05	4.34192
IL-13	B_cell	GP02	-0.100495	0.0844361	1.07347
IL-13	B_cell	GP03	0.106535	0.0717286	1.14431
IL-13	B_cell	GP04	0.0047923	0.857814	0.0666069
IL-13	B_cell	GP05	-0.018203	0.116434	0.933919
IL-13	B_cell	GP06	0.0170775	0.587475	0.231011
IL-13	B_cell	GP07	-0.0527114	0.1678	0.775209
IL-13	B_cell	GP08	0.0109039	0.958934	0.0182113
IL-13	B_cell	GP09	0.0919512	0.0953768	1.02056
IL-13	B_cell	GP10	0.210122	3.22638e-05	4.49128
IL-7	B_cell	GP01	-0.19176	5.03708e-10	9.29782
IL-7	B_cell	GP02	-0.0294985	0.459323	0.337882
IL-7	B_cell	GP03	0.0644732	0.0164518	1.78379
IL-7	B_cell	GP04	0.0954389	0.00764792	2.11646
IL-7	B_cell	GP05	0.897812	2.65663e-108	107.576
IL-7	B_cell	GP06	0.237813	2.73463e-10	9.5631
IL-7	B_cell	GP07	-0.442286	9.61023e-67	66.0173
IL-7	B_cell	GP08	-0.288272	1.13053e-27	26.9467
IL-7	B_cell	GP09	0.138861	1.22895e-05	4.91046
IL-7	B_cell	GP10	0.295192	9.78117e-22	21.0096
TPO	B_cell	GP01	-0.301487	1.51502e-09	8.81958
TPO	B_cell	GP02	-0.0330984	0.720749	0.142216
TPO	B_cell	GP03	0.0585408	0.259747	0.58545
TPO	B_cell	GP04	-0.149464	0.0262084	1.58156
TPO	B_cell	GP05	0.0226317	0.345375	0.46171
TPO	B_cell	GP06	0.15241	0.00220801	2.656
TPO	B_cell	GP07	0.105294	0.0570338	1.24387
TPO	B_cell	GP08	0.12412	0.0239495	1.6207
TPO	B_cell	GP09	0.0150059	0.826317	0.0828533
TPO	B_cell	GP10	0.12002	0.0049974	2.30126
IL-36Ra	B_cell	GP01	-0.14044	0.00287486	2.54138
IL-36Ra	B_cell	GP02	-0.199774	2.32151e-05	4.63423
IL-36Ra	B_cell	GP03	0.0609357	0.156363	0.805866
IL-36Ra	B_cell	GP04	0.037278	0.284475	0.545956
IL-36Ra	B_cell	GP05	0.263221	7.53848e-11	10.1227
IL-36Ra	B_cell	GP06	0.0552556	0.14259	0.845912
IL-36Ra	B_cell	GP07	-0.0609659	0.0866147	1.06241
IL-36Ra	B_cell	GP08	-0.0317961	0.546913	0.262082
IL-36Ra	B_cell	GP09	0.0829833	0.166448	0.778721
IL-36Ra	B_cell	GP10	0.429614	2.84077e-21	20.5466
Noggin	B_cell	GP01	-0.21464	1.10903e-06	5.95506
Noggin	B_cell	GP02	-0.0199406	0.826317	0.0828533
Noggin	B_cell	GP03	0.113231	0.0222674	1.65233
Noggin	B_cell	GP04	-0.033336	0.67364	0.171572
Noggin	B_cell	GP05	0.0568683	0.168385	0.773696
Noggin	B_cell	GP06	0.102708	0.00469374	2.32848
Noggin	B_cell	GP07	-0.0704307	0.0462255	1.33512
Noggin	B_cell	GP08	0.0393334	0.450339	0.34646
Noggin	B_cell	GP09	0.0410637	0.412067	0.385032
Noggin	B_cell	GP10	0.15215	0.000147976	3.82981
EGF	B_cell	GP01	-0.329061	5.69299e-24	23.2447
EGF	B_cell	GP02	-0.11623	0.00295314	2.52972
EGF	B_cell	GP03	0.0697183	0.0302533	1.51923
EGF	B_cell	GP04	-0.120274	0.00773414	2.11159
EGF	B_cell	GP05	0.0863349	0.00468315	2.32946
EGF	B_cell	GP06	0.101	0.000504002	3.29757
EGF	B_cell	GP07	-0.100835	0.000430735	3.36579
EGF	B_cell	GP08	-0.0550577	0.0622034	1.20619
EGF	B_cell	GP09	0.262433	1.75277e-12	11.7563
EGF	B_cell	GP10	0.149745	5.07806e-06	5.2943
IL-31	B_cell	GP01	-0.132265	0.0448176	1.34855
IL-31	B_cell	GP02	-0.0436002	0.715286	0.145521
IL-31	B_cell	GP03	-0.0527507	0.619136	0.208214
IL-31	B_cell	GP04	-0.0760998	0.557245	0.253954
IL-31	B_cell	GP05	-0.0782237	0.95832	0.0184896
IL-31	B_cell	GP06	-0.0368708	0.498729	0.302136
IL-31	B_cell	GP07	0.173023	0.00619233	2.20815
IL-31	B_cell	GP08	0.260955	0.00190898	2.7192
IL-31	B_cell	GP09	-0.0804504	0.387291	0.411962
IL-31	B_cell	GP10	0.177775	0.0574273	1.24088
NP	B_cell	GP01	-0.306004	1.85381e-09	8.73193
NP	B_cell	GP02	0.00423009	0.913958	0.0390737
NP	B_cell	GP03	0.105244	0.0598234	1.22313
NP	B_cell	GP04	-0.204064	0.000941953	3.02597
NP	B_cell	GP05	0.0265854	0.759645	0.11939
NP	B_cell	GP06	0.0888045	0.0625123	1.20403
NP	B_cell	GP07	0.0904484	0.0219796	1.65798
NP	B_cell	GP08	0.31696	2.12214e-11	10.6732
NP	B_cell	GP09	0.00908739	0.867248	0.0618567
NP	B_cell	GP10	0.373537	3.22199e-14	13.4919
SCF	B_cell	GP01	-0.0720733	0.16911	0.771831
SCF	B_cell	GP02	-0.20373	9.01798e-05	4.04489
SCF	B_cell	GP03	-0.00375095	0.917142	0.0375635
SCF	B_cell	GP04	-0.0316409	0.54037	0.267309
SCF	B_cell	GP05	-0.0409296	0.934194	0.0295631
SCF	B_cell	GP06	0.193887	4.84629e-06	5.31459
SCF	B_cell	GP07	-0.00996118	0.99768	0.00100894
SCF	B_cell	GP08	0.338786	6.66764e-11	10.176
SCF	B_cell	GP09	-0.0169075	0.800909	0.0964166
SCF	B_cell	GP10	0.438115	7.73945e-21	20.1113
M-CSF	B_cell	GP01	-0.218157	6.95142e-05	4.15793
M-CSF	B_cell	GP02	-0.0935743	0.139203	0.856351
M-CSF	B_cell	GP03	0.28074	8.58526e-06	5.06625
M-CSF	B_cell	GP04	-0.327254	2.95124e-06	5.53
M-CSF	B_cell	GP05	0.0895994	0.726623	0.138691
M-CSF	B_cell	GP06	0.156801	0.0255558	1.59251
M-CSF	B_cell	GP07	0.104533	0.0463128	1.3343
M-CSF	B_cell	GP08	0.392325	4.6101e-11	10.3363
M-CSF	B_cell	GP09	-0.124915	0.0736236	1.13298
M-CSF	B_cell	GP10	0.397311	6.66764e-11	10.176
VEGF	B_cell	GP01	-0.0476718	0.536639	0.270318
VEGF	B_cell	GP02	-0.00367601	0.990406	0.00418694
VEGF	B_cell	GP03	0.171896	0.0372744	1.42859
VEGF	B_cell	GP04	0.103733	0.271528	0.566185
VEGF	B_cell	GP05	-0.0741796	0.934194	0.0295631
VEGF	B_cell	GP06	0.172735	0.0433946	1.36256
VEGF	B_cell	GP07	-0.179955	0.00997235	2.0012
VEGF	B_cell	GP08	0.128835	0.195705	0.708399
VEGF	B_cell	GP09	0.0828202	0.453495	0.343427
VEGF	B_cell	GP10	0.0853345	0.251299	0.59981
LIF	B_cell	GP01	-0.0453627	0.287235	0.541763
LIF	B_cell	GP02	-0.00492156	0.954844	0.0200678
LIF	B_cell	GP03	0.0752269	0.0497361	1.30333
LIF	B_cell	GP04	-0.214485	1.53807e-06	5.81302
LIF	B_cell	GP05	-0.0202748	0.922489	0.0350388
LIF	B_cell	GP06	0.139695	4.91017e-07	6.3089
LIF	B_cell	GP07	0.0476396	0.169601	0.770572
LIF	B_cell	GP08	0.217209	9.14096e-09	8.03901
LIF	B_cell	GP09	-0.0547291	0.320324	0.494411
LIF	B_cell	GP10	0.30725	7.59434e-19	18.1195
PSPN	B_cell	GP01	-0.131155	0.0321834	1.49237
PSPN	B_cell	GP02	-0.00382043	0.963116	0.0163216
PSPN	B_cell	GP03	0.108302	0.0852836	1.06913
PSPN	B_cell	GP04	-0.153338	0.0233838	1.63108
PSPN	B_cell	GP05	0.0256715	0.687052	0.163011
PSPN	B_cell	GP06	0.114549	0.0450839	1.34598
PSPN	B_cell	GP07	0.00199868	1	0
PSPN	B_cell	GP08	0.160649	0.00428888	2.36766
PSPN	B_cell	GP09	0.0094793	0.834497	0.0785752
PSPN	B_cell	GP10	0.267944	2.60802e-06	5.58369
LIGHT	B_cell	GP01	-0.0911707	0.0275427	1.55999
LIGHT	B_cell	GP02	-0.0236108	0.620012	0.2076
LIGHT	B_cell	GP03	0.140795	0.00267052	2.5734
LIGHT	B_cell	GP04	-0.0660029	0.369614	0.432251
LIGHT	B_cell	GP05	-0.0622776	0.625562	0.20373
LIGHT	B_cell	GP06	0.107373	0.039755	1.40061
LIGHT	B_cell	GP07	-0.0134232	0.653149	0.184988
LIGHT	B_cell	GP08	0.138349	0.00273398	2.5632
LIGHT	B_cell	GP09	0.0295204	0.549054	0.260385
LIGHT	B_cell	GP10	0.291095	1.09836e-09	8.95925
G-CSF	B_cell	GP01	0.0182354	0.844215	0.073547
G-CSF	B_cell	GP02	0.0766617	0.408898	0.388385
G-CSF	B_cell	GP03	0.179652	0.027963	1.55342
G-CSF	B_cell	GP04	0.0968655	0.323734	0.489811
G-CSF	B_cell	GP05	-0.0622431	0.960049	0.0177066
G-CSF	B_cell	GP06	0.0051732	0.675137	0.170608
G-CSF	B_cell	GP07	-0.0450755	0.742793	0.129132
G-CSF	B_cell	GP08	0.287439	0.000275059	3.56057
G-CSF	B_cell	GP09	-0.210853	0.018958	1.72221
G-CSF	B_cell	GP10	0.467595	1.84336e-08	7.73439
TSLP	B_cell	GP01	0.0496233	0.380306	0.419867
TSLP	B_cell	GP02	0.0531692	0.166774	0.777872
TSLP	B_cell	GP03	0.107973	0.00936375	2.02855
TSLP	B_cell	GP04	0.198153	1.44566e-05	4.83994
TSLP	B_cell	GP05	0.0106891	0.257875	0.588592
TSLP	B_cell	GP06	0.0676342	0.016005	1.79574
TSLP	B_cell	GP07	-0.0957566	0.00672223	2.17249
TSLP	B_cell	GP08	0.221492	4.72022e-08	7.32604
TSLP	B_cell	GP09	-0.180625	1.54588e-05	4.81082
TSLP	B_cell	GP10	0.345853	5.73845e-19	18.2412
IL-5	B_cell	GP01	-0.134019	0.113861	0.943626
IL-5	B_cell	GP02	0.0177724	0.896557	0.0474221
IL-5	B_cell	GP03	0.296835	4.32303e-05	4.36421
IL-5	B_cell	GP04	-0.34341	2.36798e-05	4.62562
IL-5	B_cell	GP05	0.0594767	0.13287	0.876572
IL-5	B_cell	GP06	0.784978	6.30687e-09	8.20019
IL-5	B_cell	GP07	-0.201563	0.00110771	2.95557
IL-5	B_cell	GP08	0.09521	0.405648	0.391851
IL-5	B_cell	GP09	-0.0295714	0.589458	0.229547
IL-5	B_cell	GP10	0.0760822	0.360636	0.442931
GM-CSF	B_cell	GP01	-0.196219	0.00190898	2.7192
GM-CSF	B_cell	GP02	0.200315	0.00631256	2.19979
GM-CSF	B_cell	GP03	0.440411	3.68233e-11	10.4339
GM-CSF	B_cell	GP04	-0.0788881	0.354825	0.449986
GM-CSF	B_cell	GP05	-0.075438	0.871649	0.0596583
GM-CSF	B_cell	GP06	0.295405	4.85412e-06	5.31389
GM-CSF	B_cell	GP07	-0.209861	0.000484164	3.31501
GM-CSF	B_cell	GP08	0.265018	7.34131e-05	4.13423
GM-CSF	B_cell	GP09	-0.132301	0.0852836	1.06913
GM-CSF	B_cell	GP10	0.376507	6.73416e-10	9.17172
CD40L	B_cell	GP01	-0.0945297	0.16545	0.781332
CD40L	B_cell	GP02	-0.321395	0.000311593	3.50641
CD40L	B_cell	GP03	0.735072	4.51601e-12	11.3452
CD40L	B_cell	GP04	-0.19873	0.0736236	1.13298
CD40L	B_cell	GP05	-0.0177855	0.951377	0.0216475
CD40L	B_cell	GP06	1.35273	1.79043e-16	15.747
CD40L	B_cell	GP07	-0.428583	3.39992e-08	7.46853
CD40L	B_cell	GP08	0.0968511	0.525343	0.279557
CD40L	B_cell	GP09	-0.171463	0.0646601	1.18936
CD40L	B_cell	GP10	0.199537	0.0263859	1.57863
IL-4	B_cell	GP01	0.423836	8.5713e-08	7.06695
IL-4	B_cell	GP02	-0.402012	2.4764e-07	6.60618
IL-4	B_cell	GP03	1.03687	6.5501e-28	27.1838
IL-4	B_cell	GP04	-0.893382	1.83394e-26	25.7366
IL-4	B_cell	GP05	-0.0607244	0.00528975	2.27656
IL-4	B_cell	GP06	2.71626	1.78567e-38	37.7482
IL-4	B_cell	GP07	-0.541609	3.62399e-15	14.4408
IL-4	B_cell	GP08	-0.174527	0.0219796	1.65798
IL-4	B_cell	GP09	-0.492726	2.03118e-10	9.69225
IL-4	B_cell	GP10	-0.366049	6.28695e-07	6.20156
HGF	B_cell	GP01	-0.221088	8.48074e-07	6.07157
HGF	B_cell	GP02	0.0211376	0.701499	0.153973
HGF	B_cell	GP03	0.188298	0.000144259	3.84086
HGF	B_cell	GP04	-0.0927414	0.14652	0.834102
HGF	B_cell	GP05	0.223551	0.000612082	3.21319
HGF	B_cell	GP06	0.0100505	0.870733	0.0601148
HGF	B_cell	GP07	0.0954223	0.0138373	1.85895
HGF	B_cell	GP08	0.287707	4.28728e-10	9.36782
HGF	B_cell	GP09	-0.219703	1.76417e-05	4.75346
HGF	B_cell	GP10	0.286763	4.22947e-11	10.3737
GDNF	B_cell	GP01	-0.0705667	0.145114	0.838292
GDNF	B_cell	GP02	-0.0603335	0.518292	0.285426
GDNF	B_cell	GP03	0.204236	0.00214677	2.66821
GDNF	B_cell	GP04	-0.00769284	0.934027	0.0296404
GDNF	B_cell	GP05	0.0815115	0.956217	0.0194438
GDNF	B_cell	GP06	0.0916015	0.509282	0.293042
GDNF	B_cell	GP07	0.0312482	0.625562	0.20373
GDNF	B_cell	GP08	0.173411	0.0194427	1.71124
GDNF	B_cell	GP09	-0.163358	0.0310417	1.50805
GDNF	B_cell	GP10	0.275105	3.42865e-05	4.46488
PRL	B_cell	GP01	-0.168243	2.0136e-05	4.69603
PRL	B_cell	GP02	-0.0139769	0.870733	0.0601148
PRL	B_cell	GP03	0.170605	1.44014e-05	4.8416
PRL	B_cell	GP04	-0.0316422	0.69988	0.154976
PRL	B_cell	GP05	0.00832139	0.867248	0.0618567
PRL	B_cell	GP06	0.0865167	0.157778	0.801953
PRL	B_cell	GP07	0.023302	0.54037	0.267309
PRL	B_cell	GP08	0.111342	0.00664745	2.17735
PRL	B_cell	GP09	-0.085932	0.0448176	1.34855
PRL	B_cell	GP10	0.169092	3.72841e-05	4.42848
Leptin	B_cell	GP01	-0.218197	1.82595e-05	4.73851
Leptin	B_cell	GP02	-0.00657	1	0
Leptin	B_cell	GP03	0.17987	0.000116483	3.93374
Leptin	B_cell	GP04	0.00296372	1	0
Leptin	B_cell	GP05	0.108602	0.00819576	2.08641
Leptin	B_cell	GP06	0.113483	0.00301857	2.5202
Leptin	B_cell	GP07	-0.0701153	0.148775	0.82747
Leptin	B_cell	GP08	0.265467	3.35647e-07	6.47412
Leptin	B_cell	GP09	-0.0786883	0.147113	0.832348
Leptin	B_cell	GP10	0.286138	2.56604e-09	8.59074
IGF-1	B_cell	GP01	-0.150529	0.0185562	1.73151
IGF-1	B_cell	GP02	-0.0480631	0.436404	0.360111
IGF-1	B_cell	GP03	0.149709	0.0135038	1.86955
IGF-1	B_cell	GP04	0.0833423	0.249726	0.602536
IGF-1	B_cell	GP05	-0.0599732	0.934194	0.0295631
IGF-1	B_cell	GP06	0.124195	0.0170106	1.76928
IGF-1	B_cell	GP07	-0.182741	4.95996e-05	4.30452
IGF-1	B_cell	GP08	0.1888	0.000529227	3.27636
IGF-1	B_cell	GP09	0.0929774	0.113127	0.946435
IGF-1	B_cell	GP10	0.209351	2.40902e-05	4.61816
ADSF	B_cell	GP01	-0.142525	0.0064887	2.18784
ADSF	B_cell	GP02	0.0137432	0.934194	0.0295631
ADSF	B_cell	GP03	0.0717807	0.140346	0.8528
ADSF	B_cell	GP04	-0.0341977	0.818209	0.087136
ADSF	B_cell	GP05	-0.0509699	0.166796	0.777813
ADSF	B_cell	GP06	0.13302	0.00118748	2.92537
ADSF	B_cell	GP07	-0.0592774	0.156415	0.805721
ADSF	B_cell	GP08	0.0990104	0.1429	0.844969
ADSF	B_cell	GP09	0.071982	0.251802	0.598941
ADSF	B_cell	GP10	0.0249334	0.327563	0.484705
IL-33	B_cell	GP01	-0.141486	1.25973e-07	6.89972
IL-33	B_cell	GP02	0.0841882	0.000849591	3.07079
IL-33	B_cell	GP03	0.184185	7.29661e-15	14.1369
IL-33	B_cell	GP04	-0.243684	5.42256e-15	14.2658
IL-33	B_cell	GP05	0.476532	6.77719e-61	60.169
IL-33	B_cell	GP06	0.0941352	0.0161132	1.79282
IL-33	B_cell	GP07	0.0333166	0.128454	0.891252
IL-33	B_cell	GP08	0.140812	2.60876e-09	8.58357
IL-33	B_cell	GP09	-0.199668	1.92579e-13	12.7154
IL-33	B_cell	GP10	0.306086	5.45141e-38	37.2635
IL-10	B_cell	GP01	-0.148068	0.00136164	2.86594
IL-10	B_cell	GP02	-0.0431264	0.577475	0.238467
IL-10	B_cell	GP03	0.451236	4.68718e-21	20.3291
IL-10	B_cell	GP04	-0.409613	1.96748e-15	14.7061
IL-10	B_cell	GP05	0.00559943	0.0433946	1.36256
IL-10	B_cell	GP06	0.479746	3.85037e-26	25.4145
IL-10	B_cell	GP07	-0.24584	1.20193e-11	10.9201
IL-10	B_cell	GP08	0.0530645	0.314955	0.501751
IL-10	B_cell	GP09	0.166818	0.000384544	3.41505
IL-10	B_cell	GP10	0.233898	5.88817e-08	7.23002
IL-15	B_cell	GP01	-0.096824	0.0251539	1.5994
IL-15	B_cell	GP02	-0.16028	0.000420314	3.37643
IL-15	B_cell	GP03	0.0646522	0.129166	0.888853
IL-15	B_cell	GP04	-0.245109	1.06494e-06	5.97268
IL-15	B_cell	GP05	1.27359	3.40781e-90	89.4675
IL-15	B_cell	GP06	0.108759	0.130917	0.883003
IL-15	B_cell	GP07	-0.176375	5.78308e-07	6.23784
IL-15	B_cell	GP08	-0.101862	0.0154424	1.81129
IL-15	B_cell	GP09	-0.11732	0.007229	2.14092
IL-15	B_cell	GP10	0.183881	2.29651e-06	5.63893
IL-12	B_cell	GP01	-0.118054	0.126285	0.898649
IL-12	B_cell	GP02	-0.0509214	0.519664	0.284278
IL-12	B_cell	GP03	0.406605	5.74634e-08	7.24061
IL-12	B_cell	GP04	-0.238014	0.00470097	2.32781
IL-12	B_cell	GP05	0.540274	4.75826e-16	15.3226
IL-12	B_cell	GP06	0.202853	0.0322546	1.49141
IL-12	B_cell	GP07	-0.115992	0.0609883	1.21475
IL-12	B_cell	GP08	0.143478	0.0294705	1.53061
IL-12	B_cell	GP09	-0.173751	0.0186019	1.73044
IL-12	B_cell	GP10	0.307836	4.64547e-07	6.33297
IL-6	B_cell	GP01	-0.0922576	0.226922	0.644122
IL-6	B_cell	GP02	0.0281671	0.79838	0.0977902
IL-6	B_cell	GP03	0.137837	0.0434168	1.36234
IL-6	B_cell	GP04	-0.185699	0.0154424	1.81129
IL-6	B_cell	GP05	0.154446	0.249758	0.602481
IL-6	B_cell	GP06	0.186071	0.01277	1.89381
IL-6	B_cell	GP07	0.0536945	0.398655	0.399403
IL-6	B_cell	GP08	0.183169	0.007082	2.14984
IL-6	B_cell	GP09	-0.210496	0.00143168	2.84416
IL-6	B_cell	GP10	0.236641	2.84758e-05	4.54552
IL-17A	B_cell	GP01	-0.136981	0.0390923	1.40791
IL-17A	B_cell	GP02	-0.0440102	0.685758	0.163829
IL-17A	B_cell	GP03	0.272104	0.000174295	3.75871
IL-17A	B_cell	GP04	-0.202733	0.0237026	1.6252
IL-17A	B_cell	GP05	0.0657156	0.468186	0.329581
IL-17A	B_cell	GP06	0.245278	0.0320039	1.4948
IL-17A	B_cell	GP07	0.0846847	0.17877	0.747707
IL-17A	B_cell	GP08	0.256497	5.96188e-05	4.22462
IL-17A	B_cell	GP09	-0.181924	0.0219796	1.65798
IL-17A	B_cell	GP10	0.307571	3.37077e-07	6.47227
IL-18	B_cell	GP01	-0.076231	0.143977	0.841706
IL-18	B_cell	GP02	-0.209099	1.78252e-05	4.74896
IL-18	B_cell	GP03	0.0811097	0.0376545	1.42418
IL-18	B_cell	GP04	-0.0358557	0.596783	0.224184
IL-18	B_cell	GP05	0.930865	7.68074e-82	81.1146
IL-18	B_cell	GP06	0.239005	0.000961175	3.0172
IL-18	B_cell	GP07	-0.2665	1.27748e-12	11.8936
IL-18	B_cell	GP08	-0.073244	0.149757	0.824614
IL-18	B_cell	GP09	-0.00849919	0.92671	0.0330563
IL-18	B_cell	GP10	0.338137	2.02596e-15	14.6934
IL-20	B_cell	GP01	0.0309267	0.580646	0.236088
IL-20	B_cell	GP02	-0.169908	0.0518789	1.28501
IL-20	B_cell	GP03	0.164909	0.0375073	1.42588
IL-20	B_cell	GP04	0.027948	0.769957	0.113534
IL-20	B_cell	GP05	-0.0408872	0.822135	0.0850569
IL-20	B_cell	GP06	0.142007	0.26252	0.580837
IL-20	B_cell	GP07	-0.184038	0.00103672	2.98434
IL-20	B_cell	GP08	0.0320735	0.6956	0.15764
IL-20	B_cell	GP09	0.180626	0.0286692	1.54259
IL-20	B_cell	GP10	0.086993	0.309642	0.50914
IL-19	B_cell	GP01	-0.0408084	0.872742	0.059114
IL-19	B_cell	GP02	-0.0862498	0.263471	0.579268
IL-19	B_cell	GP03	-0.0857404	0.220656	0.656284
IL-19	B_cell	GP04	0.0457939	0.653149	0.184988
IL-19	B_cell	GP05	0.0570392	0.240444	0.618987
IL-19	B_cell	GP06	0.036855	0.592783	0.227104
IL-19	B_cell	GP07	-0.0290772	0.620151	0.207502
IL-19	B_cell	GP08	0.0652007	0.536639	0.270318
IL-19	B_cell	GP09	0.0255006	0.771358	0.112744
IL-19	B_cell	GP10	0.0107111	0.86317	0.0639035
IL-23	B_cell	GP01	0.320504	7.52169e-11	10.1237
IL-23	B_cell	GP02	0.0289475	0.641122	0.19306
IL-23	B_cell	GP03	0.106625	0.0233838	1.63108
IL-23	B_cell	GP04	0.2773	2.75013e-06	5.56065
IL-23	B_cell	GP05	-0.00961352	0.0143029	1.84457
IL-23	B_cell	GP06	0.175828	1.35373e-08	7.86847
IL-23	B_cell	GP07	-0.624591	9.07073e-50	49.0424
IL-23	B_cell	GP08	0.0776441	0.0861844	1.06457
IL-23	B_cell	GP09	0.388371	1.64419e-13	12.784
IL-23	B_cell	GP10	0.263217	4.46889e-09	8.3498
IL-24	B_cell	GP01	0.11933	0.195705	0.708399
IL-24	B_cell	GP02	-0.143858	0.186808	0.728604
IL-24	B_cell	GP03	-0.0755015	0.570072	0.244071
IL-24	B_cell	GP04	-0.154594	0.287065	0.54202
IL-24	B_cell	GP05	-0.0481779	0.740246	0.130624
IL-24	B_cell	GP06	0.282846	0.0338008	1.47107
IL-24	B_cell	GP07	0.123464	0.161684	0.791334
IL-24	B_cell	GP08	0.0748761	0.417484	0.37936
IL-24	B_cell	GP09	-0.108433	0.432624	0.36389
IL-24	B_cell	GP10	0.0976992	0.732632	0.135114
IL-1Ra	B_cell	GP01	-0.061292	0.68732	0.162841
IL-1Ra	B_cell	GP02	-0.0653388	0.495673	0.304805
IL-1Ra	B_cell	GP03	0.100309	0.320324	0.494411
IL-1Ra	B_cell	GP04	-0.0197683	0.953401	0.0207243
IL-1Ra	B_cell	GP05	-0.0663513	0.620151	0.207502
IL-1Ra	B_cell	GP06	-0.00665603	0.565014	0.247941
IL-1Ra	B_cell	GP07	-0.0850833	0.12308	0.909812
IL-1Ra	B_cell	GP08	0.0203661	0.713881	0.146374
IL-1Ra	B_cell	GP09	0.199308	0.0119941	1.92103
IL-1Ra	B_cell	GP10	0.0223318	0.976644	0.0102638
IL-27	B_cell	GP01	-0.183967	0.000320261	3.4945
IL-27	B_cell	GP02	-0.0404275	0.570072	0.244071
IL-27	B_cell	GP03	0.0194006	0.643406	0.191515
IL-27	B_cell	GP04	0.107933	0.139899	0.854186
IL-27	B_cell	GP05	0.422003	5.32662e-20	19.2735
IL-27	B_cell	GP06	0.168458	0.000907996	3.04192
IL-27	B_cell	GP07	-0.249853	2.83427e-10	9.54756
IL-27	B_cell	GP08	0.0116882	0.848416	0.0713912
IL-27	B_cell	GP09	0.00274842	0.822788	0.0847123
IL-27	B_cell	GP10	0.319	8.53658e-11	10.0687
LT-α1/β2	B_cell	GP01	-0.294612	6.66962e-26	25.1759
LT-α1/β2	B_cell	GP02	-0.18404	4.62912e-09	8.3345
LT-α1/β2	B_cell	GP03	-0.0501974	0.235273	0.628428
LT-α1/β2	B_cell	GP04	-0.244388	4.93617e-12	11.3066
LT-α1/β2	B_cell	GP05	0.159521	1.85346e-05	4.73202
LT-α1/β2	B_cell	GP06	-0.0798337	0.00124259	2.90567
LT-α1/β2	B_cell	GP07	0.377047	2.52084e-49	48.5985
LT-α1/β2	B_cell	GP08	0.0605891	0.0270338	1.56809
LT-α1/β2	B_cell	GP09	-0.00275191	0.994683	0.00231548
LT-α1/β2	B_cell	GP10	-0.130125	1.57529e-05	4.80264
IL-36α	B_cell	GP01	0.0562625	0.672213	0.172493
IL-36α	B_cell	GP02	-0.293855	0.000279634	3.55341
IL-36α	B_cell	GP03	0.306023	0.000257299	3.58956
IL-36α	B_cell	GP04	-0.528644	1.51502e-09	8.81958
IL-36α	B_cell	GP05	0.552195	7.94727e-12	11.0998
IL-36α	B_cell	GP06	0.329893	0.000286939	3.54221
IL-36α	B_cell	GP07	-0.160051	0.0187837	1.72622
IL-36α	B_cell	GP08	-0.0453609	0.778746	0.108604
IL-36α	B_cell	GP09	0.212155	0.0303377	1.51802
IL-36α	B_cell	GP10	0.310379	0.000153179	3.8148
LT-α2/β1	B_cell	GP01	-0.0148609	0.953401	0.0207243
LT-α2/β1	B_cell	GP02	-0.241091	0.00941188	2.02632
LT-α2/β1	B_cell	GP03	0.136626	0.243607	0.613309
LT-α2/β1	B_cell	GP04	-0.252023	0.0278523	1.55514
LT-α2/β1	B_cell	GP05	0.0684514	0.416538	0.380346
LT-α2/β1	B_cell	GP06	0.166947	0.386704	0.412622
LT-α2/β1	B_cell	GP07	0.135274	0.0709092	1.1493
LT-α2/β1	B_cell	GP08	0.0898555	0.671407	0.173014
LT-α2/β1	B_cell	GP09	-0.066889	0.496932	0.303703
LT-α2/β1	B_cell	GP10	0.110282	0.16545	0.781332
IL-30	B_cell	GP01	-0.193148	0.00166251	2.77924
IL-30	B_cell	GP02	0.10382	0.170102	0.76929
IL-30	B_cell	GP03	0.0555871	0.476979	0.3215
IL-30	B_cell	GP04	0.182597	0.0448176	1.34855
IL-30	B_cell	GP05	-0.10787	0.356628	0.447784
IL-30	B_cell	GP06	0.110251	0.0284299	1.54622
IL-30	B_cell	GP07	-0.128898	0.0133455	1.87467
IL-30	B_cell	GP08	0.00478741	0.834497	0.0785752
IL-30	B_cell	GP09	0.0396972	0.498729	0.302136
IL-30	B_cell	GP10	0.042852	0.435479	0.361033
IL-34	B_cell	GP01	0.0452133	0.60784	0.216211
IL-34	B_cell	GP02	-0.224321	0.0111067	1.95442
IL-34	B_cell	GP03	0.0336265	0.822788	0.0847123
IL-34	B_cell	GP04	-0.143015	0.231131	0.636141
IL-34	B_cell	GP05	0.260106	0.0329615	1.48199
IL-34	B_cell	GP06	-0.0141936	0.385317	0.414182
IL-34	B_cell	GP07	-0.0180772	0.882473	0.0542988
IL-34	B_cell	GP08	-0.0289906	0.834497	0.0785752
IL-34	B_cell	GP09	0.202497	0.0449801	1.34698
IL-34	B_cell	GP10	-0.0565626	0.44579	0.35087
FasL	B_cell	GP01	-0.11716	0.194599	0.710859
FasL	B_cell	GP02	-0.0877181	0.33995	0.468585
FasL	B_cell	GP03	0.0947387	0.220087	0.657405
FasL	B_cell	GP04	-0.0317653	0.96393	0.0159544
FasL	B_cell	GP05	0.0678389	0.147069	0.832478
FasL	B_cell	GP06	0.0130331	0.347601	0.45892
FasL	B_cell	GP07	-0.0142985	0.95832	0.0184896
FasL	B_cell	GP08	0.22786	0.0124559	1.90463
FasL	B_cell	GP09	0.0293432	0.786102	0.104521
FasL	B_cell	GP10	0.12298	0.122308	0.912546
CD30L	B_cell	GP01	-0.0742306	0.397547	0.400612
CD30L	B_cell	GP02	-0.241511	0.000533818	3.27261
CD30L	B_cell	GP03	0.0811859	0.302397	0.519422
CD30L	B_cell	GP04	-0.0195238	0.794529	0.0998903
CD30L	B_cell	GP05	0.139469	0.318099	0.497438
CD30L	B_cell	GP06	0.0414281	0.453704	0.343228
CD30L	B_cell	GP07	-0.0276787	0.826317	0.0828533
CD30L	B_cell	GP08	0.179813	0.0371478	1.43007
CD30L	B_cell	GP09	0.0887807	0.225736	0.6464
CD30L	B_cell	GP10	0.15385	0.00848005	2.0716
TWEAK	B_cell	GP01	-0.090176	0.248942	0.603901
TWEAK	B_cell	GP02	0.0374832	0.589458	0.229547
TWEAK	B_cell	GP03	0.17502	0.0138876	1.85737
TWEAK	B_cell	GP04	0.174717	0.1149	0.939679
TWEAK	B_cell	GP05	0.0541627	0.0208516	1.68086
TWEAK	B_cell	GP06	0.132311	0.129681	0.887123
TWEAK	B_cell	GP07	-0.296517	2.14077e-07	6.66943
TWEAK	B_cell	GP08	-0.0783807	0.169601	0.770572
TWEAK	B_cell	GP09	0.152567	0.0337639	1.47155
TWEAK	B_cell	GP10	0.151787	0.01403	1.85294
CD27L	B_cell	GP01	-0.128951	0.0338008	1.47107
CD27L	B_cell	GP02	-0.0321543	0.709466	0.149069
CD27L	B_cell	GP03	0.126215	0.110927	0.954961
CD27L	B_cell	GP04	0.0396877	0.622286	0.20601
CD27L	B_cell	GP05	-0.0652094	0.771358	0.112744
CD27L	B_cell	GP06	0.105104	0.0453759	1.34318
CD27L	B_cell	GP07	-0.0512572	0.506428	0.295482
CD27L	B_cell	GP08	0.336034	1.18703e-07	6.92554
CD27L	B_cell	GP09	-0.0583429	0.581745	0.235268
CD27L	B_cell	GP10	0.168831	0.00257255	2.58964
OX40L	B_cell	GP01	-0.268812	9.02722e-06	5.04445
OX40L	B_cell	GP02	-0.226175	0.000209524	3.67877
OX40L	B_cell	GP03	-0.0397378	0.54037	0.267309
OX40L	B_cell	GP04	-0.12538	0.103472	0.985176
OX40L	B_cell	GP05	-0.125276	0.0209467	1.67889
OX40L	B_cell	GP06	0.0253855	0.974489	0.011223
OX40L	B_cell	GP07	0.399832	3.79825e-13	12.4204
OX40L	B_cell	GP08	0.00358158	1	0
OX40L	B_cell	GP09	-0.0108627	0.870733	0.0601148
OX40L	B_cell	GP10	-0.09751	0.257099	0.589899
4-1BBL	B_cell	GP01	0.237491	0.0860144	1.06543
4-1BBL	B_cell	GP02	-0.209963	0.0906781	1.0425
4-1BBL	B_cell	GP03	0.0459932	0.953401	0.0207243
4-1BBL	B_cell	GP04	-0.250137	0.0494383	1.30594
4-1BBL	B_cell	GP05	-0.0878898	0.779966	0.107924
4-1BBL	B_cell	GP06	0.321114	0.177282	0.751336
4-1BBL	B_cell	GP07	0.0046717	0.970798	0.012871
4-1BBL	B_cell	GP08	0.14122	0.561761	0.250449
4-1BBL	B_cell	GP09	0.203881	0.16545	0.781332
4-1BBL	B_cell	GP10	0.00772337	0.591241	0.228235
GITRL	B_cell	GP01	-0.0828649	0.195652	0.708516
GITRL	B_cell	GP02	-0.0372208	0.599963	0.221875
GITRL	B_cell	GP03	0.0611166	0.235519	0.627975
GITRL	B_cell	GP04	0.00378988	0.951377	0.0216475
GITRL	B_cell	GP05	0.0386602	0.647194	0.188965
GITRL	B_cell	GP06	0.235259	0.000126229	3.89884
GITRL	B_cell	GP07	-0.102652	0.0778202	1.10891
GITRL	B_cell	GP08	0.191361	0.00941188	2.02632
GITRL	B_cell	GP09	0.0353983	0.548366	0.260929
GITRL	B_cell	GP10	0.139216	0.0227124	1.64374
BAFF	B_cell	GP01	-0.0480639	0.539594	0.267933
BAFF	B_cell	GP02	-0.236777	0.000219221	3.65912
BAFF	B_cell	GP03	0.272812	1.33197e-05	4.87551
BAFF	B_cell	GP04	-0.29651	2.99154e-05	4.52411
BAFF	B_cell	GP05	-0.0119103	0.22768	0.642676
BAFF	B_cell	GP06	0.162654	0.0977212	1.01001
BAFF	B_cell	GP07	0.18264	0.000377858	3.42267
BAFF	B_cell	GP08	-0.0234749	0.589458	0.229547
BAFF	B_cell	GP09	0.0642981	0.310296	0.508224
BAFF	B_cell	GP10	-0.0647542	0.345375	0.46171
TRAIL	B_cell	GP01	-0.0330964	0.73241	0.135246
TRAIL	B_cell	GP02	-0.0709649	0.528341	0.277085
TRAIL	B_cell	GP03	-0.0310992	0.74666	0.126877
TRAIL	B_cell	GP04	0.178356	0.034189	1.46611
TRAIL	B_cell	GP05	-0.037271	0.732079	0.135442
TRAIL	B_cell	GP06	0.0901221	0.453495	0.343427
TRAIL	B_cell	GP07	-0.260112	3.24758e-05	4.48844
TRAIL	B_cell	GP08	0.123843	0.254408	0.594469
TRAIL	B_cell	GP09	0.233171	0.00526382	2.2787
TRAIL	B_cell	GP10	0.225481	0.000269584	3.56931
OSM	B_cell	GP01	0.188442	0.0923642	1.0345
OSM	B_cell	GP02	-0.238069	0.0114688	1.94048
OSM	B_cell	GP03	-0.193189	0.0506998	1.29499
OSM	B_cell	GP04	-0.138155	0.353263	0.451902
OSM	B_cell	GP05	0.131171	0.0470348	1.32758
OSM	B_cell	GP06	-0.00352822	0.92671	0.0330563
OSM	B_cell	GP07	0.127137	0.11881	0.925148
OSM	B_cell	GP08	0.341721	0.000294112	3.53149
OSM	B_cell	GP09	0.0998322	0.730766	0.136222
OSM	B_cell	GP10	0.118585	0.145114	0.838292
TL1A	B_cell	GP01	-0.127877	0.205206	0.687811
TL1A	B_cell	GP02	-0.160438	0.0570385	1.24383
TL1A	B_cell	GP03	0.067913	0.54858	0.26076
TL1A	B_cell	GP04	-0.272168	0.00530507	2.27531
TL1A	B_cell	GP05	-0.0295761	0.958934	0.0182113
TL1A	B_cell	GP06	0.0685942	0.796502	0.0988132
TL1A	B_cell	GP07	0.221783	0.00196957	2.70563
TL1A	B_cell	GP08	0.413317	1.1897e-06	5.92456
TL1A	B_cell	GP09	-0.0361664	0.796502	0.0988132
TL1A	B_cell	GP10	0.249431	0.00658613	2.18137
RANKL	B_cell	GP01	0.0330299	0.903817	0.0439197
RANKL	B_cell	GP02	-0.0836493	0.447243	0.349456
RANKL	B_cell	GP03	0.321178	0.00116077	2.93525
RANKL	B_cell	GP04	0.053763	0.840203	0.0756158
RANKL	B_cell	GP05	-0.0154736	0.602568	0.219994
RANKL	B_cell	GP06	0.139287	0.0014696	2.8328
RANKL	B_cell	GP07	-0.178108	0.0166541	1.77848
RANKL	B_cell	GP08	0.197086	0.0287935	1.54071
RANKL	B_cell	GP09	0.12265	0.211589	0.674507
RANKL	B_cell	GP10	-0.0376696	0.977325	0.00996078
IFN-ε	B_cell	GP01	-0.295216	1.85381e-09	8.73193
IFN-ε	B_cell	GP02	-0.121236	0.0361622	1.44175
IFN-ε	B_cell	GP03	-0.0616302	0.370824	0.430833
IFN-ε	B_cell	GP04	-0.147066	0.0149118	1.82647
IFN-ε	B_cell	GP05	0.840444	4.0848e-49	48.3888
IFN-ε	B_cell	GP06	0.0187155	0.620151	0.207502
IFN-ε	B_cell	GP07	0.0382499	0.51536	0.287889
IFN-ε	B_cell	GP08	-0.106183	0.0434168	1.36234
IFN-ε	B_cell	GP09	-0.0159396	0.877142	0.0569299
IFN-ε	B_cell	GP10	0.0557971	0.295249	0.529812
IFN-κ	B_cell	GP01	-0.25817	7.20144e-10	9.14258
IFN-κ	B_cell	GP02	-0.192849	2.99154e-05	4.52411
IFN-κ	B_cell	GP03	-0.0636479	0.244816	0.611161
IFN-κ	B_cell	GP04	-0.19943	0.00031323	3.50414
IFN-κ	B_cell	GP05	1.41416	1.32842e-74	73.8767
IFN-κ	B_cell	GP06	0.180759	0.000762602	3.1177
IFN-κ	B_cell	GP07	-0.0512627	0.225446	0.646957
IFN-κ	B_cell	GP08	0.0474085	0.432783	0.36373
IFN-κ	B_cell	GP09	-0.239346	8.25943e-07	6.08305
IFN-κ	B_cell	GP10	0.109347	0.0210782	1.67617
IFN-α1	B_cell	GP01	-0.312816	6.87063e-13	12.163
IFN-α1	B_cell	GP02	-0.583356	5.84329e-42	41.2333
IFN-α1	B_cell	GP03	-0.221096	9.92015e-07	6.00348
IFN-α1	B_cell	GP04	-0.663553	1.81368e-42	41.7414
IFN-α1	B_cell	GP05	3.34917	4.1135e-128	127.386
IFN-α1	B_cell	GP06	1.62763	2.24058e-74	73.6496
IFN-α1	B_cell	GP07	-0.503781	6.91024e-41	40.1605
IFN-α1	B_cell	GP08	-0.351284	9.78117e-22	21.0096
IFN-α1	B_cell	GP09	-0.446709	5.66903e-25	24.2465
IFN-α1	B_cell	GP10	-0.191077	6.02505e-07	6.22004
IFN-β	B_cell	GP01	-0.312964	2.61477e-14	13.5826
IFN-β	B_cell	GP02	-0.550208	1.78567e-38	37.7482
IFN-β	B_cell	GP03	-0.248121	1.43025e-08	7.84459
IFN-β	B_cell	GP04	-0.663112	2.50174e-43	42.6018
IFN-β	B_cell	GP05	3.29859	1.53289e-129	128.814
IFN-β	B_cell	GP06	1.15069	1.80368e-48	47.7438
IFN-β	B_cell	GP07	-0.386492	4.60337e-26	25.3369
IFN-β	B_cell	GP08	-0.321784	1.37095e-19	18.863
IFN-β	B_cell	GP09	-0.404275	3.98484e-21	20.3996
IFN-β	B_cell	GP10	-0.166423	1.81553e-05	4.741
IFN-λ2	B_cell	GP01	0.0406729	0.424266	0.372361
IFN-λ2	B_cell	GP02	0.0818694	0.179466	0.746018
IFN-λ2	B_cell	GP03	-0.0589652	0.519664	0.284278
IFN-λ2	B_cell	GP04	0.0203509	0.822788	0.0847123
IFN-λ2	B_cell	GP05	0.279612	3.02446e-13	12.5194
IFN-λ2	B_cell	GP06	0.339247	1.84068e-10	9.73502
IFN-λ2	B_cell	GP07	-0.305236	5.26576e-11	10.2785
IFN-λ2	B_cell	GP08	-0.317341	1.20193e-11	10.9201
IFN-λ2	B_cell	GP09	0.150322	0.00569703	2.24435
IFN-λ2	B_cell	GP10	0.0996381	0.0722508	1.14116
IFN-γ	B_cell	GP01	-0.0462219	0.625562	0.20373
IFN-γ	B_cell	GP02	-0.331912	0.000112839	3.94754
IFN-γ	B_cell	GP03	0.316024	6.50638e-05	4.18666
IFN-γ	B_cell	GP04	-0.533312	1.17737e-08	7.92909
IFN-γ	B_cell	GP05	1.53422	3.53406e-35	34.4517
IFN-γ	B_cell	GP06	0.510296	2.82385e-05	4.54916
IFN-γ	B_cell	GP07	-0.276028	0.00220801	2.656
IFN-γ	B_cell	GP08	-0.23921	0.00102289	2.99017
IFN-γ	B_cell	GP09	-0.0566725	0.646171	0.189652
IFN-γ	B_cell	GP10	0.300347	1.07705e-05	4.96776
AdipoQ	B_cell	GP01	-0.211342	6.75989e-05	4.17006
AdipoQ	B_cell	GP02	-0.205057	0.000533529	3.27284
AdipoQ	B_cell	GP03	-0.258761	1.69928e-06	5.76974
AdipoQ	B_cell	GP04	-0.0655461	0.341398	0.466738
AdipoQ	B_cell	GP05	0.0475967	0.00795923	2.09913
AdipoQ	B_cell	GP06	0.0451938	0.719021	0.143259
AdipoQ	B_cell	GP07	0.239835	1.92926e-05	4.71461
AdipoQ	B_cell	GP08	-0.0413369	0.324192	0.489198
AdipoQ	B_cell	GP09	-0.127924	0.06035	1.21932
AdipoQ	B_cell	GP10	0.413843	4.45911e-09	8.35075
FGF-β	B_cell	GP01	-0.237475	0.00184005	2.73517
FGF-β	B_cell	GP02	-0.0901669	0.43555	0.360962
FGF-β	B_cell	GP03	0.39698	1.0472e-05	4.97997
FGF-β	B_cell	GP04	-0.177447	0.132005	0.879409
FGF-β	B_cell	GP05	0.121508	0.132049	0.879266
FGF-β	B_cell	GP06	0.173871	0.0114705	1.94042
FGF-β	B_cell	GP07	-0.196297	0.0205123	1.68799
FGF-β	B_cell	GP08	-0.122264	0.195652	0.708516
FGF-β	B_cell	GP09	0.166354	0.16545	0.781332
FGF-β	B_cell	GP10	0.134406	0.0793771	1.1003
IL-Y	B_cell	GP01	-0.0185885	0.960749	0.0173901
IL-Y	B_cell	GP02	-0.197454	0.0145485	1.83718
IL-Y	B_cell	GP03	0.118166	0.211589	0.674507
IL-Y	B_cell	GP04	-0.0096614	0.960481	0.0175114
IL-Y	B_cell	GP05	-0.101565	0.266123	0.574917
IL-Y	B_cell	GP06	0.0681467	0.492772	0.307354
IL-Y	B_cell	GP07	0.0700394	0.441638	0.354933
IL-Y	B_cell	GP08	0.0593241	0.54037	0.267309
IL-Y	B_cell	GP09	0.0241816	0.809011	0.0920458
IL-Y	B_cell	GP10	-0.106246	0.124195	0.905897
TGF-β1	B_cell	GP01	-0.0861763	0.198411	0.702435
TGF-β1	B_cell	GP02	-0.186086	0.00346734	2.46
TGF-β1	B_cell	GP03	0.111393	0.0881873	1.05459
TGF-β1	B_cell	GP04	-0.0417617	0.822788	0.0847123
TGF-β1	B_cell	GP05	0.00927958	0.324192	0.489198
TGF-β1	B_cell	GP06	0.0140472	0.525343	0.279557
TGF-β1	B_cell	GP07	-0.0890822	0.0287935	1.54071
TGF-β1	B_cell	GP08	-0.120492	0.0621826	1.20633
TGF-β1	B_cell	GP09	0.234989	0.000430735	3.36579
TGF-β1	B_cell	GP10	0.188881	0.00257255	2.58964
CT-1	B_cell	GP01	-0.25561	3.91107e-08	7.4077
CT-1	B_cell	GP02	-0.0528743	0.294925	0.530289
CT-1	B_cell	GP03	0.0562334	0.226821	0.644317
CT-1	B_cell	GP04	-0.195611	0.00034249	3.46535
CT-1	B_cell	GP05	0.0113001	0.0475558	1.3228
CT-1	B_cell	GP06	0.0940798	0.00200818	2.6972
CT-1	B_cell	GP07	-0.100498	0.0111338	1.95336
CT-1	B_cell	GP08	-0.117575	0.00774806	2.11081
CT-1	B_cell	GP09	0.300294	7.73724e-09	8.11141
CT-1	B_cell	GP10	0.0827821	0.0592394	1.22739
Decorin	B_cell	GP01	-0.0503408	0.620012	0.2076
Decorin	B_cell	GP02	-0.149505	0.105998	0.974704
Decorin	B_cell	GP03	0.0645084	0.408898	0.388385
Decorin	B_cell	GP04	-0.00661402	0.873683	0.0586461
Decorin	B_cell	GP05	-0.133618	0.0278803	1.5547
Decorin	B_cell	GP06	0.125419	0.197504	0.704423
Decorin	B_cell	GP07	0.0197991	0.909903	0.0410048
Decorin	B_cell	GP08	-0.0879168	0.26252	0.580837
Decorin	B_cell	GP09	0.044651	0.546382	0.262504
Decorin	B_cell	GP10	0.188321	0.0324235	1.48914
C3a	B_cell	GP01	-0.23236	0.0016704	2.77718
C3a	B_cell	GP02	-0.229579	0.00257255	2.58964
C3a	B_cell	GP03	-0.0979256	0.179466	0.746018
C3a	B_cell	GP04	-0.220435	0.0216595	1.66435
C3a	B_cell	GP05	-0.114857	0.0625123	1.20403
C3a	B_cell	GP06	-0.0141452	0.822788	0.0847123
C3a	B_cell	GP07	0.339502	5.78919e-08	7.23738
C3a	B_cell	GP08	0.130553	0.064432	1.1909
C3a	B_cell	GP09	-0.0271786	0.853347	0.0688743
C3a	B_cell	GP10	-0.0881907	0.350444	0.455381
C5a	B_cell	GP01	-0.311425	1.06069e-07	6.97441
C5a	B_cell	GP02	-0.272219	4.14713e-05	4.38225
C5a	B_cell	GP03	0.0886668	0.152185	0.81763
C5a	B_cell	GP04	-0.185689	0.0382653	1.41719
C5a	B_cell	GP05	-0.13114	0.0044382	2.35279
C5a	B_cell	GP06	-0.00165684	0.697874	0.156223
C5a	B_cell	GP07	0.255979	1.54588e-05	4.81082
C5a	B_cell	GP08	0.0423917	0.726623	0.138691
C5a	B_cell	GP09	0.0429646	0.435705	0.360808
C5a	B_cell	GP10	-0.113878	0.0489519	1.31023
IL-17F	B_cell	GP01	0.063808	0.423603	0.373041
IL-17F	B_cell	GP02	0.000491177	1	0
IL-17F	B_cell	GP03	0.119507	0.166267	0.779195
IL-17F	B_cell	GP04	0.162175	0.064432	1.1909
IL-17F	B_cell	GP05	-0.135063	0.194733	0.710561
IL-17F	B_cell	GP06	0.025282	0.0943169	1.02541
IL-17F	B_cell	GP07	-0.123881	0.0678129	1.16869
IL-17F	B_cell	GP08	0.225279	0.00346734	2.46
IL-17F	B_cell	GP09	0.0457571	0.51229	0.290484
IL-17F	B_cell	GP10	0.0350461	0.187037	0.728071
IL-17E	B_cell	GP01	0.166648	0.0076427	2.11675
IL-17E	B_cell	GP02	-0.0627198	0.432723	0.36379
IL-17E	B_cell	GP03	0.217166	0.000198352	3.70256
IL-17E	B_cell	GP04	0.259998	0.000133811	3.87351
IL-17E	B_cell	GP05	-0.0526989	0.794529	0.0998903
IL-17E	B_cell	GP06	0.159523	0.00309499	2.50934
IL-17E	B_cell	GP07	-0.493479	1.77215e-21	20.7515
IL-17E	B_cell	GP08	-0.0601614	0.460642	0.336636
IL-17E	B_cell	GP09	0.304417	1.68711e-06	5.77286
IL-17E	B_cell	GP10	0.298569	2.86563e-08	7.54278
IL-17B	B_cell	GP01	0.141442	0.00301551	2.52064
IL-17B	B_cell	GP02	0.0071578	0.822788	0.0847123
IL-17B	B_cell	GP03	0.242332	2.30699e-06	5.63695
IL-17B	B_cell	GP04	0.214604	0.000467233	3.33047
IL-17B	B_cell	GP05	0.0682746	0.000112839	3.94754
IL-17B	B_cell	GP06	0.183075	0.00021629	3.66496
IL-17B	B_cell	GP07	-0.609273	9.39113e-51	50.0273
IL-17B	B_cell	GP08	-0.109895	0.0338008	1.47107
IL-17B	B_cell	GP09	0.426459	1.96748e-15	14.7061
IL-17B	B_cell	GP10	0.0991891	0.0237026	1.6252
IL-17D	B_cell	GP01	-0.198747	0.0026434	2.57784
IL-17D	B_cell	GP02	-0.200805	0.00138369	2.85896
IL-17D	B_cell	GP03	0.0556917	0.399738	0.398224
IL-17D	B_cell	GP04	-0.358406	5.88817e-08	7.23002
IL-17D	B_cell	GP05	-0.038247	0.132005	0.879409
IL-17D	B_cell	GP06	-0.0238837	0.616761	0.209883
IL-17D	B_cell	GP07	0.217911	2.31511e-05	4.63543
IL-17D	B_cell	GP08	0.0622204	0.557245	0.253954
IL-17D	B_cell	GP09	0.121628	0.0571946	1.24264
IL-17D	B_cell	GP10	-0.0193199	0.973788	0.0115355
IL-17C	B_cell	GP01	-0.055488	0.201075	0.696642
IL-17C	B_cell	GP02	-0.0324279	0.625562	0.20373
IL-17C	B_cell	GP03	-0.0387603	0.320324	0.494411
IL-17C	B_cell	GP04	0.156724	0.00789576	2.10261
IL-17C	B_cell	GP05	-0.0731776	0.792001	0.101274
IL-17C	B_cell	GP06	0.118631	0.0044382	2.35279
IL-17C	B_cell	GP07	-0.113497	0.00676278	2.16987
IL-17C	B_cell	GP08	-0.053599	0.40501	0.392534
IL-17C	B_cell	GP09	0.0227735	0.565014	0.247941
IL-17C	B_cell	GP10	0.142673	0.00318525	2.49686

## Sheet: j,GenesInGP
GP	Gene	Weight
GP_01	Stk17b	0.576433
GP_01	Dusp2	0.550069
GP_01	Btg1	0.540943
GP_01	Stap1	0.540653
GP_01	Cd83	0.457932
GP_01	Satb1	0.417375
GP_01	Swap70	0.395787
GP_01	Ftl1	0.389799
GP_01	Ptprc	0.38821
GP_01	Cd69	0.387075
GP_01	Mef2c	0.386121
GP_01	Irf8	0.371613
GP_01	Srgn	0.360851
GP_01	Laptm5	0.353839
GP_01	H2-Aa	0.353306
GP_02	Klf2	1.04544
GP_02	Crip1	0.761685
GP_02	Igkc	0.72893
GP_02	Fau	0.626552
GP_02	Ly6d	0.59996
GP_02	Emp3	0.583843
GP_02	H3f3a	0.552074
GP_02	Cd79a	0.548247
GP_02	Sh3bgrl3	0.540047
GP_02	Fth1	0.521702
GP_02	Vim	0.505106
GP_02	H2-Aa	0.504873
GP_02	Cyba	0.495452
GP_02	H2-Eb1	0.492471
GP_02	Lsp1	0.489013
GP_03	Calr	0.8191
GP_03	Ltb	0.642886
GP_03	Fcer2a	0.629622
GP_03	Ly6d	0.576233
GP_03	Cd52	0.576147
GP_03	Pfn1	0.540574
GP_03	Igkc	0.528139
GP_03	Iglc3	0.520111
GP_03	H2-Ab1	0.515464
GP_03	Ctss	0.474469
GP_03	Iglc2	0.474305
GP_03	H2-Aa	0.459631
GP_03	Hsp90b1	0.457832
GP_03	Cd79a	0.45202
GP_03	Sh3bgrl3	0.4508
GP_04	Igkc	0.749273
GP_04	Fau	0.647314
GP_04	H3f3a	0.636371
GP_04	Iglc2	0.61799
GP_04	Iglc3	0.579557
GP_04	Mef2c	0.565005
GP_04	Tmsb10	0.548838
GP_04	Fcmr	0.510412
GP_04	H2-Eb1	0.509791
GP_04	Klf2	0.508494
GP_04	Cd79b	0.50532
GP_04	H2-Aa	0.501778
GP_04	H2-Ab1	0.494978
GP_04	Cd79a	0.488222
GP_04	Fth1	0.467942
GP_05	Ifi27l2a	0.936526
GP_05	Ifi203	0.647384
GP_05	Ms4a4c	0.63487
GP_05	Ly6a	0.577729
GP_05	Mndal	0.557846
GP_05	Ifi209	0.541424
GP_05	Bst2	0.5363
GP_05	Shisa5	0.519573
GP_05	Slfn5	0.510486
GP_05	Samhd1	0.497961
GP_05	Ifit3	0.490303
GP_05	Stat1	0.487032
GP_05	Trim30a	0.478992
GP_05	Sp100	0.455547
GP_05	Plac8	0.453661
GP_06	Ncl	0.598557
GP_06	Npm1	0.578119
GP_06	Ptma	0.553336
GP_06	Eif5a	0.542161
GP_06	Eif4a1	0.509323
GP_06	Ppia	0.503083
GP_06	Nme1	0.467556
GP_06	Mif	0.464899
GP_06	Igkc	0.436297
GP_06	Set	0.42222
GP_06	Serbp1	0.419553
GP_06	Ranbp1	0.400088
GP_06	Anp32b	0.386808
GP_06	Ran	0.38482
GP_06	Slc25a5	0.382348
GP_07	Fau	1.0242
GP_07	Igkc	0.962578
GP_07	H2-Aa	0.922086
GP_07	H2-Ab1	0.879177
GP_07	H2-Eb1	0.872997
GP_07	Fth1	0.726799
GP_07	Cd79a	0.649751
GP_07	Cd52	0.647191
GP_07	H2-K1	0.626055
GP_07	H3f3a	0.614893
GP_07	Ftl1	0.54555
GP_07	Cd79b	0.530837
GP_07	Ppia	0.505511
GP_07	Ptma	0.504408
GP_07	Fcmr	0.494236
GP_08	Iglc1	0.761584
GP_08	Macf1	0.46518
GP_08	Iglc2	0.428842
GP_08	Ets1	0.376011
GP_08	Ptprc	0.375208
GP_08	Siglecg	0.373759
GP_08	Klf2	0.364293
GP_08	Ankrd11	0.362904
GP_08	Cd79b	0.328249
GP_08	Ltb	0.327834
GP_08	Srrm2	0.322725
GP_08	Mbnl1	0.319765
GP_08	Samd9l	0.316349
GP_08	Samhd1	0.313719
GP_08	Pou2f2	0.313245
GP_09	Fau	0.747119
GP_09	Igkc	0.742034
GP_09	Crip1	0.634007
GP_09	Cd52	0.604105
GP_09	H2-Eb1	0.565482
GP_09	H2-Aa	0.560921
GP_09	Ptprc	0.556811
GP_09	Ly6d	0.542805
GP_09	H2-Ab1	0.533774
GP_09	Ebf1	0.529244
GP_09	Ralgps2	0.527122
GP_09	Fth1	0.492875
GP_09	Cr2	0.492677
GP_09	Cd79a	0.491676
GP_09	Coro1a	0.467101
GP_10	Plac8	0.71273
GP_10	Ftl1	0.556079
GP_10	Pold4	0.484057
GP_10	Gapdh	0.46075
GP_10	Ifi27l2a	0.455017
GP_10	Rac2	0.447749
GP_10	Fcmr	0.439437
GP_10	Npm1	0.41658
GP_10	Pfdn5	0.404746
GP_10	Iglc2	0.395474
GP_10	Mzb1	0.39388
GP_10	Atp5g2	0.390508
GP_10	Gabarap	0.388124
GP_10	Ptpn18	0.387369
GP_10	Fau	0.381956

## Sheet: k,SubclusterVsGP
	GP01	GP02	GP03	GP04	GP05	GP06	GP07	GP08	GP09	GP10
S01	0.876167	1.10839	0.751381	1.41555	0.296121	0.560962	0.637997	0.768037	1.20686	0.785963
S02	0.640063	1.07389	0.916882	0.987497	0.214592	0.495247	1.21889	1.10264	0.819295	0.946389
S03	0.661216	0.728363	0.632047	1.08279	0.230043	0.447656	1.35114	0.697591	1.00708	0.602086
S04	0.864198	0.851865	1.33234	0.654821	0.322681	1.27832	0.747253	0.717668	1.0244	1.01868
S05	0.691462	0.959567	0.817806	1.009	1.2151	0.51428	0.888853	0.775307	0.936389	0.999061
S06	0.633806	0.686672	0.730908	0.847668	2.49575	0.723347	0.844674	0.661571	0.704577	0.884351
S07	1.23882	0.463463	0.996578	0.44648	0.356592	3.11954	0.769021	0.379925	0.464646	0.794421
S08	0.847622	0.761572	0.848766	0.856851	1.55715	0.734815	0.818766	0.639261	0.885965	0.952473
S09	0.596144	0.384609	0.592073	0.359604	3.89269	2.2272	0.513609	0.438739	0.429032	0.480893
S10	0.776738	0.392241	0.460842	0.889121	0.447812	0.392226	1.0058	0.653627	1.24886	2.07173
S11	1.40026	0.52791	1.80032	0.2407	0.239122	3.38833	0.476624	0.519311	0.410127	0.307198
