# Supplementary material for: Dictionary of immune responses to cytokines at single-cell resolution
Source: Nature. 2023 Dec 6;625(7994):377–84. doi: 10.1038/s41586-023-06816-9 (PMC10781646; doi:10.1038/s41586-023-06816-9)
Supplement: Supplementary file 23 — Source Data Extended Data Fig. 6 [file 41586_2023_6816_MOESM23_ESM.xlsx]

## Sheet: acd,UMAP
Celltype	UMAP_1	UMAP_2	Sample	Subcluster	Polarization
NK cell	-2.69637	-0.101249	IL-1α	S05	None
NK cell	4.24117	-1.36028	IL-1β	S10	NK-c
NK cell	1.99882	0.678893	IL-3	S01	None
NK cell	-1.95737	3.46813	IL-3	S06	NK-a
NK cell	-4.79294	-0.760034	FLT3L	S07	NK-e
NK cell	0.912904	-2.18719	APRIL	S01	None
NK cell	3.59673	0.517514	FLT3L	S03	None
NK cell	0.811845	4.28358	TNF-α	S02	None
NK cell	-4.8294	0.350458	IL-2	S07	NK-e
NK cell	-4.53635	-0.531645	IL-2	S07	NK-e
NK cell	4.62414	-0.850346	IL-1β	S10	NK-c
NK cell	-5.18606	0.538747	IL-2	S07	NK-e
NK cell	0.894374	-0.240525	PBS	S01	None
NK cell	1.99899	3.36209	FLT3L	S02	None
NK cell	2.18062	1.24262	FLT3L	S03	None
NK cell	1.49625	-2.40338	IL-3	S01	None
NK cell	1.87896	-1.50869	FLT3L	S01	None
NK cell	-3.98315	-0.179616	APRIL	S05	None
NK cell	-0.743652	4.25739	APRIL	S06	NK-a
NK cell	-2.86046	3.85039	IL-1α	S06	NK-a
NK cell	1.98238	3.19236	FLT3L	S02	None
NK cell	-1.58294	-2.12835	FLT3L	S05	None
NK cell	2.17973	2.61668	APRIL	S02	None
NK cell	3.95589	0.572726	IL-1β	S10	NK-c
NK cell	-4.8227	1.40569	IL-1β	S07	NK-e
NK cell	2.84412	1.47617	IL-3	S03	None
NK cell	1.85302	-3.06783	APRIL	S01	None
NK cell	3.03294	-2.67859	IL-3	S03	None
NK cell	1.39505	-0.966535	FLT3L	S01	None
NK cell	0.0495503	-4.10863	APRIL	S04	None
NK cell	-1.87606	-3.18987	IL-3	S04	None
NK cell	3.25541	2.31048	PBS	S02	None
NK cell	-4.89456	0.543152	IL-2	S07	NK-e
NK cell	3.64582	0.467181	IL-3	S03	None
NK cell	2.06284	-2.55171	APRIL	S03	None
NK cell	1.99913	-0.597174	IL-3	S01	None
NK cell	-1.05941	-3.1979	FLT3L	S04	None
NK cell	3.6081	0.720043	IL-3	S03	None
NK cell	4.43594	-0.572296	IL-1α	S10	NK-c
NK cell	2.61129	-2.03614	FLT3L	S03	None
NK cell	-4.91481	-0.0153069	IL-2	S07	NK-e
NK cell	1.60947	-2.20775	FLT3L	S01	None
NK cell	-0.16623	2.38873	TNF-α	S08	NK-f
NK cell	-2.42434	-0.106514	IL-3	S05	None
NK cell	-3.0755	0.990382	IL-3	S09	None
NK cell	1.80604	4.48978	FLT3L	S02	None
NK cell	1.0748	-3.64888	IL-3	S04	None
NK cell	-0.340427	2.89859	IL-1α	S08	NK-f
NK cell	1.51383	-3.16297	FLT3L	S03	None
NK cell	1.66279	-1.80615	IL-3	S01	None
NK cell	2.16068	-1.51116	FLT3L	S03	None
NK cell	4.37941	-0.477492	IL-1β	S03	None
NK cell	-2.28076	-2.44896	TNF-α	S04	None
NK cell	-4.22253	-0.225409	IL-2	S07	NK-e
NK cell	3.03525	-1.39653	IL-3	S01	None
NK cell	0.14656	-3.13615	IL-1β	S04	None
NK cell	-4.35397	-1.01414	APRIL	S05	None
NK cell	0.804658	0.00531098	IL-1β	S01	None
NK cell	-3.61334	2.89536	IL-3	S06	NK-a
NK cell	-4.74881	-0.63832	IL-2	S07	NK-e
NK cell	2.44289	-2.2328	FLT3L	S03	None
NK cell	4.5755	-0.848391	IL-1β	S10	NK-c
NK cell	-0.694958	-1.42026	IL-1β	S05	None
NK cell	-4.49105	2.11421	IL-3	S06	NK-a
NK cell	1.01627	-2.37079	IL-1β	S01	None
NK cell	1.44836	-1.54396	FLT3L	S01	None
NK cell	-0.392196	-3.61283	APRIL	S04	None
NK cell	2.60101	-2.83529	APRIL	S03	None
NK cell	4.19337	-0.703015	IL-1β	S10	NK-c
NK cell	-3.01089	0.980663	TNF-α	S05	None
NK cell	0.383213	-2.14899	APRIL	S01	None
NK cell	-3.70995	0.441101	IL-2	S09	None
NK cell	1.65791	-1.52446	IL-3	S01	None
NK cell	2.97696	-0.231658	FLT3L	S03	None
NK cell	3.01336	-0.110812	FLT3L	S03	None
NK cell	3.4473	2.60776	APRIL	S02	None
NK cell	-0.0895243	-3.70043	IL-1α	S04	None
NK cell	-4.27336	3.22883	IL-3	S06	NK-a
NK cell	3.18372	1.29219	TNF-α	S10	NK-c
NK cell	-0.51071	2.71072	IL-2	S09	None
NK cell	2.12536	-1.27076	APRIL	S01	None
NK cell	-1.41284	2.23049	TNF-α	S08	NK-f
NK cell	4.51647	-0.85417	IL-1α	S10	NK-c
NK cell	3.39748	-0.420822	APRIL	S03	None
NK cell	-4.05703	-0.159948	IL-2	S07	NK-e
NK cell	1.3237	-3.55943	FLT3L	S04	None
NK cell	1.82093	-3.4783	IL-3	S03	None
NK cell	-4.35756	0.335927	IL-2	S07	NK-e
NK cell	2.12647	-2.86256	APRIL	S03	None
NK cell	-4.97507	0.347543	IL-2	S07	NK-e
NK cell	-5.08076	0.30657	IL-2	S07	NK-e
NK cell	2.06826	-3.3245	IL-3	S03	None
NK cell	0.0710414	4.28697	FLT3L	S02	None
NK cell	2.56291	-2.44145	APRIL	S03	None
NK cell	2.81256	-1.84267	APRIL	S03	None
NK cell	1.64081	-2.62923	IL-3	S04	None
NK cell	4.02974	-0.463481	IL-1β	S10	NK-c
NK cell	2.40169	-1.10912	FLT3L	S03	None
NK cell	-2.87893	-0.483541	FLT3L	S05	None
NK cell	-3.33082	0.754859	IL-1β	S08	NK-f
NK cell	2.16983	-2.57868	APRIL	S03	None
NK cell	4.24449	-0.788897	IL-1β	S10	NK-c
NK cell	3.64106	-1.62674	IL-1β	S03	None
NK cell	-3.74212	3.18493	IL-3	S06	NK-a
NK cell	-0.444595	2.44556	TNF-α	S08	NK-f
NK cell	0.416731	-2.18512	FLT3L	S01	None
NK cell	-4.8191	0.122958	IL-2	S07	NK-e
NK cell	4.51871	-1.04205	IL-1β	S10	NK-c
NK cell	0.509179	-1.13145	IL-3	S01	None
NK cell	-4.75816	1.02781	IL-2	S07	NK-e
NK cell	4.39126	-0.83593	IL-1β	S10	NK-c
NK cell	1.77142	-2.91102	FLT3L	S02	None
NK cell	0.389069	2.46658	IL-3	S02	None
NK cell	1.50216	2.84419	IL-1α	S02	None
NK cell	-2.6545	3.39085	IL-1β	S06	NK-a
NK cell	-5.15638	0.514137	IL-2	S07	NK-e
NK cell	-3.51035	-0.950329	IL-2	S05	None
NK cell	2.37106	-1.83307	APRIL	S01	None
NK cell	0.792882	-2.1447	IL-3	S01	None
NK cell	-5.09637	0.538904	IL-2	S07	NK-e
NK cell	1.00112	2.81675	IL-1β	S02	None
NK cell	0.85012	-2.35711	FLT3L	S01	None
NK cell	-5.10249	0.340746	IL-2	S07	NK-e
NK cell	1.14294	3.63196	APRIL	S02	None
NK cell	3.2221	1.46057	IL-3	S02	None
NK cell	-2.52532	3.48154	IL-1α	S10	NK-c
NK cell	3.49901	-0.0909027	TNF-α	S10	NK-c
NK cell	1.23722	-1.12355	FLT3L	S01	None
NK cell	-4.46849	2.64428	IL-3	S06	NK-a
NK cell	0.607451	-3.23453	IL-3	S03	None
NK cell	2.35848	1.82854	IL-1α	S02	None
NK cell	2.84214	1.71818	IL-3	S02	None
NK cell	3.79551	1.18296	IL-1β	S02	None
NK cell	2.64909	1.7264	IL-3	S02	None
NK cell	1.70254	0.514968	IL-3	S01	None
NK cell	-4.22477	0.132341	IL-2	S07	NK-e
NK cell	-3.4376	1.60121	IL-2	S09	None
NK cell	1.80046	0.990776	FLT3L	S03	None
NK cell	-3.93291	-0.246822	IL-2	S07	NK-e
NK cell	-4.85672	-0.741489	IL-2	S07	NK-e
NK cell	-4.92176	-0.32127	APRIL	S05	None
NK cell	0.800201	-2.58053	APRIL	S01	None
NK cell	2.36902	4.05011	FLT3L	S02	None
NK cell	2.84889	3.15868	TNF-α	S02	None
NK cell	1.69791	-4.07306	IL-1β	S04	None
NK cell	1.60012	0.992398	FLT3L	S01	None
NK cell	3.51182	0.109189	TNF-α	S03	None
NK cell	-0.469671	1.28665	TNF-α	S05	None
NK cell	4.0445	0.0190508	IL-1α	S10	NK-c
NK cell	1.01655	-3.37669	PBS	S04	None
NK cell	4.0745	-1.74863	TNF-α	S03	None
NK cell	4.35671	-0.355989	IL-1β	S10	NK-c
NK cell	1.48378	-4.02305	IL-1β	S04	None
NK cell	2.11484	-1.46292	FLT3L	S01	None
NK cell	-2.68267	0.535566	IL-3	S05	None
NK cell	-4.10287	2.98485	IL-3	S06	NK-a
NK cell	0.336757	2.73397	FLT3L	S02	None
NK cell	3.19412	-0.630631	APRIL	S03	None
NK cell	-3.32133	-0.914875	APRIL	S07	NK-e
NK cell	2.89802	-2.1901	FLT3L	S03	None
NK cell	1.45882	-1.77645	FLT3L	S01	None
NK cell	-4.76766	0.718688	IL-2	S07	NK-e
NK cell	-1.27957	-0.548278	IL-3	S05	None
NK cell	-1.364	-0.539703	IL-3	S03	None
NK cell	3.35709	-1.04202	APRIL	S03	None
NK cell	1.05101	-3.39767	IL-3	S04	None
NK cell	2.84311	-2.43035	PBS	S03	None
NK cell	2.03831	2.92841	TNF-α	S02	None
NK cell	-4.04717	2.26446	IL-1β	S06	NK-a
NK cell	-4.63486	0.00233602	IL-2	S07	NK-e
NK cell	4.23487	-1.05859	IL-1β	S10	NK-c
NK cell	3.60637	-1.67444	APRIL	S03	None
NK cell	0.65259	0.0274814	APRIL	S01	None
NK cell	2.69787	-1.05037	FLT3L	S03	None
NK cell	4.5789	-1.02321	IL-1α	S10	NK-c
NK cell	4.64662	-1.0205	IL-1α	S10	NK-c
NK cell	4.43465	-0.930574	IL-1β	S10	NK-c
NK cell	3.17975	-0.578875	FLT3L	S03	None
NK cell	2.53732	1.95803	APRIL	S02	None
NK cell	4.04664	-0.490965	IL-1β	S10	NK-c
NK cell	-3.49552	-2.03244	APRIL	S05	None
NK cell	2.43123	-1.35028	IL-3	S03	None
NK cell	3.20646	0.282081	IL-1α	S03	None
NK cell	2.65658	-3.1576	IL-1β	S03	None
NK cell	0.769426	-3.32199	APRIL	S04	None
NK cell	2.31706	-3.02779	FLT3L	S03	None
NK cell	2.35153	-2.24455	IL-1β	S10	NK-c
NK cell	3.26243	1.75577	FLT3L	S02	None
NK cell	2.58454	2.11769	IL-3	S02	None
NK cell	4.13454	-1.84512	IL-1α	S03	None
NK cell	2.49715	-0.538151	FLT3L	S03	None
NK cell	-3.48517	-1.22626	IL-2	S05	None
NK cell	1.8364	-1.70223	FLT3L	S01	None
NK cell	2.03096	0.294406	APRIL	S01	None
NK cell	4.55194	-0.339921	IL-1β	S10	NK-c
NK cell	-0.422263	-3.28712	PBS	S04	None
NK cell	-4.99994	-0.0984687	IL-2	S07	NK-e
NK cell	4.55726	-0.696209	IL-1α	S10	NK-c
NK cell	1.32683	-2.1885	FLT3L	S01	None
NK cell	-2.21764	3.43593	APRIL	S06	NK-a
NK cell	4.31194	-1.36605	IL-1α	S10	NK-c
NK cell	2.36701	-2.46701	IL-3	S03	None
NK cell	3.5956	-0.355236	IL-1β	S03	None
NK cell	-4.47171	0.543987	IL-2	S07	NK-e
NK cell	3.13382	0.608254	PBS	S01	None
NK cell	-3.85218	-0.238102	IL-2	S05	None
NK cell	3.29895	-0.208827	FLT3L	S03	None
NK cell	-3.12897	3.5034	IL-3	S06	NK-a
NK cell	-2.59792	3.91967	APRIL	S06	NK-a
NK cell	-3.70168	-1.28238	APRIL	S07	NK-e
NK cell	0.289618	-2.9801	IL-3	S04	None
NK cell	-4.97734	0.505188	IL-2	S07	NK-e
NK cell	-5.2215	0.659565	IL-2	S07	NK-e
NK cell	3.36401	0.929964	FLT3L	S03	None
NK cell	1.49506	4.50953	PBS	S02	None
NK cell	3.63376	-0.808301	IL-1α	S03	None
NK cell	-4.89623	0.18459	IL-2	S07	NK-e
NK cell	3.89341	1.10849	IL-1α	S10	NK-c
NK cell	4.21845	0.590502	IL-1β	S10	NK-c
NK cell	1.2373	-0.611703	APRIL	S01	None
NK cell	1.68329	1.58682	FLT3L	S01	None
NK cell	-3.11526	0.832085	IL-1α	S05	None
NK cell	0.756427	-1.35211	IL-3	S01	None
NK cell	3.93174	-1.6086	IL-3	S03	None
NK cell	2.28624	2.33292	PBS	S02	None
NK cell	-3.83156	1.19025	IL-2	S09	None
NK cell	1.97477	-3.10851	FLT3L	S03	None
NK cell	-0.145687	2.29383	IL-1β	S08	NK-f
NK cell	2.77579	3.14433	TNF-α	S02	None
NK cell	2.53214	-0.990561	PBS	S01	None
NK cell	-5.25508	0.476358	IL-2	S07	NK-e
NK cell	4.03635	0.976058	IL-1α	S10	NK-c
NK cell	1.9851	0.141753	IL-3	S01	None
NK cell	4.17533	-0.0305461	IL-1α	S10	NK-c
NK cell	-3.92256	0.77132	IL-2	S07	NK-e
NK cell	-1.06113	0.840233	APRIL	S08	NK-f
NK cell	0.978076	-0.279062	APRIL	S01	None
NK cell	3.38194	-0.984206	FLT3L	S03	None
NK cell	4.2401	-1.33074	IL-1β	S10	NK-c
NK cell	1.63512	2.6716	IL-1α	S02	None
NK cell	-0.554478	-2.20685	APRIL	S01	None
NK cell	-3.43325	4.4731	TNF-α	S06	NK-a
NK cell	-4.95924	-0.163063	IL-2	S07	NK-e
NK cell	-3.70056	3.42471	IL-3	S06	NK-a
NK cell	-3.10322	-0.567826	FLT3L	S07	NK-e
NK cell	-2.34293	1.73499	APRIL	S08	NK-f
NK cell	0.622459	0.187349	APRIL	S01	None
NK cell	-5.00341	-0.310693	IL-2	S07	NK-e
NK cell	2.53273	-0.453067	IL-3	S01	None
NK cell	-0.256525	-3.16531	FLT3L	S04	None
NK cell	2.63995	2.26338	IL-3	S02	None
NK cell	2.18013	4.40531	FLT3L	S02	None
NK cell	3.82774	1.01662	IL-1α	S02	None
NK cell	-1.71092	-3.45503	TNF-α	S04	None
NK cell	1.85027	-1.1716	IL-3	S01	None
NK cell	-0.0639585	-2.81686	APRIL	S04	None
NK cell	-0.139532	-3.37625	APRIL	S04	None
NK cell	2.37301	-2.92244	IL-3	S03	None
NK cell	-1.61177	-3.76775	IL-1β	S04	None
NK cell	1.70703	-1.24106	FLT3L	S01	None
NK cell	1.85731	-2.21869	APRIL	S03	None
NK cell	2.79189	-1.80024	FLT3L	S03	None
NK cell	0.719849	-3.32886	IL-3	S04	None
NK cell	2.89305	1.46623	FLT3L	S02	None
NK cell	3.10098	0.297245	APRIL	S03	None
NK cell	1.83673	-1.70485	IL-3	S01	None
NK cell	2.90137	0.93256	IL-3	S03	None
NK cell	1.66317	-2.55789	IL-3	S01	None
NK cell	2.0412	2.694	APRIL	S02	None
NK cell	-4.36763	-0.504826	APRIL	S07	NK-e
NK cell	4.53813	-0.749437	IL-1β	S10	NK-c
NK cell	-4.13216	-1.53358	APRIL	S05	None
NK cell	-5.06713	0.215873	IL-2	S05	None
NK cell	4.16779	-1.15774	IL-1α	S10	NK-c
NK cell	4.07935	1.16489	IL-1α	S02	None
NK cell	-0.92708	-2.50881	IL-3	S04	None
NK cell	1.58748	2.89771	IL-1β	S02	None
NK cell	0.547332	-0.67335	APRIL	S01	None
NK cell	-3.9517	-1.82513	APRIL	S05	None
NK cell	-1.57139	-3.64193	IL-2	S04	None
NK cell	4.5576	-0.723064	IL-1β	S10	NK-c
NK cell	0.807834	-1.1892	PBS	S01	None
NK cell	3.75657	-0.60851	FLT3L	S03	None
NK cell	2.02581	-2.0553	APRIL	S01	None
NK cell	-0.975635	3.11528	APRIL	S09	None
NK cell	2.60162	0.502997	FLT3L	S02	None
NK cell	3.42588	0.548942	IL-1β	S03	None
NK cell	-0.290255	-1.14113	PBS	S01	None
NK cell	-0.551713	-2.91619	FLT3L	S04	None
NK cell	3.94821	0.125678	IL-1α	S10	NK-c
NK cell	1.47106	2.33139	IL-1β	S02	None
NK cell	1.58813	-2.38687	FLT3L	S01	None
NK cell	4.38074	-1.43592	IL-1α	S10	NK-c
NK cell	4.42472	-0.0032082	IL-1β	S10	NK-c
NK cell	-3.23994	1.29827	IL-2	S09	None
NK cell	2.28896	3.37082	FLT3L	S02	None
NK cell	2.70172	3.2051	APRIL	S02	None
NK cell	4.22543	-1.0461	IL-1α	S10	NK-c
NK cell	1.46212	-3.6121	APRIL	S04	None
NK cell	1.219	-3.75561	FLT3L	S04	None
NK cell	3.35289	0.338371	TNF-α	S03	None
NK cell	0.142383	0.0587267	IL-3	S01	None
NK cell	-1.02189	-3.67237	IL-1β	S04	None
NK cell	3.59409	-0.882912	FLT3L	S03	None
NK cell	4.44746	-0.833624	IL-1α	S10	NK-c
NK cell	-3.53406	-1.36735	IL-3	S05	None
NK cell	2.95639	-0.749987	IL-3	S03	None
NK cell	1.32487	-3.30526	IL-3	S04	None
NK cell	-0.666709	1.98339	TNF-α	S08	NK-f
NK cell	4.12542	-1.50407	IL-1β	S04	None
NK cell	1.43744	-4.0302	APRIL	S04	None
NK cell	-4.65967	0.99587	IL-2	S07	NK-e
NK cell	1.99416	-3.06382	APRIL	S03	None
NK cell	1.65702	0.418545	IL-3	S02	None
NK cell	2.11473	1.60883	IL-1α	S03	None
NK cell	1.10005	4.00537	FLT3L	S02	None
NK cell	1.09625	-0.313418	APRIL	S01	None
NK cell	-2.99544	-1.06381	FLT3L	S05	None
NK cell	2.59716	-0.969121	APRIL	S01	None
NK cell	4.21118	-1.58058	IL-1β	S10	NK-c
NK cell	1.73449	-3.44579	IL-3	S04	None
NK cell	2.25867	3.22938	FLT3L	S02	None
NK cell	0.972336	-0.953823	PBS	S01	None
NK cell	-0.212915	-3.6597	IL-3	S04	None
NK cell	-4.61976	0.762594	IL-2	S07	NK-e
NK cell	1.71282	-2.79579	APRIL	S03	None
NK cell	3.22151	-0.172303	FLT3L	S03	None
NK cell	3.16383	-2.66794	APRIL	S03	None
NK cell	-0.871251	4.15476	IL-3	S06	NK-a
NK cell	-2.34252	2.87356	IL-3	S06	NK-a
NK cell	0.62183	-0.766637	IL-3	S01	None
NK cell	4.29843	-1.32666	IL-1β	S10	NK-c
NK cell	3.90662	-1.34628	IL-1β	S01	None
NK cell	-2.29871	3.62987	APRIL	S06	NK-a
NK cell	0.641392	2.51729	PBS	S02	None
NK cell	2.36724	-1.95245	IL-3	S01	None
NK cell	0.264723	-1.28919	APRIL	S01	None
NK cell	0.164464	-2.85237	FLT3L	S04	None
NK cell	-4.91155	0.0633669	IL-2	S07	NK-e
NK cell	1.99386	-2.7892	IL-3	S03	None
NK cell	4.18796	-1.30116	IL-1α	S10	NK-c
NK cell	4.08413	0.914095	IL-1α	S10	NK-c
NK cell	-2.84462	4.1803	IL-3	S06	NK-a
NK cell	-1.45894	-3.05633	IL-3	S04	None
NK cell	-2.50613	-2.69358	IL-3	S04	None
NK cell	3.84747	-1.45942	IL-1β	S03	None
NK cell	4.37472	-0.872918	IL-1α	S10	NK-c
NK cell	1.65943	-1.20513	IL-3	S01	None
NK cell	0.890002	-2.40706	FLT3L	S01	None
NK cell	3.03734	2.61702	TNF-α	S02	None
NK cell	1.40691	-1.88207	APRIL	S01	None
NK cell	-5.06531	-0.369187	IL-2	S07	NK-e
NK cell	2.32842	0.888186	IL-1β	S03	None
NK cell	0.265151	1.84997	IL-1β	S10	NK-c
NK cell	-0.101157	2.83646	IL-1β	S08	NK-f
NK cell	1.00066	-0.139399	APRIL	S01	None
NK cell	4.35384	-0.169531	IL-1β	S10	NK-c
NK cell	3.11149	3.07248	IL-1β	S02	None
NK cell	3.82366	-0.420132	IL-3	S03	None
NK cell	1.04175	-2.24837	IL-3	S01	None
NK cell	-4.82577	0.587788	IL-2	S07	NK-e
NK cell	3.22295	-0.891245	APRIL	S03	None
NK cell	1.371	4.01627	FLT3L	S02	None
NK cell	-4.80746	0.803509	IL-2	S05	None
NK cell	2.59413	2.498	FLT3L	S02	None
NK cell	3.32449	0.779397	APRIL	S03	None
NK cell	-0.980354	-1.80906	IL-3	S01	None
NK cell	3.56703	-0.583268	PBS	S03	None
NK cell	2.00362	0.750721	FLT3L	S01	None
NK cell	0.611646	-2.31598	FLT3L	S04	None
NK cell	-2.54072	-0.124798	IL-1α	S05	None
NK cell	3.18712	-1.95495	APRIL	S03	None
NK cell	-2.28014	3.02642	IL-3	S06	NK-a
NK cell	-2.04951	3.56054	APRIL	S01	None
NK cell	-5.14903	0.258613	IL-2	S07	NK-e
NK cell	-4.51604	-0.163956	IL-1β	S05	None
NK cell	-3.70682	2.89063	IL-3	S06	NK-a
NK cell	-2.42124	3.61922	TNF-α	S10	NK-c
NK cell	-1.12278	2.53513	TNF-α	S09	None
NK cell	-2.95614	-0.206116	IL-1β	S05	None
NK cell	2.03329	-1.9541	FLT3L	S03	None
NK cell	3.80808	-0.696964	PBS	S03	None
NK cell	-3.74414	-1.71942	IL-2	S07	NK-e
NK cell	1.00074	1.02016	FLT3L	S01	None
NK cell	-4.23497	-0.717714	IL-2	S07	NK-e
NK cell	-3.16085	0.632256	APRIL	S05	None
NK cell	2.555	-2.3531	FLT3L	S03	None
NK cell	1.19824	4.25361	TNF-α	S02	None
NK cell	-5.07536	-0.584159	APRIL	S07	NK-e
NK cell	-3.53456	0.0794866	IL-2	S05	None
NK cell	-4.6206	-0.273547	APRIL	S05	None
NK cell	4.65946	-0.700414	IL-1β	S10	NK-c
NK cell	4.10743	-0.525261	IL-1β	S10	NK-c
NK cell	1.05171	-2.15985	IL-3	S01	None
NK cell	-0.402407	3.55236	IL-2	S09	None
NK cell	4.10048	0.546308	IL-1α	S10	NK-c
NK cell	-3.5534	0.798741	IL-2	S07	NK-e
NK cell	0.299208	-3.41339	FLT3L	S01	None
NK cell	2.71492	0.0399125	APRIL	S03	None
NK cell	-1.75413	-3.42104	FLT3L	S04	None
NK cell	-5.29626	0.850522	IL-2	S07	NK-e
NK cell	2.85401	-0.980668	IL-3	S03	None
NK cell	-4.25097	0.293998	APRIL	S07	NK-e
NK cell	0.922938	0.401293	APRIL	S01	None
NK cell	4.30805	-0.294069	IL-1β	S10	NK-c
NK cell	3.07592	-0.26594	FLT3L	S03	None
NK cell	1.4545	1.48849	FLT3L	S02	None
NK cell	-3.8961	-0.996393	APRIL	S05	None
NK cell	-4.74976	1.02287	IL-2	S07	NK-e
NK cell	1.22057	1.07882	IL-3	S02	None
NK cell	2.24414	4.22605	PBS	S02	None
NK cell	3.99714	-0.729301	IL-1β	S10	NK-c
NK cell	-4.67221	0.00350785	IL-2	S07	NK-e
NK cell	1.00729	-3.79754	FLT3L	S04	None
NK cell	-3.887	-0.485461	IL-2	S07	NK-e
NK cell	4.59318	-0.745613	IL-1β	S10	NK-c
NK cell	1.48199	4.16333	FLT3L	S02	None
NK cell	-3.66684	1.43107	IL-2	S09	None
NK cell	0.0751314	3.50603	APRIL	S09	None
NK cell	4.24682	-0.955276	IL-1β	S10	NK-c
NK cell	1.12412	0.908989	IL-3	S01	None
NK cell	2.1437	-2.29851	APRIL	S01	None
NK cell	-0.525972	-1.41574	APRIL	S01	None
NK cell	4.07701	0.305857	IL-1β	S10	NK-c
NK cell	-3.09511	-2.16629	IL-2	S05	None
NK cell	3.67676	-1.9195	IL-1β	S10	NK-c
NK cell	0.403012	-3.69694	FLT3L	S04	None
NK cell	1.94905	4.06613	IL-3	S02	None
NK cell	-5.34782	-0.0325351	IL-2	S07	NK-e
NK cell	0.226432	-0.947963	APRIL	S01	None
NK cell	-0.471868	-3.39438	IL-3	S04	None
NK cell	3.95628	1.21535	IL-1α	S10	NK-c
NK cell	0.936265	-0.605149	FLT3L	S03	None
NK cell	1.19184	-2.15089	APRIL	S01	None
NK cell	3.42226	-1.85078	IL-1β	S03	None
NK cell	4.28859	-0.40097	IL-1β	S10	NK-c
NK cell	-1.68133	-3.43521	APRIL	S04	None
NK cell	2.80545	1.6617	TNF-α	S08	NK-f
NK cell	4.38366	-0.77304	IL-1β	S10	NK-c
NK cell	-0.422778	2.02129	APRIL	S02	None
NK cell	-4.61975	0.0518031	IL-2	S07	NK-e
NK cell	-0.663562	2.58198	TNF-α	S08	NK-f
NK cell	-1.4363	-2.57019	TNF-α	S04	None
NK cell	3.341	-2.86268	APRIL	S03	None
NK cell	4.26955	-0.594529	IL-1β	S10	NK-c
NK cell	3.88482	-2.0697	IL-1β	S10	NK-c
NK cell	2.39248	2.31667	FLT3L	S02	None
NK cell	2.82262	2.92262	IL-1α	S02	None
NK cell	-4.95608	-0.636817	IL-2	S07	NK-e
NK cell	3.12591	-0.406977	IL-3	S03	None
NK cell	-4.2981	-1.22482	IL-2	S07	NK-e
NK cell	4.22892	-0.341519	IL-1β	S10	NK-c
NK cell	4.60869	-0.705082	IL-1β	S10	NK-c
NK cell	-3.47708	-1.70268	APRIL	S05	None
NK cell	4.03909	-1.74744	IL-1β	S04	None
NK cell	-4.87586	-0.422443	FLT3L	S05	None
NK cell	2.94885	-2.68746	FLT3L	S03	None
NK cell	-3.39535	-0.625088	APRIL	S07	NK-e
NK cell	-0.155502	-2.73393	FLT3L	S04	None
NK cell	2.1804	0.232092	APRIL	S01	None
NK cell	1.65361	2.72842	FLT3L	S02	None
NK cell	-3.28407	3.24517	APRIL	S06	NK-a
NK cell	0.584606	0.138893	IL-3	S01	None
NK cell	-3.49985	-0.998604	IL-2	S07	NK-e
NK cell	1.63997	-2.95489	FLT3L	S03	None
NK cell	2.85746	-2.3341	FLT3L	S03	None
NK cell	-4.48072	0.745412	IL-3	S06	NK-a
NK cell	-2.86183	0.141141	IL-3	S05	None
NK cell	0.0700337	-3.56932	IL-3	S04	None
NK cell	-3.16129	-1.15584	IL-2	S05	None
NK cell	4.38655	-0.131209	IL-1β	S10	NK-c
NK cell	-3.9841	0.902194	IL-2	S07	NK-e
NK cell	1.2262	-0.592017	APRIL	S03	None
NK cell	1.38147	-2.24128	FLT3L	S01	None
NK cell	-4.27217	-0.278877	IL-2	S07	NK-e
NK cell	-1.12821	1.88308	APRIL	S08	NK-f
NK cell	3.99095	-1.89973	IL-1α	S04	None
NK cell	3.13708	-2.63688	IL-3	S03	None
NK cell	3.82923	-0.970334	IL-3	S03	None
NK cell	-5.22469	0.52092	IL-2	S07	NK-e
NK cell	0.295351	-3.43813	IL-3	S04	None
NK cell	-4.40423	0.0498229	IL-2	S07	NK-e
NK cell	0.856931	-4.01505	IL-1α	S04	None
NK cell	3.7395	0.174956	IL-1β	S03	None
NK cell	-0.109546	-1.09736	IL-3	S01	None
NK cell	-5.06434	0.580289	IL-2	S07	NK-e
NK cell	-3.94161	-0.178716	IL-2	S07	NK-e
NK cell	3.86432	1.02242	TNF-α	S10	NK-c
NK cell	-5.06186	0.610798	IL-2	S07	NK-e
NK cell	-0.947838	2.51266	IL-1β	S08	NK-f
NK cell	3.09191	-2.71868	APRIL	S03	None
NK cell	-4.63527	1.40565	IL-3	S05	None
NK cell	-4.86123	-1.22094	APRIL	S05	None
NK cell	-2.71294	0.610181	IL-3	S05	None
NK cell	-1.5448	-2.85569	IL-3	S04	None
NK cell	-3.78963	-1.23765	APRIL	S05	None
NK cell	-4.60266	-0.848052	IL-2	S07	NK-e
NK cell	0.937591	-0.820504	PBS	S01	None
NK cell	4.42445	-0.90953	IL-1β	S10	NK-c
NK cell	3.29963	0.565534	APRIL	S03	None
NK cell	4.39598	-0.99203	IL-1β	S10	NK-c
NK cell	-4.96978	0.224069	IL-2	S07	NK-e
NK cell	3.20918	0.626629	FLT3L	S03	None
NK cell	1.66919	-1.40434	FLT3L	S01	None
NK cell	-0.0146044	0.762944	APRIL	S01	None
NK cell	1.80266	-1.24404	FLT3L	S03	None
NK cell	2.99709	-2.28162	APRIL	S03	None
NK cell	2.84265	3.17165	FLT3L	S02	None
NK cell	1.49893	0.687663	APRIL	S01	None
NK cell	3.61161	0.277644	PBS	S03	None
NK cell	1.34356	2.29901	FLT3L	S02	None
NK cell	-0.337173	-4.1778	APRIL	S04	None
NK cell	-1.29044	-2.88668	APRIL	S04	None
NK cell	-5.08381	-0.250978	IL-2	S07	NK-e
NK cell	4.10701	-0.318464	IL-1β	S06	NK-a
NK cell	0.338889	-2.06327	FLT3L	S01	None
NK cell	-0.300559	3.72839	FLT3L	S09	None
NK cell	0.258751	3.16991	TNF-α	S08	NK-f
NK cell	3.70744	-1.36104	IL-1α	S10	NK-c
NK cell	1.43116	-1.06401	APRIL	S01	None
NK cell	0.771496	-0.138457	APRIL	S01	None
NK cell	2.48437	-2.88729	IL-3	S03	None
NK cell	4.55214	-1.08477	IL-1β	S10	NK-c
NK cell	-4.64798	-0.268753	IL-2	S07	NK-e
NK cell	4.1909	-0.409547	IL-1α	S10	NK-c
NK cell	2.4166	2.31947	FLT3L	S02	None
NK cell	1.96074	3.67772	TNF-α	S02	None
NK cell	0.549257	-0.285679	APRIL	S01	None
NK cell	1.08806	-1.39587	IL-3	S01	None
NK cell	1.87908	-1.45511	IL-3	S01	None
NK cell	1.08559	2.39677	IL-3	S02	None
NK cell	-2.01191	2.83586	IL-3	S06	NK-a
NK cell	-3.52453	-0.906092	FLT3L	S05	None
NK cell	2.34911	2.06827	APRIL	S02	None
NK cell	0.564241	-0.481562	APRIL	S01	None
NK cell	-0.660812	-3.83999	IL-3	S04	None
NK cell	-3.49174	-0.429809	IL-2	S05	None
NK cell	-0.974209	-1.83624	APRIL	S01	None
NK cell	0.207071	-2.58637	FLT3L	S04	None
NK cell	2.74261	3.18285	APRIL	S02	None
NK cell	2.44468	0.415962	FLT3L	S03	None
NK cell	3.89448	0.984497	TNF-α	S02	None
NK cell	4.49406	-0.520002	IL-1β	S10	NK-c
NK cell	-4.62854	-0.0661277	FLT3L	S05	None
NK cell	1.64675	2.59428	IL-3	S02	None
NK cell	2.42773	2.56922	FLT3L	S02	None
NK cell	2.77177	2.35962	APRIL	S02	None
NK cell	1.017	2.8789	APRIL	S02	None
NK cell	2.19726	1.38251	IL-3	S02	None
NK cell	2.38038	-3.13798	PBS	S03	None
NK cell	3.62728	0.837793	IL-3	S10	NK-c
NK cell	3.11204	-1.11467	FLT3L	S03	None
NK cell	3.06193	-2.17868	TNF-α	S03	None
NK cell	4.2492	-0.653672	IL-1β	S10	NK-c
NK cell	0.158492	4.15462	IL-1β	S02	None
NK cell	-4.66254	-0.852171	APRIL	S05	None
NK cell	-0.295874	2.75444	IL-1α	S08	NK-f
NK cell	1.74227	2.7526	TNF-α	S08	NK-f
NK cell	4.40441	-0.675056	IL-1β	S10	NK-c
NK cell	0.254087	4.5395	IL-1β	S02	None
NK cell	0.934309	-1.54287	IL-3	S01	None
NK cell	0.713766	3.76909	APRIL	S02	None
NK cell	3.12427	1.22295	IL-1β	S02	None
NK cell	-4.58086	-0.862319	APRIL	S05	None
NK cell	4.37429	-0.794176	IL-1β	S10	NK-c
NK cell	0.870249	-1.42586	APRIL	S01	None
NK cell	0.519026	-3.0546	APRIL	S04	None
NK cell	-4.98023	0.576137	IL-2	S07	NK-e
NK cell	-3.10439	0.741601	IL-2	S09	None
NK cell	-3.03979	-1.14187	IL-3	S05	None
NK cell	-0.0172845	-0.0780681	PBS	S01	None
NK cell	-0.796913	-4.22113	IL-1β	S04	None
NK cell	2.03405	-0.129557	IL-3	S03	None
NK cell	1.66156	-2.48843	FLT3L	S01	None
NK cell	2.33761	3.54311	IL-3	S02	None
NK cell	4.33614	-0.905104	IL-1β	S10	NK-c
NK cell	0.821819	2.81416	APRIL	S02	None
NK cell	1.9725	1.06776	FLT3L	S01	None
NK cell	1.55814	-2.43418	IL-3	S01	None
NK cell	4.43963	-1.12649	IL-1α	S10	NK-c
NK cell	-4.26255	-1.21011	IL-3	S05	None
NK cell	1.98005	2.37199	PBS	S02	None
NK cell	-0.185859	2.49029	IL-1α	S08	NK-f
NK cell	-0.264264	1.77947	IL-1α	S08	NK-f
NK cell	4.51574	-0.842743	IL-1β	S10	NK-c
NK cell	1.21797	-0.958536	IL-3	S01	None
NK cell	0.593072	-2.80612	IL-3	S01	None
NK cell	1.77497	1.63288	IL-3	S02	None
NK cell	3.41223	-1.20667	IL-1β	S10	NK-c
NK cell	-0.0101708	2.47466	TNF-α	S08	NK-f
NK cell	3.82155	-0.336756	IL-1β	S03	None
NK cell	2.54383	-2.77205	APRIL	S03	None
NK cell	3.59223	-1.05537	IL-1β	S03	None
NK cell	-5.143	-0.31703	IL-2	S07	NK-e
NK cell	3.34875	1.63567	TNF-α	S02	None
NK cell	2.20623	-1.10452	APRIL	S03	None
NK cell	2.53066	-0.926631	FLT3L	S01	None
NK cell	-3.64974	0.0788034	IL-2	S07	NK-e
NK cell	4.01104	-0.0913369	IL-1β	S03	None
NK cell	1.59066	-1.61539	APRIL	S01	None
NK cell	-2.86381	-1.28202	APRIL	S05	None
NK cell	2.37281	3.51866	IL-1β	S02	None
NK cell	1.0133	-2.40875	FLT3L	S01	None
NK cell	0.331821	-4.16088	IL-1β	S04	None
NK cell	4.12109	-0.515145	IL-1α	S10	NK-c
NK cell	1.24647	2.57597	PBS	S02	None
NK cell	4.40226	-0.869335	IL-1β	S10	NK-c
NK cell	0.168764	2.98906	APRIL	S08	NK-f
NK cell	-2.01451	-2.82298	PBS	S04	None
NK cell	-2.12811	1.71692	IL-3	S08	NK-f
NK cell	4.48992	-0.422065	IL-1β	S10	NK-c
NK cell	4.29965	-0.768813	IL-1β	S10	NK-c
NK cell	2.26136	-2.49051	FLT3L	S03	None
NK cell	-2.48104	1.01589	IL-1α	S05	None
NK cell	0.474356	-2.19396	FLT3L	S01	None
NK cell	-2.82089	3.58419	IL-1β	S06	NK-a
NK cell	4.45177	-0.672654	IL-1β	S10	NK-c
NK cell	2.9183	0.151119	IL-3	S03	None
NK cell	2.41183	-1.83651	IL-3	S03	None
NK cell	-1.59752	-3.6994	IL-3	S04	None
NK cell	2.22998	-3.15779	FLT3L	S03	None
NK cell	-0.453492	2.76529	IL-1α	S08	NK-f
NK cell	0.903356	2.978	IL-1β	S08	NK-f
NK cell	-1.75624	-0.89343	FLT3L	S05	None
NK cell	-5.00751	0.0899676	IL-2	S07	NK-e
NK cell	-0.283289	-0.715555	FLT3L	S01	None
NK cell	1.97534	-2.13975	FLT3L	S03	None
NK cell	-2.62357	2.37832	IL-3	S06	NK-a
NK cell	1.57644	-1.57506	FLT3L	S01	None
NK cell	0.0856049	-4.09726	APRIL	S04	None
NK cell	-4.28163	2.01955	IL-1β	S06	NK-a
NK cell	-5.12369	0.397689	IL-2	S07	NK-e
NK cell	3.44227	-1.6947	IL-1β	S01	None
NK cell	3.93517	-0.969235	IL-1β	S03	None
NK cell	-3.9981	3.90855	IL-3	S06	NK-a
NK cell	4.14574	-1.70317	IL-1α	S10	NK-c
NK cell	-5.00924	-0.0549915	IL-2	S07	NK-e
NK cell	-0.270841	0.0594087	APRIL	S01	None
NK cell	4.4783	-1.1352	IL-1β	S10	NK-c
NK cell	-0.477103	-3.59096	FLT3L	S04	None
NK cell	2.46749	1.88466	FLT3L	S02	None
NK cell	0.00708392	3.01405	IL-1β	S08	NK-f
NK cell	1.38706	-4.02229	APRIL	S04	None
NK cell	-2.21581	2.82619	IL-3	S06	NK-a
NK cell	-4.25638	3.12057	IL-3	S06	NK-a
NK cell	3.38076	-0.661698	FLT3L	S03	None
NK cell	2.09282	4.34023	IL-3	S02	None
NK cell	4.71376	-0.834512	IL-1β	S10	NK-c
NK cell	1.90403	-2.9571	IL-3	S03	None
NK cell	-1.58294	-2.60637	FLT3L	S04	None
NK cell	2.37018	0.741896	APRIL	S01	None
NK cell	1.78733	4.4478	APRIL	S02	None
NK cell	-4.98624	-0.317639	IL-2	S07	NK-e
NK cell	1.43869	-3.08698	APRIL	S04	None
NK cell	-2.30886	-2.86778	FLT3L	S05	None
NK cell	4.01317	-0.860991	IL-1β	S03	None
NK cell	4.40606	-0.736175	IL-1β	S10	NK-c
NK cell	4.44436	-0.441736	IL-1β	S10	NK-c
NK cell	-2.63718	1.09663	IL-1β	S09	None
NK cell	2.42263	-2.30711	FLT3L	S03	None
NK cell	2.64822	0.687526	IL-3	S03	None
NK cell	-4.40217	-0.351584	IL-2	S05	None
NK cell	-4.46803	0.462104	IL-2	S07	NK-e
NK cell	-3.93514	-1.47764	IL-2	S05	None
NK cell	4.07247	0.825629	IL-1α	S10	NK-c
NK cell	3.61064	-0.967366	IL-1β	S03	None
NK cell	2.52508	-1.84908	APRIL	S01	None
NK cell	-1.48243	-3.54214	FLT3L	S04	None
NK cell	3.46122	1.08854	IL-1β	S10	NK-c
NK cell	-2.93022	0.431865	APRIL	S05	None
NK cell	3.3224	-1.46693	IL-3	S03	None
NK cell	-1.34525	-3.58396	IL-3	S04	None
NK cell	4.54461	-0.858294	IL-1α	S10	NK-c
NK cell	4.48843	-0.134453	TNF-α	S10	NK-c
NK cell	-3.35337	-1.69362	APRIL	S05	None
NK cell	-4.31781	0.041802	FLT3L	S07	NK-e
NK cell	1.95116	-2.42088	IL-3	S01	None
NK cell	1.26047	-3.72247	APRIL	S04	None
NK cell	-0.783245	2.37056	IL-1α	S08	NK-f
NK cell	4.57385	-0.962723	IL-1α	S10	NK-c
NK cell	1.32574	3.79186	FLT3L	S02	None
NK cell	1.49601	-1.61751	IL-3	S01	None
NK cell	-5.11956	0.519319	IL-2	S07	NK-e
NK cell	1.62492	3.4699	PBS	S02	None
NK cell	1.66573	-3.5835	APRIL	S03	None
NK cell	-4.46333	0.649413	IL-2	S07	NK-e
NK cell	1.21751	-0.863227	IL-1β	S01	None
NK cell	0.936253	-1.87956	IL-3	S01	None
NK cell	1.24823	-2.7571	APRIL	S04	None
NK cell	2.06774	3.2445	IL-3	S02	None
NK cell	1.93049	-0.583876	IL-1β	S01	None
NK cell	2.37147	2.12539	APRIL	S02	None
NK cell	2.89221	-1.36814	IL-3	S03	None
NK cell	3.98935	-1.38159	IL-1β	S10	NK-c
NK cell	1.42631	-3.27788	IL-3	S04	None
NK cell	0.181813	-3.03488	FLT3L	S04	None
NK cell	3.14678	-2.24926	APRIL	S03	None
NK cell	-3.6994	-1.63467	APRIL	S04	None
NK cell	-4.75103	-0.0768717	IL-2	S07	NK-e
NK cell	1.91375	2.60029	FLT3L	S02	None
NK cell	1.46787	-2.78948	APRIL	S04	None
NK cell	-3.89897	1.71254	IL-3	S05	None
NK cell	-0.893428	-4.07941	IL-2	S04	None
NK cell	-0.327857	2.65701	TNF-α	S03	None
NK cell	1.29847	-2.55087	APRIL	S01	None
NK cell	1.50348	-3.624	IL-3	S04	None
NK cell	-5.12062	-0.398209	IL-2	S07	NK-e
NK cell	-2.94435	0.266368	IL-1β	S05	None
NK cell	4.3044	-0.227433	IL-1β	S10	NK-c
NK cell	2.83609	0.165536	FLT3L	S03	None
NK cell	0.638294	-0.8928	FLT3L	S01	None
NK cell	2.94206	2.06538	IL-1β	S03	None
NK cell	0.903549	0.245335	APRIL	S01	None
NK cell	-0.297252	-2.30423	IL-3	S04	None
NK cell	0.0624412	-3.13517	IL-3	S04	None
NK cell	3.43871	1.04052	FLT3L	S03	None
NK cell	-3.99753	2.48571	IL-2	S06	NK-a
NK cell	3.10531	0.00930976	APRIL	S03	None
NK cell	1.9369	-1.10154	FLT3L	S03	None
NK cell	2.13111	-1.7013	PBS	S01	None
NK cell	-3.34149	3.56725	IL-3	S06	NK-a
NK cell	-4.79275	0.452165	IL-2	S07	NK-e
NK cell	1.71775	-3.6473	IL-3	S04	None
NK cell	1.69961	-1.45797	APRIL	S01	None
NK cell	4.29003	-0.765866	IL-1β	S01	None
NK cell	3.95667	-0.936194	IL-1β	S03	None
NK cell	2.34052	0.370666	APRIL	S03	None
NK cell	2.2973	-1.35815	FLT3L	S01	None
NK cell	-0.256545	-1.95327	IL-3	S01	None
NK cell	-4.51477	-0.325729	IL-2	S07	NK-e
NK cell	0.587523	-1.81161	APRIL	S01	None
NK cell	1.03386	-2.4988	FLT3L	S04	None
NK cell	-1.96061	3.89179	IL-1α	S06	NK-a
NK cell	3.10393	1.35091	IL-3	S03	None
NK cell	1.88462	-3.46467	APRIL	S03	None
NK cell	0.115772	-3.29803	APRIL	S04	None
NK cell	0.902137	0.123578	IL-3	S01	None
NK cell	-4.02509	-0.553345	APRIL	S07	NK-e
NK cell	-0.336155	-2.48492	FLT3L	S04	None
NK cell	-3.88206	-1.15652	APRIL	S05	None
NK cell	2.08024	-0.677512	APRIL	S01	None
NK cell	3.46803	-0.380513	IL-1β	S03	None
NK cell	-4.70752	-1.14484	IL-2	S07	NK-e
NK cell	-4.61121	-1.5377	IL-3	S05	None
NK cell	-0.18672	2.60743	TNF-α	S08	NK-f
NK cell	2.02533	-2.80657	APRIL	S03	None
NK cell	1.10953	-2.88661	FLT3L	S01	None
NK cell	-1.64529	0.858794	TNF-α	S05	None
NK cell	4.30849	-0.886369	IL-1β	S10	NK-c
NK cell	-5.16076	0.528775	IL-2	S07	NK-e
NK cell	2.71846	-3.31142	APRIL	S03	None
NK cell	-3.40509	4.19544	APRIL	S06	NK-a
NK cell	-4.33016	0.121799	APRIL	S07	NK-e
NK cell	-5.23549	-0.564281	IL-2	S07	NK-e
NK cell	-0.175634	-3.47053	APRIL	S04	None
NK cell	-4.92418	-0.497236	IL-3	S07	NK-e
NK cell	-2.4783	1.54056	IL-1α	S08	NK-f
NK cell	-0.210653	-3.39772	FLT3L	S04	None
NK cell	-0.279868	-3.58366	FLT3L	S04	None
NK cell	3.10162	-2.75702	IL-1β	S03	None
NK cell	2.8135	0.73324	PBS	S03	None
NK cell	-2.10333	4.28405	IL-3	S06	NK-a
NK cell	3.87839	-1.30738	IL-1β	S03	None
NK cell	-0.783777	-3.04998	IL-1α	S05	None
NK cell	2.5469	1.37548	IL-3	S01	None
NK cell	-2.85119	-2.04876	PBS	S05	None
NK cell	0.74891	-0.835963	IL-3	S01	None
NK cell	-0.937571	-3.69899	IL-2	S04	None
NK cell	4.50127	-0.838736	TNF-α	S10	NK-c
NK cell	3.86134	-0.653483	IL-1β	S03	None
NK cell	-2.45213	-0.875816	FLT3L	S05	None
NK cell	1.87807	1.61696	IL-3	S02	None
NK cell	2.84056	2.04064	PBS	S02	None
NK cell	4.34443	-1.35373	IL-1β	S03	None
NK cell	3.63879	-1.26126	FLT3L	S03	None
NK cell	-3.86386	-2.07901	APRIL	S05	None
NK cell	2.42843	-0.856909	APRIL	S03	None
NK cell	2.93023	-2.89894	IL-3	S03	None
NK cell	1.10403	-2.90691	FLT3L	S04	None
NK cell	-2.36053	3.64067	IL-1α	S06	NK-a
NK cell	4.30688	-0.440015	IL-1β	S10	NK-c
NK cell	0.494383	-3.73813	FLT3L	S04	None
NK cell	-4.46579	-0.329469	IL-2	S07	NK-e
NK cell	-0.340656	-4.06189	IL-1α	S04	None
NK cell	2.26321	0.275866	IL-3	S03	None
NK cell	1.82205	1.87433	TNF-α	S10	NK-c
NK cell	0.853834	-2.48272	APRIL	S01	None
NK cell	-0.955223	0.425385	APRIL	S08	NK-f
NK cell	2.82565	-0.569147	FLT3L	S03	None
NK cell	0.466392	-1.57536	PBS	S01	None
NK cell	-1.12046	1.41979	FLT3L	S08	NK-f
NK cell	-5.00778	0.27093	IL-2	S07	NK-e
NK cell	4.02464	-1.5851	IL-1α	S10	NK-c
NK cell	-0.21765	-2.20641	FLT3L	S04	None
NK cell	4.52909	-1.04477	IL-1β	S10	NK-c
NK cell	4.32129	-1.34898	IL-3	S10	NK-c
NK cell	-1.82574	-3.30602	IL-2	S04	None
NK cell	-2.48072	-0.303782	APRIL	S05	None
NK cell	-0.210219	-4.0104	FLT3L	S04	None
NK cell	3.26481	1.16421	FLT3L	S03	None
NK cell	-4.61959	-0.0601943	IL-2	S07	NK-e
NK cell	4.20631	-1.11126	IL-1β	S03	None
NK cell	1.04959	-1.3377	IL-3	S01	None
NK cell	-4.36853	-0.0629229	APRIL	S07	NK-e
NK cell	-4.90562	-0.0683799	IL-2	S07	NK-e
NK cell	0.908141	-3.37474	IL-3	S01	None
NK cell	4.00836	-0.550229	IL-1β	S03	None
NK cell	2.07141	-3.29726	FLT3L	S04	None
NK cell	1.145	-3.5321	FLT3L	S04	None
NK cell	4.10435	-0.487477	IL-1β	S10	NK-c
NK cell	1.00438	-1.82122	PBS	S01	None
NK cell	-4.68414	0.267038	IL-2	S07	NK-e
NK cell	1.01893	2.14231	FLT3L	S01	None
NK cell	-2.45293	0.14819	FLT3L	S05	None
NK cell	4.35053	-1.33818	IL-1β	S10	NK-c
NK cell	-3.11435	3.59841	IL-3	S06	NK-a
NK cell	1.58865	0.162961	APRIL	S01	None
NK cell	-0.192507	-2.24464	IL-9	S04	None
NK cell	1.41939	4.2591	IL-9	S02	None
NK cell	-1.0827	0.0138419	IL-21	S02	None
NK cell	0.919763	2.33995	IL-13	S02	None
NK cell	2.40409	-0.730223	IL-21	S03	None
NK cell	-0.87655	-2.87315	IL-21	S04	None
NK cell	0.334302	3.62507	IL-7	S02	None
NK cell	-0.661759	2.30125	IL-21	S05	None
NK cell	-3.39277	1.00955	IL-7	S08	NK-f
NK cell	2.00919	-2.2322	IL-22	S01	None
NK cell	-4.37028	-1.12231	IL-13	S07	NK-e
NK cell	3.0795	-0.361912	IL-13	S03	None
NK cell	0.195226	3.73673	IL-13	S02	None
NK cell	-1.85046	0.432291	IL-22	S03	None
NK cell	-4.49255	0.256829	IL-7	S07	NK-e
NK cell	2.56255	0.0348346	IL-9	S03	None
NK cell	0.334592	-2.20404	IL-13	S01	None
NK cell	0.178284	-2.45623	IL-21	S04	None
NK cell	0.00346295	-0.897046	IL-7	S01	None
NK cell	1.26922	-0.96112	IL-13	S01	None
NK cell	-0.0387518	-0.481503	IL-9	S01	None
NK cell	1.80023	2.6722	IL-21	S02	None
NK cell	1.63821	2.07119	IL-21	S02	None
NK cell	0.339676	0.464432	IL-13	S01	None
NK cell	-1.674	0.23799	IL-22	S05	None
NK cell	-3.87145	-0.852686	IL-11	S07	NK-e
NK cell	0.607083	-2.64741	IL-22	S04	None
NK cell	-0.973341	-0.788001	IL-22	S01	None
NK cell	-1.43073	-0.00903512	IL-22	S05	None
NK cell	0.00635144	-1.37088	IL-7	S01	None
NK cell	-0.138823	-1.26591	IL-21	S01	None
NK cell	1.1607	2.4778	IL-13	S02	None
NK cell	0.463307	-1.67686	IL-21	S01	None
NK cell	0.5446	-1.53181	IL-21	S01	None
NK cell	1.25573	-2.34807	IL-7	S01	None
NK cell	-1.33077	-2.57742	IL-9	S04	None
NK cell	1.42455	4.4142	IL-22	S02	None
NK cell	-0.414018	-2.46231	IL-7	S01	None
NK cell	1.04567	-1.43148	IL-9	S01	None
NK cell	1.11385	-2.65706	IL-11	S01	None
NK cell	2.48879	-0.588292	IL-22	S03	None
NK cell	-0.259062	-2.24387	IL-7	S04	None
NK cell	0.566445	0.349956	IL-7	S01	None
NK cell	1.3515	2.89566	IL-21	S02	None
NK cell	-1.39624	-2.35308	IL-7	S04	None
NK cell	1.78465	-1.08363	IL-7	S01	None
NK cell	-2.77544	2.76018	IL-11	S06	NK-a
NK cell	1.06948	1.63789	IL-22	S02	None
NK cell	-2.05749	-2.91194	IL-7	S04	None
NK cell	0.0988312	-2.31058	IL-22	S04	None
NK cell	-0.77043	1.15574	IL-9	S03	None
NK cell	-1.42313	-0.801673	IL-7	S01	None
NK cell	0.979815	-2.44758	IL-13	S04	None
NK cell	1.14984	-1.05458	IL-9	S01	None
NK cell	1.02448	-0.393299	IL-22	S01	None
NK cell	1.32512	2.10693	IL-9	S02	None
NK cell	2.38699	2.00389	IL-21	S02	None
NK cell	-1.6744	-2.80701	IL-13	S04	None
NK cell	-0.286459	-1.44931	IL-9	S01	None
NK cell	2.11831	4.25975	IL-9	S02	None
NK cell	2.47536	1.50777	IL-13	S02	None
NK cell	1.66449	1.10429	IL-11	S03	None
NK cell	1.48658	1.86122	IL-21	S02	None
NK cell	-0.98249	-2.92384	IL-7	S04	None
NK cell	2.62206	-1.91309	IL-7	S03	None
NK cell	-0.676319	0.475928	IL-13	S08	NK-f
NK cell	-4.14902	-0.687644	IL-7	S07	NK-e
NK cell	-0.781044	-0.743165	IL-9	S01	None
NK cell	0.673762	2.38832	IL-13	S02	None
NK cell	-0.396128	-2.3083	IL-9	S04	None
NK cell	1.91681	1.35201	IL-13	S01	None
NK cell	3.63857	-0.418438	IL-21	S03	None
NK cell	-1.83031	1.75691	IL-9	S08	NK-f
NK cell	0.211257	3.81354	IL-22	S09	None
NK cell	-0.546888	0.557474	IL-9	S01	None
NK cell	-1.38416	-1.32748	IL-21	S05	None
NK cell	-0.946828	-3.10212	IL-11	S04	None
NK cell	-3.97516	-1.88184	IL-7	S05	None
NK cell	2.92365	3.27914	IL-9	S02	None
NK cell	-0.466009	-0.493889	IL-7	S01	None
NK cell	-0.140789	-0.693007	IL-9	S01	None
NK cell	-0.0190569	2.68467	IL-11	S02	None
NK cell	0.237583	-1.73781	IL-9	S01	None
NK cell	0.669637	3.5927	IL-9	S02	None
NK cell	0.160878	3.67329	IL-7	S08	NK-f
NK cell	-0.305984	-1.06642	IL-22	S01	None
NK cell	2.00395	-0.560156	IL-9	S01	None
NK cell	-0.40829	-0.894674	IL-11	S01	None
NK cell	-5.18533	0.596043	IL-21	S07	NK-e
NK cell	-3.29074	-1.16243	IL-11	S07	NK-e
NK cell	0.877696	0.109702	IL-7	S01	None
NK cell	1.09545	2.93683	IL-22	S02	None
NK cell	-1.09002	-2.85516	IL-9	S04	None
NK cell	-3.90144	-0.718866	IL-21	S07	NK-e
NK cell	-1.01801	-2.35315	IL-9	S04	None
NK cell	1.72911	1.66377	IL-22	S02	None
NK cell	0.93011	1.12517	IL-9	S01	None
NK cell	-1.226	-1.92982	IL-13	S01	None
NK cell	-1.23524	3.90197	IL-13	S02	None
NK cell	2.77729	0.394815	IL-9	S03	None
NK cell	-0.919514	-3.67331	IL-13	S04	None
NK cell	0.173091	-0.142603	IL-21	S01	None
NK cell	0.623476	-1.30425	IL-11	S01	None
NK cell	-1.19389	-3.0425	IL-21	S04	None
NK cell	0.46624	-1.06006	IL-7	S01	None
NK cell	0.0234812	-1.89368	IL-13	S01	None
NK cell	-1.23179	-3.15041	IL-13	S04	None
NK cell	-0.607508	-1.28977	IL-13	S01	None
NK cell	-0.906213	-1.91814	IL-22	S04	None
NK cell	-3.29005	-0.090784	IL-7	S05	None
NK cell	-0.897735	-3.95524	IL-7	S04	None
NK cell	2.31854	4.40497	IL-21	S02	None
NK cell	1.51248	-0.749284	IL-9	S01	None
NK cell	-0.280787	3.64057	IL-21	S09	None
NK cell	-0.571205	-3.15755	IL-7	S04	None
NK cell	-4.77778	0.997803	IL-7	S05	None
NK cell	-2.65543	-2.80004	IL-11	S04	None
NK cell	-0.558314	-2.1433	IL-11	S04	None
NK cell	-4.197	-1.18669	IL-7	S05	None
NK cell	2.75759	-1.22395	IL-11	S03	None
NK cell	0.129549	0.392698	IL-13	S01	None
NK cell	-0.311873	-2.91056	IL-22	S04	None
NK cell	1.07567	4.2558	IL-22	S02	None
NK cell	-2.40669	1.24223	IL-22	S05	None
NK cell	1.67863	2.35283	IL-21	S02	None
NK cell	2.57669	0.328652	IL-22	S03	None
NK cell	-1.57321	-2.56321	IL-21	S04	None
NK cell	3.08743	0.448497	IL-22	S03	None
NK cell	-0.167743	-2.80366	IL-11	S04	None
NK cell	-1.38204	0.191456	IL-21	S05	None
NK cell	-4.01326	1.67248	IL-21	S03	None
NK cell	2.50806	-3.28742	IL-7	S03	None
NK cell	-2.06607	2.87921	IL-13	S03	None
NK cell	2.38348	2.98661	IL-9	S02	None
NK cell	-3.80304	0.198405	IL-13	S05	None
NK cell	0.48174	-1.54444	IL-11	S01	None
NK cell	0.960908	-0.770164	IL-9	S01	None
NK cell	0.540682	-0.0908963	IL-11	S01	None
NK cell	-1.66914	-1.94798	IL-21	S05	None
NK cell	1.23337	0.36411	IL-13	S01	None
NK cell	0.259084	4.03218	IL-13	S09	None
NK cell	0.598827	-1.20723	IL-11	S01	None
NK cell	-4.42974	-0.1867	IL-7	S05	None
NK cell	0.264608	3.22432	IL-11	S08	NK-f
NK cell	1.44702	-0.756416	IL-7	S01	None
NK cell	2.00953	0.152863	IL-22	S01	None
NK cell	1.4103	2.82564	IL-22	S02	None
NK cell	2.17454	-2.28678	IL-21	S03	None
NK cell	-3.58588	-1.94626	IL-7	S05	None
NK cell	-3.67648	-0.425586	IL-21	S05	None
NK cell	-1.91993	2.72341	IL-11	S01	None
NK cell	0.0193602	3.84685	IL-9	S09	None
NK cell	1.74211	-0.945067	IL-22	S03	None
NK cell	2.14337	0.237842	IL-13	S03	None
NK cell	0.671323	-2.88024	IL-21	S04	None
NK cell	1.30919	-2.11746	IL-13	S01	None
NK cell	0.78203	2.55145	IL-21	S02	None
NK cell	1.89887	-1.21515	IL-21	S01	None
NK cell	-0.107512	-1.3866	IL-13	S01	None
NK cell	-1.18529	-0.743866	IL-13	S05	None
NK cell	1.95279	-0.594755	IL-9	S01	None
NK cell	-0.928866	-2.77662	IL-11	S04	None
NK cell	1.66698	1.79222	IL-22	S02	None
NK cell	-4.45404	-0.574707	IL-13	S07	NK-e
NK cell	-0.169749	0.55416	IL-11	S08	NK-f
NK cell	0.970134	-0.682304	IL-21	S01	None
NK cell	2.0582	2.0786	IL-9	S02	None
NK cell	-0.783997	-1.0434	IL-9	S01	None
NK cell	-2.44879	-2.51923	IL-7	S05	None
NK cell	0.25515	0.133912	IL-13	S01	None
NK cell	1.41563	-0.210233	IL-9	S01	None
NK cell	1.16883	-0.283178	IL-22	S01	None
NK cell	-2.75038	-1.50972	IL-7	S05	None
NK cell	3.10245	0.173371	IL-11	S03	None
NK cell	1.85777	-3.25607	IL-9	S03	None
NK cell	-0.749413	-3.665	IL-7	S04	None
NK cell	-1.24888	-2.81312	IL-21	S04	None
NK cell	-1.39413	-2.10428	IL-22	S04	None
NK cell	-2.32094	-2.28488	IL-22	S04	None
NK cell	0.114745	0.00609695	IL-13	S01	None
NK cell	-1.59253	-2.80184	IL-21	S04	None
NK cell	-3.24352	2.72611	IL-11	S06	NK-a
NK cell	0.231195	-1.1647	IL-21	S01	None
NK cell	0.891528	4.17833	IL-9	S02	None
NK cell	-3.59718	-0.515445	IL-7	S05	None
NK cell	2.4479	-0.983622	IL-22	S03	None
NK cell	-4.29668	-1.25025	IL-9	S05	None
NK cell	0.987074	-1.15503	IL-7	S01	None
NK cell	1.43088	-0.216935	IL-9	S01	None
NK cell	1.30124	2.5239	IL-9	S02	None
NK cell	-2.89683	-2.2043	IL-11	S04	None
NK cell	0.697961	-2.57755	IL-22	S01	None
NK cell	-0.969813	-0.99336	IL-13	S01	None
NK cell	-0.991954	-1.724	IL-11	S01	None
NK cell	1.04077	-2.35548	IL-21	S01	None
NK cell	0.917366	-0.0222887	IL-9	S01	None
NK cell	1.30606	-2.19382	IL-9	S03	None
NK cell	-3.64434	-1.94652	IL-21	S05	None
NK cell	-0.58738	-3.39304	IL-7	S04	None
NK cell	2.6324	-1.19257	IL-13	S01	None
NK cell	3.17466	0.224874	IL-21	S03	None
NK cell	1.31655	-0.274998	IL-11	S03	None
NK cell	1.11795	-1.95749	IL-11	S01	None
NK cell	1.06664	2.04019	IL-22	S02	None
NK cell	-3.34511	-1.19492	IL-21	S05	None
NK cell	2.80412	0.0840308	IL-13	S03	None
NK cell	0.366819	-2.34404	IL-21	S01	None
NK cell	-1.55816	-2.09359	IL-13	S04	None
NK cell	0.996917	-2.09224	IL-21	S01	None
NK cell	1.26752	-2.42389	IL-9	S01	None
NK cell	0.562966	4.36785	IL-9	S02	None
NK cell	1.82062	2.72906	IL-9	S02	None
NK cell	-0.602581	-0.517843	IL-21	S01	None
NK cell	-0.700955	-3.07943	IL-22	S04	None
NK cell	0.460625	4.33473	IL-22	S02	None
NK cell	1.22129	1.3478	IL-22	S02	None
NK cell	0.660383	-0.802617	IL-21	S01	None
NK cell	0.0534962	2.92407	IL-7	S02	None
NK cell	1.52337	-0.804762	IL-11	S01	None
NK cell	1.51057	3.44203	IL-22	S02	None
NK cell	0.659039	-2.50748	IL-13	S01	None
NK cell	2.23984	3.76997	IL-22	S02	None
NK cell	-2.44532	-1.69603	IL-21	S05	None
NK cell	0.8396	4.35642	IL-21	S02	None
NK cell	2.5381	2.91525	IL-21	S02	None
NK cell	2.89227	-2.02147	IL-22	S03	None
NK cell	-1.12271	-1.16333	IL-13	S05	None
NK cell	-2.91874	-0.911495	IL-7	S05	None
NK cell	-2.34703	0.309127	IL-21	S05	None
NK cell	2.05427	2.13725	IL-9	S02	None
NK cell	2.11393	2.82493	IL-22	S02	None
NK cell	-3.20679	-0.358995	IL-11	S05	None
NK cell	0.559647	-2.75505	IL-22	S04	None
NK cell	3.2982	-0.354527	IL-9	S03	None
NK cell	0.100132	-1.83509	IL-7	S01	None
NK cell	2.19153	3.40382	IL-11	S02	None
NK cell	-1.11431	-3.13384	IL-21	S04	None
NK cell	0.305658	-3.13139	IL-13	S01	None
NK cell	2.82958	-3.07666	IL-9	S03	None
NK cell	1.98456	3.93355	IL-22	S02	None
NK cell	0.444717	-0.850789	IL-9	S01	None
NK cell	0.242731	-1.44722	IL-9	S01	None
NK cell	0.496183	1.37329	IL-21	S01	None
NK cell	0.874246	0.188274	IL-21	S01	None
NK cell	-0.691485	-1.12779	IL-13	S01	None
NK cell	-3.30328	-0.915749	IL-13	S05	None
NK cell	0.570935	0.61649	IL-22	S01	None
NK cell	1.735	-1.99888	IL-13	S01	None
NK cell	-0.663176	3.21852	IL-7	S09	None
NK cell	1.12617	3.31832	IL-21	S02	None
NK cell	-3.63941	-1.8683	IL-21	S05	None
NK cell	1.37402	2.69497	IL-13	S02	None
NK cell	2.55448	-0.471772	IL-22	S03	None
NK cell	1.72207	4.0125	IL-22	S02	None
NK cell	0.065843	2.90747	IL-7	S02	None
NK cell	0.178198	-0.314716	IL-21	S01	None
NK cell	0.437766	-0.388634	IL-11	S01	None
NK cell	-0.187045	-3.37906	IL-11	S04	None
NK cell	-4.50626	3.02792	IL-21	S06	NK-a
NK cell	1.04539	0.362061	IL-22	S01	None
NK cell	1.52153	2.34234	IL-11	S02	None
NK cell	1.7444	-0.217389	IL-11	S03	None
NK cell	1.34893	4.48745	IL-21	S02	None
NK cell	-1.32898	-2.13385	IL-11	S04	None
NK cell	0.147921	-3.41513	IL-21	S04	None
NK cell	0.618429	-2.51105	IL-9	S04	None
NK cell	0.453462	0.654128	IL-13	S01	None
NK cell	-0.655989	4.18003	IL-11	S06	NK-a
NK cell	0.622643	4.12076	IL-7	S02	None
NK cell	1.12129	-1.59202	IL-7	S01	None
NK cell	-4.04153	-1.69771	IL-7	S07	NK-e
NK cell	-1.00736	-2.00482	IL-21	S04	None
NK cell	0.455786	-1.69779	IL-9	S01	None
NK cell	-3.29832	-0.721125	IL-7	S05	None
NK cell	-0.192298	3.48725	IL-7	S02	None
NK cell	-3.09243	-0.124718	IL-7	S05	None
NK cell	-0.565218	-0.53636	IL-7	S01	None
NK cell	-1.20645	-2.62569	IL-7	S04	None
NK cell	1.52577	-1.80285	IL-11	S01	None
NK cell	0.795983	-2.82348	IL-11	S04	None
NK cell	0.600635	0.6804	IL-22	S01	None
NK cell	-2.54158	-2.79244	IL-13	S04	None
NK cell	-0.284004	-2.83103	IL-22	S04	None
NK cell	-0.201601	-2.7713	IL-11	S04	None
NK cell	0.795233	-0.135424	IL-11	S01	None
NK cell	-2.21891	3.58836	IL-9	S06	NK-a
NK cell	2.73515	-0.437857	IL-22	S03	None
NK cell	1.03339	0.435565	IL-11	S01	None
NK cell	1.11577	1.56927	IL-13	S01	None
NK cell	-2.5793	2.68817	IL-22	S06	NK-a
NK cell	2.06675	3.78429	IL-11	S02	None
NK cell	-2.73572	0.659869	IL-9	S05	None
NK cell	0.377558	-1.34124	IL-7	S01	None
NK cell	-0.223784	-4.08598	IL-7	S04	None
NK cell	0.31208	-0.546169	IL-22	S01	None
NK cell	1.77291	3.83864	IL-22	S02	None
NK cell	-4.26393	0.188857	IL-7	S07	NK-e
NK cell	0.843579	-2.22905	IL-9	S01	None
NK cell	0.43244	2.9575	IL-22	S02	None
NK cell	2.12761	-0.842115	IL-11	S01	None
NK cell	1.04127	2.38764	IL-22	S02	None
NK cell	-1.60445	-3.55561	IL-21	S04	None
NK cell	0.311879	-2.55657	IL-11	S01	None
NK cell	-3.5162	0.854891	IL-7	S08	NK-f
NK cell	1.89386	-0.68763	IL-22	S01	None
NK cell	-3.68294	1.28631	IL-7	S09	None
NK cell	0.114134	-2.15844	IL-7	S01	None
NK cell	0.10326	-2.0008	IL-11	S01	None
NK cell	0.996569	1.51995	IL-22	S02	None
NK cell	-3.37557	1.49358	IL-7	S09	None
NK cell	-3.17278	3.55611	IL-11	S06	NK-a
NK cell	0.75957	0.699121	IL-21	S01	None
NK cell	2.53506	-0.643339	IL-22	S03	None
NK cell	-0.810892	-2.635	IL-21	S04	None
NK cell	-1.17762	-3.5434	IL-11	S04	None
NK cell	-1.41632	-3.05614	IL-7	S04	None
NK cell	0.200867	-2.27985	IL-22	S01	None
NK cell	-2.73747	0.294939	IL-11	S05	None
NK cell	1.13389	4.21593	IL-9	S02	None
NK cell	-3.7747	-0.781317	IL-11	S05	None
NK cell	2.86008	0.304773	IL-9	S03	None
NK cell	0.66993	0.757357	IL-13	S01	None
NK cell	-3.98685	0.304446	IL-7	S07	NK-e
NK cell	0.0426063	-2.85726	IL-11	S01	None
NK cell	1.32549	2.31188	IL-13	S02	None
NK cell	-1.64069	-0.963793	IL-11	S01	None
NK cell	0.135312	0.158996	IL-9	S01	None
NK cell	0.636169	-1.74151	IL-11	S01	None
NK cell	3.07456	0.27292	IL-22	S03	None
NK cell	1.29688	-3.25759	IL-9	S04	None
NK cell	-3.76297	3.6549	IL-7	S06	NK-a
NK cell	3.30289	-0.466208	IL-22	S03	None
NK cell	0.901866	4.60972	IL-9	S02	None
NK cell	-2.51484	-1.18209	IL-9	S05	None
NK cell	-2.75812	-1.42992	IL-21	S05	None
NK cell	-1.4914	-1.44821	IL-13	S05	None
NK cell	-3.99441	-0.701206	IL-7	S07	NK-e
NK cell	-2.59749	0.792704	IL-9	S05	None
NK cell	0.809579	-1.5633	IL-9	S01	None
NK cell	-4.81696	-0.914814	IL-7	S07	NK-e
NK cell	0.203794	3.25572	IL-7	S09	None
NK cell	1.44775	-3.43133	IL-13	S04	None
NK cell	1.69529	-2.71671	IL-9	S01	None
NK cell	2.36075	2.78635	IL-22	S02	None
NK cell	0.834923	4.09578	IL-21	S02	None
NK cell	-2.34206	0.335708	IL-11	S05	None
NK cell	-1.35726	-0.589242	IL-9	S05	None
NK cell	-0.770904	-2.82663	IL-7	S04	None
NK cell	1.29449	3.34462	IL-13	S02	None
NK cell	1.64647	3.65074	IL-21	S02	None
NK cell	-4.73509	-1.58749	IL-9	S07	NK-e
NK cell	-0.972332	-2.39333	IL-7	S04	None
NK cell	1.24768	2.01074	IL-22	S02	None
NK cell	-2.79053	-0.410463	IL-9	S07	NK-e
NK cell	2.56641	-1.28428	IL-13	S01	None
NK cell	-4.087	-1.10931	IL-13	S05	None
NK cell	-2.31305	1.08805	IL-7	S09	None
NK cell	-0.518115	-3.04162	IL-11	S04	None
NK cell	0.233193	2.02127	IL-21	S05	None
NK cell	1.35743	0.132651	IL-21	S01	None
NK cell	2.46513	3.05271	IL-22	S02	None
NK cell	-2.99927	-1.67104	IL-7	S05	None
NK cell	1.30741	3.36984	IL-21	S02	None
NK cell	-3.36555	-0.422093	IL-9	S07	NK-e
NK cell	1.33342	4.30145	IL-21	S02	None
NK cell	-0.988692	-3.45874	IL-21	S04	None
NK cell	-3.91627	-1.86268	IL-21	S05	None
NK cell	-4.67824	-0.563604	NP	S07	NK-e
NK cell	2.82619	3.70335	EGF	S03	None
NK cell	-3.98419	-1.23261	Noggin	S07	NK-e
NK cell	-2.67268	-1.98123	IL-36Ra	S05	None
NK cell	0.276336	-3.64153	NP	S04	None
NK cell	2.33507	4.02018	Noggin	S02	None
NK cell	-0.165768	-2.55226	TPO	S01	None
NK cell	1.13179	-0.0973687	IL-31	S01	None
NK cell	-2.0071	3.26566	IL-36Ra	S06	NK-a
NK cell	2.8828	3.52238	IL-36Ra	S03	None
NK cell	0.174079	-0.994016	Noggin	S01	None
NK cell	-1.23507	-3.18053	EGF	S04	None
NK cell	0.691385	-3.60096	NP	S04	None
NK cell	0.658196	-0.803609	IL-36Ra	S01	None
NK cell	2.72799	-0.225011	EGF	S03	None
NK cell	3.22003	-0.840889	NP	S03	None
NK cell	1.80416	-2.55713	IL-36Ra	S03	None
NK cell	0.654579	0.302902	TPO	S01	None
NK cell	1.51241	3.74311	Noggin	S02	None
NK cell	1.47906	-0.757822	IL-36Ra	S01	None
NK cell	1.04735	3.61174	IL-36Ra	S02	None
NK cell	3.01611	-1.33103	EGF	S03	None
NK cell	-3.78989	0.0686384	EGF	S05	None
NK cell	-5.084	-0.162203	IL-36Ra	S07	NK-e
NK cell	1.72887	-2.50926	IL-36Ra	S01	None
NK cell	1.96335	3.66806	TPO	S02	None
NK cell	0.427285	0.54187	Noggin	S01	None
NK cell	2.29317	-0.0271439	EGF	S01	None
NK cell	3.01142	-0.578233	NP	S03	None
NK cell	2.13002	4.31439	EGF	S02	None
NK cell	-4.30033	-1.35423	IL-31	S05	None
NK cell	2.42177	0.316579	EGF	S01	None
NK cell	-3.79364	-1.33518	Noggin	S07	NK-e
NK cell	1.94544	-2.09286	Noggin	S03	None
NK cell	2.439	1.7221	NP	S02	None
NK cell	3.302	-0.136969	EGF	S03	None
NK cell	-1.67834	-2.41529	TPO	S04	None
NK cell	0.698275	-1.59817	IL-36Ra	S01	None
NK cell	1.11708	3.34769	IL-31	S02	None
NK cell	-3.99746	-0.999486	Noggin	S07	NK-e
NK cell	0.88486	-1.1776	TPO	S01	None
NK cell	-3.74339	-1.72958	IL-31	S05	None
NK cell	2.96712	-0.301998	Noggin	S03	None
NK cell	-3.01622	0.567964	Noggin	S05	None
NK cell	3.02844	1.85551	IL-31	S01	None
NK cell	3.31769	0.907695	Noggin	S03	None
NK cell	2.51576	2.34083	NP	S02	None
NK cell	1.79166	-1.15425	EGF	S01	None
NK cell	1.11289	-1.50094	NP	S01	None
NK cell	0.781529	-2.99016	IL-36Ra	S04	None
NK cell	1.03199	-3.0646	Noggin	S04	None
NK cell	0.745053	3.96917	TPO	S02	None
NK cell	-2.96675	3.42164	EGF	S06	NK-a
NK cell	-3.95079	-1.37565	NP	S05	None
NK cell	1.00585	-3.87939	IL-31	S03	None
NK cell	1.79635	-1.04664	EGF	S03	None
NK cell	-4.52002	-0.604247	IL-36Ra	S05	None
NK cell	-1.36882	-3.47312	EGF	S04	None
NK cell	1.21755	3.68586	NP	S02	None
NK cell	1.55874	-1.75769	IL-31	S01	None
NK cell	2.74012	-3.07999	EGF	S03	None
NK cell	-3.95193	0.278758	NP	S05	None
NK cell	3.31248	-0.175449	IL-36Ra	S03	None
NK cell	2.13039	0.981854	IL-36Ra	S03	None
NK cell	1.50686	-3.70908	Noggin	S04	None
NK cell	2.63766	-1.95984	EGF	S01	None
NK cell	0.637848	-1.97864	EGF	S01	None
NK cell	-4.39282	-0.338089	Noggin	S07	NK-e
NK cell	-2.26862	3.47683	IL-31	S06	NK-a
NK cell	3.1264	-0.53298	TPO	S03	None
NK cell	-3.63532	3.1068	Noggin	S06	NK-a
NK cell	-3.22931	-0.809538	Noggin	S07	NK-e
NK cell	2.11486	-2.6308	IL-31	S03	None
NK cell	0.485585	-2.56711	EGF	S04	None
NK cell	1.38658	3.42673	IL-36Ra	S02	None
NK cell	1.82078	2.54393	TPO	S02	None
NK cell	1.16674	1.44518	TPO	S02	None
NK cell	1.21797	4.21463	IL-36Ra	S02	None
NK cell	-4.09342	-1.1528	TPO	S05	None
NK cell	1.46327	-2.89235	TPO	S01	None
NK cell	2.47865	3.15221	EGF	S02	None
NK cell	1.54715	-3.07475	Noggin	S04	None
NK cell	-3.57585	-1.86365	Noggin	S05	None
NK cell	2.50169	-0.905679	Noggin	S01	None
NK cell	-3.95673	-0.66367	IL-36Ra	S07	NK-e
NK cell	1.83485	0.26837	IL-36Ra	S01	None
NK cell	-0.771244	-2.47746	NP	S04	None
NK cell	1.88489	3.69544	IL-31	S02	None
NK cell	-3.318	-1.48105	Noggin	S05	None
NK cell	1.24701	-2.52607	NP	S01	None
NK cell	0.52654	4.03431	TPO	S09	None
NK cell	-4.46362	-0.924358	IL-31	S05	None
NK cell	-4.46325	-0.514022	IL-36Ra	S07	NK-e
NK cell	2.38191	2.15468	EGF	S02	None
NK cell	0.953379	1.9419	Noggin	S02	None
NK cell	-3.14235	-1.58593	Noggin	S05	None
NK cell	-2.67878	-1.84565	IL-31	S05	None
NK cell	-3.23735	-1.648	EGF	S05	None
NK cell	2.28971	3.13509	NP	S02	None
NK cell	0.242248	2.83	Noggin	S02	None
NK cell	0.326953	-2.37198	IL-36Ra	S01	None
NK cell	-2.34123	-1.76411	NP	S05	None
NK cell	2.14522	-2.72063	IL-36Ra	S03	None
NK cell	-0.890812	-3.37107	IL-31	S04	None
NK cell	0.857672	0.713441	TPO	S01	None
NK cell	2.10115	0.245403	IL-36Ra	S03	None
NK cell	1.65667	-3.02767	EGF	S04	None
NK cell	-4.11159	-1.74081	EGF	S05	None
NK cell	-1.63242	0.508928	EGF	S03	None
NK cell	0.825219	0.891351	Noggin	S01	None
NK cell	-3.89807	3.73934	IL-31	S06	NK-a
NK cell	1.93909	-1.15236	TPO	S01	None
NK cell	1.93795	3.68113	IL-31	S02	None
NK cell	2.22145	-3.03441	EGF	S03	None
NK cell	1.3521	-2.06461	NP	S01	None
NK cell	-3.97718	0.555687	IL-36Ra	S05	None
NK cell	2.54509	-0.744301	TPO	S03	None
NK cell	-4.45855	-0.631921	NP	S07	NK-e
NK cell	2.16011	4.17392	Noggin	S02	None
NK cell	1.10984	1.96433	Noggin	S02	None
NK cell	-1.73457	-1.10499	IL-36Ra	S05	None
NK cell	-0.868289	-3.86786	Noggin	S04	None
NK cell	-3.79484	2.17606	IL-36Ra	S05	None
NK cell	2.41958	0.357073	EGF	S03	None
NK cell	2.00006	0.389939	IL-31	S01	None
NK cell	0.337612	-0.135927	EGF	S01	None
NK cell	-4.69028	-1.41885	IL-31	S05	None
NK cell	2.61823	0.146027	TPO	S03	None
NK cell	2.08175	2.0923	IL-36Ra	S02	None
NK cell	-0.0938115	2.70965	IL-36Ra	S08	NK-f
NK cell	1.51257	2.38793	TPO	S02	None
NK cell	-0.29504	-0.845605	NP	S01	None
NK cell	0.319218	-3.54936	IL-31	S04	None
NK cell	0.205696	-0.378761	IL-36Ra	S01	None
NK cell	-3.21687	-0.262548	IL-31	S05	None
NK cell	2.81169	0.810591	IL-31	S01	None
NK cell	0.405214	-0.612843	Noggin	S01	None
NK cell	2.49437	-2.99504	TPO	S01	None
NK cell	-4.92716	-0.147484	IL-31	S07	NK-e
NK cell	0.201034	-2.25501	Noggin	S01	None
NK cell	3.78169	-2.11425	TPO	S03	None
NK cell	1.65914	3.77631	Noggin	S02	None
NK cell	2.52364	-2.13701	IL-36Ra	S03	None
NK cell	0.551513	-1.3123	IL-31	S01	None
NK cell	2.34536	-0.500044	NP	S05	None
NK cell	-3.15642	0.259185	EGF	S07	NK-e
NK cell	0.466705	0.252275	NP	S05	None
NK cell	-1.22212	-0.868159	EGF	S05	None
NK cell	1.2387	0.781533	IL-31	S03	None
NK cell	0.224819	-0.432136	IL-31	S01	None
NK cell	1.51433	2.77288	IL-36Ra	S02	None
NK cell	1.04709	0.0729804	Noggin	S01	None
NK cell	1.64582	1.37933	EGF	S02	None
NK cell	-4.5571	-0.818678	EGF	S07	NK-e
NK cell	0.807734	-1.77416	IL-36Ra	S01	None
NK cell	0.128081	2.7078	NP	S08	NK-f
NK cell	-0.151765	-2.52954	EGF	S04	None
NK cell	2.62794	0.185551	IL-36Ra	S03	None
NK cell	1.14515	4.13868	IL-36Ra	S02	None
NK cell	-3.52118	-0.635152	Noggin	S07	NK-e
NK cell	1.00066	-0.562103	IL-36Ra	S01	None
NK cell	1.62497	-2.76133	IL-36Ra	S03	None
NK cell	2.82178	2.42762	TPO	S02	None
NK cell	-1.99379	3.32373	IL-36Ra	S06	NK-a
NK cell	2.32718	-1.12233	IL-36Ra	S01	None
NK cell	2.10862	1.01559	TPO	S01	None
NK cell	1.15099	0.359223	EGF	S01	None
NK cell	0.867389	-0.945125	IL-36Ra	S01	None
NK cell	0.160508	-0.933622	TPO	S01	None
NK cell	2.32918	-2.12808	EGF	S03	None
NK cell	0.377258	2.88965	IL-31	S03	None
NK cell	-0.464697	-3.65172	IL-36Ra	S04	None
NK cell	2.3153	3.38746	IL-36Ra	S02	None
NK cell	3.01539	0.102799	IL-31	S03	None
NK cell	0.776992	4.43094	IL-36Ra	S02	None
NK cell	-0.185954	-0.906713	EGF	S01	None
NK cell	-3.15361	0.559397	NP	S05	None
NK cell	1.05925	-0.985702	IL-36Ra	S01	None
NK cell	-3.37798	-1.14765	IL-36Ra	S05	None
NK cell	-4.25382	-1.03503	IL-36Ra	S07	NK-e
NK cell	0.940535	-1.20009	EGF	S01	None
NK cell	2.40651	-0.915689	NP	S01	None
NK cell	-1.30497	-3.11253	Noggin	S04	None
NK cell	1.87416	2.1122	IL-36Ra	S02	None
NK cell	-0.356279	-2.42274	IL-31	S04	None
NK cell	0.449078	4.33578	IL-36Ra	S02	None
NK cell	0.658965	-3.53999	IL-36Ra	S04	None
NK cell	2.25306	-1.52561	EGF	S01	None
NK cell	0.465967	-1.86035	IL-31	S01	None
NK cell	-3.82398	-1.07202	IL-31	S07	NK-e
NK cell	-4.93669	-0.626643	NP	S07	NK-e
NK cell	1.09858	-0.677946	IL-31	S01	None
NK cell	3.4573	0.302448	Noggin	S03	None
NK cell	2.47551	3.24271	EGF	S02	None
NK cell	1.24908	-0.828608	TPO	S01	None
NK cell	1.29053	-0.664008	EGF	S01	None
NK cell	2.35913	3.26237	NP	S02	None
NK cell	0.933334	1.61802	NP	S02	None
NK cell	1.39537	-2.49368	TPO	S01	None
NK cell	2.11577	0.648378	EGF	S01	None
NK cell	-2.43886	-0.0187593	EGF	S05	None
NK cell	0.275853	-3.88644	Noggin	S04	None
NK cell	0.756734	-2.09302	EGF	S01	None
NK cell	2.9048	0.0777214	TPO	S03	None
NK cell	1.22963	-2.36696	IL-31	S01	None
NK cell	1.20672	2.07142	EGF	S02	None
NK cell	0.929129	-2.79279	Noggin	S04	None
NK cell	3.06751	-1.93773	IL-31	S03	None
NK cell	0.154548	3.84758	IL-36Ra	S09	None
NK cell	0.654503	-2.25355	IL-36Ra	S03	None
NK cell	2.83093	0.226424	TPO	S03	None
NK cell	-4.95104	-0.804409	IL-31	S07	NK-e
NK cell	1.81209	-0.766022	EGF	S01	None
NK cell	2.96282	-2.75579	EGF	S03	None
NK cell	3.31027	-0.108096	IL-31	S03	None
NK cell	2.25744	3.57206	IL-36Ra	S02	None
NK cell	1.52577	2.66365	IL-31	S02	None
NK cell	0.795523	-2.34621	IL-36Ra	S04	None
NK cell	1.01628	-3.30792	IL-31	S04	None
NK cell	0.430115	1.63481	Noggin	S02	None
NK cell	-1.28692	-3.51156	IL-36Ra	S04	None
NK cell	1.37319	0.741013	Noggin	S03	None
NK cell	-0.0928434	-2.57119	NP	S04	None
NK cell	1.49994	0.176871	TPO	S01	None
NK cell	-0.113941	-2.38073	IL-36Ra	S01	None
NK cell	-0.900608	-3.97865	IL-36Ra	S04	None
NK cell	2.21764	-3.24873	TPO	S03	None
NK cell	1.36989	-3.79287	IL-36Ra	S04	None
NK cell	1.2766	0.475358	NP	S01	None
NK cell	0.241625	2.86667	EGF	S08	NK-f
NK cell	2.4165	0.117699	Noggin	S03	None
NK cell	1.952	3.12699	Noggin	S02	None
NK cell	2.25719	-1.43717	TPO	S01	None
NK cell	1.31321	-0.136177	TPO	S01	None
NK cell	-3.8218	-0.788573	TPO	S07	NK-e
NK cell	1.31867	-1.94693	TPO	S01	None
NK cell	-3.08788	-0.786903	TPO	S07	NK-e
NK cell	0.143268	-3.68883	IL-36Ra	S04	None
NK cell	2.07546	3.99597	IL-36Ra	S02	None
NK cell	2.19015	-2.04475	IL-36Ra	S01	None
NK cell	-1.37843	-1.70035	IL-36Ra	S01	None
NK cell	1.84748	4.0527	NP	S02	None
NK cell	-4.41365	-0.260686	IL-31	S07	NK-e
NK cell	2.06556	-2.8668	IL-31	S03	None
NK cell	1.43772	-2.6627	Noggin	S01	None
NK cell	-0.0949586	-2.76157	TPO	S04	None
NK cell	-0.985787	2.97641	IL-36Ra	S09	None
NK cell	2.92099	2.84461	NP	S02	None
NK cell	0.940108	2.19114	IL-31	S02	None
NK cell	2.87829	2.17891	EGF	S02	None
NK cell	2.51561	-2.48959	IL-36Ra	S03	None
NK cell	2.66554	-2.4633	IL-31	S03	None
NK cell	2.53352	3.11413	TPO	S02	None
NK cell	2.3124	2.56895	EGF	S02	None
NK cell	0.694802	-1.42776	IL-31	S01	None
NK cell	3.08581	-2.19834	IL-31	S03	None
NK cell	-2.17048	-0.243858	TPO	S05	None
NK cell	1.28665	-0.251835	EGF	S01	None
NK cell	2.7253	2.38612	TPO	S02	None
NK cell	-4.6429	-0.545649	IL-36Ra	S05	None
NK cell	1.09022	-0.650786	IL-31	S01	None
NK cell	1.8902	-2.93876	IL-31	S01	None
NK cell	3.21215	-2.11538	NP	S03	None
NK cell	1.96717	1.77595	IL-31	S02	None
NK cell	2.28175	-0.506405	Noggin	S03	None
NK cell	-0.469183	-0.773994	Noggin	S01	None
NK cell	1.86649	0.203166	Noggin	S01	None
NK cell	0.729994	3.67964	Noggin	S02	None
NK cell	2.39582	2.16217	EGF	S02	None
NK cell	-1.74925	-3.47603	Noggin	S04	None
NK cell	2.57685	-1.28367	IL-31	S01	None
NK cell	2.12333	2.01683	IL-36Ra	S02	None
NK cell	3.40411	-0.28776	Noggin	S03	None
NK cell	-3.17688	-1.07401	IL-36Ra	S05	None
NK cell	3.43108	-2.08837	TPO	S03	None
NK cell	0.706437	-2.10816	Noggin	S01	None
NK cell	2.13172	4.01565	TPO	S02	None
NK cell	-3.62011	-1.39737	EGF	S05	None
NK cell	2.35085	0.663625	Noggin	S03	None
NK cell	2.67025	-0.470346	IL-36Ra	S01	None
NK cell	-2.90464	-1.49455	NP	S05	None
NK cell	1.50186	-1.60764	IL-31	S01	None
NK cell	1.67906	-2.85169	IL-31	S01	None
NK cell	-1.23729	1.16605	EGF	S03	None
NK cell	0.782334	-1.67374	TPO	S01	None
NK cell	2.26034	-1.2739	IL-36Ra	S03	None
NK cell	-0.856572	-2.17749	Noggin	S04	None
NK cell	1.78597	0.72698	IL-31	S03	None
NK cell	-3.59773	3.84084	IL-31	S06	NK-a
NK cell	-2.32821	0.0580283	IL-36Ra	S05	None
NK cell	0.416373	-3.80496	Noggin	S03	None
NK cell	1.87041	2.13258	IL-31	S02	None
NK cell	1.59209	3.31327	IL-31	S02	None
NK cell	0.636928	2.31053	IL-36Ra	S02	None
NK cell	1.56572	0.0137433	Noggin	S01	None
NK cell	2.40042	-0.760965	IL-31	S03	None
NK cell	-0.399816	-3.54404	IL-31	S04	None
NK cell	3.6574	1.80446	TPO	S03	None
NK cell	2.62352	-0.990276	Noggin	S03	None
NK cell	1.67826	-1.2299	EGF	S01	None
NK cell	2.61438	-0.478217	IL-36Ra	S03	None
NK cell	3.78761	1.4297	IL-36Ra	S03	None
NK cell	0.736923	3.94512	IL-36Ra	S02	None
NK cell	-4.37598	-0.0670286	IL-31	S07	NK-e
NK cell	-3.46414	-2.07629	NP	S05	None
NK cell	0.30687	-0.936318	EGF	S01	None
NK cell	2.36037	3.8256	IL-31	S02	None
NK cell	2.19218	-0.938805	EGF	S01	None
NK cell	0.848801	4.33293	EGF	S02	None
NK cell	1.82858	-1.01694	IL-31	S03	None
NK cell	-2.55129	-0.827914	IL-31	S05	None
NK cell	-1.24293	-3.07786	IL-36Ra	S04	None
NK cell	2.54686	3.63007	IL-36Ra	S02	None
NK cell	2.10404	-0.806824	Noggin	S01	None
NK cell	0.0679321	-3.12576	TPO	S04	None
NK cell	1.17178	-3.32012	Noggin	S04	None
NK cell	2.1519	-2.06667	IL-36Ra	S01	None
NK cell	3.34861	-1.2573	EGF	S03	None
NK cell	1.12317	2.42319	IL-31	S02	None
NK cell	2.22011	1.37587	IL-31	S01	None
NK cell	1.1066	-0.783617	Noggin	S01	None
NK cell	2.14647	-2.64009	EGF	S01	None
NK cell	-3.63985	-0.817545	IL-31	S07	NK-e
NK cell	1.27733	4.25325	NP	S02	None
NK cell	0.885437	-1.59804	NP	S01	None
NK cell	-0.385965	-4.02408	TPO	S04	None
NK cell	-4.63777	0.972421	IL-31	S04	None
NK cell	-0.702188	-2.76575	IL-36Ra	S04	None
NK cell	-4.65049	-0.267097	IL-31	S07	NK-e
NK cell	1.74456	-0.376327	NP	S01	None
NK cell	0.205677	3.38038	IL-36Ra	S02	None
NK cell	-0.696734	-2.18647	TPO	S04	None
NK cell	-4.23172	-0.442332	Noggin	S07	NK-e
NK cell	0.725787	1.97656	IL-31	S08	NK-f
NK cell	-3.15497	-1.089	IL-36Ra	S07	NK-e
NK cell	-4.11599	-1.70383	IL-36Ra	S04	None
NK cell	2.60952	-2.21523	TPO	S03	None
NK cell	-1.729	0.225541	IL-36Ra	S05	None
NK cell	-0.271325	0.239844	IL-31	S03	None
NK cell	2.27927	4.23862	Noggin	S02	None
NK cell	2.5311	2.43939	Noggin	S02	None
NK cell	1.2955	-1.90927	IL-36Ra	S01	None
NK cell	0.386544	-2.47367	Noggin	S04	None
NK cell	-4.61668	-1.39141	IL-31	S07	NK-e
NK cell	2.23142	0.491317	NP	S03	None
NK cell	0.744328	-0.52108	EGF	S01	None
NK cell	1.61173	1.54068	EGF	S02	None
NK cell	2.07339	-1.68807	EGF	S03	None
NK cell	1.88618	2.93914	Noggin	S02	None
NK cell	0.020458	-0.525612	IL-31	S01	None
NK cell	2.87475	-1.53396	IL-36Ra	S03	None
NK cell	-0.734576	-2.12242	TPO	S04	None
NK cell	1.31577	4.35536	EGF	S02	None
NK cell	2.81761	-2.05209	IL-31	S03	None
NK cell	2.95091	-2.01412	IL-36Ra	S03	None
NK cell	1.54715	2.19876	IL-31	S02	None
NK cell	2.9051	-0.0881206	EGF	S03	None
NK cell	-3.24132	-0.548268	IL-36Ra	S05	None
NK cell	1.01276	3.81778	IL-36Ra	S02	None
NK cell	1.96558	1.68978	IL-36Ra	S02	None
NK cell	2.00197	0.263588	IL-31	S03	None
NK cell	-1.0903	0.360457	Noggin	S02	None
NK cell	2.2579	0.723798	IL-31	S03	None
NK cell	1.58422	-1.80594	IL-31	S01	None
NK cell	1.891	2.04757	EGF	S02	None
NK cell	2.56383	-0.151106	EGF	S03	None
NK cell	-0.978226	-3.1892	Noggin	S04	None
NK cell	-1.79658	-3.32046	IL-36Ra	S04	None
NK cell	0.533627	-2.04983	EGF	S01	None
NK cell	-1.3041	-2.55163	IL-36Ra	S04	None
NK cell	-0.596332	2.59433	TPO	S09	None
NK cell	2.30845	-2.47705	TPO	S03	None
NK cell	3.31894	0.0652225	IL-31	S03	None
NK cell	-2.91181	0.631955	TPO	S05	None
NK cell	1.38207	-0.786957	EGF	S01	None
NK cell	2.79935	0.455599	Noggin	S03	None
NK cell	3.14037	-2.49457	IL-36Ra	S03	None
NK cell	1.65353	-1.7625	EGF	S01	None
NK cell	-1.26063	-2.80251	IL-36Ra	S04	None
NK cell	3.36519	-1.89517	IL-36Ra	S03	None
NK cell	1.4229	2.34052	NP	S02	None
NK cell	2.10991	-3.48329	IL-36Ra	S03	None
NK cell	2.15874	-0.519531	Noggin	S01	None
NK cell	2.18835	1.82961	NP	S10	NK-c
NK cell	-0.864853	-1.7963	Noggin	S05	None
NK cell	-1.03045	-0.93838	IL-31	S01	None
NK cell	0.313522	-0.493926	EGF	S01	None
NK cell	1.79863	1.84703	IL-31	S02	None
NK cell	-4.20428	-1.21787	Noggin	S07	NK-e
NK cell	-3.76742	-1.15997	TPO	S07	NK-e
NK cell	3.42644	0.146435	NP	S03	None
NK cell	0.970006	-0.830088	IL-31	S01	None
NK cell	2.30569	3.62883	EGF	S02	None
NK cell	1.62487	3.05389	PSPN	S02	None
NK cell	0.395609	-0.463499	LIGHT	S01	None
NK cell	1.29364	-0.858816	PSPN	S01	None
NK cell	0.664333	-3.43609	LIF	S04	None
NK cell	-4.1136	0.192199	LIF	S05	None
NK cell	2.63848	-1.6969	M-CSF	S01	None
NK cell	2.5254	0.35542	VEGF	S03	None
NK cell	1.73313	-3.60582	VEGF	S04	None
NK cell	0.523853	-0.989409	PSPN	S01	None
NK cell	1.56229	0.0641653	LIF	S01	None
NK cell	-2.53904	3.9014	PSPN	S06	NK-a
NK cell	0.77829	-0.0384758	PSPN	S01	None
NK cell	1.03508	-1.81341	M-CSF	S01	None
NK cell	0.40816	0.226295	LIF	S01	None
NK cell	2.74016	2.81189	SCF	S02	None
NK cell	0.444942	0.0983157	M-CSF	S01	None
NK cell	-0.164897	3.40864	M-CSF	S09	None
NK cell	0.416256	-1.33762	PSPN	S01	None
NK cell	1.71489	3.06233	LIF	S02	None
NK cell	-2.56285	1.23469	VEGF	S09	None
NK cell	1.36886	1.53353	PSPN	S02	None
NK cell	-2.11909	-2.73987	LIF	S04	None
NK cell	1.27543	2.82623	VEGF	S02	None
NK cell	-0.50466	-3.40506	VEGF	S04	None
NK cell	-2.59997	-1.01405	LIF	S05	None
NK cell	1.4215	-1.35985	LIF	S01	None
NK cell	2.25739	-1.32617	LIF	S03	None
NK cell	0.24812	-2.37809	LIGHT	S04	None
NK cell	2.83299	-2.48534	SCF	S03	None
NK cell	1.85593	3.06586	LIGHT	S02	None
NK cell	1.46334	-3.08458	LIF	S04	None
NK cell	-2.36204	-1.9994	LIF	S04	None
NK cell	2.87263	-1.35737	M-CSF	S03	None
NK cell	1.72458	0.136009	LIGHT	S03	None
NK cell	-0.313546	-1.37664	VEGF	S01	None
NK cell	0.63322	-3.38384	VEGF	S04	None
NK cell	-1.62587	-2.28266	M-CSF	S04	None
NK cell	0.097033	-2.74199	LIGHT	S04	None
NK cell	2.20262	3.14921	LIF	S02	None
NK cell	1.22486	0.478584	PSPN	S01	None
NK cell	4.03859	-0.136998	M-CSF	S01	None
NK cell	1.91736	1.97295	LIF	S02	None
NK cell	0.856507	-2.34849	M-CSF	S01	None
NK cell	2.6128	0.0585853	VEGF	S03	None
NK cell	2.10733	0.993028	PBS	S03	None
NK cell	-1.14595	-2.73597	PSPN	S04	None
NK cell	0.138367	-1.62827	PSPN	S01	None
NK cell	-2.77994	-2.13862	LIGHT	S05	None
NK cell	0.178783	3.21843	M-CSF	S02	None
NK cell	-2.23435	-1.79133	LIF	S05	None
NK cell	2.20678	-0.446276	SCF	S01	None
NK cell	2.62175	3.06827	PSPN	S02	None
NK cell	0.172264	-1.7185	PSPN	S01	None
NK cell	2.28798	0.0471284	LIGHT	S03	None
NK cell	-0.411369	-1.27247	M-CSF	S05	None
NK cell	2.46084	-0.560044	SCF	S03	None
NK cell	0.215506	-0.29907	PSPN	S01	None
NK cell	3.28832	1.86643	LIF	S02	None
NK cell	2.76801	0.671393	PSPN	S03	None
NK cell	2.27575	0.327779	LIF	S03	None
NK cell	-4.04154	-1.14835	LIF	S05	None
NK cell	-3.56468	-2.08731	M-CSF	S04	None
NK cell	1.84848	3.24113	LIF	S02	None
NK cell	1.61797	-1.8614	PSPN	S01	None
NK cell	0.123926	0.0491174	PSPN	S01	None
NK cell	1.32872	-0.24754	PSPN	S01	None
NK cell	-2.99478	1.31555	PSPN	S09	None
NK cell	1.36516	3.68154	PBS	S02	None
NK cell	1.11847	-2.48597	LIF	S01	None
NK cell	1.85078	4.33823	LIF	S02	None
NK cell	1.3088	-0.849907	PSPN	S03	None
NK cell	0.524706	4.47747	LIF	S02	None
NK cell	2.44241	-0.273564	LIGHT	S03	None
NK cell	1.88586	3.16167	LIF	S02	None
NK cell	1.75358	-2.02667	LIF	S01	None
NK cell	0.720193	-0.896379	LIGHT	S01	None
NK cell	3.7523	-0.264306	SCF	S03	None
NK cell	2.19771	-2.60756	LIGHT	S03	None
NK cell	-3.22607	3.90836	M-CSF	S06	NK-a
NK cell	3.34838	-1.50262	SCF	S03	None
NK cell	1.95852	2.39563	LIF	S08	NK-f
NK cell	0.5838	-0.263783	LIGHT	S01	None
NK cell	-3.8938	-0.627518	LIF	S07	NK-e
NK cell	-0.82997	-3.39267	M-CSF	S04	None
NK cell	1.27518	0.547707	PSPN	S01	None
NK cell	2.06594	1.47127	LIF	S02	None
NK cell	1.65962	0.920897	LIF	S03	None
NK cell	1.14645	2.85539	LIGHT	S02	None
NK cell	2.94586	0.116696	LIGHT	S03	None
NK cell	1.99441	4.0923	LIF	S02	None
NK cell	-0.124009	-1.71679	LIF	S01	None
NK cell	3.06848	-2.17664	LIGHT	S02	None
NK cell	1.7324	2.75469	PSPN	S02	None
NK cell	-1.04597	-3.7941	LIF	S04	None
NK cell	2.24079	-0.105417	VEGF	S03	None
NK cell	3.52517	-0.694953	LIGHT	S03	None
NK cell	0.840395	-0.689873	VEGF	S01	None
NK cell	1.2409	-2.77385	LIF	S01	None
NK cell	-0.150041	-1.1779	LIF	S01	None
NK cell	-0.0404432	-3.82778	LIF	S04	None
NK cell	-3.59538	0.58942	LIF	S07	NK-e
NK cell	-1.52239	-2.89728	M-CSF	S04	None
NK cell	0.240097	-3.32965	PSPN	S04	None
NK cell	-2.92677	0.119308	M-CSF	S05	None
NK cell	-4.51181	-1.68906	LIF	S05	None
NK cell	1.81864	2.16204	PSPN	S02	None
NK cell	3.24136	-1.63155	LIF	S03	None
NK cell	0.274263	-0.572318	PSPN	S01	None
NK cell	1.38272	2.36154	LIF	S02	None
NK cell	-0.866291	-0.536096	M-CSF	S05	None
NK cell	-3.93869	0.898475	M-CSF	S07	NK-e
NK cell	-3.88448	-0.802302	LIF	S07	NK-e
NK cell	2.90875	-1.25774	VEGF	S03	None
NK cell	1.99521	-0.951795	SCF	S01	None
NK cell	0.0807344	-1.19696	LIF	S01	None
NK cell	-0.0696008	-3.85231	LIF	S04	None
NK cell	1.43583	2.97671	PBS	S02	None
NK cell	-0.515217	-2.14322	SCF	S01	None
NK cell	2.0397	2.90409	PSPN	S02	None
NK cell	-3.70252	-0.416932	LIF	S07	NK-e
NK cell	1.96756	-1.77044	PSPN	S01	None
NK cell	2.68452	3.12585	LIF	S02	None
NK cell	-0.98154	-2.18336	LIF	S04	None
NK cell	0.52879	0.477664	PSPN	S01	None
NK cell	0.803971	-1.98653	LIGHT	S01	None
NK cell	1.45918	3.73389	LIGHT	S02	None
NK cell	-2.50903	0.22843	PSPN	S05	None
NK cell	-1.83037	-1.82331	LIGHT	S04	None
NK cell	-4.34049	-0.614869	LIF	S07	NK-e
NK cell	-0.918058	-1.80558	M-CSF	S04	None
NK cell	-0.0193973	-2.69664	M-CSF	S04	None
NK cell	1.11397	0.0123491	SCF	S01	None
NK cell	-0.473289	-3.62379	M-CSF	S04	None
NK cell	3.46481	-0.881789	SCF	S03	None
NK cell	-4.26346	-0.736556	LIF	S07	NK-e
NK cell	-4.23211	-1.2149	LIF	S07	NK-e
NK cell	-0.534692	-1.4645	LIF	S01	None
NK cell	3.37199	-1.14137	LIF	S03	None
NK cell	2.00041	-0.644692	M-CSF	S01	None
NK cell	-2.65158	3.87363	PSPN	S06	NK-a
NK cell	1.76391	-1.55202	PSPN	S03	None
NK cell	1.21735	-3.09771	M-CSF	S04	None
NK cell	0.903687	-2.08365	LIF	S01	None
NK cell	1.89855	0.406304	LIF	S01	None
NK cell	2.81475	1.19291	SCF	S02	None
NK cell	-1.46953	-0.0968441	VEGF	S05	None
NK cell	-3.70557	3.21739	M-CSF	S06	NK-a
NK cell	2.95122	0.842592	LIF	S10	NK-c
NK cell	1.95044	3.35115	M-CSF	S02	None
NK cell	-1.36221	-3.023	M-CSF	S04	None
NK cell	2.33898	0.190514	PSPN	S01	None
NK cell	1.58965	-1.41858	SCF	S01	None
NK cell	2.23779	3.10887	LIF	S02	None
NK cell	0.741445	-0.799189	LIF	S01	None
NK cell	-3.38967	-0.841925	LIF	S07	NK-e
NK cell	2.50584	2.49704	LIF	S02	None
NK cell	3.36164	-0.705922	LIF	S03	None
NK cell	1.21494	2.93438	LIF	S02	None
NK cell	-0.299144	-1.27704	LIF	S01	None
NK cell	0.459652	-2.03493	LIF	S01	None
NK cell	0.843397	0.580852	M-CSF	S01	None
NK cell	1.90285	1.62472	LIGHT	S02	None
NK cell	0.116565	-3.01434	LIF	S04	None
NK cell	2.36466	-0.953781	PBS	S03	None
NK cell	-0.724459	-2.49242	LIF	S04	None
NK cell	1.42353	-3.25172	SCF	S04	None
NK cell	-3.28015	-2.36006	LIF	S05	None
NK cell	3.17831	1.07375	LIGHT	S03	None
NK cell	-3.52556	-0.545842	LIF	S05	None
NK cell	1.98124	2.61326	LIF	S02	None
NK cell	-3.49621	2.5077	VEGF	S04	None
NK cell	-3.78786	0.616331	LIF	S09	None
NK cell	1.26168	-0.768094	PSPN	S01	None
NK cell	2.3248	2.08004	LIF	S02	None
NK cell	1.52183	-0.525109	PSPN	S01	None
NK cell	-2.81483	-1.42211	LIGHT	S05	None
NK cell	-3.36644	-1.63192	LIF	S05	None
NK cell	0.339781	-2.42149	LIF	S04	None
NK cell	3.89839	0.568656	SCF	S10	NK-c
NK cell	-0.518137	0.27758	LIF	S05	None
NK cell	2.10334	-0.150299	LIF	S03	None
NK cell	1.93772	1.65643	PSPN	S02	None
NK cell	-3.08603	-0.547207	M-CSF	S05	None
NK cell	0.392823	-2.08877	LIGHT	S01	None
NK cell	-0.443854	-4.01543	SCF	S04	None
NK cell	-0.00165223	-0.390222	SCF	S01	None
NK cell	1.61694	1.58191	LIF	S02	None
NK cell	-4.40025	-0.355599	LIF	S07	NK-e
NK cell	2.91705	-0.784529	LIF	S01	None
NK cell	-4.3927	-0.807244	M-CSF	S05	None
NK cell	1.77797	-0.0763898	LIF	S03	None
NK cell	-3.52571	-0.989495	LIF	S07	NK-e
NK cell	0.927005	-1.12779	LIF	S03	None
NK cell	2.31083	0.925708	PSPN	S03	None
NK cell	-4.51097	-1.22926	M-CSF	S07	NK-e
NK cell	1.56133	-3.01539	SCF	S04	None
NK cell	3.16465	-0.711332	SCF	S03	None
NK cell	2.1197	3.11145	LIF	S02	None
NK cell	0.929108	-2.78815	PSPN	S04	None
NK cell	-0.533396	-2.06658	LIF	S01	None
NK cell	-1.86435	-3.06569	LIF	S04	None
NK cell	2.44712	-2.77711	SCF	S03	None
NK cell	2.6149	1.43954	PSPN	S02	None
NK cell	-0.818838	-4.03275	LIGHT	S04	None
NK cell	0.162012	-2.46801	VEGF	S04	None
NK cell	-0.382187	-3.50175	PSPN	S04	None
NK cell	1.86386	-2.44263	LIF	S01	None
NK cell	-0.615817	-2.36371	LIF	S04	None
NK cell	1.91423	-1.54322	VEGF	S01	None
NK cell	-2.71877	3.6369	M-CSF	S06	NK-a
NK cell	1.58003	3.10052	LIF	S02	None
NK cell	-3.85569	3.34322	M-CSF	S06	NK-a
NK cell	0.100607	0.104109	LIF	S01	None
NK cell	-2.72226	0.556057	LIF	S05	None
NK cell	1.56555	0.987912	LIGHT	S03	None
NK cell	1.00905	-0.825593	PSPN	S01	None
NK cell	1.13409	-1.46079	SCF	S01	None
NK cell	2.6178	2.72293	LIGHT	S02	None
NK cell	2.33347	-3.39034	PSPN	S03	None
NK cell	-3.65902	-0.325281	LIF	S05	None
NK cell	-3.57941	-0.824083	LIF	S05	None
NK cell	1.9887	-0.117809	LIF	S01	None
NK cell	0.836991	-3.40791	LIF	S04	None
NK cell	-3.2352	-2.4063	LIF	S05	None
NK cell	0.23929	-1.10592	PSPN	S01	None
NK cell	1.65578	-0.56552	PSPN	S01	None
NK cell	3.30234	-0.510606	M-CSF	S03	None
NK cell	2.06436	-2.25464	SCF	S01	None
NK cell	-0.481158	-0.879228	LIGHT	S01	None
NK cell	1.7404	-2.47225	SCF	S01	None
NK cell	2.97874	-1.66638	LIGHT	S03	None
NK cell	0.133908	-1.4935	LIF	S01	None
NK cell	0.98873	2.88493	LIGHT	S02	None
NK cell	1.2134	-3.82938	VEGF	S03	None
NK cell	2.69467	-1.96979	PSPN	S03	None
NK cell	0.810692	0.00901755	LIF	S01	None
NK cell	-2.11595	-2.90233	LIF	S04	None
NK cell	1.50695	1.09553	VEGF	S01	None
NK cell	0.405919	-0.107113	PBS	S01	None
NK cell	2.0318	0.595018	LIGHT	S01	None
NK cell	-2.26201	-2.84198	LIF	S04	None
NK cell	-4.19601	-1.61911	LIF	S05	None
NK cell	0.745848	-2.44835	VEGF	S01	None
NK cell	1.4124	1.58242	LIGHT	S02	None
NK cell	2.72375	0.628415	PSPN	S03	None
NK cell	2.3264	-1.13713	LIGHT	S03	None
NK cell	1.18739	2.46996	PSPN	S02	None
NK cell	-3.94826	-1.49744	PSPN	S05	None
NK cell	2.0964	3.17851	PSPN	S01	None
NK cell	-2.26027	3.42176	PSPN	S06	NK-a
NK cell	0.184899	3.90859	LIGHT	S08	NK-f
NK cell	0.739717	-2.77173	PSPN	S04	None
NK cell	1.64796	-0.401958	LIGHT	S01	None
NK cell	-0.28446	-3.62287	PBS	S04	None
NK cell	-2.33593	-0.562433	LIF	S05	None
NK cell	0.968228	-2.41447	PSPN	S01	None
NK cell	0.875094	0.763386	PSPN	S01	None
NK cell	1.41032	-1.00507	LIF	S01	None
NK cell	2.04083	2.41439	VEGF	S02	None
NK cell	1.24886	0.692193	LIF	S01	None
NK cell	0.4162	-2.30079	LIGHT	S01	None
NK cell	-2.40815	3.99932	SCF	S06	NK-a
NK cell	-2.93468	-2.65897	LIF	S05	None
NK cell	2.40293	1.75685	LIGHT	S02	None
NK cell	2.33801	-0.659179	PBS	S03	None
NK cell	2.31814	0.382486	PSPN	S01	None
NK cell	-0.109052	-0.715741	PSPN	S01	None
NK cell	2.92455	-3.11154	LIF	S03	None
NK cell	1.73547	-0.66891	LIF	S01	None
NK cell	-3.93749	-1.28758	PSPN	S07	NK-e
NK cell	0.0204021	-2.48624	LIF	S04	None
NK cell	0.702367	-2.04617	LIGHT	S01	None
NK cell	0.795164	3.8852	LIF	S02	None
NK cell	0.425384	-3.34081	PSPN	S04	None
NK cell	-3.28364	-2.17721	PSPN	S05	None
NK cell	2.52038	0.260229	VEGF	S03	None
NK cell	-3.15176	4.31045	M-CSF	S06	NK-a
NK cell	-1.03295	-2.81041	LIF	S04	None
NK cell	-1.18633	-0.661105	M-CSF	S05	None
NK cell	-0.510275	-2.2226	LIF	S01	None
NK cell	0.190372	-1.56754	LIF	S01	None
NK cell	-3.90376	-2.14899	LIF	S04	None
NK cell	0.814622	-0.207368	VEGF	S01	None
NK cell	-2.63167	0.112707	LIGHT	S05	None
NK cell	1.79137	-3.71383	LIF	S04	None
NK cell	1.73075	2.70724	VEGF	S01	None
NK cell	0.313599	1.85461	M-CSF	S03	None
NK cell	2.69367	1.08346	M-CSF	S03	None
NK cell	-1.69704	1.07591	LIF	S05	None
NK cell	2.28918	0.959129	LIF	S03	None
NK cell	1.76647	-1.35443	LIF	S01	None
NK cell	0.996575	1.66785	LIF	S02	None
NK cell	-3.89672	3.01815	M-CSF	S06	NK-a
NK cell	1.62569	0.82272	M-CSF	S01	None
NK cell	1.56594	-1.41823	LIGHT	S03	None
NK cell	1.76847	-1.13492	M-CSF	S01	None
NK cell	1.74685	-1.61185	PSPN	S01	None
NK cell	-4.14189	1.93902	M-CSF	S05	None
NK cell	-3.32523	-0.873205	LIF	S05	None
NK cell	2.13473	1.62851	LIF	S02	None
NK cell	-3.506	-1.25769	M-CSF	S05	None
NK cell	2.91103	-0.812144	LIF	S03	None
NK cell	-1.65474	-0.359468	M-CSF	S05	None
NK cell	0.508796	-1.65334	PSPN	S01	None
NK cell	1.93939	2.03259	LIF	S02	None
NK cell	-1.89114	-2.82664	LIF	S04	None
NK cell	-2.72383	0.920551	PSPN	S09	None
NK cell	0.417207	-2.5733	SCF	S04	None
NK cell	-0.446325	-3.37318	PSPN	S04	None
NK cell	0.790126	0.334761	LIF	S01	None
NK cell	1.49545	-0.67786	PSPN	S01	None
NK cell	2.21406	-0.512088	M-CSF	S03	None
NK cell	0.452962	-2.773	PSPN	S04	None
NK cell	-4.31169	0.169607	LIF	S07	NK-e
NK cell	1.81796	4.23088	PSPN	S02	None
NK cell	-4.26883	-0.152376	LIF	S07	NK-e
NK cell	0.542495	-0.0707744	LIF	S01	None
NK cell	1.81876	3.83105	LIF	S02	None
NK cell	-0.140162	-3.91537	LIGHT	S04	None
NK cell	0.337047	-3.71881	PSPN	S04	None
NK cell	1.1543	-0.354019	PSPN	S01	None
NK cell	2.20142	-2.58285	LIGHT	S03	None
NK cell	-3.57136	-0.888858	LIF	S07	NK-e
NK cell	3.83184	-1.54687	M-CSF	S03	None
NK cell	-1.0243	0.159476	M-CSF	S05	None
NK cell	1.18543	-2.58553	M-CSF	S01	None
NK cell	2.5074	-0.296909	PSPN	S03	None
NK cell	3.52359	1.32541	SCF	S02	None
NK cell	-3.98689	-0.855913	PSPN	S07	NK-e
NK cell	0.993112	-1.4688	LIF	S01	None
NK cell	2.50785	3.16788	LIF	S02	None
NK cell	2.91646	-2.64827	LIGHT	S03	None
NK cell	-0.154118	3.16868	M-CSF	S02	None
NK cell	0.86375	1.69874	LIF	S01	None
NK cell	-2.04987	0.416422	M-CSF	S05	None
NK cell	-3.93011	-0.661797	LIF	S07	NK-e
NK cell	0.0849356	-2.01601	LIF	S01	None
NK cell	2.44987	2.36012	LIF	S02	None
NK cell	-4.20109	-0.216664	M-CSF	S07	NK-e
NK cell	0.83307	-3.05874	PSPN	S04	None
NK cell	2.98017	0.0722081	LIGHT	S03	None
NK cell	2.99138	0.805953	LIF	S03	None
NK cell	3.25268	0.120762	SCF	S03	None
NK cell	2.61116	2.36515	PSPN	S02	None
NK cell	0.926903	3.96569	PSPN	S02	None
NK cell	-4.60796	-0.385228	LIF	S07	NK-e
NK cell	1.19237	-1.57048	PSPN	S01	None
NK cell	-4.47671	-1.07049	LIF	S05	None
NK cell	-3.18203	-1.95468	PSPN	S05	None
NK cell	1.72362	3.47947	LIF	S02	None
NK cell	-0.518896	-3.22589	LIF	S04	None
NK cell	2.12108	1.20462	LIF	S01	None
NK cell	-4.25326	-0.0990548	PSPN	S09	None
NK cell	-2.62297	-1.29023	PBS	S05	None
NK cell	-4.05958	-0.23063	VEGF	S07	NK-e
NK cell	0.930156	3.04816	GM-CSF	S02	None
NK cell	-0.919751	-3.11287	CD40L	S04	None
NK cell	1.97376	-1.83308	G-CSF	S01	None
NK cell	-0.218765	2.53595	CD40L	S02	None
NK cell	1.66829	-1.77367	IL-5	S01	None
NK cell	2.15965	-0.00398979	G-CSF	S03	None
NK cell	-1.70072	-1.77448	IL-5	S04	None
NK cell	-0.0825022	2.5223	CD40L	S08	NK-f
NK cell	1.46979	2.2603	IL-5	S02	None
NK cell	-1.05813	-2.93249	IL-4	S04	None
NK cell	-3.91246	-1.74365	TSLP	S05	None
NK cell	-3.86391	1.60588	IL-4	S05	None
NK cell	-1.31214	-3.50212	IL-5	S04	None
NK cell	-0.421841	-1.15814	TSLP	S01	None
NK cell	1.7363	2.81979	CD40L	S02	None
NK cell	-1.85206	0.162678	GM-CSF	S03	None
NK cell	2.95742	2.79711	IL-5	S08	NK-f
NK cell	-4.01598	2.04222	CD40L	S06	NK-a
NK cell	-0.134527	-2.26818	G-CSF	S04	None
NK cell	-1.16844	-2.99334	GM-CSF	S04	None
NK cell	-4.24634	-1.11449	G-CSF	S05	None
NK cell	-3.73677	3.41839	IL-4	S06	NK-a
NK cell	-0.34931	-1.80038	PBS	S04	None
NK cell	1.19705	2.8176	TSLP	S02	None
NK cell	1.52444	2.76403	PBS	S02	None
NK cell	2.03588	2.33985	IL-5	S02	None
NK cell	1.12805	3.82509	CD40L	S02	None
NK cell	1.11158	2.09036	IL-5	S02	None
NK cell	-0.784462	3.31018	IL-4	S02	None
NK cell	-1.36359	-2.69364	IL-5	S04	None
NK cell	-0.159149	-1.67089	CD40L	S01	None
NK cell	-1.68379	-1.06539	CD40L	S05	None
NK cell	1.42239	-1.65372	GM-CSF	S01	None
NK cell	-0.588545	-3.48044	GM-CSF	S04	None
NK cell	0.658588	3.71328	IL-5	S02	None
NK cell	1.14267	4.26374	TSLP	S02	None
NK cell	0.268232	-1.3606	GM-CSF	S01	None
NK cell	1.66499	2.91468	IL-5	S02	None
NK cell	0.662604	-3.03463	GM-CSF	S04	None
NK cell	-3.40199	0.670622	GM-CSF	S08	NK-f
NK cell	-1.45442	2.03371	GM-CSF	S09	None
NK cell	-2.80749	1.22697	CD40L	S08	NK-f
NK cell	0.75276	-2.77299	IL-5	S04	None
NK cell	-3.77198	2.93407	IL-5	S06	NK-a
NK cell	-0.0640146	-0.500365	G-CSF	S01	None
NK cell	-1.20777	-2.45849	G-CSF	S04	None
NK cell	0.765178	3.17337	IL-4	S02	None
NK cell	0.796187	-0.371707	PBS	S01	None
NK cell	2.85805	-0.323832	G-CSF	S03	None
NK cell	1.69377	4.25807	GM-CSF	S02	None
NK cell	2.69242	-1.27267	CD40L	S03	None
NK cell	-2.88374	3.74258	TSLP	S06	NK-a
NK cell	1.36874	2.01878	TSLP	S02	None
NK cell	1.49778	-1.56812	CD40L	S03	None
NK cell	-1.89391	-1.77641	G-CSF	S05	None
NK cell	1.22987	2.75783	CD40L	S02	None
NK cell	0.00404584	-0.627558	GM-CSF	S01	None
NK cell	-1.76489	-3.42183	GM-CSF	S04	None
NK cell	-1.99893	-2.1107	CD40L	S05	None
NK cell	-2.97031	-0.508348	IL-5	S05	None
NK cell	0.955981	3.16886	IL-5	S02	None
NK cell	-3.18893	-0.972128	PBS	S05	None
NK cell	-4.32618	-1.4338	IL-5	S07	NK-e
NK cell	1.03834	3.79891	IL-5	S02	None
NK cell	0.198237	-0.926591	CD40L	S01	None
NK cell	-3.65589	0.195744	IL-4	S07	NK-e
NK cell	0.896072	-0.0279284	G-CSF	S01	None
[truncated: 11,780 more rows]

## Sheet: b,PolarizationCorrelation
	S10	S06	S07	S08
S10	1
S06	-0.0526076	1
S07	-0.156641	0.536866	1
S08	-0.113991	0.328287	0.539821	1

## Sheet: f,SubclusterFraction
subcluster	IL-1α	IL-1β	IL-1Ra	IL-18	IL-33	IL-36α	IL-36Ra	IL-2	IL-4	IL-13	IL-7	TSLP	IL-9	IL-15	IL-21	IL-3	IL-5	GM-CSF	IL-6	IL-11	IL-27	IL-30	IL-31	LIF	OSM	CT-1	NP	IL-12	IL-23	IL-Y	IL-10	IL-19	IL-20	IL-22	IL-24	IL-17A	IL-17B	IL-17C	IL-17D	IL-17E	IL-17F	IFN-α1	IFN-β	IFN-ε	IFN-κ	IFN-γ	IFN-λ2	LT-α1/β2	LT-α2/β1
S01	0.019	0.069	0.318	0	0.125	0.181	0.203	0.008	0.054	0.361	0.182	0.321	0.233	0	0.293	0.286	0.144	0.261	0.194	0.416	0.316	0.191	0.246	0.243	0.24	0.202	0.237	0.011	0.288	0.185	0.144	0.17	0.237	0.263	0.307	0.302	0.312	0.241	0.201	0.268	0.205	0	0	0.201	0.141	0.169	0.351	0.309	0.214
S02	0.075	0.101	0.194	0	0.188	0.09	0.157	0.049	0.118	0.163	0.056	0.26	0.148	0	0.178	0.11	0.266	0.183	0.229	0.157	0.117	0.219	0.171	0.213	0.152	0.194	0.206	0.022	0.212	0.23	0.179	0.207	0.237	0.296	0.102	0.23	0.198	0.165	0.214	0.196	0.23	0	0.008	0.139	0.06	0.188	0.167	0.175	0.269
S03	0.085	0.175	0.202	0	0.078	0.122	0.209	0.004	0.022	0.116	0.091	0.137	0.203	0	0.115	0.187	0.072	0.042	0.286	0.09	0.078	0.275	0.223	0.104	0.108	0.113	0.134	0.011	0.116	0.2	0.183	0.237	0.124	0.211	0.253	0.095	0.135	0.165	0.247	0.113	0.139	0	0.008	0.119	0.06	0.136	0.14	0.196	0.204
S04	0.047	0.069	0.109	0	0.172	0.197	0.215	0.061	0.129	0.156	0.202	0.099	0.145	0.007	0.147	0.209	0.18	0.232	0.114	0.139	0.208	0.14	0.097	0.173	0.191	0.202	0.103	0.054	0.116	0.2	0.115	0.104	0.144	0.092	0.147	0.135	0.083	0.165	0.091	0.113	0.148	0	0	0.175	0.094	0.091	0.132	0.103	0.144
S05	0.066	0.032	0.07	0.037	0.141	0.106	0.105	0.166	0.247	0.109	0.187	0.122	0.116	0.02	0.152	0.073	0.151	0.183	0.057	0.108	0.095	0.096	0.103	0.149	0.123	0.161	0.134	0.076	0.136	0.096	0.224	0.126	0.113	0.059	0.076	0.119	0.115	0.203	0.136	0.113	0.115	0	0.016	0.108	0.114	0.169	0.053	0.113	0.095
S06	0.038	0.023	0.023	0.009	0.109	0.176	0.041	0.016	0.011	0.034	0.106	0.046	0.093	0.148	0.042	0.103	0.05	0.014	0.046	0.03	0.147	0.022	0.057	0.02	0.103	0	0.082	0.065	0.061	0.037	0.013	0.089	0.093	0.033	0.053	0.032	0.083	0.013	0.032	0.072	0.033	0.988	0.953	0.155	0.423	0.084	0.105	0.041	0.02
S07	0	0.005	0.054	0.028	0.156	0.016	0.047	0.648	0.29	0.034	0.096	0.015	0.044	0.772	0.063	0.011	0.094	0.049	0.046	0.036	0.026	0.028	0.08	0.084	0.039	0.097	0.041	0.685	0.04	0.03	0.103	0.015	0.01	0.013	0.036	0.032	0.042	0.038	0.045	0.103	0.123	0.012	0.008	0.077	0.087	0.13	0.018	0.021	0.025
S08	0.113	0.06	0.016	0.925	0	0.053	0.012	0	0.011	0.02	0.02	0	0.012	0.013	0	0.004	0.036	0.014	0.006	0.012	0.009	0.017	0.011	0.005	0.02	0.008	0.021	0.011	0.02	0	0.01	0.015	0.01	0.013	0.013	0.024	0.021	0.013	0.019	0.021	0	0	0.008	0.015	0.013	0.013	0.018	0.01	0.015
S09	0	0.014	0.016	0	0.031	0.016	0.012	0.049	0.118	0.007	0.061	0	0.006	0.04	0.01	0.011	0.007	0.021	0.023	0.012	0.004	0.011	0.006	0.005	0.02	0.024	0	0.065	0.01	0.022	0.029	0.037	0.031	0.02	0.009	0.032	0.01	0	0.013	0	0.008	0	0	0.01	0.007	0.019	0.009	0.021	0.015
S10	0.557	0.452	0	0	0	0.043	0	0	0	0	0	0	0	0	0	0.007	0	0	0	0	0	0	0.006	0.005	0.005	0	0.041	0	0	0	0	0	0	0	0.004	0	0	0	0	0	0	0	0	0	0	0	0.009	0.01	0
[truncated: 38 more columns]

## Sheet: g,SubclusterOverrepresentation
Sample	Subcluster	P_adj	nLog10_Padj	Sig
IL-1α	S01	1	0	nosig
IL-1α	S02	1	0	nosig
IL-1α	S03	1	0	nosig
IL-1α	S04	1	0	nosig
IL-1α	S05	1	0	nosig
IL-1α	S06	1	0	nosig
IL-1α	S07	1	0	nosig
IL-1α	S08	0.00159032	2.79851	sig
IL-1α	S09	1	0	nosig
IL-1α	S10	1.60425e-53	52.7947	sig
IL-1β	S01	1	0	nosig
IL-1β	S02	1	0	nosig
IL-1β	S03	1	0	nosig
IL-1β	S04	1	0	nosig
IL-1β	S05	1	0	nosig
IL-1β	S06	1	0	nosig
IL-1β	S07	1	0	nosig
IL-1β	S08	0.436223	0.360291	nosig
IL-1β	S09	1	0	nosig
IL-1β	S10	1.0177e-62	61.9924	sig
IL-1Ra	S01	1	0	nosig
IL-1Ra	S02	1	0	nosig
IL-1Ra	S03	1	0	nosig
IL-1Ra	S04	1	0	nosig
IL-1Ra	S05	1	0	nosig
IL-1Ra	S06	1	0	nosig
IL-1Ra	S07	1	0	nosig
IL-1Ra	S08	1	0	nosig
IL-1Ra	S09	1	0	nosig
IL-1Ra	S10	1	0	nosig
IL-18	S01	1	0	nosig
IL-18	S02	1	0	nosig
IL-18	S03	1	0	nosig
IL-18	S04	1	0	nosig
IL-18	S05	1	0	nosig
IL-18	S06	1	0	nosig
IL-18	S07	1	0	nosig
IL-18	S08	2.28608e-90	89.6409	sig
IL-18	S09	1	0	nosig
IL-18	S10	1	0	nosig
IL-33	S01	1	0	nosig
IL-33	S02	1	0	nosig
IL-33	S03	1	0	nosig
IL-33	S04	1	0	nosig
IL-33	S05	1	0	nosig
IL-33	S06	1	0	nosig
IL-33	S07	0.0119217	1.92366	nosig
IL-33	S08	1	0	nosig
IL-33	S09	1	0	nosig
IL-33	S10	1	0	nosig
IL-36α	S01	1	0	nosig
IL-36α	S02	1	0	nosig
IL-36α	S03	1	0	nosig
IL-36α	S04	1	0	nosig
IL-36α	S05	1	0	nosig
IL-36α	S06	0.000178318	3.7488	sig
IL-36α	S07	1	0	nosig
IL-36α	S08	1	0	nosig
IL-36α	S09	1	0	nosig
IL-36α	S10	0.000614571	3.21143	sig
IL-36Ra	S01	1	0	nosig
IL-36Ra	S02	1	0	nosig
IL-36Ra	S03	1	0	nosig
IL-36Ra	S04	0.61556	0.21073	nosig
IL-36Ra	S05	1	0	nosig
IL-36Ra	S06	1	0	nosig
IL-36Ra	S07	1	0	nosig
IL-36Ra	S08	1	0	nosig
IL-36Ra	S09	1	0	nosig
IL-36Ra	S10	1	0	nosig
IL-2	S01	1	0	nosig
IL-2	S02	1	0	nosig
IL-2	S03	1	0	nosig
IL-2	S04	1	0	nosig
IL-2	S05	0.0048239	2.3166	sig
IL-2	S06	1	0	nosig
IL-2	S07	1.42309e-82	81.8468	sig
IL-2	S08	1	0	nosig
IL-2	S09	0.180309	0.743982	nosig
IL-2	S10	1	0	nosig
IL-4	S01	1	0	nosig
IL-4	S02	1	0	nosig
IL-4	S03	1	0	nosig
IL-4	S04	1	0	nosig
IL-4	S05	0.00025898	3.58673	sig
IL-4	S06	1	0	nosig
IL-4	S07	2.79308e-12	11.5539	sig
IL-4	S08	1	0	nosig
IL-4	S09	7.3736e-05	4.13232	sig
IL-4	S10	1	0	nosig
IL-13	S01	1	0	nosig
IL-13	S02	1	0	nosig
IL-13	S03	1	0	nosig
IL-13	S04	1	0	nosig
IL-13	S05	1	0	nosig
IL-13	S06	1	0	nosig
IL-13	S07	1	0	nosig
IL-13	S08	1	0	nosig
IL-13	S09	1	0	nosig
IL-13	S10	1	0	nosig
IL-7	S01	1	0	nosig
IL-7	S02	1	0	nosig
IL-7	S03	1	0	nosig
IL-7	S04	1	0	nosig
IL-7	S05	0.000798452	3.09775	sig
IL-7	S06	1	0	nosig
IL-7	S07	0.0549752	1.25983	nosig
IL-7	S08	1	0	nosig
IL-7	S09	0.0270113	1.56845	nosig
IL-7	S10	1	0	nosig
TSLP	S01	1	0	nosig
TSLP	S02	1	0	nosig
TSLP	S03	1	0	nosig
TSLP	S04	1	0	nosig
TSLP	S05	1	0	nosig
TSLP	S06	1	0	nosig
TSLP	S07	1	0	nosig
TSLP	S08	1	0	nosig
TSLP	S09	1	0	nosig
TSLP	S10	1	0	nosig
IL-9	S01	1	0	nosig
IL-9	S02	1	0	nosig
IL-9	S03	1	0	nosig
IL-9	S04	1	0	nosig
IL-9	S05	1	0	nosig
IL-9	S06	1	0	nosig
IL-9	S07	1	0	nosig
IL-9	S08	1	0	nosig
IL-9	S09	1	0	nosig
IL-9	S10	1	0	nosig
IL-15	S01	1	0	nosig
IL-15	S02	1	0	nosig
IL-15	S03	1	0	nosig
IL-15	S04	1	0	nosig
IL-15	S05	1	0	nosig
IL-15	S06	0.0523485	1.2811	nosig
IL-15	S07	5.40521e-79	78.2672	sig
IL-15	S08	1	0	nosig
IL-15	S09	1	0	nosig
IL-15	S10	1	0	nosig
IL-21	S01	1	0	nosig
IL-21	S02	1	0	nosig
IL-21	S03	1	0	nosig
IL-21	S04	1	0	nosig
IL-21	S05	0.149634	0.82497	nosig
IL-21	S06	1	0	nosig
IL-21	S07	1	0	nosig
IL-21	S08	1	0	nosig
IL-21	S09	1	0	nosig
IL-21	S10	1	0	nosig
IL-3	S01	1	0	nosig
IL-3	S02	1	0	nosig
IL-3	S03	1	0	nosig
IL-3	S04	0.17324	0.761352	nosig
IL-3	S05	1	0	nosig
IL-3	S06	1	0	nosig
IL-3	S07	1	0	nosig
IL-3	S08	1	0	nosig
IL-3	S09	1	0	nosig
IL-3	S10	1	0	nosig
IL-5	S01	1	0	nosig
IL-5	S02	1	0	nosig
IL-5	S03	1	0	nosig
IL-5	S04	1	0	nosig
IL-5	S05	0.60758	0.216397	nosig
IL-5	S06	1	0	nosig
IL-5	S07	0.316785	0.499236	nosig
IL-5	S08	1	0	nosig
IL-5	S09	1	0	nosig
IL-5	S10	1	0	nosig
GM-CSF	S01	1	0	nosig
GM-CSF	S02	1	0	nosig
GM-CSF	S03	1	0	nosig
GM-CSF	S04	0.280381	0.552251	nosig
GM-CSF	S05	0.0144096	1.84135	nosig
GM-CSF	S06	1	0	nosig
GM-CSF	S07	1	0	nosig
GM-CSF	S08	1	0	nosig
GM-CSF	S09	1	0	nosig
GM-CSF	S10	1	0	nosig
IL-6	S01	1	0	nosig
IL-6	S02	1	0	nosig
IL-6	S03	1	0	nosig
IL-6	S04	1	0	nosig
IL-6	S05	1	0	nosig
IL-6	S06	1	0	nosig
IL-6	S07	1	0	nosig
IL-6	S08	1	0	nosig
IL-6	S09	1	0	nosig
IL-6	S10	1	0	nosig
IL-11	S01	0.0111687	1.952	nosig
IL-11	S02	1	0	nosig
IL-11	S03	1	0	nosig
IL-11	S04	1	0	nosig
IL-11	S05	1	0	nosig
IL-11	S06	1	0	nosig
IL-11	S07	1	0	nosig
IL-11	S08	1	0	nosig
IL-11	S09	1	0	nosig
IL-11	S10	1	0	nosig
IL-27	S01	1	0	nosig
IL-27	S02	1	0	nosig
IL-27	S03	1	0	nosig
IL-27	S04	0.396288	0.40199	nosig
IL-27	S05	1	0	nosig
IL-27	S06	0.00460071	2.33718	sig
IL-27	S07	1	0	nosig
IL-27	S08	1	0	nosig
IL-27	S09	1	0	nosig
IL-27	S10	1	0	nosig
IL-30	S01	1	0	nosig
IL-30	S02	1	0	nosig
IL-30	S03	1	0	nosig
IL-30	S04	1	0	nosig
IL-30	S05	1	0	nosig
IL-30	S06	1	0	nosig
IL-30	S07	1	0	nosig
IL-30	S08	1	0	nosig
IL-30	S09	1	0	nosig
IL-30	S10	1	0	nosig
IL-31	S01	1	0	nosig
IL-31	S02	1	0	nosig
IL-31	S03	1	0	nosig
IL-31	S04	1	0	nosig
IL-31	S05	1	0	nosig
IL-31	S06	1	0	nosig
IL-31	S07	1	0	nosig
IL-31	S08	1	0	nosig
IL-31	S09	1	0	nosig
IL-31	S10	1	0	nosig
LIF	S01	1	0	nosig
LIF	S02	1	0	nosig
LIF	S03	1	0	nosig
LIF	S04	1	0	nosig
LIF	S05	0.180451	0.74364	nosig
LIF	S06	1	0	nosig
LIF	S07	0.352849	0.452411	nosig
LIF	S08	1	0	nosig
LIF	S09	1	0	nosig
LIF	S10	1	0	nosig
OSM	S01	1	0	nosig
OSM	S02	1	0	nosig
OSM	S03	1	0	nosig
OSM	S04	1	0	nosig
OSM	S05	1	0	nosig
OSM	S06	1	0	nosig
OSM	S07	1	0	nosig
OSM	S08	1	0	nosig
OSM	S09	1	0	nosig
OSM	S10	1	0	nosig
CT-1	S01	1	0	nosig
CT-1	S02	1	0	nosig
CT-1	S03	1	0	nosig
CT-1	S04	1	0	nosig
CT-1	S05	0.339699	0.468906	nosig
CT-1	S06	1	0	nosig
CT-1	S07	0.311708	0.506252	nosig
CT-1	S08	1	0	nosig
CT-1	S09	1	0	nosig
CT-1	S10	1	0	nosig
NP	S01	1	0	nosig
NP	S02	1	0	nosig
NP	S03	1	0	nosig
NP	S04	1	0	nosig
NP	S05	1	0	nosig
NP	S06	1	0	nosig
NP	S07	1	0	nosig
NP	S08	1	0	nosig
NP	S09	1	0	nosig
NP	S10	0.00895034	2.04816	sig
IL-12	S01	1	0	nosig
IL-12	S02	1	0	nosig
IL-12	S03	1	0	nosig
IL-12	S04	1	0	nosig
IL-12	S05	1	0	nosig
IL-12	S06	1	0	nosig
IL-12	S07	5.05553e-46	45.2962	sig
IL-12	S08	1	0	nosig
IL-12	S09	0.181433	0.741283	nosig
IL-12	S10	1	0	nosig
IL-23	S01	1	0	nosig
IL-23	S02	1	0	nosig
IL-23	S03	1	0	nosig
IL-23	S04	1	0	nosig
IL-23	S05	0.893127	0.0490869	nosig
IL-23	S06	1	0	nosig
IL-23	S07	1	0	nosig
IL-23	S08	1	0	nosig
IL-23	S09	1	0	nosig
IL-23	S10	1	0	nosig
IL-Y	S01	1	0	nosig
IL-Y	S02	1	0	nosig
IL-Y	S03	1	0	nosig
IL-Y	S04	1	0	nosig
IL-Y	S05	1	0	nosig
IL-Y	S06	1	0	nosig
IL-Y	S07	1	0	nosig
IL-Y	S08	1	0	nosig
IL-Y	S09	1	0	nosig
IL-Y	S10	1	0	nosig
IL-10	S01	1	0	nosig
IL-10	S02	1	0	nosig
IL-10	S03	1	0	nosig
IL-10	S04	1	0	nosig
IL-10	S05	4.37737e-09	8.35879	sig
IL-10	S06	1	0	nosig
IL-10	S07	0.00157444	2.80287	sig
IL-10	S08	1	0	nosig
IL-10	S09	1	0	nosig
IL-10	S10	1	0	nosig
IL-19	S01	1	0	nosig
IL-19	S02	1	0	nosig
IL-19	S03	1	0	nosig
IL-19	S04	1	0	nosig
IL-19	S05	1	0	nosig
IL-19	S06	1	0	nosig
IL-19	S07	1	0	nosig
IL-19	S08	1	0	nosig
IL-19	S09	1	0	nosig
IL-19	S10	1	0	nosig
IL-20	S01	1	0	nosig
IL-20	S02	1	0	nosig
IL-20	S03	1	0	nosig
IL-20	S04	1	0	nosig
IL-20	S05	1	0	nosig
IL-20	S06	1	0	nosig
IL-20	S07	1	0	nosig
IL-20	S08	1	0	nosig
IL-20	S09	1	0	nosig
IL-20	S10	1	0	nosig
IL-22	S01	1	0	nosig
IL-22	S02	1	0	nosig
IL-22	S03	1	0	nosig
IL-22	S04	1	0	nosig
IL-22	S05	1	0	nosig
IL-22	S06	1	0	nosig
IL-22	S07	1	0	nosig
IL-22	S08	1	0	nosig
IL-22	S09	1	0	nosig
IL-22	S10	1	0	nosig
IL-24	S01	1	0	nosig
IL-24	S02	1	0	nosig
IL-24	S03	1	0	nosig
IL-24	S04	1	0	nosig
IL-24	S05	1	0	nosig
IL-24	S06	1	0	nosig
IL-24	S07	1	0	nosig
IL-24	S08	1	0	nosig
IL-24	S09	1	0	nosig
IL-24	S10	1	0	nosig
IL-17A	S01	1	0	nosig
IL-17A	S02	1	0	nosig
IL-17A	S03	1	0	nosig
IL-17A	S04	1	0	nosig
IL-17A	S05	1	0	nosig
IL-17A	S06	1	0	nosig
IL-17A	S07	1	0	nosig
IL-17A	S08	1	0	nosig
IL-17A	S09	1	0	nosig
IL-17A	S10	1	0	nosig
IL-17B	S01	1	0	nosig
IL-17B	S02	1	0	nosig
IL-17B	S03	1	0	nosig
IL-17B	S04	1	0	nosig
IL-17B	S05	1	0	nosig
IL-17B	S06	1	0	nosig
IL-17B	S07	1	0	nosig
IL-17B	S08	1	0	nosig
IL-17B	S09	1	0	nosig
IL-17B	S10	1	0	nosig
IL-17C	S01	1	0	nosig
IL-17C	S02	1	0	nosig
IL-17C	S03	1	0	nosig
IL-17C	S04	1	0	nosig
IL-17C	S05	0.073653	1.13281	nosig
IL-17C	S06	1	0	nosig
IL-17C	S07	1	0	nosig
IL-17C	S08	1	0	nosig
IL-17C	S09	1	0	nosig
IL-17C	S10	1	0	nosig
IL-17D	S01	1	0	nosig
IL-17D	S02	1	0	nosig
IL-17D	S03	1	0	nosig
IL-17D	S04	1	0	nosig
IL-17D	S05	1	0	nosig
IL-17D	S06	1	0	nosig
IL-17D	S07	1	0	nosig
IL-17D	S08	1	0	nosig
IL-17D	S09	1	0	nosig
IL-17D	S10	1	0	nosig
IL-17E	S01	1	0	nosig
IL-17E	S02	1	0	nosig
IL-17E	S03	1	0	nosig
IL-17E	S04	1	0	nosig
IL-17E	S05	1	0	nosig
IL-17E	S06	1	0	nosig
IL-17E	S07	0.358662	0.445315	nosig
IL-17E	S08	1	0	nosig
IL-17E	S09	1	0	nosig
IL-17E	S10	1	0	nosig
IL-17F	S01	1	0	nosig
IL-17F	S02	1	0	nosig
IL-17F	S03	1	0	nosig
IL-17F	S04	1	0	nosig
IL-17F	S05	1	0	nosig
IL-17F	S06	1	0	nosig
IL-17F	S07	0.0104108	1.98252	nosig
IL-17F	S08	1	0	nosig
IL-17F	S09	1	0	nosig
IL-17F	S10	1	0	nosig
IFN-α1	S01	1	0	nosig
IFN-α1	S02	1	0	nosig
IFN-α1	S03	1	0	nosig
IFN-α1	S04	1	0	nosig
IFN-α1	S05	1	0	nosig
IFN-α1	S06	1.97952e-119	118.703	sig
IFN-α1	S07	1	0	nosig
IFN-α1	S08	1	0	nosig
IFN-α1	S09	1	0	nosig
IFN-α1	S10	1	0	nosig
IFN-β	S01	1	0	nosig
IFN-β	S02	1	0	nosig
IFN-β	S03	1	0	nosig
IFN-β	S04	1	0	nosig
IFN-β	S05	1	0	nosig
IFN-β	S06	1.92737e-91	90.715	sig
IFN-β	S07	1	0	nosig
IFN-β	S08	1	0	nosig
IFN-β	S09	1	0	nosig
IFN-β	S10	1	0	nosig
IFN-ε	S01	1	0	nosig
IFN-ε	S02	1	0	nosig
IFN-ε	S03	1	0	nosig
IFN-ε	S04	1	0	nosig
IFN-ε	S05	1	0	nosig
IFN-ε	S06	0.00414244	2.38274	sig
IFN-ε	S07	1	0	nosig
IFN-ε	S08	1	0	nosig
IFN-ε	S09	1	0	nosig
IFN-ε	S10	1	0	nosig
IFN-κ	S01	1	0	nosig
IFN-κ	S02	1	0	nosig
IFN-κ	S03	1	0	nosig
IFN-κ	S04	1	0	nosig
IFN-κ	S05	1	0	nosig
IFN-κ	S06	2.70952e-24	23.5671	sig
IFN-κ	S07	0.584657	0.233099	nosig
IFN-κ	S08	1	0	nosig
IFN-κ	S09	1	0	nosig
IFN-κ	S10	1	0	nosig
IFN-γ	S01	1	0	nosig
IFN-γ	S02	1	0	nosig
IFN-γ	S03	1	0	nosig
IFN-γ	S04	1	0	nosig
IFN-γ	S05	0.0512396	1.29039	nosig
IFN-γ	S06	1	0	nosig
IFN-γ	S07	0.000781456	3.1071	sig
IFN-γ	S08	1	0	nosig
IFN-γ	S09	1	0	nosig
IFN-γ	S10	1	0	nosig
IFN-λ2	S01	1	0	nosig
IFN-λ2	S02	1	0	nosig
IFN-λ2	S03	1	0	nosig
IFN-λ2	S04	1	0	nosig
IFN-λ2	S05	1	0	nosig
IFN-λ2	S06	1	0	nosig
IFN-λ2	S07	1	0	nosig
IFN-λ2	S08	1	0	nosig
IFN-λ2	S09	1	0	nosig
IFN-λ2	S10	1	0	nosig
LT-α1/β2	S01	1	0	nosig
LT-α1/β2	S02	1	0	nosig
LT-α1/β2	S03	1	0	nosig
LT-α1/β2	S04	1	0	nosig
LT-α1/β2	S05	1	0	nosig
LT-α1/β2	S06	1	0	nosig
LT-α1/β2	S07	1	0	nosig
LT-α1/β2	S08	1	0	nosig
LT-α1/β2	S09	1	0	nosig
LT-α1/β2	S10	1	0	nosig
LT-α2/β1	S01	1	0	nosig
LT-α2/β1	S02	1	0	nosig
LT-α2/β1	S03	1	0	nosig
LT-α2/β1	S04	1	0	nosig
LT-α2/β1	S05	1	0	nosig
LT-α2/β1	S06	1	0	nosig
LT-α2/β1	S07	1	0	nosig
LT-α2/β1	S08	1	0	nosig
LT-α2/β1	S09	1	0	nosig
LT-α2/β1	S10	1	0	nosig
TNF-α	S01	1	0	nosig
TNF-α	S02	1	0	nosig
TNF-α	S03	1	0	nosig
TNF-α	S04	1	0	nosig
TNF-α	S05	1	0	nosig
TNF-α	S06	1	0	nosig
TNF-α	S07	1	0	nosig
TNF-α	S08	1.77835e-10	9.74998	sig
TNF-α	S09	1	0	nosig
TNF-α	S10	1.22375e-07	6.91231	sig
OX40L	S01	1	0	nosig
OX40L	S02	1	0	nosig
OX40L	S03	1	0	nosig
OX40L	S04	1	0	nosig
OX40L	S05	0.00095365	3.02061	sig
OX40L	S06	1	0	nosig
OX40L	S07	1	0	nosig
OX40L	S08	1	0	nosig
OX40L	S09	1	0	nosig
OX40L	S10	1	0	nosig
CD40L	S01	1	0	nosig
CD40L	S02	1	0	nosig
CD40L	S03	1	0	nosig
CD40L	S04	1	0	nosig
CD40L	S05	1	0	nosig
CD40L	S06	1	0	nosig
CD40L	S07	1	0	nosig
CD40L	S08	1	0	nosig
CD40L	S09	1	0	nosig
CD40L	S10	1	0	nosig
FasL	S01	1	0	nosig
FasL	S02	1	0	nosig
FasL	S03	1	0	nosig
FasL	S04	1	0	nosig
FasL	S05	0.200128	0.698693	nosig
FasL	S06	1	0	nosig
FasL	S07	0.314556	0.502302	nosig
FasL	S08	1	0	nosig
FasL	S09	1	0	nosig
FasL	S10	1	0	nosig
CD27L	S01	1	0	nosig
CD27L	S02	1	0	nosig
CD27L	S03	1	0	nosig
CD27L	S04	1	0	nosig
CD27L	S05	1	0	nosig
CD27L	S06	1	0	nosig
CD27L	S07	1	0	nosig
CD27L	S08	1	0	nosig
CD27L	S09	1	0	nosig
CD27L	S10	1	0	nosig
CD30L	S01	1	0	nosig
CD30L	S02	1	0	nosig
CD30L	S03	1	0	nosig
CD30L	S04	1	0	nosig
CD30L	S05	1	0	nosig
CD30L	S06	1	0	nosig
CD30L	S07	1	0	nosig
CD30L	S08	1	0	nosig
CD30L	S09	1	0	nosig
CD30L	S10	1	0	nosig
4-1BBL	S01	1	0	nosig
4-1BBL	S02	1	0	nosig
4-1BBL	S03	1	0	nosig
4-1BBL	S04	1	0	nosig
4-1BBL	S05	1	0	nosig
4-1BBL	S06	1	0	nosig
4-1BBL	S07	0.1467	0.833571	nosig
4-1BBL	S08	1	0	nosig
4-1BBL	S09	1	0	nosig
4-1BBL	S10	1	0	nosig
TRAIL	S01	1	0	nosig
TRAIL	S02	1	0	nosig
TRAIL	S03	1	0	nosig
TRAIL	S04	1	0	nosig
TRAIL	S05	1	0	nosig
TRAIL	S06	1	0	nosig
TRAIL	S07	1	0	nosig
TRAIL	S08	1	0	nosig
TRAIL	S09	1	0	nosig
TRAIL	S10	1	0	nosig
RANKL	S01	1	0	nosig
RANKL	S02	1	0	nosig
RANKL	S03	1	0	nosig
RANKL	S04	1	0	nosig
RANKL	S05	0.493122	0.307045	nosig
RANKL	S06	1	0	nosig
RANKL	S07	1	0	nosig
RANKL	S08	1	0	nosig
RANKL	S09	1	0	nosig
RANKL	S10	1	0	nosig
TWEAK	S01	1	0	nosig
TWEAK	S02	1	0	nosig
TWEAK	S03	1	0	nosig
TWEAK	S04	1	0	nosig
TWEAK	S05	1	0	nosig
TWEAK	S06	1	0	nosig
TWEAK	S07	1	0	nosig
TWEAK	S08	1	0	nosig
TWEAK	S09	1	0	nosig
TWEAK	S10	1	0	nosig
APRIL	S01	1	0	nosig
APRIL	S02	1	0	nosig
APRIL	S03	1	0	nosig
APRIL	S04	1	0	nosig
APRIL	S05	1	0	nosig
APRIL	S06	1	0	nosig
APRIL	S07	1	0	nosig
APRIL	S08	1	0	nosig
APRIL	S09	1	0	nosig
APRIL	S10	1	0	nosig
BAFF	S01	1	0	nosig
BAFF	S02	1	0	nosig
BAFF	S03	1	0	nosig
BAFF	S04	1	0	nosig
BAFF	S05	1	0	nosig
BAFF	S06	1	0	nosig
BAFF	S07	1	0	nosig
BAFF	S08	1	0	nosig
BAFF	S09	1	0	nosig
BAFF	S10	1	0	nosig
LIGHT	S01	1	0	nosig
LIGHT	S02	1	0	nosig
LIGHT	S03	1	0	nosig
LIGHT	S04	1	0	nosig
LIGHT	S05	1	0	nosig
LIGHT	S06	1	0	nosig
LIGHT	S07	1	0	nosig
LIGHT	S08	1	0	nosig
LIGHT	S09	1	0	nosig
LIGHT	S10	1	0	nosig
TL1A	S01	1	0	nosig
TL1A	S02	1	0	nosig
TL1A	S03	1	0	nosig
TL1A	S04	1	0	nosig
TL1A	S05	1	0	nosig
TL1A	S06	1	0	nosig
TL1A	S07	1	0	nosig
TL1A	S08	8.29146e-06	5.08137	sig
TL1A	S09	1	0	nosig
TL1A	S10	1	0	nosig
GITRL	S01	1	0	nosig
GITRL	S02	1	0	nosig
GITRL	S03	1	0	nosig
GITRL	S04	1	0	nosig
GITRL	S05	1	0	nosig
GITRL	S06	1	0	nosig
GITRL	S07	1	0	nosig
GITRL	S08	1	0	nosig
GITRL	S09	1	0	nosig
GITRL	S10	1	0	nosig
C3a	S01	1	0	nosig
C3a	S02	1	0	nosig
C3a	S03	1	0	nosig
C3a	S04	1	0	nosig
C3a	S05	1	0	nosig
C3a	S06	1	0	nosig
C3a	S07	1	0	nosig
C3a	S08	1	0	nosig
C3a	S09	1	0	nosig
C3a	S10	1	0	nosig
C5a	S01	1	0	nosig
C5a	S02	1	0	nosig
C5a	S03	1	0	nosig
C5a	S04	1	0	nosig
C5a	S05	1	0	nosig
C5a	S06	1	0	nosig
C5a	S07	1	0	nosig
C5a	S08	1	0	nosig
C5a	S09	1	0	nosig
C5a	S10	1	0	nosig
FLT3L	S01	1	0	nosig
FLT3L	S02	1	0	nosig
FLT3L	S03	1	0	nosig
FLT3L	S04	1	0	nosig
FLT3L	S05	1	0	nosig
FLT3L	S06	1	0	nosig
FLT3L	S07	1	0	nosig
FLT3L	S08	1	0	nosig
FLT3L	S09	1	0	nosig
FLT3L	S10	1	0	nosig
IL-34	S01	1	0	nosig
IL-34	S02	1	0	nosig
IL-34	S03	1	0	nosig
IL-34	S04	1	0	nosig
IL-34	S05	1	0	nosig
IL-34	S06	1	0	nosig
IL-34	S07	1	0	nosig
IL-34	S08	1	0	nosig
IL-34	S09	1	0	nosig
IL-34	S10	1	0	nosig
M-CSF	S01	1	0	nosig
M-CSF	S02	1	0	nosig
M-CSF	S03	1	0	nosig
M-CSF	S04	1	0	nosig
M-CSF	S05	1	0	nosig
M-CSF	S06	1	0	nosig
M-CSF	S07	1	0	nosig
M-CSF	S08	1	0	nosig
M-CSF	S09	1	0	nosig
M-CSF	S10	1	0	nosig
G-CSF	S01	1	0	nosig
G-CSF	S02	1	0	nosig
G-CSF	S03	1	0	nosig
G-CSF	S04	1	0	nosig
G-CSF	S05	0.396101	0.402195	nosig
G-CSF	S06	1	0	nosig
G-CSF	S07	1	0	nosig
G-CSF	S08	1	0	nosig
G-CSF	S09	1	0	nosig
G-CSF	S10	1	0	nosig
SCF	S01	1	0	nosig
SCF	S02	1	0	nosig
SCF	S03	1	0	nosig
SCF	S04	1	0	nosig
SCF	S05	1	0	nosig
SCF	S06	1	0	nosig
SCF	S07	1	0	nosig
SCF	S08	1	0	nosig
SCF	S09	1	0	nosig
SCF	S10	0.000251737	3.59905	sig
EGF	S01	1	0	nosig
EGF	S02	1	0	nosig
EGF	S03	1	0	nosig
EGF	S04	1	0	nosig
EGF	S05	1	0	nosig
EGF	S06	1	0	nosig
EGF	S07	1	0	nosig
EGF	S08	1	0	nosig
EGF	S09	1	0	nosig
EGF	S10	1	0	nosig
VEGF	S01	1	0	nosig
VEGF	S02	1	0	nosig
VEGF	S03	1	0	nosig
VEGF	S04	1	0	nosig
VEGF	S05	1	0	nosig
VEGF	S06	1	0	nosig
VEGF	S07	1	0	nosig
VEGF	S08	1	0	nosig
VEGF	S09	1	0	nosig
VEGF	S10	1	0	nosig
FGF-β	S01	1	0	nosig
FGF-β	S02	1	0	nosig
FGF-β	S03	1	0	nosig
FGF-β	S04	1	0	nosig
FGF-β	S05	1	0	nosig
FGF-β	S06	1	0	nosig
FGF-β	S07	1	0	nosig
FGF-β	S08	1	0	nosig
FGF-β	S09	1	0	nosig
FGF-β	S10	1	0	nosig
HGF	S01	1	0	nosig
HGF	S02	1	0	nosig
HGF	S03	1	0	nosig
HGF	S04	1	0	nosig
HGF	S05	1	0	nosig
HGF	S06	1	0	nosig
HGF	S07	1	0	nosig
HGF	S08	1	0	nosig
HGF	S09	1	0	nosig
HGF	S10	1	0	nosig
IGF-1	S01	1	0	nosig
IGF-1	S02	1	0	nosig
IGF-1	S03	1	0	nosig
IGF-1	S04	1	0	nosig
IGF-1	S05	1	0	nosig
IGF-1	S06	1	0	nosig
IGF-1	S07	1	0	nosig
IGF-1	S08	1	0	nosig
IGF-1	S09	1	0	nosig
IGF-1	S10	1	0	nosig
TGF-β1	S01	0.353476	0.45164	nosig
TGF-β1	S02	1	0	nosig
TGF-β1	S03	1	0	nosig
TGF-β1	S04	1	0	nosig
TGF-β1	S05	1	0	nosig
TGF-β1	S06	1	0	nosig
TGF-β1	S07	1	0	nosig
TGF-β1	S08	1	0	nosig
TGF-β1	S09	1	0	nosig
TGF-β1	S10	1	0	nosig
GDNF	S01	1	0	nosig
GDNF	S02	1	0	nosig
GDNF	S03	1	0	nosig
GDNF	S04	1	0	nosig
GDNF	S05	1	0	nosig
GDNF	S06	1	0	nosig
GDNF	S07	1	0	nosig
GDNF	S08	1	0	nosig
GDNF	S09	1	0	nosig
GDNF	S10	1	0	nosig
PSPN	S01	0.306825	0.513109	nosig
PSPN	S02	1	0	nosig
PSPN	S03	1	0	nosig
PSPN	S04	1	0	nosig
PSPN	S05	1	0	nosig
PSPN	S06	1	0	nosig
PSPN	S07	1	0	nosig
PSPN	S08	1	0	nosig
PSPN	S09	1	0	nosig
PSPN	S10	1	0	nosig
PRL	S01	1	0	nosig
PRL	S02	1	0	nosig
PRL	S03	1	0	nosig
PRL	S04	1	0	nosig
PRL	S05	1	0	nosig
PRL	S06	1	0	nosig
PRL	S07	1	0	nosig
PRL	S08	1	0	nosig
PRL	S09	1	0	nosig
PRL	S10	1	0	nosig
Leptin	S01	1	0	nosig
Leptin	S02	1	0	nosig
Leptin	S03	1	0	nosig
Leptin	S04	1	0	nosig
Leptin	S05	0.803836	0.0948327	nosig
Leptin	S06	1	0	nosig
Leptin	S07	1	0	nosig
Leptin	S08	1	0	nosig
Leptin	S09	1	0	nosig
Leptin	S10	1	0	nosig
AdipoQ	S01	1	0	nosig
AdipoQ	S02	1	0	nosig
AdipoQ	S03	1	0	nosig
AdipoQ	S04	1	0	nosig
AdipoQ	S05	1	0	nosig
AdipoQ	S06	1	0	nosig
AdipoQ	S07	1	0	nosig
AdipoQ	S08	1	0	nosig
AdipoQ	S09	1	0	nosig
AdipoQ	S10	1	0	nosig
ADSF	S01	1	0	nosig
ADSF	S02	1	0	nosig
ADSF	S03	1	0	nosig
ADSF	S04	1	0	nosig
ADSF	S05	1	0	nosig
ADSF	S06	1	0	nosig
ADSF	S07	1	0	nosig
ADSF	S08	1	0	nosig
ADSF	S09	1	0	nosig
ADSF	S10	1	0	nosig
Noggin	S01	1	0	nosig
Noggin	S02	1	0	nosig
Noggin	S03	1	0	nosig
Noggin	S04	1	0	nosig
Noggin	S05	1	0	nosig
Noggin	S06	1	0	nosig
Noggin	S07	1	0	nosig
Noggin	S08	1	0	nosig
Noggin	S09	1	0	nosig
Noggin	S10	1	0	nosig
Decorin	S01	1	0	nosig
Decorin	S02	1	0	nosig
Decorin	S03	1	0	nosig
Decorin	S04	1	0	nosig
Decorin	S05	1	0	nosig
Decorin	S06	1	0	nosig
Decorin	S07	1	0	nosig
Decorin	S08	1	0	nosig
Decorin	S09	1	0	nosig
Decorin	S10	1	0	nosig
TPO	S01	1	0	nosig
TPO	S02	1	0	nosig
TPO	S03	1	0	nosig
TPO	S04	1	0	nosig
TPO	S05	1	0	nosig
TPO	S06	1	0	nosig
TPO	S07	1	0	nosig
TPO	S08	1	0	nosig
TPO	S09	1	0	nosig
TPO	S10	1	0	nosig
PBS	S01	1	0	nosig
PBS	S02	1	0	nosig
PBS	S03	1	0	nosig
PBS	S04	1	0	nosig
PBS	S05	1	0	nosig
PBS	S06	1	0	nosig
PBS	S07	1	0	nosig
PBS	S08	1	0	nosig
PBS	S09	1	0	nosig
PBS	S10	1	0	nosig

## Sheet: h,MarkerGeneExpressionTop5
Cytokine	Gene	Rel_Expression
4-1BBL	Batf	0.0215163
AdipoQ	Batf	-0.0255114
ADSF	Batf	0.0552268
APRIL	Batf	0.0139642
BAFF	Batf	0.0131298
C3a	Batf	-0.0247801
C5a	Batf	-0.0213057
CD27L	Batf	-0.00840134
CD30L	Batf	-0.0112262
CD40L	Batf	0.0332621
CT-1	Batf	-0.00130822
Decorin	Batf	0.0126071
EGF	Batf	0.0722394
FasL	Batf	0.011851
FGF-β	Batf	0.063754
FLT3L	Batf	0.0166265
G-CSF	Batf	0.0660209
GDNF	Batf	0.0482107
GITRL	Batf	0.00726749
GM-CSF	Batf	0.0258883
HGF	Batf	0.0453258
IFN-α1	Batf	0.00208618
IFN-β	Batf	0.0111113
IFN-γ	Batf	0.078151
IFN-ε	Batf	0.0187072
IFN-κ	Batf	0.0480155
IFN-λ2	Batf	-0.011697
IGF-1	Batf	-0.0247789
IL-10	Batf	-0.0020729
IL-11	Batf	0.0123183
IL-12	Batf	-0.000449023
IL-13	Batf	-0.0106916
IL-15	Batf	-0.0115043
IL-17A	Batf	0.0212122
IL-17B	Batf	0.0276415
IL-17C	Batf	0.0187307
IL-17D	Batf	0.0672362
IL-17E	Batf	0.0747252
IL-17F	Batf	-0.00204678
IL-18	Batf	1
IL-19	Batf	0.0140067
IL-1Ra	Batf	0.021723
IL-1α	Batf	0.0537493
IL-1β	Batf	0.0477136
IL-2	Batf	0.0374855
IL-20	Batf	-0.027042
IL-21	Batf	0.0214394
IL-22	Batf	0.0136663
IL-23	Batf	-0.00139356
IL-24	Batf	0.0298654
IL-27	Batf	0.00298051
IL-3	Batf	0.00385107
IL-30	Batf	0.000468697
IL-31	Batf	-0.0228743
IL-33	Batf	0.0182968
IL-34	Batf	0.0437361
IL-36Ra	Batf	-0.00378351
IL-36α	Batf	-0.0153749
IL-4	Batf	0.0230629
IL-5	Batf	0.0649047
IL-6	Batf	-0.0338801
IL-7	Batf	0.0246624
IL-9	Batf	0.00527776
IL-Y	Batf	0.00200523
Leptin	Batf	0.0168451
LIF	Batf	0.00636307
LIGHT	Batf	0.0216189
LT-α1/β2	Batf	0.0252296
LT-α2/β1	Batf	-0.00902857
M-CSF	Batf	0.0188293
Noggin	Batf	0.0518575
NP	Batf	-0.0110312
OSM	Batf	0.0270658
OX40L	Batf	0.0177995
PBS	Batf	0
PRL	Batf	0.0263379
PSPN	Batf	0.0051264
RANKL	Batf	0.040715
SCF	Batf	-0.0595024
TGF-β1	Batf	0.00191694
TL1A	Batf	0.0471206
TNF-α	Batf	0.123552
TPO	Batf	-0.000978062
TRAIL	Batf	0.0121195
TSLP	Batf	0.0193757
TWEAK	Batf	0.00676482
VEGF	Batf	0.0395567
4-1BBL	Cd83	-0.0191531
AdipoQ	Cd83	0.0291097
ADSF	Cd83	-0.0187981
APRIL	Cd83	-0.013558
BAFF	Cd83	-0.0108845
C3a	Cd83	-0.010658
C5a	Cd83	-0.0120454
CD27L	Cd83	0.0494575
CD30L	Cd83	0.0321627
CD40L	Cd83	-0.0245677
CT-1	Cd83	0.0258479
Decorin	Cd83	0.0915952
EGF	Cd83	-0.00189429
FasL	Cd83	0.0470339
FGF-β	Cd83	-0.0383789
FLT3L	Cd83	-0.0238595
G-CSF	Cd83	0.00526097
GDNF	Cd83	0.021478
GITRL	Cd83	-0.0154731
GM-CSF	Cd83	-0.00451274
HGF	Cd83	0.0639481
IFN-α1	Cd83	-0.0199632
IFN-β	Cd83	-0.0293579
IFN-γ	Cd83	-0.00951197
IFN-ε	Cd83	-0.0160048
IFN-κ	Cd83	0.0129561
IFN-λ2	Cd83	-0.0419106
IGF-1	Cd83	-0.00822963
IL-10	Cd83	-0.000708608
IL-11	Cd83	-0.0178598
IL-12	Cd83	-0.0640457
IL-13	Cd83	0.0320593
IL-15	Cd83	0.0329353
IL-17A	Cd83	0.0705142
IL-17B	Cd83	-0.00543783
IL-17C	Cd83	0.0145505
IL-17D	Cd83	0.0142297
IL-17E	Cd83	0.00157565
IL-17F	Cd83	-0.00477279
IL-18	Cd83	1
IL-19	Cd83	-0.0228707
IL-1Ra	Cd83	-0.0247487
IL-1α	Cd83	0.0748382
IL-1β	Cd83	0.0600318
IL-2	Cd83	-0.0149224
IL-20	Cd83	-0.0640457
IL-21	Cd83	-0.0282094
IL-22	Cd83	0.0271742
IL-23	Cd83	-0.0161157
IL-24	Cd83	-0.0124624
IL-27	Cd83	-0.028173
IL-3	Cd83	-0.0418245
IL-30	Cd83	-0.0411211
IL-31	Cd83	-0.02326
IL-33	Cd83	0.0198979
IL-34	Cd83	-0.0398137
IL-36Ra	Cd83	-0.0360116
IL-36α	Cd83	-0.0159343
IL-4	Cd83	-0.0470253
IL-5	Cd83	0.0413441
IL-6	Cd83	-0.0303421
IL-7	Cd83	-0.0489929
IL-9	Cd83	0.00551088
IL-Y	Cd83	-0.0358524
Leptin	Cd83	-0.0191572
LIF	Cd83	-0.00146984
LIGHT	Cd83	-0.0135077
LT-α1/β2	Cd83	-0.0185952
LT-α2/β1	Cd83	-0.0101165
M-CSF	Cd83	0.0206933
Noggin	Cd83	-0.0181474
NP	Cd83	-0.0100235
OSM	Cd83	-0.0231208
OX40L	Cd83	0.00883062
PBS	Cd83	0
PRL	Cd83	-0.00610903
PSPN	Cd83	-0.019323
RANKL	Cd83	-0.0037302
SCF	Cd83	-0.027165
TGF-β1	Cd83	0.0206904
TL1A	Cd83	0.146619
TNF-α	Cd83	0.232086
TPO	Cd83	-0.0487307
TRAIL	Cd83	-0.0207221
TSLP	Cd83	-0.0287575
TWEAK	Cd83	-0.0418523
VEGF	Cd83	-0.0219843
4-1BBL	Gadd45b	-0.00858078
AdipoQ	Gadd45b	-0.0349627
ADSF	Gadd45b	0.00702079
APRIL	Gadd45b	-0.00153018
BAFF	Gadd45b	-0.00532129
C3a	Gadd45b	0.0801073
C5a	Gadd45b	-0.00238443
CD27L	Gadd45b	-0.0190882
CD30L	Gadd45b	0.0473362
CD40L	Gadd45b	-0.00782589
CT-1	Gadd45b	-0.0284053
Decorin	Gadd45b	0.0587151
EGF	Gadd45b	-0.00157852
FasL	Gadd45b	0.0270577
FGF-β	Gadd45b	-0.00336104
FLT3L	Gadd45b	-0.00251773
G-CSF	Gadd45b	0.0512111
GDNF	Gadd45b	-0.0578631
GITRL	Gadd45b	-0.0273887
GM-CSF	Gadd45b	0.0100813
HGF	Gadd45b	0.0203078
IFN-α1	Gadd45b	0.122526
IFN-β	Gadd45b	0.0250028
IFN-γ	Gadd45b	0.0153379
IFN-ε	Gadd45b	-0.00193801
IFN-κ	Gadd45b	0.000804372
IFN-λ2	Gadd45b	-0.00912638
IGF-1	Gadd45b	-0.0275346
IL-10	Gadd45b	-0.0050214
IL-11	Gadd45b	-0.0361992
IL-12	Gadd45b	0.0118262
IL-13	Gadd45b	-0.0433245
IL-15	Gadd45b	0.0807002
IL-17A	Gadd45b	0.0353275
IL-17B	Gadd45b	-0.0473356
IL-17C	Gadd45b	-0.0427499
IL-17D	Gadd45b	0.0229702
IL-17E	Gadd45b	-0.00314655
IL-17F	Gadd45b	-0.00310677
IL-18	Gadd45b	1
IL-19	Gadd45b	0.0202344
IL-1Ra	Gadd45b	-0.0222913
IL-1α	Gadd45b	0.0355
IL-1β	Gadd45b	0.0303542
IL-2	Gadd45b	-0.0247933
IL-20	Gadd45b	0.012406
IL-21	Gadd45b	-0.013019
IL-22	Gadd45b	-0.00489166
IL-23	Gadd45b	-0.00498943
IL-24	Gadd45b	-0.00715405
IL-27	Gadd45b	-0.00274931
IL-3	Gadd45b	-0.0222959
IL-30	Gadd45b	-0.00187193
IL-31	Gadd45b	-0.00773982
IL-33	Gadd45b	0.0309145
IL-34	Gadd45b	0.00625239
IL-36Ra	Gadd45b	-0.0108788
IL-36α	Gadd45b	0.0567891
IL-4	Gadd45b	-0.0112013
IL-5	Gadd45b	-0.0214457
IL-6	Gadd45b	-0.0417097
IL-7	Gadd45b	0.0170038
IL-9	Gadd45b	0.00450993
IL-Y	Gadd45b	0.00831392
Leptin	Gadd45b	0.0112133
LIF	Gadd45b	-0.0166451
LIGHT	Gadd45b	-0.0182819
LT-α1/β2	Gadd45b	0.00858809
LT-α2/β1	Gadd45b	-0.000109983
M-CSF	Gadd45b	-0.0118526
Noggin	Gadd45b	-0.0231207
NP	Gadd45b	-0.00228903
OSM	Gadd45b	-0.0133046
OX40L	Gadd45b	-0.019088
PBS	Gadd45b	0
PRL	Gadd45b	-0.00639702
PSPN	Gadd45b	-0.028786
RANKL	Gadd45b	-0.0126535
SCF	Gadd45b	-0.0315856
TGF-β1	Gadd45b	-0.011842
TL1A	Gadd45b	0.0345068
TNF-α	Gadd45b	0.133193
TPO	Gadd45b	-0.013629
TRAIL	Gadd45b	0.00308451
TSLP	Gadd45b	-0.0243359
TWEAK	Gadd45b	-0.0052371
VEGF	Gadd45b	-0.0199918
4-1BBL	Traf1	0.00866389
AdipoQ	Traf1	-0.0536557
ADSF	Traf1	-0.0513957
APRIL	Traf1	-0.0129616
BAFF	Traf1	-0.0820088
C3a	Traf1	-0.0994056
C5a	Traf1	-0.0578312
CD27L	Traf1	-0.0516853
CD30L	Traf1	0.00445537
CD40L	Traf1	-0.0331831
CT-1	Traf1	-0.166783
Decorin	Traf1	0.0229356
EGF	Traf1	-0.019351
FasL	Traf1	0.0277078
FGF-β	Traf1	-0.0891335
FLT3L	Traf1	-0.0674282
G-CSF	Traf1	0.0560171
GDNF	Traf1	0.106288
GITRL	Traf1	0.049741
GM-CSF	Traf1	-0.0568608
HGF	Traf1	-0.0327547
IFN-α1	Traf1	0.0426576
IFN-β	Traf1	0.0339916
IFN-γ	Traf1	0.0921796
IFN-ε	Traf1	-0.110833
IFN-κ	Traf1	0.00768723
IFN-λ2	Traf1	-0.0147979
IGF-1	Traf1	-0.0277333
IL-10	Traf1	-0.123968
IL-11	Traf1	-0.0663381
IL-12	Traf1	-0.0402733
IL-13	Traf1	-0.000277995
IL-15	Traf1	0.0883644
IL-17A	Traf1	0.0824486
IL-17B	Traf1	-0.00664082
IL-17C	Traf1	-0.0378583
IL-17D	Traf1	0.00747827
IL-17E	Traf1	0.0153645
IL-17F	Traf1	-0.00929575
IL-18	Traf1	1
IL-19	Traf1	0.0387018
IL-1Ra	Traf1	0.0499187
IL-1α	Traf1	-0.0433742
IL-1β	Traf1	-0.0680088
IL-2	Traf1	-0.116475
IL-20	Traf1	-0.108885
IL-21	Traf1	-0.0241284
IL-22	Traf1	0.156803
IL-23	Traf1	0.0586408
IL-24	Traf1	-0.0284999
IL-27	Traf1	0.0117812
IL-3	Traf1	-0.0263288
IL-30	Traf1	-0.118226
IL-31	Traf1	0.0279308
IL-33	Traf1	-0.0345531
IL-34	Traf1	-0.0918172
IL-36Ra	Traf1	0.0152415
IL-36α	Traf1	0.0333926
IL-4	Traf1	-0.226039
IL-5	Traf1	0.0734101
IL-6	Traf1	-0.0451347
IL-7	Traf1	0.0529219
IL-9	Traf1	-0.00755975
IL-Y	Traf1	-0.0489011
Leptin	Traf1	0.0108701
LIF	Traf1	-0.116014
LIGHT	Traf1	-0.0515811
LT-α1/β2	Traf1	-0.0723576
LT-α2/β1	Traf1	0.0123702
M-CSF	Traf1	0.0252383
Noggin	Traf1	-0.0355176
NP	Traf1	0.0797727
OSM	Traf1	-0.00815945
OX40L	Traf1	-0.022381
PBS	Traf1	0
PRL	Traf1	0.109403
PSPN	Traf1	-0.085776
RANKL	Traf1	-0.0829742
SCF	Traf1	0.0714134
TGF-β1	Traf1	-0.0431366
TL1A	Traf1	0.0802915
TNF-α	Traf1	0.38329
TPO	Traf1	-0.0392412
TRAIL	Traf1	0.0341189
TSLP	Traf1	-0.0438212
TWEAK	Traf1	-0.0456985
VEGF	Traf1	0.0161014
4-1BBL	Xcl1	-0.0696348
AdipoQ	Xcl1	-0.201998
ADSF	Xcl1	-0.0676128
APRIL	Xcl1	-0.0159194
BAFF	Xcl1	-0.107329
C3a	Xcl1	-0.0881224
C5a	Xcl1	-0.15218
CD27L	Xcl1	-0.121314
CD30L	Xcl1	-0.0549084
CD40L	Xcl1	-0.0868211
CT-1	Xcl1	-0.199108
Decorin	Xcl1	-0.0285755
EGF	Xcl1	-0.0588296
FasL	Xcl1	-0.0661219
FGF-β	Xcl1	0.0159796
FLT3L	Xcl1	-0.0304541
G-CSF	Xcl1	-0.00398521
GDNF	Xcl1	0.0487321
GITRL	Xcl1	-0.0323215
GM-CSF	Xcl1	-0.0592518
HGF	Xcl1	0.0550074
IFN-α1	Xcl1	0.873425
IFN-β	Xcl1	0.731302
IFN-γ	Xcl1	0.336093
IFN-ε	Xcl1	-0.0168037
IFN-κ	Xcl1	0.166212
IFN-λ2	Xcl1	-0.0407937
IGF-1	Xcl1	-0.127463
IL-10	Xcl1	-0.101221
IL-11	Xcl1	-0.136817
IL-12	Xcl1	1
IL-13	Xcl1	-0.0148847
IL-15	Xcl1	0.812787
IL-17A	Xcl1	-0.0040254
IL-17B	Xcl1	-0.0812738
IL-17C	Xcl1	-0.0160119
IL-17D	Xcl1	-0.0596737
IL-17E	Xcl1	-0.0177795
IL-17F	Xcl1	-0.0478826
IL-18	Xcl1	0.866686
IL-19	Xcl1	0.0414829
IL-1Ra	Xcl1	-0.0891752
IL-1α	Xcl1	-0.393875
IL-1β	Xcl1	-0.409897
IL-2	Xcl1	0.292305
IL-20	Xcl1	-0.0479883
IL-21	Xcl1	-0.101797
IL-22	Xcl1	-0.088428
IL-23	Xcl1	-0.0150386
IL-24	Xcl1	-0.115615
IL-27	Xcl1	-0.154906
IL-3	Xcl1	-0.193197
IL-30	Xcl1	-0.119146
IL-31	Xcl1	-0.0365722
IL-33	Xcl1	0.0865159
IL-34	Xcl1	-0.0596233
IL-36Ra	Xcl1	-0.0220053
IL-36α	Xcl1	-0.00945922
IL-4	Xcl1	-0.233007
IL-5	Xcl1	0.0367929
IL-6	Xcl1	-0.0740853
IL-7	Xcl1	-0.0205672
IL-9	Xcl1	0.00642599
IL-Y	Xcl1	-0.140127
Leptin	Xcl1	0.00601916
LIF	Xcl1	-0.1171
LIGHT	Xcl1	-0.0282375
LT-α1/β2	Xcl1	0.00512809
LT-α2/β1	Xcl1	-0.0193306
M-CSF	Xcl1	-0.117019
Noggin	Xcl1	-0.142305
NP	Xcl1	-0.082018
OSM	Xcl1	-0.14152
OX40L	Xcl1	-0.0878385
PBS	Xcl1	0
PRL	Xcl1	0.0646991
PSPN	Xcl1	-0.146443
RANKL	Xcl1	-0.0369723
SCF	Xcl1	-0.297979
TGF-β1	Xcl1	-0.0386824
TL1A	Xcl1	-0.0178039
TNF-α	Xcl1	0.155673
TPO	Xcl1	0.0305095
TRAIL	Xcl1	-0.0259987
TSLP	Xcl1	-0.00945072
TWEAK	Xcl1	-0.0771954
VEGF	Xcl1	0.0516524
4-1BBL	Myc	0.0182191
AdipoQ	Myc	-0.129057
ADSF	Myc	-0.0615388
APRIL	Myc	-0.0295664
BAFF	Myc	-0.0966263
C3a	Myc	-0.0255738
C5a	Myc	-0.100869
CD27L	Myc	-0.107768
CD30L	Myc	-0.0342133
CD40L	Myc	-0.0389202
CT-1	Myc	0.0585437
Decorin	Myc	-0.0536479
EGF	Myc	-0.0338488
FasL	Myc	-0.00473396
FGF-β	Myc	-0.060111
FLT3L	Myc	-0.00602816
G-CSF	Myc	0.04148
GDNF	Myc	-0.0208651
GITRL	Myc	-0.0262825
GM-CSF	Myc	-0.0150919
HGF	Myc	-0.054514
IFN-α1	Myc	0.192221
IFN-β	Myc	0.300389
IFN-γ	Myc	0.132348
IFN-ε	Myc	0.00511366
IFN-κ	Myc	0.226954
IFN-λ2	Myc	-0.0321974
IGF-1	Myc	-0.0817148
IL-10	Myc	-0.0518209
IL-11	Myc	-0.00857484
IL-12	Myc	0.0447029
IL-13	Myc	0.114879
IL-15	Myc	0.416073
IL-17A	Myc	0.0632587
IL-17B	Myc	-0.0445835
IL-17C	Myc	-0.0648553
IL-17D	Myc	-0.0480221
IL-17E	Myc	-0.0278532
IL-17F	Myc	-0.0420796
IL-18	Myc	1
IL-19	Myc	0.0131132
IL-1Ra	Myc	-0.0376974
IL-1α	Myc	-0.0320061
IL-1β	Myc	-0.115645
IL-2	Myc	0.130412
IL-20	Myc	0.0144306
IL-21	Myc	-0.0379743
IL-22	Myc	-0.141305
IL-23	Myc	0.0112876
IL-24	Myc	-0.0191534
IL-27	Myc	0.0473444
IL-3	Myc	-0.00311361
IL-30	Myc	-0.033122
IL-31	Myc	-0.04656
IL-33	Myc	-0.0190371
IL-34	Myc	0.00469209
IL-36Ra	Myc	0.0131605
IL-36α	Myc	0.0316452
IL-4	Myc	0.0669483
IL-5	Myc	-0.0601082
IL-6	Myc	-0.0988369
IL-7	Myc	0.00546764
IL-9	Myc	0.0269807
IL-Y	Myc	-0.0770643
Leptin	Myc	-0.00892075
LIF	Myc	0.00582072
LIGHT	Myc	-0.0701866
LT-α1/β2	Myc	-0.0194151
LT-α2/β1	Myc	-0.105384
M-CSF	Myc	-0.0482577
Noggin	Myc	-0.0478748
NP	Myc	0.108182
OSM	Myc	0.0743616
OX40L	Myc	-0.105285
PBS	Myc	0
PRL	Myc	-0.0397275
PSPN	Myc	-0.169595
RANKL	Myc	-0.070762
SCF	Myc	-0.176989
TGF-β1	Myc	-0.03347
TL1A	Myc	-0.0406178
TNF-α	Myc	0.00933544
TPO	Myc	-0.0181713
TRAIL	Myc	-0.0769054
TSLP	Myc	-0.0427237
TWEAK	Myc	-0.054211
VEGF	Myc	-0.105991
4-1BBL	Eif5a	0.109398
AdipoQ	Eif5a	0.0872001
ADSF	Eif5a	0.0307114
APRIL	Eif5a	0.0858384
BAFF	Eif5a	-0.0188598
C3a	Eif5a	-0.0291025
C5a	Eif5a	-0.0141469
CD27L	Eif5a	-0.0416357
CD30L	Eif5a	0.0198512
CD40L	Eif5a	0.136511
CT-1	Eif5a	0.113635
Decorin	Eif5a	0.0535972
EGF	Eif5a	-0.00559749
FasL	Eif5a	0.160134
FGF-β	Eif5a	0.172944
FLT3L	Eif5a	0.00607568
G-CSF	Eif5a	0.105931
GDNF	Eif5a	0.094137
GITRL	Eif5a	0.114987
GM-CSF	Eif5a	0.179808
HGF	Eif5a	0.133872
IFN-α1	Eif5a	0.43345
IFN-β	Eif5a	0.391039
IFN-γ	Eif5a	0.309294
IFN-ε	Eif5a	0.147844
IFN-κ	Eif5a	0.201856
IFN-λ2	Eif5a	0.155693
IGF-1	Eif5a	0.0864088
IL-10	Eif5a	0.140044
IL-11	Eif5a	0.0529599
IL-12	Eif5a	0.628054
IL-13	Eif5a	0.0997135
IL-15	Eif5a	0.971256
IL-17A	Eif5a	0.141407
IL-17B	Eif5a	0.0923164
IL-17C	Eif5a	-0.016991
IL-17D	Eif5a	0.0274744
IL-17E	Eif5a	0.0887436
IL-17F	Eif5a	0.0754524
IL-18	Eif5a	1
IL-19	Eif5a	0.0881066
IL-1Ra	Eif5a	0.0381518
IL-1α	Eif5a	-0.140211
IL-1β	Eif5a	-0.114384
IL-2	Eif5a	0.780272
IL-20	Eif5a	0.0959446
IL-21	Eif5a	0.188959
IL-22	Eif5a	0.0401273
IL-23	Eif5a	0.0330164
IL-24	Eif5a	0.029112
IL-27	Eif5a	0.0827507
IL-3	Eif5a	0.0528633
IL-30	Eif5a	0.0224389
IL-31	Eif5a	0.130536
IL-33	Eif5a	0.216278
IL-34	Eif5a	0.114163
IL-36Ra	Eif5a	0.0400845
IL-36α	Eif5a	0.100545
IL-4	Eif5a	0.426697
IL-5	Eif5a	0.175076
IL-6	Eif5a	0.0870518
IL-7	Eif5a	0.271026
IL-9	Eif5a	0.0555122
IL-Y	Eif5a	0.0352963
Leptin	Eif5a	0.139503
LIF	Eif5a	0.153856
LIGHT	Eif5a	0.0846022
LT-α1/β2	Eif5a	0.0596324
LT-α2/β1	Eif5a	0.124572
M-CSF	Eif5a	0.109656
Noggin	Eif5a	0.190459
NP	Eif5a	0.0719786
OSM	Eif5a	0.0595003
OX40L	Eif5a	0.0581067
PBS	Eif5a	0
PRL	Eif5a	0.104296
PSPN	Eif5a	0.062238
RANKL	Eif5a	0.139526
SCF	Eif5a	0.0187826
TGF-β1	Eif5a	-0.0573342
TL1A	Eif5a	0.0130817
TNF-α	Eif5a	0.223287
TPO	Eif5a	0.039568
TRAIL	Eif5a	0.0746446
TSLP	Eif5a	0.095834
TWEAK	Eif5a	0.0448301
VEGF	Eif5a	0.106197
4-1BBL	Nme1	0.19078
AdipoQ	Nme1	-0.0603271
ADSF	Nme1	-0.0281603
APRIL	Nme1	0.0640832
BAFF	Nme1	0.00494356
C3a	Nme1	-0.0737398
C5a	Nme1	-0.0561784
CD27L	Nme1	-0.0889798
CD30L	Nme1	-0.0379598
CD40L	Nme1	0.117553
CT-1	Nme1	0.0230332
Decorin	Nme1	-0.00724745
EGF	Nme1	-0.0449306
FasL	Nme1	0.0660073
FGF-β	Nme1	0.12799
FLT3L	Nme1	-0.0395693
G-CSF	Nme1	0.0549947
GDNF	Nme1	0.142141
GITRL	Nme1	0.0223529
GM-CSF	Nme1	0.203296
HGF	Nme1	-0.0722157
IFN-α1	Nme1	0.177294
IFN-β	Nme1	0.133879
IFN-γ	Nme1	0.294017
IFN-ε	Nme1	0.119906
IFN-κ	Nme1	0.259472
IFN-λ2	Nme1	-0.00266034
IGF-1	Nme1	0.000328342
IL-10	Nme1	0.324102
IL-11	Nme1	-0.00103628
IL-12	Nme1	0.742673
IL-13	Nme1	0.142718
IL-15	Nme1	1
IL-17A	Nme1	0.0827336
IL-17B	Nme1	0.0727209
IL-17C	Nme1	0.0995314
IL-17D	Nme1	0.000166969
IL-17E	Nme1	0.0998422
IL-17F	Nme1	0.114009
IL-18	Nme1	0.930275
IL-19	Nme1	0.0450134
IL-1Ra	Nme1	-0.00595308
IL-1α	Nme1	-0.218941
IL-1β	Nme1	-0.271476
IL-2	Nme1	0.924016
IL-20	Nme1	0.0238086
IL-21	Nme1	0.0585267
IL-22	Nme1	-0.0776864
IL-23	Nme1	0.0125621
IL-24	Nme1	-0.0966183
IL-27	Nme1	-0.0666571
IL-3	Nme1	-0.0688768
IL-30	Nme1	-0.0295383
IL-31	Nme1	0.0728106
IL-33	Nme1	0.328067
IL-34	Nme1	0.0557672
IL-36Ra	Nme1	0.0765723
IL-36α	Nme1	-0.0167681
IL-4	Nme1	0.538164
IL-5	Nme1	0.135438
IL-6	Nme1	0.0635693
IL-7	Nme1	0.311526
IL-9	Nme1	0.0559809
IL-Y	Nme1	-0.0872286
Leptin	Nme1	0.118642
LIF	Nme1	0.106894
LIGHT	Nme1	-0.00920192
LT-α1/β2	Nme1	0.0414473
LT-α2/β1	Nme1	0.0622254
M-CSF	Nme1	0.174457
Noggin	Nme1	0.0397557
NP	Nme1	-0.0664198
OSM	Nme1	0.114667
OX40L	Nme1	0.0362879
PBS	Nme1	0
PRL	Nme1	0.128587
PSPN	Nme1	0.0151639
RANKL	Nme1	0.132059
SCF	Nme1	-0.328579
TGF-β1	Nme1	-0.0802578
TL1A	Nme1	-0.0296473
TNF-α	Nme1	-0.0909592
TPO	Nme1	-0.0713681
TRAIL	Nme1	-0.0206133
TSLP	Nme1	0.0281397
TWEAK	Nme1	0.0230771
VEGF	Nme1	-0.0115831
4-1BBL	Ncl	0.112132
AdipoQ	Ncl	-0.0726424
ADSF	Ncl	0.0160156
APRIL	Ncl	0.0518076
BAFF	Ncl	-0.0312846
C3a	Ncl	0.0307865
C5a	Ncl	-0.0498315
CD27L	Ncl	0.0206103
CD30L	Ncl	0.0690839
CD40L	Ncl	0.0979919
CT-1	Ncl	0.0935295
Decorin	Ncl	-0.0479124
EGF	Ncl	0.035852
FasL	Ncl	0.12915
FGF-β	Ncl	0.051045
FLT3L	Ncl	0.00824523
G-CSF	Ncl	0.167538
GDNF	Ncl	0.0331635
GITRL	Ncl	0.0412458
GM-CSF	Ncl	0.0625502
HGF	Ncl	0.0645647
IFN-α1	Ncl	0.164521
IFN-β	Ncl	0.208762
IFN-γ	Ncl	0.211909
IFN-ε	Ncl	0.0105853
IFN-κ	Ncl	0.236552
IFN-λ2	Ncl	-0.0111545
IGF-1	Ncl	0.0150592
IL-10	Ncl	0.197434
IL-11	Ncl	0.0845837
IL-12	Ncl	0.527774
IL-13	Ncl	0.0504515
IL-15	Ncl	0.825394
IL-17A	Ncl	0.0969571
IL-17B	Ncl	-0.0101073
IL-17C	Ncl	-0.00618136
IL-17D	Ncl	0.0936915
IL-17E	Ncl	0.045979
IL-17F	Ncl	0.0852663
IL-18	Ncl	1
IL-19	Ncl	0.0656707
IL-1Ra	Ncl	0.0117467
IL-1α	Ncl	0.119949
IL-1β	Ncl	-0.00619252
IL-2	Ncl	0.747939
IL-20	Ncl	0.128875
IL-21	Ncl	0.071356
IL-22	Ncl	0.042735
IL-23	Ncl	0.0944498
IL-24	Ncl	-0.035504
IL-27	Ncl	0.0269411
IL-3	Ncl	0.0497999
IL-30	Ncl	-0.0297424
IL-31	Ncl	0.0776548
IL-33	Ncl	0.113083
IL-34	Ncl	0.123738
IL-36Ra	Ncl	0.027293
IL-36α	Ncl	0.0437173
IL-4	Ncl	0.448594
IL-5	Ncl	0.128624
IL-6	Ncl	0.0202504
IL-7	Ncl	0.192441
IL-9	Ncl	0.108714
IL-Y	Ncl	0.00500006
Leptin	Ncl	0.0304629
LIF	Ncl	0.0878424
LIGHT	Ncl	0.0339757
LT-α1/β2	Ncl	0.0834929
LT-α2/β1	Ncl	-0.0416251
M-CSF	Ncl	-0.0174311
Noggin	Ncl	0.0202735
NP	Ncl	0.0972614
OSM	Ncl	0.06867
OX40L	Ncl	0.0893926
PBS	Ncl	0
PRL	Ncl	0.120727
PSPN	Ncl	-0.0124494
RANKL	Ncl	0.0580907
SCF	Ncl	0.0472424
TGF-β1	Ncl	-0.0899812
TL1A	Ncl	0.098549
TNF-α	Ncl	0.0512871
TPO	Ncl	-0.0127189
TRAIL	Ncl	0.0336604
TSLP	Ncl	0.0463598
TWEAK	Ncl	0.0117555
VEGF	Ncl	0.0585023
4-1BBL	Npm1	0.101648
AdipoQ	Npm1	0.0933496
ADSF	Npm1	-0.0122316
APRIL	Npm1	-0.0234489
BAFF	Npm1	0.0772118
C3a	Npm1	-0.060284
C5a	Npm1	-0.0820499
CD27L	Npm1	-0.0526296
CD30L	Npm1	0.027159
CD40L	Npm1	0.102578
CT-1	Npm1	0.0113123
Decorin	Npm1	0.0649755
EGF	Npm1	0.100732
FasL	Npm1	0.120936
FGF-β	Npm1	0.0467729
FLT3L	Npm1	-0.06477
G-CSF	Npm1	0.0625753
GDNF	Npm1	0.0102773
GITRL	Npm1	0.04771
GM-CSF	Npm1	0.105313
HGF	Npm1	-0.0073338
IFN-α1	Npm1	0.132695
IFN-β	Npm1	0.104155
IFN-γ	Npm1	0.101779
IFN-ε	Npm1	0.00878265
IFN-κ	Npm1	0.117175
IFN-λ2	Npm1	0.0203873
IGF-1	Npm1	0.0546501
IL-10	Npm1	0.044647
IL-11	Npm1	0.0526959
IL-12	Npm1	0.443721
IL-13	Npm1	0.0809289
IL-15	Npm1	0.810484
IL-17A	Npm1	0.064698
IL-17B	Npm1	0.036739
IL-17C	Npm1	0.0254686
IL-17D	Npm1	0.0786077
IL-17E	Npm1	0.100062
IL-17F	Npm1	0.0716589
IL-18	Npm1	1
IL-19	Npm1	0.0907932
IL-1Ra	Npm1	0.0541067
IL-1α	Npm1	0.135866
IL-1β	Npm1	-0.0463886
IL-2	Npm1	0.764673
IL-20	Npm1	-0.0205445
IL-21	Npm1	0.0700994
IL-22	Npm1	0.0625363
IL-23	Npm1	0.0190377
IL-24	Npm1	0.070335
IL-27	Npm1	-0.0154709
IL-3	Npm1	-0.033084
IL-30	Npm1	-0.00746103
IL-31	Npm1	-0.0185659
IL-33	Npm1	0.170008
IL-34	Npm1	0.13275
IL-36Ra	Npm1	0.00957119
IL-36α	Npm1	0.00286008
IL-4	Npm1	0.44062
IL-5	Npm1	0.0772717
IL-6	Npm1	0.00169467
IL-7	Npm1	0.128955
IL-9	Npm1	-0.00454645
IL-Y	Npm1	0.0246741
Leptin	Npm1	0.0910714
LIF	Npm1	0.155162
LIGHT	Npm1	-0.0247492
LT-α1/β2	Npm1	0.11581
LT-α2/β1	Npm1	0.0120704
M-CSF	Npm1	0.058097
Noggin	Npm1	-0.0160204
NP	Npm1	0.0137502
OSM	Npm1	0.0478358
OX40L	Npm1	0.0551828
PBS	Npm1	0
PRL	Npm1	0.0732131
PSPN	Npm1	0.0355667
RANKL	Npm1	0.0630587
SCF	Npm1	0.0920336
TGF-β1	Npm1	0.0136406
TL1A	Npm1	0.0277689
TNF-α	Npm1	0.0872473
TPO	Npm1	0.094354
TRAIL	Npm1	0.000863707
TSLP	Npm1	0.0509951
TWEAK	Npm1	-0.0200219
VEGF	Npm1	-0.0206742
4-1BBL	Gzmb	0.118005
AdipoQ	Gzmb	-0.0456029
ADSF	Gzmb	-0.0130234
APRIL	Gzmb	0.0447387
BAFF	Gzmb	0.0485977
C3a	Gzmb	-0.0733502
C5a	Gzmb	0.0117161
CD27L	Gzmb	-0.00924764
CD30L	Gzmb	0.0440079
CD40L	Gzmb	0.105258
CT-1	Gzmb	0.143191
Decorin	Gzmb	-0.0561679
EGF	Gzmb	-0.0231055
FasL	Gzmb	0.11069
FGF-β	Gzmb	0.0494257
FLT3L	Gzmb	0.0304384
G-CSF	Gzmb	0.0449872
GDNF	Gzmb	-0.00392673
GITRL	Gzmb	0.0585397
GM-CSF	Gzmb	0.131808
HGF	Gzmb	0.0275386
IFN-α1	Gzmb	0.76675
IFN-β	Gzmb	0.768763
IFN-γ	Gzmb	0.13947
IFN-ε	Gzmb	0.198123
IFN-κ	Gzmb	0.296778
IFN-λ2	Gzmb	-0.0151933
IGF-1	Gzmb	0.0344729
IL-10	Gzmb	0.126876
IL-11	Gzmb	0.0750406
IL-12	Gzmb	0.502573
IL-13	Gzmb	0.0682761
IL-15	Gzmb	1
IL-17A	Gzmb	0.0636901
IL-17B	Gzmb	0.0713292
IL-17C	Gzmb	0.0779334
IL-17D	Gzmb	0.0197554
IL-17E	Gzmb	0.086316
IL-17F	Gzmb	0.0812033
IL-18	Gzmb	0.115111
IL-19	Gzmb	0.0283108
IL-1Ra	Gzmb	0.00558237
IL-1α	Gzmb	0.0719782
IL-1β	Gzmb	0.0882188
IL-2	Gzmb	0.644433
IL-20	Gzmb	0.0132732
IL-21	Gzmb	0.068177
IL-22	Gzmb	-0.0504385
IL-23	Gzmb	0.0732272
IL-24	Gzmb	0.0299791
IL-27	Gzmb	0.177581
IL-3	Gzmb	0.117954
IL-30	Gzmb	0.018855
IL-31	Gzmb	0.103235
IL-33	Gzmb	0.264906
IL-34	Gzmb	0.0582196
IL-36Ra	Gzmb	0.0620281
IL-36α	Gzmb	0.223544
IL-4	Gzmb	0.069119
IL-5	Gzmb	0.103966
IL-6	Gzmb	0.0551239
IL-7	Gzmb	0.165605
IL-9	Gzmb	0.11293
IL-Y	Gzmb	0.00492475
Leptin	Gzmb	0.0651708
LIF	Gzmb	0.130391
LIGHT	Gzmb	0.0291371
LT-α1/β2	Gzmb	0.0358647
LT-α2/β1	Gzmb	0.00689587
M-CSF	Gzmb	0.108148
Noggin	Gzmb	0.0795521
NP	Gzmb	0.165003
OSM	Gzmb	0.131867
OX40L	Gzmb	0.0147955
PBS	Gzmb	0
PRL	Gzmb	0.037837
PSPN	Gzmb	0.00581066
RANKL	Gzmb	0.0780283
SCF	Gzmb	-0.00324566
TGF-β1	Gzmb	-0.0489197
TL1A	Gzmb	0.0666203
TNF-α	Gzmb	0.0248398
TPO	Gzmb	0.0270294
TRAIL	Gzmb	0.0364298
TSLP	Gzmb	-0.000388378
TWEAK	Gzmb	0.0413758
VEGF	Gzmb	0.0229426
4-1BBL	Sh2d2a	0.0867356
AdipoQ	Sh2d2a	-0.00156302
ADSF	Sh2d2a	-0.165593
APRIL	Sh2d2a	0.0543061
BAFF	Sh2d2a	-0.0844894
C3a	Sh2d2a	-0.089149
C5a	Sh2d2a	-0.0490501
CD27L	Sh2d2a	-0.12886
CD30L	Sh2d2a	0.00187913
CD40L	Sh2d2a	0.000883515
CT-1	Sh2d2a	0.0720919
Decorin	Sh2d2a	-0.0845753
EGF	Sh2d2a	-0.00803518
FasL	Sh2d2a	-0.00442428
FGF-β	Sh2d2a	-0.0221284
FLT3L	Sh2d2a	-0.0538092
G-CSF	Sh2d2a	0.22357
GDNF	Sh2d2a	-0.100591
GITRL	Sh2d2a	-0.119021
GM-CSF	Sh2d2a	0.0099984
HGF	Sh2d2a	-0.0624502
IFN-α1	Sh2d2a	0.308189
IFN-β	Sh2d2a	0.0776342
IFN-γ	Sh2d2a	0.223985
IFN-ε	Sh2d2a	-0.108448
IFN-κ	Sh2d2a	0.133646
IFN-λ2	Sh2d2a	-0.00693165
IGF-1	Sh2d2a	-0.0162092
IL-10	Sh2d2a	-0.0236665
IL-11	Sh2d2a	0.202862
IL-12	Sh2d2a	-0.248704
IL-13	Sh2d2a	0.125671
IL-15	Sh2d2a	0.585954
IL-17A	Sh2d2a	0.0641647
IL-17B	Sh2d2a	0.00817463
IL-17C	Sh2d2a	-0.148988
IL-17D	Sh2d2a	-0.0111026
IL-17E	Sh2d2a	0.0651511
IL-17F	Sh2d2a	0.113971
IL-18	Sh2d2a	0.413652
IL-19	Sh2d2a	-0.0336712
IL-1Ra	Sh2d2a	-0.0594417
IL-1α	Sh2d2a	1
IL-1β	Sh2d2a	0.838867
IL-2	Sh2d2a	0.212078
IL-20	Sh2d2a	-0.0727806
IL-21	Sh2d2a	0.119625
IL-22	Sh2d2a	-0.114423
IL-23	Sh2d2a	0.00561129
IL-24	Sh2d2a	0.018681
IL-27	Sh2d2a	0.127174
IL-3	Sh2d2a	0.140547
IL-30	Sh2d2a	-0.0154708
IL-31	Sh2d2a	-0.0996873
IL-33	Sh2d2a	-0.0205664
IL-34	Sh2d2a	-0.00303886
IL-36Ra	Sh2d2a	0.00961243
IL-36α	Sh2d2a	0.409989
IL-4	Sh2d2a	0.00889154
IL-5	Sh2d2a	0.0641243
IL-6	Sh2d2a	-0.177116
IL-7	Sh2d2a	0.238085
IL-9	Sh2d2a	0.019123
IL-Y	Sh2d2a	-0.171625
Leptin	Sh2d2a	0.190636
LIF	Sh2d2a	0.174136
LIGHT	Sh2d2a	-0.0924772
LT-α1/β2	Sh2d2a	0.158682
LT-α2/β1	Sh2d2a	-0.0354286
M-CSF	Sh2d2a	0.114242
Noggin	Sh2d2a	-0.0491754
NP	Sh2d2a	0.213007
OSM	Sh2d2a	0.0422657
OX40L	Sh2d2a	-0.0254273
PBS	Sh2d2a	0
PRL	Sh2d2a	-0.127245
PSPN	Sh2d2a	0.0390147
RANKL	Sh2d2a	0.0237594
SCF	Sh2d2a	0.107767
TGF-β1	Sh2d2a	0.0652987
TL1A	Sh2d2a	-0.0452085
TNF-α	Sh2d2a	0.158088
TPO	Sh2d2a	-0.0893585
TRAIL	Sh2d2a	-0.0472018
TSLP	Sh2d2a	0.108683
TWEAK	Sh2d2a	0.0334671
VEGF	Sh2d2a	0.220228
4-1BBL	Emb	-0.327113
AdipoQ	Emb	-0.531654
ADSF	Emb	-0.353089
APRIL	Emb	-0.540654
BAFF	Emb	-0.598474
C3a	Emb	-0.305755
C5a	Emb	-0.49597
CD27L	Emb	-0.355454
CD30L	Emb	-0.53053
CD40L	Emb	-0.395652
CT-1	Emb	-0.620681
Decorin	Emb	-0.182164
EGF	Emb	-0.258386
FasL	Emb	-0.411252
FGF-β	Emb	-0.289309
FLT3L	Emb	-0.559884
G-CSF	Emb	-0.185751
GDNF	Emb	-0.091026
GITRL	Emb	-0.459919
GM-CSF	Emb	-0.501671
HGF	Emb	-0.191893
IFN-α1	Emb	-0.471062
IFN-β	Emb	-0.444423
IFN-γ	Emb	-0.483844
IFN-ε	Emb	-0.607814
IFN-κ	Emb	-0.52828
IFN-λ2	Emb	-0.302222
IGF-1	Emb	-0.303616
IL-10	Emb	-0.34189
IL-11	Emb	-0.358902
IL-12	Emb	-0.452621
IL-13	Emb	-0.546542
IL-15	Emb	-0.704471
IL-17A	Emb	-0.295284
IL-17B	Emb	-0.367513
IL-17C	Emb	-0.303185
IL-17D	Emb	-0.175969
IL-17E	Emb	-0.630142
IL-17F	Emb	-0.435701
IL-18	Emb	-0.854558
IL-19	Emb	-0.358688
IL-1Ra	Emb	-0.291257
IL-1α	Emb	1
IL-1β	Emb	0.594795
IL-2	Emb	-0.970294
IL-20	Emb	-0.188957
IL-21	Emb	-0.298717
IL-22	Emb	-0.0244029
IL-23	Emb	-0.40456
IL-24	Emb	-0.506519
IL-27	Emb	-0.595876
IL-3	Emb	-0.511737
IL-30	Emb	-0.279447
IL-31	Emb	-0.398918
IL-33	Emb	-0.809627
IL-34	Emb	0.0458573
IL-36Ra	Emb	-0.490149
IL-36α	Emb	-0.139316
IL-4	Emb	-0.811336
IL-5	Emb	-0.23653
IL-6	Emb	-0.557051
IL-7	Emb	-0.557217
IL-9	Emb	-0.303661
IL-Y	Emb	-0.218716
Leptin	Emb	-0.536341
LIF	Emb	-0.146011
LIGHT	Emb	-0.538404
LT-α1/β2	Emb	-0.435506
LT-α2/β1	Emb	-0.237776
M-CSF	Emb	-0.354273
Noggin	Emb	-0.377293
NP	Emb	-0.0845067
OSM	Emb	-0.318986
OX40L	Emb	-0.471242
PBS	Emb	0
PRL	Emb	-0.233118
PSPN	Emb	-0.378776
RANKL	Emb	-0.339652
SCF	Emb	0.842491
TGF-β1	Emb	-0.475114
TL1A	Emb	-0.521355
TNF-α	Emb	0.227126
TPO	Emb	-0.417851
TRAIL	Emb	-0.318535
TSLP	Emb	-0.290475
TWEAK	Emb	-0.249558
VEGF	Emb	-0.130158
4-1BBL	Vps37b	-0.0775364
AdipoQ	Vps37b	-0.0265321
ADSF	Vps37b	-0.226881
APRIL	Vps37b	-0.170506
BAFF	Vps37b	-0.0973276
C3a	Vps37b	-0.0165905
C5a	Vps37b	-0.113177
CD27L	Vps37b	-0.0929496
CD30L	Vps37b	-0.0250167
CD40L	Vps37b	-0.145215
CT-1	Vps37b	-0.124838
Decorin	Vps37b	-0.182596
EGF	Vps37b	-0.198943
FasL	Vps37b	-0.168437
FGF-β	Vps37b	-0.145892
FLT3L	Vps37b	-0.0786479
G-CSF	Vps37b	0.113323
GDNF	Vps37b	-0.0668377
GITRL	Vps37b	-0.206671
GM-CSF	Vps37b	0.133644
HGF	Vps37b	-0.180636
IFN-α1	Vps37b	0.280598
IFN-β	Vps37b	0.424309
IFN-γ	Vps37b	-0.0305916
IFN-ε	Vps37b	-0.0182251
IFN-κ	Vps37b	0.0831058
IFN-λ2	Vps37b	-0.0539818
IGF-1	Vps37b	-0.202491
IL-10	Vps37b	-0.135463
IL-11	Vps37b	-0.100961
IL-12	Vps37b	0.17113
IL-13	Vps37b	-0.072651
IL-15	Vps37b	0.358262
IL-17A	Vps37b	-0.0293432
IL-17B	Vps37b	-0.209101
IL-17C	Vps37b	-0.316268
IL-17D	Vps37b	-0.0943793
IL-17E	Vps37b	-0.131823
IL-17F	Vps37b	-0.109601
IL-18	Vps37b	-0.18953
IL-19	Vps37b	-0.00820233
IL-1Ra	Vps37b	-0.145108
IL-1α	Vps37b	1
IL-1β	Vps37b	0.691308
IL-2	Vps37b	-0.0695061
IL-20	Vps37b	0.0302555
IL-21	Vps37b	-0.118101
IL-22	Vps37b	-0.0311091
IL-23	Vps37b	-0.0431803
IL-24	Vps37b	-0.137166
IL-27	Vps37b	0.0738695
IL-3	Vps37b	-0.0973195
IL-30	Vps37b	-0.268951
IL-31	Vps37b	-0.0748716
IL-33	Vps37b	0.134185
IL-34	Vps37b	-0.189376
IL-36Ra	Vps37b	0.00848105
IL-36α	Vps37b	0.227395
IL-4	Vps37b	-0.116121
IL-5	Vps37b	0.027462
IL-6	Vps37b	-0.0232873
IL-7	Vps37b	0.0286939
IL-9	Vps37b	0.0431264
IL-Y	Vps37b	-0.154877
Leptin	Vps37b	-0.0384579
LIF	Vps37b	0.0624285
LIGHT	Vps37b	-0.172941
LT-α1/β2	Vps37b	-0.000381559
LT-α2/β1	Vps37b	-0.102797
M-CSF	Vps37b	-0.209573
Noggin	Vps37b	-0.159497
NP	Vps37b	-0.0773502
OSM	Vps37b	-0.0414931
OX40L	Vps37b	-0.105395
PBS	Vps37b	0
PRL	Vps37b	-0.147162
PSPN	Vps37b	-0.0955648
RANKL	Vps37b	-0.0596283
SCF	Vps37b	0.18018
TGF-β1	Vps37b	-0.113843
TL1A	Vps37b	-0.138906
TNF-α	Vps37b	0.174077
TPO	Vps37b	-0.23603
TRAIL	Vps37b	-0.161558
TSLP	Vps37b	0.141873
TWEAK	Vps37b	-0.00694873
VEGF	Vps37b	-0.0718146
4-1BBL	Crem	0.0430146
AdipoQ	Crem	-0.0117421
ADSF	Crem	-0.0252311
APRIL	Crem	-0.0139879
BAFF	Crem	0.0279284
C3a	Crem	-0.00115136
C5a	Crem	-0.0281622
CD27L	Crem	-0.0399096
CD30L	Crem	0.0274945
CD40L	Crem	0.0337082
CT-1	Crem	-0.0253678
Decorin	Crem	-0.0544006
EGF	Crem	-0.0843366
FasL	Crem	-0.0342332
FGF-β	Crem	0.0316619
FLT3L	Crem	-0.0630059
G-CSF	Crem	0.00127693
GDNF	Crem	0.0567205
GITRL	Crem	0.0186442
GM-CSF	Crem	5.09242e-05
HGF	Crem	-0.0367514
IFN-α1	Crem	0.772404
IFN-β	Crem	0.619874
IFN-γ	Crem	0.144851
IFN-ε	Crem	-0.00262344
IFN-κ	Crem	0.0690474
IFN-λ2	Crem	0.0470787
IGF-1	Crem	-0.00891753
IL-10	Crem	-0.0555182
IL-11	Crem	0.0473686
IL-12	Crem	0.469934
IL-13	Crem	-0.0117481
IL-15	Crem	0.553194
IL-17A	Crem	0.043397
IL-17B	Crem	0.00178553
IL-17C	Crem	-0.0601765
IL-17D	Crem	-0.090295
IL-17E	Crem	-0.0251612
IL-17F	Crem	0.0564921
IL-18	Crem	0.126663
IL-19	Crem	-0.0591612
IL-1Ra	Crem	-0.0447452
IL-1α	Crem	0.912007
IL-1β	Crem	1
IL-2	Crem	0.0881391
IL-20	Crem	-0.0447329
IL-21	Crem	0.0146524
IL-22	Crem	0.0137369
IL-23	Crem	0.048584
IL-24	Crem	-0.0341511
IL-27	Crem	0.103141
IL-3	Crem	0.0226214
IL-30	Crem	-0.026906
IL-31	Crem	0.0877549
IL-33	Crem	0.0370528
IL-34	Crem	-0.056449
IL-36Ra	Crem	0.0366383
IL-36α	Crem	0.400098
IL-4	Crem	-0.00813068
IL-5	Crem	0.0293653
IL-6	Crem	-0.0422302
IL-7	Crem	-0.00436304
IL-9	Crem	-0.00932317
IL-Y	Crem	0.0357382
Leptin	Crem	0.0921827
LIF	Crem	-0.00989479
LIGHT	Crem	-0.0880205
LT-α1/β2	Crem	0.214354
LT-α2/β1	Crem	-0.0186833
M-CSF	Crem	0.02
Noggin	Crem	-0.0251321
NP	Crem	0.30994
OSM	Crem	0.0435769
OX40L	Crem	-0.0703193
PBS	Crem	0
PRL	Crem	0.00646918
PSPN	Crem	-0.0415071
RANKL	Crem	0.062213
SCF	Crem	0.227543
TGF-β1	Crem	0.0777101
TL1A	Crem	-0.0648367
TNF-α	Crem	0.21218
TPO	Crem	-0.0494669
TRAIL	Crem	-0.00216975
TSLP	Crem	0.064327
TWEAK	Crem	-0.110336
VEGF	Crem	-0.0581914
4-1BBL	Ifngr1	0.164208
AdipoQ	Ifngr1	0.0853954
ADSF	Ifngr1	0.0109997
APRIL	Ifngr1	0.0117924
BAFF	Ifngr1	-0.0212778
C3a	Ifngr1	0.0941
C5a	Ifngr1	-0.0848211
CD27L	Ifngr1	0.136862
CD30L	Ifngr1	0.13627
CD40L	Ifngr1	0.0340775
CT-1	Ifngr1	0.0598273
Decorin	Ifngr1	-0.0402315
EGF	Ifngr1	-0.101057
FasL	Ifngr1	-0.0240132
FGF-β	Ifngr1	0.0444327
FLT3L	Ifngr1	-0.0400297
G-CSF	Ifngr1	0.0196485
GDNF	Ifngr1	0.0190708
GITRL	Ifngr1	0.0739682
GM-CSF	Ifngr1	0.250715
HGF	Ifngr1	0.0254762
IFN-α1	Ifngr1	-0.345575
IFN-β	Ifngr1	-0.2617
IFN-γ	Ifngr1	0.0409344
IFN-ε	Ifngr1	-0.0132228
IFN-κ	Ifngr1	-0.0712149
IFN-λ2	Ifngr1	0.0630333
IGF-1	Ifngr1	0.077544
IL-10	Ifngr1	-0.199178
IL-11	Ifngr1	0.0762381
IL-12	Ifngr1	-0.153082
IL-13	Ifngr1	0.134208
IL-15	Ifngr1	-0.00337668
IL-17A	Ifngr1	0.138435
IL-17B	Ifngr1	-0.0288702
IL-17C	Ifngr1	0.114935
IL-17D	Ifngr1	-0.0513361
IL-17E	Ifngr1	0.0786264
IL-17F	Ifngr1	0.0185272
IL-18	Ifngr1	-0.409861
IL-19	Ifngr1	-0.04642
IL-1Ra	Ifngr1	-0.0711709
IL-1α	Ifngr1	1
IL-1β	Ifngr1	0.906022
IL-2	Ifngr1	-0.243734
IL-20	Ifngr1	-0.0573118
IL-21	Ifngr1	0.0254929
IL-22	Ifngr1	-0.0183396
IL-23	Ifngr1	0.144233
IL-24	Ifngr1	-0.0224522
IL-27	Ifngr1	0.258591
IL-3	Ifngr1	0.00279416
IL-30	Ifngr1	-0.0438547
IL-31	Ifngr1	0.0137231
IL-33	Ifngr1	-0.175953
IL-34	Ifngr1	0.0227713
IL-36Ra	Ifngr1	-0.000770746
IL-36α	Ifngr1	0.526063
IL-4	Ifngr1	-0.123096
IL-5	Ifngr1	0.0387633
IL-6	Ifngr1	-0.0639541
IL-7	Ifngr1	0.0750424
IL-9	Ifngr1	0.0408084
IL-Y	Ifngr1	-0.0258464
Leptin	Ifngr1	-0.0122277
LIF	Ifngr1	0.0738334
LIGHT	Ifngr1	0.0558184
LT-α1/β2	Ifngr1	0.0776807
LT-α2/β1	Ifngr1	0.0404606
M-CSF	Ifngr1	0.101833
Noggin	Ifngr1	-0.0735582
NP	Ifngr1	0.179786
OSM	Ifngr1	0.143188
OX40L	Ifngr1	0.0317076
PBS	Ifngr1	0
PRL	Ifngr1	-0.12858
PSPN	Ifngr1	0.062933
RANKL	Ifngr1	0.0225215
SCF	Ifngr1	0.283718
TGF-β1	Ifngr1	-0.105374
TL1A	Ifngr1	-0.0508815
TNF-α	Ifngr1	0.392898
TPO	Ifngr1	0.119235
TRAIL	Ifngr1	0.0681658
TSLP	Ifngr1	0.156653
TWEAK	Ifngr1	0.0174546
VEGF	Ifngr1	0.19331
4-1BBL	Zbp1	0.0191457
AdipoQ	Zbp1	-0.0559031
ADSF	Zbp1	0.0138662
APRIL	Zbp1	-0.0378571
BAFF	Zbp1	-0.0264277
C3a	Zbp1	-0.0767736
C5a	Zbp1	-0.0640501
CD27L	Zbp1	-0.039155
CD30L	Zbp1	-0.00993585
CD40L	Zbp1	-0.0170164
CT-1	Zbp1	-0.0383132
Decorin	Zbp1	-0.0494159
EGF	Zbp1	-0.015654
FasL	Zbp1	-0.000179622
FGF-β	Zbp1	0.0284973
FLT3L	Zbp1	-0.0197241
G-CSF	Zbp1	-0.0475282
GDNF	Zbp1	0.0568925
GITRL	Zbp1	0.0765975
GM-CSF	Zbp1	0.00270655
HGF	Zbp1	-0.0506962
IFN-α1	Zbp1	1
IFN-β	Zbp1	0.986222
IFN-γ	Zbp1	0.0892035
IFN-ε	Zbp1	0.101749
IFN-κ	Zbp1	0.246927
IFN-λ2	Zbp1	0.0525766
IGF-1	Zbp1	0.00387166
IL-10	Zbp1	-0.00263248
IL-11	Zbp1	-0.00080328
IL-12	Zbp1	0.213168
IL-13	Zbp1	0.0414277
IL-15	Zbp1	0.154667
IL-17A	Zbp1	-2.56211e-05
IL-17B	Zbp1	-0.0141581
IL-17C	Zbp1	-0.0820971
IL-17D	Zbp1	-0.0400123
IL-17E	Zbp1	0.046035
IL-17F	Zbp1	-0.0342964
IL-18	Zbp1	-0.113233
IL-19	Zbp1	0.0292958
IL-1Ra	Zbp1	-0.0605617
IL-1α	Zbp1	-0.00672579
IL-1β	Zbp1	-0.0367699
IL-2	Zbp1	-0.0688744
IL-20	Zbp1	0.08097
IL-21	Zbp1	0.0296178
IL-22	Zbp1	0.0118451
IL-23	Zbp1	0.00541022
IL-24	Zbp1	0.00300201
IL-27	Zbp1	0.13591
IL-3	Zbp1	0.0251614
IL-30	Zbp1	-0.0379615
IL-31	Zbp1	-0.0120011
IL-33	Zbp1	0.0707716
IL-34	Zbp1	7.17804e-05
IL-36Ra	Zbp1	-0.0348091
IL-36α	Zbp1	0.0809054
IL-4	Zbp1	0.00807399
IL-5	Zbp1	-0.0367165
IL-6	Zbp1	-0.0133593
IL-7	Zbp1	0.050048
IL-9	Zbp1	0.00807268
IL-Y	Zbp1	-0.00482542
Leptin	Zbp1	0.0203718
LIF	Zbp1	-0.0041843
LIGHT	Zbp1	-0.0330764
LT-α1/β2	Zbp1	0.0115342
LT-α2/β1	Zbp1	-0.0296845
M-CSF	Zbp1	0.00115275
Noggin	Zbp1	0.0423984
NP	Zbp1	0.086824
OSM	Zbp1	0.0552602
OX40L	Zbp1	-0.0247376
PBS	Zbp1	0
PRL	Zbp1	0.0452751
PSPN	Zbp1	-0.00346412
RANKL	Zbp1	0.0033833
SCF	Zbp1	-0.0102041
TGF-β1	Zbp1	-0.0500279
TL1A	Zbp1	-0.0518007
TNF-α	Zbp1	-0.0149038
TPO	Zbp1	0.0174734
TRAIL	Zbp1	-0.0480494
TSLP	Zbp1	-0.000484616
TWEAK	Zbp1	-0.0337165
VEGF	Zbp1	-0.029633
4-1BBL	Ms4a4b	-0.0436501
AdipoQ	Ms4a4b	-0.0668386
ADSF	Ms4a4b	0.0194019
APRIL	Ms4a4b	-0.173853
BAFF	Ms4a4b	0.0514532
C3a	Ms4a4b	-0.0607095
C5a	Ms4a4b	-0.0853839
CD27L	Ms4a4b	0.21536
CD30L	Ms4a4b	0.0749479
CD40L	Ms4a4b	-0.0770574
CT-1	Ms4a4b	-0.104807
Decorin	Ms4a4b	0.0721405
EGF	Ms4a4b	-0.0298981
FasL	Ms4a4b	0.0677211
FGF-β	Ms4a4b	0.200588
FLT3L	Ms4a4b	-0.271069
G-CSF	Ms4a4b	-0.0312973
GDNF	Ms4a4b	-0.0201624
GITRL	Ms4a4b	0.0817696
GM-CSF	Ms4a4b	0.0359632
HGF	Ms4a4b	-0.00729706
IFN-α1	Ms4a4b	1
IFN-β	Ms4a4b	0.956087
IFN-γ	Ms4a4b	-0.0974819
IFN-ε	Ms4a4b	0.139322
IFN-κ	Ms4a4b	0.381032
IFN-λ2	Ms4a4b	0.162268
IGF-1	Ms4a4b	0.0897966
IL-10	Ms4a4b	-0.12845
IL-11	Ms4a4b	0.00405106
IL-12	Ms4a4b	-0.0784547
IL-13	Ms4a4b	0.0831301
IL-15	Ms4a4b	0.0746045
IL-17A	Ms4a4b	0.0681022
IL-17B	Ms4a4b	-0.00083808
IL-17C	Ms4a4b	0.176195
IL-17D	Ms4a4b	-0.0939494
IL-17E	Ms4a4b	0.106067
IL-17F	Ms4a4b	0.106815
IL-18	Ms4a4b	-0.659012
IL-19	Ms4a4b	-0.0301718
IL-1Ra	Ms4a4b	-0.0327887
IL-1α	Ms4a4b	-0.433605
IL-1β	Ms4a4b	-0.442679
IL-2	Ms4a4b	-0.559049
IL-20	Ms4a4b	-0.10505
IL-21	Ms4a4b	0.137957
IL-22	Ms4a4b	0.0207957
IL-23	Ms4a4b	0.0627267
IL-24	Ms4a4b	0.0337405
IL-27	Ms4a4b	0.162479
IL-3	Ms4a4b	-0.118087
IL-30	Ms4a4b	-0.121656
IL-31	Ms4a4b	-0.030111
IL-33	Ms4a4b	-0.151979
IL-34	Ms4a4b	-0.0150069
IL-36Ra	Ms4a4b	-0.168668
IL-36α	Ms4a4b	-0.0123416
IL-4	Ms4a4b	-0.238287
IL-5	Ms4a4b	-0.0637471
IL-6	Ms4a4b	0.01446
IL-7	Ms4a4b	0.0321062
IL-9	Ms4a4b	0.0778901
IL-Y	Ms4a4b	0.0250487
Leptin	Ms4a4b	-0.0400874
LIF	Ms4a4b	-0.162064
LIGHT	Ms4a4b	-0.0505627
LT-α1/β2	Ms4a4b	-0.0837436
LT-α2/β1	Ms4a4b	-0.0501455
M-CSF	Ms4a4b	-0.0335575
Noggin	Ms4a4b	0.0436931
NP	Ms4a4b	0.0205835
OSM	Ms4a4b	-0.231675
OX40L	Ms4a4b	-0.0657605
PBS	Ms4a4b	0
PRL	Ms4a4b	-0.000678883
PSPN	Ms4a4b	0.0444961
RANKL	Ms4a4b	0.0344796
SCF	Ms4a4b	-0.170867
TGF-β1	Ms4a4b	-0.185111
TL1A	Ms4a4b	-0.0872624
TNF-α	Ms4a4b	-0.42206
TPO	Ms4a4b	0.00118969
TRAIL	Ms4a4b	0.0945407
TSLP	Ms4a4b	0.0683603
TWEAK	Ms4a4b	0.0372545
VEGF	Ms4a4b	0.017253
4-1BBL	Trim30a	0.110495
AdipoQ	Trim30a	-0.0323906
ADSF	Trim30a	0.012004
APRIL	Trim30a	-0.0147128
BAFF	Trim30a	-0.0129374
C3a	Trim30a	-0.0403562
C5a	Trim30a	-0.0385266
CD27L	Trim30a	-0.0740737
CD30L	Trim30a	0.081964
CD40L	Trim30a	0.0283534
CT-1	Trim30a	-0.067408
Decorin	Trim30a	-0.0236926
EGF	Trim30a	-0.0276579
FasL	Trim30a	0.0430555
FGF-β	Trim30a	0.142764
FLT3L	Trim30a	-0.0315665
G-CSF	Trim30a	0.0107325
GDNF	Trim30a	0.0262897
GITRL	Trim30a	0.0527496
GM-CSF	Trim30a	0.0399207
HGF	Trim30a	0.0579953
IFN-α1	Trim30a	0.912731
IFN-β	Trim30a	1
IFN-γ	Trim30a	0.0644704
IFN-ε	Trim30a	0.106519
IFN-κ	Trim30a	0.403097
IFN-λ2	Trim30a	0.157936
IGF-1	Trim30a	-0.00095907
IL-10	Trim30a	-0.0163355
IL-11	Trim30a	-0.0447815
IL-12	Trim30a	0.0340228
IL-13	Trim30a	-0.011392
IL-15	Trim30a	0.180211
IL-17A	Trim30a	0.0228674
IL-17B	Trim30a	0.11218
IL-17C	Trim30a	-0.109827
IL-17D	Trim30a	-0.00833567
IL-17E	Trim30a	0.00231405
IL-17F	Trim30a	0.0134535
IL-18	Trim30a	-0.0891195
IL-19	Trim30a	-0.014919
IL-1Ra	Trim30a	-0.00905353
IL-1α	Trim30a	0.0671331
IL-1β	Trim30a	0.0106003
IL-2	Trim30a	-0.0869924
IL-20	Trim30a	0.120859
IL-21	Trim30a	0.0449442
IL-22	Trim30a	0.0593023
IL-23	Trim30a	0.0151041
IL-24	Trim30a	0.0413105
IL-27	Trim30a	0.111842
IL-3	Trim30a	0.125347
IL-30	Trim30a	0.00870043
IL-31	Trim30a	-0.0265295
IL-33	Trim30a	0.0738594
IL-34	Trim30a	0.0217478
IL-36Ra	Trim30a	0.0737677
IL-36α	Trim30a	0.139609
IL-4	Trim30a	-0.071037
IL-5	Trim30a	0.00303551
IL-6	Trim30a	0.0305351
IL-7	Trim30a	0.0688285
IL-9	Trim30a	0.0744345
IL-Y	Trim30a	0.00950138
Leptin	Trim30a	0.029237
LIF	Trim30a	0.0163123
LIGHT	Trim30a	-0.0186287
LT-α1/β2	Trim30a	0.0993972
LT-α2/β1	Trim30a	0.00393379
M-CSF	Trim30a	-0.00643794
Noggin	Trim30a	0.0249728
NP	Trim30a	0.022424
OSM	Trim30a	0.0683384
OX40L	Trim30a	0.0225669
PBS	Trim30a	0
PRL	Trim30a	0.0441422
PSPN	Trim30a	0.0398012
RANKL	Trim30a	0.0595191
SCF	Trim30a	0.00149708
TGF-β1	Trim30a	-0.0540523
TL1A	Trim30a	0.0427696
TNF-α	Trim30a	0.0408924
TPO	Trim30a	0.0417781
TRAIL	Trim30a	-0.0375995
TSLP	Trim30a	0.0710226
TWEAK	Trim30a	0.021913
VEGF	Trim30a	-0.0985287
4-1BBL	Bst2	0.0126936
AdipoQ	Bst2	-0.0539078
ADSF	Bst2	-0.0114005
APRIL	Bst2	-0.0456762
BAFF	Bst2	-0.0198786
C3a	Bst2	-0.0467777
C5a	Bst2	-0.0214254
CD27L	Bst2	-0.0188846
CD30L	Bst2	0.0331097
CD40L	Bst2	-0.0336502
CT-1	Bst2	-0.0341879
Decorin	Bst2	-0.0172281
EGF	Bst2	-0.0155625
FasL	Bst2	0.0250957
FGF-β	Bst2	0.0619261
FLT3L	Bst2	-0.0670597
G-CSF	Bst2	-0.0267367
GDNF	Bst2	0.0320726
GITRL	Bst2	0.0127273
GM-CSF	Bst2	0.0116212
HGF	Bst2	0.0486626
IFN-α1	Bst2	1
IFN-β	Bst2	0.900867
IFN-γ	Bst2	0.0634799
IFN-ε	Bst2	0.137517
IFN-κ	Bst2	0.295283
IFN-λ2	Bst2	0.0793803
IGF-1	Bst2	-0.02397
IL-10	Bst2	0.039689
IL-11	Bst2	-0.0335151
IL-12	Bst2	0.124231
IL-13	Bst2	-0.0222636
IL-15	Bst2	0.305179
IL-17A	Bst2	0.00156524
IL-17B	Bst2	0.0237723
IL-17C	Bst2	0.00284977
IL-17D	Bst2	-0.00624304
IL-17E	Bst2	0.0182862
IL-17F	Bst2	0.038419
IL-18	Bst2	0.0845532
IL-19	Bst2	0.0151945
IL-1Ra	Bst2	-0.0112886
IL-1α	Bst2	-0.00535132
IL-1β	Bst2	-0.0375703
IL-2	Bst2	0.102393
IL-20	Bst2	0.0273048
IL-21	Bst2	0.0168171
IL-22	Bst2	-0.00786194
IL-23	Bst2	0.0366795
IL-24	Bst2	0.027704
IL-27	Bst2	0.0695585
IL-3	Bst2	0.0440392
IL-30	Bst2	0.00354129
IL-31	Bst2	0.0629783
IL-33	Bst2	0.075924
IL-34	Bst2	0.0462044
IL-36Ra	Bst2	0.0118277
IL-36α	Bst2	0.122922
IL-4	Bst2	0.0518131
IL-5	Bst2	0.0479968
IL-6	Bst2	0.0190125
IL-7	Bst2	0.0810442
IL-9	Bst2	0.0719787
IL-Y	Bst2	-0.0081618
Leptin	Bst2	0.05367
LIF	Bst2	0.00153213
LIGHT	Bst2	-0.0437916
LT-α1/β2	Bst2	-0.0105492
LT-α2/β1	Bst2	-0.000456912
M-CSF	Bst2	-0.00264882
Noggin	Bst2	0.0451268
NP	Bst2	0.0268537
OSM	Bst2	0.012992
OX40L	Bst2	0.0208325
PBS	Bst2	0
PRL	Bst2	0.054882
PSPN	Bst2	0.0230027
RANKL	Bst2	-0.0301168
SCF	Bst2	-0.115688
TGF-β1	Bst2	-0.0319815
TL1A	Bst2	-0.00826004
TNF-α	Bst2	-0.0164026
TPO	Bst2	0.0202884
TRAIL	Bst2	0.00859296
TSLP	Bst2	-0.0170811
TWEAK	Bst2	-0.0162948
VEGF	Bst2	-0.0188701
4-1BBL	Isg15	0.00207392
AdipoQ	Isg15	-0.0059985
ADSF	Isg15	0.019817
APRIL	Isg15	-0.0432895
BAFF	Isg15	-0.0300596
C3a	Isg15	-0.0490818
C5a	Isg15	-0.0394732
CD27L	Isg15	-0.0373243
CD30L	Isg15	0.0503407
CD40L	Isg15	-0.0177134
CT-1	Isg15	-0.0450113
Decorin	Isg15	-0.0465714
EGF	Isg15	-0.0288862
FasL	Isg15	0.00190709
FGF-β	Isg15	0.0685706
FLT3L	Isg15	-0.0555805
G-CSF	Isg15	-0.00426821
GDNF	Isg15	-0.0267219
GITRL	Isg15	0.055735
GM-CSF	Isg15	-0.0107484
HGF	Isg15	-0.00306999
IFN-α1	Isg15	1
IFN-β	Isg15	0.946149
IFN-γ	Isg15	0.0763679
IFN-ε	Isg15	0.114546
IFN-κ	Isg15	0.258979
IFN-λ2	Isg15	0.0570935
IGF-1	Isg15	-0.0308458
IL-10	Isg15	-0.0220526
IL-11	Isg15	-0.0183416
IL-12	Isg15	-0.00973626
IL-13	Isg15	-0.0210033
IL-15	Isg15	0.19434
IL-17A	Isg15	-0.0256776
IL-17B	Isg15	0.030356
IL-17C	Isg15	-0.0405048
IL-17D	Isg15	-0.0300887
IL-17E	Isg15	-0.0175524
IL-17F	Isg15	-0.0169587
IL-18	Isg15	-0.010501
IL-19	Isg15	0.00591128
IL-1Ra	Isg15	-0.00228688
IL-1α	Isg15	-0.013572
IL-1β	Isg15	-0.0422542
IL-2	Isg15	-0.0216086
IL-20	Isg15	0.0203153
IL-21	Isg15	0.00994697
IL-22	Isg15	-0.0141661
IL-23	Isg15	0.00891933
IL-24	Isg15	-0.0171923
IL-27	Isg15	0.0653173
IL-3	Isg15	-0.022396
IL-30	Isg15	-0.0240897
IL-31	Isg15	-0.00261806
IL-33	Isg15	0.105163
IL-34	Isg15	-0.0111668
IL-36Ra	Isg15	-0.0195452
IL-36α	Isg15	0.0606637
IL-4	Isg15	-0.0279793
IL-5	Isg15	-0.0132171
IL-6	Isg15	-0.0148779
IL-7	Isg15	0.0554162
IL-9	Isg15	0.0484257
IL-Y	Isg15	-0.0133605
Leptin	Isg15	-0.0138745
LIF	Isg15	-0.0180743
LIGHT	Isg15	-0.0449744
LT-α1/β2	Isg15	-0.0170556
LT-α2/β1	Isg15	-0.0216351
M-CSF	Isg15	0.037115
Noggin	Isg15	0.0111905
NP	Isg15	0.0346355
OSM	Isg15	-0.00100675
OX40L	Isg15	-0.0106597
PBS	Isg15	0
PRL	Isg15	-0.0149103
PSPN	Isg15	0.00382928
RANKL	Isg15	-0.00313701
SCF	Isg15	-0.00860331
TGF-β1	Isg15	-0.0324892
TL1A	Isg15	-0.0083399
TNF-α	Isg15	-0.00962955
TPO	Isg15	-0.0038941
TRAIL	Isg15	-0.0374536
TSLP	Isg15	0.00639586
TWEAK	Isg15	-0.035459
VEGF	Isg15	-0.0233539

## Sheet: i,GeneProgramEnrichment
Sample	Celltype	GP	Effect_size	P_adj	nLog10_Padj
IL-1α	NK_cell	GP01	0.00744008	0.909438	0.0412269
IL-1α	NK_cell	GP02	0.00177353	0.933828	0.029733
IL-1α	NK_cell	GP03	-0.0820715	0.47971	0.319021
IL-1α	NK_cell	GP04	-0.318026	4.72777e-07	6.32534
IL-1α	NK_cell	GP05	0.0445965	0.13386	0.873348
IL-1α	NK_cell	GP06	-0.351217	0.000679502	3.16781
IL-1α	NK_cell	GP07	-0.562507	1.02414e-32	31.9896
IL-1α	NK_cell	GP08	0.843151	3.87211e-20	19.4121
IL-1α	NK_cell	GP09	0.0894472	0.00426998	2.36957
IL-1α	NK_cell	GP10	-0.218937	0.0224217	1.64933
IL-1β	NK_cell	GP01	-0.0638763	0.287035	0.542065
IL-1β	NK_cell	GP02	-0.109357	0.107474	0.968697
IL-1β	NK_cell	GP03	-0.0252958	0.879942	0.055546
IL-1β	NK_cell	GP04	-0.351522	4.48105e-16	15.3486
IL-1β	NK_cell	GP05	0.103608	0.000731553	3.13575
IL-1β	NK_cell	GP06	-0.44145	1.71166e-08	7.76658
IL-1β	NK_cell	GP07	-0.458041	4.1986e-37	36.3769
IL-1β	NK_cell	GP08	0.798414	2.04667e-36	35.689
IL-1β	NK_cell	GP09	0.0261018	0.0615879	1.2105
IL-1β	NK_cell	GP10	-0.124566	0.235893	0.627284
IL-3	NK_cell	GP01	0.0785787	0.036218	1.44108
IL-3	NK_cell	GP02	0.0392347	0.146113	0.83531
IL-3	NK_cell	GP03	0.111736	0.0159274	1.79785
IL-3	NK_cell	GP04	-0.221314	2.79019e-06	5.55437
IL-3	NK_cell	GP05	0.022398	0.685148	0.164216
IL-3	NK_cell	GP06	-0.388288	1.59565e-05	4.79706
IL-3	NK_cell	GP07	0.0983666	0.011887	1.92493
IL-3	NK_cell	GP08	-0.149571	0.00926782	2.03302
IL-3	NK_cell	GP09	0.147143	0.000343072	3.46461
IL-3	NK_cell	GP10	0.403548	7.86687e-11	10.1042
FLT3L	NK_cell	GP01	0.0278146	0.548617	0.260731
FLT3L	NK_cell	GP02	0.0225345	0.47081	0.327154
FLT3L	NK_cell	GP03	0.100549	0.152456	0.816855
FLT3L	NK_cell	GP04	-0.0132875	0.914562	0.038787
FLT3L	NK_cell	GP05	-0.103896	0.0475299	1.32303
FLT3L	NK_cell	GP06	-0.100527	0.772175	0.112284
FLT3L	NK_cell	GP07	0.230082	1.3168e-07	6.88048
FLT3L	NK_cell	GP08	-0.234631	0.000354036	3.45095
FLT3L	NK_cell	GP09	-0.148656	0.193429	0.713479
FLT3L	NK_cell	GP10	0.223564	0.00350353	2.45549
APRIL	NK_cell	GP01	-0.0140838	0.900273	0.0456258
APRIL	NK_cell	GP02	0.222549	0.0069682	2.15688
APRIL	NK_cell	GP03	0.186819	0.00113858	2.94364
APRIL	NK_cell	GP04	-0.0284972	0.689852	0.161244
APRIL	NK_cell	GP05	-0.0572471	0.332963	0.477604
APRIL	NK_cell	GP06	-0.215896	0.0228434	1.64124
APRIL	NK_cell	GP07	0.177369	3.8595e-06	5.41347
APRIL	NK_cell	GP08	-0.336164	7.58467e-09	8.12006
APRIL	NK_cell	GP09	-0.106683	0.303021	0.518527
APRIL	NK_cell	GP10	0.205535	0.00388475	2.41064
TNF-α	NK_cell	GP01	-0.0379746	0.778439	0.108775
TNF-α	NK_cell	GP02	0.282139	1.72779e-06	5.76251
TNF-α	NK_cell	GP03	-0.379052	1.99765e-06	5.69948
TNF-α	NK_cell	GP04	0.778257	6.91603e-18	17.1601
TNF-α	NK_cell	GP05	0.0624285	0.807824	0.0926831
TNF-α	NK_cell	GP06	-0.0987213	0.165381	0.781514
TNF-α	NK_cell	GP07	-0.362361	1.89785e-13	12.7217
TNF-α	NK_cell	GP08	0.211339	0.027068	1.56754
TNF-α	NK_cell	GP09	0.205567	7.08092e-08	7.14991
TNF-α	NK_cell	GP10	-0.426926	9.26264e-07	6.03327
IL-2	NK_cell	GP01	-0.619456	4.08611e-49	48.3887
IL-2	NK_cell	GP02	2.48828	7.79959e-92	91.1079
IL-2	NK_cell	GP03	-0.0821594	0.475907	0.322478
IL-2	NK_cell	GP04	-0.14834	0.00601599	2.22069
IL-2	NK_cell	GP05	0.431462	1.72804e-17	16.7624
IL-2	NK_cell	GP06	-0.405679	1.16872e-10	9.93229
IL-2	NK_cell	GP07	-0.0250603	0.629971	0.20068
IL-2	NK_cell	GP08	-0.985438	6.21234e-64	63.2067
IL-2	NK_cell	GP09	-0.0709258	0.47081	0.327154
IL-2	NK_cell	GP10	0.15406	0.144918	0.838877
PBS	NK_cell	GP01	0	1	0
PBS	NK_cell	GP02	0	1	0
PBS	NK_cell	GP03	0	1	0
PBS	NK_cell	GP04	0	1	0
PBS	NK_cell	GP05	0	1	0
PBS	NK_cell	GP06	0	1	0
PBS	NK_cell	GP07	0	1	0
PBS	NK_cell	GP08	0	1	0
PBS	NK_cell	GP09	0	1	0
PBS	NK_cell	GP10	0	1	0
IL-9	NK_cell	GP01	0.00459931	0.801571	0.0960579
IL-9	NK_cell	GP02	0.154123	0.000380755	3.41935
IL-9	NK_cell	GP03	0.0886049	0.0655441	1.18347
IL-9	NK_cell	GP04	-0.0535448	0.310471	0.507978
IL-9	NK_cell	GP05	0.133967	0.0714781	1.14583
IL-9	NK_cell	GP06	-0.208486	0.00517487	2.2861
IL-9	NK_cell	GP07	0.169902	7.62165e-07	6.11795
IL-9	NK_cell	GP08	-0.265804	3.39108e-07	6.46966
IL-9	NK_cell	GP09	0.152281	0.0138242	1.85936
IL-9	NK_cell	GP10	0.160514	0.00410996	2.38616
IL-21	NK_cell	GP01	0.214166	1.87716e-05	4.7265
IL-21	NK_cell	GP02	0.251741	5.85321e-05	4.23261
IL-21	NK_cell	GP03	0.0360759	0.473556	0.324628
IL-21	NK_cell	GP04	-0.0564663	0.409443	0.387806
IL-21	NK_cell	GP05	0.0172955	0.963446	0.0161728
IL-21	NK_cell	GP06	-0.129139	0.297377	0.526692
IL-21	NK_cell	GP07	0.118038	0.00200072	2.69881
IL-21	NK_cell	GP08	-0.339832	1.392e-07	6.85636
IL-21	NK_cell	GP09	0.0401444	0.000127607	3.89412
IL-21	NK_cell	GP10	0.282435	0.000837547	3.07699
IL-13	NK_cell	GP01	0.200094	0.000138323	3.85911
IL-13	NK_cell	GP02	0.143829	0.0115862	1.93606
IL-13	NK_cell	GP03	0.0742297	0.252094	0.598437
IL-13	NK_cell	GP04	0.046884	0.557125	0.254048
IL-13	NK_cell	GP05	-0.0141888	0.833393	0.0791504
IL-13	NK_cell	GP06	-0.0508755	0.926105	0.0333397
IL-13	NK_cell	GP07	0.211769	4.07601e-05	4.38977
IL-13	NK_cell	GP08	-0.336425	2.90786e-06	5.53643
IL-13	NK_cell	GP09	-0.0581773	0.934081	0.0296155
IL-13	NK_cell	GP10	0.20641	0.018747	1.72707
IL-7	NK_cell	GP01	-0.0269198	0.522739	0.281715
IL-7	NK_cell	GP02	0.643872	5.47132e-17	16.2619
IL-7	NK_cell	GP03	0.0449895	0.404845	0.392712
IL-7	NK_cell	GP04	-0.0739703	0.191829	0.717086
IL-7	NK_cell	GP05	0.243419	1.41048e-07	6.85063
IL-7	NK_cell	GP06	-0.296268	0.00247517	2.6064
IL-7	NK_cell	GP07	0.134491	0.000867898	3.06153
IL-7	NK_cell	GP08	-0.684178	9.95635e-29	28.0019
IL-7	NK_cell	GP09	0.164964	0.00714864	2.14578
IL-7	NK_cell	GP10	0.426857	5.77831e-09	8.2382
IL-22	NK_cell	GP01	0.26684	2.1131e-06	5.67508
IL-22	NK_cell	GP02	-0.0290573	0.66585	0.176624
IL-22	NK_cell	GP03	-0.039767	0.523351	0.281207
IL-22	NK_cell	GP04	0.0436836	0.518947	0.284877
IL-22	NK_cell	GP05	-0.149094	0.00523133	2.28139
IL-22	NK_cell	GP06	0.199761	0.194082	0.712014
IL-22	NK_cell	GP07	-0.0479941	0.341216	0.46697
IL-22	NK_cell	GP08	-0.0166259	0.959862	0.0177914
IL-22	NK_cell	GP09	-0.058918	0.975167	0.0109209
IL-22	NK_cell	GP10	-0.0572982	0.47081	0.327154
IL-11	NK_cell	GP01	0.304473	1.07302e-08	7.96939
IL-11	NK_cell	GP02	0.0986336	0.148492	0.828296
IL-11	NK_cell	GP03	-0.0343097	1	0
IL-11	NK_cell	GP04	-0.151592	0.0208082	1.68177
IL-11	NK_cell	GP05	0.0992877	0.0240691	1.61854
IL-11	NK_cell	GP06	-0.207966	0.230651	0.637044
IL-11	NK_cell	GP07	0.236813	1.34285e-07	6.87197
IL-11	NK_cell	GP08	-0.187731	0.00930561	2.03125
IL-11	NK_cell	GP09	-0.115085	0.810286	0.0913615
IL-11	NK_cell	GP10	0.380871	1.80637e-06	5.74319
NP	NK_cell	GP01	0.337803	7.79101e-06	5.10841
NP	NK_cell	GP02	0.135429	0.0368869	1.43313
NP	NK_cell	GP03	-0.104667	0.304161	0.516897
NP	NK_cell	GP04	-0.0245089	0.738327	0.131751
NP	NK_cell	GP05	0.128846	0.0726868	1.13854
NP	NK_cell	GP06	-0.0304256	0.838695	0.0763961
NP	NK_cell	GP07	0.0990726	0.136311	0.865469
NP	NK_cell	GP08	-0.23255	0.0106556	1.97242
NP	NK_cell	GP09	0.120027	0.557808	0.253515
NP	NK_cell	GP10	0.158288	0.297377	0.526692
EGF	NK_cell	GP01	0.322462	9.55743e-09	8.01966
EGF	NK_cell	GP02	0.0736793	0.10606	0.974449
EGF	NK_cell	GP03	0.0106187	0.59222	0.227517
EGF	NK_cell	GP04	0.0496761	0.57953	0.236924
EGF	NK_cell	GP05	-0.263528	3.9981e-06	5.39815
EGF	NK_cell	GP06	-0.0543433	0.991218	0.00383063
EGF	NK_cell	GP07	-0.00664717	0.828277	0.0818245
EGF	NK_cell	GP08	-0.116122	0.144896	0.838943
EGF	NK_cell	GP09	-0.0939	0.844856	0.0732172
EGF	NK_cell	GP10	0.154893	0.0486578	1.31285
Noggin	NK_cell	GP01	0.123798	0.0183709	1.73587
Noggin	NK_cell	GP02	0.203835	0.036218	1.44108
Noggin	NK_cell	GP03	0.0653376	0.248795	0.604159
Noggin	NK_cell	GP04	-0.110331	0.166638	0.778226
Noggin	NK_cell	GP05	-0.123122	0.0800754	1.0965
Noggin	NK_cell	GP06	-0.074492	0.654319	0.184211
Noggin	NK_cell	GP07	0.0149201	0.864174	0.0633989
Noggin	NK_cell	GP08	-0.278759	0.000171374	3.76606
Noggin	NK_cell	GP09	0.0903836	0.102127	0.990858
Noggin	NK_cell	GP10	0.297177	0.00110387	2.95708
IL-36Ra	NK_cell	GP01	0.161766	0.00642743	2.19196
IL-36Ra	NK_cell	GP02	0.122327	0.0620165	1.20749
IL-36Ra	NK_cell	GP03	0.10337	0.0899828	1.04584
IL-36Ra	NK_cell	GP04	-0.0375481	0.574845	0.240449
IL-36Ra	NK_cell	GP05	0.0594221	0.289814	0.537881
IL-36Ra	NK_cell	GP06	-0.0941412	0.519003	0.28483
IL-36Ra	NK_cell	GP07	0.0874573	0.0531373	1.2746
IL-36Ra	NK_cell	GP08	-0.363559	1.0926e-07	6.96154
IL-36Ra	NK_cell	GP09	-0.0594676	0.382731	0.417106
IL-36Ra	NK_cell	GP10	0.214721	0.0243768	1.61302
TPO	NK_cell	GP01	0.156903	0.00568673	2.24514
TPO	NK_cell	GP02	0.0894112	0.536272	0.270615
TPO	NK_cell	GP03	0.0825573	0.258645	0.587297
TPO	NK_cell	GP04	0.0319257	0.545866	0.262914
TPO	NK_cell	GP05	-0.126885	0.0444716	1.35192
TPO	NK_cell	GP06	-0.0446229	0.971807	0.01242
TPO	NK_cell	GP07	0.128508	0.00350353	2.45549
TPO	NK_cell	GP08	-0.213082	0.0068472	2.16449
TPO	NK_cell	GP09	0.0173252	0.0100834	1.99639
TPO	NK_cell	GP10	0.0932653	0.371459	0.430089
IL-31	NK_cell	GP01	-0.0409098	0.522739	0.281715
IL-31	NK_cell	GP02	0.231599	0.00414984	2.38197
IL-31	NK_cell	GP03	0.057209	0.248124	0.605331
IL-31	NK_cell	GP04	-0.0662077	0.387543	0.41168
IL-31	NK_cell	GP05	0.000165746	0.76431	0.11673
IL-31	NK_cell	GP06	-0.0758657	0.940344	0.0267132
IL-31	NK_cell	GP07	0.0688349	0.119215	0.92367
IL-31	NK_cell	GP08	-0.238792	0.00109015	2.96251
IL-31	NK_cell	GP09	0.040518	0.252094	0.598437
IL-31	NK_cell	GP10	0.134228	0.096121	1.01718
PSPN	NK_cell	GP01	0.286144	2.65072e-08	7.57664
PSPN	NK_cell	GP02	-0.00882806	0.759019	0.119747
PSPN	NK_cell	GP03	0.172789	0.0068472	2.16449
PSPN	NK_cell	GP04	-0.0589713	0.536193	0.270679
PSPN	NK_cell	GP05	-0.161926	0.00383745	2.41596
PSPN	NK_cell	GP06	-0.227593	0.0688639	1.16201
PSPN	NK_cell	GP07	-0.00130749	0.773948	0.111288
PSPN	NK_cell	GP08	-0.131906	0.0525032	1.27981
PSPN	NK_cell	GP09	0.0192765	0.888578	0.0513045
PSPN	NK_cell	GP10	0.25754	0.000553556	3.25684
LIGHT	NK_cell	GP01	0.235653	0.000330688	3.48058
LIGHT	NK_cell	GP02	0.012447	0.403776	0.39386
LIGHT	NK_cell	GP03	0.053395	0.514445	0.288661
LIGHT	NK_cell	GP04	0.0333706	0.849043	0.0710705
LIGHT	NK_cell	GP05	-0.0570283	0.481649	0.31727
LIGHT	NK_cell	GP06	-0.0300926	0.536193	0.270679
LIGHT	NK_cell	GP07	0.101451	0.100529	0.997707
LIGHT	NK_cell	GP08	-0.2797	0.000439825	3.35672
LIGHT	NK_cell	GP09	-0.143397	0.0423138	1.37352
LIGHT	NK_cell	GP10	0.245211	0.0200589	1.69769
LIF	NK_cell	GP01	0.108099	0.0444716	1.35192
LIF	NK_cell	GP02	0.304019	1.29953e-07	6.88621
LIF	NK_cell	GP03	-0.0298484	0.926105	0.0333397
LIF	NK_cell	GP04	-0.173757	0.00349489	2.45657
LIF	NK_cell	GP05	0.213478	2.90097e-05	4.53746
LIF	NK_cell	GP06	0.0302337	0.280832	0.551553
LIF	NK_cell	GP07	0.109724	0.013825	1.85933
LIF	NK_cell	GP08	-0.217963	0.00237064	2.62513
LIF	NK_cell	GP09	-0.124527	0.096528	1.01535
LIF	NK_cell	GP10	0.215008	0.00832267	2.07974
M-CSF	NK_cell	GP01	0.238537	0.000138367	3.85897
M-CSF	NK_cell	GP02	0.192515	0.0166429	1.77877
M-CSF	NK_cell	GP03	-0.0239362	0.815462	0.0885962
M-CSF	NK_cell	GP04	-0.12637	0.118005	0.928101
M-CSF	NK_cell	GP05	0.0389875	0.33821	0.470814
M-CSF	NK_cell	GP06	-0.211489	0.0913244	1.03941
M-CSF	NK_cell	GP07	0.338776	9.10585e-09	8.04068
M-CSF	NK_cell	GP08	-0.246547	0.00345038	2.46213
M-CSF	NK_cell	GP09	0.0587383	0.547525	0.261596
M-CSF	NK_cell	GP10	0.316099	0.0068472	2.16449
VEGF	NK_cell	GP01	0.354148	1.98754e-07	6.70168
VEGF	NK_cell	GP02	0.0875498	0.223215	0.651276
VEGF	NK_cell	GP03	0.0682644	0.463755	0.333711
VEGF	NK_cell	GP04	0.118856	0.169724	0.770257
VEGF	NK_cell	GP05	0.00736684	0.374759	0.426248
VEGF	NK_cell	GP06	-0.335692	0.00505365	2.2964
VEGF	NK_cell	GP07	0.235257	6.55597e-05	4.18336
VEGF	NK_cell	GP08	-0.159168	0.0726868	1.13854
VEGF	NK_cell	GP09	-0.163427	0.252094	0.598437
VEGF	NK_cell	GP10	0.265005	0.0228622	1.64088
SCF	NK_cell	GP01	0.571881	2.45489e-08	7.60997
SCF	NK_cell	GP02	-0.169895	0.535666	0.271106
SCF	NK_cell	GP03	0.0713827	0.550099	0.259559
SCF	NK_cell	GP04	-0.258043	0.0299419	1.52372
SCF	NK_cell	GP05	0.0218662	0.535666	0.271106
SCF	NK_cell	GP06	-0.45536	0.00566792	2.24658
SCF	NK_cell	GP07	0.130991	0.301465	0.520763
SCF	NK_cell	GP08	0.245549	0.144918	0.838877
SCF	NK_cell	GP09	-0.108394	0.404845	0.392712
SCF	NK_cell	GP10	0.162083	0.381613	0.418377
GM-CSF	NK_cell	GP01	0.334774	2.70828e-09	8.56731
GM-CSF	NK_cell	GP02	0.308278	2.72822e-07	6.56412
GM-CSF	NK_cell	GP03	-0.11653	0.148492	0.828296
GM-CSF	NK_cell	GP04	-0.04464	0.595281	0.225278
GM-CSF	NK_cell	GP05	0.095696	0.0253563	1.59591
GM-CSF	NK_cell	GP06	-0.132349	0.0758636	1.11997
GM-CSF	NK_cell	GP07	0.322682	3.70228e-10	9.43153
GM-CSF	NK_cell	GP08	-0.326243	4.31212e-06	5.36531
GM-CSF	NK_cell	GP09	-0.0548736	0.199331	0.700426
GM-CSF	NK_cell	GP10	0.409502	3.52155e-05	4.45327
CD40L	NK_cell	GP01	0.266588	4.51014e-05	4.34581
CD40L	NK_cell	GP02	0.33726	0.000296371	3.52816
CD40L	NK_cell	GP03	-0.0925012	0.463444	0.334003
CD40L	NK_cell	GP04	-0.0125719	1	0
CD40L	NK_cell	GP05	0.0244469	0.516512	0.28692
CD40L	NK_cell	GP06	-0.123719	0.0720214	1.14254
CD40L	NK_cell	GP07	0.324651	7.64095e-10	9.11685
CD40L	NK_cell	GP08	-0.345082	1.87716e-05	4.7265
CD40L	NK_cell	GP09	-0.108344	0.163181	0.787329
CD40L	NK_cell	GP10	0.313168	0.00681359	2.16662
G-CSF	NK_cell	GP01	0.40092	2.67341e-07	6.57293
G-CSF	NK_cell	GP02	0.140878	0.194396	0.711313
G-CSF	NK_cell	GP03	0.0137928	1	0
G-CSF	NK_cell	GP04	0.0289847	0.707551	0.150242
G-CSF	NK_cell	GP05	0.0686341	0.221742	0.654153
G-CSF	NK_cell	GP06	-0.0570625	0.464451	0.33306
G-CSF	NK_cell	GP07	0.306077	6.86999e-07	6.16304
G-CSF	NK_cell	GP08	-0.215297	0.0482567	1.31644
G-CSF	NK_cell	GP09	-0.097468	0.141863	0.848132
G-CSF	NK_cell	GP10	0.116239	0.536193	0.270679
IL-5	NK_cell	GP01	0.10355	0.0946351	1.02395
IL-5	NK_cell	GP02	0.335855	3.25271e-05	4.48775
IL-5	NK_cell	GP03	-0.0753222	0.459689	0.337536
IL-5	NK_cell	GP04	0.0409673	0.669486	0.174258
IL-5	NK_cell	GP05	0.0418202	0.468231	0.329539
IL-5	NK_cell	GP06	0.151204	0.208576	0.680736
IL-5	NK_cell	GP07	0.146743	0.00493605	2.30662
IL-5	NK_cell	GP08	-0.353364	1.22168e-06	5.91304
IL-5	NK_cell	GP09	0.010174	0.207521	0.682939
IL-5	NK_cell	GP10	0.137043	0.41526	0.38168
IL-4	NK_cell	GP01	-0.132755	0.0726535	1.13874
IL-4	NK_cell	GP02	1.44375	2.43109e-28	27.6142
IL-4	NK_cell	GP03	0.0574681	0.516512	0.28692
IL-4	NK_cell	GP04	-0.275281	0.000328748	3.48314
IL-4	NK_cell	GP05	-0.0427297	0.444794	0.351841
IL-4	NK_cell	GP06	-0.134406	0.0333464	1.47695
IL-4	NK_cell	GP07	0.00397173	0.967764	0.0142304
IL-4	NK_cell	GP08	-0.556173	3.29737e-11	10.4818
IL-4	NK_cell	GP09	-0.0381711	0.230774	0.636813
IL-4	NK_cell	GP10	0.141654	0.143969	0.841732
TSLP	NK_cell	GP01	0.402196	1.21082e-10	9.91692
TSLP	NK_cell	GP02	0.0218095	0.352754	0.452528
TSLP	NK_cell	GP03	-0.107678	0.288696	0.53956
TSLP	NK_cell	GP04	0.0131647	0.770335	0.113321
TSLP	NK_cell	GP05	0.055551	0.354603	0.450258
TSLP	NK_cell	GP06	0.12809	0.475907	0.322478
TSLP	NK_cell	GP07	0.1301	0.00525304	2.27959
TSLP	NK_cell	GP08	-0.151514	0.085484	1.06812
TSLP	NK_cell	GP09	-0.0273782	0.552135	0.257955
TSLP	NK_cell	GP10	0.0594739	0.68941	0.161522
GDNF	NK_cell	GP01	0.213334	0.000447415	3.34929
GDNF	NK_cell	GP02	0.142014	0.0175149	1.75659
GDNF	NK_cell	GP03	-0.034347	0.780026	0.107891
GDNF	NK_cell	GP04	0.114497	0.228025	0.642018
GDNF	NK_cell	GP05	-0.0521012	0.770335	0.113321
GDNF	NK_cell	GP06	0.166513	0.522825	0.281643
GDNF	NK_cell	GP07	0.148528	0.00535442	2.27129
GDNF	NK_cell	GP08	-0.312078	3.88818e-05	4.41025
GDNF	NK_cell	GP09	0.00888602	0.904847	0.043425
GDNF	NK_cell	GP10	0.0861738	0.894906	0.0482226
PRL	NK_cell	GP01	0.0357395	0.539218	0.268236
PRL	NK_cell	GP02	0.243591	0.00440266	2.35628
PRL	NK_cell	GP03	-0.0823949	0.404845	0.392712
PRL	NK_cell	GP04	0.128836	0.0193282	1.71381
PRL	NK_cell	GP05	-0.0875573	0.135062	0.869468
PRL	NK_cell	GP06	0.175576	0.0800754	1.0965
PRL	NK_cell	GP07	0.0229003	0.622551	0.205825
PRL	NK_cell	GP08	-0.3061	1.76236e-05	4.75391
PRL	NK_cell	GP09	-0.00561258	0.322279	0.491768
PRL	NK_cell	GP10	0.0202877	0.999413	0.000255079
Leptin	NK_cell	GP01	0.248381	0.000223486	3.65075
Leptin	NK_cell	GP02	0.245762	0.017677	1.75259
Leptin	NK_cell	GP03	0.0863026	0.297356	0.526723
Leptin	NK_cell	GP04	0.0480368	0.553023	0.257257
Leptin	NK_cell	GP05	0.0596518	0.496895	0.303736
Leptin	NK_cell	GP06	-0.0837128	0.301848	0.520211
Leptin	NK_cell	GP07	0.0508886	0.506276	0.295613
Leptin	NK_cell	GP08	-0.348549	1.82342e-05	4.73911
Leptin	NK_cell	GP09	0.0411913	0.546102	0.262726
Leptin	NK_cell	GP10	0.107698	0.358966	0.444947
HGF	NK_cell	GP01	0.245794	6.02985e-05	4.21969
HGF	NK_cell	GP02	0.089714	0.575067	0.240281
HGF	NK_cell	GP03	-0.107945	0.28543	0.5445
HGF	NK_cell	GP04	0.128401	0.114263	0.942093
HGF	NK_cell	GP05	-0.0940729	0.110069	0.958333
HGF	NK_cell	GP06	-0.0786727	0.23953	0.62064
HGF	NK_cell	GP07	0.186319	0.000996428	3.00155
HGF	NK_cell	GP08	-0.121386	0.212805	0.672018
HGF	NK_cell	GP09	0.117255	0.481649	0.31727
HGF	NK_cell	GP10	0.161352	0.194396	0.711313
ADSF	NK_cell	GP01	0.0959935	0.0491244	1.3087
ADSF	NK_cell	GP02	-0.00225069	0.790165	0.102282
ADSF	NK_cell	GP03	0.0496198	0.404845	0.392712
ADSF	NK_cell	GP04	-0.0114792	0.953635	0.020618
ADSF	NK_cell	GP05	-0.194562	0.00204181	2.68998
ADSF	NK_cell	GP06	0.0220781	0.65673	0.182613
ADSF	NK_cell	GP07	0.0331121	0.510359	0.292124
ADSF	NK_cell	GP08	-0.176783	0.0069682	2.15688
ADSF	NK_cell	GP09	-0.0119619	0.574845	0.240449
ADSF	NK_cell	GP10	0.151106	0.0590538	1.22875
IGF-1	NK_cell	GP01	0.226037	1.15748e-05	4.93649
IGF-1	NK_cell	GP02	0.0593664	0.140036	0.85376
IGF-1	NK_cell	GP03	-0.0803674	0.404845	0.392712
IGF-1	NK_cell	GP04	-0.00667486	1	0
IGF-1	NK_cell	GP05	-0.13132	0.0294443	1.531
IGF-1	NK_cell	GP06	0.0279895	0.719105	0.143208
IGF-1	NK_cell	GP07	0.0685385	0.0714781	1.14583
IGF-1	NK_cell	GP08	-0.135943	0.0638041	1.19515
IGF-1	NK_cell	GP09	-0.107835	0.658517	0.181433
IGF-1	NK_cell	GP10	0.243128	0.00757701	2.1205
IL-17A	NK_cell	GP01	0.210053	0.000442348	3.35424
IL-17A	NK_cell	GP02	0.222328	0.000501494	3.29973
IL-17A	NK_cell	GP03	-0.119122	0.358966	0.444947
IL-17A	NK_cell	GP04	0.0168597	0.695947	0.157424
IL-17A	NK_cell	GP05	-0.0213113	0.864174	0.0633989
IL-17A	NK_cell	GP06	0.0612572	0.634878	0.19731
IL-17A	NK_cell	GP07	0.105584	0.0532319	1.27383
IL-17A	NK_cell	GP08	-0.219775	0.00517006	2.2865
IL-17A	NK_cell	GP09	-0.0217449	0.554645	0.255985
IL-17A	NK_cell	GP10	0.19954	0.0280394	1.55223
IL-12	NK_cell	GP01	-0.528383	1.67921e-17	16.7749
IL-12	NK_cell	GP02	1.94576	2.79261e-41	40.554
IL-12	NK_cell	GP03	-0.259577	0.00801107	2.09631
IL-12	NK_cell	GP04	0.0112839	0.664529	0.177486
IL-12	NK_cell	GP05	0.954118	6.86801e-26	25.1632
IL-12	NK_cell	GP06	-0.565939	1.26837e-12	11.8968
IL-12	NK_cell	GP07	-0.348127	2.42672e-12	11.615
IL-12	NK_cell	GP08	-0.718234	3.80281e-18	17.4199
IL-12	NK_cell	GP09	0.947642	6.13794e-36	35.212
IL-12	NK_cell	GP10	0.0651626	0.808909	0.0921006
IL-6	NK_cell	GP01	-0.173542	0.00111163	2.95404
IL-6	NK_cell	GP02	0.124448	0.224746	0.648308
IL-6	NK_cell	GP03	0.0793637	0.302981	0.518585
IL-6	NK_cell	GP04	-0.105832	0.081553	1.08856
IL-6	NK_cell	GP05	0.0301991	0.765239	0.116203
IL-6	NK_cell	GP06	-0.0224578	0.622551	0.205825
IL-6	NK_cell	GP07	-0.0271369	0.773689	0.111433
IL-6	NK_cell	GP08	-0.182662	0.00839697	2.07588
IL-6	NK_cell	GP09	-0.0283175	0.412157	0.384937
IL-6	NK_cell	GP10	0.13558	0.110518	0.956568
IL-15	NK_cell	GP01	-0.641043	3.33599e-36	35.4768
IL-15	NK_cell	GP02	2.87282	8.09919e-70	69.0916
IL-15	NK_cell	GP03	-0.274415	8.79527e-05	4.05575
IL-15	NK_cell	GP04	0.0129698	0.760777	0.118743
IL-15	NK_cell	GP05	1.34807	1.02781e-50	49.9881
IL-15	NK_cell	GP06	-0.550477	1.16419e-18	17.934
IL-15	NK_cell	GP07	-0.477821	6.81991e-31	30.1662
IL-15	NK_cell	GP08	-1.04188	6.90924e-49	48.1606
IL-15	NK_cell	GP09	0.751267	8.57722e-28	27.0667
IL-15	NK_cell	GP10	-0.189925	0.017677	1.75259
IL-10	NK_cell	GP01	-0.228232	4.4874e-08	7.34801
IL-10	NK_cell	GP02	0.593271	5.22438e-26	25.282
IL-10	NK_cell	GP03	-0.00861225	0.810286	0.0913615
IL-10	NK_cell	GP04	-0.0295101	0.770335	0.113321
IL-10	NK_cell	GP05	-0.00525409	0.368659	0.433375
IL-10	NK_cell	GP06	-0.0961109	0.0915499	1.03834
IL-10	NK_cell	GP07	0.102514	0.00108814	2.96332
IL-10	NK_cell	GP08	-0.496748	2.28719e-21	20.6407
IL-10	NK_cell	GP09	0.0624477	1.85718e-11	10.7311
IL-10	NK_cell	GP10	0.256953	3.0992e-05	4.50875
IL-33	NK_cell	GP01	-0.0835272	0.365525	0.437083
IL-33	NK_cell	GP02	0.638582	2.06047e-05	4.68603
IL-33	NK_cell	GP03	0.0195962	0.654319	0.184211
IL-33	NK_cell	GP04	-0.00935829	1	0
IL-33	NK_cell	GP05	0.297351	0.00640528	2.19346
IL-33	NK_cell	GP06	-0.164826	0.352244	0.453156
IL-33	NK_cell	GP07	0.109456	0.255032	0.593406
IL-33	NK_cell	GP08	-0.60477	6.66986e-09	8.17588
IL-33	NK_cell	GP09	0.22434	0.169719	0.770268
IL-33	NK_cell	GP10	0.191918	0.138306	0.859159
IL-20	NK_cell	GP01	0.0883093	0.209054	0.679742
IL-20	NK_cell	GP02	0.103801	0.025118	1.60002
IL-20	NK_cell	GP03	-0.0306553	0.844856	0.0732172
IL-20	NK_cell	GP04	-0.00611083	0.99822	0.000773625
IL-20	NK_cell	GP05	-0.124422	0.120244	0.919936
IL-20	NK_cell	GP06	0.228699	0.110915	0.955008
IL-20	NK_cell	GP07	0.183029	0.000380755	3.41935
IL-20	NK_cell	GP08	-0.375575	7.79101e-06	5.10841
IL-20	NK_cell	GP09	0.0625136	0.252094	0.598437
IL-20	NK_cell	GP10	0.160044	0.319029	0.49617
IL-19	NK_cell	GP01	0.0380684	0.516105	0.287262
IL-19	NK_cell	GP02	0.116579	0.0299419	1.52372
IL-19	NK_cell	GP03	0.0472087	0.463202	0.334229
IL-19	NK_cell	GP04	0.0615575	0.506276	0.295613
IL-19	NK_cell	GP05	-0.0113606	0.44154	0.35503
IL-19	NK_cell	GP06	0.0389575	0.686882	0.163118
IL-19	NK_cell	GP07	0.0589046	0.215172	0.667214
IL-19	NK_cell	GP08	-0.193129	0.018747	1.72707
IL-19	NK_cell	GP09	0.0831369	0.158662	0.799528
IL-19	NK_cell	GP10	-0.0675097	0.412157	0.384937
IL-24	NK_cell	GP01	0.293648	2.75302e-09	8.56019
IL-24	NK_cell	GP02	0.0762266	0.259984	0.585054
IL-24	NK_cell	GP03	0.105954	0.0491244	1.3087
IL-24	NK_cell	GP04	-0.105264	0.0497686	1.30304
IL-24	NK_cell	GP05	-0.0686935	0.344415	0.462918
IL-24	NK_cell	GP06	-0.152477	0.416173	0.380726
IL-24	NK_cell	GP07	0.121897	0.00107578	2.96827
IL-24	NK_cell	GP08	-0.282706	3.36151e-06	5.47347
IL-24	NK_cell	GP09	0.0189634	0.295228	0.529843
IL-24	NK_cell	GP10	0.268723	0.000248802	3.60415
IL-18	NK_cell	GP01	-0.560056	8.22327e-22	21.085
IL-18	NK_cell	GP02	3.73067	5.35688e-57	56.2711
IL-18	NK_cell	GP03	-0.477578	8.20006e-09	8.08618
IL-18	NK_cell	GP04	1.09319	6.02494e-39	38.22
IL-18	NK_cell	GP05	0.121295	0.838695	0.0763961
IL-18	NK_cell	GP06	-0.770405	1.8931e-22	21.7228
IL-18	NK_cell	GP07	-0.668447	1.75048e-47	46.7568
IL-18	NK_cell	GP08	-0.879871	8.57722e-28	27.0667
IL-18	NK_cell	GP09	-0.255292	1.81062e-18	17.7422
IL-18	NK_cell	GP10	-0.578692	1.25381e-12	11.9018
IL-23	NK_cell	GP01	0.116885	0.0482567	1.31644
IL-23	NK_cell	GP02	0.153592	0.0110727	1.95575
IL-23	NK_cell	GP03	0.0499599	0.526694	0.278442
IL-23	NK_cell	GP04	-0.0807906	0.244052	0.612517
IL-23	NK_cell	GP05	-0.00363957	0.791749	0.101413
IL-23	NK_cell	GP06	-0.0171678	0.409443	0.387806
IL-23	NK_cell	GP07	0.290804	2.81698e-10	9.55022
IL-23	NK_cell	GP08	-0.259437	4.9172e-05	4.30828
IL-23	NK_cell	GP09	0.0478222	0.158554	0.799823
IL-23	NK_cell	GP10	0.139518	0.0935667	1.02888
IL-1Ra	NK_cell	GP01	0.0314192	0.563476	0.249124
IL-1Ra	NK_cell	GP02	0.127893	0.209054	0.679742
IL-1Ra	NK_cell	GP03	0.0761932	0.301848	0.520211
IL-1Ra	NK_cell	GP04	0.00837902	0.89101	0.0501175
IL-1Ra	NK_cell	GP05	-0.0809252	0.0661942	1.17918
IL-1Ra	NK_cell	GP06	-0.0645181	0.449608	0.347166
IL-1Ra	NK_cell	GP07	0.115275	0.0357366	1.44689
IL-1Ra	NK_cell	GP08	-0.192693	0.0121226	1.9164
IL-1Ra	NK_cell	GP09	-0.112884	0.248795	0.604159
IL-1Ra	NK_cell	GP10	0.119755	0.135062	0.869468
IL-34	NK_cell	GP01	0.266607	9.83187e-05	4.00736
IL-34	NK_cell	GP02	0.267976	0.000105464	3.9769
IL-34	NK_cell	GP03	-0.0124721	0.947865	0.0232534
IL-34	NK_cell	GP04	-0.0129086	0.956221	0.0194419
IL-34	NK_cell	GP05	-0.0445059	0.899339	0.0460767
IL-34	NK_cell	GP06	-0.0693499	0.933213	0.0300191
IL-34	NK_cell	GP07	0.127903	0.0122815	1.91075
IL-34	NK_cell	GP08	-0.153267	0.112638	0.948314
IL-34	NK_cell	GP09	-0.0101929	0.664529	0.177486
IL-34	NK_cell	GP10	0.051643	0.851421	0.0698558
LT-α2/β1	NK_cell	GP01	0.157408	0.00606934	2.21686
LT-α2/β1	NK_cell	GP02	0.0979317	0.00535442	2.27129
LT-α2/β1	NK_cell	GP03	-0.0509848	0.57953	0.236924
LT-α2/β1	NK_cell	GP04	0.00206244	0.956284	0.0194132
LT-α2/β1	NK_cell	GP05	-0.0980127	0.0308365	1.51094
LT-α2/β1	NK_cell	GP06	0.169073	0.194082	0.712014
LT-α2/β1	NK_cell	GP07	0.192249	0.000410249	3.38695
LT-α2/β1	NK_cell	GP08	-0.203409	0.00149238	2.82612
LT-α2/β1	NK_cell	GP09	-0.0647298	0.509117	0.293182
LT-α2/β1	NK_cell	GP10	0.0582444	0.647248	0.18893
LT-α1/β2	NK_cell	GP01	0.269924	0.000214234	3.66911
LT-α1/β2	NK_cell	GP02	0.119608	0.0152276	1.81737
LT-α1/β2	NK_cell	GP03	0.0133886	0.789961	0.102395
LT-α1/β2	NK_cell	GP04	0.0156339	0.744512	0.128128
LT-α1/β2	NK_cell	GP05	-0.101118	0.230774	0.636813
LT-α1/β2	NK_cell	GP06	-0.100744	0.936786	0.0283595
LT-α1/β2	NK_cell	GP07	0.131437	0.0256912	1.59022
LT-α1/β2	NK_cell	GP08	-0.108978	0.219343	0.658875
LT-α1/β2	NK_cell	GP09	0.0302985	0.037806	1.42244
LT-α1/β2	NK_cell	GP10	0.105691	0.496895	0.303736
IL-30	NK_cell	GP01	-0.0494703	0.381613	0.418377
IL-30	NK_cell	GP02	0.0553767	0.332621	0.47805
IL-30	NK_cell	GP03	0.0951725	0.120973	0.91731
IL-30	NK_cell	GP04	-0.069989	0.399753	0.398208
IL-30	NK_cell	GP05	-0.0869317	0.0880182	1.05543
IL-30	NK_cell	GP06	-0.0184058	0.956221	0.0194419
IL-30	NK_cell	GP07	0.100991	0.0473343	1.32482
IL-30	NK_cell	GP08	-0.275738	9.93546e-05	4.00281
IL-30	NK_cell	GP09	-0.0947594	0.412534	0.38454
IL-30	NK_cell	GP10	0.103549	0.371459	0.430089
IL-27	NK_cell	GP01	0.272075	5.87641e-09	8.23089
IL-27	NK_cell	GP02	0.0223972	0.712724	0.147078
IL-27	NK_cell	GP03	-0.142042	0.0971936	1.01236
IL-27	NK_cell	GP04	-0.18689	0.000661505	3.17947
IL-27	NK_cell	GP05	0.162707	0.000354572	3.4503
IL-27	NK_cell	GP06	-0.260576	0.018747	1.72707
IL-27	NK_cell	GP07	0.210292	1.29769e-06	5.88683
IL-27	NK_cell	GP08	-0.253492	5.88833e-05	4.23001
IL-27	NK_cell	GP09	0.39049	5.22739e-21	20.2817
IL-27	NK_cell	GP10	0.499029	1.08433e-12	11.9648
IL-36α	NK_cell	GP01	0.0558394	0.255284	0.592976
IL-36α	NK_cell	GP02	0.192064	1.07931e-05	4.96686
IL-36α	NK_cell	GP03	-0.00576279	0.851421	0.0698558
IL-36α	NK_cell	GP04	0.00298794	0.641764	0.192625
IL-36α	NK_cell	GP05	0.194465	0.000330688	3.48058
IL-36α	NK_cell	GP06	-0.457157	4.4874e-08	7.34801
IL-36α	NK_cell	GP07	0.0042543	0.986336	0.005975
IL-36α	NK_cell	GP08	-0.0840174	0.269317	0.569737
IL-36α	NK_cell	GP09	0.431129	5.24178e-15	14.2805
IL-36α	NK_cell	GP10	0.2015	0.0053094	2.27495
4-1BBL	NK_cell	GP01	0.0781622	0.160972	0.79325
4-1BBL	NK_cell	GP02	0.43197	1.05334e-06	5.97743
4-1BBL	NK_cell	GP03	-0.00719575	0.899643	0.0459299
4-1BBL	NK_cell	GP04	-0.0913709	0.191829	0.717086
4-1BBL	NK_cell	GP05	-0.01374	0.840571	0.0754258
4-1BBL	NK_cell	GP06	-0.198126	0.0915499	1.03834
4-1BBL	NK_cell	GP07	0.34521	8.39643e-12	11.0759
4-1BBL	NK_cell	GP08	-0.385788	2.60878e-07	6.58356
4-1BBL	NK_cell	GP09	0.141337	0.0165206	1.78198
4-1BBL	NK_cell	GP10	0.310199	0.00330767	2.48048
FasL	NK_cell	GP01	-0.014709	0.879942	0.055546
FasL	NK_cell	GP02	0.370891	2.77652e-06	5.5565
FasL	NK_cell	GP03	0.0310144	0.449608	0.347166
FasL	NK_cell	GP04	-0.0218029	0.757718	0.120493
FasL	NK_cell	GP05	-0.0544254	0.742665	0.129207
FasL	NK_cell	GP06	-0.223218	0.123685	0.907683
FasL	NK_cell	GP07	0.0576087	0.337947	0.471152
FasL	NK_cell	GP08	-0.364408	1.34285e-07	6.87197
FasL	NK_cell	GP09	0.0849163	0.0299419	1.52372
FasL	NK_cell	GP10	0.264978	0.00158963	2.7987
OX40L	NK_cell	GP01	-0.0156808	0.918075	0.0371217
OX40L	NK_cell	GP02	0.155927	0.0188224	1.72533
OX40L	NK_cell	GP03	0.106582	0.169719	0.770268
OX40L	NK_cell	GP04	-0.0545369	0.332646	0.478018
OX40L	NK_cell	GP05	-0.0723572	0.195245	0.709419
OX40L	NK_cell	GP06	-0.121243	0.34605	0.460862
OX40L	NK_cell	GP07	0.233807	3.04594e-08	7.51628
OX40L	NK_cell	GP08	-0.282857	9.13636e-06	5.03923
OX40L	NK_cell	GP09	-0.0533309	0.574845	0.240449
OX40L	NK_cell	GP10	0.205231	0.0114503	1.94118
TWEAK	NK_cell	GP01	0.127397	0.0256912	1.59022
TWEAK	NK_cell	GP02	0.0485965	0.56852	0.245254
TWEAK	NK_cell	GP03	-0.0447104	0.790165	0.102282
TWEAK	NK_cell	GP04	-0.0374743	0.574845	0.240449
TWEAK	NK_cell	GP05	-0.16859	0.00844302	2.0735
TWEAK	NK_cell	GP06	-0.0394129	0.971807	0.01242
TWEAK	NK_cell	GP07	0.182339	0.000128527	3.89101
TWEAK	NK_cell	GP08	-0.153152	0.0846253	1.0725
TWEAK	NK_cell	GP09	0.00729461	0.369257	0.432671
TWEAK	NK_cell	GP10	0.256614	0.0395042	1.40336
CD30L	NK_cell	GP01	0.0397825	0.64237	0.192214
CD30L	NK_cell	GP02	-0.0122986	0.999413	0.000255079
CD30L	NK_cell	GP03	0.142702	0.0209827	1.67814
CD30L	NK_cell	GP04	-0.0554082	0.344711	0.462545
CD30L	NK_cell	GP05	-0.0365947	0.52766	0.277646
CD30L	NK_cell	GP06	-0.274437	0.00268866	2.57046
CD30L	NK_cell	GP07	0.222806	2.77357e-08	7.55696
CD30L	NK_cell	GP08	-0.171955	0.014089	1.85112
CD30L	NK_cell	GP09	0.145004	0.0731992	1.13549
CD30L	NK_cell	GP10	0.14125	0.0535435	1.27129
CD27L	NK_cell	GP01	0.180761	0.00522361	2.28203
CD27L	NK_cell	GP02	0.00103478	0.692595	0.159521
CD27L	NK_cell	GP03	0.0289689	0.595281	0.225278
CD27L	NK_cell	GP04	-0.0225618	0.707551	0.150242
CD27L	NK_cell	GP05	-0.095047	0.193257	0.713865
CD27L	NK_cell	GP06	-0.208824	0.022075	1.6561
CD27L	NK_cell	GP07	0.117108	0.0305846	1.5145
CD27L	NK_cell	GP08	-0.088805	0.373011	0.428279
CD27L	NK_cell	GP09	-0.15417	0.536272	0.270615
CD27L	NK_cell	GP10	0.233413	0.0430091	1.36644
RANKL	NK_cell	GP01	0.148562	0.0110727	1.95575
RANKL	NK_cell	GP02	0.262044	8.6764e-05	4.06166
RANKL	NK_cell	GP03	-0.0817451	0.466405	0.331237
RANKL	NK_cell	GP04	-0.0280448	0.918075	0.0371217
RANKL	NK_cell	GP05	0.0111553	0.580923	0.235881
RANKL	NK_cell	GP06	0.164778	0.403549	0.394103
RANKL	NK_cell	GP07	0.336194	1.38981e-10	9.85705
RANKL	NK_cell	GP08	-0.394274	2.07425e-08	7.68314
RANKL	NK_cell	GP09	-0.00317821	0.526694	0.278442
RANKL	NK_cell	GP10	0.166696	0.120973	0.91731
TRAIL	NK_cell	GP01	0.2434	0.00176528	2.75319
TRAIL	NK_cell	GP02	0.149589	0.224151	0.64946
TRAIL	NK_cell	GP03	-0.0161802	0.855698	0.0676795
TRAIL	NK_cell	GP04	0.035653	0.760777	0.118743
TRAIL	NK_cell	GP05	-0.0803755	0.381613	0.418377
TRAIL	NK_cell	GP06	-0.0104435	0.647248	0.18893
TRAIL	NK_cell	GP07	0.264808	4.57642e-05	4.33947
TRAIL	NK_cell	GP08	-0.150281	0.112553	0.948642
TRAIL	NK_cell	GP09	-0.0811736	0.699638	0.155126
TRAIL	NK_cell	GP10	0.0763541	0.979809	0.00885879
OSM	NK_cell	GP01	0.0246813	0.69702	0.156755
OSM	NK_cell	GP02	0.258613	5.18935e-08	7.28489
OSM	NK_cell	GP03	0.033586	0.674715	0.170879
OSM	NK_cell	GP04	-0.197907	0.000334525	3.47557
OSM	NK_cell	GP05	0.162383	0.0058414	2.23348
OSM	NK_cell	GP06	-0.0522223	0.927415	0.0327257
OSM	NK_cell	GP07	0.276697	6.83239e-10	9.16543
OSM	NK_cell	GP08	-0.262303	5.15103e-05	4.28811
OSM	NK_cell	GP09	0.157608	0.0558641	1.25287
OSM	NK_cell	GP10	0.127307	0.143969	0.841732
GITRL	NK_cell	GP01	0.171274	0.00373976	2.42716
GITRL	NK_cell	GP02	0.158753	0.00204121	2.69011
GITRL	NK_cell	GP03	0.0491107	0.455921	0.34111
GITRL	NK_cell	GP04	-0.0193366	0.772175	0.112284
GITRL	NK_cell	GP05	-0.084246	0.169719	0.770268
GITRL	NK_cell	GP06	-0.113834	0.322279	0.491768
GITRL	NK_cell	GP07	0.129143	0.00560694	2.25127
GITRL	NK_cell	GP08	-0.224322	0.00143981	2.8417
GITRL	NK_cell	GP09	0.172242	0.0915499	1.03834
GITRL	NK_cell	GP10	0.149286	0.164601	0.783566
TL1A	NK_cell	GP01	-0.111121	0.0199669	1.69969
TL1A	NK_cell	GP02	0.163041	0.0455244	1.34176
TL1A	NK_cell	GP03	0.0759845	0.191116	0.718704
TL1A	NK_cell	GP04	0.0877683	0.917871	0.0372186
TL1A	NK_cell	GP05	-0.0877391	0.0494612	1.30574
TL1A	NK_cell	GP06	-0.220836	0.224151	0.64946
TL1A	NK_cell	GP07	0.221391	1.34285e-07	6.87197
TL1A	NK_cell	GP08	-0.309282	1.47959e-07	6.82986
TL1A	NK_cell	GP09	-0.0482348	0.404845	0.392712
TL1A	NK_cell	GP10	0.228998	0.000803572	3.09498
BAFF	NK_cell	GP01	0.0485128	0.352244	0.453156
BAFF	NK_cell	GP02	0.0717743	0.136311	0.865469
BAFF	NK_cell	GP03	0.0329699	0.357277	0.446995
BAFF	NK_cell	GP04	-0.0869402	0.0820365	1.08599
BAFF	NK_cell	GP05	-0.0826561	0.302685	0.51901
BAFF	NK_cell	GP06	0.00903066	0.494412	0.305911
BAFF	NK_cell	GP07	0.183076	7.67074e-06	5.11516
BAFF	NK_cell	GP08	-0.29888	4.12825e-08	7.38423
BAFF	NK_cell	GP09	-0.0449686	0.0240691	1.61854
BAFF	NK_cell	GP10	0.233974	0.000367181	3.43512
IFN-γ	NK_cell	GP01	0.105751	0.0773778	1.11138
IFN-γ	NK_cell	GP02	0.58554	1.08433e-12	11.9648
IFN-γ	NK_cell	GP03	-0.00213892	0.928512	0.0322124
IFN-γ	NK_cell	GP04	0.405856	6.96581e-10	9.15703
IFN-γ	NK_cell	GP05	0.271099	0.000601849	3.22051
IFN-γ	NK_cell	GP06	-0.0582754	0.475084	0.323229
IFN-γ	NK_cell	GP07	0.232588	2.10052e-06	5.67767
IFN-γ	NK_cell	GP08	-0.674872	1.36472e-23	22.865
IFN-γ	NK_cell	GP09	0.200856	2.03185e-05	4.69211
IFN-γ	NK_cell	GP10	-0.0816666	0.397861	0.400268
IFN-κ	NK_cell	GP01	-0.144941	0.00930408	2.03133
IFN-κ	NK_cell	GP02	0.619541	2.87292e-11	10.5417
IFN-κ	NK_cell	GP03	0.0801531	0.283669	0.547188
IFN-κ	NK_cell	GP04	-0.00465747	1	0
IFN-κ	NK_cell	GP05	0.398687	1.98754e-07	6.70168
IFN-κ	NK_cell	GP06	-0.254507	0.00488603	2.31104
IFN-κ	NK_cell	GP07	0.262633	1.44671e-07	6.83962
IFN-κ	NK_cell	GP08	-0.69673	4.52382e-23	22.3445
IFN-κ	NK_cell	GP09	0.947343	1.4041e-33	32.8526
IFN-κ	NK_cell	GP10	-0.00660841	0.921577	0.0354683
IFN-α1	NK_cell	GP01	-0.504999	1.68562e-24	23.7732
IFN-α1	NK_cell	GP02	0.723962	6.53266e-23	22.1849
IFN-α1	NK_cell	GP03	-0.208486	0.0146323	1.83469
IFN-α1	NK_cell	GP04	-0.107479	0.120973	0.91731
IFN-α1	NK_cell	GP05	1.04176	9.38238e-32	31.0277
IFN-α1	NK_cell	GP06	-0.570311	6.80507e-17	16.1672
IFN-α1	NK_cell	GP07	-0.471718	9.61791e-34	33.0169
IFN-α1	NK_cell	GP08	-1.01364	4.05044e-50	49.3925
IFN-α1	NK_cell	GP09	4.21657	9.36152e-81	80.0287
IFN-α1	NK_cell	GP10	-0.265779	0.000510922	3.29165
IFN-ε	NK_cell	GP01	-0.191758	0.000106712	3.97179
IFN-ε	NK_cell	GP02	0.283933	7.06857e-05	4.15067
IFN-ε	NK_cell	GP03	0.057293	0.302981	0.518585
IFN-ε	NK_cell	GP04	-0.059539	0.243636	0.613259
IFN-ε	NK_cell	GP05	0.19769	0.00540173	2.26747
IFN-ε	NK_cell	GP06	-0.146058	0.196036	0.707665
IFN-ε	NK_cell	GP07	0.214213	5.1862e-07	6.28515
IFN-ε	NK_cell	GP08	-0.601412	1.33791e-21	20.8736
IFN-ε	NK_cell	GP09	0.394196	7.44452e-21	20.1282
IFN-ε	NK_cell	GP10	0.31791	2.62738e-05	4.58048
IFN-β	NK_cell	GP01	-0.488668	9.13194e-20	19.0394
IFN-β	NK_cell	GP02	0.583308	7.9992e-13	12.097
IFN-β	NK_cell	GP03	-0.232377	0.00969406	2.01349
IFN-β	NK_cell	GP04	-0.280264	3.75027e-06	5.42594
IFN-β	NK_cell	GP05	1.08464	1.18758e-26	25.9253
IFN-β	NK_cell	GP06	-0.539058	3.29737e-11	10.4818
IFN-β	NK_cell	GP07	-0.398058	1.01865e-19	18.992
IFN-β	NK_cell	GP08	-0.963759	6.61391e-39	38.1795
IFN-β	NK_cell	GP09	4.22324	6.21234e-64	63.2067
IFN-β	NK_cell	GP10	-0.18271	0.0130222	1.88531
IFN-λ2	NK_cell	GP01	0.370007	4.5769e-09	8.33943
IFN-λ2	NK_cell	GP02	0.0313011	0.380755	0.419354
IFN-λ2	NK_cell	GP03	-0.00483212	0.944141	0.024963
IFN-λ2	NK_cell	GP04	0.0891469	0.317567	0.498165
IFN-λ2	NK_cell	GP05	-0.108331	0.413422	0.383606
IFN-λ2	NK_cell	GP06	-0.163795	0.191829	0.717086
IFN-λ2	NK_cell	GP07	0.124537	0.0482567	1.31644
IFN-λ2	NK_cell	GP08	-0.277062	0.000610855	3.21406
IFN-λ2	NK_cell	GP09	0.215199	2.22048e-05	4.65355
IFN-λ2	NK_cell	GP10	0.212038	0.0373614	1.42758
TGF-β1	NK_cell	GP01	0.219357	3.85209e-05	4.4143
TGF-β1	NK_cell	GP02	-0.134073	0.161925	0.790686
TGF-β1	NK_cell	GP03	0.19232	0.00587144	2.23126
TGF-β1	NK_cell	GP04	0.0747675	0.297377	0.526692
TGF-β1	NK_cell	GP05	-0.155085	0.0240691	1.61854
TGF-β1	NK_cell	GP06	-0.184712	0.47081	0.327154
TGF-β1	NK_cell	GP07	-0.135502	0.00452111	2.34475
TGF-β1	NK_cell	GP08	-0.0441251	0.540191	0.267452
TGF-β1	NK_cell	GP09	-0.0725321	0.537758	0.269413
TGF-β1	NK_cell	GP10	0.0655535	0.548617	0.260731
AdipoQ	NK_cell	GP01	0.0880275	0.163181	0.787329
AdipoQ	NK_cell	GP02	0.00336294	0.855915	0.0675693
AdipoQ	NK_cell	GP03	0.129102	0.0956834	1.01916
AdipoQ	NK_cell	GP04	-0.105976	0.110518	0.956568
AdipoQ	NK_cell	GP05	-0.163418	0.0142568	1.84598
AdipoQ	NK_cell	GP06	-0.0420282	0.633158	0.198488
AdipoQ	NK_cell	GP07	-0.0688855	0.29268	0.533608
AdipoQ	NK_cell	GP08	-0.129714	0.0990126	1.00431
AdipoQ	NK_cell	GP09	-0.127341	0.52766	0.277646
AdipoQ	NK_cell	GP10	0.144319	0.13386	0.873348
CT-1	NK_cell	GP01	-0.0591129	0.403549	0.394103
CT-1	NK_cell	GP02	0.264695	0.00122429	2.91212
CT-1	NK_cell	GP03	0.0602152	0.399753	0.398208
CT-1	NK_cell	GP04	-0.179459	0.0122905	1.91043
CT-1	NK_cell	GP05	0.104609	0.215615	0.666321
CT-1	NK_cell	GP06	-0.0487273	0.420596	0.376135
CT-1	NK_cell	GP07	0.28268	1.30927e-06	5.88297
CT-1	NK_cell	GP08	-0.400562	1.97719e-07	6.70395
CT-1	NK_cell	GP09	-0.163054	0.134752	0.870466
CT-1	NK_cell	GP10	0.303504	0.00207167	2.68368
Decorin	NK_cell	GP01	0.164636	0.00801107	2.09631
Decorin	NK_cell	GP02	0.0322664	0.855042	0.0680123
Decorin	NK_cell	GP03	0.0069192	0.986777	0.00578077
Decorin	NK_cell	GP04	0.0601258	0.504968	0.296736
Decorin	NK_cell	GP05	-0.149623	0.0552131	1.25796
Decorin	NK_cell	GP06	0.0778321	0.849043	0.0710705
Decorin	NK_cell	GP07	-0.0168735	0.867833	0.0615638
Decorin	NK_cell	GP08	-0.0163104	1	0
Decorin	NK_cell	GP09	-0.182065	0.12487	0.903542
Decorin	NK_cell	GP10	-0.00419659	0.951253	0.0217041
FGF-β	NK_cell	GP01	0.0658342	0.482115	0.316849
FGF-β	NK_cell	GP02	0.19279	0.0125744	1.90051
FGF-β	NK_cell	GP03	-0.153561	0.0912264	1.03988
FGF-β	NK_cell	GP04	0.0063668	0.956563	0.0192864
FGF-β	NK_cell	GP05	-0.0775631	0.183493	0.73638
FGF-β	NK_cell	GP06	0.2409	0.654319	0.184211
FGF-β	NK_cell	GP07	0.107519	0.0924027	1.03432
FGF-β	NK_cell	GP08	-0.356141	3.12604e-05	4.50501
FGF-β	NK_cell	GP09	0.316307	0.00026468	3.57728
FGF-β	NK_cell	GP10	0.088506	0.585072	0.232791
IL-Y	NK_cell	GP01	-0.0335798	0.630101	0.20059
IL-Y	NK_cell	GP02	0.0525596	0.423445	0.373203
IL-Y	NK_cell	GP03	0.00293784	0.975508	0.0107693
IL-Y	NK_cell	GP04	-0.115121	0.147528	0.831127
IL-Y	NK_cell	GP05	-0.0289868	0.653226	0.184936
IL-Y	NK_cell	GP06	-0.00777286	0.654319	0.184211
IL-Y	NK_cell	GP07	0.173722	0.00031919	3.49595
IL-Y	NK_cell	GP08	-0.288301	9.93546e-05	4.00281
IL-Y	NK_cell	GP09	-0.0527602	0.58167	0.235324
IL-Y	NK_cell	GP10	0.222931	0.128193	0.892134
C5a	NK_cell	GP01	-0.0590559	0.345992	0.460933
C5a	NK_cell	GP02	-0.0209179	0.564112	0.248635
C5a	NK_cell	GP03	0.0169287	0.59222	0.227517
C5a	NK_cell	GP04	-0.114266	0.0556869	1.25425
C5a	NK_cell	GP05	-0.172602	0.00237064	2.62513
C5a	NK_cell	GP06	0.00160773	0.514445	0.288661
C5a	NK_cell	GP07	0.0412717	0.330141	0.4813
C5a	NK_cell	GP08	-0.190851	0.00969501	2.01345
C5a	NK_cell	GP09	-0.149531	0.403549	0.394103
C5a	NK_cell	GP10	0.215354	0.0240691	1.61854
C3a	NK_cell	GP01	-0.0970627	0.224432	0.648915
C3a	NK_cell	GP02	0.0486731	0.332694	0.477955
C3a	NK_cell	GP03	0.0603826	0.554251	0.256293
C3a	NK_cell	GP04	-0.0644249	0.397861	0.400268
C3a	NK_cell	GP05	-0.153662	0.0319406	1.49566
C3a	NK_cell	GP06	-0.0960573	0.165778	0.780474
C3a	NK_cell	GP07	0.0657744	0.404845	0.392712
C3a	NK_cell	GP08	-0.0785058	0.404845	0.392712
C3a	NK_cell	GP09	-0.150305	0.0915499	1.03834
C3a	NK_cell	GP10	0.0906829	0.47081	0.327154
IL-17B	NK_cell	GP01	0.37218	1.0926e-07	6.96154
IL-17B	NK_cell	GP02	0.0900812	0.68941	0.161522
IL-17B	NK_cell	GP03	-0.0262021	0.879942	0.055546
IL-17B	NK_cell	GP04	-0.0614401	0.555644	0.255204
IL-17B	NK_cell	GP05	-0.0157357	0.998697	0.000566097
IL-17B	NK_cell	GP06	-0.101038	0.436279	0.360235
IL-17B	NK_cell	GP07	0.176101	0.00736802	2.13265
IL-17B	NK_cell	GP08	-0.131252	0.245358	0.6102
IL-17B	NK_cell	GP09	0.0564935	0.112638	0.948314
IL-17B	NK_cell	GP10	0.105254	0.524443	0.280302
IL-17E	NK_cell	GP01	0.221985	0.00107578	2.96827
IL-17E	NK_cell	GP02	0.332248	0.00333589	2.47679
IL-17E	NK_cell	GP03	-0.0944683	0.49708	0.303574
IL-17E	NK_cell	GP04	0.0663845	0.729376	0.137049
IL-17E	NK_cell	GP05	0.0631826	0.570613	0.243658
IL-17E	NK_cell	GP06	-0.069434	0.430703	0.365822
IL-17E	NK_cell	GP07	0.350802	1.0926e-07	6.96154
IL-17E	NK_cell	GP08	-0.354792	3.52317e-05	4.45307
IL-17E	NK_cell	GP09	-0.00496787	0.708507	0.149656
IL-17E	NK_cell	GP10	0.187367	0.142971	0.844754
IL-17F	NK_cell	GP01	0.110183	0.0833766	1.07896
IL-17F	NK_cell	GP02	0.353607	0.000430065	3.36647
IL-17F	NK_cell	GP03	-0.0994218	0.31718	0.498694
IL-17F	NK_cell	GP04	0.0201945	0.971807	0.01242
IL-17F	NK_cell	GP05	0.0472888	0.295535	0.529391
IL-17F	NK_cell	GP06	-0.0384202	0.551233	0.258665
IL-17F	NK_cell	GP07	0.131705	0.0188224	1.72533
IL-17F	NK_cell	GP08	-0.388628	7.90283e-07	6.10222
IL-17F	NK_cell	GP09	-0.082111	0.601893	0.220481
IL-17F	NK_cell	GP10	0.319276	0.00309208	2.50975
IL-17D	NK_cell	GP01	0.0824894	0.104047	0.982771
IL-17D	NK_cell	GP02	0.15933	0.0437068	1.35945
IL-17D	NK_cell	GP03	0.175014	0.0401085	1.39676
IL-17D	NK_cell	GP04	-0.00886859	0.792929	0.100766
IL-17D	NK_cell	GP05	-0.0835868	0.112916	0.947243
IL-17D	NK_cell	GP06	-0.0384829	0.682836	0.165683
IL-17D	NK_cell	GP07	-0.0709657	0.211028	0.675661
IL-17D	NK_cell	GP08	-0.262372	0.00027183	3.5657
IL-17D	NK_cell	GP09	-0.0763885	0.366996	0.435339
IL-17D	NK_cell	GP10	0.0325024	0.917871	0.0372186
IL-17C	NK_cell	GP01	0.109676	0.120973	0.91731
IL-17C	NK_cell	GP02	0.207143	0.112638	0.948314
IL-17C	NK_cell	GP03	0.105473	0.251446	0.599555
IL-17C	NK_cell	GP04	0.00477462	0.854524	0.0682759
IL-17C	NK_cell	GP05	-0.100173	0.240112	0.619586
IL-17C	NK_cell	GP06	-0.234209	0.168172	0.774246
IL-17C	NK_cell	GP07	0.0210065	0.536193	0.270679
IL-17C	NK_cell	GP08	-0.214624	0.0305846	1.5145
IL-17C	NK_cell	GP09	-0.0869076	0.815462	0.0885962
IL-17C	NK_cell	GP10	0.228095	0.0563702	1.24895

## Sheet: j,GenesInGP
GP	Gene	Weight
GP_01	Ctla2a	0.699073
GP_01	Pycard	0.573428
GP_01	Eif3f	0.567239
GP_01	S100a10	0.547314
GP_01	Gpx4	0.536738
GP_01	Gmfg	0.522147
GP_01	Limd2	0.489525
GP_01	Ucp2	0.484246
GP_01	Cox7a2l	0.474764
GP_01	Ccr2	0.474389
GP_01	Naca	0.473353
GP_01	Ppp1ca	0.464197
GP_01	Sh2d1a	0.457352
GP_01	Uqcrh	0.451457
GP_01	Clic1	0.451065
GP_02	Npm1	0.751602
GP_02	Ncl	0.706785
GP_02	Nme1	0.661369
GP_02	Eif5a	0.642546
GP_02	Ptma	0.602191
GP_02	Eif4a1	0.560235
GP_02	Ran	0.552459
GP_02	Mif	0.527993
GP_02	Ranbp1	0.523438
GP_02	Serbp1	0.523159
GP_02	Ppp1r14b	0.516883
GP_02	Slc25a5	0.510039
GP_02	Set	0.483631
GP_02	Ppia	0.461433
GP_02	Hint1	0.445817
GP_03	Klra4	1.36857
GP_03	Klra8	0.937205
GP_03	Ccl5	0.932633
GP_03	Fau	0.795158
GP_03	Gzma	0.785715
GP_03	Klra7	0.700772
GP_03	Tyrobp	0.666507
GP_03	H2-K1	0.650549
GP_03	Ctla2a	0.630315
GP_03	Cd52	0.626409
GP_03	Nkg7	0.622439
GP_03	Fcer1g	0.613261
GP_03	H2-D1	0.592512
GP_03	Klre1	0.522693
GP_03	Shisa5	0.501385
GP_04	Xcl1	1.47081
GP_04	Ltb	0.804907
GP_04	Cd52	0.648773
GP_04	H2-K1	0.626929
GP_04	Ccl5	0.590692
GP_04	Serpina3g	0.586064
GP_04	H2-Q7	0.539499
GP_04	H2-D1	0.52883
GP_04	Cyba	0.521857
GP_04	Ncr1	0.521245
GP_04	Tyrobp	0.51932
GP_04	Shisa5	0.51213
GP_04	B2m	0.49356
GP_04	Btg1	0.486973
GP_04	Ly6e	0.48456
GP_05	Ccl4	1.44648
GP_05	Ccl3	0.980414
GP_05	Gzmb	0.873914
GP_05	Irf8	0.868179
GP_05	Gzma	0.834647
GP_05	Prf1	0.6645
GP_05	Dusp2	0.564638
GP_05	Ccl5	0.537574
GP_05	Xcl1	0.518973
GP_05	Btg1	0.488177
GP_05	Pim1	0.473718
GP_05	Serpinb9	0.465351
GP_05	Ifng	0.419691
GP_05	Nabp1	0.416119
GP_05	Serpinb6b	0.368909
GP_06	S100a6	0.987039
GP_06	S100a4	0.814021
GP_06	Fau	0.623239
GP_06	Lgals1	0.583156
GP_06	Vim	0.543455
GP_06	Il7r	0.534765
GP_06	Fth1	0.520055
GP_06	Crip1	0.51444
GP_06	Sh3bgrl3	0.505522
GP_06	Myl6	0.473331
GP_06	Cd52	0.464065
GP_06	Ppia	0.459321
GP_06	Cd7	0.45795
GP_06	S100a10	0.447993
GP_06	Fcer1g	0.446568
GP_07	Ahnak	0.598513
GP_07	Ccnd2	0.547933
GP_07	Tln1	0.545804
GP_07	Myh9	0.483173
GP_07	Mbnl1	0.458754
GP_07	Ankrd44	0.450122
GP_07	Macf1	0.426498
GP_07	Cnn2	0.412256
GP_07	Bcl2	0.410031
GP_07	Adgre5	0.405536
GP_07	Crip1	0.39691
GP_07	Tpm4	0.395472
GP_07	Lcp1	0.393236
GP_07	Ugcg	0.387657
GP_07	Vim	0.383954
GP_08	Ccl5	0.881535
GP_08	Fau	0.741097
GP_08	H2-K1	0.620504
GP_08	H2-D1	0.579001
GP_08	Emb	0.572133
GP_08	Klf2	0.545989
GP_08	Ms4a4b	0.541732
GP_08	Btg1	0.540963
GP_08	B2m	0.526689
GP_08	Ubb	0.500678
GP_08	Jak1	0.495447
GP_08	Klrk1	0.487376
GP_08	Ifngr1	0.481467
GP_08	Mbnl1	0.473967
GP_08	Zfp36l2	0.459932
GP_09	Bst2	0.549853
GP_09	Ifi203	0.524792
GP_09	Isg15	0.505388
GP_09	Ms4a4b	0.482492
GP_09	Mndal	0.468552
GP_09	Zbp1	0.41841
GP_09	Trim30a	0.40114
GP_09	Samhd1	0.376334
GP_09	H2-T23	0.368661
GP_09	Ifi209	0.366005
GP_09	Ifi47	0.365982
GP_09	Ms4a6b	0.361458
GP_09	Shisa5	0.351672
GP_09	Slfn2	0.348631
GP_09	Sp100	0.343663
GP_10	Gzma	1.7081
GP_10	Ccl5	1.12006
GP_10	Nkg7	0.844978
GP_10	Lgals1	0.806139
GP_10	Fcer1g	0.75032
GP_10	Tyrobp	0.743745
GP_10	Cd52	0.713549
GP_10	H2afz	0.657238
GP_10	H2-K1	0.656919
GP_10	Myl6	0.656522
GP_10	H2-D1	0.649516
GP_10	Fau	0.643303
GP_10	Pfn1	0.617908
GP_10	Ubb	0.583375
GP_10	Ppia	0.558308

## Sheet: k,SubclusterVsGP
	GP01	GP02	GP03	GP04	GP05	GP06	GP07	GP08	GP09	GP10
S01	1.358	0.281664	1.03604	0.745315	0.460262	0.585506	0.924056	1.23152	0.281229	1.38453
S02	0.622652	0.522672	0.151231	1.27845	0.151367	2.61434	0.647159	1.38337	0.270687	0.285253
S03	1.05394	0.405504	1.44289	0.945188	0.25936	0.437674	0.714887	1.38322	0.251067	0.740489
S04	0.754904	0.510492	0.927347	0.245302	0.96205	0.494521	1.25897	0.576284	0.224169	2.27239
S05	1.00961	1.63349	1.04712	0.732116	0.729834	0.494306	0.951872	0.477572	0.319033	1.40032
S06	0.696937	0.979121	0.669028	0.743185	1.0395	0.685718	0.590972	0.60447	3.17672	0.911257
S07	0.448676	3.30819	0.822786	0.639003	1.22175	0.312118	0.672743	0.203097	0.445207	1.25813
S08	0.493468	2.25636	0.301979	2.13351	0.626733	1.13316	0.232686	0.808861	0.279854	0.280904
S09	0.528471	1.93535	0.101598	1.41587	0.216765	2.63135	0.52276	0.60782	0.239889	0.321479
S10	0.92517	0.300438	0.866477	0.330273	0.743873	0.413542	0.208168	2.38421	0.41898	0.795624
