# Supplementary material for: Dictionary of immune responses to cytokines at single-cell resolution
Source: Nature. 2023 Dec 6;625(7994):377–84. doi: 10.1038/s41586-023-06816-9 (PMC10781646; doi:10.1038/s41586-023-06816-9)
Supplement: Supplementary file 24 — Source Data Extended Data Fig. 7 [file 41586_2023_6816_MOESM24_ESM.xlsx]

## Sheet: acd,UMAP
Celltype	UMAP_1	UMAP_2	Sample	Subcluster	Polarization
cDC1	2.09953	-0.870118	APRIL	S01	None
cDC1	-3.25764	3.12689	IL-3	S06	cDC1-a
cDC1	-6.06486	-0.552111	IL-1α	S12	cDC1-c
cDC1	2.12692	-0.036285	APRIL	S01	None
cDC1	-5.14577	-2.06763	TNF-α	S09	cDC1-d
cDC1	1.21454	-1.52064	FLT3L	S03	None
cDC1	-0.723362	-1.81631	IL-3	S03	None
cDC1	-6.31569	-0.505054	IL-1α	S12	cDC1-c
cDC1	-3.13539	-2.44709	IL-3	S09	cDC1-d
cDC1	-1.74776	2.38791	APRIL	S06	cDC1-a
cDC1	-6.27517	-0.736508	IL-1β	S12	cDC1-c
cDC1	-6.44235	-0.179798	IL-1β	S12	cDC1-c
cDC1	-3.03787	-2.40646	TNF-α	S09	cDC1-d
cDC1	0.640738	3.79981	IL-3	S05	None
cDC1	3.27522	2.28016	APRIL	S02	None
cDC1	0.784565	-3.46811	APRIL	S01	None
cDC1	-1.18868	2.28616	APRIL	S06	cDC1-a
cDC1	-5.9999	-0.227501	IL-1β	S12	cDC1-c
cDC1	2.2838	-1.05711	FLT3L	S01	None
cDC1	3.19096	-1.28968	APRIL	S01	None
cDC1	-1.67839	2.24543	APRIL	S06	cDC1-a
cDC1	3.48507	1.54179	APRIL	S02	None
cDC1	0.662647	3.33824	IL-3	S05	None
cDC1	-5.74244	0.28165	IL-1α	S12	cDC1-c
cDC1	-6.00704	-0.175471	FLT3L	S11	None
cDC1	2.62895	-0.498092	APRIL	S03	None
cDC1	-5.25119	-2.28069	IL-1β	S09	cDC1-d
cDC1	-6.33549	-0.317619	IL-1β	S12	cDC1-c
cDC1	-1.46945	-1.64858	IL-3	S03	None
cDC1	2.03379	-2.69954	APRIL	S01	None
cDC1	-3.4243	0.716623	FLT3L	S07	cDC1-b
cDC1	3.54822	0.56579	APRIL	S02	None
cDC1	-6.61586	-0.118006	IL-1α	S12	cDC1-c
cDC1	-1.97825	2.31113	APRIL	S06	cDC1-a
cDC1	2.67977	-1.89723	PBS	S01	None
cDC1	-3.05775	-1.76724	IL-3	S03	None
cDC1	-6.28049	-0.699951	IL-1α	S12	cDC1-c
cDC1	-0.713187	3.09541	PBS	S06	cDC1-a
cDC1	0.789418	0.861739	FLT3L	S02	None
cDC1	2.04192	-2.7826	APRIL	S01	None
cDC1	-3.80353	0.933079	IL-2	S07	cDC1-b
cDC1	-1.3447	-0.61076	FLT3L	S03	None
cDC1	-5.55088	-1.21269	IL-1α	S09	cDC1-d
cDC1	-0.762751	3.65501	IL-3	S06	cDC1-a
cDC1	2.02985	-0.0252852	FLT3L	S03	None
cDC1	-4.91532	-2.61732	TNF-α	S09	cDC1-d
cDC1	1.96196	-0.802836	FLT3L	S03	None
cDC1	-6.45187	-0.232022	IL-1β	S12	cDC1-c
cDC1	0.900396	1.48311	FLT3L	S02	None
cDC1	-4.67122	-2.27474	TNF-α	S09	cDC1-d
cDC1	2.0751	4.0746	FLT3L	S05	None
cDC1	1.77144	2.11492	FLT3L	S05	None
cDC1	-4.15237	0.646717	IL-2	S07	cDC1-b
cDC1	-4.9508	-2.41303	TNF-α	S09	cDC1-d
cDC1	2.41147	0.546595	FLT3L	S02	None
cDC1	2.58068	-2.03165	APRIL	S01	None
cDC1	-0.195118	0.38944	APRIL	S02	None
cDC1	-5.09787	-1.8757	IL-1α	S09	cDC1-d
cDC1	2.58171	-2.90857	IL-3	S01	None
cDC1	2.30966	-1.11551	APRIL	S01	None
cDC1	-0.140382	0.0855439	APRIL	S02	None
cDC1	1.26073	0.595755	APRIL	S04	None
cDC1	1.15426	-1.96157	FLT3L	S03	None
cDC1	1.6907	-2.67445	FLT3L	S01	None
cDC1	-4.54372	-2.2152	TNF-α	S09	cDC1-d
cDC1	-1.07759	-0.690664	FLT3L	S07	cDC1-b
cDC1	2.93817	-0.201042	IL-3	S03	None
cDC1	2.32061	2.85937	FLT3L	S05	None
cDC1	-6.32005	-0.598839	IL-1β	S12	cDC1-c
cDC1	0.975724	1.13815	APRIL	S02	None
cDC1	2.1815	-2.66844	FLT3L	S03	None
cDC1	3.4755	-0.514375	IL-3	S02	None
cDC1	-3.73189	-0.228382	IL-3	S14	cDC1-e
cDC1	0.868129	-1.64467	APRIL	S04	None
cDC1	2.44009	2.95225	APRIL	S05	None
cDC1	2.05976	0.734618	APRIL	S02	None
cDC1	2.01152	-1.56148	FLT3L	S03	None
cDC1	-0.481565	-2.26874	FLT3L	S08	None
cDC1	3.08802	2.08065	IL-3	S02	None
cDC1	-4.82921	2.45778	IL-3	S10	cDC1-a
cDC1	0.784106	0.723061	FLT3L	S02	None
cDC1	-5.25318	-2.15	IL-1β	S09	cDC1-d
cDC1	0.0466878	-3.96885	APRIL	S08	None
cDC1	-0.793372	-3.15525	IL-3	S08	None
cDC1	3.03678	-2.34763	APRIL	S01	None
cDC1	-6.4787	-0.171248	IL-1α	S12	cDC1-c
cDC1	-6.25808	-0.14068	IL-1β	S12	cDC1-c
cDC1	-6.33679	-0.433267	IL-1β	S12	cDC1-c
cDC1	-3.5268	1.07259	IL-2	S07	cDC1-b
cDC1	2.96349	-2.03153	APRIL	S01	None
cDC1	-6.30333	0.000172986	IL-1β	S12	cDC1-c
cDC1	-3.5825	2.3384	IL-2	S07	cDC1-b
cDC1	-5.69291	-0.933445	IL-1α	S12	cDC1-c
cDC1	-2.37694	-0.161061	IL-3	S14	cDC1-e
cDC1	-4.21317	1.53738	IL-2	S07	cDC1-b
cDC1	-0.0127101	-3.90496	FLT3L	S03	None
cDC1	-2.0237	3.53593	IL-3	S06	cDC1-a
cDC1	0.95082	1.04015	APRIL	S04	None
cDC1	-3.99615	0.381198	FLT3L	S07	cDC1-b
cDC1	-2.49797	-0.0950354	IL-3	S14	cDC1-e
cDC1	2.34433	-0.4019	IL-3	S03	None
cDC1	0.826741	-2.07661	APRIL	S01	None
cDC1	-2.90248	-1.22808	TNF-α	S03	None
cDC1	-3.77939	1.70148	IL-2	S07	cDC1-b
cDC1	-6.5651	-0.190866	IL-1α	S12	cDC1-c
cDC1	2.07328	2.25101	FLT3L	S02	None
cDC1	-3.96956	1.2068	IL-2	S07	cDC1-b
cDC1	-6.52616	-0.171081	IL-1β	S12	cDC1-c
cDC1	-3.30807	-2.29552	TNF-α	S09	cDC1-d
cDC1	-5.87627	-0.855778	IL-1β	S12	cDC1-c
cDC1	0.807606	1.51811	APRIL	S02	None
cDC1	-2.06404	-0.150343	IL-3	S14	cDC1-e
cDC1	-4.07664	-0.038627	IL-2	S07	cDC1-b
cDC1	-5.47026	-1.65696	IL-1β	S09	cDC1-d
cDC1	-6.16521	-0.130097	IL-1β	S12	cDC1-c
cDC1	-6.26028	-0.105938	IL-1β	S12	cDC1-c
cDC1	2.4626	-0.996273	FLT3L	S01	None
cDC1	2.16277	-1.144	FLT3L	S03	None
cDC1	-1.25104	-1.88632	FLT3L	S03	None
cDC1	-1.07338	3.70953	FLT3L	S06	cDC1-a
cDC1	-3.81258	-2.19052	TNF-α	S09	cDC1-d
cDC1	1.30852	-1.16519	APRIL	S03	None
cDC1	-6.68278	-0.20093	IL-1β	S12	cDC1-c
cDC1	2.66907	-2.81395	FLT3L	S01	None
cDC1	-0.242727	-4.27157	TNF-α	S08	None
cDC1	-5.13321	-2.10195	TNF-α	S09	cDC1-d
cDC1	-6.65686	-0.259631	IL-1β	S12	cDC1-c
cDC1	-4.1651	-0.183416	FLT3L	S07	cDC1-b
cDC1	-1.64406	-1.18293	FLT3L	S03	None
cDC1	2.06571	0.180115	FLT3L	S02	None
cDC1	2.39986	4.33454	IL-3	S05	None
cDC1	-6.58335	-0.295106	IL-1β	S12	cDC1-c
cDC1	-4.00845	2.75301	IL-1β	S06	cDC1-a
cDC1	-4.03598	-0.115619	IL-2	S07	cDC1-b
cDC1	0.816589	3.35749	IL-3	S05	None
cDC1	2.1599	-0.705277	FLT3L	S03	None
cDC1	-5.39404	-1.59444	IL-1β	S09	cDC1-d
cDC1	2.2148	-2.2984	APRIL	S01	None
cDC1	-6.4863	-0.265447	IL-1α	S12	cDC1-c
cDC1	1.75837	-2.05371	APRIL	S01	None
cDC1	-6.24428	-0.429143	IL-1β	S12	cDC1-c
cDC1	-2.10368	-0.56025	IL-3	S14	cDC1-e
cDC1	-5.97086	-0.96989	IL-1α	S12	cDC1-c
cDC1	1.84504	-1.36373	FLT3L	S03	None
cDC1	-1.89991	1.58208	APRIL	S06	cDC1-a
cDC1	-6.26607	-0.71624	IL-1β	S12	cDC1-c
cDC1	-4.05333	-2.6676	IL-3	S09	cDC1-d
cDC1	-3.44037	2.82898	APRIL	S10	cDC1-a
cDC1	-4.32002	0.787097	IL-2	S07	cDC1-b
cDC1	-4.26452	-2.43204	FLT3L	S09	cDC1-d
cDC1	-1.95798	0.33831	IL-3	S14	cDC1-e
cDC1	1.0998	-0.917522	APRIL	S01	None
cDC1	-0.609764	0.57292	APRIL	S04	None
cDC1	-0.00236725	-4.40317	FLT3L	S08	None
cDC1	0.434604	0.642994	FLT3L	S02	None
cDC1	-0.646918	3.1065	IL-3	S06	cDC1-a
cDC1	-2.2106	3.25784	IL-3	S06	cDC1-a
cDC1	-4.51501	1.16544	IL-2	S07	cDC1-b
cDC1	-6.24152	-0.573649	IL-1α	S12	cDC1-c
cDC1	-1.77993	-0.186515	IL-3	S14	cDC1-e
cDC1	-5.25501	-2.16767	IL-1β	S09	cDC1-d
cDC1	-2.38099	1.90234	IL-3	S06	cDC1-a
cDC1	-0.927574	-2.41889	PBS	S03	None
cDC1	-6.34298	-0.549431	IL-1α	S12	cDC1-c
cDC1	-3.32196	-1.98138	TNF-α	S09	cDC1-d
cDC1	-6.29862	-0.0940392	IL-1β	S12	cDC1-c
cDC1	1.8092	-1.06785	FLT3L	S03	None
cDC1	1.41053	3.24153	PBS	S05	None
cDC1	-4.22352	-2.89069	IL-3	S09	cDC1-d
cDC1	2.01087	-2.20941	TNF-α	S01	None
cDC1	2.93666	-1.50316	PBS	S01	None
cDC1	-2.53035	-0.184992	FLT3L	S14	cDC1-e
cDC1	-6.44252	-0.411822	IL-1α	S12	cDC1-c
cDC1	-4.26031	-2.80674	APRIL	S09	cDC1-d
cDC1	-4.74739	-2.47497	TNF-α	S09	cDC1-d
cDC1	-2.47095	1.32132	IL-2	S13	cDC1-f
cDC1	2.6235	-0.509715	FLT3L	S03	None
cDC1	3.59654	0.750725	APRIL	S02	None
cDC1	-2.50383	-0.638453	IL-2	S14	cDC1-e
cDC1	-2.18763	0.352147	IL-3	S14	cDC1-e
cDC1	0.650428	-2.29393	PBS	S01	None
cDC1	-6.34823	0.14127	IL-1α	S12	cDC1-c
cDC1	-4.16434	0.754092	IL-2	S07	cDC1-b
cDC1	-5.1003	-2.40438	IL-1α	S09	cDC1-d
cDC1	1.52917	2.6888	FLT3L	S02	None
cDC1	-6.13934	-0.578764	IL-1β	S12	cDC1-c
cDC1	-2.54786	-0.460417	IL-3	S14	cDC1-e
cDC1	-6.17479	-0.757195	IL-1β	S12	cDC1-c
cDC1	-4.99921	-2.34961	TNF-α	S09	cDC1-d
cDC1	-0.143552	-2.25428	APRIL	S03	None
cDC1	2.46087	-3.00552	APRIL	S01	None
cDC1	-2.29875	2.61896	APRIL	S06	cDC1-a
cDC1	-4.97176	-2.47435	TNF-α	S09	cDC1-d
cDC1	-4.17736	0.83195	IL-2	S07	cDC1-b
cDC1	3.53219	-2.48208	FLT3L	S01	None
cDC1	-5.53117	-1.37565	IL-1α	S09	cDC1-d
cDC1	-4.34405	-2.80123	IL-3	S09	cDC1-d
cDC1	-6.46631	-0.380677	IL-1β	S12	cDC1-c
cDC1	2.43762	-0.23984	FLT3L	S02	None
cDC1	-6.15846	0.560573	IL-1β	S05	None
cDC1	1.15705	0.910155	APRIL	S02	None
cDC1	-6.27706	-0.574298	IL-1α	S12	cDC1-c
cDC1	-3.43873	2.55359	IL-1α	S12	cDC1-c
cDC1	-5.80633	0.111176	IL-1α	S12	cDC1-c
cDC1	0.633344	3.6092	IL-3	S05	None
cDC1	0.348842	-3.33461	FLT3L	S08	None
cDC1	-3.28932	-2.3256	TNF-α	S09	cDC1-d
cDC1	-4.35555	0.264741	IL-2	S07	cDC1-b
cDC1	-5.96258	0.687129	IL-1α	S05	None
cDC1	-6.24543	-0.270005	IL-1α	S12	cDC1-c
cDC1	2.515	-1.8529	APRIL	S01	None
cDC1	-6.65089	-0.274839	IL-1β	S12	cDC1-c
cDC1	-1.42129	-1.48496	APRIL	S11	None
cDC1	-5.59305	-1.09544	IL-1α	S09	cDC1-d
cDC1	-2.16707	-0.078578	IL-3	S14	cDC1-e
cDC1	-6.4564	0.0250776	IL-1β	S12	cDC1-c
cDC1	3.11837	2.08753	FLT3L	S02	None
cDC1	-4.42698	0.613718	IL-2	S07	cDC1-b
cDC1	-4.65776	-2.36048	TNF-α	S09	cDC1-d
cDC1	-3.24609	1.16218	IL-2	S07	cDC1-b
cDC1	-3.85301	0.754552	IL-2	S07	cDC1-b
cDC1	2.74089	-1.01287	FLT3L	S03	None
cDC1	-4.41616	-2.94275	TNF-α	S09	cDC1-d
cDC1	-6.03872	-0.893834	IL-1α	S12	cDC1-c
cDC1	-4.19032	-0.299991	IL-2	S07	cDC1-b
cDC1	3.21379	1.33532	FLT3L	S02	None
cDC1	3.07657	-1.41763	IL-1β	S01	None
cDC1	3.43429	-2.29407	FLT3L	S01	None
cDC1	-6.31647	0.147817	IL-1β	S12	cDC1-c
cDC1	-4.22959	1.44725	IL-2	S07	cDC1-b
cDC1	-1.02173	3.53339	FLT3L	S06	cDC1-a
cDC1	0.165998	0.0233299	FLT3L	S03	None
cDC1	-4.5834	-2.57924	TNF-α	S09	cDC1-d
cDC1	1.32537	4.02854	APRIL	S05	None
cDC1	-6.15506	0.502874	IL-1α	S12	cDC1-c
cDC1	0.0880892	0.432917	PBS	S04	None
cDC1	-4.50375	0.216934	IL-2	S07	cDC1-b
cDC1	1.75919	3.57484	APRIL	S05	None
cDC1	2.68178	2.42931	APRIL	S02	None
cDC1	2.59949	1.87494	FLT3L	S02	None
cDC1	2.68486	-2.04543	FLT3L	S01	None
cDC1	-4.74346	-2.66795	TNF-α	S09	cDC1-d
cDC1	-0.884449	-0.981644	IL-3	S03	None
cDC1	-6.66776	-0.0898276	IL-1α	S12	cDC1-c
cDC1	1.30118	1.78823	FLT3L	S02	None
cDC1	-6.34907	0.127197	IL-1α	S12	cDC1-c
cDC1	1.60303	-0.537562	APRIL	S04	None
cDC1	-5.9976	-0.474594	IL-1α	S12	cDC1-c
cDC1	-3.95964	0.150195	IL-2	S07	cDC1-b
cDC1	0.561897	3.64012	IL-3	S05	None
cDC1	0.9028	3.96377	IL-3	S05	None
cDC1	1.96865	4.34789	IL-3	S05	None
cDC1	-2.27423	-1.09317	APRIL	S03	None
cDC1	-4.15721	-1.03055	IL-3	S07	cDC1-b
cDC1	-3.0247	-0.0413615	IL-3	S14	cDC1-e
cDC1	-4.97949	-2.56063	TNF-α	S09	cDC1-d
cDC1	-6.36996	-0.580806	IL-1α	S12	cDC1-c
cDC1	2.35613	-2.59118	APRIL	S01	None
cDC1	-6.4822	-0.0383954	IL-1β	S06	cDC1-a
cDC1	-3.41585	-2.10079	TNF-α	S09	cDC1-d
cDC1	-3.07089	-2.34909	IL-3	S09	cDC1-d
cDC1	-4.31927	0.365174	IL-2	S07	cDC1-b
cDC1	-6.30767	-0.433358	IL-1β	S12	cDC1-c
cDC1	1.13063	0.791624	FLT3L	S02	None
cDC1	2.74714	0.729496	FLT3L	S02	None
cDC1	0.609623	4.51999	IL-2	S11	None
cDC1	0.667104	-2.86612	PBS	S08	None
cDC1	-4.23584	1.72805	IL-2	S07	cDC1-b
cDC1	-0.165631	-1.43729	PBS	S03	None
cDC1	-4.93302	-2.18782	TNF-α	S09	cDC1-d
cDC1	-6.43884	-0.484318	IL-1α	S12	cDC1-c
cDC1	2.40849	1.88489	FLT3L	S02	None
cDC1	-1.03886	3.4417	APRIL	S06	cDC1-a
cDC1	0.694787	-2.06613	APRIL	S03	None
cDC1	-1.97527	0.120643	IL-3	S14	cDC1-e
cDC1	-6.15802	0.495272	IL-1α	S12	cDC1-c
cDC1	-6.57327	-0.0252994	IL-1β	S12	cDC1-c
cDC1	1.46484	1.81593	APRIL	S05	None
cDC1	-6.40262	-0.223827	IL-1α	S12	cDC1-c
cDC1	3.23694	1.76096	FLT3L	S02	None
cDC1	-2.62625	-2.60434	TNF-α	S09	cDC1-d
cDC1	-4.57898	-2.18618	TNF-α	S09	cDC1-d
cDC1	2.69341	3.19713	APRIL	S05	None
cDC1	-6.35144	-0.432937	IL-1α	S12	cDC1-c
cDC1	-6.16476	-0.722519	IL-1β	S12	cDC1-c
cDC1	-6.55487	-0.147341	IL-1β	S12	cDC1-c
cDC1	-4.57494	-2.11233	IL-3	S09	cDC1-d
cDC1	-6.41842	-0.0051532	IL-1α	S12	cDC1-c
cDC1	3.32831	1.4789	FLT3L	S02	None
cDC1	-1.73999	-1.36154	IL-3	S03	None
cDC1	-2.14745	1.04893	FLT3L	S01	None
cDC1	-6.38976	0.0487077	IL-1α	S12	cDC1-c
cDC1	-3.75795	-2.7887	TNF-α	S09	cDC1-d
cDC1	-5.92965	-0.406192	IL-1α	S12	cDC1-c
cDC1	-6.43278	-0.258924	IL-1β	S12	cDC1-c
cDC1	1.2386	-3.23722	IL-3	S01	None
cDC1	-6.30727	-0.166668	IL-1β	S12	cDC1-c
cDC1	-4.28795	0.875114	IL-1α	S07	cDC1-b
cDC1	1.68829	-1.18314	FLT3L	S03	None
cDC1	-2.25601	-0.106329	IL-3	S14	cDC1-e
cDC1	-1.76242	-0.261419	IL-3	S14	cDC1-e
cDC1	-3.03979	-2.27044	TNF-α	S09	cDC1-d
cDC1	-3.91458	-1.84974	TNF-α	S09	cDC1-d
cDC1	3.28451	-2.262	APRIL	S01	None
cDC1	-6.29435	-0.387355	IL-1β	S12	cDC1-c
cDC1	-4.40025	-2.35556	TNF-α	S09	cDC1-d
cDC1	-4.56727	0.805169	IL-1β	S07	cDC1-b
cDC1	-5.23337	-1.91593	IL-1β	S09	cDC1-d
cDC1	1.11283	2.58171	FLT3L	S02	None
cDC1	-0.562976	-1.65202	FLT3L	S03	None
cDC1	-6.389	-0.422845	IL-1β	S12	cDC1-c
cDC1	-0.0319562	-2.01803	IL-3	S03	None
cDC1	-4.15639	-0.572412	FLT3L	S07	cDC1-b
cDC1	0.478821	0.627664	FLT3L	S04	None
cDC1	-6.53026	-0.403771	IL-1β	S12	cDC1-c
cDC1	3.08426	1.00662	APRIL	S02	None
cDC1	-4.03559	0.239292	IL-2	S07	cDC1-b
cDC1	3.56892	1.18983	APRIL	S01	None
cDC1	2.42161	-0.975703	FLT3L	S01	None
cDC1	-0.215936	0.528991	APRIL	S04	None
cDC1	-6.29556	-0.403112	IL-1β	S12	cDC1-c
cDC1	-5.11412	-2.35146	TNF-α	S09	cDC1-d
cDC1	2.11088	-0.427971	FLT3L	S03	None
cDC1	-4.27473	-1.63792	IL-2	S09	cDC1-d
cDC1	-6.43019	0.103396	IL-1α	S12	cDC1-c
cDC1	2.54889	-2.1845	APRIL	S01	None
cDC1	-1.96349	-0.0418855	IL-3	S14	cDC1-e
cDC1	-4.21173	-3.28438	PBS	S09	cDC1-d
cDC1	-6.16612	-0.655934	IL-1β	S12	cDC1-c
cDC1	0.968177	-1.25564	IL-3	S03	None
cDC1	2.67615	-1.4238	APRIL	S01	None
cDC1	-1.48681	-0.738758	IL-2	S11	None
cDC1	-6.1069	-0.830908	IL-1α	S12	cDC1-c
cDC1	0.279363	-1.95916	FLT3L	S03	None
cDC1	2.89771	1.87097	IL-3	S02	None
cDC1	1.37708	-1.86483	APRIL	S01	None
cDC1	-3.34494	1.45241	APRIL	S06	cDC1-a
cDC1	0.62783	1.46675	APRIL	S02	None
cDC1	2.27462	-0.928347	FLT3L	S03	None
cDC1	-6.14232	-0.640538	IL-1α	S12	cDC1-c
cDC1	-6.34339	-0.197958	IL-1β	S12	cDC1-c
cDC1	2.25964	-1.27554	FLT3L	S01	None
cDC1	-6.52141	-0.443952	IL-1β	S12	cDC1-c
cDC1	-0.685411	-3.36148	PBS	S08	None
cDC1	-1.71752	-0.323198	IL-3	S14	cDC1-e
cDC1	-3.12498	1.0037	FLT3L	S07	cDC1-b
cDC1	2.56157	0.374265	FLT3L	S02	None
cDC1	-4.36489	0.373036	IL-2	S07	cDC1-b
cDC1	1.07007	4.52254	APRIL	S11	None
cDC1	-0.538093	1.90468	FLT3L	S06	cDC1-a
cDC1	-3.62888	-1.96308	TNF-α	S09	cDC1-d
cDC1	0.77859	2.39431	FLT3L	S02	None
cDC1	-5.02326	-2.4182	TNF-α	S09	cDC1-d
cDC1	-1.3582	0.0769712	IL-3	S11	None
cDC1	2.29091	-0.278818	FLT3L	S03	None
cDC1	-6.54179	-0.1046	IL-1β	S12	cDC1-c
cDC1	-1.83912	3.22401	APRIL	S06	cDC1-a
cDC1	1.04077	2.80255	IL-2	S05	None
cDC1	2.62732	2.30055	FLT3L	S02	None
cDC1	-4.21937	1.23006	IL-2	S07	cDC1-b
cDC1	-4.1406	-0.741123	FLT3L	S07	cDC1-b
cDC1	0.095609	-2.6577	FLT3L	S03	None
cDC1	-4.6852	1.43452	IL-2	S07	cDC1-b
cDC1	1.80833	1.84499	FLT3L	S02	None
cDC1	-6.60871	-0.0816622	IL-1β	S12	cDC1-c
cDC1	-2.34224	-0.620697	IL-3	S14	cDC1-e
cDC1	-6.60244	-0.034073	IL-1α	S12	cDC1-c
cDC1	-6.37588	-0.262517	IL-1α	S12	cDC1-c
cDC1	-5.04584	-2.41306	IL-1β	S09	cDC1-d
cDC1	-0.547561	2.99892	FLT3L	S06	cDC1-a
cDC1	-4.91014	-2.50436	TNF-α	S09	cDC1-d
cDC1	1.84382	0.4665	FLT3L	S02	None
cDC1	3.35707	1.59506	APRIL	S02	None
cDC1	2.87212	1.04047	APRIL	S02	None
cDC1	-2.54461	-0.225356	IL-3	S14	cDC1-e
cDC1	-5.99725	0.685995	IL-1β	S05	None
cDC1	-4.33308	0.610376	IL-2	S07	cDC1-b
cDC1	3.69725	-0.572535	APRIL	S01	None
cDC1	-4.98063	-2.47964	TNF-α	S09	cDC1-d
cDC1	-1.61904	-2.1563	FLT3L	S03	None
cDC1	2.25621	-3.22465	TNF-α	S01	None
cDC1	0.681739	3.55952	IL-3	S05	None
cDC1	-6.64785	-0.0700804	IL-1β	S12	cDC1-c
cDC1	3.68864	-1.58871	APRIL	S01	None
cDC1	2.82757	-2.43127	IL-3	S01	None
cDC1	-6.68155	-0.131331	IL-1α	S12	cDC1-c
cDC1	-4.58886	0.285689	IL-1β	S07	cDC1-b
cDC1	1.24478	0.568191	FLT3L	S04	None
cDC1	1.57235	0.478181	APRIL	S02	None
cDC1	0.0268815	0.220222	APRIL	S04	None
cDC1	-5.22458	-2.31266	IL-1β	S09	cDC1-d
cDC1	-6.28952	-0.160897	IL-1α	S12	cDC1-c
cDC1	2.05253	4.46179	APRIL	S05	None
cDC1	0.663445	3.58201	IL-3	S05	None
cDC1	2.87288	-2.84929	FLT3L	S01	None
cDC1	1.54065	1.25238	FLT3L	S02	None
cDC1	-6.59453	-0.166212	IL-1α	S12	cDC1-c
cDC1	1.16366	3.74778	APRIL	S05	None
cDC1	0.78472	4.29925	IL-2	S05	None
cDC1	-3.86057	-1.4993	TNF-α	S09	cDC1-d
cDC1	1.39376	1.36497	FLT3L	S02	None
cDC1	-3.44707	-2.55695	APRIL	S09	cDC1-d
cDC1	-1.2195	-1.35185	IL-3	S03	None
cDC1	0.600566	1.00552	FLT3L	S02	None
cDC1	-4.65875	-2.71322	TNF-α	S09	cDC1-d
cDC1	-3.79566	-0.622162	IL-2	S07	cDC1-b
cDC1	-1.42628	-0.776418	IL-3	S03	None
cDC1	0.626491	3.50735	IL-3	S05	None
cDC1	3.36343	1.892	FLT3L	S02	None
cDC1	-6.16473	-0.599136	IL-1α	S12	cDC1-c
cDC1	-6.66156	-0.178287	IL-1β	S12	cDC1-c
cDC1	-1.48521	3.6848	IL-3	S06	cDC1-a
cDC1	-6.2439	-0.707668	IL-1α	S12	cDC1-c
cDC1	2.45544	-2.60514	APRIL	S01	None
cDC1	1.42644	2.19612	APRIL	S05	None
cDC1	0.915693	1.88114	APRIL	S02	None
cDC1	-2.53519	-1.27085	IL-2	S03	None
cDC1	1.46973	-0.300988	FLT3L	S04	None
cDC1	-5.29246	-1.88856	IL-1β	S09	cDC1-d
cDC1	-6.50872	0.0688947	IL-1α	S12	cDC1-c
cDC1	3.34716	-2.49721	PBS	S01	None
cDC1	-2.82885	1.60737	TNF-α	S06	cDC1-a
cDC1	0.895726	3.3119	APRIL	S05	None
cDC1	1.38087	4.44035	APRIL	S05	None
cDC1	-3.71419	1.34354	IL-3	S07	cDC1-b
cDC1	-6.10082	-0.873096	IL-1β	S12	cDC1-c
cDC1	-4.33288	-1.77289	IL-2	S09	cDC1-d
cDC1	3.82732	-1.44775	APRIL	S01	None
cDC1	2.92307	2.00428	APRIL	S02	None
cDC1	-6.21956	-0.646985	IL-1α	S12	cDC1-c
cDC1	-4.17845	0.81076	IL-2	S07	cDC1-b
cDC1	-0.835557	3.4588	APRIL	S06	cDC1-a
cDC1	-6.38534	-0.48193	IL-1α	S12	cDC1-c
cDC1	2.62194	2.55818	FLT3L	S05	None
cDC1	2.70545	0.322806	FLT3L	S02	None
cDC1	2.24728	2.5718	APRIL	S02	None
cDC1	0.856618	-0.896146	FLT3L	S03	None
cDC1	-6.55726	-0.169785	IL-1α	S12	cDC1-c
cDC1	-0.638821	0.588504	FLT3L	S11	None
cDC1	-0.503442	3.73764	IL-3	S06	cDC1-a
cDC1	-5.84367	0.617072	IL-7	S05	None
cDC1	1.12743	-2.98854	IL-9	S01	None
cDC1	1.66137	2.8137	IL-22	S05	None
cDC1	-1.5783	-1.55142	IL-7	S03	None
cDC1	-0.107013	0.982374	IL-7	S13	cDC1-f
cDC1	3.14893	2.37444	IL-9	S02	None
cDC1	3.31448	0.272397	IL-11	S02	None
cDC1	2.92659	0.533607	IL-22	S02	None
cDC1	3.71745	0.046468	IL-9	S01	None
cDC1	-4.05476	-0.88949	IL-9	S07	cDC1-b
cDC1	1.9685	1.89736	IL-21	S02	None
cDC1	-1.18164	-1.57627	IL-7	S03	None
cDC1	0.648953	-1.36853	IL-22	S03	None
cDC1	-0.656087	-2.89761	IL-21	S08	None
cDC1	3.45445	0.85069	IL-9	S02	None
cDC1	3.4095	-2.02647	IL-21	S01	None
cDC1	2.72622	-1.69837	IL-21	S01	None
cDC1	1.09549	-2.34824	IL-13	S01	None
cDC1	3.74206	0.981671	IL-9	S02	None
cDC1	-3.37524	-0.47489	IL-21	S07	cDC1-b
cDC1	3.1349	1.85292	IL-7	S02	None
cDC1	-1.19166	-0.118814	IL-22	S11	None
cDC1	1.63641	2.07717	IL-22	S05	None
cDC1	-2.90293	-0.343929	IL-21	S03	None
cDC1	3.03593	-1.86715	IL-22	S01	None
cDC1	2.99177	-2.75339	IL-21	S01	None
cDC1	3.94087	-1.87261	IL-7	S01	None
cDC1	1.43008	-0.59033	IL-22	S04	None
cDC1	3.23475	2.09337	IL-11	S02	None
cDC1	1.38045	3.48183	IL-21	S05	None
cDC1	2.95204	0.116568	IL-21	S02	None
cDC1	1.83812	3.87714	IL-21	S05	None
cDC1	1.2382	3.943	IL-21	S05	None
cDC1	0.430392	-1.45902	IL-13	S03	None
cDC1	2.33939	-1.78976	IL-21	S01	None
cDC1	-4.1245	-2.14	IL-11	S09	cDC1-d
cDC1	3.43655	1.99521	IL-9	S02	None
cDC1	-1.59874	3.47644	IL-22	S06	cDC1-a
cDC1	2.12315	3.51563	IL-9	S05	None
cDC1	0.312241	-1.22571	IL-21	S03	None
cDC1	3.64026	1.93666	IL-22	S02	None
cDC1	2.05281	3.88983	IL-9	S05	None
cDC1	-1.23482	-0.194	IL-21	S11	None
cDC1	2.63172	-1.99827	IL-9	S01	None
cDC1	3.23649	1.98592	IL-13	S02	None
cDC1	1.04333	-0.186369	IL-21	S04	None
cDC1	-1.16777	2.87609	IL-21	S06	cDC1-a
cDC1	3.68386	0.014106	IL-9	S01	None
cDC1	0.684527	0.996032	IL-9	S02	None
cDC1	-2.90673	-2.07706	IL-21	S03	None
cDC1	0.683827	-4.29869	IL-9	S08	None
cDC1	-3.49055	0.867205	IL-21	S07	cDC1-b
cDC1	2.76154	-1.05947	IL-9	S01	None
cDC1	2.00088	-1.36779	IL-22	S01	None
cDC1	-1.66168	-1.30904	IL-21	S03	None
cDC1	-3.91021	-2.68138	IL-13	S09	cDC1-d
cDC1	0.046864	-0.663328	IL-22	S04	None
cDC1	1.13592	-0.81994	IL-11	S01	None
cDC1	-0.111874	-3.20007	IL-13	S04	None
cDC1	0.548646	-1.35719	IL-21	S03	None
cDC1	-0.928562	-3.9794	IL-22	S08	None
cDC1	1.24038	4.3036	IL-11	S05	None
cDC1	3.20499	0.515116	IL-22	S02	None
cDC1	-3.86136	-2.96071	IL-7	S09	cDC1-d
cDC1	-3.25143	-1.36337	IL-9	S03	None
cDC1	0.190041	-1.23247	IL-13	S03	None
cDC1	0.85316	3.77923	IL-13	S05	None
cDC1	-0.164579	-1.53642	IL-22	S03	None
cDC1	3.4027	-0.794388	IL-7	S01	None
cDC1	2.17305	1.78982	IL-7	S02	None
cDC1	-1.14948	-1.11153	IL-13	S03	None
cDC1	3.37164	-0.28115	IL-11	S01	None
cDC1	2.05568	1.73345	IL-22	S02	None
cDC1	-0.342401	-2.98182	IL-7	S08	None
cDC1	1.18524	0.134252	IL-22	S01	None
cDC1	-0.661876	-1.62143	IL-21	S03	None
cDC1	-0.472684	-1.9375	IL-9	S03	None
cDC1	2.4278	2.78396	IL-22	S05	None
cDC1	3.08038	0.580901	IL-11	S02	None
cDC1	2.68042	-3.04534	IL-9	S01	None
cDC1	0.170958	-0.109442	IL-22	S04	None
cDC1	3.37117	2.51305	IL-9	S02	None
cDC1	1.14219	-0.524378	IL-22	S04	None
cDC1	2.80466	2.18748	IL-7	S02	None
cDC1	3.20086	-0.922233	IL-22	S01	None
cDC1	3.30672	1.63541	IL-7	S02	None
cDC1	2.20168	-1.71179	IL-21	S01	None
cDC1	0.0263264	0.802825	IL-21	S04	None
cDC1	0.505339	-2.24861	IL-22	S03	None
cDC1	2.86694	3.09989	IL-21	S05	None
cDC1	2.92444	0.627696	IL-11	S02	None
cDC1	3.73491	0.0293036	IL-11	S01	None
cDC1	0.681268	-1.04477	IL-13	S03	None
cDC1	2.61832	-0.417078	IL-21	S01	None
cDC1	-1.84764	-0.970427	IL-7	S14	cDC1-e
cDC1	3.68457	-1.64854	IL-22	S01	None
cDC1	2.14453	-1.37368	IL-21	S01	None
cDC1	1.5042	-1.87168	IL-13	S03	None
cDC1	0.404238	0.0101423	IL-22	S04	None
cDC1	-0.459033	1.25116	IL-21	S13	cDC1-f
cDC1	1.59572	0.905128	IL-21	S02	None
cDC1	0.312916	-2.99672	IL-13	S08	None
cDC1	0.924067	-2.30684	IL-21	S01	None
cDC1	0.562822	0.349993	IL-13	S02	None
cDC1	0.755129	0.868975	IL-13	S02	None
cDC1	0.761475	0.882856	IL-13	S02	None
cDC1	0.802678	0.923334	IL-21	S04	None
cDC1	1.91338	4.06874	IL-21	S05	None
cDC1	-1.16488	-1.43794	IL-21	S03	None
cDC1	0.0447426	-1.04895	IL-7	S03	None
cDC1	0.840564	-3.6974	IL-22	S08	None
cDC1	-2.83265	0.1012	IL-7	S14	cDC1-e
cDC1	-3.40518	-0.00914984	IL-7	S07	cDC1-b
cDC1	3.06118	-0.587933	IL-13	S01	None
cDC1	0.691465	-1.03337	IL-22	S04	None
cDC1	1.04164	-0.245142	IL-21	S04	None
cDC1	1.37112	0.910492	IL-11	S02	None
cDC1	-1.89542	-1.83422	IL-9	S03	None
cDC1	1.20013	-1.61265	IL-13	S03	None
cDC1	-1.0045	0.482191	IL-11	S11	None
cDC1	3.60644	1.44246	IL-22	S02	None
cDC1	-0.512587	-2.89646	IL-13	S08	None
cDC1	-0.680448	-2.19199	IL-13	S03	None
cDC1	3.06161	1.87512	IL-22	S02	None
cDC1	-0.295438	-4.17554	IL-7	S08	None
cDC1	-1.21047	-0.0903244	IL-22	S11	None
cDC1	-0.214106	-3.91346	IL-13	S08	None
cDC1	1.21101	3.01928	IL-7	S05	None
cDC1	2.90885	-1.56932	IL-13	S01	None
cDC1	2.50436	-2.08897	IL-22	S01	None
cDC1	3.55179	0.659042	IL-21	S02	None
cDC1	0.359388	-4.29584	IL-21	S08	None
cDC1	2.53491	-3.0456	IL-21	S03	None
cDC1	0.431903	2.41495	IL-7	S13	cDC1-f
cDC1	-0.0310299	-1.08095	IL-13	S04	None
cDC1	-2.35479	-2.42179	IL-13	S03	None
cDC1	1.3106	0.634	IL-22	S04	None
cDC1	-3.23305	3.17094	IL-11	S10	cDC1-a
cDC1	2.54389	0.232322	IL-11	S02	None
cDC1	2.91437	-2.51652	IL-9	S01	None
cDC1	-3.53962	-0.772495	IL-11	S07	cDC1-b
cDC1	-3.15357	0.286368	IL-22	S07	cDC1-b
cDC1	3.32261	-2.3249	IL-21	S01	None
cDC1	-2.31775	2.70565	IL-11	S06	cDC1-a
cDC1	3.98641	-1.60086	IL-9	S01	None
cDC1	1.15569	1.65666	IL-9	S02	None
cDC1	1.50501	-0.930589	IL-13	S03	None
cDC1	1.90362	-2.764	IL-21	S01	None
cDC1	1.16672	0.437162	IL-13	S04	None
cDC1	-0.67487	-0.720582	IL-13	S03	None
cDC1	2.72107	-1.63055	IL-22	S01	None
cDC1	0.452684	2.84905	IL-11	S02	None
cDC1	0.410268	0.914159	IL-13	S02	None
cDC1	2.04876	4.05188	IL-22	S05	None
cDC1	0.339867	-3.39235	IL-21	S04	None
cDC1	2.3736	3.0888	IL-9	S05	None
cDC1	3.57053	-0.866262	IL-22	S01	None
cDC1	0.0134139	-2.0169	IL-13	S03	None
cDC1	1.46153	1.33869	IL-22	S02	None
cDC1	1.39314	-1.93791	IL-22	S01	None
cDC1	-3.63748	2.49003	IL-22	S06	cDC1-a
cDC1	2.51145	-0.560101	IL-22	S01	None
cDC1	0.385896	0.649748	IL-9	S02	None
cDC1	-2.93463	2.51628	IL-22	S06	cDC1-a
cDC1	-0.0572009	-0.497348	IL-21	S04	None
cDC1	2.86657	0.734691	IL-9	S02	None
cDC1	2.63794	-2.14414	IL-22	S01	None
cDC1	1.7983	4.17979	IL-13	S05	None
cDC1	2.95556	-1.39079	IL-22	S01	None
cDC1	3.20326	-0.322054	IL-13	S01	None
cDC1	-3.67655	-1.41603	IL-21	S07	cDC1-b
cDC1	0.260273	-1.98119	IL-13	S03	None
cDC1	0.540847	2.26841	IL-21	S05	None
cDC1	3.90622	-0.976409	IL-9	S01	None
cDC1	-1.07696	-0.518465	IL-9	S11	None
cDC1	-1.31066	-1.46291	IL-7	S03	None
cDC1	2.99773	-0.467673	IL-11	S02	None
cDC1	-3.2443	-0.303019	IL-13	S07	cDC1-b
cDC1	1.50862	4.15483	IL-11	S05	None
cDC1	-4.12754	0.738499	IL-7	S07	cDC1-b
cDC1	-1.40818	3.6013	IL-13	S06	cDC1-a
cDC1	1.56682	2.8916	IL-21	S05	None
cDC1	-2.45281	2.48452	IL-11	S06	cDC1-a
cDC1	3.62718	-0.245515	IL-22	S01	None
cDC1	-1.41363	-2.27386	IL-11	S03	None
cDC1	1.5829	-1.09134	IL-13	S01	None
cDC1	-4.27889	-2.13321	IL-9	S09	cDC1-d
cDC1	2.52708	-0.430199	IL-21	S01	None
cDC1	2.98801	-2.88023	IL-9	S01	None
cDC1	2.67349	-2.82997	IL-7	S01	None
cDC1	1.58103	1.82825	IL-11	S02	None
cDC1	-1.28535	-1.94026	IL-11	S03	None
cDC1	1.98954	3.26426	IL-13	S05	None
cDC1	-0.134638	-0.921322	IL-13	S04	None
cDC1	3.38111	-0.178269	IL-9	S02	None
cDC1	-2.9071	-2.15992	IL-7	S09	cDC1-d
cDC1	-1.40619	3.15384	IL-7	S06	cDC1-a
cDC1	-0.664722	-0.107697	IL-13	S11	None
cDC1	0.123454	-4.34864	IL-13	S08	None
cDC1	0.658982	-0.856464	IL-13	S03	None
cDC1	1.21327	3.67071	IL-11	S05	None
cDC1	0.469574	-1.41017	IL-11	S04	None
cDC1	-1.28058	-1.97738	IL-11	S03	None
cDC1	2.89422	0.766895	IL-13	S02	None
cDC1	0.806785	-3.88661	IL-7	S08	None
cDC1	0.0138018	-3.62334	IL-21	S08	None
cDC1	0.287445	3.21232	IL-7	S05	None
cDC1	-0.732498	2.84311	IL-22	S06	cDC1-a
cDC1	1.3159	-0.589425	IL-22	S04	None
cDC1	3.19807	-1.97642	IL-9	S01	None
cDC1	0.828521	0.638095	IL-9	S04	None
cDC1	-0.571332	-0.302107	IL-13	S04	None
cDC1	3.03527	-2.24692	IL-13	S01	None
cDC1	0.948342	-1.18277	IL-22	S04	None
cDC1	-1.09029	0.45933	IL-22	S11	None
cDC1	2.09709	1.19765	IL-11	S02	None
cDC1	1.86409	3.88377	IL-13	S05	None
cDC1	-1.03706	3.55429	IL-22	S06	cDC1-a
cDC1	-3.1027	-2.36303	IL-9	S09	cDC1-d
cDC1	-1.70842	-2.37317	IL-21	S03	None
cDC1	0.530755	-0.756658	IL-22	S04	None
cDC1	-3.54155	0.731319	IL-9	S07	cDC1-b
cDC1	3.57636	-0.622294	IL-22	S01	None
cDC1	0.993681	0.495602	IL-22	S02	None
cDC1	3.16278	-2.82697	IL-7	S01	None
cDC1	-1.34168	0.25447	IL-21	S11	None
cDC1	-0.555162	-0.302278	IL-13	S03	None
cDC1	1.1651	3.40272	IL-13	S05	None
cDC1	-1.2124	-0.0333977	IL-9	S11	None
cDC1	-1.18945	-0.712369	IL-13	S03	None
cDC1	1.1615	-0.76144	IL-9	S03	None
cDC1	2.79423	1.97412	IL-21	S02	None
cDC1	-2.41587	2.08293	IL-22	S06	cDC1-a
cDC1	3.09983	0.745527	IL-11	S02	None
cDC1	1.68586	0.552546	IL-11	S02	None
cDC1	1.41603	-1.69133	IL-22	S03	None
cDC1	1.90966	-2.22729	IL-21	S01	None
cDC1	1.42007	-0.897122	IL-22	S04	None
cDC1	0.09585	-2.0219	IL-22	S03	None
cDC1	-0.88554	0.147085	IL-22	S11	None
cDC1	2.09898	2.97354	IL-13	S05	None
cDC1	0.0756879	1.09245	IL-11	S02	None
cDC1	1.38178	-0.0592643	IL-22	S04	None
cDC1	4.00956	-1.85915	IL-22	S01	None
cDC1	-2.29265	-2.35942	IL-22	S03	None
cDC1	2.94643	-2.59543	IL-22	S01	None
cDC1	-1.37642	-1.034	IL-13	S03	None
cDC1	0.971356	-0.775902	IL-22	S04	None
cDC1	3.51889	1.03856	IL-9	S02	None
cDC1	-0.288386	-1.74025	IL-9	S03	None
cDC1	-0.0955887	-0.62777	Noggin	S04	None
cDC1	0.668822	-1.06097	IL-36Ra	S03	None
cDC1	-3.47971	-2.33675	IL-31	S09	cDC1-d
cDC1	-1.84606	2.54275	IL-36Ra	S06	cDC1-a
cDC1	3.62362	0.228577	IL-36Ra	S02	None
cDC1	2.24237	-1.36325	Noggin	S01	None
cDC1	-3.39894	-0.891318	Noggin	S07	cDC1-b
cDC1	0.113706	-2.60161	TPO	S03	None
cDC1	1.84962	-0.160618	IL-31	S04	None
cDC1	3.01371	-0.21308	IL-31	S01	None
cDC1	-2.91241	-1.31367	IL-31	S07	cDC1-b
cDC1	0.325837	-0.910007	TPO	S04	None
cDC1	0.732151	-0.591026	IL-36Ra	S04	None
cDC1	-4.17249	-0.763016	IL-36Ra	S07	cDC1-b
cDC1	2.28507	-1.12531	Noggin	S01	None
cDC1	3.05349	-3.1375	IL-31	S01	None
cDC1	-2.06968	2.79379	IL-36Ra	S06	cDC1-a
cDC1	-0.87591	-0.718761	IL-31	S03	None
cDC1	3.16505	-0.250203	EGF	S01	None
cDC1	2.63847	3.24523	NP	S05	None
cDC1	-3.07343	-0.324575	IL-36Ra	S01	None
cDC1	2.19021	-2.78379	NP	S01	None
cDC1	2.30317	2.52038	IL-36Ra	S05	None
cDC1	1.83689	-1.49001	EGF	S01	None
cDC1	-3.80642	-3.15964	IL-31	S09	cDC1-d
cDC1	3.089	-2.24105	IL-36Ra	S01	None
cDC1	-2.23798	-2.50043	IL-36Ra	S03	None
cDC1	4.07426	-0.84167	EGF	S01	None
cDC1	3.44447	-0.94325	EGF	S01	None
cDC1	3.50214	-1.81656	TPO	S01	None
cDC1	1.38201	1.24408	TPO	S02	None
cDC1	-0.239219	-2.78814	IL-36Ra	S04	None
cDC1	0.0524259	-3.72712	NP	S08	None
cDC1	2.96214	1.4509	Noggin	S02	None
cDC1	0.867777	-0.371805	IL-36Ra	S04	None
cDC1	1.36249	0.0547623	NP	S04	None
cDC1	1.59605	0.324239	Noggin	S04	None
cDC1	3.59024	-2.25264	IL-31	S01	None
cDC1	0.967306	1.2173	Noggin	S02	None
cDC1	1.98902	-2.13718	TPO	S01	None
cDC1	2.23267	-2.49148	IL-36Ra	S01	None
cDC1	2.54992	-1.55979	IL-31	S01	None
cDC1	0.541767	2.01234	IL-36Ra	S02	None
cDC1	1.39394	-0.828169	NP	S04	None
cDC1	1.98305	-1.21529	Noggin	S01	None
cDC1	2.80383	-0.664868	IL-31	S01	None
cDC1	0.279762	-1.17085	IL-36Ra	S03	None
cDC1	-3.60499	1.11531	EGF	S07	cDC1-b
cDC1	1.3635	2.0226	Noggin	S02	None
cDC1	-1.41258	-0.108049	TPO	S11	None
cDC1	-4.27631	-3.16764	TPO	S09	cDC1-d
cDC1	3.02625	-0.141513	IL-31	S03	None
cDC1	0.146271	-1.95676	IL-36Ra	S03	None
cDC1	-2.20657	-2.18444	Noggin	S03	None
cDC1	1.85193	0.114588	TPO	S04	None
cDC1	-1.29663	-0.596301	IL-31	S11	None
cDC1	-1.08582	3.18496	IL-31	S06	cDC1-a
cDC1	1.12983	0.435456	IL-36Ra	S02	None
cDC1	1.83455	2.88414	IL-31	S05	None
cDC1	1.48351	1.30251	EGF	S04	None
cDC1	0.536501	0.576072	IL-36Ra	S02	None
cDC1	2.53391	0.692	Noggin	S02	None
cDC1	2.31118	-0.985245	EGF	S01	None
cDC1	3.92421	-1.11768	TPO	S01	None
cDC1	0.628698	2.59956	NP	S13	cDC1-f
cDC1	0.349778	1.53279	IL-31	S02	None
cDC1	1.89487	0.449492	TPO	S04	None
cDC1	-0.946863	3.58809	Noggin	S06	cDC1-a
cDC1	1.63935	0.910478	NP	S02	None
cDC1	-0.200309	0.552731	TPO	S11	None
cDC1	3.0067	-0.644359	Noggin	S01	None
cDC1	-0.26409	0.171121	IL-31	S02	None
cDC1	1.79704	1.65335	IL-31	S02	None
cDC1	2.5636	-0.053696	IL-36Ra	S01	None
cDC1	3.80911	1.10541	NP	S02	None
cDC1	3.373	-2.3183	TPO	S01	None
cDC1	-2.91626	3.05126	IL-36Ra	S06	cDC1-a
cDC1	2.83831	-2.87952	EGF	S01	None
cDC1	1.12572	1.55065	TPO	S02	None
cDC1	-0.81546	-1.14046	Noggin	S03	None
cDC1	-0.426106	-1.41561	TPO	S03	None
cDC1	2.27304	4.1649	NP	S05	None
cDC1	3.29838	1.05854	EGF	S02	None
cDC1	3.71891	-1.91629	EGF	S01	None
cDC1	-2.79604	-2.39066	IL-31	S09	cDC1-d
cDC1	3.39559	-0.908696	IL-31	S01	None
cDC1	2.32953	2.29295	IL-36Ra	S05	None
cDC1	2.02894	3.26621	EGF	S05	None
cDC1	1.07186	1.26396	IL-31	S02	None
cDC1	-3.24675	0.83941	Noggin	S07	cDC1-b
cDC1	3.20553	-2.39248	IL-36Ra	S01	None
cDC1	2.74217	-0.902011	IL-36Ra	S01	None
cDC1	3.0575	-1.94477	IL-31	S01	None
cDC1	2.79874	-0.931187	IL-31	S01	None
cDC1	1.77482	3.88815	Noggin	S05	None
cDC1	3.21299	1.75247	IL-36Ra	S02	None
cDC1	2.56972	-1.14964	EGF	S01	None
cDC1	3.7017	-0.368994	EGF	S01	None
cDC1	0.494167	0.830474	IL-31	S04	None
cDC1	-0.343039	0.258199	TPO	S01	None
cDC1	1.87821	4.45767	IL-36Ra	S05	None
cDC1	3.44597	-2.66126	NP	S01	None
cDC1	3.06699	0.857184	Noggin	S02	None
cDC1	1.54072	0.365181	IL-36Ra	S04	None
cDC1	1.74797	4.2571	NP	S05	None
cDC1	-4.41573	-3.31724	IL-31	S09	cDC1-d
cDC1	3.096	-1.62985	Noggin	S01	None
cDC1	0.926099	0.308819	Noggin	S04	None
cDC1	0.572729	-1.34377	EGF	S04	None
cDC1	3.19604	-2.37752	Noggin	S01	None
cDC1	-0.319734	-3.75605	TPO	S08	None
cDC1	-3.29154	-0.930969	Noggin	S03	None
cDC1	3.50706	-2.68149	Noggin	S01	None
cDC1	2.57338	0.954927	IL-36Ra	S02	None
cDC1	-1.85089	2.55157	IL-36Ra	S06	cDC1-a
cDC1	2.20567	-2.03078	Noggin	S01	None
cDC1	3.66102	-1.74765	TPO	S01	None
cDC1	-0.500946	-2.49965	EGF	S08	None
cDC1	2.87956	-1.28973	Noggin	S01	None
cDC1	1.75382	1.39296	IL-36Ra	S02	None
cDC1	2.72323	-2.41785	EGF	S01	None
cDC1	1.44338	-2.24586	EGF	S01	None
cDC1	-2.54608	-1.6744	IL-36Ra	S06	cDC1-a
cDC1	2.17895	-0.501431	IL-36Ra	S01	None
cDC1	3.7742	-0.14407	IL-36Ra	S01	None
cDC1	1.45963	0.319974	Noggin	S04	None
cDC1	3.31273	2.27969	EGF	S02	None
cDC1	-1.39615	-1.76642	IL-36Ra	S03	None
cDC1	1.10373	4.39258	IL-31	S11	None
cDC1	0.806998	-1.74724	EGF	S04	None
cDC1	-2.45529	2.54192	EGF	S06	cDC1-a
cDC1	1.6726	3.19854	NP	S05	None
cDC1	3.47281	-2.27757	Noggin	S01	None
cDC1	2.29527	0.619018	TPO	S02	None
cDC1	-0.164446	-4.27721	EGF	S08	None
cDC1	0.394669	-2.47884	EGF	S08	None
cDC1	1.67343	-2.25889	IL-36Ra	S03	None
cDC1	0.00859833	-2.50394	NP	S03	None
cDC1	-0.112669	-4.38178	Noggin	S08	None
cDC1	-2.48305	-2.40636	IL-31	S03	None
cDC1	-0.0698659	0.0523167	IL-36Ra	S04	None
cDC1	-1.21862	3.67261	IL-31	S06	cDC1-a
cDC1	0.190563	0.902571	IL-31	S04	None
cDC1	-1.19606	-0.418337	NP	S11	None
cDC1	-0.674253	3.35766	IL-31	S06	cDC1-a
cDC1	1.62924	-2.61027	IL-36Ra	S01	None
cDC1	1.88875	-0.73374	NP	S01	None
cDC1	0.244283	-4.32753	IL-36Ra	S08	None
cDC1	1.92519	-0.0184548	NP	S04	None
cDC1	2.78895	-1.79217	IL-31	S01	None
cDC1	-3.76361	1.4607	NP	S07	cDC1-b
cDC1	1.07554	-1.64333	EGF	S04	None
cDC1	2.6817	-3.15462	Noggin	S01	None
cDC1	2.84596	-1.58161	EGF	S01	None
cDC1	2.9258	1.35885	IL-36Ra	S02	None
cDC1	1.39055	-0.366835	IL-31	S04	None
cDC1	3.75505	0.257858	IL-36Ra	S02	None
cDC1	1.37272	0.227661	EGF	S04	None
cDC1	2.75001	-2.99329	TPO	S01	None
cDC1	-0.772427	-1.45687	IL-31	S03	None
cDC1	3.55222	0.362182	EGF	S02	None
cDC1	3.53213	0.117053	EGF	S03	None
cDC1	2.84524	-3.25982	IL-31	S01	None
cDC1	0.376019	-2.62183	Noggin	S03	None
cDC1	1.17038	-2.74938	Noggin	S04	None
cDC1	3.62819	-2.3154	Noggin	S01	None
cDC1	2.37128	2.32597	IL-36Ra	S05	None
cDC1	3.2642	-0.785621	TPO	S01	None
cDC1	2.85481	2.03267	IL-36Ra	S02	None
cDC1	-0.560651	-3.63115	NP	S08	None
cDC1	3.6958	-1.9916	EGF	S01	None
cDC1	3.69814	1.62885	IL-31	S02	None
cDC1	3.85479	-1.86115	Noggin	S01	None
cDC1	2.43627	-1.45134	IL-31	S01	None
cDC1	1.58759	-2.1629	TPO	S01	None
cDC1	-0.561305	-0.411593	IL-31	S04	None
cDC1	0.174819	1.1151	IL-31	S04	None
cDC1	1.63296	-2.98198	EGF	S01	None
cDC1	2.65015	0.366973	Noggin	S02	None
cDC1	1.57453	0.476605	NP	S04	None
cDC1	0.313921	4.16596	IL-36Ra	S05	None
cDC1	-0.963706	-1.72761	Noggin	S03	None
cDC1	1.44443	-0.643265	EGF	S04	None
cDC1	3.04938	-0.533082	NP	S01	None
cDC1	-4.02296	0.545591	Noggin	S07	cDC1-b
cDC1	0.540509	-1.00169	TPO	S03	None
cDC1	3.55839	-0.287795	IL-31	S01	None
cDC1	-0.315796	-3.66982	IL-31	S08	None
cDC1	2.25134	2.26479	IL-31	S05	None
cDC1	2.32888	4.46711	IL-36Ra	S05	None
cDC1	3.29304	-0.3791	TPO	S01	None
cDC1	2.47842	-1.36253	IL-31	S01	None
cDC1	-1.24713	0.29889	Noggin	S11	None
cDC1	3.83152	-0.805991	IL-31	S01	None
cDC1	2.23204	-2.85908	IL-31	S01	None
cDC1	3.33065	-2.34008	IL-36Ra	S01	None
cDC1	-3.77112	-0.828946	IL-36Ra	S07	cDC1-b
cDC1	3.94533	-1.4363	IL-36Ra	S01	None
cDC1	4.00651	-0.600686	IL-36Ra	S01	None
cDC1	1.49988	1.07027	NP	S02	None
cDC1	1.49458	-1.48641	IL-31	S01	None
cDC1	2.87137	2.71921	EGF	S02	None
cDC1	3.2325	-2.13287	IL-31	S01	None
cDC1	-0.960721	-2.29801	NP	S03	None
cDC1	2.4178	-2.95483	Noggin	S01	None
cDC1	-0.168864	-2.05213	TPO	S03	None
cDC1	-0.592663	-4.05409	IL-31	S08	None
cDC1	1.20139	0.492312	IL-31	S04	None
cDC1	2.42443	-2.23865	IL-36Ra	S01	None
cDC1	1.44259	-2.41858	NP	S01	None
cDC1	1.33284	-0.47235	IL-31	S03	None
cDC1	2.55839	0.68657	EGF	S02	None
cDC1	1.76675	-0.667828	TPO	S03	None
cDC1	0.493479	-4.32517	IL-31	S08	None
cDC1	1.64682	-0.040105	IL-31	S01	None
cDC1	-1.70431	2.86323	NP	S06	cDC1-a
cDC1	-0.675396	-0.913147	Noggin	S03	None
cDC1	1.74453	-0.71912	IL-36Ra	S01	None
cDC1	2.54682	2.51713	NP	S02	None
cDC1	2.99335	-2.38054	NP	S01	None
cDC1	-0.75549	-1.08661	NP	S04	None
cDC1	2.09583	1.72565	NP	S02	None
cDC1	3.21848	-2.13933	Noggin	S01	None
cDC1	1.52677	1.14681	IL-31	S02	None
cDC1	-1.93855	3.04586	Noggin	S06	cDC1-a
cDC1	0.976744	-2.71821	NP	S08	None
cDC1	-0.275381	2.2257	EGF	S06	cDC1-a
cDC1	2.16358	0.997417	IL-31	S02	None
cDC1	1.42159	1.91768	EGF	S02	None
cDC1	2.9049	1.10677	Noggin	S02	None
cDC1	0.241443	-0.834314	IL-36Ra	S04	None
cDC1	3.42612	-2.84321	IL-31	S01	None
cDC1	-1.1381	0.17869	IL-31	S11	None
cDC1	2.35199	1.03116	TPO	S02	None
cDC1	-1.2562	0.366052	IL-36Ra	S11	None
cDC1	2.41207	-2.12948	TPO	S01	None
cDC1	-0.0489531	-3.39562	EGF	S08	None
cDC1	1.87401	0.35324	TPO	S04	None
cDC1	2.61355	-0.834081	EGF	S01	None
cDC1	-0.134874	-3.16611	IL-31	S11	None
cDC1	1.51572	-0.89761	IL-36Ra	S01	None
cDC1	1.85866	1.38284	Noggin	S02	None
cDC1	2.43197	-1.81177	IL-31	S01	None
cDC1	2.02745	-1.25523	IL-36Ra	S01	None
cDC1	-1.11307	0.80376	EGF	S06	cDC1-a
cDC1	1.57849	1.8133	Noggin	S02	None
cDC1	3.20372	-1.30297	TPO	S01	None
cDC1	-0.714203	-0.281683	EGF	S03	None
cDC1	0.918218	1.42067	NP	S04	None
cDC1	0.141926	-3.72828	IL-31	S02	None
cDC1	1.57103	-2.80929	IL-31	S01	None
cDC1	0.368406	-3.90722	Noggin	S08	None
cDC1	1.38968	-2.59044	TPO	S01	None
cDC1	-0.395857	-3.69163	IL-36Ra	S08	None
cDC1	-1.3439	-0.947194	IL-31	S11	None
cDC1	-1.29702	2.61373	IL-36Ra	S06	cDC1-a
cDC1	3.44484	-0.601726	Noggin	S01	None
cDC1	2.87307	-1.68377	Noggin	S01	None
cDC1	1.59546	-1.21421	Noggin	S01	None
cDC1	0.044209	-4.27923	Noggin	S08	None
cDC1	2.07584	-3.0972	IL-31	S01	None
cDC1	-1.12685	0.326178	NP	S11	None
cDC1	2.4759	-1.95884	IL-36Ra	S03	None
cDC1	3.89411	-0.224055	IL-31	S01	None
cDC1	3.66301	-2.87909	EGF	S01	None
cDC1	2.48842	-1.44224	IL-31	S01	None
cDC1	1.34016	3.38645	TPO	S05	None
cDC1	-1.2521	0.331717	Noggin	S11	None
cDC1	1.50999	1.54216	NP	S02	None
cDC1	1.2223	-1.25743	TPO	S04	None
cDC1	3.43114	-2.91686	IL-31	S01	None
cDC1	-4.47387	2.04632	IL-31	S09	cDC1-d
cDC1	1.49902	2.14416	EGF	S05	None
cDC1	1.83281	0.826717	NP	S04	None
cDC1	-3.75762	-2.9292	TPO	S09	cDC1-d
cDC1	1.95773	-0.255063	Noggin	S04	None
cDC1	0.492849	-3.83264	NP	S08	None
cDC1	3.89156	-0.460961	NP	S01	None
cDC1	3.39166	-1.44519	TPO	S01	None
cDC1	1.34324	-0.0679224	TPO	S04	None
cDC1	-1.63428	-1.95932	NP	S03	None
cDC1	2.2815	1.52684	Noggin	S02	None
cDC1	-2.99318	3.17766	IL-36Ra	S06	cDC1-a
cDC1	-0.325985	-0.426358	Noggin	S04	None
cDC1	2.1971	2.69871	TPO	S05	None
cDC1	3.6324	0.124353	IL-31	S01	None
cDC1	3.31789	-2.78042	EGF	S01	None
cDC1	0.146574	-1.54313	Noggin	S03	None
cDC1	0.855419	0.592342	NP	S04	None
cDC1	0.227856	-2.18437	EGF	S03	None
cDC1	1.79058	-2.96924	NP	S01	None
cDC1	-3.53944	-2.83612	IL-31	S09	cDC1-d
cDC1	3.11789	-2.97749	Noggin	S01	None
cDC1	2.04952	2.06881	IL-31	S05	None
cDC1	2.45326	-2.5901	Noggin	S01	None
cDC1	-0.331801	-0.730849	Noggin	S03	None
cDC1	2.78384	-1.1056	Noggin	S01	None
cDC1	3.67225	-2.28629	EGF	S01	None
cDC1	2.06915	-0.460578	NP	S01	None
cDC1	2.17067	0.561442	TPO	S01	None
cDC1	2.10136	2.26585	EGF	S02	None
cDC1	1.60604	-2.62995	Noggin	S03	None
cDC1	-0.989224	0.191057	IL-36Ra	S01	None
cDC1	-3.28405	0.219121	EGF	S01	None
cDC1	2.55845	3.85489	IL-36Ra	S05	None
cDC1	2.46233	1.17999	TPO	S02	None
cDC1	2.83191	0.952098	IL-36Ra	S02	None
cDC1	0.781408	-2.55937	Noggin	S08	None
cDC1	2.44898	3.69307	Noggin	S05	None
cDC1	3.09199	-2.12105	IL-31	S01	None
cDC1	0.559187	-1.36738	IL-31	S01	None
cDC1	-1.21314	-1.20379	IL-31	S03	None
cDC1	-1.61117	2.85618	IL-31	S06	cDC1-a
cDC1	-0.31846	-0.805574	TPO	S11	None
cDC1	-0.353945	-1.93754	TPO	S03	None
cDC1	3.94521	-0.91896	IL-36Ra	S02	None
cDC1	3.68367	-0.42223	IL-36Ra	S01	None
cDC1	3.16262	-1.27847	NP	S02	None
cDC1	1.86991	0.259849	EGF	S04	None
cDC1	-0.122669	-0.17281	Noggin	S04	None
cDC1	2.82553	1.69572	IL-31	S02	None
cDC1	0.791556	-0.721925	IL-31	S04	None
cDC1	3.22133	0.900374	TPO	S02	None
cDC1	2.78969	-1.78558	NP	S01	None
cDC1	2.17644	1.86516	TPO	S02	None
cDC1	2.04629	3.73288	IL-36Ra	S05	None
cDC1	1.93996	-0.0391594	TPO	S04	None
cDC1	-0.772908	-4.38257	IL-36Ra	S08	None
cDC1	2.94608	0.319438	Noggin	S02	None
cDC1	-2.0174	1.88515	Noggin	S06	cDC1-a
cDC1	-1.26486	-0.666926	NP	S11	None
cDC1	2.17866	-2.65176	TPO	S01	None
cDC1	1.46631	0.350899	EGF	S04	None
cDC1	2.33129	4.24359	IL-36Ra	S05	None
cDC1	0.943917	0.174508	IL-36Ra	S04	None
cDC1	3.3011	-1.97736	IL-31	S01	None
cDC1	1.64252	4.61701	Noggin	S05	None
cDC1	3.00775	-0.931201	Noggin	S01	None
cDC1	-4.07667	-0.285986	IL-31	S07	cDC1-b
cDC1	2.25082	-3.09858	IL-36Ra	S03	None
cDC1	0.743605	0.280498	TPO	S04	None
cDC1	-0.523701	-3.48391	TPO	S08	None
cDC1	1.80281	1.46853	IL-31	S02	None
cDC1	-2.65725	-1.8102	IL-31	S03	None
cDC1	0.404427	-3.53629	TPO	S08	None
cDC1	0.854757	1.92564	IL-36Ra	S05	None
cDC1	1.02169	2.55023	IL-31	S02	None
cDC1	2.69525	2.29841	IL-31	S02	None
cDC1	3.38405	1.91175	IL-36Ra	S02	None
cDC1	2.74116	1.75117	IL-31	S02	None
cDC1	1.6435	-0.216136	Noggin	S04	None
cDC1	2.71814	1.19727	IL-36Ra	S02	None
cDC1	-2.96511	-0.799966	IL-36Ra	S03	None
cDC1	2.35458	-0.168405	IL-31	S02	None
cDC1	-3.36192	-1.5981	Noggin	S09	cDC1-d
cDC1	1.51379	0.393571	IL-36Ra	S04	None
cDC1	2.89938	3.07708	EGF	S05	None
cDC1	1.35916	4.49901	Noggin	S05	None
cDC1	2.30217	1.25155	EGF	S02	None
cDC1	1.95794	4.28554	TPO	S05	None
cDC1	0.644236	-0.142281	VEGF	S03	None
cDC1	2.94889	0.575051	LIGHT	S02	None
cDC1	1.51539	-1.77023	SCF	S03	None
cDC1	-1.31544	-3.15096	PSPN	S08	None
cDC1	1.04661	1.28774	LIGHT	S02	None
cDC1	-3.88147	-0.651627	LIF	S07	cDC1-b
cDC1	2.77559	-1.19671	M-CSF	S01	None
cDC1	2.70234	-0.234593	SCF	S03	None
cDC1	-0.59834	-4.16832	SCF	S08	None
cDC1	-0.171269	-1.64733	PBS	S04	None
cDC1	-0.385073	-4.13883	SCF	S08	None
cDC1	2.36795	4.23449	LIF	S05	None
cDC1	1.17477	-2.38236	SCF	S01	None
cDC1	-3.35487	-2.51853	PSPN	S09	cDC1-d
cDC1	2.76955	-0.962952	PSPN	S01	None
cDC1	3.64707	0.559199	SCF	S02	None
cDC1	2.00249	-2.85962	PSPN	S01	None
cDC1	3.22877	-2.11639	LIGHT	S01	None
cDC1	2.34532	-0.577251	VEGF	S01	None
cDC1	1.89017	1.48626	VEGF	S02	None
cDC1	2.32767	-2.2199	PSPN	S01	None
cDC1	1.64612	-2.62385	PSPN	S01	None
cDC1	-2.9667	3.28473	PBS	S06	cDC1-a
cDC1	2.1743	1.63338	LIGHT	S02	None
cDC1	-0.19702	-3.44619	SCF	S08	None
cDC1	2.67616	0.337666	LIF	S02	None
cDC1	0.0497806	-4.44442	M-CSF	S08	None
cDC1	0.92835	-1.4174	LIGHT	S03	None
cDC1	-0.832728	2.32766	LIF	S13	cDC1-f
cDC1	0.846065	1.88708	M-CSF	S13	cDC1-f
cDC1	2.7631	-1.31713	VEGF	S01	None
cDC1	2.40118	2.6295	PSPN	S05	None
cDC1	3.78831	-0.892934	PSPN	S01	None
cDC1	0.493573	-1.63146	LIF	S03	None
cDC1	0.893453	-1.65638	PBS	S03	None
cDC1	-1.15254	-1.67041	LIGHT	S03	None
cDC1	3.29595	-2.30304	LIGHT	S01	None
cDC1	2.53631	3.01611	LIF	S05	None
cDC1	3.71245	-2.10852	VEGF	S01	None
cDC1	3.69038	-2.57754	LIF	S01	None
cDC1	3.59484	1.47348	PSPN	S02	None
cDC1	3.40023	-0.986941	LIF	S01	None
cDC1	3.31168	-2.11362	LIGHT	S01	None
cDC1	-0.321077	0.89781	LIF	S13	cDC1-f
cDC1	3.62616	-1.94576	M-CSF	S01	None
cDC1	0.63262	0.568537	LIF	S02	None
cDC1	1.85793	-2.36551	PSPN	S01	None
cDC1	0.234013	-1.06698	LIGHT	S04	None
cDC1	3.30477	-2.66033	LIF	S01	None
cDC1	0.849934	-1.37988	PBS	S03	None
cDC1	-1.67554	-2.66366	PSPN	S03	None
cDC1	2.25736	3.97795	PBS	S05	None
cDC1	0.947407	-3.80002	LIF	S01	None
cDC1	0.150765	-3.64081	LIF	S08	None
cDC1	1.21192	-2.23662	LIF	S01	None
cDC1	3.19934	-1.69584	LIGHT	S01	None
cDC1	2.24583	-1.24559	PSPN	S01	None
cDC1	-1.43713	-0.606114	VEGF	S11	None
cDC1	1.37971	0.720803	VEGF	S02	None
cDC1	2.50754	3.01922	LIF	S05	None
cDC1	1.02358	-0.483252	SCF	S03	None
cDC1	2.96195	0.842225	LIF	S02	None
cDC1	0.962145	0.350939	LIF	S04	None
cDC1	3.71733	-2.29248	PSPN	S01	None
cDC1	1.08278	0.896681	LIGHT	S04	None
cDC1	1.89475	3.34034	LIF	S05	None
cDC1	2.56889	-0.131899	SCF	S02	None
cDC1	0.287102	-1.04386	SCF	S03	None
cDC1	-2.12624	-2.30339	VEGF	S03	None
cDC1	1.25224	3.54237	SCF	S05	None
cDC1	2.2205	4.12201	PSPN	S05	None
cDC1	-0.822428	-1.97716	LIF	S03	None
cDC1	-2.55736	3.57137	M-CSF	S06	cDC1-a
cDC1	2.93434	-1.2902	PSPN	S01	None
cDC1	-1.10183	3.36949	LIF	S06	cDC1-a
cDC1	-3.68779	2.67778	M-CSF	S06	cDC1-a
cDC1	1.47449	-0.902725	PSPN	S04	None
cDC1	1.37811	-1.4951	PSPN	S01	None
cDC1	-1.17185	-1.48608	LIF	S03	None
cDC1	1.25315	-2.74275	M-CSF	S01	None
cDC1	3.18474	-2.12149	PSPN	S01	None
cDC1	-0.0701182	-4.18942	LIF	S08	None
cDC1	2.92657	0.102435	LIF	S03	None
cDC1	-1.90183	2.16732	VEGF	S06	cDC1-a
cDC1	2.63382	-2.27567	SCF	S01	None
cDC1	-1.07732	-2.84525	PSPN	S03	None
cDC1	-2.82842	-1.25696	LIGHT	S01	None
cDC1	-1.37859	3.06147	PSPN	S06	cDC1-a
cDC1	-1.22992	3.89154	PSPN	S06	cDC1-a
cDC1	-2.89237	-0.883666	PSPN	S14	cDC1-e
cDC1	-1.02652	-0.281515	LIGHT	S11	None
cDC1	1.9853	0.0874137	PSPN	S04	None
cDC1	3.22584	-0.910278	PSPN	S01	None
cDC1	-0.257398	-3.77391	M-CSF	S08	None
cDC1	3.10366	-2.47758	VEGF	S01	None
cDC1	3.78799	0.7978	SCF	S02	None
cDC1	3.51264	-0.752379	LIGHT	S01	None
cDC1	1.95518	-2.25112	LIGHT	S01	None
cDC1	-0.131455	-0.45035	PSPN	S03	None
cDC1	2.5559	-0.0723393	SCF	S03	None
cDC1	-3.21353	-2.06123	VEGF	S09	cDC1-d
cDC1	1.4375	-3.51463	LIGHT	S01	None
cDC1	-0.234741	-1.74203	PBS	S03	None
cDC1	-0.715816	-3.01168	LIF	S08	None
cDC1	-0.195934	1.2826	LIF	S13	cDC1-f
cDC1	2.87631	-0.381328	PSPN	S01	None
cDC1	2.8896	1.73499	PSPN	S02	None
cDC1	1.41082	2.97098	SCF	S05	None
cDC1	0.110888	2.24419	LIF	S13	cDC1-f
cDC1	1.58484	-2.66271	PSPN	S01	None
cDC1	3.25702	-1.02845	VEGF	S01	None
cDC1	3.70051	-1.26458	PSPN	S01	None
cDC1	-2.18047	2.71652	M-CSF	S06	cDC1-a
cDC1	2.48221	3.60835	PBS	S05	None
cDC1	3.7899	0.814604	LIF	S02	None
cDC1	0.337417	-4.15101	SCF	S08	None
cDC1	-3.25557	0.120003	M-CSF	S07	cDC1-b
cDC1	2.36178	-0.0677707	LIF	S04	None
cDC1	-1.20383	2.60915	M-CSF	S06	cDC1-a
cDC1	3.00936	1.01851	LIGHT	S02	None
cDC1	-0.71531	-1.07828	SCF	S03	None
cDC1	1.92737	4.27796	M-CSF	S05	None
cDC1	-3.16319	0.463455	PSPN	S07	cDC1-b
cDC1	1.60384	2.39296	LIGHT	S05	None
cDC1	-1.60912	2.98566	M-CSF	S06	cDC1-a
cDC1	2.02327	-0.876853	LIF	S01	None
cDC1	-3.57901	-1.26008	PSPN	S07	cDC1-b
cDC1	2.11885	1.36219	PSPN	S02	None
cDC1	-1.23511	0.272865	LIF	S11	None
cDC1	-2.34956	2.7555	PSPN	S06	cDC1-a
cDC1	3.06727	2.20265	LIF	S05	None
cDC1	0.290139	0.573618	PSPN	S02	None
cDC1	0.825236	0.785813	VEGF	S02	None
cDC1	-2.98089	-0.78363	M-CSF	S14	cDC1-e
cDC1	-1.50592	-2.1722	LIF	S03	None
cDC1	1.09179	-2.71049	VEGF	S01	None
cDC1	0.983496	1.78416	LIGHT	S02	None
cDC1	1.11726	-1.46942	SCF	S03	None
cDC1	-0.122456	-2.3951	SCF	S08	None
cDC1	-0.224816	-0.186459	LIF	S03	None
cDC1	3.13599	-1.41553	LIGHT	S01	None
cDC1	1.63396	1.44683	PSPN	S02	None
cDC1	0.352733	1.60979	VEGF	S06	cDC1-a
cDC1	1.46506	0.172613	PSPN	S04	None
cDC1	-3.77522	0.770417	PSPN	S07	cDC1-b
cDC1	-2.02385	1.87597	PSPN	S06	cDC1-a
cDC1	-0.392242	-2.99243	LIGHT	S04	None
cDC1	-0.885303	-0.110522	LIGHT	S11	None
cDC1	2.87395	2.34953	PSPN	S05	None
cDC1	1.1412	4.43883	VEGF	S05	None
cDC1	0.653144	-1.89433	LIGHT	S04	None
cDC1	3.06833	2.26957	LIF	S02	None
cDC1	-0.680774	-1.68999	VEGF	S03	None
cDC1	2.62088	1.5993	SCF	S02	None
cDC1	1.88848	0.477536	PBS	S02	None
cDC1	-1.0514	0.45858	LIGHT	S11	None
cDC1	-0.932404	-1.69994	LIF	S03	None
cDC1	1.68089	2.26108	LIF	S02	None
cDC1	3.60826	0.785309	LIF	S02	None
cDC1	0.587947	0.539652	LIF	S04	None
cDC1	1.17951	-1.29352	LIF	S01	None
cDC1	1.99984	1.34641	LIF	S02	None
cDC1	-0.630638	-2.97349	LIF	S03	None
cDC1	3.23333	1.74901	LIF	S02	None
cDC1	3.19435	0.923853	LIF	S02	None
cDC1	1.35312	-2.44242	PSPN	S03	None
cDC1	2.00653	1.83903	LIGHT	S02	None
cDC1	-1.80454	-2.58639	PSPN	S03	None
cDC1	0.387038	3.86806	LIGHT	S05	None
cDC1	0.177419	-4.25595	VEGF	S08	None
cDC1	-2.57393	2.74739	LIF	S06	cDC1-a
cDC1	1.66985	2.70955	LIGHT	S05	None
cDC1	2.94653	0.117114	LIGHT	S01	None
cDC1	-0.109369	0.59551	LIF	S13	cDC1-f
cDC1	2.60031	-2.25588	PSPN	S01	None
cDC1	3.49715	2.24778	M-CSF	S02	None
cDC1	0.0633121	-4.61062	VEGF	S08	None
cDC1	-4.02429	-3.04804	M-CSF	S09	cDC1-d
cDC1	1.75575	0.742441	LIF	S02	None
cDC1	-0.281198	0.0517731	SCF	S04	None
cDC1	-0.0231585	-3.84997	PSPN	S08	None
cDC1	-1.58315	-2.62153	PSPN	S03	None
cDC1	-3.57829	3.43339	M-CSF	S10	cDC1-a
cDC1	1.09117	2.81772	LIF	S13	cDC1-f
cDC1	-0.850482	3.3055	SCF	S06	cDC1-a
cDC1	-2.55371	-1.53551	PSPN	S03	None
cDC1	1.57467	2.96648	LIF	S05	None
cDC1	-0.370548	-3.89593	LIGHT	S08	None
cDC1	-1.25776	-2.06195	PSPN	S03	None
cDC1	1.28233	-2.1724	LIGHT	S01	None
cDC1	2.25748	0.385083	M-CSF	S02	None
cDC1	1.63902	-1.73855	PSPN	S03	None
cDC1	2.53854	2.09028	M-CSF	S02	None
cDC1	2.99465	-2.96271	M-CSF	S01	None
cDC1	3.48665	-2.65941	PSPN	S01	None
cDC1	0.504462	-3.47216	M-CSF	S08	None
cDC1	1.34621	-0.731402	PSPN	S03	None
cDC1	2.02169	3.50372	M-CSF	S02	None
cDC1	0.252743	2.0654	LIF	S02	None
cDC1	3.10544	-2.91902	PBS	S01	None
cDC1	0.588302	-1.90647	SCF	S03	None
cDC1	-1.40607	-3.39142	PSPN	S08	None
cDC1	-4.11952	0.54195	LIGHT	S07	cDC1-b
cDC1	2.6577	-0.981738	SCF	S01	None
cDC1	1.98753	-2.71201	PSPN	S01	None
cDC1	0.407981	1.13348	LIF	S02	None
cDC1	2.75097	0.335404	LIF	S03	None
cDC1	3.152	0.435514	M-CSF	S02	None
cDC1	0.95525	1.51993	LIF	S02	None
cDC1	-1.48109	2.28661	M-CSF	S06	cDC1-a
cDC1	0.916631	0.236963	VEGF	S04	None
cDC1	3.79409	-0.448247	M-CSF	S02	None
cDC1	0.0285223	-2.03435	PBS	S04	None
cDC1	-0.269926	-4.56667	PSPN	S08	None
cDC1	1.04215	2.39685	SCF	S02	None
cDC1	-4.09896	-3.17502	LIF	S09	cDC1-d
cDC1	1.91435	1.55438	LIF	S02	None
cDC1	-4.37787	-2.50937	SCF	S09	cDC1-d
cDC1	3.44374	1.20504	LIF	S02	None
cDC1	1.44887	0.786529	VEGF	S04	None
cDC1	-2.26453	2.72805	LIF	S06	cDC1-a
cDC1	1.9512	3.81272	PSPN	S05	None
cDC1	0.289613	-3.78279	PSPN	S08	None
cDC1	3.50707	0.998543	LIF	S02	None
cDC1	3.45962	-1.6928	M-CSF	S01	None
cDC1	0.578808	-4.12449	SCF	S08	None
cDC1	-4.2296	-0.524121	LIF	S07	cDC1-b
cDC1	1.86858	1.06859	PSPN	S02	None
cDC1	1.89102	1.63337	M-CSF	S02	None
cDC1	1.08322	0.0590575	PBS	S04	None
cDC1	2.93911	-1.68922	LIGHT	S01	None
cDC1	-0.888011	0.370972	PSPN	S11	None
cDC1	3.30598	-2.26373	PSPN	S01	None
cDC1	1.10251	4.28705	LIF	S05	None
cDC1	-0.579939	-2.50212	LIF	S03	None
cDC1	1.72137	1.84892	M-CSF	S02	None
cDC1	0.875993	-1.96698	PSPN	S03	None
cDC1	3.72561	-0.0581497	VEGF	S01	None
cDC1	-0.522856	-3.4971	LIF	S08	None
cDC1	0.37487	-4.37825	M-CSF	S08	None
cDC1	-1.31923	-2.03895	LIF	S03	None
cDC1	0.720294	2.37096	PSPN	S05	None
cDC1	-3.70763	-1.25769	VEGF	S07	cDC1-b
cDC1	1.22335	0.369389	LIGHT	S02	None
cDC1	-0.45384	-3.34008	M-CSF	S08	None
cDC1	3.12807	1.76695	LIF	S02	None
cDC1	-0.26742	-4.42258	LIF	S08	None
cDC1	0.691124	-0.944607	VEGF	S04	None
cDC1	2.72506	0.221778	LIF	S03	None
cDC1	0.833668	1.93912	LIF	S02	None
cDC1	-0.786201	-4.53987	VEGF	S08	None
cDC1	2.69877	-2.22684	M-CSF	S01	None
cDC1	0.92944	-1.92702	LIGHT	S03	None
cDC1	1.62973	2.17264	LIF	S05	None
cDC1	-0.392222	-4.4807	LIF	S08	None
cDC1	1.96721	-2.39673	LIF	S01	None
cDC1	3.81536	-1.1684	LIGHT	S01	None
cDC1	-0.9799	-0.546045	PSPN	S11	None
cDC1	2.06821	0.588608	PBS	S02	None
cDC1	-4.65934	-2.67683	M-CSF	S09	cDC1-d
cDC1	-0.0126536	-4.46121	PSPN	S08	None
cDC1	1.69186	-0.04189	VEGF	S04	None
cDC1	-0.253935	-1.87834	LIGHT	S03	None
cDC1	-0.624589	3.99261	SCF	S06	cDC1-a
cDC1	2.81236	-1.46214	M-CSF	S01	None
cDC1	-2.99907	-2.15333	SCF	S09	cDC1-d
cDC1	0.649455	4.3205	LIF	S05	None
cDC1	-1.46197	0.0237662	LIF	S11	None
cDC1	1.18399	0.286564	VEGF	S04	None
cDC1	1.30163	-0.926371	LIGHT	S04	None
cDC1	2.4455	-0.208845	SCF	S03	None
cDC1	2.83389	3.16899	LIF	S05	None
cDC1	0.067476	-3.72558	SCF	S08	None
cDC1	0.068301	0.40121	SCF	S03	None
cDC1	3.72932	-1.50563	PSPN	S01	None
cDC1	1.04213	0.331552	VEGF	S04	None
cDC1	-4.32298	-0.125476	VEGF	S07	cDC1-b
cDC1	-1.05083	-1.57642	M-CSF	S03	None
cDC1	0.318533	1.6893	SCF	S02	None
cDC1	-0.754124	-3.45406	LIGHT	S08	None
cDC1	2.59023	1.83389	PSPN	S02	None
cDC1	2.84482	-2.54519	LIGHT	S01	None
cDC1	-0.878786	0.0346637	SCF	S02	None
cDC1	1.75162	-0.0109476	VEGF	S04	None
cDC1	0.726522	2.45356	LIF	S02	None
cDC1	2.06993	3.36218	LIGHT	S05	None
cDC1	0.696912	-1.58795	M-CSF	S03	None
cDC1	1.69526	3.73614	LIGHT	S05	None
cDC1	-2.61179	-1.34294	LIF	S06	cDC1-a
cDC1	-2.0219	2.08308	LIF	S06	cDC1-a
cDC1	0.650339	-2.01319	LIF	S04	None
cDC1	-0.903636	0.339216	LIGHT	S11	None
cDC1	3.14859	-0.0142126	PSPN	S02	None
cDC1	-0.8204	-1.72491	LIF	S03	None
cDC1	3.23097	-0.674057	LIF	S01	None
cDC1	-4.48987	1.75151	PSPN	S09	cDC1-d
cDC1	1.64699	-0.626328	M-CSF	S04	None
cDC1	2.21939	-1.67156	LIF	S01	None
cDC1	3.51796	-1.68807	VEGF	S01	None
cDC1	-0.808828	0.277792	PBS	S11	None
cDC1	1.29983	-1.05679	IL-5	S01	None
cDC1	-1.24675	1.39867	TSLP	S06	cDC1-a
cDC1	-1.53866	-0.178276	GM-CSF	S11	None
cDC1	1.15402	3.64327	GM-CSF	S05	None
cDC1	-1.98508	-0.95887	GM-CSF	S14	cDC1-e
cDC1	-1.25682	-1.10436	GM-CSF	S03	None
cDC1	2.86662	1.81731	IL-4	S02	None
cDC1	0.513251	4.40545	IL-4	S05	None
cDC1	-0.963732	-1.33539	TSLP	S03	None
cDC1	0.861763	2.22929	G-CSF	S05	None
cDC1	3.3688	1.26216	IL-4	S02	None
cDC1	0.532788	-3.92365	CD40L	S08	None
cDC1	1.36512	0.918146	PBS	S02	None
cDC1	-2.27896	-0.128541	GM-CSF	S14	cDC1-e
cDC1	1.5779	2.57392	PBS	S05	None
cDC1	-1.84491	-0.400219	GM-CSF	S14	cDC1-e
cDC1	-2.15788	-0.336024	GM-CSF	S14	cDC1-e
cDC1	1.45277	0.446087	G-CSF	S02	None
cDC1	1.94943	4.42143	G-CSF	S05	None
cDC1	2.40847	0.0269727	CD40L	S01	None
cDC1	-2.14306	-0.638648	GM-CSF	S14	cDC1-e
cDC1	2.0854	1.22941	G-CSF	S02	None
cDC1	-2.05669	3.75517	IL-5	S06	cDC1-a
cDC1	1.65321	-1.13644	IL-4	S03	None
cDC1	-2.26162	-0.307678	GM-CSF	S14	cDC1-e
cDC1	1.77919	1.32732	PBS	S02	None
cDC1	3.76563	-0.257812	CD40L	S01	None
cDC1	2.33154	1.75736	PBS	S05	None
cDC1	2.04606	2.46261	G-CSF	S02	None
cDC1	-4.1087	-2.11849	G-CSF	S09	cDC1-d
cDC1	-2.18208	-0.288121	GM-CSF	S14	cDC1-e
cDC1	-0.00811648	-1.20908	G-CSF	S04	None
cDC1	2.21378	4.37889	IL-5	S05	None
cDC1	1.94693	-0.489049	IL-4	S03	None
cDC1	2.25127	-1.25593	CD40L	S01	None
cDC1	2.56987	-0.322577	TSLP	S01	None
cDC1	-0.246398	-0.665455	IL-5	S03	None
cDC1	-2.395	-0.435525	GM-CSF	S14	cDC1-e
cDC1	-4.13755	-0.60956	TSLP	S07	cDC1-b
cDC1	-2.02573	-0.139233	GM-CSF	S14	cDC1-e
cDC1	1.29499	3.34944	IL-4	S05	None
cDC1	3.60961	-0.47463	IL-5	S01	None
cDC1	3.12343	1.1708	IL-5	S02	None
cDC1	2.18376	1.20502	G-CSF	S02	None
cDC1	0.810343	0.557737	IL-4	S04	None
cDC1	0.422026	-1.0918	TSLP	S04	None
cDC1	0.601096	-2.75371	IL-4	S03	None
cDC1	1.67355	-3.08953	CD40L	S03	None
cDC1	-3.84179	1.07339	TSLP	S07	cDC1-b
cDC1	-2.12175	-0.662513	GM-CSF	S14	cDC1-e
cDC1	1.30996	-0.729072	IL-4	S03	None
cDC1	1.0129	0.393583	CD40L	S04	None
cDC1	-2.04169	-0.397509	GM-CSF	S14	cDC1-e
cDC1	2.40473	-3.21289	G-CSF	S01	None
cDC1	2.03013	2.26246	CD40L	S05	None
cDC1	-1.91622	1.76935	TSLP	S06	cDC1-a
cDC1	0.744772	1.18451	CD40L	S02	None
cDC1	-2.03446	-0.317409	GM-CSF	S14	cDC1-e
cDC1	0.308406	-2.45467	TSLP	S03	None
cDC1	2.54326	-0.915159	G-CSF	S01	None
cDC1	2.80635	-1.34826	TSLP	S01	None
cDC1	0.122355	-0.409987	IL-4	S04	None
cDC1	0.095551	-4.39292	IL-4	S08	None
cDC1	1.94614	2.63694	TSLP	S05	None
cDC1	3.48284	-2.85977	TSLP	S01	None
cDC1	3.2161	2.1521	IL-5	S02	None
cDC1	1.12856	4.02216	G-CSF	S05	None
cDC1	2.89254	1.75579	CD40L	S02	None
cDC1	0.222639	-0.659519	IL-4	S03	None
cDC1	-2.11414	3.33572	IL-5	S06	cDC1-a
cDC1	0.371226	4.14466	GM-CSF	S05	None
cDC1	2.15038	3.57905	CD40L	S05	None
cDC1	-0.431349	-0.735324	TSLP	S04	None
cDC1	-0.266087	-4.2685	G-CSF	S08	None
cDC1	-0.217316	0.84918	IL-5	S04	None
cDC1	-1.06981	-0.986846	IL-5	S04	None
cDC1	2.92332	2.51283	G-CSF	S05	None
cDC1	-0.650979	0.0450605	PBS	S11	None
cDC1	0.209894	-1.49097	CD40L	S03	None
cDC1	3.22202	1.25705	IL-5	S02	None
cDC1	0.946826	3.63924	GM-CSF	S05	None
cDC1	3.32284	0.807127	G-CSF	S02	None
cDC1	3.01459	0.475962	G-CSF	S02	None
cDC1	2.8112	-0.210238	IL-4	S02	None
cDC1	-4.35082	-2.21798	TSLP	S09	cDC1-d
cDC1	-1.27474	3.30298	IL-5	S06	cDC1-a
cDC1	0.722953	-1.81319	G-CSF	S03	None
cDC1	2.15375	1.13144	CD40L	S02	None
cDC1	-3.04004	0.902116	IL-4	S07	cDC1-b
cDC1	3.59151	-2.44123	G-CSF	S01	None
cDC1	0.937228	-0.19324	CD40L	S04	None
cDC1	3.16214	-2.51689	G-CSF	S01	None
cDC1	-1.48346	-1.81134	IL-5	S03	None
cDC1	-0.312831	-1.65285	IL-4	S03	None
cDC1	0.564138	-1.95777	IL-4	S03	None
cDC1	1.52871	2.94818	IL-5	S05	None
cDC1	-1.43928	-1.75749	IL-4	S03	None
cDC1	0.841056	-1.76172	IL-4	S03	None
cDC1	-0.611425	-2.14432	TSLP	S03	None
cDC1	0.602921	-1.52365	CD40L	S03	None
cDC1	3.42407	0.682071	TSLP	S02	None
cDC1	0.0656533	-3.48184	IL-4	S08	None
cDC1	-2.04172	-0.343526	GM-CSF	S14	cDC1-e
cDC1	-1.75646	-1.35445	GM-CSF	S14	cDC1-e
cDC1	-0.176079	-1.19869	CD40L	S03	None
cDC1	-0.673152	-1.54499	IL-4	S03	None
cDC1	1.20763	0.53179	IL-5	S04	None
cDC1	-1.56339	-1.6457	TSLP	S03	None
cDC1	1.07322	3.48487	GM-CSF	S05	None
cDC1	2.35351	4.20375	CD40L	S05	None
cDC1	1.3051	0.141833	CD40L	S04	None
cDC1	0.476427	-2.40677	TSLP	S03	None
cDC1	-4.18687	-0.468723	TSLP	S07	cDC1-b
cDC1	1.978	0.822518	G-CSF	S02	None
cDC1	-2.70887	-2.43869	G-CSF	S03	None
cDC1	-2.68006	0.101397	GM-CSF	S14	cDC1-e
cDC1	-1.55971	-0.32426	GM-CSF	S14	cDC1-e
cDC1	3.38247	-0.919635	TSLP	S01	None
cDC1	2.57284	3.31414	G-CSF	S05	None
cDC1	3.13889	-1.67174	IL-5	S03	None
cDC1	3.0775	-2.62612	TSLP	S01	None
cDC1	3.15192	0.268102	TSLP	S03	None
cDC1	-0.186835	-2.11277	CD40L	S03	None
cDC1	2.83025	-2.52961	CD40L	S01	None
cDC1	-2.19533	-0.14682	GM-CSF	S14	cDC1-e
cDC1	-4.48529	0.226814	IL-5	S07	cDC1-b
cDC1	3.02995	-2.37134	G-CSF	S01	None
cDC1	-0.291534	3.29316	IL-4	S05	None
cDC1	3.78261	-2.34117	CD40L	S01	None
cDC1	1.1768	0.370677	G-CSF	S04	None
cDC1	1.79618	4.26341	CD40L	S05	None
cDC1	-4.31808	-2.98398	CD40L	S09	cDC1-d
cDC1	-0.101748	-0.442816	TSLP	S04	None
cDC1	0.551127	0.673966	IL-5	S02	None
cDC1	3.26704	0.782942	IL-5	S02	None
cDC1	1.42858	0.176302	G-CSF	S04	None
cDC1	-0.463653	-3.9066	TSLP	S03	None
cDC1	0.731229	-2.61203	IL-5	S08	None
cDC1	-2.28423	-0.696286	GM-CSF	S14	cDC1-e
cDC1	1.05976	3.20684	GM-CSF	S05	None
cDC1	-0.47563	0.32953	CD40L	S02	None
cDC1	2.63098	1.45958	G-CSF	S02	None
cDC1	2.42028	3.06852	G-CSF	S05	None
cDC1	3.86812	-0.704744	G-CSF	S01	None
cDC1	2.78673	-2.59037	CD40L	S01	None
cDC1	3.51558	-1.86049	IL-5	S01	None
cDC1	-0.529698	0.344399	CD40L	S11	None
cDC1	-2.44712	-0.519727	GM-CSF	S14	cDC1-e
cDC1	2.77052	2.9874	CD40L	S05	None
cDC1	-0.575589	0.918385	CD40L	S13	cDC1-f
cDC1	-2.09355	-0.564262	GM-CSF	S14	cDC1-e
cDC1	-2.24615	-0.311522	GM-CSF	S14	cDC1-e
cDC1	2.57709	3.75066	CD40L	S05	None
cDC1	-3.99163	0.0687012	IL-4	S07	cDC1-b
cDC1	1.58422	3.54203	PBS	S05	None
cDC1	2.51908	3.52712	CD40L	S05	None
cDC1	1.28402	-2.26787	IL-4	S03	None
cDC1	2.52932	4.01754	TSLP	S05	None
cDC1	-2.0207	4.00368	IL-5	S06	cDC1-a
cDC1	1.77737	1.74835	CD40L	S02	None
cDC1	-2.24657	-0.235745	GM-CSF	S14	cDC1-e
cDC1	-0.500939	-1.62737	TSLP	S03	None
cDC1	-3.99827	1.41168	G-CSF	S07	cDC1-b
cDC1	2.35531	-1.5883	G-CSF	S01	None
cDC1	2.81248	-2.17318	TSLP	S01	None
cDC1	2.41139	-0.522455	IL-5	S01	None
cDC1	-3.96704	0.0121508	GM-CSF	S07	cDC1-b
cDC1	3.02979	-2.78836	TSLP	S01	None
cDC1	0.45292	0.29149	IL-4	S02	None
cDC1	2.2425	-2.49066	TSLP	S01	None
cDC1	0.793713	3.56272	GM-CSF	S05	None
cDC1	1.16535	-2.55061	CD40L	S01	None
cDC1	-2.19818	-0.304906	GM-CSF	S14	cDC1-e
cDC1	-3.27929	0.888202	G-CSF	S07	cDC1-b
cDC1	0.244467	0.472944	IL-4	S02	None
cDC1	-1.67152	2.01155	IL-4	S01	None
cDC1	3.60018	0.35055	G-CSF	S01	None
cDC1	2.16	2.22391	Leptin	S02	None
cDC1	-0.051866	3.62875	Leptin	S06	cDC1-a
cDC1	-0.0599284	-4.3871	HGF	S08	None
cDC1	-2.44883	2.55784	GDNF	S06	cDC1-a
cDC1	-1.21311	0.16415	Leptin	S11	None
cDC1	2.68097	-2.39905	GDNF	S01	None
cDC1	0.770461	0.627691	ADSF	S04	None
cDC1	-4.12067	-0.399125	GDNF	S07	cDC1-b
cDC1	1.09417	-0.241672	GDNF	S01	None
cDC1	-1.0753	0.238781	Leptin	S11	None
cDC1	1.71547	-1.29628	Leptin	S03	None
cDC1	2.39364	1.06926	GDNF	S08	None
cDC1	-1.16557	-0.373867	Leptin	S11	None
cDC1	1.80331	1.90464	IGF-1	S05	None
cDC1	0.453779	-0.281524	PBS	S04	None
cDC1	-1.26338	3.01687	Leptin	S06	cDC1-a
cDC1	-3.05431	0.715733	PRL	S07	cDC1-b
cDC1	3.55524	-2.38442	PRL	S01	None
cDC1	1.90971	-1.57235	HGF	S01	None
cDC1	2.64085	-1.01328	Leptin	S01	None
cDC1	-4.06729	0.814074	ADSF	S07	cDC1-b
cDC1	-0.499808	0.323185	GDNF	S11	None
cDC1	-1.38221	3.50114	HGF	S06	cDC1-a
cDC1	2.61946	2.03414	PRL	S02	None
cDC1	-2.57583	3.43984	HGF	S06	cDC1-a
cDC1	2.85889	1.39829	IGF-1	S02	None
cDC1	1.68259	1.26732	ADSF	S02	None
cDC1	3.54895	1.0384	ADSF	S02	None
cDC1	1.91034	1.05233	ADSF	S02	None
cDC1	-1.16559	-0.0088381	ADSF	S11	None
cDC1	1.24125	4.63372	HGF	S11	None
cDC1	3.42982	2.16333	ADSF	S02	None
cDC1	2.8409	0.232536	HGF	S02	None
cDC1	3.49064	0.75896	Leptin	S02	None
cDC1	1.41803	-3.01435	ADSF	S03	None
cDC1	2.06093	3.28878	GDNF	S05	None
cDC1	1.05616	-0.054777	GDNF	S04	None
cDC1	1.41897	0.147036	GDNF	S04	None
cDC1	-0.726704	2.69847	PRL	S06	cDC1-a
cDC1	2.03072	-1.81204	IGF-1	S01	None
cDC1	-3.33314	-1.92595	PRL	S07	cDC1-b
cDC1	2.87201	-3.29073	ADSF	S01	None
cDC1	2.85437	-2.09233	HGF	S01	None
cDC1	-1.92819	2.55137	PRL	S06	cDC1-a
cDC1	1.20636	1.25988	IGF-1	S02	None
cDC1	2.30615	4.36299	HGF	S05	None
cDC1	-2.59831	-2.25009	Leptin	S03	None
cDC1	0.997653	-3.10149	HGF	S08	None
cDC1	3.31271	-0.518176	PRL	S01	None
cDC1	1.86027	-2.31938	HGF	S01	None
cDC1	-1.33665	3.28833	HGF	S06	cDC1-a
cDC1	1.19399	-0.816321	Leptin	S01	None
cDC1	-0.913046	3.29524	Leptin	S06	cDC1-a
cDC1	1.16526	-0.683056	GDNF	S04	None
cDC1	2.28262	3.4396	HGF	S05	None
cDC1	1.8074	2.00999	IGF-1	S02	None
cDC1	0.380879	1.04446	HGF	S04	None
cDC1	-2.76587	2.57051	Leptin	S06	cDC1-a
cDC1	1.62076	2.3791	ADSF	S02	None
cDC1	1.44463	0.868333	IGF-1	S02	None
cDC1	0.962142	-0.636897	IGF-1	S01	None
cDC1	1.94262	-0.687335	IGF-1	S01	None
cDC1	3.80621	-0.789606	Leptin	S01	None
cDC1	0.713421	-4.24225	PRL	S01	None
cDC1	-1.00689	-3.73018	GDNF	S08	None
cDC1	1.3427	0.0353423	PRL	S04	None
cDC1	3.29385	-1.16878	Leptin	S01	None
cDC1	3.32004	0.809846	Leptin	S02	None
cDC1	3.37005	0.234907	Leptin	S02	None
cDC1	0.902401	-3.77034	IGF-1	S08	None
cDC1	0.886263	-3.33804	PBS	S08	None
cDC1	3.1097	1.09747	Leptin	S06	cDC1-a
cDC1	1.6813	-1.41275	PRL	S01	None
cDC1	-2.49722	2.6124	PRL	S06	cDC1-a
cDC1	-2.28704	-2.07437	GDNF	S03	None
cDC1	1.86713	0.079175	ADSF	S03	None
cDC1	2.64886	-2.54064	PRL	S01	None
cDC1	2.35864	1.91888	GDNF	S02	None
cDC1	2.05167	3.94311	IGF-1	S05	None
cDC1	-1.49256	-0.157509	HGF	S11	None
cDC1	-1.01319	-3.81304	ADSF	S08	None
cDC1	2.42945	-1.07798	IGF-1	S01	None
cDC1	3.25113	-0.138056	IGF-1	S03	None
cDC1	-0.105209	-0.498218	ADSF	S04	None
cDC1	1.36265	4.00787	IGF-1	S05	None
cDC1	-0.867957	1.59965	GDNF	S06	cDC1-a
cDC1	0.50861	0.0706267	PRL	S04	None
cDC1	2.90351	-0.161185	ADSF	S01	None
cDC1	4.06944	-1.3934	ADSF	S01	None
cDC1	2.21164	3.18706	ADSF	S05	None
cDC1	2.15549	0.0913487	HGF	S01	None
cDC1	1.82303	4.45279	PRL	S05	None
cDC1	2.77172	1.2295	ADSF	S02	None
cDC1	-1.69358	2.14422	Leptin	S06	cDC1-a
cDC1	3.70536	-0.388775	HGF	S01	None
cDC1	-1.79378	0.508592	Leptin	S06	cDC1-a
cDC1	2.8438	-1.63182	PRL	S01	None
cDC1	-0.94504	3.37623	Leptin	S06	cDC1-a
cDC1	-1.10121	-1.77183	IGF-1	S03	None
cDC1	1.675	3.63233	PRL	S05	None
cDC1	1.87136	-3.13878	PRL	S01	None
cDC1	3.65063	-1.52232	PRL	S01	None
cDC1	1.27009	-2.39256	HGF	S03	None
cDC1	1.60251	-0.944151	Leptin	S04	None
cDC1	1.3731	-0.250539	IGF-1	S01	None
cDC1	0.989465	-2.18684	IGF-1	S03	None
cDC1	3.77292	0.112081	PRL	S02	None
cDC1	1.95783	1.37173	HGF	S02	None
cDC1	-0.284361	-1.09951	IGF-1	S03	None
cDC1	2.95947	-0.79526	PRL	S01	None
cDC1	3.75506	-1.90003	Leptin	S01	None
cDC1	0.286039	-3.77274	IGF-1	S08	None
cDC1	1.0297	-4.00246	IGF-1	S01	None
cDC1	-2.17351	-2.25951	Leptin	S03	None
cDC1	0.739568	4.44107	Leptin	S05	None
cDC1	-2.5383	-1.9735	PRL	S03	None
cDC1	1.78755	-1.28374	PRL	S01	None
cDC1	2.02243	2.51921	GDNF	S05	None
cDC1	0.613707	-3.93848	HGF	S08	None
cDC1	2.41699	-0.728367	Leptin	S01	None
cDC1	0.149935	-2.56759	PBS	S03	None
cDC1	-0.98724	-1.52152	ADSF	S03	None
cDC1	1.91936	4.14658	GDNF	S05	None
cDC1	0.104899	-0.911477	PRL	S04	None
cDC1	-1.37001	-0.901716	Leptin	S11	None
cDC1	1.36831	2.49592	PRL	S02	None
cDC1	-2.50452	3.13162	PRL	S06	cDC1-a
cDC1	3.01959	0.649649	ADSF	S03	None
cDC1	2.14381	0.433605	HGF	S02	None
cDC1	3.65881	1.40825	ADSF	S02	None
cDC1	2.3727	4.47924	GDNF	S05	None
cDC1	-3.00163	3.64118	Leptin	S06	cDC1-a
cDC1	3.41525	-1.30643	PRL	S01	None
cDC1	2.76574	-3.05667	PRL	S01	None
cDC1	0.961369	-3.5159	HGF	S01	None
cDC1	1.114	0.411142	ADSF	S04	None
cDC1	3.22056	0.585155	HGF	S02	None
cDC1	1.49262	1.94104	ADSF	S02	None
cDC1	2.64511	-0.0466604	IGF-1	S02	None
cDC1	3.77682	0.011194	Leptin	S06	cDC1-a
cDC1	2.47367	-1.87563	HGF	S01	None
cDC1	3.73586	-0.259512	HGF	S02	None
cDC1	3.42664	-2.13783	PRL	S01	None
cDC1	-3.76826	-0.00797819	GDNF	S07	cDC1-b
cDC1	-0.825538	-0.0836882	ADSF	S03	None
cDC1	-0.873219	2.66352	Leptin	S06	cDC1-a
cDC1	3.68341	-1.1453	Leptin	S01	None
cDC1	-0.893007	0.132087	IGF-1	S11	None
cDC1	0.784536	-2.57849	PRL	S01	None
cDC1	2.24269	-0.473674	GDNF	S04	None
cDC1	-2.00284	2.53667	GDNF	S06	cDC1-a
cDC1	0.675291	0.103864	Leptin	S04	None
cDC1	-4.59053	2.41272	Leptin	S10	cDC1-a
cDC1	1.06378	0.790315	GDNF	S04	None
cDC1	1.94837	4.17629	Leptin	S05	None
cDC1	1.84734	1.77408	PRL	S02	None
cDC1	3.36515	1.70344	PRL	S02	None
cDC1	-0.821308	2.18283	HGF	S06	cDC1-a
cDC1	-3.91643	1.28729	PRL	S07	cDC1-b
cDC1	-1.76902	3.35874	Leptin	S06	cDC1-a
cDC1	3.21781	-0.715278	ADSF	S01	None
cDC1	0.257735	0.0440561	PRL	S04	None
cDC1	-2.96081	3.02862	HGF	S06	cDC1-a
cDC1	2.39612	0.120802	ADSF	S02	None
cDC1	-1.08511	-1.81538	ADSF	S03	None
cDC1	-4.39208	0.108415	ADSF	S07	cDC1-b
cDC1	-0.95729	0.0595015	GDNF	S11	None
cDC1	1.00549	0.63578	PBS	S02	None
cDC1	-0.987046	-0.0284216	ADSF	S11	None
cDC1	-3.01642	3.05537	GDNF	S10	cDC1-a
cDC1	-2.41898	2.8049	GDNF	S06	cDC1-a
cDC1	-2.47287	2.42801	PRL	S06	cDC1-a
cDC1	0.878135	2.52716	IGF-1	S05	None
cDC1	3.32013	-0.12342	ADSF	S02	None
cDC1	1.86647	1.01335	HGF	S02	None
cDC1	2.91137	-0.788522	GDNF	S01	None
cDC1	-0.673407	-0.15491	GDNF	S01	None
cDC1	0.496547	-0.828712	GDNF	S04	None
cDC1	-1.15682	-0.147813	IGF-1	S11	None
cDC1	-4.09207	-2.31912	IGF-1	S09	cDC1-d
cDC1	3.21446	-2.40443	ADSF	S01	None
cDC1	-0.871578	1.13996	Leptin	S04	None
cDC1	2.07459	0.360746	HGF	S02	None
cDC1	0.904367	0.277474	IGF-1	S04	None
cDC1	2.45616	-2.70088	IGF-1	S01	None
cDC1	1.03722	0.0466314	PBS	S04	None
cDC1	-1.72585	3.10607	PRL	S06	cDC1-a
cDC1	0.0445411	4.17093	PRL	S05	None
cDC1	2.94129	-2.42127	ADSF	S01	None
cDC1	-0.116136	-4.22776	HGF	S08	None
cDC1	1.49619	-1.6728	IGF-1	S01	None
cDC1	0.216192	-0.885591	ADSF	S03	None
cDC1	-0.0645091	-3.81059	GDNF	S08	None
cDC1	0.471999	-1.30932	IGF-1	S04	None
cDC1	1.09879	-0.976758	PBS	S04	None
cDC1	-0.0652168	-2.42338	IGF-1	S04	None
cDC1	-1.76465	2.75462	Leptin	S06	cDC1-a
cDC1	-0.305243	-0.695092	IGF-1	S04	None
cDC1	1.01747	-0.540932	IGF-1	S04	None
cDC1	2.51995	3.2421	ADSF	S05	None
cDC1	1.6647	0.507882	IGF-1	S02	None
cDC1	3.46066	-2.65886	Leptin	S01	None
cDC1	0.718346	-1.61096	IGF-1	S03	None
cDC1	0.941884	-2.69698	GDNF	S01	None
cDC1	2.68919	0.582787	GDNF	S01	None
cDC1	-4.07711	-2.78135	GDNF	S09	cDC1-d
cDC1	3.01189	-0.949209	PRL	S01	None
cDC1	1.88743	2.099	PRL	S02	None
cDC1	3.26089	-2.46066	ADSF	S01	None
cDC1	2.15369	3.14392	HGF	S05	None
cDC1	-2.82508	3.34084	Leptin	S06	cDC1-a
cDC1	-0.822166	3.5508	PBS	S06	cDC1-a
cDC1	-0.110579	0.193732	IGF-1	S02	None
cDC1	-3.70157	-0.0655707	IGF-1	S07	cDC1-b
cDC1	-0.301774	-3.61685	ADSF	S08	None
cDC1	3.36809	-0.53732	GDNF	S02	None
cDC1	-0.986248	-0.961531	ADSF	S11	None
cDC1	0.755694	-2.3097	ADSF	S03	None
cDC1	0.486923	-2.98908	IGF-1	S04	None
cDC1	1.36895	1.21714	PRL	S02	None
cDC1	-1.14194	-0.287879	GDNF	S11	None
cDC1	-4.07341	-0.425244	PRL	S07	cDC1-b
cDC1	-0.189669	-1.68007	HGF	S03	None
cDC1	2.31687	-0.901258	GDNF	S01	None
cDC1	-2.74465	2.15866	GDNF	S06	cDC1-a
cDC1	1.41238	0.430769	IGF-1	S04	None
cDC1	3.22745	-0.768039	HGF	S01	None
cDC1	-0.089035	1.36046	Leptin	S02	None
cDC1	2.5067	-0.53979	ADSF	S01	None
cDC1	0.837521	0.506051	HGF	S04	None
cDC1	-0.640686	-4.52854	Leptin	S08	None
cDC1	1.79349	1.10169	HGF	S02	None
cDC1	1.41851	1.26851	IGF-1	S02	None
cDC1	0.884232	2.12064	Leptin	S02	None
cDC1	0.551103	-2.26173	ADSF	S03	None
cDC1	3.13376	1.24009	ADSF	S01	None
cDC1	0.629658	2.2809	HGF	S06	cDC1-a
cDC1	2.55786	3.77482	PBS	S05	None
cDC1	2.18652	0.814758	Leptin	S02	None
cDC1	3.5086	-1.18504	HGF	S01	None
cDC1	1.96099	-1.59442	PBS	S01	None
cDC1	-0.154545	-3.62874	PRL	S08	None
cDC1	0.417878	-4.23605	PRL	S08	None
cDC1	3.28896	-0.520349	IGF-1	S01	None
cDC1	2.32605	3.6253	ADSF	S05	None
cDC1	0.462168	0.35434	IGF-1	S04	None
cDC1	1.68745	-1.81899	GDNF	S01	None
cDC1	-2.27639	2.37413	GDNF	S06	cDC1-a
cDC1	3.86318	-1.47512	Leptin	S01	None
cDC1	-0.0536628	-0.253802	PBS	S02	None
cDC1	2.75259	-2.47919	ADSF	S01	None
cDC1	-3.59529	-0.790891	GDNF	S07	cDC1-b
cDC1	0.622879	0.241529	ADSF	S04	None
cDC1	1.27014	-1.64844	IGF-1	S01	None
cDC1	-3.35361	-1.89815	Leptin	S03	None
cDC1	-1.43288	3.41409	HGF	S06	cDC1-a
cDC1	-3.56971	3.72337	IL-12	S10	cDC1-a
cDC1	-2.02807	1.94165	IL-6	S06	cDC1-a
cDC1	-2.95203	0.826609	IL-12	S07	cDC1-b
cDC1	0.0162175	-1.44411	IL-6	S03	None
cDC1	-3.76346	3.20916	IL-15	S06	cDC1-a
cDC1	-0.460435	0.805413	IL-10	S13	cDC1-f
cDC1	-2.17199	1.91005	IL-6	S06	cDC1-a
cDC1	-4.42696	0.683186	IL-15	S07	cDC1-b
cDC1	0.553973	4.09193	IL-12	S05	None
cDC1	-3.3648	0.494095	IL-12	S07	cDC1-b
cDC1	-3.17681	3.4796	IL-12	S06	cDC1-a
cDC1	1.3673	1.15739	IL-6	S02	None
cDC1	-4.00854	1.62869	IL-15	S07	cDC1-b
cDC1	1.17545	-0.283723	IL-6	S04	None
cDC1	-4.28184	2.81706	IL-12	S10	cDC1-a
cDC1	-2.48453	3.72789	IL-12	S06	cDC1-a
cDC1	-0.666606	-4.50486	IL-12	S08	None
cDC1	-3.94902	2.19258	IL-15	S10	cDC1-a
cDC1	-0.0296462	-4.44641	IL-15	S08	None
cDC1	3.02711	1.92826	IL-12	S02	None
cDC1	2.76847	1.79003	IL-33	S02	None
cDC1	-4.29616	-3.12042	IL-12	S09	cDC1-d
cDC1	-4.43842	-0.636478	IL-15	S07	cDC1-b
cDC1	1.45089	3.81938	IL-6	S05	None
cDC1	-0.593485	-3.73859	IL-10	S08	None
cDC1	-0.845307	0.0994571	IL-17A	S04	None
cDC1	-3.39599	0.481079	IL-12	S07	cDC1-b
cDC1	2.87534	-1.46171	IL-17A	S01	None
cDC1	-0.0912111	-1.47433	PBS	S03	None
cDC1	3.29709	1.49271	IL-12	S02	None
cDC1	0.984584	-3.4504	IL-6	S08	None
cDC1	2.72522	2.45259	IL-33	S02	None
cDC1	-3.58896	3.41873	IL-15	S10	cDC1-a
cDC1	2.02664	2.51092	IL-33	S05	None
cDC1	-1.52079	-2.7922	IL-15	S08	None
cDC1	-2.79382	1.34482	IL-12	S02	None
cDC1	-3.49628	2.80768	IL-15	S10	cDC1-a
cDC1	2.40005	1.11653	IL-6	S02	None
cDC1	3.63307	1.09592	IL-6	S02	None
cDC1	-0.440243	-1.51887	PBS	S03	None
cDC1	-3.54166	2.78643	IL-33	S06	cDC1-a
cDC1	1.12995	2.773	IL-17A	S02	None
cDC1	-4.31784	1.23642	IL-15	S07	cDC1-b
cDC1	-4.09043	0.271196	IL-15	S07	cDC1-b
cDC1	3.77976	-1.03812	IL-17A	S01	None
cDC1	-0.476427	1.69028	IL-10	S13	cDC1-f
cDC1	-0.425319	0.163067	IL-10	S04	None
cDC1	-0.692925	0.258303	IL-17A	S11	None
cDC1	0.286312	-3.16661	IL-10	S08	None
cDC1	-0.0736115	-4.32139	IL-17A	S08	None
cDC1	3.14303	-0.438513	IL-10	S01	None
cDC1	-0.0968437	-1.18554	PBS	S03	None
cDC1	1.80805	3.09972	IL-10	S05	None
cDC1	0.335792	-1.5401	IL-6	S03	None
cDC1	-0.285407	-4.52438	IL-15	S08	None
cDC1	-2.63333	3.58377	IL-12	S06	cDC1-a
cDC1	3.70019	-1.70416	IL-10	S01	None
cDC1	-4.54135	2.6687	IL-15	S10	cDC1-a
cDC1	-3.49587	3.66755	IL-15	S10	cDC1-a
cDC1	-3.99911	2.47359	IL-15	S10	cDC1-a
cDC1	-4.61531	2.66795	IL-12	S10	cDC1-a
cDC1	-4.89432	2.35492	IL-15	S10	cDC1-a
cDC1	-4.1809	0.804411	IL-15	S07	cDC1-b
cDC1	3.83407	0.309297	IL-33	S02	None
cDC1	3.63269	0.957889	IL-10	S02	None
cDC1	-4.79135	0.478794	IL-33	S07	cDC1-b
cDC1	4.04369	-1.08651	IL-17A	S01	None
cDC1	1.30443	-1.46067	IL-10	S04	None
cDC1	-2.73465	3.30963	IL-12	S06	cDC1-a
cDC1	-0.988853	-1.31651	IL-12	S03	None
cDC1	-0.355783	1.43931	IL-10	S13	cDC1-f
cDC1	3.22933	-2.41654	IL-12	S01	None
cDC1	-3.88329	0.217001	IL-12	S07	cDC1-b
cDC1	1.08499	-1.05429	IL-10	S13	cDC1-f
cDC1	3.14922	0.159346	IL-6	S02	None
cDC1	-4.80633	2.49441	IL-15	S10	cDC1-a
cDC1	-3.35543	3.63999	IL-12	S10	cDC1-a
cDC1	-4.26727	-0.869994	IL-33	S07	cDC1-b
cDC1	-3.78578	-2.67395	IL-17A	S09	cDC1-d
cDC1	-2.97089	-1.6668	IL-10	S09	cDC1-d
cDC1	-4.45823	-3.15948	IL-12	S09	cDC1-d
cDC1	1.58689	2.12825	IL-10	S02	None
cDC1	-1.38261	2.87817	IL-10	S06	cDC1-a
cDC1	-3.51681	2.81529	IL-15	S06	cDC1-a
cDC1	-4.81274	2.36961	IL-15	S10	cDC1-a
cDC1	-2.78227	3.39966	IL-12	S06	cDC1-a
cDC1	1.33162	2.35811	IL-6	S06	cDC1-a
cDC1	-0.524218	1.74357	IL-10	S13	cDC1-f
cDC1	-1.3835	3.32485	IL-17A	S06	cDC1-a
cDC1	-2.56489	2.9366	IL-12	S06	cDC1-a
cDC1	-4.30653	0.724707	IL-15	S07	cDC1-b
cDC1	-2.89795	-2.30034	IL-10	S09	cDC1-d
cDC1	-1.73669	1.57844	IL-6	S06	cDC1-a
cDC1	-4.43132	-2.00088	IL-33	S09	cDC1-d
cDC1	-1.47871	-2.4385	IL-33	S03	None
cDC1	-5.88933	0.364064	IL-33	S13	cDC1-f
cDC1	-4.33971	2.76451	IL-15	S10	cDC1-a
cDC1	-3.41207	-0.0326948	IL-17A	S07	cDC1-b
cDC1	2.50472	-0.0131892	IL-10	S03	None
cDC1	-2.19051	-2.34251	IL-6	S03	None
cDC1	-3.37046	3.4793	IL-33	S10	cDC1-a
cDC1	1.32191	4.01451	IL-6	S05	None
cDC1	-2.6905	-0.818062	IL-12	S14	cDC1-e
cDC1	-4.59753	-1.23627	IL-33	S10	cDC1-a
cDC1	-4.39634	0.750965	IL-15	S07	cDC1-b
cDC1	-3.90308	2.27499	IL-15	S10	cDC1-a
cDC1	-2.6846	-0.613282	IL-10	S13	cDC1-f
cDC1	-4.00677	0.46319	IL-33	S07	cDC1-b
cDC1	1.39311	2.28048	IL-10	S02	None
cDC1	0.601967	-0.0543466	IL-17A	S04	None
cDC1	1.04203	1.68904	IL-10	S13	cDC1-f
cDC1	0.42236	1.0462	IL-10	S02	None
cDC1	1.9913	2.4483	IL-17A	S05	None
cDC1	2.05377	4.30621	IL-17A	S05	None
cDC1	-4.24988	1.16818	IL-15	S07	cDC1-b
cDC1	1.08965	-3.64227	IL-17A	S08	None
cDC1	-4.34914	-1.58298	IL-15	S09	cDC1-d
cDC1	-3.52327	0.277217	IL-12	S07	cDC1-b
cDC1	2.52284	-0.46974	IL-10	S13	cDC1-f
cDC1	-0.023988	-4.20804	IL-10	S08	None
cDC1	2.99222	-2.80969	IL-12	S01	None
cDC1	3.35946	1.13398	IL-17A	S02	None
cDC1	-0.330009	-0.210684	IL-17A	S02	None
cDC1	-1.25326	-0.0830816	IL-17A	S11	None
cDC1	-4.89094	-0.497932	IL-33	S07	cDC1-b
cDC1	-0.747507	1.92326	IL-17A	S06	cDC1-a
cDC1	1.30135	-0.280693	IL-6	S04	None
cDC1	-1.50121	-0.989932	IL-12	S01	None
cDC1	-1.58988	3.57462	IL-33	S06	cDC1-a
cDC1	-3.22501	3.81905	IL-15	S10	cDC1-a
cDC1	-3.66458	-0.262545	IL-33	S07	cDC1-b
cDC1	-0.574877	2.14285	IL-10	S13	cDC1-f
cDC1	-3.48233	2.88244	IL-12	S10	cDC1-a
cDC1	-2.27179	1.31686	IL-12	S06	cDC1-a
cDC1	-4.30726	2.49123	IL-15	S10	cDC1-a
cDC1	2.48792	1.74409	IL-33	S02	None
cDC1	1.19718	-1.30627	IL-17A	S03	None
cDC1	-3.19112	0.802636	IL-12	S07	cDC1-b
cDC1	1.44317	-2.06149	PBS	S01	None
cDC1	0.700114	4.01052	IL-10	S05	None
cDC1	2.63588	0.79465	IL-10	S02	None
cDC1	-3.95434	1.2962	IL-15	S07	cDC1-b
cDC1	-3.87547	2.91104	IL-15	S10	cDC1-a
cDC1	1.97377	3.10552	IL-6	S05	None
cDC1	-1.23161	-0.457055	IL-6	S11	None
cDC1	-2.84929	0.629432	IL-33	S01	None
cDC1	0.371217	2.28058	IL-10	S13	cDC1-f
cDC1	-3.41904	0.469359	IL-17A	S07	cDC1-b
cDC1	-3.42926	1.36437	IL-15	S07	cDC1-b
cDC1	-2.27858	3.47042	IL-10	S06	cDC1-a
cDC1	0.548497	-1.82082	IL-6	S03	None
cDC1	-4.15394	-1.77543	IL-15	S09	cDC1-d
cDC1	1.6236	3.81966	IL-10	S05	None
cDC1	-4.22333	2.35839	IL-15	S10	cDC1-a
cDC1	0.0344036	-3.15473	IL-17A	S08	None
cDC1	-4.20001	-0.165074	IL-15	S07	cDC1-b
cDC1	-2.56185	2.33805	IL-12	S06	cDC1-a
cDC1	-3.95105	3.56041	IL-10	S10	cDC1-a
cDC1	-3.89762	-1.50246	IL-33	S07	cDC1-b
cDC1	-4.21421	2.78287	IL-15	S10	cDC1-a
cDC1	-1.2964	-2.94731	IL-12	S03	None
cDC1	-4.06664	0.224709	IL-15	S07	cDC1-b
cDC1	-3.73616	3.28173	IL-33	S10	cDC1-a
cDC1	-5.18672	0.228542	IL-33	S06	cDC1-a
cDC1	-1.24561	-1.84691	IL-17A	S03	None
cDC1	-0.685816	2.10535	IL-10	S13	cDC1-f
cDC1	2.85131	1.05031	IL-17A	S02	None
cDC1	-3.0652	-1.3613	IL-33	S03	None
cDC1	-4.26526	0.883228	IL-15	S07	cDC1-b
cDC1	-4.43417	1.17273	IL-15	S07	cDC1-b
cDC1	-0.25564	0.474693	IL-10	S13	cDC1-f
cDC1	0.235604	-2.8628	IL-17A	S08	None
cDC1	-4.42138	0.325638	IL-15	S07	cDC1-b
cDC1	-0.701092	-0.987572	IL-10	S03	None
cDC1	-4.47997	2.59558	IL-15	S10	cDC1-a
cDC1	-4.34823	-2.16051	IL-17A	S09	cDC1-d
cDC1	-3.89516	1.98931	IL-15	S10	cDC1-a
cDC1	3.07208	0.195367	IL-6	S01	None
cDC1	-4.23	0.677736	IL-15	S07	cDC1-b
cDC1	3.69262	-2.96725	IL-33	S01	None
cDC1	0.667757	2.08218	IL-10	S13	cDC1-f
cDC1	3.31445	-0.336159	IL-24	S02	None
cDC1	-4.30532	0.775859	IL-18	S07	cDC1-b
cDC1	1.20013	0.151835	IL-24	S04	None
cDC1	1.71877	4.36154	IL-19	S05	None
cDC1	-4.36403	-1.26756	IL-18	S09	cDC1-d
cDC1	-0.250455	-4.05216	IL-19	S08	None
cDC1	3.69162	-0.361117	IL-23	S02	None
cDC1	1.79518	-3.35287	IL-24	S01	None
cDC1	0.155713	-4.48397	IL-19	S08	None
cDC1	-2.30768	-2.31106	IL-23	S03	None
cDC1	3.52595	1.81731	IL-19	S02	None
cDC1	3.21357	-0.743225	IL-1Ra	S01	None
cDC1	2.00397	-2.67562	IL-24	S01	None
cDC1	-3.81089	-0.115631	IL-19	S07	cDC1-b
cDC1	1.72264	-0.012654	IL-1Ra	S04	None
cDC1	-3.55829	0.107747	IL-18	S07	cDC1-b
cDC1	-4.16433	-2.97937	IL-20	S09	cDC1-d
cDC1	3.19437	-2.65153	IL-24	S01	None
cDC1	1.50543	0.158672	IL-24	S01	None
cDC1	-4.44464	0.389389	IL-18	S07	cDC1-b
cDC1	-4.89653	1.93905	IL-20	S10	cDC1-a
cDC1	3.33671	-1.48717	IL-19	S01	None
cDC1	-1.66548	3.5923	IL-24	S06	cDC1-a
cDC1	3.71058	-2.79853	IL-24	S01	None
cDC1	-1.29317	3.18312	IL-24	S06	cDC1-a
cDC1	2.19312	2.07691	IL-19	S02	None
cDC1	0.00976253	-4.02504	IL-19	S08	None
cDC1	-4.38768	1.03189	IL-18	S07	cDC1-b
cDC1	1.35627	0.663196	IL-24	S02	None
cDC1	-3.21911	-0.518778	IL-24	S07	cDC1-b
cDC1	-4.22123	0.311549	IL-18	S07	cDC1-b
cDC1	-1.84868	1.74495	IL-19	S06	cDC1-a
cDC1	-4.32388	0.750662	IL-18	S07	cDC1-b
cDC1	1.08126	0.0501603	IL-23	S04	None
cDC1	2.55422	-1.53026	IL-1Ra	S01	None
[truncated: 5,417 more rows]

## Sheet: b,PolarizationCorrelation
	S09	S13	S12	S14	S07	S06	S10
S09	1
S13	-0.0214187	1
S12	0.358213	0.544464	1
S14	0.131827	0.506554	0.557216	1
S07	0.353163	0.293814	0.419794	0.472834	1
S06	-0.0580492	0.455441	0.252576	0.274229	0.470425	1
S10	0.356867	0.289883	0.355607	0.208539	0.665967	0.784476	1

## Sheet: f,SubclusterFraction
subcluster	IL-1α	IL-1β	IL-1Ra	IL-18	IL-33	IL-36α	IL-36Ra	IL-2	IL-4	IL-13	IL-7	TSLP	IL-9	IL-15	IL-21	IL-3	IL-5	GM-CSF	IL-6	IL-11	IL-27	IL-30	IL-31	LIF	OSM	CT-1	NP	IL-12	IL-23	IL-Y	IL-10	IL-19	IL-20	IL-22	IL-24	IL-17A	IL-17B	IL-17C	IL-17D	IL-17E	IL-17F	IFN-α1	IFN-β	IFN-ε	IFN-κ	IFN-γ	IFN-λ2	LT-α1/β2	LT-α2/β1
S01	0	0.009	0.375	0	0.069	0.016	0.206	0.031	0.143	0.172	0.112	0.268	0.181	0.009	0.252	0.043	0.136	0	0.146	0.173	0.147	0.234	0.271	0.155	0.129	0.138	0.196	0.091	0.158	0.34	0.018	0.228	0.207	0.243	0.263	0.211	0.264	0.215	0.212	0.2	0.137	0	0	0.129	0.038	0	0.022	0.081	0.342
S02	0	0	0.193	0	0.139	0.031	0.176	0.061	0.214	0.212	0.09	0.085	0.21	0	0.126	0.07	0.182	0.015	0.207	0.191	0.158	0.156	0.16	0.224	0.129	0.2	0.143	0.091	0.316	0.074	0.101	0.158	0.069	0.158	0.111	0.158	0.132	0.177	0.232	0.1	0.123	0	0	0.035	0.026	0	0.178	0.135	0.158
S03	0	0	0.08	0.014	0.056	0.031	0.191	0.023	0.271	0.232	0.191	0.232	0.105	0.009	0.136	0.191	0.182	0.015	0.085	0.145	0.137	0.156	0.118	0.181	0.153	0.188	0.107	0.045	0.14	0.074	0.083	0.105	0.172	0.072	0.111	0.066	0.094	0.127	0.121	0.133	0.137	0	0	0.118	0.064	0	0	0.108	0.118
S04	0	0	0.102	0	0.014	0	0.11	0.023	0.071	0.101	0.011	0.098	0.162	0	0.146	0	0.061	0	0.073	0.182	0.095	0.062	0.146	0.069	0.035	0.138	0.143	0.023	0.105	0.128	0.047	0.035	0.103	0.171	0.182	0.118	0.17	0.165	0.162	0.217	0.178	0	0	0.035	0.051	0	0.022	0.027	0.092
S05	0.011	0.027	0.08	0.014	0.069	0.031	0.081	0.076	0.114	0.101	0.056	0.073	0.086	0.017	0.126	0.139	0.061	0.154	0.122	0.073	0.158	0.156	0.049	0.121	0.071	0.05	0.071	0.068	0.105	0.149	0.107	0.158	0.069	0.112	0.071	0.118	0	0.063	0.081	0.1	0.11	0	0	0.082	0.064	0	0.156	0.189	0.158
S06	0	0.018	0.034	0	0.083	0.172	0.14	0.038	0	0.02	0.213	0.073	0.086	0.095	0.049	0.078	0.212	0.046	0.11	0.027	0.126	0.031	0.056	0.06	0.059	0.112	0.071	0.182	0	0.096	0.053	0.07	0.103	0.086	0.111	0.039	0.151	0.089	0.051	0.083	0.137	0.114	0.276	0.482	0.641	0.042	0.267	0.081	0.026
S07	0.011	0.035	0.045	0.836	0.125	0.094	0.015	0.542	0.029	0.01	0.056	0.085	0.038	0.414	0.058	0.043	0.045	0.031	0.049	0.055	0.063	0.016	0.028	0.017	0.082	0.062	0.036	0.273	0.035	0.011	0.006	0.035	0.069	0.026	0.03	0.053	0.057	0.038	0.03	0.05	0.055	0	0	0.047	0.013	0.889	0.089	0	0.026
S08	0	0.018	0.034	0.014	0.014	0.047	0.044	0.038	0.1	0.091	0.079	0.024	0.048	0.026	0.039	0.009	0.015	0	0.11	0.036	0.021	0.156	0.076	0.078	0.129	0.038	0.089	0.023	0.123	0.021	0.118	0.14	0.034	0.072	0.071	0.066	0.075	0.051	0.061	0.067	0.055	0	0	0.035	0.013	0.028	0.022	0.108	0.039
S09	0.126	0.088	0.034	0.082	0.111	0.078	0.007	0.038	0.043	0.051	0.079	0.037	0.019	0.06	0.019	0.078	0.015	0	0.012	0.036	0.032	0.016	0.049	0.017	0.047	0.025	0.036	0.068	0	0.032	0.053	0.018	0.034	0.013	0.04	0.053	0.019	0.025	0.01	0.033	0.027	0.029	0.017	0.024	0.013	0.014	0.022	0.081	0.039
S10	0	0	0	0.027	0.042	0.141	0.007	0.015	0	0	0.034	0	0.01	0.371	0.01	0.009	0.015	0	0.024	0.009	0.011	0	0	0	0.012	0	0	0.114	0	0.021	0.006	0	0.069	0	0	0	0	0	0	0	0	0.857	0.707	0	0.064	0.028	0.111	0	0
S11	0	0	0.023	0	0	0	0.022	0.023	0.014	0.01	0	0.012	0.057	0	0.029	0.009	0.015	0.015	0.037	0.036	0.011	0.016	0.049	0.017	0.024	0.013	0.071	0	0	0.021	0	0.053	0.069	0.046	0.01	0.039	0.038	0.038	0.04	0.017	0.014	0	0	0.012	0.013	0	0.044	0.054	0
S12	0.851	0.788	0	0	0.069	0.109	0	0	0	0	0	0	0	0	0	0.017	0	0	0	0	0	0	0	0	0	0	0	0	0	0	0	0	0	0	0	0	0	0	0	0	0	0	0	0	0	0	0	0	0
S13	0	0.009	0	0	0.083	0.156	0	0.015	0	0	0.045	0	0	0	0.01	0.009	0.061	0	0.012	0.036	0.042	0	0	0.06	0.118	0.038	0.036	0	0.018	0.021	0.408	0	0	0	0	0.066	0	0.013	0	0	0.027	0	0	0	0	0	0.067	0.135	0
S14	0	0.009	0	0.014	0.125	0.094	0	0.076	0	0	0.034	0.012	0	0	0	0.304	0	0.723	0.012	0	0	0	0	0	0.012	0	0	0.023	0	0.011	0	0	0	0	0	0.013	0	0	0	0	0	0	0	0	0	0	0	0	0
[truncated: 38 more columns]

## Sheet: g,SubclusterOverrepresentation
Sample	Subcluster	P_adj	nLog10_Padj	Sig
IL-1α	S01	1	0	nosig
IL-1α	S02	1	0	nosig
IL-1α	S03	1	0	nosig
IL-1α	S04	1	0	nosig
IL-1α	S05	1	0	nosig
IL-1α	S06	1	0	nosig
IL-1α	S07	1	0	nosig
IL-1α	S08	1	0	nosig
IL-1α	S09	0.677224	0.169268	nosig
IL-1α	S10	1	0	nosig
IL-1α	S11	1	0	nosig
IL-1α	S12	1.01895e-64	63.9918	sig
IL-1α	S13	1	0	nosig
IL-1α	S14	1	0	nosig
IL-1β	S01	1	0	nosig
IL-1β	S02	1	0	nosig
IL-1β	S03	1	0	nosig
IL-1β	S04	1	0	nosig
IL-1β	S05	1	0	nosig
IL-1β	S06	1	0	nosig
IL-1β	S07	1	0	nosig
IL-1β	S08	1	0	nosig
IL-1β	S09	1	0	nosig
IL-1β	S10	1	0	nosig
IL-1β	S11	1	0	nosig
IL-1β	S12	5.32983e-69	68.2733	sig
IL-1β	S13	1	0	nosig
IL-1β	S14	1	0	nosig
IL-1Ra	S01	1	0	nosig
IL-1Ra	S02	1	0	nosig
IL-1Ra	S03	1	0	nosig
IL-1Ra	S04	1	0	nosig
IL-1Ra	S05	1	0	nosig
IL-1Ra	S06	1	0	nosig
IL-1Ra	S07	1	0	nosig
IL-1Ra	S08	1	0	nosig
IL-1Ra	S09	1	0	nosig
IL-1Ra	S10	1	0	nosig
IL-1Ra	S11	1	0	nosig
IL-1Ra	S12	1	0	nosig
IL-1Ra	S13	1	0	nosig
IL-1Ra	S14	1	0	nosig
IL-18	S01	1	0	nosig
IL-18	S02	1	0	nosig
IL-18	S03	1	0	nosig
IL-18	S04	1	0	nosig
IL-18	S05	1	0	nosig
IL-18	S06	1	0	nosig
IL-18	S07	1.84816e-44	43.7333	sig
IL-18	S08	1	0	nosig
IL-18	S09	1	0	nosig
IL-18	S10	1	0	nosig
IL-18	S11	1	0	nosig
IL-18	S12	1	0	nosig
IL-18	S13	1	0	nosig
IL-18	S14	1	0	nosig
IL-33	S01	1	0	nosig
IL-33	S02	1	0	nosig
IL-33	S03	1	0	nosig
IL-33	S04	1	0	nosig
IL-33	S05	1	0	nosig
IL-33	S06	1	0	nosig
IL-33	S07	0.333173	0.477331	nosig
IL-33	S08	1	0	nosig
IL-33	S09	1	0	nosig
IL-33	S10	1	0	nosig
IL-33	S11	1	0	nosig
IL-33	S12	0.00622746	2.20569	sig
IL-33	S13	0.107012	0.970569	nosig
IL-33	S14	4.70126e-06	5.32779	sig
IL-36α	S01	1	0	nosig
IL-36α	S02	1	0	nosig
IL-36α	S03	1	0	nosig
IL-36α	S04	1	0	nosig
IL-36α	S05	1	0	nosig
IL-36α	S06	1	0	nosig
IL-36α	S07	1	0	nosig
IL-36α	S08	1	0	nosig
IL-36α	S09	1	0	nosig
IL-36α	S10	0.000105465	3.97689	sig
IL-36α	S11	1	0	nosig
IL-36α	S12	8.0863e-05	4.09225	sig
IL-36α	S13	7.82584e-05	4.10647	sig
IL-36α	S14	0.000531385	3.27459	sig
IL-36Ra	S01	1	0	nosig
IL-36Ra	S02	1	0	nosig
IL-36Ra	S03	1	0	nosig
IL-36Ra	S04	1	0	nosig
IL-36Ra	S05	1	0	nosig
IL-36Ra	S06	1	0	nosig
IL-36Ra	S07	1	0	nosig
IL-36Ra	S08	1	0	nosig
IL-36Ra	S09	1	0	nosig
IL-36Ra	S10	1	0	nosig
IL-36Ra	S11	1	0	nosig
IL-36Ra	S12	1	0	nosig
IL-36Ra	S13	1	0	nosig
IL-36Ra	S14	1	0	nosig
IL-2	S01	1	0	nosig
IL-2	S02	1	0	nosig
IL-2	S03	1	0	nosig
IL-2	S04	1	0	nosig
IL-2	S05	1	0	nosig
IL-2	S06	1	0	nosig
IL-2	S07	8.41056e-35	34.0752	sig
IL-2	S08	1	0	nosig
IL-2	S09	1	0	nosig
IL-2	S10	1	0	nosig
IL-2	S11	1	0	nosig
IL-2	S12	1	0	nosig
IL-2	S13	1	0	nosig
IL-2	S14	0.000135725	3.86734	sig
IL-4	S01	1	0	nosig
IL-4	S02	1	0	nosig
IL-4	S03	1	0	nosig
IL-4	S04	1	0	nosig
IL-4	S05	1	0	nosig
IL-4	S06	1	0	nosig
IL-4	S07	1	0	nosig
IL-4	S08	1	0	nosig
IL-4	S09	1	0	nosig
IL-4	S10	1	0	nosig
IL-4	S11	1	0	nosig
IL-4	S12	1	0	nosig
IL-4	S13	1	0	nosig
IL-4	S14	1	0	nosig
IL-13	S01	1	0	nosig
IL-13	S02	1	0	nosig
IL-13	S03	1	0	nosig
IL-13	S04	1	0	nosig
IL-13	S05	1	0	nosig
IL-13	S06	1	0	nosig
IL-13	S07	1	0	nosig
IL-13	S08	1	0	nosig
IL-13	S09	1	0	nosig
IL-13	S10	1	0	nosig
IL-13	S11	1	0	nosig
IL-13	S12	1	0	nosig
IL-13	S13	1	0	nosig
IL-13	S14	1	0	nosig
IL-7	S01	1	0	nosig
IL-7	S02	1	0	nosig
IL-7	S03	1	0	nosig
IL-7	S04	1	0	nosig
IL-7	S05	1	0	nosig
IL-7	S06	0.0123335	1.90891	nosig
IL-7	S07	1	0	nosig
IL-7	S08	1	0	nosig
IL-7	S09	1	0	nosig
IL-7	S10	1	0	nosig
IL-7	S11	1	0	nosig
IL-7	S12	1	0	nosig
IL-7	S13	1	0	nosig
IL-7	S14	0.448459	0.348277	nosig
TSLP	S01	1	0	nosig
TSLP	S02	1	0	nosig
TSLP	S03	1	0	nosig
TSLP	S04	1	0	nosig
TSLP	S05	1	0	nosig
TSLP	S06	1	0	nosig
TSLP	S07	1	0	nosig
TSLP	S08	1	0	nosig
TSLP	S09	1	0	nosig
TSLP	S10	1	0	nosig
TSLP	S11	1	0	nosig
TSLP	S12	1	0	nosig
TSLP	S13	1	0	nosig
TSLP	S14	1	0	nosig
IL-9	S01	1	0	nosig
IL-9	S02	1	0	nosig
IL-9	S03	1	0	nosig
IL-9	S04	1	0	nosig
IL-9	S05	1	0	nosig
IL-9	S06	1	0	nosig
IL-9	S07	1	0	nosig
IL-9	S08	1	0	nosig
IL-9	S09	1	0	nosig
IL-9	S10	1	0	nosig
IL-9	S11	1	0	nosig
IL-9	S12	1	0	nosig
IL-9	S13	1	0	nosig
IL-9	S14	1	0	nosig
IL-15	S01	1	0	nosig
IL-15	S02	1	0	nosig
IL-15	S03	1	0	nosig
IL-15	S04	1	0	nosig
IL-15	S05	1	0	nosig
IL-15	S06	1	0	nosig
IL-15	S07	2.37218e-21	20.6249	sig
IL-15	S08	1	0	nosig
IL-15	S09	1	0	nosig
IL-15	S10	8.79751e-25	24.0556	sig
IL-15	S11	1	0	nosig
IL-15	S12	1	0	nosig
IL-15	S13	1	0	nosig
IL-15	S14	1	0	nosig
IL-21	S01	1	0	nosig
IL-21	S02	1	0	nosig
IL-21	S03	1	0	nosig
IL-21	S04	1	0	nosig
IL-21	S05	1	0	nosig
IL-21	S06	1	0	nosig
IL-21	S07	1	0	nosig
IL-21	S08	1	0	nosig
IL-21	S09	1	0	nosig
IL-21	S10	1	0	nosig
IL-21	S11	1	0	nosig
IL-21	S12	1	0	nosig
IL-21	S13	1	0	nosig
IL-21	S14	1	0	nosig
IL-3	S01	1	0	nosig
IL-3	S02	1	0	nosig
IL-3	S03	1	0	nosig
IL-3	S04	1	0	nosig
IL-3	S05	1	0	nosig
IL-3	S06	1	0	nosig
IL-3	S07	1	0	nosig
IL-3	S08	1	0	nosig
IL-3	S09	1	0	nosig
IL-3	S10	1	0	nosig
IL-3	S11	1	0	nosig
IL-3	S12	1	0	nosig
IL-3	S13	1	0	nosig
IL-3	S14	6.27028e-22	21.2027	sig
IL-5	S01	1	0	nosig
IL-5	S02	1	0	nosig
IL-5	S03	1	0	nosig
IL-5	S04	1	0	nosig
IL-5	S05	1	0	nosig
IL-5	S06	0.0969202	1.01359	nosig
IL-5	S07	1	0	nosig
IL-5	S08	1	0	nosig
IL-5	S09	1	0	nosig
IL-5	S10	1	0	nosig
IL-5	S11	1	0	nosig
IL-5	S12	1	0	nosig
IL-5	S13	1	0	nosig
IL-5	S14	1	0	nosig
GM-CSF	S01	1	0	nosig
GM-CSF	S02	1	0	nosig
GM-CSF	S03	1	0	nosig
GM-CSF	S04	1	0	nosig
GM-CSF	S05	1	0	nosig
GM-CSF	S06	1	0	nosig
GM-CSF	S07	1	0	nosig
GM-CSF	S08	1	0	nosig
GM-CSF	S09	1	0	nosig
GM-CSF	S10	1	0	nosig
GM-CSF	S11	1	0	nosig
GM-CSF	S12	1	0	nosig
GM-CSF	S13	1	0	nosig
GM-CSF	S14	7.15716e-43	42.1453	sig
IL-6	S01	1	0	nosig
IL-6	S02	1	0	nosig
IL-6	S03	1	0	nosig
IL-6	S04	1	0	nosig
IL-6	S05	1	0	nosig
IL-6	S06	1	0	nosig
IL-6	S07	1	0	nosig
IL-6	S08	1	0	nosig
IL-6	S09	1	0	nosig
IL-6	S10	1	0	nosig
IL-6	S11	1	0	nosig
IL-6	S12	1	0	nosig
IL-6	S13	1	0	nosig
IL-6	S14	1	0	nosig
IL-11	S01	1	0	nosig
IL-11	S02	1	0	nosig
IL-11	S03	1	0	nosig
IL-11	S04	1	0	nosig
IL-11	S05	1	0	nosig
IL-11	S06	1	0	nosig
IL-11	S07	1	0	nosig
IL-11	S08	1	0	nosig
IL-11	S09	1	0	nosig
IL-11	S10	1	0	nosig
IL-11	S11	1	0	nosig
IL-11	S12	1	0	nosig
IL-11	S13	1	0	nosig
IL-11	S14	1	0	nosig
IL-27	S01	1	0	nosig
IL-27	S02	1	0	nosig
IL-27	S03	1	0	nosig
IL-27	S04	1	0	nosig
IL-27	S05	1	0	nosig
IL-27	S06	1	0	nosig
IL-27	S07	1	0	nosig
IL-27	S08	1	0	nosig
IL-27	S09	1	0	nosig
IL-27	S10	1	0	nosig
IL-27	S11	1	0	nosig
IL-27	S12	1	0	nosig
IL-27	S13	1	0	nosig
IL-27	S14	1	0	nosig
IL-30	S01	1	0	nosig
IL-30	S02	1	0	nosig
IL-30	S03	1	0	nosig
IL-30	S04	1	0	nosig
IL-30	S05	1	0	nosig
IL-30	S06	1	0	nosig
IL-30	S07	1	0	nosig
IL-30	S08	1	0	nosig
IL-30	S09	1	0	nosig
IL-30	S10	1	0	nosig
IL-30	S11	1	0	nosig
IL-30	S12	1	0	nosig
IL-30	S13	1	0	nosig
IL-30	S14	1	0	nosig
IL-31	S01	1	0	nosig
IL-31	S02	1	0	nosig
IL-31	S03	1	0	nosig
IL-31	S04	1	0	nosig
IL-31	S05	1	0	nosig
IL-31	S06	1	0	nosig
IL-31	S07	1	0	nosig
IL-31	S08	1	0	nosig
IL-31	S09	1	0	nosig
IL-31	S10	1	0	nosig
IL-31	S11	1	0	nosig
IL-31	S12	1	0	nosig
IL-31	S13	1	0	nosig
IL-31	S14	1	0	nosig
LIF	S01	1	0	nosig
LIF	S02	1	0	nosig
LIF	S03	1	0	nosig
LIF	S04	1	0	nosig
LIF	S05	1	0	nosig
LIF	S06	1	0	nosig
LIF	S07	1	0	nosig
LIF	S08	1	0	nosig
LIF	S09	1	0	nosig
LIF	S10	1	0	nosig
LIF	S11	1	0	nosig
LIF	S12	1	0	nosig
LIF	S13	0.402687	0.395033	nosig
LIF	S14	1	0	nosig
OSM	S01	1	0	nosig
OSM	S02	1	0	nosig
OSM	S03	1	0	nosig
OSM	S04	1	0	nosig
OSM	S05	1	0	nosig
OSM	S06	1	0	nosig
OSM	S07	1	0	nosig
OSM	S08	1	0	nosig
OSM	S09	1	0	nosig
OSM	S10	1	0	nosig
OSM	S11	1	0	nosig
OSM	S12	1	0	nosig
OSM	S13	0.000864646	3.06316	sig
OSM	S14	1	0	nosig
CT-1	S01	1	0	nosig
CT-1	S02	1	0	nosig
CT-1	S03	1	0	nosig
CT-1	S04	1	0	nosig
CT-1	S05	1	0	nosig
CT-1	S06	1	0	nosig
CT-1	S07	1	0	nosig
CT-1	S08	1	0	nosig
CT-1	S09	1	0	nosig
CT-1	S10	1	0	nosig
CT-1	S11	1	0	nosig
CT-1	S12	1	0	nosig
CT-1	S13	1	0	nosig
CT-1	S14	1	0	nosig
NP	S01	1	0	nosig
NP	S02	1	0	nosig
NP	S03	1	0	nosig
NP	S04	1	0	nosig
NP	S05	1	0	nosig
NP	S06	1	0	nosig
NP	S07	1	0	nosig
NP	S08	1	0	nosig
NP	S09	1	0	nosig
NP	S10	1	0	nosig
NP	S11	1	0	nosig
NP	S12	1	0	nosig
NP	S13	1	0	nosig
NP	S14	1	0	nosig
IL-12	S01	1	0	nosig
IL-12	S02	1	0	nosig
IL-12	S03	1	0	nosig
IL-12	S04	1	0	nosig
IL-12	S05	1	0	nosig
IL-12	S06	1	0	nosig
IL-12	S07	7.25846e-05	4.13916	sig
IL-12	S08	1	0	nosig
IL-12	S09	1	0	nosig
IL-12	S10	0.0155351	1.80868	nosig
IL-12	S11	1	0	nosig
IL-12	S12	1	0	nosig
IL-12	S13	1	0	nosig
IL-12	S14	1	0	nosig
IL-23	S01	1	0	nosig
IL-23	S02	1	0	nosig
IL-23	S03	1	0	nosig
IL-23	S04	1	0	nosig
IL-23	S05	1	0	nosig
IL-23	S06	1	0	nosig
IL-23	S07	1	0	nosig
IL-23	S08	1	0	nosig
IL-23	S09	1	0	nosig
IL-23	S10	1	0	nosig
IL-23	S11	1	0	nosig
IL-23	S12	1	0	nosig
IL-23	S13	1	0	nosig
IL-23	S14	1	0	nosig
IL-Y	S01	1	0	nosig
IL-Y	S02	1	0	nosig
IL-Y	S03	1	0	nosig
IL-Y	S04	1	0	nosig
IL-Y	S05	1	0	nosig
IL-Y	S06	1	0	nosig
IL-Y	S07	1	0	nosig
IL-Y	S08	1	0	nosig
IL-Y	S09	1	0	nosig
IL-Y	S10	1	0	nosig
IL-Y	S11	1	0	nosig
IL-Y	S12	1	0	nosig
IL-Y	S13	1	0	nosig
IL-Y	S14	1	0	nosig
IL-10	S01	1	0	nosig
IL-10	S02	1	0	nosig
IL-10	S03	1	0	nosig
IL-10	S04	1	0	nosig
IL-10	S05	1	0	nosig
IL-10	S06	1	0	nosig
IL-10	S07	1	0	nosig
IL-10	S08	1	0	nosig
IL-10	S09	1	0	nosig
IL-10	S10	1	0	nosig
IL-10	S11	1	0	nosig
IL-10	S12	1	0	nosig
IL-10	S13	3.1443e-33	32.5025	sig
IL-10	S14	1	0	nosig
IL-19	S01	1	0	nosig
IL-19	S02	1	0	nosig
IL-19	S03	1	0	nosig
IL-19	S04	1	0	nosig
IL-19	S05	1	0	nosig
IL-19	S06	1	0	nosig
IL-19	S07	1	0	nosig
IL-19	S08	1	0	nosig
IL-19	S09	1	0	nosig
IL-19	S10	1	0	nosig
IL-19	S11	1	0	nosig
IL-19	S12	1	0	nosig
IL-19	S13	1	0	nosig
IL-19	S14	1	0	nosig
IL-20	S01	1	0	nosig
IL-20	S02	1	0	nosig
IL-20	S03	1	0	nosig
IL-20	S04	1	0	nosig
IL-20	S05	1	0	nosig
IL-20	S06	1	0	nosig
IL-20	S07	1	0	nosig
IL-20	S08	1	0	nosig
IL-20	S09	1	0	nosig
IL-20	S10	1	0	nosig
IL-20	S11	1	0	nosig
IL-20	S12	1	0	nosig
IL-20	S13	1	0	nosig
IL-20	S14	1	0	nosig
IL-22	S01	1	0	nosig
IL-22	S02	1	0	nosig
IL-22	S03	1	0	nosig
IL-22	S04	1	0	nosig
IL-22	S05	1	0	nosig
IL-22	S06	1	0	nosig
IL-22	S07	1	0	nosig
IL-22	S08	1	0	nosig
IL-22	S09	1	0	nosig
IL-22	S10	1	0	nosig
IL-22	S11	1	0	nosig
IL-22	S12	1	0	nosig
IL-22	S13	1	0	nosig
IL-22	S14	1	0	nosig
IL-24	S01	1	0	nosig
IL-24	S02	1	0	nosig
IL-24	S03	1	0	nosig
IL-24	S04	1	0	nosig
IL-24	S05	1	0	nosig
IL-24	S06	1	0	nosig
IL-24	S07	1	0	nosig
IL-24	S08	1	0	nosig
IL-24	S09	1	0	nosig
IL-24	S10	1	0	nosig
IL-24	S11	1	0	nosig
IL-24	S12	1	0	nosig
IL-24	S13	1	0	nosig
IL-24	S14	1	0	nosig
IL-17A	S01	1	0	nosig
IL-17A	S02	1	0	nosig
IL-17A	S03	1	0	nosig
IL-17A	S04	1	0	nosig
IL-17A	S05	1	0	nosig
IL-17A	S06	1	0	nosig
IL-17A	S07	1	0	nosig
IL-17A	S08	1	0	nosig
IL-17A	S09	1	0	nosig
IL-17A	S10	1	0	nosig
IL-17A	S11	1	0	nosig
IL-17A	S12	1	0	nosig
IL-17A	S13	0.594616	0.225763	nosig
IL-17A	S14	1	0	nosig
IL-17B	S01	1	0	nosig
IL-17B	S02	1	0	nosig
IL-17B	S03	1	0	nosig
IL-17B	S04	1	0	nosig
IL-17B	S05	1	0	nosig
IL-17B	S06	1	0	nosig
IL-17B	S07	1	0	nosig
IL-17B	S08	1	0	nosig
IL-17B	S09	1	0	nosig
IL-17B	S10	1	0	nosig
IL-17B	S11	1	0	nosig
IL-17B	S12	1	0	nosig
IL-17B	S13	1	0	nosig
IL-17B	S14	1	0	nosig
IL-17C	S01	1	0	nosig
IL-17C	S02	1	0	nosig
IL-17C	S03	1	0	nosig
IL-17C	S04	1	0	nosig
IL-17C	S05	1	0	nosig
IL-17C	S06	1	0	nosig
IL-17C	S07	1	0	nosig
IL-17C	S08	1	0	nosig
IL-17C	S09	1	0	nosig
IL-17C	S10	1	0	nosig
IL-17C	S11	1	0	nosig
IL-17C	S12	1	0	nosig
IL-17C	S13	1	0	nosig
IL-17C	S14	1	0	nosig
IL-17D	S01	1	0	nosig
IL-17D	S02	1	0	nosig
IL-17D	S03	1	0	nosig
IL-17D	S04	1	0	nosig
IL-17D	S05	1	0	nosig
IL-17D	S06	1	0	nosig
IL-17D	S07	1	0	nosig
IL-17D	S08	1	0	nosig
IL-17D	S09	1	0	nosig
IL-17D	S10	1	0	nosig
IL-17D	S11	1	0	nosig
IL-17D	S12	1	0	nosig
IL-17D	S13	1	0	nosig
IL-17D	S14	1	0	nosig
IL-17E	S01	1	0	nosig
IL-17E	S02	1	0	nosig
IL-17E	S03	1	0	nosig
IL-17E	S04	1	0	nosig
IL-17E	S05	1	0	nosig
IL-17E	S06	1	0	nosig
IL-17E	S07	1	0	nosig
IL-17E	S08	1	0	nosig
IL-17E	S09	1	0	nosig
IL-17E	S10	1	0	nosig
IL-17E	S11	1	0	nosig
IL-17E	S12	1	0	nosig
IL-17E	S13	1	0	nosig
IL-17E	S14	1	0	nosig
IL-17F	S01	1	0	nosig
IL-17F	S02	1	0	nosig
IL-17F	S03	1	0	nosig
IL-17F	S04	1	0	nosig
IL-17F	S05	1	0	nosig
IL-17F	S06	1	0	nosig
IL-17F	S07	1	0	nosig
IL-17F	S08	1	0	nosig
IL-17F	S09	1	0	nosig
IL-17F	S10	1	0	nosig
IL-17F	S11	1	0	nosig
IL-17F	S12	1	0	nosig
IL-17F	S13	1	0	nosig
IL-17F	S14	1	0	nosig
IFN-α1	S01	1	0	nosig
IFN-α1	S02	1	0	nosig
IFN-α1	S03	1	0	nosig
IFN-α1	S04	1	0	nosig
IFN-α1	S05	1	0	nosig
IFN-α1	S06	1	0	nosig
IFN-α1	S07	1	0	nosig
IFN-α1	S08	1	0	nosig
IFN-α1	S09	1	0	nosig
IFN-α1	S10	5.33775e-53	52.2726	sig
IFN-α1	S11	1	0	nosig
IFN-α1	S12	1	0	nosig
IFN-α1	S13	1	0	nosig
IFN-α1	S14	1	0	nosig
IFN-β	S01	1	0	nosig
IFN-β	S02	1	0	nosig
IFN-β	S03	1	0	nosig
IFN-β	S04	1	0	nosig
IFN-β	S05	1	0	nosig
IFN-β	S06	0.0022332	2.65107	sig
IFN-β	S07	1	0	nosig
IFN-β	S08	1	0	nosig
IFN-β	S09	1	0	nosig
IFN-β	S10	1.43673e-35	34.8426	sig
IFN-β	S11	1	0	nosig
IFN-β	S12	1	0	nosig
IFN-β	S13	1	0	nosig
IFN-β	S14	1	0	nosig
IFN-ε	S01	1	0	nosig
IFN-ε	S02	1	0	nosig
IFN-ε	S03	1	0	nosig
IFN-ε	S04	1	0	nosig
IFN-ε	S05	1	0	nosig
IFN-ε	S06	6.05344e-16	15.218	sig
IFN-ε	S07	1	0	nosig
IFN-ε	S08	1	0	nosig
IFN-ε	S09	1	0	nosig
IFN-ε	S10	1	0	nosig
IFN-ε	S11	1	0	nosig
IFN-ε	S12	1	0	nosig
IFN-ε	S13	1	0	nosig
IFN-ε	S14	1	0	nosig
IFN-κ	S01	1	0	nosig
IFN-κ	S02	1	0	nosig
IFN-κ	S03	1	0	nosig
IFN-κ	S04	1	0	nosig
IFN-κ	S05	1	0	nosig
IFN-κ	S06	1.35312e-24	23.8687	sig
IFN-κ	S07	1	0	nosig
IFN-κ	S08	1	0	nosig
IFN-κ	S09	1	0	nosig
IFN-κ	S10	0.238129	0.623188	nosig
IFN-κ	S11	1	0	nosig
IFN-κ	S12	1	0	nosig
IFN-κ	S13	1	0	nosig
IFN-κ	S14	1	0	nosig
IFN-γ	S01	1	0	nosig
IFN-γ	S02	1	0	nosig
IFN-γ	S03	1	0	nosig
IFN-γ	S04	1	0	nosig
IFN-γ	S05	1	0	nosig
IFN-γ	S06	1	0	nosig
IFN-γ	S07	1.50958e-48	47.8211	sig
IFN-γ	S08	1	0	nosig
IFN-γ	S09	1	0	nosig
IFN-γ	S10	1	0	nosig
IFN-γ	S11	1	0	nosig
IFN-γ	S12	1	0	nosig
IFN-γ	S13	1	0	nosig
IFN-γ	S14	1	0	nosig
IFN-λ2	S01	1	0	nosig
IFN-λ2	S02	1	0	nosig
IFN-λ2	S03	1	0	nosig
IFN-λ2	S04	1	0	nosig
IFN-λ2	S05	1	0	nosig
IFN-λ2	S06	0.0339431	1.46925	nosig
IFN-λ2	S07	1	0	nosig
IFN-λ2	S08	1	0	nosig
IFN-λ2	S09	1	0	nosig
IFN-λ2	S10	0.0172842	1.76235	nosig
IFN-λ2	S11	1	0	nosig
IFN-λ2	S12	1	0	nosig
IFN-λ2	S13	1	0	nosig
IFN-λ2	S14	1	0	nosig
LT-α1/β2	S01	1	0	nosig
LT-α1/β2	S02	1	0	nosig
LT-α1/β2	S03	1	0	nosig
LT-α1/β2	S04	1	0	nosig
LT-α1/β2	S05	1	0	nosig
LT-α1/β2	S06	1	0	nosig
LT-α1/β2	S07	1	0	nosig
LT-α1/β2	S08	1	0	nosig
LT-α1/β2	S09	1	0	nosig
LT-α1/β2	S10	1	0	nosig
LT-α1/β2	S11	1	0	nosig
LT-α1/β2	S12	1	0	nosig
LT-α1/β2	S13	0.020869	1.6805	nosig
LT-α1/β2	S14	1	0	nosig
LT-α2/β1	S01	1	0	nosig
LT-α2/β1	S02	1	0	nosig
LT-α2/β1	S03	1	0	nosig
LT-α2/β1	S04	1	0	nosig
LT-α2/β1	S05	1	0	nosig
LT-α2/β1	S06	1	0	nosig
LT-α2/β1	S07	1	0	nosig
LT-α2/β1	S08	1	0	nosig
LT-α2/β1	S09	1	0	nosig
LT-α2/β1	S10	1	0	nosig
LT-α2/β1	S11	1	0	nosig
LT-α2/β1	S12	1	0	nosig
LT-α2/β1	S13	1	0	nosig
LT-α2/β1	S14	1	0	nosig
TNF-α	S01	1	0	nosig
TNF-α	S02	1	0	nosig
TNF-α	S03	1	0	nosig
TNF-α	S04	1	0	nosig
TNF-α	S05	1	0	nosig
TNF-α	S06	1	0	nosig
TNF-α	S07	1	0	nosig
TNF-α	S08	1	0	nosig
TNF-α	S09	6.94895e-33	32.1581	sig
TNF-α	S10	0.880555	0.0552435	nosig
TNF-α	S11	1	0	nosig
TNF-α	S12	1	0	nosig
TNF-α	S13	1	0	nosig
TNF-α	S14	1	0	nosig
OX40L	S01	1	0	nosig
OX40L	S02	1	0	nosig
OX40L	S03	1	0	nosig
OX40L	S04	1	0	nosig
OX40L	S05	1	0	nosig
OX40L	S06	1	0	nosig
OX40L	S07	1	0	nosig
OX40L	S08	1	0	nosig
OX40L	S09	1	0	nosig
OX40L	S10	1	0	nosig
OX40L	S11	1	0	nosig
OX40L	S12	1	0	nosig
OX40L	S13	1	0	nosig
OX40L	S14	1	0	nosig
CD40L	S01	1	0	nosig
CD40L	S02	1	0	nosig
CD40L	S03	1	0	nosig
CD40L	S04	1	0	nosig
CD40L	S05	1	0	nosig
CD40L	S06	1	0	nosig
CD40L	S07	1	0	nosig
CD40L	S08	1	0	nosig
CD40L	S09	1	0	nosig
CD40L	S10	1	0	nosig
CD40L	S11	1	0	nosig
CD40L	S12	1	0	nosig
CD40L	S13	1	0	nosig
CD40L	S14	1	0	nosig
FasL	S01	1	0	nosig
FasL	S02	1	0	nosig
FasL	S03	1	0	nosig
FasL	S04	1	0	nosig
FasL	S05	1	0	nosig
FasL	S06	1	0	nosig
FasL	S07	1	0	nosig
FasL	S08	1	0	nosig
FasL	S09	1	0	nosig
FasL	S10	1	0	nosig
FasL	S11	1	0	nosig
FasL	S12	1	0	nosig
FasL	S13	1	0	nosig
FasL	S14	1	0	nosig
CD27L	S01	1	0	nosig
CD27L	S02	1	0	nosig
CD27L	S03	1	0	nosig
CD27L	S04	1	0	nosig
CD27L	S05	1	0	nosig
CD27L	S06	1	0	nosig
CD27L	S07	1	0	nosig
CD27L	S08	1	0	nosig
CD27L	S09	1	0	nosig
CD27L	S10	1	0	nosig
CD27L	S11	1	0	nosig
CD27L	S12	1	0	nosig
CD27L	S13	1	0	nosig
CD27L	S14	1	0	nosig
CD30L	S01	1	0	nosig
CD30L	S02	1	0	nosig
CD30L	S03	1	0	nosig
CD30L	S04	1	0	nosig
CD30L	S05	1	0	nosig
CD30L	S06	1	0	nosig
CD30L	S07	1	0	nosig
CD30L	S08	1	0	nosig
CD30L	S09	1	0	nosig
CD30L	S10	1	0	nosig
CD30L	S11	1	0	nosig
CD30L	S12	1	0	nosig
CD30L	S13	1	0	nosig
CD30L	S14	1	0	nosig
4-1BBL	S01	1	0	nosig
4-1BBL	S02	1	0	nosig
4-1BBL	S03	1	0	nosig
4-1BBL	S04	1	0	nosig
4-1BBL	S05	1	0	nosig
4-1BBL	S06	1	0	nosig
4-1BBL	S07	1	0	nosig
4-1BBL	S08	1	0	nosig
4-1BBL	S09	1	0	nosig
4-1BBL	S10	1	0	nosig
4-1BBL	S11	1	0	nosig
4-1BBL	S12	1	0	nosig
4-1BBL	S13	1	0	nosig
4-1BBL	S14	1	0	nosig
TRAIL	S01	1	0	nosig
TRAIL	S02	1	0	nosig
TRAIL	S03	1	0	nosig
TRAIL	S04	1	0	nosig
TRAIL	S05	1	0	nosig
TRAIL	S06	1	0	nosig
TRAIL	S07	1	0	nosig
TRAIL	S08	1	0	nosig
TRAIL	S09	1	0	nosig
TRAIL	S10	1	0	nosig
TRAIL	S11	1	0	nosig
TRAIL	S12	1	0	nosig
TRAIL	S13	1	0	nosig
TRAIL	S14	1	0	nosig
RANKL	S01	1	0	nosig
RANKL	S02	1	0	nosig
RANKL	S03	1	0	nosig
RANKL	S04	1	0	nosig
RANKL	S05	1	0	nosig
RANKL	S06	1	0	nosig
RANKL	S07	1	0	nosig
RANKL	S08	1	0	nosig
RANKL	S09	1	0	nosig
RANKL	S10	1	0	nosig
RANKL	S11	1	0	nosig
RANKL	S12	1	0	nosig
RANKL	S13	1	0	nosig
RANKL	S14	1	0	nosig
TWEAK	S01	1	0	nosig
TWEAK	S02	1	0	nosig
TWEAK	S03	1	0	nosig
TWEAK	S04	1	0	nosig
TWEAK	S05	1	0	nosig
TWEAK	S06	1	0	nosig
TWEAK	S07	1	0	nosig
TWEAK	S08	1	0	nosig
TWEAK	S09	1	0	nosig
TWEAK	S10	1	0	nosig
TWEAK	S11	1	0	nosig
TWEAK	S12	1	0	nosig
TWEAK	S13	1	0	nosig
TWEAK	S14	1	0	nosig
APRIL	S01	1	0	nosig
APRIL	S02	1	0	nosig
APRIL	S03	1	0	nosig
APRIL	S04	1	0	nosig
APRIL	S05	1	0	nosig
APRIL	S06	1	0	nosig
APRIL	S07	1	0	nosig
APRIL	S08	1	0	nosig
APRIL	S09	1	0	nosig
APRIL	S10	1	0	nosig
APRIL	S11	1	0	nosig
APRIL	S12	1	0	nosig
APRIL	S13	1	0	nosig
APRIL	S14	1	0	nosig
BAFF	S01	1	0	nosig
BAFF	S02	1	0	nosig
BAFF	S03	1	0	nosig
BAFF	S04	1	0	nosig
BAFF	S05	1	0	nosig
BAFF	S06	1	0	nosig
BAFF	S07	1	0	nosig
BAFF	S08	1	0	nosig
BAFF	S09	1	0	nosig
BAFF	S10	1	0	nosig
BAFF	S11	1	0	nosig
BAFF	S12	1	0	nosig
BAFF	S13	1	0	nosig
BAFF	S14	1	0	nosig
LIGHT	S01	1	0	nosig
LIGHT	S02	1	0	nosig
LIGHT	S03	1	0	nosig
LIGHT	S04	1	0	nosig
LIGHT	S05	1	0	nosig
LIGHT	S06	1	0	nosig
LIGHT	S07	1	0	nosig
LIGHT	S08	1	0	nosig
LIGHT	S09	1	0	nosig
LIGHT	S10	1	0	nosig
LIGHT	S11	1	0	nosig
LIGHT	S12	1	0	nosig
LIGHT	S13	1	0	nosig
LIGHT	S14	1	0	nosig
TL1A	S01	1	0	nosig
TL1A	S02	1	0	nosig
TL1A	S03	1	0	nosig
TL1A	S04	1	0	nosig
TL1A	S05	1	0	nosig
TL1A	S06	1	0	nosig
TL1A	S07	1	0	nosig
TL1A	S08	1	0	nosig
TL1A	S09	1	0	nosig
TL1A	S10	1	0	nosig
TL1A	S11	1	0	nosig
TL1A	S12	1	0	nosig
TL1A	S13	1	0	nosig
TL1A	S14	9.44045e-16	15.025	sig
GITRL	S01	1	0	nosig
GITRL	S02	1	0	nosig
GITRL	S03	1	0	nosig
GITRL	S04	1	0	nosig
GITRL	S05	1	0	nosig
GITRL	S06	1	0	nosig
GITRL	S07	1	0	nosig
GITRL	S08	1	0	nosig
GITRL	S09	1	0	nosig
GITRL	S10	1	0	nosig
GITRL	S11	1	0	nosig
GITRL	S12	1	0	nosig
GITRL	S13	1	0	nosig
GITRL	S14	1	0	nosig
C3a	S01	1	0	nosig
C3a	S02	1	0	nosig
C3a	S03	1	0	nosig
C3a	S04	1	0	nosig
C3a	S05	1	0	nosig
C3a	S06	1	0	nosig
C3a	S07	1	0	nosig
C3a	S08	1	0	nosig
C3a	S09	1	0	nosig
C3a	S10	1	0	nosig
C3a	S11	1	0	nosig
C3a	S12	1	0	nosig
C3a	S13	1	0	nosig
C3a	S14	1	0	nosig
C5a	S01	1	0	nosig
C5a	S02	1	0	nosig
C5a	S03	1	0	nosig
C5a	S04	1	0	nosig
C5a	S05	1	0	nosig
C5a	S06	1	0	nosig
C5a	S07	1	0	nosig
C5a	S08	1	0	nosig
C5a	S09	1	0	nosig
C5a	S10	1	0	nosig
C5a	S11	1	0	nosig
C5a	S12	1	0	nosig
C5a	S13	1	0	nosig
C5a	S14	1	0	nosig
FLT3L	S01	1	0	nosig
FLT3L	S02	0.102729	0.988308	nosig
FLT3L	S03	0.180772	0.742868	nosig
FLT3L	S04	1	0	nosig
FLT3L	S05	1	0	nosig
FLT3L	S06	1	0	nosig
FLT3L	S07	1	0	nosig
FLT3L	S08	1	0	nosig
FLT3L	S09	1	0	nosig
FLT3L	S10	1	0	nosig
FLT3L	S11	1	0	nosig
FLT3L	S12	1	0	nosig
FLT3L	S13	1	0	nosig
FLT3L	S14	1	0	nosig
IL-34	S01	1	0	nosig
IL-34	S02	1	0	nosig
IL-34	S03	1	0	nosig
IL-34	S04	1	0	nosig
IL-34	S05	1	0	nosig
IL-34	S06	1	0	nosig
IL-34	S07	1	0	nosig
IL-34	S08	1	0	nosig
IL-34	S09	1	0	nosig
IL-34	S10	1	0	nosig
IL-34	S11	1	0	nosig
IL-34	S12	1	0	nosig
IL-34	S13	1	0	nosig
IL-34	S14	1	0	nosig
M-CSF	S01	1	0	nosig
M-CSF	S02	1	0	nosig
M-CSF	S03	1	0	nosig
M-CSF	S04	1	0	nosig
M-CSF	S05	1	0	nosig
M-CSF	S06	1	0	nosig
M-CSF	S07	1	0	nosig
M-CSF	S08	1	0	nosig
M-CSF	S09	1	0	nosig
M-CSF	S10	1	0	nosig
M-CSF	S11	1	0	nosig
M-CSF	S12	1	0	nosig
M-CSF	S13	1	0	nosig
M-CSF	S14	1	0	nosig
G-CSF	S01	1	0	nosig
G-CSF	S02	1	0	nosig
G-CSF	S03	1	0	nosig
G-CSF	S04	1	0	nosig
G-CSF	S05	1	0	nosig
G-CSF	S06	1	0	nosig
G-CSF	S07	1	0	nosig
G-CSF	S08	1	0	nosig
G-CSF	S09	1	0	nosig
G-CSF	S10	1	0	nosig
G-CSF	S11	1	0	nosig
G-CSF	S12	1	0	nosig
G-CSF	S13	1	0	nosig
G-CSF	S14	1	0	nosig
SCF	S01	1	0	nosig
SCF	S02	1	0	nosig
SCF	S03	1	0	nosig
SCF	S04	1	0	nosig
SCF	S05	1	0	nosig
SCF	S06	1	0	nosig
SCF	S07	1	0	nosig
SCF	S08	1	0	nosig
SCF	S09	1	0	nosig
SCF	S10	1	0	nosig
SCF	S11	1	0	nosig
SCF	S12	1	0	nosig
SCF	S13	1	0	nosig
SCF	S14	1	0	nosig
EGF	S01	1	0	nosig
EGF	S02	1	0	nosig
EGF	S03	1	0	nosig
EGF	S04	1	0	nosig
EGF	S05	1	0	nosig
EGF	S06	1	0	nosig
EGF	S07	1	0	nosig
EGF	S08	1	0	nosig
EGF	S09	1	0	nosig
EGF	S10	1	0	nosig
EGF	S11	1	0	nosig
EGF	S12	1	0	nosig
EGF	S13	1	0	nosig
EGF	S14	1	0	nosig
VEGF	S01	1	0	nosig
VEGF	S02	1	0	nosig
VEGF	S03	1	0	nosig
VEGF	S04	1	0	nosig
VEGF	S05	1	0	nosig
VEGF	S06	1	0	nosig
VEGF	S07	1	0	nosig
VEGF	S08	1	0	nosig
VEGF	S09	1	0	nosig
VEGF	S10	1	0	nosig
VEGF	S11	1	0	nosig
VEGF	S12	1	0	nosig
VEGF	S13	1	0	nosig
VEGF	S14	1	0	nosig
FGF-β	S01	1	0	nosig
FGF-β	S02	1	0	nosig
FGF-β	S03	1	0	nosig
FGF-β	S04	1	0	nosig
FGF-β	S05	1	0	nosig
FGF-β	S06	1	0	nosig
FGF-β	S07	1	0	nosig
FGF-β	S08	1	0	nosig
FGF-β	S09	1	0	nosig
FGF-β	S10	1	0	nosig
FGF-β	S11	1	0	nosig
FGF-β	S12	1	0	nosig
FGF-β	S13	1	0	nosig
FGF-β	S14	1	0	nosig
HGF	S01	1	0	nosig
HGF	S02	1	0	nosig
HGF	S03	1	0	nosig
HGF	S04	1	0	nosig
HGF	S05	1	0	nosig
HGF	S06	1	0	nosig
HGF	S07	1	0	nosig
HGF	S08	1	0	nosig
HGF	S09	1	0	nosig
HGF	S10	1	0	nosig
HGF	S11	1	0	nosig
HGF	S12	1	0	nosig
HGF	S13	1	0	nosig
HGF	S14	1	0	nosig
IGF-1	S01	1	0	nosig
IGF-1	S02	1	0	nosig
IGF-1	S03	1	0	nosig
IGF-1	S04	1	0	nosig
IGF-1	S05	1	0	nosig
IGF-1	S06	1	0	nosig
IGF-1	S07	1	0	nosig
IGF-1	S08	1	0	nosig
IGF-1	S09	1	0	nosig
IGF-1	S10	1	0	nosig
IGF-1	S11	1	0	nosig
IGF-1	S12	1	0	nosig
IGF-1	S13	1	0	nosig
IGF-1	S14	1	0	nosig
TGF-β1	S01	1	0	nosig
TGF-β1	S02	1	0	nosig
TGF-β1	S03	1	0	nosig
TGF-β1	S04	1	0	nosig
TGF-β1	S05	1	0	nosig
TGF-β1	S06	1	0	nosig
TGF-β1	S07	1	0	nosig
TGF-β1	S08	1	0	nosig
TGF-β1	S09	1	0	nosig
TGF-β1	S10	1	0	nosig
TGF-β1	S11	1	0	nosig
TGF-β1	S12	1	0	nosig
TGF-β1	S13	1	0	nosig
TGF-β1	S14	1	0	nosig
GDNF	S01	1	0	nosig
GDNF	S02	1	0	nosig
GDNF	S03	1	0	nosig
GDNF	S04	1	0	nosig
GDNF	S05	1	0	nosig
GDNF	S06	1	0	nosig
GDNF	S07	1	0	nosig
GDNF	S08	1	0	nosig
GDNF	S09	1	0	nosig
GDNF	S10	1	0	nosig
GDNF	S11	1	0	nosig
GDNF	S12	1	0	nosig
GDNF	S13	1	0	nosig
GDNF	S14	1	0	nosig
PSPN	S01	1	0	nosig
PSPN	S02	1	0	nosig
PSPN	S03	1	0	nosig
PSPN	S04	1	0	nosig
PSPN	S05	1	0	nosig
PSPN	S06	1	0	nosig
PSPN	S07	1	0	nosig
PSPN	S08	1	0	nosig
PSPN	S09	1	0	nosig
PSPN	S10	1	0	nosig
PSPN	S11	1	0	nosig
PSPN	S12	1	0	nosig
PSPN	S13	1	0	nosig
PSPN	S14	1	0	nosig
PRL	S01	1	0	nosig
PRL	S02	1	0	nosig
PRL	S03	1	0	nosig
PRL	S04	1	0	nosig
PRL	S05	1	0	nosig
PRL	S06	1	0	nosig
PRL	S07	1	0	nosig
PRL	S08	1	0	nosig
PRL	S09	1	0	nosig
PRL	S10	1	0	nosig
PRL	S11	1	0	nosig
PRL	S12	1	0	nosig
PRL	S13	1	0	nosig
PRL	S14	1	0	nosig
Leptin	S01	1	0	nosig
Leptin	S02	1	0	nosig
Leptin	S03	1	0	nosig
Leptin	S04	1	0	nosig
Leptin	S05	1	0	nosig
Leptin	S06	0.00369809	2.43202	sig
Leptin	S07	1	0	nosig
Leptin	S08	1	0	nosig
Leptin	S09	1	0	nosig
Leptin	S10	1	0	nosig
Leptin	S11	1	0	nosig
Leptin	S12	1	0	nosig
Leptin	S13	1	0	nosig
Leptin	S14	1	0	nosig
AdipoQ	S01	1	0	nosig
AdipoQ	S02	1	0	nosig
AdipoQ	S03	1	0	nosig
AdipoQ	S04	1	0	nosig
AdipoQ	S05	1	0	nosig
AdipoQ	S06	1	0	nosig
AdipoQ	S07	1	0	nosig
AdipoQ	S08	1	0	nosig
AdipoQ	S09	1	0	nosig
AdipoQ	S10	1	0	nosig
AdipoQ	S11	1	0	nosig
AdipoQ	S12	1	0	nosig
AdipoQ	S13	1	0	nosig
AdipoQ	S14	1	0	nosig
ADSF	S01	1	0	nosig
ADSF	S02	1	0	nosig
ADSF	S03	1	0	nosig
ADSF	S04	1	0	nosig
ADSF	S05	1	0	nosig
ADSF	S06	1	0	nosig
ADSF	S07	1	0	nosig
ADSF	S08	1	0	nosig
ADSF	S09	1	0	nosig
ADSF	S10	1	0	nosig
ADSF	S11	1	0	nosig
ADSF	S12	1	0	nosig
ADSF	S13	1	0	nosig
ADSF	S14	1	0	nosig
Noggin	S01	1	0	nosig
Noggin	S02	1	0	nosig
Noggin	S03	1	0	nosig
Noggin	S04	1	0	nosig
Noggin	S05	1	0	nosig
Noggin	S06	1	0	nosig
Noggin	S07	1	0	nosig
Noggin	S08	1	0	nosig
Noggin	S09	1	0	nosig
Noggin	S10	1	0	nosig
Noggin	S11	1	0	nosig
Noggin	S12	1	0	nosig
Noggin	S13	1	0	nosig
Noggin	S14	1	0	nosig
Decorin	S01	1	0	nosig
Decorin	S02	1	0	nosig
Decorin	S03	1	0	nosig
Decorin	S04	1	0	nosig
Decorin	S05	1	0	nosig
Decorin	S06	1	0	nosig
Decorin	S07	1	0	nosig
Decorin	S08	1	0	nosig
Decorin	S09	1	0	nosig
Decorin	S10	1	0	nosig
Decorin	S11	1	0	nosig
Decorin	S12	1	0	nosig
Decorin	S13	1	0	nosig
Decorin	S14	1	0	nosig
TPO	S01	1	0	nosig
TPO	S02	1	0	nosig
TPO	S03	1	0	nosig
TPO	S04	1	0	nosig
TPO	S05	1	0	nosig
TPO	S06	1	0	nosig
TPO	S07	1	0	nosig
TPO	S08	1	0	nosig
TPO	S09	1	0	nosig
TPO	S10	1	0	nosig
TPO	S11	1	0	nosig
TPO	S12	1	0	nosig
TPO	S13	1	0	nosig
TPO	S14	1	0	nosig
PBS	S01	1	0	nosig
PBS	S02	1	0	nosig
PBS	S03	1	0	nosig
PBS	S04	1	0	nosig
PBS	S05	1	0	nosig
PBS	S06	1	0	nosig
PBS	S07	1	0	nosig
PBS	S08	1	0	nosig
PBS	S09	1	0	nosig
PBS	S10	1	0	nosig
PBS	S11	1	0	nosig
PBS	S12	1	0	nosig
PBS	S13	1	0	nosig
PBS	S14	1	0	nosig

## Sheet: h,MarkerGeneExpressionTop5
Cytokine	Gene	Rel_Expression
4-1BBL	Baz1a	0.338517
AdipoQ	Baz1a	-0.0672608
ADSF	Baz1a	-0.0960766
APRIL	Baz1a	0.0517834
BAFF	Baz1a	0.0267847
C3a	Baz1a	0.0712103
C5a	Baz1a	-0.0259429
CD27L	Baz1a	-0.255997
CD30L	Baz1a	-0.0440618
CD40L	Baz1a	0.0536837
CT-1	Baz1a	0.170712
Decorin	Baz1a	-0.168376
EGF	Baz1a	0.026541
FasL	Baz1a	-0.026476
FGF-β	Baz1a	-0.114008
FLT3L	Baz1a	0.180858
G-CSF	Baz1a	-0.346231
GDNF	Baz1a	0.023651
GITRL	Baz1a	0.025476
GM-CSF	Baz1a	-0.0802903
HGF	Baz1a	0.0106388
IFN-α1	Baz1a	0.0272088
IFN-β	Baz1a	0.0260046
IFN-γ	Baz1a	-0.113035
IFN-ε	Baz1a	-0.10796
IFN-κ	Baz1a	0.137702
IFN-λ2	Baz1a	0.175143
IGF-1	Baz1a	-0.107633
IL-10	Baz1a	1
IL-11	Baz1a	0.318268
IL-12	Baz1a	0.2079
IL-13	Baz1a	-0.0498104
IL-15	Baz1a	0.0571314
IL-17A	Baz1a	0.259513
IL-17B	Baz1a	-0.011164
IL-17C	Baz1a	0.255036
IL-17D	Baz1a	-0.150361
IL-17E	Baz1a	0.0908624
IL-17F	Baz1a	0.188586
IL-18	Baz1a	-0.0693655
IL-19	Baz1a	0.0878888
IL-1Ra	Baz1a	-0.176966
IL-1α	Baz1a	0.386936
IL-1β	Baz1a	0.599801
IL-2	Baz1a	0.148749
IL-20	Baz1a	0.0018005
IL-21	Baz1a	0.0802008
IL-22	Baz1a	-0.115459
IL-23	Baz1a	0.0727685
IL-24	Baz1a	-0.107172
IL-27	Baz1a	0.189552
IL-3	Baz1a	-0.155172
IL-30	Baz1a	-0.000811345
IL-31	Baz1a	0.0755576
IL-33	Baz1a	0.117116
IL-34	Baz1a	0.101481
IL-36Ra	Baz1a	0.109177
IL-36α	Baz1a	0.556896
IL-4	Baz1a	-0.0476367
IL-5	Baz1a	0.161298
IL-6	Baz1a	-0.159793
IL-7	Baz1a	0.308857
IL-9	Baz1a	-0.17998
IL-Y	Baz1a	0.0772647
Leptin	Baz1a	0.17354
LIF	Baz1a	0.184884
LIGHT	Baz1a	-0.0847252
LT-α1/β2	Baz1a	0.245994
LT-α2/β1	Baz1a	0.0350921
M-CSF	Baz1a	-0.0782019
Noggin	Baz1a	-0.0715843
NP	Baz1a	-0.00354346
OSM	Baz1a	0.434344
OX40L	Baz1a	0.0530112
PBS	Baz1a	0
PRL	Baz1a	-0.0151868
PSPN	Baz1a	-0.227088
RANKL	Baz1a	0.146296
SCF	Baz1a	0.26599
TGF-β1	Baz1a	-0.100532
TL1A	Baz1a	-0.231183
TNF-α	Baz1a	0.00938092
TPO	Baz1a	-0.124436
TRAIL	Baz1a	-0.121226
TSLP	Baz1a	0.0549876
TWEAK	Baz1a	-0.141411
VEGF	Baz1a	0.00556478
4-1BBL	Gatm	-0.00753936
AdipoQ	Gatm	0.128881
ADSF	Gatm	0.0268569
APRIL	Gatm	0.1282
BAFF	Gatm	0.0827902
C3a	Gatm	0.0408131
C5a	Gatm	0.0867557
CD27L	Gatm	0.178985
CD30L	Gatm	0.127158
CD40L	Gatm	0.117573
CT-1	Gatm	0.469191
Decorin	Gatm	-0.11616
EGF	Gatm	0.305792
FasL	Gatm	0.166883
FGF-β	Gatm	0.138947
FLT3L	Gatm	0.243966
G-CSF	Gatm	-0.0514442
GDNF	Gatm	0.0637002
GITRL	Gatm	0.102792
GM-CSF	Gatm	0.0390574
HGF	Gatm	0.0333543
IFN-α1	Gatm	0.739799
IFN-β	Gatm	0.651541
IFN-γ	Gatm	0.65519
IFN-ε	Gatm	0.00408478
IFN-κ	Gatm	0.00420489
IFN-λ2	Gatm	0.0840322
IGF-1	Gatm	-0.0128908
IL-10	Gatm	0.922416
IL-11	Gatm	0.330124
IL-12	Gatm	0.255466
IL-13	Gatm	0.226266
IL-15	Gatm	0.611905
IL-17A	Gatm	0.0518133
IL-17B	Gatm	0.0249751
IL-17C	Gatm	0.0329061
IL-17D	Gatm	-0.0689966
IL-17E	Gatm	0.158481
IL-17F	Gatm	0.2476
IL-18	Gatm	0.596145
IL-19	Gatm	0.0238718
IL-1Ra	Gatm	0.0141888
IL-1α	Gatm	0.987108
IL-1β	Gatm	0.950999
IL-2	Gatm	0.354746
IL-20	Gatm	0.323347
IL-21	Gatm	0.0765901
IL-22	Gatm	-0.034047
IL-23	Gatm	0.193318
IL-24	Gatm	-0.00275935
IL-27	Gatm	0.229561
IL-3	Gatm	0.113407
IL-30	Gatm	-0.0107433
IL-31	Gatm	0.111406
IL-33	Gatm	0.404853
IL-34	Gatm	0.145273
IL-36Ra	Gatm	0.0165035
IL-36α	Gatm	1
IL-4	Gatm	-0.0805161
IL-5	Gatm	0.272319
IL-6	Gatm	0.268125
IL-7	Gatm	0.199142
IL-9	Gatm	0.0860848
IL-Y	Gatm	0.148242
Leptin	Gatm	0.131731
LIF	Gatm	0.383384
LIGHT	Gatm	0.156731
LT-α1/β2	Gatm	0.0160179
LT-α2/β1	Gatm	-0.0489084
M-CSF	Gatm	0.0701298
Noggin	Gatm	-0.157725
NP	Gatm	-0.0343365
OSM	Gatm	0.372243
OX40L	Gatm	0.0161061
PBS	Gatm	0
PRL	Gatm	0.102459
PSPN	Gatm	0.00839323
RANKL	Gatm	0.096444
SCF	Gatm	0.118235
TGF-β1	Gatm	0.166664
TL1A	Gatm	-0.110912
TNF-α	Gatm	0.301716
TPO	Gatm	0.054125
TRAIL	Gatm	0.011452
TSLP	Gatm	0.135361
TWEAK	Gatm	-0.0168386
VEGF	Gatm	-0.0212227
4-1BBL	Il1b	-0.114376
AdipoQ	Il1b	-0.0914082
ADSF	Il1b	-0.201974
APRIL	Il1b	-0.228533
BAFF	Il1b	-0.18314
C3a	Il1b	-0.0856095
C5a	Il1b	-0.171447
CD27L	Il1b	-0.125039
CD30L	Il1b	-0.222751
CD40L	Il1b	-0.101953
CT-1	Il1b	0.0016413
Decorin	Il1b	-0.156364
EGF	Il1b	-0.185809
FasL	Il1b	-0.258547
FGF-β	Il1b	-0.00406666
FLT3L	Il1b	-0.154001
G-CSF	Il1b	-0.287513
GDNF	Il1b	-0.146011
GITRL	Il1b	-0.271044
GM-CSF	Il1b	-0.154871
HGF	Il1b	-0.276101
IFN-α1	Il1b	-0.202834
IFN-β	Il1b	-0.199121
IFN-γ	Il1b	-0.236571
IFN-ε	Il1b	-0.133719
IFN-κ	Il1b	-0.187833
IFN-λ2	Il1b	-0.0859683
IGF-1	Il1b	-0.0836265
IL-10	Il1b	0.660284
IL-11	Il1b	0.0676474
IL-12	Il1b	-0.112382
IL-13	Il1b	-0.103886
IL-15	Il1b	-0.0312945
IL-17A	Il1b	0.14593
IL-17B	Il1b	-0.0448714
IL-17C	Il1b	-0.0493799
IL-17D	Il1b	-0.0600869
IL-17E	Il1b	-0.146331
IL-17F	Il1b	0.040558
IL-18	Il1b	-0.222751
IL-19	Il1b	0.00973014
IL-1Ra	Il1b	-0.186465
IL-1α	Il1b	1
IL-1β	Il1b	0.799845
IL-2	Il1b	-0.123933
IL-20	Il1b	-0.0457277
IL-21	Il1b	-0.136618
IL-22	Il1b	-0.185844
IL-23	Il1b	-0.00613196
IL-24	Il1b	-0.158581
IL-27	Il1b	-0.124489
IL-3	Il1b	-0.127423
IL-30	Il1b	-0.161141
IL-31	Il1b	-0.0270175
IL-33	Il1b	0.298513
IL-34	Il1b	-0.0728326
IL-36Ra	Il1b	-0.14201
IL-36α	Il1b	0.88147
IL-4	Il1b	-0.00611392
IL-5	Il1b	0.0429536
IL-6	Il1b	-0.0762328
IL-7	Il1b	0.142275
IL-9	Il1b	-0.124053
IL-Y	Il1b	-0.167028
Leptin	Il1b	-0.171222
LIF	Il1b	0.223437
LIGHT	Il1b	-0.163706
LT-α1/β2	Il1b	0.255681
LT-α2/β1	Il1b	-0.198842
M-CSF	Il1b	0.0076176
Noggin	Il1b	-0.254575
NP	Il1b	-0.131834
OSM	Il1b	-0.0624299
OX40L	Il1b	-0.186499
PBS	Il1b	0
PRL	Il1b	-0.0982735
PSPN	Il1b	-0.21847
RANKL	Il1b	0.0849769
SCF	Il1b	-0.151892
TGF-β1	Il1b	-0.186795
TL1A	Il1b	-0.211134
TNF-α	Il1b	0.620791
TPO	Il1b	-0.170651
TRAIL	Il1b	-0.213217
TSLP	Il1b	-0.0651279
TWEAK	Il1b	0.0102459
VEGF	Il1b	-0.104496
4-1BBL	Ifitm2	0.0206809
AdipoQ	Ifitm2	-0.0163079
ADSF	Ifitm2	-0.0373936
APRIL	Ifitm2	0.00833742
BAFF	Ifitm2	-0.0101063
C3a	Ifitm2	-0.004108
C5a	Ifitm2	0.0535097
CD27L	Ifitm2	-0.0750596
CD30L	Ifitm2	0.0210301
CD40L	Ifitm2	-0.00241538
CT-1	Ifitm2	0.142977
Decorin	Ifitm2	-0.0805756
EGF	Ifitm2	0.0910646
FasL	Ifitm2	-0.0460334
FGF-β	Ifitm2	0.0206588
FLT3L	Ifitm2	-0.0125045
G-CSF	Ifitm2	-0.0106574
GDNF	Ifitm2	-0.0841433
GITRL	Ifitm2	-0.0606317
GM-CSF	Ifitm2	-0.0746864
HGF	Ifitm2	-0.00131496
IFN-α1	Ifitm2	0.169119
IFN-β	Ifitm2	0.142203
IFN-γ	Ifitm2	0.00859741
IFN-ε	Ifitm2	0.0417495
IFN-κ	Ifitm2	0.0240537
IFN-λ2	Ifitm2	0.155081
IGF-1	Ifitm2	0.048709
IL-10	Ifitm2	0.596358
IL-11	Ifitm2	0.226804
IL-12	Ifitm2	0.00458813
IL-13	Ifitm2	-0.0272877
IL-15	Ifitm2	0.236547
IL-17A	Ifitm2	0.054539
IL-17B	Ifitm2	0.0233314
IL-17C	Ifitm2	-0.0225938
IL-17D	Ifitm2	-0.0104236
IL-17E	Ifitm2	-0.0144763
IL-17F	Ifitm2	0.0433155
IL-18	Ifitm2	0.0288608
IL-19	Ifitm2	-0.064177
IL-1Ra	Ifitm2	-0.0207193
IL-1α	Ifitm2	1
IL-1β	Ifitm2	0.899828
IL-2	Ifitm2	-0.000836142
IL-20	Ifitm2	0.0252779
IL-21	Ifitm2	0.00441039
IL-22	Ifitm2	-0.0427569
IL-23	Ifitm2	0.036874
IL-24	Ifitm2	-0.0567206
IL-27	Ifitm2	0.0575269
IL-3	Ifitm2	0.187172
IL-30	Ifitm2	-0.0177691
IL-31	Ifitm2	0.0240223
IL-33	Ifitm2	0.216134
IL-34	Ifitm2	-0.0255944
IL-36Ra	Ifitm2	0.0036437
IL-36α	Ifitm2	0.731534
IL-4	Ifitm2	-0.038837
IL-5	Ifitm2	0.148907
IL-6	Ifitm2	0.131471
IL-7	Ifitm2	0.120195
IL-9	Ifitm2	-0.0604464
IL-Y	Ifitm2	0.0773808
Leptin	Ifitm2	-0.0626579
LIF	Ifitm2	0.17525
LIGHT	Ifitm2	-0.0199284
LT-α1/β2	Ifitm2	0.231089
LT-α2/β1	Ifitm2	-0.0320242
M-CSF	Ifitm2	0.0287836
Noggin	Ifitm2	-0.0834068
NP	Ifitm2	-0.0133162
OSM	Ifitm2	0.198665
OX40L	Ifitm2	-0.0676213
PBS	Ifitm2	0
PRL	Ifitm2	-0.0264937
PSPN	Ifitm2	-0.0387061
RANKL	Ifitm2	-0.0587917
SCF	Ifitm2	0.497061
TGF-β1	Ifitm2	-0.053588
TL1A	Ifitm2	-0.0506704
TNF-α	Ifitm2	0.629627
TPO	Ifitm2	-0.0617456
TRAIL	Ifitm2	-0.0245785
TSLP	Ifitm2	-0.121172
TWEAK	Ifitm2	-0.0168011
VEGF	Ifitm2	-0.00831162
4-1BBL	Cst3	0.134444
AdipoQ	Cst3	0.00853508
ADSF	Cst3	0.0222537
APRIL	Cst3	0.145072
BAFF	Cst3	0.107758
C3a	Cst3	-0.0815395
C5a	Cst3	-0.125069
CD27L	Cst3	-0.0453244
CD30L	Cst3	0.262682
CD40L	Cst3	-0.000314468
CT-1	Cst3	0.193147
Decorin	Cst3	-0.129313
EGF	Cst3	-0.0202621
FasL	Cst3	-0.0108329
FGF-β	Cst3	0.239014
FLT3L	Cst3	0.522028
G-CSF	Cst3	0.299757
GDNF	Cst3	-0.021588
GITRL	Cst3	0.0230633
GM-CSF	Cst3	1
HGF	Cst3	0.0245312
IFN-α1	Cst3	0.941554
IFN-β	Cst3	0.747916
IFN-γ	Cst3	0.43669
IFN-ε	Cst3	0.286895
IFN-κ	Cst3	0.312127
IFN-λ2	Cst3	0.355683
IGF-1	Cst3	0.283004
IL-10	Cst3	0.136764
IL-11	Cst3	0.329793
IL-12	Cst3	0.439227
IL-13	Cst3	0.399752
IL-15	Cst3	0.710828
IL-17A	Cst3	0.177369
IL-17B	Cst3	0.123114
IL-17C	Cst3	-0.122509
IL-17D	Cst3	-0.0173145
IL-17E	Cst3	-0.148004
IL-17F	Cst3	0.426961
IL-18	Cst3	0.742444
IL-19	Cst3	-0.0982082
IL-1Ra	Cst3	0.181886
IL-1α	Cst3	0.586104
IL-1β	Cst3	0.647927
IL-2	Cst3	0.626367
IL-20	Cst3	0.0345377
IL-21	Cst3	0.254438
IL-22	Cst3	0.0669478
IL-23	Cst3	0.0148502
IL-24	Cst3	0.00191694
IL-27	Cst3	0.211732
IL-3	Cst3	0.883275
IL-30	Cst3	0.025227
IL-31	Cst3	0.0574923
IL-33	Cst3	0.370634
IL-34	Cst3	0.061771
IL-36Ra	Cst3	0.149788
IL-36α	Cst3	0.433685
IL-4	Cst3	0.325626
IL-5	Cst3	0.141679
IL-6	Cst3	-0.0376108
IL-7	Cst3	0.452017
IL-9	Cst3	0.200294
IL-Y	Cst3	0.227796
Leptin	Cst3	0.233675
LIF	Cst3	0.0849129
LIGHT	Cst3	0.137582
LT-α1/β2	Cst3	-0.0310191
LT-α2/β1	Cst3	-0.10579
M-CSF	Cst3	0.121372
Noggin	Cst3	0.212008
NP	Cst3	0.13173
OSM	Cst3	-0.110682
OX40L	Cst3	-0.026341
PBS	Cst3	0
PRL	Cst3	0.0855426
PSPN	Cst3	0.0578619
RANKL	Cst3	-0.201958
SCF	Cst3	0.371719
TGF-β1	Cst3	-0.00194129
TL1A	Cst3	0.649372
TNF-α	Cst3	-0.0872033
TPO	Cst3	0.0582395
TRAIL	Cst3	-0.237489
TSLP	Cst3	0.0921368
TWEAK	Cst3	-0.0760647
VEGF	Cst3	0.145992
4-1BBL	Cish	0.000264827
AdipoQ	Cish	-0.00436267
ADSF	Cish	-0.00670041
APRIL	Cish	0.0225424
BAFF	Cish	-0.0116701
C3a	Cish	-0.0164295
C5a	Cish	0.0129534
CD27L	Cish	0.0341865
CD30L	Cish	-0.0164295
CD40L	Cish	-0.0164295
CT-1	Cish	-0.00634368
Decorin	Cish	-0.0164295
EGF	Cish	-0.00276453
FasL	Cish	0.0066885
FGF-β	Cish	-0.0164295
FLT3L	Cish	0.00876613
G-CSF	Cish	-0.0164295
GDNF	Cish	-0.000490092
GITRL	Cish	0.0144383
GM-CSF	Cish	0.521728
HGF	Cish	0.0325688
IFN-α1	Cish	0.00819899
IFN-β	Cish	-0.00143995
IFN-γ	Cish	0.00332854
IFN-ε	Cish	-0.0164295
IFN-κ	Cish	0.00660493
IFN-λ2	Cish	-0.0164295
IGF-1	Cish	-0.0164295
IL-10	Cish	0.0043892
IL-11	Cish	-0.0164295
IL-12	Cish	0.111896
IL-13	Cish	-0.00553342
IL-15	Cish	0.05034
IL-17A	Cish	0.0429848
IL-17B	Cish	-0.00197823
IL-17C	Cish	0.0126015
IL-17D	Cish	-0.0164295
IL-17E	Cish	0.0284802
IL-17F	Cish	-0.0164295
IL-18	Cish	0.337061
IL-19	Cish	0.0273978
IL-1Ra	Cish	-0.0164295
IL-1α	Cish	1
IL-1β	Cish	0.73505
IL-2	Cish	0.0824846
IL-20	Cish	0.0240733
IL-21	Cish	0.00740006
IL-22	Cish	-0.00487989
IL-23	Cish	0.0306492
IL-24	Cish	-0.0111471
IL-27	Cish	-0.00895763
IL-3	Cish	0.155904
IL-30	Cish	0.00992921
IL-31	Cish	-0.0164295
IL-33	Cish	0.289973
IL-34	Cish	0.0488211
IL-36Ra	Cish	-0.0100668
IL-36α	Cish	0.191531
IL-4	Cish	-0.00366588
IL-5	Cish	-0.0164295
IL-6	Cish	-0.00969842
IL-7	Cish	0.0574796
IL-9	Cish	-3.0234e-05
IL-Y	Cish	0.00595362
Leptin	Cish	0.0117516
LIF	Cish	0.00935763
LIGHT	Cish	-0.0059063
LT-α1/β2	Cish	0.000239092
LT-α2/β1	Cish	-0.0095477
M-CSF	Cish	-0.0164295
Noggin	Cish	-0.0164295
NP	Cish	-0.0164295
OSM	Cish	0.0149937
OX40L	Cish	-0.00812735
PBS	Cish	0
PRL	Cish	0.00324275
PSPN	Cish	-0.00524737
RANKL	Cish	-0.000334839
SCF	Cish	-0.0164295
TGF-β1	Cish	-0.0164295
TL1A	Cish	0.203707
TNF-α	Cish	0.152622
TPO	Cish	0.0171924
TRAIL	Cish	0.0243772
TSLP	Cish	0.00439711
TWEAK	Cish	0.00730951
VEGF	Cish	-0.0164295
4-1BBL	Prkcd	0.144171
AdipoQ	Prkcd	-0.0219451
ADSF	Prkcd	0.00437775
APRIL	Prkcd	0.018981
BAFF	Prkcd	-0.0459156
C3a	Prkcd	0.0538576
C5a	Prkcd	-0.03564
CD27L	Prkcd	0.119489
CD30L	Prkcd	-0.0126145
CD40L	Prkcd	0.0835849
CT-1	Prkcd	-0.0608678
Decorin	Prkcd	0.0727259
EGF	Prkcd	-0.114761
FasL	Prkcd	0.0419769
FGF-β	Prkcd	0.0523087
FLT3L	Prkcd	-0.0377655
G-CSF	Prkcd	-0.0293295
GDNF	Prkcd	0.0905401
GITRL	Prkcd	0.0874508
GM-CSF	Prkcd	1
HGF	Prkcd	-0.0648843
IFN-α1	Prkcd	0.0889322
IFN-β	Prkcd	0.109976
IFN-γ	Prkcd	-0.0431093
IFN-ε	Prkcd	0.0566938
IFN-κ	Prkcd	0.0916948
IFN-λ2	Prkcd	-0.112848
IGF-1	Prkcd	-0.00577316
IL-10	Prkcd	-0.00499862
IL-11	Prkcd	-0.149411
IL-12	Prkcd	0.054241
IL-13	Prkcd	0.00553665
IL-15	Prkcd	0.133169
IL-17A	Prkcd	0.0154872
IL-17B	Prkcd	0.0328058
IL-17C	Prkcd	0.0217578
IL-17D	Prkcd	0.0116194
IL-17E	Prkcd	0.0352928
IL-17F	Prkcd	-0.0303547
IL-18	Prkcd	0.432525
IL-19	Prkcd	0.091045
IL-1Ra	Prkcd	0.104238
IL-1α	Prkcd	0.57694
IL-1β	Prkcd	0.325313
IL-2	Prkcd	0.481135
IL-20	Prkcd	0.0942341
IL-21	Prkcd	0.0179558
IL-22	Prkcd	-0.0441846
IL-23	Prkcd	0.228955
IL-24	Prkcd	0.137138
IL-27	Prkcd	0.0366084
IL-3	Prkcd	0.589169
IL-30	Prkcd	0.0264679
IL-31	Prkcd	-0.0578936
IL-33	Prkcd	0.551306
IL-34	Prkcd	0.124191
IL-36Ra	Prkcd	-0.0529701
IL-36α	Prkcd	0.269425
IL-4	Prkcd	0.0708946
IL-5	Prkcd	0.0515601
IL-6	Prkcd	0.0467144
IL-7	Prkcd	0.257978
IL-9	Prkcd	0.122789
IL-Y	Prkcd	0.0783512
Leptin	Prkcd	-0.0903526
LIF	Prkcd	-0.113802
LIGHT	Prkcd	-0.0977546
LT-α1/β2	Prkcd	0.189446
LT-α2/β1	Prkcd	0.0903834
M-CSF	Prkcd	0.166222
Noggin	Prkcd	-0.109354
NP	Prkcd	0.0116504
OSM	Prkcd	-0.0631202
OX40L	Prkcd	-0.0590606
PBS	Prkcd	0
PRL	Prkcd	-0.0373649
PSPN	Prkcd	0.00627827
RANKL	Prkcd	0.154744
SCF	Prkcd	0.0583365
TGF-β1	Prkcd	0.00980641
TL1A	Prkcd	0.470832
TNF-α	Prkcd	0.460683
TPO	Prkcd	-0.0912979
TRAIL	Prkcd	0.0228936
TSLP	Prkcd	0.220187
TWEAK	Prkcd	-0.0460366
VEGF	Prkcd	0.0495105
4-1BBL	Itgae	-0.016897
AdipoQ	Itgae	0.155187
ADSF	Itgae	-0.0315674
APRIL	Itgae	0.00322159
BAFF	Itgae	0.0218255
C3a	Itgae	-0.0335202
C5a	Itgae	0.00646066
CD27L	Itgae	-0.0479145
CD30L	Itgae	0.0783692
CD40L	Itgae	0.104784
CT-1	Itgae	0.136762
Decorin	Itgae	0.164521
EGF	Itgae	0.0338928
FasL	Itgae	-0.0545197
FGF-β	Itgae	0.0726238
FLT3L	Itgae	0.0222718
G-CSF	Itgae	-0.00656013
GDNF	Itgae	-0.0121232
GITRL	Itgae	0.0239425
GM-CSF	Itgae	1
HGF	Itgae	0.00107017
IFN-α1	Itgae	-0.0687478
IFN-β	Itgae	-0.0544467
IFN-γ	Itgae	-0.0145967
IFN-ε	Itgae	0.0465844
IFN-κ	Itgae	-0.0868468
IFN-λ2	Itgae	0.0411391
IGF-1	Itgae	0.0477677
IL-10	Itgae	0.10623
IL-11	Itgae	0.0982363
IL-12	Itgae	0.0943744
IL-13	Itgae	0.0994757
IL-15	Itgae	0.0107735
IL-17A	Itgae	0.0794845
IL-17B	Itgae	0.06444
IL-17C	Itgae	0.0399761
IL-17D	Itgae	-0.00785603
IL-17E	Itgae	0.108122
IL-17F	Itgae	0.0617187
IL-18	Itgae	0.335636
IL-19	Itgae	0.0372897
IL-1Ra	Itgae	-0.000912087
IL-1α	Itgae	0.477656
IL-1β	Itgae	0.446473
IL-2	Itgae	0.206786
IL-20	Itgae	-0.0329449
IL-21	Itgae	0.0294495
IL-22	Itgae	0.00874424
IL-23	Itgae	0.116443
IL-24	Itgae	-0.0157169
IL-27	Itgae	0.127978
IL-3	Itgae	0.561696
IL-30	Itgae	0.0264564
IL-31	Itgae	0.0348737
IL-33	Itgae	0.17609
IL-34	Itgae	-0.0636388
IL-36Ra	Itgae	-0.0443663
IL-36α	Itgae	0.237747
IL-4	Itgae	0.0752239
IL-5	Itgae	0.202287
IL-6	Itgae	0.0639474
IL-7	Itgae	0.114759
IL-9	Itgae	0.0495069
IL-Y	Itgae	0.00900862
Leptin	Itgae	0.0250632
LIF	Itgae	0.0244732
LIGHT	Itgae	0.0937133
LT-α1/β2	Itgae	0.0880419
LT-α2/β1	Itgae	-0.0279927
M-CSF	Itgae	0.137359
Noggin	Itgae	0.0111555
NP	Itgae	0.0836668
OSM	Itgae	0.0848897
OX40L	Itgae	-0.0120034
PBS	Itgae	0
PRL	Itgae	-0.0889088
PSPN	Itgae	0.00864639
RANKL	Itgae	0.143148
SCF	Itgae	0.1649
TGF-β1	Itgae	0.113449
TL1A	Itgae	0.223627
TNF-α	Itgae	0.004591
TPO	Itgae	-0.0551722
TRAIL	Itgae	0.161989
TSLP	Itgae	0.115238
TWEAK	Itgae	0.00155499
VEGF	Itgae	0.0559091
4-1BBL	Basp1	0.0608894
AdipoQ	Basp1	0.0350283
ADSF	Basp1	0.0409481
APRIL	Basp1	0.0693687
BAFF	Basp1	0.0581835
C3a	Basp1	-0.103784
C5a	Basp1	-0.0482337
CD27L	Basp1	-0.0115554
CD30L	Basp1	0.0536877
CD40L	Basp1	-0.00853476
CT-1	Basp1	0.0469986
Decorin	Basp1	0.112272
EGF	Basp1	0.000376542
FasL	Basp1	0.0160756
FGF-β	Basp1	0.0249961
FLT3L	Basp1	0.0792258
G-CSF	Basp1	0.262622
GDNF	Basp1	0.0603717
GITRL	Basp1	0.0606674
GM-CSF	Basp1	0.346743
HGF	Basp1	0.0257233
IFN-α1	Basp1	0.0612607
IFN-β	Basp1	0.0557134
IFN-γ	Basp1	0.572147
IFN-ε	Basp1	0.0595338
IFN-κ	Basp1	-0.0480004
IFN-λ2	Basp1	0.127499
IGF-1	Basp1	0.0800206
IL-10	Basp1	0.271827
IL-11	Basp1	0.0185957
IL-12	Basp1	0.369849
IL-13	Basp1	0.0447688
IL-15	Basp1	0.585264
IL-17A	Basp1	0.150813
IL-17B	Basp1	-0.0130177
IL-17C	Basp1	-0.0285113
IL-17D	Basp1	-0.027875
IL-17E	Basp1	0.255761
IL-17F	Basp1	0.0679871
IL-18	Basp1	0.680633
IL-19	Basp1	0.0496072
IL-1Ra	Basp1	0.106062
IL-1α	Basp1	0.423313
IL-1β	Basp1	0.362353
IL-2	Basp1	0.452733
IL-20	Basp1	0.108144
IL-21	Basp1	0.0853777
IL-22	Basp1	-0.0709911
IL-23	Basp1	0.0567188
IL-24	Basp1	0.0533915
IL-27	Basp1	0.0303106
IL-3	Basp1	0.225841
IL-30	Basp1	0.00143879
IL-31	Basp1	0.0366973
IL-33	Basp1	0.370336
IL-34	Basp1	-0.0691728
IL-36Ra	Basp1	0.0397516
IL-36α	Basp1	0.431077
IL-4	Basp1	0.096355
IL-5	Basp1	0.191315
IL-6	Basp1	0.0228349
IL-7	Basp1	0.153857
IL-9	Basp1	0.112786
IL-Y	Basp1	0.0417072
Leptin	Basp1	0.00372527
LIF	Basp1	-0.00408002
LIGHT	Basp1	0.0741335
LT-α1/β2	Basp1	0.153018
LT-α2/β1	Basp1	0.0296924
M-CSF	Basp1	0.0603021
Noggin	Basp1	0.0637808
NP	Basp1	0.0647624
OSM	Basp1	0.118159
OX40L	Basp1	-0.00914074
PBS	Basp1	0
PRL	Basp1	0.0274617
PSPN	Basp1	0.0716882
RANKL	Basp1	0.0169054
SCF	Basp1	-0.0222519
TGF-β1	Basp1	0.0617106
TL1A	Basp1	0.302233
TNF-α	Basp1	1
TPO	Basp1	-0.0258448
TRAIL	Basp1	0.0411515
TSLP	Basp1	0.144154
TWEAK	Basp1	-0.0347423
VEGF	Basp1	0.0562768
4-1BBL	Ccr7	-0.0628372
AdipoQ	Ccr7	-0.0164134
ADSF	Ccr7	-0.0483101
APRIL	Ccr7	-0.0256307
BAFF	Ccr7	-0.0650834
C3a	Ccr7	-0.0493902
C5a	Ccr7	-0.0267734
CD27L	Ccr7	-0.0663939
CD30L	Ccr7	-0.0035254
CD40L	Ccr7	0.00767281
CT-1	Ccr7	-0.0408238
Decorin	Ccr7	-0.0349639
EGF	Ccr7	-0.0575314
FasL	Ccr7	-0.0702743
FGF-β	Ccr7	0.0158621
FLT3L	Ccr7	-0.041531
G-CSF	Ccr7	0.0212576
GDNF	Ccr7	0.0164545
GITRL	Ccr7	-0.0598991
GM-CSF	Ccr7	-0.0940549
HGF	Ccr7	-0.0698786
IFN-α1	Ccr7	0.248835
IFN-β	Ccr7	0.19879
IFN-γ	Ccr7	0.045456
IFN-ε	Ccr7	0.00161641
IFN-κ	Ccr7	-0.0415154
IFN-λ2	Ccr7	0.0342451
IGF-1	Ccr7	-0.0340224
IL-10	Ccr7	-0.0208954
IL-11	Ccr7	-0.00476832
IL-12	Ccr7	0.064088
IL-13	Ccr7	-0.0412349
IL-15	Ccr7	0.302699
IL-17A	Ccr7	0.0465518
IL-17B	Ccr7	-0.0467407
IL-17C	Ccr7	0.0013741
IL-17D	Ccr7	-0.0774471
IL-17E	Ccr7	-0.0465248
IL-17F	Ccr7	-0.0256157
IL-18	Ccr7	0.0804857
IL-19	Ccr7	-0.0311174
IL-1Ra	Ccr7	0.00748343
IL-1α	Ccr7	0.310537
IL-1β	Ccr7	0.201424
IL-2	Ccr7	-0.0211748
IL-20	Ccr7	0.0116075
IL-21	Ccr7	-0.0443526
IL-22	Ccr7	-0.0581114
IL-23	Ccr7	-0.0508139
IL-24	Ccr7	-0.0170487
IL-27	Ccr7	-0.00364562
IL-3	Ccr7	0.063412
IL-30	Ccr7	-0.0407497
IL-31	Ccr7	-0.0427156
IL-33	Ccr7	0.1676
IL-34	Ccr7	-0.0407408
IL-36Ra	Ccr7	-0.0382477
IL-36α	Ccr7	0.183628
IL-4	Ccr7	-0.0338292
IL-5	Ccr7	-0.00696467
IL-6	Ccr7	-0.0199672
IL-7	Ccr7	0.0152691
IL-9	Ccr7	-0.0385526
IL-Y	Ccr7	0.00479516
Leptin	Ccr7	-0.0611177
LIF	Ccr7	-0.0475424
LIGHT	Ccr7	-0.00832142
LT-α1/β2	Ccr7	0.00949124
LT-α2/β1	Ccr7	-0.0326513
M-CSF	Ccr7	0.000265727
Noggin	Ccr7	-0.0737281
NP	Ccr7	0.0208139
OSM	Ccr7	0.00969297
OX40L	Ccr7	-0.0310976
PBS	Ccr7	0
PRL	Ccr7	-0.0457605
PSPN	Ccr7	-0.025123
RANKL	Ccr7	-0.0594463
SCF	Ccr7	-0.0338987
TGF-β1	Ccr7	-0.0420664
TL1A	Ccr7	0.0280958
TNF-α	Ccr7	1
TPO	Ccr7	0.0142605
TRAIL	Ccr7	-0.0647148
TSLP	Ccr7	-0.000322473
TWEAK	Ccr7	-0.0634146
VEGF	Ccr7	-0.036815
4-1BBL	Btg1	-0.306358
AdipoQ	Btg1	-0.243635
ADSF	Btg1	-0.0966171
APRIL	Btg1	-0.342224
BAFF	Btg1	-0.084949
C3a	Btg1	-0.0407286
C5a	Btg1	-0.212085
CD27L	Btg1	-0.327456
CD30L	Btg1	-0.17415
CD40L	Btg1	-0.0778747
CT-1	Btg1	-0.160023
Decorin	Btg1	-0.039051
EGF	Btg1	-0.355629
FasL	Btg1	-0.341772
FGF-β	Btg1	-0.243814
FLT3L	Btg1	-0.565808
G-CSF	Btg1	0.00709635
GDNF	Btg1	-0.178333
GITRL	Btg1	-0.227831
GM-CSF	Btg1	-0.626686
HGF	Btg1	-0.356212
IFN-α1	Btg1	0.26786
IFN-β	Btg1	-0.170432
IFN-γ	Btg1	-0.276338
IFN-ε	Btg1	-0.148699
IFN-κ	Btg1	-0.213293
IFN-λ2	Btg1	-0.0793709
IGF-1	Btg1	-0.163377
IL-10	Btg1	-0.174388
IL-11	Btg1	0.0252287
IL-12	Btg1	0.0210995
IL-13	Btg1	-0.181907
IL-15	Btg1	0.453397
IL-17A	Btg1	-0.137644
IL-17B	Btg1	-0.15237
IL-17C	Btg1	-0.0294018
IL-17D	Btg1	-0.123452
IL-17E	Btg1	-0.0854504
IL-17F	Btg1	-0.0729578
IL-18	Btg1	0.118126
IL-19	Btg1	-0.184359
IL-1Ra	Btg1	-0.0390374
IL-1α	Btg1	0.0303843
IL-1β	Btg1	-0.267789
IL-2	Btg1	-0.0194321
IL-20	Btg1	-0.176733
IL-21	Btg1	-0.145643
IL-22	Btg1	-0.111137
IL-23	Btg1	-0.0204624
IL-24	Btg1	-0.0415795
IL-27	Btg1	-0.107543
IL-3	Btg1	-0.517458
IL-30	Btg1	-0.0901503
IL-31	Btg1	-0.0114959
IL-33	Btg1	-0.0430793
IL-34	Btg1	-0.38477
IL-36Ra	Btg1	-0.197781
IL-36α	Btg1	-0.0208377
IL-4	Btg1	-0.124104
IL-5	Btg1	-0.193129
IL-6	Btg1	-0.328861
IL-7	Btg1	0.0974888
IL-9	Btg1	-0.140137
IL-Y	Btg1	-0.050968
Leptin	Btg1	-0.165076
LIF	Btg1	-0.266333
LIGHT	Btg1	-0.165062
LT-α1/β2	Btg1	-0.203813
LT-α2/β1	Btg1	-0.121656
M-CSF	Btg1	-0.266902
Noggin	Btg1	-0.403492
NP	Btg1	-0.240128
OSM	Btg1	-0.275497
OX40L	Btg1	-0.166586
PBS	Btg1	0
PRL	Btg1	-0.0187381
PSPN	Btg1	-0.279029
RANKL	Btg1	-0.394791
SCF	Btg1	-0.143007
TGF-β1	Btg1	0.0361919
TL1A	Btg1	-0.378305
TNF-α	Btg1	1
TPO	Btg1	-0.23963
TRAIL	Btg1	-0.306539
TSLP	Btg1	0.000212451
TWEAK	Btg1	-0.0413218
VEGF	Btg1	-0.0224378
4-1BBL	Etv3	0.0685988
AdipoQ	Etv3	0.0120627
ADSF	Etv3	-0.0800262
APRIL	Etv3	-0.0697026
BAFF	Etv3	-0.0498949
C3a	Etv3	-0.104629
C5a	Etv3	-0.0714348
CD27L	Etv3	-0.00306599
CD30L	Etv3	0.021072
CD40L	Etv3	0.0840561
CT-1	Etv3	-0.0723169
Decorin	Etv3	-0.01289
EGF	Etv3	-0.129299
FasL	Etv3	-0.156794
FGF-β	Etv3	0.0738851
FLT3L	Etv3	-0.0917835
G-CSF	Etv3	0.128642
GDNF	Etv3	0.10558
GITRL	Etv3	-0.193791
GM-CSF	Etv3	-0.114881
HGF	Etv3	-0.0618315
IFN-α1	Etv3	0.448545
IFN-β	Etv3	0.160139
IFN-γ	Etv3	0.0742768
IFN-ε	Etv3	0.0493323
IFN-κ	Etv3	0.0233964
IFN-λ2	Etv3	-0.0573785
IGF-1	Etv3	0.000378712
IL-10	Etv3	0.0434787
IL-11	Etv3	0.0323406
IL-12	Etv3	0.131409
IL-13	Etv3	-0.0903383
IL-15	Etv3	0.647481
IL-17A	Etv3	-0.00644181
IL-17B	Etv3	-0.0853689
IL-17C	Etv3	-0.0252602
IL-17D	Etv3	-0.0888559
IL-17E	Etv3	-0.0466314
IL-17F	Etv3	0.0156256
IL-18	Etv3	0.189487
IL-19	Etv3	-0.169687
IL-1Ra	Etv3	0.0173588
IL-1α	Etv3	0.388046
IL-1β	Etv3	0.261015
IL-2	Etv3	0.0984257
IL-20	Etv3	0.0437669
IL-21	Etv3	-0.0222321
IL-22	Etv3	-0.0594507
IL-23	Etv3	0.0824175
IL-24	Etv3	0.0750434
IL-27	Etv3	-0.0759348
IL-3	Etv3	0.0391431
IL-30	Etv3	-0.0296158
IL-31	Etv3	0.0208357
IL-33	Etv3	0.276278
IL-34	Etv3	-0.150624
IL-36Ra	Etv3	-0.0360914
IL-36α	Etv3	0.330659
IL-4	Etv3	0.0727062
IL-5	Etv3	-0.00883518
IL-6	Etv3	-0.0392619
IL-7	Etv3	0.191418
IL-9	Etv3	-0.0683336
IL-Y	Etv3	-0.020628
Leptin	Etv3	-0.0348058
LIF	Etv3	-0.0620404
LIGHT	Etv3	-0.0735537
LT-α1/β2	Etv3	0.181842
LT-α2/β1	Etv3	-0.0379391
M-CSF	Etv3	-0.0189043
Noggin	Etv3	-0.10789
NP	Etv3	-0.170186
OSM	Etv3	-0.0512589
OX40L	Etv3	-0.0817753
PBS	Etv3	0
PRL	Etv3	-0.0147516
PSPN	Etv3	-0.0817391
RANKL	Etv3	-0.148664
SCF	Etv3	-0.0117549
TGF-β1	Etv3	0.0285433
TL1A	Etv3	0.0395225
TNF-α	Etv3	1
TPO	Etv3	-0.0193386
TRAIL	Etv3	-0.00882311
TSLP	Etv3	0.0950261
TWEAK	Etv3	-0.0927427
VEGF	Etv3	-0.0660564
4-1BBL	Gadd45b	0.0151856
AdipoQ	Gadd45b	-0.0986603
ADSF	Gadd45b	-0.0166813
APRIL	Gadd45b	-0.090447
BAFF	Gadd45b	-0.0811328
C3a	Gadd45b	-0.0114986
C5a	Gadd45b	-0.0192766
CD27L	Gadd45b	-0.124098
CD30L	Gadd45b	0.0408366
CD40L	Gadd45b	-0.0587267
CT-1	Gadd45b	-0.0797335
Decorin	Gadd45b	-0.031444
EGF	Gadd45b	-0.116462
FasL	Gadd45b	-0.124877
FGF-β	Gadd45b	0.0603107
FLT3L	Gadd45b	-0.0916829
G-CSF	Gadd45b	0.0162116
GDNF	Gadd45b	0.0372865
GITRL	Gadd45b	-0.0430364
GM-CSF	Gadd45b	-0.0579101
HGF	Gadd45b	-0.0471849
IFN-α1	Gadd45b	0.622788
IFN-β	Gadd45b	0.544776
IFN-γ	Gadd45b	0.0494081
IFN-ε	Gadd45b	0.0404647
IFN-κ	Gadd45b	0.0686544
IFN-λ2	Gadd45b	0.0782286
IGF-1	Gadd45b	-0.102463
IL-10	Gadd45b	0.03878
IL-11	Gadd45b	-0.0414038
IL-12	Gadd45b	0.190743
IL-13	Gadd45b	0.0349071
IL-15	Gadd45b	0.458891
IL-17A	Gadd45b	0.0260017
IL-17B	Gadd45b	-0.0021361
IL-17C	Gadd45b	-0.0597602
IL-17D	Gadd45b	-0.0753486
IL-17E	Gadd45b	0.0378224
IL-17F	Gadd45b	0.0114519
IL-18	Gadd45b	0.35455
IL-19	Gadd45b	0.00890308
IL-1Ra	Gadd45b	-0.0119275
IL-1α	Gadd45b	0.247272
IL-1β	Gadd45b	0.101307
IL-2	Gadd45b	0.0690532
IL-20	Gadd45b	0.0571744
IL-21	Gadd45b	-0.0712741
IL-22	Gadd45b	-0.0641371
IL-23	Gadd45b	-0.0763087
IL-24	Gadd45b	-0.0153963
IL-27	Gadd45b	-0.0138982
IL-3	Gadd45b	0.0546921
IL-30	Gadd45b	-0.0490944
IL-31	Gadd45b	0.00694687
IL-33	Gadd45b	0.188995
IL-34	Gadd45b	-0.025319
IL-36Ra	Gadd45b	-0.0342595
IL-36α	Gadd45b	0.369521
IL-4	Gadd45b	-0.0427776
IL-5	Gadd45b	-0.0711173
IL-6	Gadd45b	-0.0250548
IL-7	Gadd45b	0.00471719
IL-9	Gadd45b	-0.0720281
IL-Y	Gadd45b	0.02598
Leptin	Gadd45b	-0.0912211
LIF	Gadd45b	-0.0286924
LIGHT	Gadd45b	0.00697549
LT-α1/β2	Gadd45b	0.0504232
LT-α2/β1	Gadd45b	-0.002947
M-CSF	Gadd45b	-0.0263875
Noggin	Gadd45b	-0.0875535
NP	Gadd45b	-0.0206354
OSM	Gadd45b	0.00423402
OX40L	Gadd45b	-0.0559817
PBS	Gadd45b	0
PRL	Gadd45b	-0.00593239
PSPN	Gadd45b	0.000601096
RANKL	Gadd45b	-0.129468
SCF	Gadd45b	0.0630569
TGF-β1	Gadd45b	-0.0779821
TL1A	Gadd45b	0.0548051
TNF-α	Gadd45b	1
TPO	Gadd45b	0.000327678
TRAIL	Gadd45b	-0.0181025
TSLP	Gadd45b	0.0132907
TWEAK	Gadd45b	-0.0621619
VEGF	Gadd45b	-0.027017
4-1BBL	Kmo	0.000560553
AdipoQ	Kmo	-0.0228108
ADSF	Kmo	-0.0126348
APRIL	Kmo	0.0025773
BAFF	Kmo	-0.0343689
C3a	Kmo	0.0244296
C5a	Kmo	-0.00494756
CD27L	Kmo	0.0402265
CD30L	Kmo	0.0555937
CD40L	Kmo	0.0425578
CT-1	Kmo	0.0899432
Decorin	Kmo	-0.0710574
EGF	Kmo	-0.00265058
FasL	Kmo	0.0178277
FGF-β	Kmo	0.0859312
FLT3L	Kmo	-0.0565428
G-CSF	Kmo	0.0145909
GDNF	Kmo	0.0702815
GITRL	Kmo	0.0331871
GM-CSF	Kmo	0.578201
HGF	Kmo	0.0461943
IFN-α1	Kmo	-0.0213027
IFN-β	Kmo	0.0364543
IFN-γ	Kmo	-0.0221686
IFN-ε	Kmo	-0.0314495
IFN-κ	Kmo	-0.0516548
IFN-λ2	Kmo	-0.0124692
IGF-1	Kmo	0.0036306
IL-10	Kmo	0.159219
IL-11	Kmo	-0.0254952
IL-12	Kmo	0.115208
IL-13	Kmo	0.024561
IL-15	Kmo	0.142351
IL-17A	Kmo	-0.0128259
IL-17B	Kmo	0.0308921
IL-17C	Kmo	0.0482063
IL-17D	Kmo	-0.00343792
IL-17E	Kmo	0.13179
IL-17F	Kmo	0.0143855
IL-18	Kmo	0.32491
IL-19	Kmo	0.00725342
IL-1Ra	Kmo	-0.00559193
IL-1α	Kmo	1
IL-1β	Kmo	0.980864
IL-2	Kmo	0.243897
IL-20	Kmo	0.0849262
IL-21	Kmo	0.0632463
IL-22	Kmo	0.0185992
IL-23	Kmo	0.0597125
IL-24	Kmo	-0.00779404
IL-27	Kmo	0.0345713
IL-3	Kmo	0.309181
IL-30	Kmo	0.0116355
IL-31	Kmo	0.0226537
IL-33	Kmo	0.277362
IL-34	Kmo	0.0346757
IL-36Ra	Kmo	0.00123962
IL-36α	Kmo	0.483825
IL-4	Kmo	0.00893421
IL-5	Kmo	0.0623092
IL-6	Kmo	-0.0142399
IL-7	Kmo	0.0945245
IL-9	Kmo	0.0979491
IL-Y	Kmo	0.047193
Leptin	Kmo	0.0382234
LIF	Kmo	-0.0246993
LIGHT	Kmo	-0.00487843
LT-α1/β2	Kmo	0.029098
LT-α2/β1	Kmo	0.0156836
M-CSF	Kmo	0.0239762
Noggin	Kmo	0.00786031
NP	Kmo	0.00948002
OSM	Kmo	0.100538
OX40L	Kmo	0.0417617
PBS	Kmo	0
PRL	Kmo	0.0240782
PSPN	Kmo	0.0307254
RANKL	Kmo	0.0367446
SCF	Kmo	-0.0247922
TGF-β1	Kmo	-0.0153303
TL1A	Kmo	0.265618
TNF-α	Kmo	0.179981
TPO	Kmo	-0.0643768
TRAIL	Kmo	0.0979043
TSLP	Kmo	0.0992679
TWEAK	Kmo	0.0188633
VEGF	Kmo	0.156874
4-1BBL	Mkrn1	0.0325411
AdipoQ	Mkrn1	0.0603021
ADSF	Mkrn1	-0.021364
APRIL	Mkrn1	-0.00173074
BAFF	Mkrn1	-0.019407
C3a	Mkrn1	-0.0603189
C5a	Mkrn1	-0.0684838
CD27L	Mkrn1	-0.0719084
CD30L	Mkrn1	-0.0515815
CD40L	Mkrn1	0.00570874
CT-1	Mkrn1	0.0495343
Decorin	Mkrn1	-0.0249877
EGF	Mkrn1	0.0198922
FasL	Mkrn1	-0.00633054
FGF-β	Mkrn1	0.0381225
FLT3L	Mkrn1	0.00362619
G-CSF	Mkrn1	-0.00186891
GDNF	Mkrn1	0.0220112
GITRL	Mkrn1	-0.0809076
GM-CSF	Mkrn1	0.341522
HGF	Mkrn1	-0.0114192
IFN-α1	Mkrn1	0.0167511
IFN-β	Mkrn1	0.0517342
IFN-γ	Mkrn1	-0.0204613
IFN-ε	Mkrn1	0.0259041
IFN-κ	Mkrn1	0.0116769
IFN-λ2	Mkrn1	0.00174204
IGF-1	Mkrn1	-0.0162284
IL-10	Mkrn1	0.124336
IL-11	Mkrn1	0.0337196
IL-12	Mkrn1	-0.05233
IL-13	Mkrn1	0.0584908
IL-15	Mkrn1	0.239148
IL-17A	Mkrn1	-0.0332255
IL-17B	Mkrn1	0.060277
IL-17C	Mkrn1	-0.0146928
IL-17D	Mkrn1	-0.00336491
IL-17E	Mkrn1	0.0192048
IL-17F	Mkrn1	0.0326582
IL-18	Mkrn1	0.37695
IL-19	Mkrn1	-0.0294996
IL-1Ra	Mkrn1	-0.022449
IL-1α	Mkrn1	1
IL-1β	Mkrn1	0.859718
IL-2	Mkrn1	0.17826
IL-20	Mkrn1	0.0602897
IL-21	Mkrn1	-0.0019944
IL-22	Mkrn1	-0.0283468
IL-23	Mkrn1	0.0882554
IL-24	Mkrn1	-0.0248916
IL-27	Mkrn1	0.00932622
IL-3	Mkrn1	0.242488
IL-30	Mkrn1	-0.0168447
IL-31	Mkrn1	0.0126345
IL-33	Mkrn1	0.254521
IL-34	Mkrn1	0.0385312
IL-36Ra	Mkrn1	0.0130458
IL-36α	Mkrn1	0.276303
IL-4	Mkrn1	-0.0419066
IL-5	Mkrn1	0.0306275
IL-6	Mkrn1	-0.0362092
IL-7	Mkrn1	0.0644645
IL-9	Mkrn1	0.0366401
IL-Y	Mkrn1	-0.0034731
Leptin	Mkrn1	0.0476625
LIF	Mkrn1	0.0269984
LIGHT	Mkrn1	0.03623
LT-α1/β2	Mkrn1	0.0995617
LT-α2/β1	Mkrn1	-0.0144927
M-CSF	Mkrn1	-0.00322583
Noggin	Mkrn1	0.00971926
NP	Mkrn1	0.0727013
OSM	Mkrn1	0.0562199
OX40L	Mkrn1	0.00751142
PBS	Mkrn1	0
PRL	Mkrn1	-0.0167543
PSPN	Mkrn1	0.0110046
RANKL	Mkrn1	-0.0404915
SCF	Mkrn1	0.0677081
TGF-β1	Mkrn1	-0.0174062
TL1A	Mkrn1	0.0965447
TNF-α	Mkrn1	0.657185
TPO	Mkrn1	0.0360375
TRAIL	Mkrn1	0.0150169
TSLP	Mkrn1	0.042412
TWEAK	Mkrn1	-0.0762457
VEGF	Mkrn1	-0.0159966
4-1BBL	Fth1	0.0162582
AdipoQ	Fth1	0.0312197
ADSF	Fth1	-0.0271503
APRIL	Fth1	0.00930169
BAFF	Fth1	0.0336048
C3a	Fth1	-0.0781223
C5a	Fth1	-0.0976539
CD27L	Fth1	-0.026894
CD30L	Fth1	-0.0302094
CD40L	Fth1	-0.0683011
CT-1	Fth1	0.0800607
Decorin	Fth1	0.00212916
EGF	Fth1	0.0674184
FasL	Fth1	-0.0754776
FGF-β	Fth1	-0.00289328
FLT3L	Fth1	-0.00103858
G-CSF	Fth1	0.0372625
GDNF	Fth1	0.0678444
GITRL	Fth1	-0.0698565
GM-CSF	Fth1	0.370234
HGF	Fth1	0.0101774
IFN-α1	Fth1	-0.381191
IFN-β	Fth1	-0.217147
IFN-γ	Fth1	-0.142188
IFN-ε	Fth1	-0.0505063
IFN-κ	Fth1	-0.056587
IFN-λ2	Fth1	-0.0968683
IGF-1	Fth1	0.074048
IL-10	Fth1	0.183089
IL-11	Fth1	0.131116
IL-12	Fth1	0.00439594
IL-13	Fth1	-0.0119638
IL-15	Fth1	-0.0691938
IL-17A	Fth1	0.0741665
IL-17B	Fth1	0.0046875
IL-17C	Fth1	0.0247103
IL-17D	Fth1	0.0629163
IL-17E	Fth1	0.0463226
IL-17F	Fth1	0.0339056
IL-18	Fth1	-0.142641
IL-19	Fth1	-0.0918309
IL-1Ra	Fth1	0.00164244
IL-1α	Fth1	0.993444
IL-1β	Fth1	1
IL-2	Fth1	-0.103018
IL-20	Fth1	-0.119749
IL-21	Fth1	0.0387931
IL-22	Fth1	0.0821402
IL-23	Fth1	-0.193328
IL-24	Fth1	-0.102096
IL-27	Fth1	0.0243864
IL-3	Fth1	0.43367
IL-30	Fth1	-0.0182326
IL-31	Fth1	0.0982848
IL-33	Fth1	0.11734
IL-34	Fth1	0.0404383
IL-36Ra	Fth1	0.0394669
IL-36α	Fth1	0.0934486
IL-4	Fth1	-0.146811
IL-5	Fth1	-0.00308327
IL-6	Fth1	0.00274161
IL-7	Fth1	-0.0826463
IL-9	Fth1	0.00971282
IL-Y	Fth1	0.0577156
Leptin	Fth1	0.111218
LIF	Fth1	0.134787
LIGHT	Fth1	0.102932
LT-α1/β2	Fth1	0.0355434
LT-α2/β1	Fth1	-0.0585006
M-CSF	Fth1	0.00990843
Noggin	Fth1	0.0579347
NP	Fth1	0.071742
OSM	Fth1	-0.0243266
OX40L	Fth1	-0.0341478
PBS	Fth1	0
PRL	Fth1	-0.0229036
PSPN	Fth1	0.063094
RANKL	Fth1	-0.019718
SCF	Fth1	0.060587
TGF-β1	Fth1	0.0541369
TL1A	Fth1	-0.122248
TNF-α	Fth1	0.145296
TPO	Fth1	0.0323337
TRAIL	Fth1	0.0530588
TSLP	Fth1	0.0439212
TWEAK	Fth1	0.0270401
VEGF	Fth1	0.0963491
4-1BBL	Ccl17	0.00174517
AdipoQ	Ccl17	-0.00355502
ADSF	Ccl17	0.00114814
APRIL	Ccl17	0.0248402
BAFF	Ccl17	0.00594025
C3a	Ccl17	-0.00355502
C5a	Ccl17	0.00566288
CD27L	Ccl17	-0.00355502
CD30L	Ccl17	-0.00355502
CD40L	Ccl17	0.0108731
CT-1	Ccl17	0.00411741
Decorin	Ccl17	-0.00355502
EGF	Ccl17	-0.00355502
FasL	Ccl17	0.0103932
FGF-β	Ccl17	-0.00355502
FLT3L	Ccl17	0.0181888
G-CSF	Ccl17	-0.00355502
GDNF	Ccl17	0.0152661
GITRL	Ccl17	-0.00355502
GM-CSF	Ccl17	0.365435
HGF	Ccl17	0.00139942
IFN-α1	Ccl17	0.0007251
IFN-β	Ccl17	-0.00355502
IFN-γ	Ccl17	-4.84776e-06
IFN-ε	Ccl17	-0.00355502
IFN-κ	Ccl17	-0.00355502
IFN-λ2	Ccl17	-0.00355502
IGF-1	Ccl17	0.00353252
IL-10	Ccl17	-0.00355502
IL-11	Ccl17	-0.000352113
IL-12	Ccl17	-0.00355502
IL-13	Ccl17	0.0338734
IL-15	Ccl17	0.00543906
IL-17A	Ccl17	0.0197218
IL-17B	Ccl17	-0.00355502
IL-17C	Ccl17	0.00939072
IL-17D	Ccl17	0.0113293
IL-17E	Ccl17	0.0130228
IL-17F	Ccl17	-0.00355502
IL-18	Ccl17	0.0765291
IL-19	Ccl17	0.0135558
IL-1Ra	Ccl17	0.00204719
IL-1α	Ccl17	1
IL-1β	Ccl17	0.804423
IL-2	Ccl17	0.0516321
IL-20	Ccl17	0.0109436
IL-21	Ccl17	-2.79436e-05
IL-22	Ccl17	0.00337879
IL-23	Ccl17	-0.00355502
IL-24	Ccl17	0.00705579
IL-27	Ccl17	-0.000439045
IL-3	Ccl17	0.276164
IL-30	Ccl17	0.00499644
IL-31	Ccl17	0.00223099
IL-33	Ccl17	0.110202
IL-34	Ccl17	0.0113552
IL-36Ra	Ccl17	0.00278301
IL-36α	Ccl17	0.02428
IL-4	Ccl17	0.0499603
IL-5	Ccl17	0.000449369
IL-6	Ccl17	0.0276706
IL-7	Ccl17	0.0182626
IL-9	Ccl17	-0.000824552
IL-Y	Ccl17	-0.00355502
Leptin	Ccl17	-0.00355502
LIF	Ccl17	0.00119497
LIGHT	Ccl17	0.0060952
LT-α1/β2	Ccl17	0.0392269
LT-α2/β1	Ccl17	-0.00355502
M-CSF	Ccl17	0.0405052
Noggin	Ccl17	0.013452
NP	Ccl17	0.00146252
OSM	Ccl17	-0.00355502
OX40L	Ccl17	-0.00355502
PBS	Ccl17	0
PRL	Ccl17	0.00528399
PSPN	Ccl17	0.0138244
RANKL	Ccl17	0.0022888
SCF	Ccl17	0.0105256
TGF-β1	Ccl17	-0.00355502
TL1A	Ccl17	0.0973282
TNF-α	Ccl17	0.287386
TPO	Ccl17	0.0120655
TRAIL	Ccl17	0.00119396
TSLP	Ccl17	0.0096653
TWEAK	Ccl17	-0.00355502
VEGF	Ccl17	0.000640025
4-1BBL	Wfdc17	0.0626499
AdipoQ	Wfdc17	-0.0116519
ADSF	Wfdc17	0.00567122
APRIL	Wfdc17	0.015743
BAFF	Wfdc17	0.0277033
C3a	Wfdc17	0.0116601
C5a	Wfdc17	-0.00403356
CD27L	Wfdc17	-0.00374823
CD30L	Wfdc17	-0.000659203
CD40L	Wfdc17	-0.00799249
CT-1	Wfdc17	0.134872
Decorin	Wfdc17	0.0235471
EGF	Wfdc17	0.0591846
FasL	Wfdc17	0.0198618
FGF-β	Wfdc17	0.00733476
FLT3L	Wfdc17	0.000694916
G-CSF	Wfdc17	-0.0275746
GDNF	Wfdc17	-0.0228682
GITRL	Wfdc17	-0.0115973
GM-CSF	Wfdc17	0.0928347
HGF	Wfdc17	0.0324839
IFN-α1	Wfdc17	0.401817
IFN-β	Wfdc17	0.350038
IFN-γ	Wfdc17	0.157809
IFN-ε	Wfdc17	0.0100914
IFN-κ	Wfdc17	0.0487959
IFN-λ2	Wfdc17	0.00588918
IGF-1	Wfdc17	-0.00931854
IL-10	Wfdc17	0.614128
IL-11	Wfdc17	0.108191
IL-12	Wfdc17	0.101081
IL-13	Wfdc17	0.0593822
IL-15	Wfdc17	0.166111
IL-17A	Wfdc17	0.0234375
IL-17B	Wfdc17	0.039949
IL-17C	Wfdc17	0.010693
IL-17D	Wfdc17	-0.00227143
IL-17E	Wfdc17	-0.0211667
IL-17F	Wfdc17	-0.00723565
IL-18	Wfdc17	0.0308601
IL-19	Wfdc17	-0.0173025
IL-1Ra	Wfdc17	0.0215333
IL-1α	Wfdc17	1
IL-1β	Wfdc17	0.991744
IL-2	Wfdc17	0.0250842
IL-20	Wfdc17	0.0716759
IL-21	Wfdc17	-0.00637024
IL-22	Wfdc17	-0.0176115
IL-23	Wfdc17	0.0285686
IL-24	Wfdc17	-0.0127389
IL-27	Wfdc17	0.0159698
IL-3	Wfdc17	0.171431
IL-30	Wfdc17	-0.00432471
IL-31	Wfdc17	0.010755
IL-33	Wfdc17	0.215469
IL-34	Wfdc17	0.0171727
IL-36Ra	Wfdc17	0.00436399
IL-36α	Wfdc17	0.544269
IL-4	Wfdc17	0.0683963
IL-5	Wfdc17	0.12291
IL-6	Wfdc17	0.133285
IL-7	Wfdc17	0.0993281
IL-9	Wfdc17	0.00898604
IL-Y	Wfdc17	0.0098853
Leptin	Wfdc17	0.00935052
LIF	Wfdc17	0.171134
LIGHT	Wfdc17	0.00374286
LT-α1/β2	Wfdc17	0.147957
LT-α2/β1	Wfdc17	-0.01051
M-CSF	Wfdc17	0.0150647
Noggin	Wfdc17	-0.0198303
NP	Wfdc17	-0.00699089
OSM	Wfdc17	0.132954
OX40L	Wfdc17	-0.00825844
PBS	Wfdc17	0
PRL	Wfdc17	0.0381595
PSPN	Wfdc17	-0.001293
RANKL	Wfdc17	-0.0141721
SCF	Wfdc17	0.0490471
TGF-β1	Wfdc17	0.0169574
TL1A	Wfdc17	0.000242803
TNF-α	Wfdc17	0.245049
TPO	Wfdc17	-0.0200382
TRAIL	Wfdc17	0.03344
TSLP	Wfdc17	-0.0201138
TWEAK	Wfdc17	-0.00386962
VEGF	Wfdc17	-0.0166959
4-1BBL	Iigp1	-0.0223813
AdipoQ	Iigp1	0.0465912
ADSF	Iigp1	0.0406869
APRIL	Iigp1	-0.0250671
BAFF	Iigp1	0.0241553
C3a	Iigp1	0.0457079
C5a	Iigp1	-0.0117651
CD27L	Iigp1	0.0306725
CD30L	Iigp1	0.00501338
CD40L	Iigp1	-0.00169997
CT-1	Iigp1	0.0721773
Decorin	Iigp1	-0.0096507
EGF	Iigp1	0.000884401
FasL	Iigp1	0.00524311
FGF-β	Iigp1	-0.00256035
FLT3L	Iigp1	-0.0191562
G-CSF	Iigp1	-0.00127762
GDNF	Iigp1	0.0220023
GITRL	Iigp1	0.0559379
GM-CSF	Iigp1	0.00520411
HGF	Iigp1	-0.0294384
IFN-α1	Iigp1	0.439193
IFN-β	Iigp1	0.582395
IFN-γ	Iigp1	0.882426
IFN-ε	Iigp1	0.0605479
IFN-κ	Iigp1	0.0713682
IFN-λ2	Iigp1	0.11915
IGF-1	Iigp1	-0.00228376
IL-10	Iigp1	-0.0147582
IL-11	Iigp1	-0.0103713
IL-12	Iigp1	0.319748
IL-13	Iigp1	-0.0161467
IL-15	Iigp1	0.603313
IL-17A	Iigp1	0.0263579
IL-17B	Iigp1	0.0181152
IL-17C	Iigp1	0.0179062
IL-17D	Iigp1	-0.0130061
IL-17E	Iigp1	0.046589
IL-17F	Iigp1	0.0472969
IL-18	Iigp1	1
IL-19	Iigp1	0.00927099
IL-1Ra	Iigp1	0.0132466
IL-1α	Iigp1	0.00845663
IL-1β	Iigp1	0.0026946
IL-2	Iigp1	0.314356
IL-20	Iigp1	0.0387496
IL-21	Iigp1	0.0322172
IL-22	Iigp1	-0.0182211
IL-23	Iigp1	-0.00389476
IL-24	Iigp1	-0.00681525
IL-27	Iigp1	0.0530692
IL-3	Iigp1	-0.0103351
IL-30	Iigp1	-0.00547824
IL-31	Iigp1	0.00144339
IL-33	Iigp1	0.0637033
IL-34	Iigp1	0.0130727
IL-36Ra	Iigp1	0.035093
IL-36α	Iigp1	0.122237
IL-4	Iigp1	-0.00702954
IL-5	Iigp1	0.0544845
IL-6	Iigp1	0.0426963
IL-7	Iigp1	0.0388154
IL-9	Iigp1	0.0156178
IL-Y	Iigp1	-0.0196151
Leptin	Iigp1	-0.0240539
LIF	Iigp1	0.0017456
LIGHT	Iigp1	-0.017542
LT-α1/β2	Iigp1	-0.0114737
LT-α2/β1	Iigp1	-0.0183553
M-CSF	Iigp1	-0.0138952
Noggin	Iigp1	-0.0142313
NP	Iigp1	0.00893687
OSM	Iigp1	0.0504693
OX40L	Iigp1	0.00922276
PBS	Iigp1	0
PRL	Iigp1	0.0257344
PSPN	Iigp1	0.000894452
RANKL	Iigp1	0.0351914
SCF	Iigp1	-0.0117639
TGF-β1	Iigp1	-0.00029692
TL1A	Iigp1	-0.000111482
TNF-α	Iigp1	0.0311694
TPO	Iigp1	0.0182103
TRAIL	Iigp1	-0.00403339
TSLP	Iigp1	0.0197442
TWEAK	Iigp1	0.00634803
VEGF	Iigp1	-0.00764717
4-1BBL	Samhd1	-0.0763878
AdipoQ	Samhd1	0.0416725
ADSF	Samhd1	0.0315853
APRIL	Samhd1	-0.0287064
BAFF	Samhd1	0.100217
C3a	Samhd1	-0.0212779
C5a	Samhd1	-0.0860847
CD27L	Samhd1	0.056186
CD30L	Samhd1	0.0664135
CD40L	Samhd1	0.0364083
CT-1	Samhd1	-0.042717
Decorin	Samhd1	-0.0428781
EGF	Samhd1	0.0163402
FasL	Samhd1	0.0618969
FGF-β	Samhd1	0.049782
FLT3L	Samhd1	-0.123782
G-CSF	Samhd1	0.00270931
GDNF	Samhd1	0.155696
GITRL	Samhd1	0.128577
GM-CSF	Samhd1	-0.0974898
HGF	Samhd1	0.0466139
IFN-α1	Samhd1	1
IFN-β	Samhd1	0.919954
IFN-γ	Samhd1	0.826035
IFN-ε	Samhd1	0.244953
IFN-κ	Samhd1	0.362187
IFN-λ2	Samhd1	0.164161
IGF-1	Samhd1	-0.0310458
IL-10	Samhd1	-0.0109692
IL-11	Samhd1	-0.00643964
IL-12	Samhd1	0.446959
IL-13	Samhd1	-0.155228
IL-15	Samhd1	0.785016
IL-17A	Samhd1	-0.0321713
IL-17B	Samhd1	0.0876996
IL-17C	Samhd1	0.0710992
IL-17D	Samhd1	-0.0509481
IL-17E	Samhd1	0.159067
IL-17F	Samhd1	0.0155763
IL-18	Samhd1	0.690863
IL-19	Samhd1	-0.00561925
IL-1Ra	Samhd1	0.0174673
IL-1α	Samhd1	-0.00473432
IL-1β	Samhd1	-0.0669993
IL-2	Samhd1	0.292595
IL-20	Samhd1	0.220223
IL-21	Samhd1	-0.0396661
IL-22	Samhd1	0.0341908
IL-23	Samhd1	-0.0737203
IL-24	Samhd1	0.0575446
IL-27	Samhd1	0.0317569
IL-3	Samhd1	0.0211836
IL-30	Samhd1	-0.0735461
IL-31	Samhd1	0.0437149
IL-33	Samhd1	0.0962556
IL-34	Samhd1	0.0208165
IL-36Ra	Samhd1	0.0212406
IL-36α	Samhd1	0.374367
IL-4	Samhd1	-0.106816
IL-5	Samhd1	0.0791132
IL-6	Samhd1	-0.0225177
IL-7	Samhd1	0.0329427
IL-9	Samhd1	0.0889107
IL-Y	Samhd1	0.11022
Leptin	Samhd1	0.0799849
LIF	Samhd1	-0.0549007
LIGHT	Samhd1	-0.00248857
LT-α1/β2	Samhd1	0.0625248
LT-α2/β1	Samhd1	-0.0349536
M-CSF	Samhd1	-0.0748896
Noggin	Samhd1	0.0175093
NP	Samhd1	-0.0596841
OSM	Samhd1	-0.0301566
OX40L	Samhd1	-0.013907
PBS	Samhd1	0
PRL	Samhd1	0.0368791
PSPN	Samhd1	0.0117021
RANKL	Samhd1	0.0209137
SCF	Samhd1	-0.0402546
TGF-β1	Samhd1	0.0537332
TL1A	Samhd1	0.0250379
TNF-α	Samhd1	-0.0315536
TPO	Samhd1	0.0652141
TRAIL	Samhd1	-0.031901
TSLP	Samhd1	0.0379236
TWEAK	Samhd1	0.0303897
VEGF	Samhd1	0.00493092
4-1BBL	Zyx	-0.00362358
AdipoQ	Zyx	0.0440043
ADSF	Zyx	0.0343005
APRIL	Zyx	0.0190562
BAFF	Zyx	0.0314549
C3a	Zyx	-0.0714238
C5a	Zyx	-0.0409174
CD27L	Zyx	0.0636422
CD30L	Zyx	-0.00858554
CD40L	Zyx	-0.163496
CT-1	Zyx	-0.0520264
Decorin	Zyx	-0.0151311
EGF	Zyx	0.0212418
FasL	Zyx	-0.0251912
FGF-β	Zyx	-0.0391814
FLT3L	Zyx	0.003663
G-CSF	Zyx	-0.0246445
GDNF	Zyx	0.0767565
GITRL	Zyx	0.00367726
GM-CSF	Zyx	0.257944
HGF	Zyx	0.0168863
IFN-α1	Zyx	0.283068
IFN-β	Zyx	0.307093
IFN-γ	Zyx	1
IFN-ε	Zyx	-0.00158796
IFN-κ	Zyx	0.127703
IFN-λ2	Zyx	0.0745303
IGF-1	Zyx	0.0937919
IL-10	Zyx	-0.0285739
IL-11	Zyx	-0.0109596
IL-12	Zyx	0.554134
IL-13	Zyx	-0.0481687
IL-15	Zyx	0.578432
IL-17A	Zyx	0.0425366
IL-17B	Zyx	-0.0410123
IL-17C	Zyx	0.0110617
IL-17D	Zyx	-0.126032
IL-17E	Zyx	0.119773
IL-17F	Zyx	0.09492
IL-18	Zyx	0.85467
IL-19	Zyx	-0.0682055
IL-1Ra	Zyx	-0.000381412
IL-1α	Zyx	0.0472399
IL-1β	Zyx	0.000568292
IL-2	Zyx	0.526272
IL-20	Zyx	-0.114868
IL-21	Zyx	0.0425243
IL-22	Zyx	-0.0254542
IL-23	Zyx	-0.0175928
IL-24	Zyx	-0.000975663
IL-27	Zyx	0.104018
IL-3	Zyx	0.112115
IL-30	Zyx	-0.0110243
IL-31	Zyx	-0.0446239
IL-33	Zyx	0.159743
IL-34	Zyx	-0.0163576
IL-36Ra	Zyx	-0.0373768
IL-36α	Zyx	0.180982
IL-4	Zyx	-0.066171
IL-5	Zyx	0.0431472
IL-6	Zyx	-0.03807
IL-7	Zyx	0.0903588
IL-9	Zyx	0.0530191
IL-Y	Zyx	-0.00974274
Leptin	Zyx	-0.0375364
LIF	Zyx	-0.00345687
LIGHT	Zyx	-0.0573246
LT-α1/β2	Zyx	0.0387083
LT-α2/β1	Zyx	-0.00532928
M-CSF	Zyx	0.010326
Noggin	Zyx	-0.0477055
NP	Zyx	-0.0330242
OSM	Zyx	0.00487959
OX40L	Zyx	0.0455662
PBS	Zyx	0
PRL	Zyx	0.000658059
PSPN	Zyx	-0.0210871
RANKL	Zyx	0.0756234
SCF	Zyx	0.0065084
TGF-β1	Zyx	0.00134232
TL1A	Zyx	0.147388
TNF-α	Zyx	-0.175563
TPO	Zyx	-0.0433813
TRAIL	Zyx	0.0193432
TSLP	Zyx	0.0586397
TWEAK	Zyx	-0.0655721
VEGF	Zyx	0.0676637
4-1BBL	Serpina3g	-0.052258
AdipoQ	Serpina3g	0.129466
ADSF	Serpina3g	0.0746549
APRIL	Serpina3g	-0.0218704
BAFF	Serpina3g	0.114619
C3a	Serpina3g	0.00582592
C5a	Serpina3g	-0.00706528
CD27L	Serpina3g	0.0483666
CD30L	Serpina3g	0.00503347
CD40L	Serpina3g	0.0211498
CT-1	Serpina3g	0.0554597
Decorin	Serpina3g	-0.0404023
EGF	Serpina3g	0.012146
FasL	Serpina3g	-0.0114111
FGF-β	Serpina3g	-0.00657518
FLT3L	Serpina3g	-0.002758
G-CSF	Serpina3g	0.0269295
GDNF	Serpina3g	0.103901
GITRL	Serpina3g	0.0486474
GM-CSF	Serpina3g	0.126585
HGF	Serpina3g	-0.0104922
IFN-α1	Serpina3g	0.757806
IFN-β	Serpina3g	0.680087
IFN-γ	Serpina3g	0.734528
IFN-ε	Serpina3g	0.0826288
IFN-κ	Serpina3g	0.182018
IFN-λ2	Serpina3g	0.216848
IGF-1	Serpina3g	-0.0164243
IL-10	Serpina3g	-0.0215566
IL-11	Serpina3g	0.015851
IL-12	Serpina3g	0.360112
IL-13	Serpina3g	0.077442
IL-15	Serpina3g	0.868864
IL-17A	Serpina3g	0.0420237
IL-17B	Serpina3g	0.0712039
IL-17C	Serpina3g	0.0563767
IL-17D	Serpina3g	-0.0496383
IL-17E	Serpina3g	0.131008
IL-17F	Serpina3g	0.0122044
IL-18	Serpina3g	1
IL-19	Serpina3g	0.0345479
IL-1Ra	Serpina3g	0.0155282
IL-1α	Serpina3g	0.76043
IL-1β	Serpina3g	0.633294
IL-2	Serpina3g	0.586183
IL-20	Serpina3g	0.0936806
IL-21	Serpina3g	0.020534
IL-22	Serpina3g	-0.0146947
IL-23	Serpina3g	-0.00507804
IL-24	Serpina3g	0.032393
IL-27	Serpina3g	0.0546621
IL-3	Serpina3g	0.171215
IL-30	Serpina3g	0.0164553
IL-31	Serpina3g	-0.00295374
IL-33	Serpina3g	0.346532
IL-34	Serpina3g	0.0129045
IL-36Ra	Serpina3g	0.0533639
IL-36α	Serpina3g	0.483185
IL-4	Serpina3g	0.0432231
IL-5	Serpina3g	0.104913
IL-6	Serpina3g	0.0468208
IL-7	Serpina3g	0.198884
IL-9	Serpina3g	0.0862878
IL-Y	Serpina3g	0.0110651
Leptin	Serpina3g	0.0019183
LIF	Serpina3g	0.107687
LIGHT	Serpina3g	-0.0397608
LT-α1/β2	Serpina3g	-0.0226394
LT-α2/β1	Serpina3g	0.00554529
M-CSF	Serpina3g	0.0513224
Noggin	Serpina3g	0.0343785
NP	Serpina3g	0.0284502
OSM	Serpina3g	0.229527
OX40L	Serpina3g	-0.0156942
PBS	Serpina3g	0
PRL	Serpina3g	0.0106312
PSPN	Serpina3g	0.0865396
RANKL	Serpina3g	0.0462771
SCF	Serpina3g	0.0122855
TGF-β1	Serpina3g	0.0327285
TL1A	Serpina3g	0.243144
TNF-α	Serpina3g	0.335896
TPO	Serpina3g	0.0274795
TRAIL	Serpina3g	0.0810865
TSLP	Serpina3g	0.221386
TWEAK	Serpina3g	-0.0150495
VEGF	Serpina3g	0.0476493
4-1BBL	Cxcl9	-0.0515802
AdipoQ	Cxcl9	0.0877681
ADSF	Cxcl9	0.0862733
APRIL	Cxcl9	-0.0478667
BAFF	Cxcl9	0.114194
C3a	Cxcl9	0.0600282
C5a	Cxcl9	-0.0590464
CD27L	Cxcl9	0.0222182
CD30L	Cxcl9	0.0116014
CD40L	Cxcl9	0.0357118
CT-1	Cxcl9	0.0866572
Decorin	Cxcl9	-0.0786597
EGF	Cxcl9	0.0292085
FasL	Cxcl9	-0.0136388
FGF-β	Cxcl9	0.0100882
FLT3L	Cxcl9	-0.00268721
G-CSF	Cxcl9	-0.0389657
GDNF	Cxcl9	0.053799
GITRL	Cxcl9	0.029708
GM-CSF	Cxcl9	-0.0680223
HGF	Cxcl9	-0.055332
IFN-α1	Cxcl9	1
IFN-β	Cxcl9	0.943561
IFN-γ	Cxcl9	0.854403
IFN-ε	Cxcl9	0.209808
IFN-κ	Cxcl9	0.351274
IFN-λ2	Cxcl9	0.251858
IGF-1	Cxcl9	0.0207978
IL-10	Cxcl9	0.0847175
IL-11	Cxcl9	0.0711098
IL-12	Cxcl9	0.47549
IL-13	Cxcl9	-0.121048
IL-15	Cxcl9	0.901795
IL-17A	Cxcl9	0.0398319
IL-17B	Cxcl9	0.0506015
IL-17C	Cxcl9	0.00263049
IL-17D	Cxcl9	-0.0562685
IL-17E	Cxcl9	0.0705805
IL-17F	Cxcl9	0.0639464
IL-18	Cxcl9	0.901576
IL-19	Cxcl9	0.060358
IL-1Ra	Cxcl9	0.0325589
IL-1α	Cxcl9	0.20448
IL-1β	Cxcl9	0.136676
IL-2	Cxcl9	0.593835
IL-20	Cxcl9	0.118446
IL-21	Cxcl9	0.0653598
IL-22	Cxcl9	-0.0307636
IL-23	Cxcl9	-0.00093761
IL-24	Cxcl9	0.0146784
IL-27	Cxcl9	0.0651402
IL-3	Cxcl9	0.0215414
IL-30	Cxcl9	0.0418973
IL-31	Cxcl9	-0.00278616
IL-33	Cxcl9	0.185302
IL-34	Cxcl9	-0.0211018
IL-36Ra	Cxcl9	0.0981917
IL-36α	Cxcl9	0.606269
IL-4	Cxcl9	-0.0950899
IL-5	Cxcl9	0.118183
IL-6	Cxcl9	-0.0112239
IL-7	Cxcl9	0.259062
IL-9	Cxcl9	0.0520744
IL-Y	Cxcl9	0.0243936
Leptin	Cxcl9	0.0314375
LIF	Cxcl9	0.0810093
LIGHT	Cxcl9	-0.0109805
LT-α1/β2	Cxcl9	0.0276736
LT-α2/β1	Cxcl9	-0.0132035
M-CSF	Cxcl9	0.0143649
Noggin	Cxcl9	0.0549976
NP	Cxcl9	-0.00694195
OSM	Cxcl9	0.118959
OX40L	Cxcl9	-0.00706487
PBS	Cxcl9	0
PRL	Cxcl9	0.036172
PSPN	Cxcl9	0.0481915
RANKL	Cxcl9	-0.000748402
SCF	Cxcl9	-0.080936
TGF-β1	Cxcl9	0.021152
TL1A	Cxcl9	0.167963
TNF-α	Cxcl9	0.382851
TPO	Cxcl9	0.0107184
TRAIL	Cxcl9	0.0420002
TSLP	Cxcl9	0.177516
[truncated: 437 more rows]

## Sheet: i,GeneProgramEnrichment
Sample	Celltype	GP	Effect_size	P_adj	nLog10_Padj
APRIL	cDC1	GP01	0.131603	0.178716	0.747837
APRIL	cDC1	GP02	-0.202686	0.000737144	3.13245
APRIL	cDC1	GP03	-0.0185446	0.782687	0.106412
APRIL	cDC1	GP04	-0.0586058	0.657815	0.181896
APRIL	cDC1	GP05	0.1339	0.155015	0.809627
APRIL	cDC1	GP06	-0.00012808	0.971213	0.0126857
APRIL	cDC1	GP07	0.219202	0.123789	0.907317
APRIL	cDC1	GP08	-0.202205	0.0154545	1.81095
APRIL	cDC1	GP09	0.0300393	0.926082	0.0333504
APRIL	cDC1	GP10	0.036685	0.629985	0.20067
IL-3	cDC1	GP01	0.281742	0.00424633	2.37199
IL-3	cDC1	GP02	0.235013	0.889761	0.0507269
IL-3	cDC1	GP03	0.299629	1.3164e-08	7.88061
IL-3	cDC1	GP04	-0.266237	0.00899235	2.04613
IL-3	cDC1	GP05	-0.260159	0.00138462	2.85867
IL-3	cDC1	GP06	0.975076	8.11822e-43	42.0905
IL-3	cDC1	GP07	0.62112	1.11971e-06	5.95089
IL-3	cDC1	GP08	-1.00608	4.00087e-38	37.3978
IL-3	cDC1	GP09	-0.074648	0.218866	0.659822
IL-3	cDC1	GP10	0.122653	0.0372398	1.42899
IL-1α	cDC1	GP01	-0.308427	0.00340157	2.46832
IL-1α	cDC1	GP02	0.553339	0.719958	0.142693
IL-1α	cDC1	GP03	0.439543	2.99657e-09	8.52338
IL-1α	cDC1	GP04	-0.714081	1.87693e-16	15.7266
IL-1α	cDC1	GP05	-0.455152	2.20585e-09	8.65642
IL-1α	cDC1	GP06	4.6455	1.88726e-45	44.7242
IL-1α	cDC1	GP07	-0.336576	0.0143122	1.84429
IL-1α	cDC1	GP08	-1.0048	1.02693e-29	28.9885
IL-1α	cDC1	GP09	-0.456214	2.04538e-14	13.6892
IL-1α	cDC1	GP10	0.215074	0.00240712	2.6185
TNF-α	cDC1	GP01	-0.76571	1.30025e-14	13.886
TNF-α	cDC1	GP02	3.32547	1.68287e-25	24.7739
TNF-α	cDC1	GP03	0.53294	3.71582e-06	5.42995
TNF-α	cDC1	GP04	-0.846545	2.42931e-22	21.6145
TNF-α	cDC1	GP05	-0.110199	0.0321741	1.49249
TNF-α	cDC1	GP06	1.28379	5.61447e-24	23.2507
TNF-α	cDC1	GP07	-0.302944	0.0586868	1.23146
TNF-α	cDC1	GP08	-1.071	3.50795e-28	27.4549
TNF-α	cDC1	GP09	-0.210785	0.000208241	3.68143
TNF-α	cDC1	GP10	0.0452611	0.0198067	1.70319
FLT3L	cDC1	GP01	0.405777	3.23896e-06	5.48959
FLT3L	cDC1	GP02	-0.345042	4.6999e-06	5.32791
FLT3L	cDC1	GP03	0.171484	0.00774137	2.11118
FLT3L	cDC1	GP04	0.241619	0.0124733	1.90402
FLT3L	cDC1	GP05	-0.128345	0.158085	0.801108
FLT3L	cDC1	GP06	0.0463895	0.793173	0.100632
FLT3L	cDC1	GP07	0.510687	1.25191e-06	5.90243
FLT3L	cDC1	GP08	-0.765015	8.09762e-25	24.0916
FLT3L	cDC1	GP09	0.144559	0.016416	1.78473
FLT3L	cDC1	GP10	-0.142899	0.199874	0.699244
IL-1β	cDC1	GP01	-0.252253	0.00661012	2.17979
IL-1β	cDC1	GP02	0.309195	0.672971	0.172003
IL-1β	cDC1	GP03	0.283199	3.13888e-08	7.50323
IL-1β	cDC1	GP04	-0.579994	6.09163e-13	12.2153
IL-1β	cDC1	GP05	-0.417743	2.58991e-09	8.58672
IL-1β	cDC1	GP06	4.17294	1.51446e-55	54.8197
IL-1β	cDC1	GP07	-0.170069	0.54673	0.262227
IL-1β	cDC1	GP08	-0.935025	6.15587e-33	32.2107
IL-1β	cDC1	GP09	-0.26352	9.86223e-07	6.00602
IL-1β	cDC1	GP10	0.0445737	0.0450866	1.34595
PBS	cDC1	GP01	0	1	0
PBS	cDC1	GP02	0	1	0
PBS	cDC1	GP03	0	1	0
PBS	cDC1	GP04	0	1	0
PBS	cDC1	GP05	0	1	0
PBS	cDC1	GP06	0	1	0
PBS	cDC1	GP07	0	1	0
PBS	cDC1	GP08	0	1	0
PBS	cDC1	GP09	0	1	0
PBS	cDC1	GP10	0	1	0
IL-2	cDC1	GP01	-0.51263	5.3756e-11	10.2696
IL-2	cDC1	GP02	0.0783973	0.577723	0.238281
IL-2	cDC1	GP03	1.53618	5.31476e-41	40.2745
IL-2	cDC1	GP04	-0.0607451	0.647813	0.18855
IL-2	cDC1	GP05	-0.249533	0.00044452	3.35211
IL-2	cDC1	GP06	0.417585	1.68616e-14	13.7731
IL-2	cDC1	GP07	0.438146	5.95501e-05	4.22512
IL-2	cDC1	GP08	-0.818618	9.17048e-29	28.0376
IL-2	cDC1	GP09	-0.0468941	0.549992	0.259644
IL-2	cDC1	GP10	0.383834	8.70706e-15	14.0601
IL-7	cDC1	GP01	0.092865	0.364	0.438899
IL-7	cDC1	GP02	0.066848	0.725561	0.139326
IL-7	cDC1	GP03	0.426377	4.26726e-09	8.36985
IL-7	cDC1	GP04	0.129961	0.228546	0.641026
IL-7	cDC1	GP05	-0.0808883	0.472213	0.325862
IL-7	cDC1	GP06	0.460311	1.17628e-12	11.9295
IL-7	cDC1	GP07	-0.00695103	0.948128	0.0231331
IL-7	cDC1	GP08	-0.775577	5.46235e-19	18.2626
IL-7	cDC1	GP09	0.0655161	0.528344	0.277083
IL-7	cDC1	GP10	0.452756	0.00483146	2.31592
IL-9	cDC1	GP01	0.0895371	0.381474	0.418535
IL-9	cDC1	GP02	-0.0789081	0.900129	0.0456954
IL-9	cDC1	GP03	0.194019	0.0128873	1.88984
IL-9	cDC1	GP04	-0.111847	0.166194	0.779386
IL-9	cDC1	GP05	0.0227688	0.713998	0.146303
IL-9	cDC1	GP06	0.0590053	0.377644	0.422917
IL-9	cDC1	GP07	0.100907	0.306805	0.513137
IL-9	cDC1	GP08	-0.215211	0.015244	1.8169
IL-9	cDC1	GP09	0.124688	0.407059	0.390342
IL-9	cDC1	GP10	0.128552	0.123181	0.909456
IL-22	cDC1	GP01	0.138037	0.116042	0.935385
IL-22	cDC1	GP02	-0.219768	0.0338047	1.47102
IL-22	cDC1	GP03	-0.0792452	0.286699	0.542574
IL-22	cDC1	GP04	-0.154767	0.166194	0.779386
IL-22	cDC1	GP05	0.150057	0.00674047	2.17131
IL-22	cDC1	GP06	-0.0308305	1	0
IL-22	cDC1	GP07	-0.0495154	0.664539	0.177479
IL-22	cDC1	GP08	0.0763148	0.298506	0.525047
IL-22	cDC1	GP09	0.101396	0.192861	0.714757
IL-22	cDC1	GP10	0.0152166	0.369633	0.43223
IL-11	cDC1	GP01	0.23408	0.0101587	1.99316
IL-11	cDC1	GP02	-0.0040614	0.550904	0.258924
IL-11	cDC1	GP03	0.0511966	0.923723	0.0344585
IL-11	cDC1	GP04	0.0164255	0.80353	0.0949978
IL-11	cDC1	GP05	-0.00917354	0.949011	0.0227289
IL-11	cDC1	GP06	0.226023	1.12927e-06	5.9472
IL-11	cDC1	GP07	-0.0360365	0.890511	0.0503608
IL-11	cDC1	GP08	-0.345114	1.32874e-05	4.87656
IL-11	cDC1	GP09	0.160106	0.0144766	1.83933
IL-11	cDC1	GP10	0.0508305	0.0343585	1.46397
IL-21	cDC1	GP01	0.269341	0.00389471	2.40952
IL-21	cDC1	GP02	-0.134484	0.240893	0.618176
IL-21	cDC1	GP03	0.119837	0.0544115	1.26431
IL-21	cDC1	GP04	-0.117353	0.273195	0.563528
IL-21	cDC1	GP05	0.0708381	0.363846	0.439083
IL-21	cDC1	GP06	0.0097617	0.429569	0.366967
IL-21	cDC1	GP07	0.114149	0.31662	0.499462
IL-21	cDC1	GP08	-0.205332	0.0314429	1.50248
IL-21	cDC1	GP09	0.0706071	0.443487	0.353119
IL-21	cDC1	GP10	0.0391324	0.0828796	1.08155
IL-13	cDC1	GP01	0.332357	0.00033458	3.4755
IL-13	cDC1	GP02	-0.0663111	1	0
IL-13	cDC1	GP03	-0.0469052	0.594969	0.225506
IL-13	cDC1	GP04	0.221529	0.0544115	1.26431
IL-13	cDC1	GP05	0.0390125	0.708792	0.149481
IL-13	cDC1	GP06	0.112865	0.000513712	3.28928
IL-13	cDC1	GP07	0.363893	0.00031137	3.50672
IL-13	cDC1	GP08	-0.791296	2.40833e-23	22.6183
IL-13	cDC1	GP09	0.0924848	0.144431	0.84034
IL-13	cDC1	GP10	-0.165094	0.00773387	2.1116
Noggin	cDC1	GP01	0.37578	1.25923e-05	4.8999
Noggin	cDC1	GP02	-0.249393	0.0285579	1.54427
Noggin	cDC1	GP03	0.109732	0.123789	0.907317
Noggin	cDC1	GP04	-0.274024	0.00529507	2.27613
Noggin	cDC1	GP05	0.287109	3.39102e-05	4.46967
Noggin	cDC1	GP06	-0.0435326	0.452054	0.34481
Noggin	cDC1	GP07	-0.0300924	0.68324	0.165427
Noggin	cDC1	GP08	-0.192702	0.0330175	1.48126
Noggin	cDC1	GP09	0.00100952	0.917004	0.0376288
Noggin	cDC1	GP10	-0.0503857	0.589141	0.229781
IL-36Ra	cDC1	GP01	0.281271	0.000640238	3.19366
IL-36Ra	cDC1	GP02	-0.130121	0.864241	0.0633651
IL-36Ra	cDC1	GP03	0.103901	0.0566999	1.24642
IL-36Ra	cDC1	GP04	-0.190485	0.085699	1.06702
IL-36Ra	cDC1	GP05	0.115556	0.0875002	1.05799
IL-36Ra	cDC1	GP06	-0.0458067	0.369633	0.43223
IL-36Ra	cDC1	GP07	0.00870957	0.654141	0.184329
IL-36Ra	cDC1	GP08	-0.276976	0.000400437	3.39747
IL-36Ra	cDC1	GP09	0.158791	0.158085	0.801108
IL-36Ra	cDC1	GP10	0.17756	0.0384041	1.41562
IL-31	cDC1	GP01	0.123844	0.164107	0.784872
IL-31	cDC1	GP02	0.0202616	0.983641	0.00716324
IL-31	cDC1	GP03	0.0253716	0.864241	0.0633651
IL-31	cDC1	GP04	0.0146385	0.884473	0.0533156
IL-31	cDC1	GP05	0.118233	0.0829042	1.08142
IL-31	cDC1	GP06	0.0479905	0.407059	0.390342
IL-31	cDC1	GP07	-0.114845	0.80353	0.0949978
IL-31	cDC1	GP08	-0.207457	0.00733235	2.13476
IL-31	cDC1	GP09	0.0122507	0.824105	0.0840174
IL-31	cDC1	GP10	-0.0156059	0.429421	0.367117
TPO	cDC1	GP01	0.186938	0.102583	0.988924
TPO	cDC1	GP02	-0.00921589	0.271808	0.565738
TPO	cDC1	GP03	0.0733721	0.598632	0.22284
TPO	cDC1	GP04	-0.126378	0.325108	0.487973
TPO	cDC1	GP05	0.147055	0.017842	1.74856
TPO	cDC1	GP06	-0.0628771	0.0585525	1.23245
TPO	cDC1	GP07	-0.163325	0.467254	0.330447
TPO	cDC1	GP08	-0.0216926	0.896368	0.0475136
TPO	cDC1	GP09	-0.0363784	0.78487	0.105202
TPO	cDC1	GP10	0.00361783	0.286699	0.542574
EGF	cDC1	GP01	0.407098	1.19766e-05	4.92167
EGF	cDC1	GP02	-0.30268	0.0410812	1.38636
EGF	cDC1	GP03	0.0910447	0.472237	0.32584
EGF	cDC1	GP04	-0.349326	0.000365788	3.43677
EGF	cDC1	GP05	0.154101	0.0275875	1.55929
EGF	cDC1	GP06	-0.00999049	0.839379	0.076042
EGF	cDC1	GP07	0.109512	0.306805	0.513137
EGF	cDC1	GP08	-0.256792	0.000923373	3.03462
EGF	cDC1	GP09	0.107883	0.153065	0.815125
EGF	cDC1	GP10	-0.109828	0.701108	0.154215
NP	cDC1	GP01	0.192478	0.146939	0.832862
NP	cDC1	GP02	-0.0427305	0.067807	1.16873
NP	cDC1	GP03	-0.00185452	0.623936	0.20486
NP	cDC1	GP04	-0.103082	0.549815	0.259784
NP	cDC1	GP05	0.152743	0.177978	0.749633
NP	cDC1	GP06	0.0628968	0.713998	0.146303
NP	cDC1	GP07	0.163027	0.264204	0.578061
NP	cDC1	GP08	-0.24525	0.0314429	1.50248
NP	cDC1	GP09	-0.114332	0.154585	0.810832
NP	cDC1	GP10	-0.0114511	0.610852	0.214064
VEGF	cDC1	GP01	0.268479	0.0135493	1.86808
VEGF	cDC1	GP02	-0.110784	0.188385	0.724954
VEGF	cDC1	GP03	0.101968	0.821764	0.085253
VEGF	cDC1	GP04	0.106397	0.438621	0.357911
VEGF	cDC1	GP05	0.00290561	0.902115	0.0447383
VEGF	cDC1	GP06	0.0491859	0.105769	0.975644
VEGF	cDC1	GP07	-0.155381	0.983641	0.00716324
VEGF	cDC1	GP08	-0.0721378	0.709467	0.149068
VEGF	cDC1	GP09	-0.0994933	0.491251	0.308697
VEGF	cDC1	GP10	-0.0518749	0.814513	0.0891017
LIGHT	cDC1	GP01	0.149716	0.220789	0.656022
LIGHT	cDC1	GP02	-0.0127682	0.108265	0.965511
LIGHT	cDC1	GP03	-0.0225255	0.884116	0.0534907
LIGHT	cDC1	GP04	-0.138312	0.190739	0.71956
LIGHT	cDC1	GP05	0.0727662	0.302172	0.519745
LIGHT	cDC1	GP06	0.0276201	0.68324	0.165427
LIGHT	cDC1	GP07	0.0160074	0.974891	0.0110439
LIGHT	cDC1	GP08	-0.00879155	0.988985	0.00481023
LIGHT	cDC1	GP09	0.00512545	0.926082	0.0333504
LIGHT	cDC1	GP10	-0.128988	0.945006	0.0245656
SCF	cDC1	GP01	0.343262	0.00789297	2.10276
SCF	cDC1	GP02	0.0179461	0.754498	0.122342
SCF	cDC1	GP03	-0.10797	0.598102	0.223225
SCF	cDC1	GP04	0.106237	0.629084	0.201292
SCF	cDC1	GP05	0.0227394	0.899426	0.0460345
SCF	cDC1	GP06	0.534353	2.52247e-14	13.5982
SCF	cDC1	GP07	0.10783	0.438621	0.357911
SCF	cDC1	GP08	-0.452713	1.14636e-05	4.94068
SCF	cDC1	GP09	-0.18954	0.04781	1.32048
SCF	cDC1	GP10	-0.0549921	1	0
PSPN	cDC1	GP01	0.252803	0.0062175	2.20638
PSPN	cDC1	GP02	-0.0221936	0.289665	0.538104
PSPN	cDC1	GP03	0.115724	0.224765	0.648271
PSPN	cDC1	GP04	-0.319871	0.000902319	3.04464
PSPN	cDC1	GP05	0.25944	0.00129607	2.88737
PSPN	cDC1	GP06	-0.052246	0.220789	0.656022
PSPN	cDC1	GP07	-0.0380583	0.959359	0.0180189
PSPN	cDC1	GP08	-0.170144	0.0543136	1.26509
PSPN	cDC1	GP09	-0.0441983	0.529242	0.276346
PSPN	cDC1	GP10	0.0050374	0.964899	0.0155184
LIF	cDC1	GP01	0.26883	0.00587173	2.23123
LIF	cDC1	GP02	-0.173081	0.0161654	1.79141
LIF	cDC1	GP03	0.0532382	0.283935	0.54678
LIF	cDC1	GP04	-0.0915621	0.384708	0.414869
LIF	cDC1	GP05	0.0261583	0.99303	0.0030378
LIF	cDC1	GP06	0.420531	2.8614e-17	16.5434
LIF	cDC1	GP07	0.142606	0.218866	0.659822
LIF	cDC1	GP08	-0.473496	1.50656e-10	9.82201
LIF	cDC1	GP09	0.116812	0.438621	0.357911
LIF	cDC1	GP10	0.0241348	0.075994	1.11922
M-CSF	cDC1	GP01	0.356143	0.00630537	2.20029
M-CSF	cDC1	GP02	-0.0859639	0.0819454	1.08648
M-CSF	cDC1	GP03	0.0526452	0.427598	0.368965
M-CSF	cDC1	GP04	-0.128255	0.438621	0.357911
M-CSF	cDC1	GP05	0.050204	0.934302	0.0295126
M-CSF	cDC1	GP06	0.0922582	0.741896	0.129657
M-CSF	cDC1	GP07	0.118714	0.609661	0.214912
M-CSF	cDC1	GP08	-0.342614	0.00130222	2.88531
M-CSF	cDC1	GP09	-0.134099	0.118169	0.927497
M-CSF	cDC1	GP10	0.150598	0.629985	0.20067
IL-5	cDC1	GP01	0.0794639	0.543722	0.264623
IL-5	cDC1	GP02	-0.104354	0.382381	0.417504
IL-5	cDC1	GP03	0.185486	0.0137588	1.86142
IL-5	cDC1	GP04	0.0202581	0.934302	0.0295126
IL-5	cDC1	GP05	-0.0734692	0.724468	0.139981
IL-5	cDC1	GP06	0.239367	0.00503057	2.29838
IL-5	cDC1	GP07	0.0674102	0.399569	0.398408
IL-5	cDC1	GP08	-0.383639	0.000465771	3.33183
IL-5	cDC1	GP09	0.127633	0.681487	0.166542
IL-5	cDC1	GP10	0.497184	1.64485e-05	4.78387
TSLP	cDC1	GP01	0.169395	0.130161	0.885519
TSLP	cDC1	GP02	0.0768772	0.500579	0.300527
TSLP	cDC1	GP03	0.485593	1.3622e-09	8.86576
TSLP	cDC1	GP04	-0.20355	0.0536873	1.27013
TSLP	cDC1	GP05	0.209044	0.0102951	1.98737
TSLP	cDC1	GP06	0.106147	0.210668	0.676402
TSLP	cDC1	GP07	-0.200334	0.264534	0.577518
TSLP	cDC1	GP08	-0.150884	0.15389	0.81279
TSLP	cDC1	GP09	-0.0210823	0.947504	0.0234189
TSLP	cDC1	GP10	-0.0731058	0.91663	0.0378059
GM-CSF	cDC1	GP01	0.35451	0.00357722	2.44645
GM-CSF	cDC1	GP02	-0.346165	0.00312	2.50584
GM-CSF	cDC1	GP03	0.39967	5.69247e-08	7.2447
GM-CSF	cDC1	GP04	0.210647	0.318848	0.496416
GM-CSF	cDC1	GP05	-0.5105	3.57295e-09	8.44697
GM-CSF	cDC1	GP06	1.25565	2.53519e-34	33.596
GM-CSF	cDC1	GP07	0.813161	1.13837e-08	7.94372
GM-CSF	cDC1	GP08	-1.13068	3.6183e-27	26.4415
GM-CSF	cDC1	GP09	0.0081232	0.839379	0.076042
GM-CSF	cDC1	GP10	-0.127924	0.0142663	1.84569
IL-4	cDC1	GP01	0.297003	0.0143122	1.84429
IL-4	cDC1	GP02	-0.0178112	0.618456	0.208691
IL-4	cDC1	GP03	-0.0314154	0.754498	0.122342
IL-4	cDC1	GP04	0.0222908	0.757465	0.120638
IL-4	cDC1	GP05	0.0835777	0.602771	0.219847
IL-4	cDC1	GP06	0.183457	0.00107414	2.96894
IL-4	cDC1	GP07	0.223168	0.123754	0.907442
IL-4	cDC1	GP08	-0.59116	1.03707e-10	9.98419
IL-4	cDC1	GP09	0.0589813	0.573206	0.241689
IL-4	cDC1	GP10	-0.148759	0.0544115	1.26431
G-CSF	cDC1	GP01	0.199886	0.224765	0.648271
G-CSF	cDC1	GP02	0.235252	0.664539	0.177479
G-CSF	cDC1	GP03	0.00767819	0.915054	0.038553
G-CSF	cDC1	GP04	-0.294113	0.0585525	1.23245
G-CSF	cDC1	GP05	-0.0785918	0.584669	0.23309
G-CSF	cDC1	GP06	-0.0844123	0.0382388	1.4175
G-CSF	cDC1	GP07	0.22852	0.793298	0.100564
G-CSF	cDC1	GP08	-0.0208487	0.938395	0.0276143
G-CSF	cDC1	GP09	0.0933172	0.839379	0.076042
G-CSF	cDC1	GP10	-0.128738	0.849655	0.0707575
CD40L	cDC1	GP01	0.0932739	0.518412	0.285325
CD40L	cDC1	GP02	-0.0500961	0.664559	0.177466
CD40L	cDC1	GP03	0.0536214	0.231322	0.635783
CD40L	cDC1	GP04	-0.174639	0.228733	0.640671
CD40L	cDC1	GP05	0.1022	0.393009	0.405598
CD40L	cDC1	GP06	-0.0228034	0.602771	0.219847
CD40L	cDC1	GP07	0.0835342	0.945006	0.0245656
CD40L	cDC1	GP08	-0.049083	0.770068	0.113471
CD40L	cDC1	GP09	0.1317	0.156869	0.804463
CD40L	cDC1	GP10	0.0525023	0.0788532	1.10318
Leptin	cDC1	GP01	0.229003	0.0383244	1.41652
Leptin	cDC1	GP02	-0.106144	0.333839	0.476462
Leptin	cDC1	GP03	0.00758382	0.500727	0.300399
Leptin	cDC1	GP04	-0.144078	0.286699	0.542574
Leptin	cDC1	GP05	-0.00254311	0.783446	0.105991
Leptin	cDC1	GP06	0.0281634	0.513349	0.289587
Leptin	cDC1	GP07	0.0470172	0.29723	0.526907
Leptin	cDC1	GP08	-0.208068	0.0349047	1.45712
Leptin	cDC1	GP09	0.253332	0.0050651	2.29541
Leptin	cDC1	GP10	0.334258	3.58368e-07	6.44567
HGF	cDC1	GP01	0.142759	0.247865	0.605785
HGF	cDC1	GP02	-0.190073	0.00503057	2.29838
HGF	cDC1	GP03	-0.0877358	0.99303	0.0030378
HGF	cDC1	GP04	-0.203431	0.214662	0.668246
HGF	cDC1	GP05	0.1142	0.602737	0.219872
HGF	cDC1	GP06	-0.0484311	0.536512	0.270421
HGF	cDC1	GP07	0.210139	0.258769	0.587088
HGF	cDC1	GP08	-0.0142684	0.883534	0.0537765
HGF	cDC1	GP09	-0.0277818	0.635584	0.196827
HGF	cDC1	GP10	0.131149	0.629982	0.200672
GDNF	cDC1	GP01	0.0358571	0.945702	0.0242457
GDNF	cDC1	GP02	0.0597175	0.204761	0.688754
GDNF	cDC1	GP03	0.149959	0.280933	0.551398
GDNF	cDC1	GP04	-0.184747	0.322303	0.491735
GDNF	cDC1	GP05	0.188867	0.111489	0.952769
GDNF	cDC1	GP06	-0.0282485	0.926082	0.0333504
GDNF	cDC1	GP07	0.107779	0.926082	0.0333504
GDNF	cDC1	GP08	-0.23882	0.0500339	1.30074
GDNF	cDC1	GP09	0.0108033	0.736392	0.132891
GDNF	cDC1	GP10	0.157471	0.648535	0.188067
ADSF	cDC1	GP01	0.0295806	0.736392	0.132891
ADSF	cDC1	GP02	-0.193784	0.421635	0.375063
ADSF	cDC1	GP03	0.158501	0.0377392	1.42321
ADSF	cDC1	GP04	-0.320154	0.000438256	3.35827
ADSF	cDC1	GP05	0.250467	0.0141903	1.84801
ADSF	cDC1	GP06	0.0159223	0.974891	0.0110439
ADSF	cDC1	GP07	0.0414751	0.570924	0.243421
ADSF	cDC1	GP08	-0.00875805	1	0
ADSF	cDC1	GP09	0.0132872	0.974891	0.0110439
ADSF	cDC1	GP10	-0.00938345	0.891782	0.0497412
IGF-1	cDC1	GP01	0.137547	0.300018	0.522853
IGF-1	cDC1	GP02	-0.142644	0.264204	0.578061
IGF-1	cDC1	GP03	0.0491823	0.99303	0.0030378
IGF-1	cDC1	GP04	0.00912649	0.694902	0.158077
IGF-1	cDC1	GP05	0.0298092	0.561163	0.250911
IGF-1	cDC1	GP06	-0.00202411	0.543722	0.264623
IGF-1	cDC1	GP07	0.152956	0.548017	0.261206
IGF-1	cDC1	GP08	-0.0862054	0.463119	0.334308
IGF-1	cDC1	GP09	0.0435012	0.3707	0.430977
IGF-1	cDC1	GP10	-0.06049	0.719491	0.142974
PRL	cDC1	GP01	-0.0155861	1	0
PRL	cDC1	GP02	-0.0688533	0.0234446	1.62996
PRL	cDC1	GP03	0.077645	0.967156	0.0145035
PRL	cDC1	GP04	-0.100936	0.298848	0.524549
PRL	cDC1	GP05	0.0732422	0.554133	0.256386
PRL	cDC1	GP06	-0.0383709	0.377926	0.422593
PRL	cDC1	GP07	0.0973754	0.284817	0.545434
PRL	cDC1	GP08	-0.15371	0.0585525	1.23245
PRL	cDC1	GP09	0.0233392	0.939615	0.0270502
PRL	cDC1	GP10	0.196388	0.000347884	3.45857
IL-12	cDC1	GP01	-0.168198	0.226835	0.64429
IL-12	cDC1	GP02	0.218573	0.0550912	1.25892
IL-12	cDC1	GP03	0.833279	4.54397e-12	11.3426
IL-12	cDC1	GP04	-0.147711	0.344116	0.463295
IL-12	cDC1	GP05	-0.165154	0.105156	0.978167
IL-12	cDC1	GP06	0.24242	0.0106803	1.97142
IL-12	cDC1	GP07	0.111384	0.719958	0.142693
IL-12	cDC1	GP08	-0.531749	2.99537e-06	5.52355
IL-12	cDC1	GP09	-0.129372	0.0372398	1.42899
IL-12	cDC1	GP10	1.12526	3.84266e-09	8.41537
IL-6	cDC1	GP01	-0.0366766	0.787689	0.103645
IL-6	cDC1	GP02	-0.111695	0.416271	0.380624
IL-6	cDC1	GP03	0.0408184	0.725809	0.139178
IL-6	cDC1	GP04	-0.130121	0.509074	0.293219
IL-6	cDC1	GP05	0.0386268	1	0
IL-6	cDC1	GP06	0.111105	0.0882814	1.05413
IL-6	cDC1	GP07	0.212119	0.116042	0.935385
IL-6	cDC1	GP08	-0.271468	0.00327997	2.48413
IL-6	cDC1	GP09	0.121182	0.598632	0.22284
IL-6	cDC1	GP10	0.206173	0.0275573	1.55976
IL-15	cDC1	GP01	-0.581042	2.72349e-12	11.5649
IL-15	cDC1	GP02	1.0349	1.02982e-06	5.98724
IL-15	cDC1	GP03	1.61106	5.14724e-41	40.2884
IL-15	cDC1	GP04	-0.38535	1.69351e-05	4.77121
IL-15	cDC1	GP05	-0.318907	6.04925e-07	6.2183
IL-15	cDC1	GP06	0.52264	4.16734e-22	21.3801
IL-15	cDC1	GP07	-0.240254	0.066911	1.1745
IL-15	cDC1	GP08	-0.916461	8.55436e-31	30.0678
IL-15	cDC1	GP09	-0.171479	0.00470525	2.32742
IL-15	cDC1	GP10	1.96156	5.67686e-41	40.2459
IL-10	cDC1	GP01	-0.0966951	0.310218	0.508333
IL-10	cDC1	GP02	-0.102122	0.000242648	3.61502
IL-10	cDC1	GP03	0.00423848	0.962443	0.016625
IL-10	cDC1	GP04	0.0163215	0.774237	0.111126
IL-10	cDC1	GP05	-0.0024603	0.948206	0.0230975
IL-10	cDC1	GP06	0.907198	2.88655e-53	52.5396
IL-10	cDC1	GP07	0.268838	0.00347685	2.45881
IL-10	cDC1	GP08	-0.804159	7.17272e-34	33.1443
IL-10	cDC1	GP09	0.277534	1.20591e-07	6.91869
IL-10	cDC1	GP10	0.184654	4.67575e-07	6.33015
IL-33	cDC1	GP01	-0.1779	0.130664	0.883843
IL-33	cDC1	GP02	0.566669	0.671601	0.172889
IL-33	cDC1	GP03	0.512024	1.78185e-08	7.74913
IL-33	cDC1	GP04	-0.0101819	0.974891	0.0110439
IL-33	cDC1	GP05	-0.270854	0.00311785	2.50615
IL-33	cDC1	GP06	1.05851	5.78653e-15	14.2376
IL-33	cDC1	GP07	0.0958121	0.435521	0.360991
IL-33	cDC1	GP08	-0.822015	5.45531e-17	16.2632
IL-33	cDC1	GP09	0.00726817	0.687901	0.162474
IL-33	cDC1	GP10	0.442846	6.30619e-06	5.20023
IL-17A	cDC1	GP01	0.219381	0.0500339	1.30074
IL-17A	cDC1	GP02	0.0859576	0.381474	0.418535
IL-17A	cDC1	GP03	0.0974602	0.310218	0.508333
IL-17A	cDC1	GP04	-0.147335	0.310218	0.508333
IL-17A	cDC1	GP05	0.0472516	0.983641	0.00716324
IL-17A	cDC1	GP06	0.15783	0.219306	0.65895
IL-17A	cDC1	GP07	0.146872	0.489723	0.31005
IL-17A	cDC1	GP08	-0.296629	0.00368089	2.43405
IL-17A	cDC1	GP09	0.00796658	0.923005	0.0347961
IL-17A	cDC1	GP10	-0.00913877	0.148034	0.829638
IL-24	cDC1	GP01	0.0482685	0.659767	0.180609
IL-24	cDC1	GP02	0.0203335	0.974891	0.0110439
IL-24	cDC1	GP03	0.0768894	0.507338	0.294703
IL-24	cDC1	GP04	-0.170614	0.206402	0.685286
IL-24	cDC1	GP05	0.0854234	0.364	0.438899
IL-24	cDC1	GP06	-0.113926	0.00424924	2.37169
IL-24	cDC1	GP07	-0.0307048	0.983641	0.00716324
IL-24	cDC1	GP08	-0.0134558	0.94351	0.0252536
IL-24	cDC1	GP09	0.142759	0.0429305	1.36723
IL-24	cDC1	GP10	0.05378	0.3707	0.430977
IL-18	cDC1	GP01	-0.512046	3.31781e-07	6.47915
IL-18	cDC1	GP02	0.45984	0.900129	0.0456954
IL-18	cDC1	GP03	2.24221	5.06417e-36	35.2955
IL-18	cDC1	GP04	-0.320907	0.00405677	2.39182
IL-18	cDC1	GP05	-0.410081	2.39501e-07	6.62069
IL-18	cDC1	GP06	0.841761	1.46481e-28	27.8342
IL-18	cDC1	GP07	0.118457	0.108265	0.965511
IL-18	cDC1	GP08	-1.18678	5.31138e-32	31.2748
IL-18	cDC1	GP09	0.0613752	0.643821	0.191235
IL-18	cDC1	GP10	0.834835	1.83212e-24	23.737
IL-19	cDC1	GP01	-0.194418	0.173893	0.759717
IL-19	cDC1	GP02	-0.0814296	0.511267	0.291352
IL-19	cDC1	GP03	0.108741	0.29036	0.537063
IL-19	cDC1	GP04	-0.330312	0.007579	2.12039
IL-19	cDC1	GP05	0.307738	0.0546358	1.26252
IL-19	cDC1	GP06	-0.0474209	0.815544	0.0885524
IL-19	cDC1	GP07	0.240467	0.379166	0.421171
IL-19	cDC1	GP08	-0.112976	0.407059	0.390342
IL-19	cDC1	GP09	0.0765913	0.948128	0.0231331
IL-19	cDC1	GP10	0.0182424	0.443487	0.353119
IL-23	cDC1	GP01	-0.100628	0.550384	0.259334
IL-23	cDC1	GP02	-0.166424	0.998704	0.000563082
IL-23	cDC1	GP03	0.0118021	0.765256	0.116193
IL-23	cDC1	GP04	-0.111669	0.64713	0.189008
IL-23	cDC1	GP05	0.133519	0.447391	0.349313
IL-23	cDC1	GP06	0.190437	0.0129694	1.88708
IL-23	cDC1	GP07	0.326909	0.0507144	1.29487
IL-23	cDC1	GP08	-0.381879	0.000294194	3.53137
IL-23	cDC1	GP09	0.319437	0.0184066	1.73503
IL-23	cDC1	GP10	-0.0147642	0.725803	0.139181
IL-1Ra	cDC1	GP01	0.0495065	0.618859	0.208408
IL-1Ra	cDC1	GP02	-0.0483835	0.0993785	1.00271
IL-1Ra	cDC1	GP03	0.140066	0.0708511	1.14965
IL-1Ra	cDC1	GP04	-0.276069	0.0161994	1.7905
IL-1Ra	cDC1	GP05	0.108757	0.108265	0.965511
IL-1Ra	cDC1	GP06	0.00448606	1	0
IL-1Ra	cDC1	GP07	-0.038901	0.68324	0.165427
IL-1Ra	cDC1	GP08	0.128907	0.191073	0.718801
IL-1Ra	cDC1	GP09	0.116473	0.119526	0.922536
IL-1Ra	cDC1	GP10	-0.145859	0.395771	0.402556
IL-20	cDC1	GP01	-0.363217	0.0546358	1.26252
IL-20	cDC1	GP02	0.0825911	0.883792	0.0536501
IL-20	cDC1	GP03	0.201505	0.250012	0.602039
IL-20	cDC1	GP04	0.0417575	0.983641	0.00716324
IL-20	cDC1	GP05	-0.190598	0.3707	0.430977
IL-20	cDC1	GP06	-0.00940934	0.839379	0.076042
IL-20	cDC1	GP07	0.136121	0.603327	0.219447
IL-20	cDC1	GP08	0.101642	0.66706	0.175835
IL-20	cDC1	GP09	0.200896	0.480339	0.318452
IL-20	cDC1	GP10	0.443452	0.102944	0.987399
LT-α2/β1	cDC1	GP01	0.141504	0.29036	0.537063
LT-α2/β1	cDC1	GP02	-0.153134	0.068988	1.16123
LT-α2/β1	cDC1	GP03	0.0821704	0.455289	0.341713
LT-α2/β1	cDC1	GP04	-0.235231	0.0728881	1.13734
LT-α2/β1	cDC1	GP05	0.189422	0.0563184	1.24935
LT-α2/β1	cDC1	GP06	-0.0337754	0.629084	0.201292
LT-α2/β1	cDC1	GP07	0.0966058	0.661636	0.179381
LT-α2/β1	cDC1	GP08	-0.00155333	1	0
LT-α2/β1	cDC1	GP09	0.0687684	0.550904	0.258924
LT-α2/β1	cDC1	GP10	-0.104794	0.695363	0.157788
LT-α1/β2	cDC1	GP01	-0.152626	0.335137	0.474777
LT-α1/β2	cDC1	GP02	0.116428	0.602737	0.219872
LT-α1/β2	cDC1	GP03	-0.0601309	0.849655	0.0707575
LT-α1/β2	cDC1	GP04	-0.0987954	0.413997	0.383003
LT-α1/β2	cDC1	GP05	0.0572744	0.817831	0.0873364
LT-α1/β2	cDC1	GP06	0.497123	0.000316718	3.49933
LT-α1/β2	cDC1	GP07	0.322568	0.187353	0.727339
LT-α1/β2	cDC1	GP08	-0.205112	0.220789	0.656022
LT-α1/β2	cDC1	GP09	-0.143437	0.0661881	1.17922
LT-α1/β2	cDC1	GP10	0.0980566	0.0278719	1.55483
IL-30	cDC1	GP01	-0.0606637	0.78487	0.105202
IL-30	cDC1	GP02	-0.110579	0.379166	0.421171
IL-30	cDC1	GP03	0.142174	0.190949	0.719082
IL-30	cDC1	GP04	-0.095179	0.66418	0.177714
IL-30	cDC1	GP05	0.128887	0.187353	0.727339
IL-30	cDC1	GP06	-0.062946	0.130161	0.885519
IL-30	cDC1	GP07	0.155509	0.701108	0.154215
IL-30	cDC1	GP08	-0.0813874	0.422972	0.373688
IL-30	cDC1	GP09	0.0795699	0.473105	0.325042
IL-30	cDC1	GP10	-0.117129	0.369633	0.43223
IL-27	cDC1	GP01	0.0933671	0.468395	0.329388
IL-27	cDC1	GP02	-0.0872518	0.125893	0.899998
IL-27	cDC1	GP03	0.101781	0.3707	0.430977
IL-27	cDC1	GP04	-0.0849636	0.438621	0.357911
IL-27	cDC1	GP05	-0.0846988	0.657221	0.182289
IL-27	cDC1	GP06	0.113149	0.360405	0.44321
IL-27	cDC1	GP07	0.248123	0.18127	0.741675
IL-27	cDC1	GP08	-0.30551	0.000852486	3.06931
IL-27	cDC1	GP09	0.199463	0.0339828	1.46874
IL-27	cDC1	GP10	0.269382	1.56669e-05	4.80502
IL-34	cDC1	GP01	-0.0571918	0.775673	0.110321
IL-34	cDC1	GP02	-0.273437	0.00640134	2.19373
IL-34	cDC1	GP03	-0.0607069	0.644141	0.191019
IL-34	cDC1	GP04	-0.121045	0.588747	0.230071
IL-34	cDC1	GP05	0.0277139	0.658429	0.181491
IL-34	cDC1	GP06	0.0846567	0.161617	0.791514
IL-34	cDC1	GP07	0.13249	0.472213	0.325862
IL-34	cDC1	GP08	0.0200428	0.884116	0.0534907
IL-34	cDC1	GP09	0.220353	0.100274	0.998813
IL-34	cDC1	GP10	0.110965	0.0269591	1.56929
IL-36α	cDC1	GP01	-0.273806	0.0226372	1.64518
IL-36α	cDC1	GP02	0.52525	0.602737	0.219872
IL-36α	cDC1	GP03	0.809986	3.5088e-17	16.4548
IL-36α	cDC1	GP04	-0.377367	0.00103689	2.98427
IL-36α	cDC1	GP05	-0.263018	0.000908385	3.04173
IL-36α	cDC1	GP06	1.76815	9.1341e-28	27.0393
IL-36α	cDC1	GP07	-0.00329042	0.902336	0.0446318
IL-36α	cDC1	GP08	-1.11654	2.43261e-26	25.6139
IL-36α	cDC1	GP09	-0.0539104	0.284817	0.545434
IL-36α	cDC1	GP10	1.26831	5.48212e-18	17.2611
OX40L	cDC1	GP01	0.086548	0.416271	0.380624
OX40L	cDC1	GP02	-0.156923	0.0116032	1.93542
OX40L	cDC1	GP03	0.0352164	0.89224	0.0495184
OX40L	cDC1	GP04	-0.162008	0.284817	0.545434
OX40L	cDC1	GP05	0.147509	0.286699	0.542574
OX40L	cDC1	GP06	-0.0306301	0.273195	0.563528
OX40L	cDC1	GP07	0.205678	0.3707	0.430977
OX40L	cDC1	GP08	-0.115147	0.20686	0.684324
OX40L	cDC1	GP09	-0.0904027	0.475862	0.322519
OX40L	cDC1	GP10	0.0418946	0.461904	0.335449
4-1BBL	cDC1	GP01	0.0733689	0.656504	0.182762
4-1BBL	cDC1	GP02	-0.229864	0.0384041	1.41562
4-1BBL	cDC1	GP03	-0.0826466	0.754498	0.122342
4-1BBL	cDC1	GP04	-0.224537	0.226835	0.64429
4-1BBL	cDC1	GP05	0.0205071	0.934302	0.0295126
4-1BBL	cDC1	GP06	0.184003	0.231337	0.635754
4-1BBL	cDC1	GP07	0.347653	0.0872812	1.05908
4-1BBL	cDC1	GP08	-0.124604	0.45032	0.346479
4-1BBL	cDC1	GP09	0.0260368	0.884983	0.0530649
4-1BBL	cDC1	GP10	0.225327	0.208801	0.680267
FasL	cDC1	GP01	0.106235	0.377644	0.422917
FasL	cDC1	GP02	-0.328013	0.00340157	2.46832
FasL	cDC1	GP03	0.0444086	0.399569	0.398408
FasL	cDC1	GP04	-0.175396	0.250012	0.602039
FasL	cDC1	GP05	0.238365	0.167466	0.776074
FasL	cDC1	GP06	-0.0251193	0.782763	0.10637
FasL	cDC1	GP07	0.0997362	0.250012	0.602039
FasL	cDC1	GP08	-0.157176	0.125779	0.900391
FasL	cDC1	GP09	0.0393133	0.719958	0.142693
FasL	cDC1	GP10	0.109223	0.00424924	2.37169
TWEAK	cDC1	GP01	0.100212	0.49088	0.309024
TWEAK	cDC1	GP02	-0.203829	0.345406	0.46167
TWEAK	cDC1	GP03	-0.00779518	0.887905	0.0516333
TWEAK	cDC1	GP04	0.0106324	0.754498	0.122342
TWEAK	cDC1	GP05	0.235605	0.0540168	1.26747
TWEAK	cDC1	GP06	-0.092831	0.085699	1.06702
TWEAK	cDC1	GP07	-0.117581	0.250012	0.602039
TWEAK	cDC1	GP08	-0.0806467	0.489037	0.310658
TWEAK	cDC1	GP09	-0.0093593	0.99303	0.0030378
TWEAK	cDC1	GP10	-0.0344992	0.78131	0.107176
CD30L	cDC1	GP01	0.0514643	0.608461	0.215767
CD30L	cDC1	GP02	0.0065502	0.0122124	1.9132
CD30L	cDC1	GP03	0.0995974	0.228733	0.640671
CD30L	cDC1	GP04	-0.0609597	0.762823	0.117576
CD30L	cDC1	GP05	0.0744427	0.397161	0.401033
CD30L	cDC1	GP06	-0.100479	0.00640134	2.19373
CD30L	cDC1	GP07	-0.0959494	0.545183	0.263457
CD30L	cDC1	GP08	-0.0993815	0.396126	0.402167
CD30L	cDC1	GP09	0.0851951	0.3707	0.430977
CD30L	cDC1	GP10	0.107766	0.0985564	1.00632
CD27L	cDC1	GP01	0.110227	0.351726	0.453795
CD27L	cDC1	GP02	-0.29645	0.102528	0.989159
CD27L	cDC1	GP03	0.11184	0.130664	0.883843
CD27L	cDC1	GP04	-0.244898	0.0341857	1.46616
CD27L	cDC1	GP05	0.254204	0.00680863	2.16694
CD27L	cDC1	GP06	-0.0696409	0.218601	0.660349
CD27L	cDC1	GP07	-0.00789598	0.586058	0.23206
CD27L	cDC1	GP08	0.0436105	0.749346	0.125317
CD27L	cDC1	GP09	0.104484	0.419288	0.377488
CD27L	cDC1	GP10	-0.0343022	0.41347	0.383556
OSM	cDC1	GP01	0.162659	0.170205	0.769028
OSM	cDC1	GP02	-0.0310668	0.000614708	3.21133
OSM	cDC1	GP03	0.188908	0.0272623	1.56444
OSM	cDC1	GP04	-0.225554	0.0517629	1.28598
OSM	cDC1	GP05	0.249859	0.0882814	1.05413
OSM	cDC1	GP06	0.629359	9.71977e-22	21.0123
OSM	cDC1	GP07	-0.056262	0.718564	0.143535
OSM	cDC1	GP08	-0.54401	1.80824e-10	9.74275
OSM	cDC1	GP09	-0.0842361	0.196031	0.707674
OSM	cDC1	GP10	0.175221	0.0116032	1.93542
RANKL	cDC1	GP01	-0.202356	0.0978257	1.00955
RANKL	cDC1	GP02	-0.227534	0.0180832	1.74273
RANKL	cDC1	GP03	0.0917738	0.592754	0.227125
RANKL	cDC1	GP04	0.0640868	0.635584	0.196827
RANKL	cDC1	GP05	0.259992	0.294431	0.531017
RANKL	cDC1	GP06	0.0832505	0.300658	0.521928
RANKL	cDC1	GP07	0.213011	0.640776	0.193294
RANKL	cDC1	GP08	-0.216697	0.0421416	1.37529
RANKL	cDC1	GP09	-0.116762	0.273195	0.563528
RANKL	cDC1	GP10	0.100131	0.34076	0.467552
GITRL	cDC1	GP01	0.145427	0.234842	0.629224
GITRL	cDC1	GP02	-0.290959	0.0035513	2.44961
GITRL	cDC1	GP03	0.143668	0.629985	0.20067
GITRL	cDC1	GP04	-0.192859	0.196448	0.706753
GITRL	cDC1	GP05	0.243815	0.00733235	2.13476
GITRL	cDC1	GP06	0.00433337	0.986966	0.00569794
GITRL	cDC1	GP07	0.0111942	0.339062	0.469721
GITRL	cDC1	GP08	-0.0167165	0.992892	0.00309802
GITRL	cDC1	GP09	0.0109486	0.80353	0.0949978
GITRL	cDC1	GP10	0.050322	0.545183	0.263457
TRAIL	cDC1	GP01	0.122898	0.344116	0.463295
TRAIL	cDC1	GP02	-0.306023	0.0571511	1.24298
TRAIL	cDC1	GP03	0.104944	0.354746	0.450082
TRAIL	cDC1	GP04	-0.288173	0.0239096	1.62143
TRAIL	cDC1	GP05	0.453387	0.00242156	2.6159
TRAIL	cDC1	GP06	0.0870753	0.286126	0.543442
TRAIL	cDC1	GP07	-0.0659916	0.80417	0.0946521
TRAIL	cDC1	GP08	0.019425	0.919354	0.0365172
TRAIL	cDC1	GP09	-0.175071	0.0544331	1.26414
TRAIL	cDC1	GP10	0.00644004	0.849655	0.0707575
BAFF	cDC1	GP01	0.0955936	0.325108	0.487973
BAFF	cDC1	GP02	-0.14092	0.671601	0.172889
BAFF	cDC1	GP03	0.32542	1.06886e-05	4.97108
BAFF	cDC1	GP04	-0.0843921	0.696123	0.157314
BAFF	cDC1	GP05	0.185162	0.0789309	1.10275
BAFF	cDC1	GP06	-0.061033	0.0612956	1.21257
BAFF	cDC1	GP07	-0.115205	0.633712	0.198108
BAFF	cDC1	GP08	-0.290063	0.00125267	2.90216
BAFF	cDC1	GP09	0.152954	0.188011	0.725817
BAFF	cDC1	GP10	0.101756	0.0419924	1.37683
TL1A	cDC1	GP01	-0.122583	0.3707	0.430977
TL1A	cDC1	GP02	0.0786249	0.804933	0.0942404
TL1A	cDC1	GP03	0.629881	1.81197e-14	13.7418
TL1A	cDC1	GP04	-0.237756	0.0560912	1.25111
TL1A	cDC1	GP05	-0.0615958	0.708792	0.149481
TL1A	cDC1	GP06	0.425428	2.43954e-11	10.6127
TL1A	cDC1	GP07	0.458774	0.00105485	2.97681
TL1A	cDC1	GP08	-0.641467	1.68616e-14	13.7731
TL1A	cDC1	GP09	0.0777926	0.443487	0.353119
TL1A	cDC1	GP10	-0.0295277	0.467254	0.330447
IFN-α1	cDC1	GP01	-0.4671	1.50042e-05	4.82379
IFN-α1	cDC1	GP02	0.927074	4.42192e-06	5.35439
IFN-α1	cDC1	GP03	0.662995	8.65433e-16	15.0628
IFN-α1	cDC1	GP04	-0.469581	7.76775e-06	5.1097
IFN-α1	cDC1	GP05	-0.335784	0.00012745	3.89466
IFN-α1	cDC1	GP06	-0.0593266	0.173893	0.759717
IFN-α1	cDC1	GP07	-0.339489	0.00030616	3.51405
IFN-α1	cDC1	GP08	-1.09269	8.47333e-29	28.0719
IFN-α1	cDC1	GP09	-0.256802	0.000528488	3.27697
IFN-α1	cDC1	GP10	4.99292	4.54994e-38	37.342
IFN-γ	cDC1	GP01	-0.372915	0.000780009	3.1079
IFN-γ	cDC1	GP02	0.123593	0.232811	0.632997
IFN-γ	cDC1	GP03	1.81746	5.31138e-32	31.2748
IFN-γ	cDC1	GP04	-0.33092	0.00232574	2.63344
IFN-γ	cDC1	GP05	-0.120672	0.187472	0.727063
IFN-γ	cDC1	GP06	-0.0909965	0.00629319	2.20113
IFN-γ	cDC1	GP07	0.0877435	0.541089	0.266731
IFN-γ	cDC1	GP08	-0.729292	6.27186e-16	15.2026
IFN-γ	cDC1	GP09	-0.0622049	0.3863	0.413075
IFN-γ	cDC1	GP10	1.01165	5.42562e-27	26.2656
IFN-λ2	cDC1	GP01	0.116337	0.554133	0.256386
IFN-λ2	cDC1	GP02	0.088511	0.884473	0.0533156
IFN-λ2	cDC1	GP03	0.286376	0.0513066	1.28983
IFN-λ2	cDC1	GP04	-0.226814	0.131824	0.880006
IFN-λ2	cDC1	GP05	-0.263253	0.0435419	1.36109
IFN-λ2	cDC1	GP06	0.0294187	0.0972522	1.0121
IFN-λ2	cDC1	GP07	0.29628	0.274313	0.561753
IFN-λ2	cDC1	GP08	-0.434677	9.93733e-05	4.00273
IFN-λ2	cDC1	GP09	0.0255143	0.987961	0.00526022
IFN-λ2	cDC1	GP10	1.12133	7.237e-16	15.1404
IFN-β	cDC1	GP01	-0.355346	0.00375545	2.42534
IFN-β	cDC1	GP02	0.445082	0.410558	0.386625
IFN-β	cDC1	GP03	0.607188	3.49759e-15	14.4562
IFN-β	cDC1	GP04	-0.564103	3.11253e-07	6.50689
IFN-β	cDC1	GP05	-0.381298	0.000169847	3.76994
IFN-β	cDC1	GP06	-0.0716312	0.0330175	1.48126
IFN-β	cDC1	GP07	-0.20981	0.225577	0.646705
IFN-β	cDC1	GP08	-0.911566	3.31514e-17	16.4795
IFN-β	cDC1	GP09	-0.119854	0.0854247	1.06842
IFN-β	cDC1	GP10	4.83796	2.5738e-32	31.5894
IFN-ε	cDC1	GP01	0.106204	0.438621	0.357911
IFN-ε	cDC1	GP02	0.00644355	0.437002	0.359516
IFN-ε	cDC1	GP03	0.194262	0.0132323	1.87836
IFN-ε	cDC1	GP04	-0.0882933	0.529242	0.276346
IFN-ε	cDC1	GP05	0.0707528	0.322303	0.491735
IFN-ε	cDC1	GP06	-0.0565495	0.0194545	1.71098
IFN-ε	cDC1	GP07	0.0593998	0.800901	0.0964213
IFN-ε	cDC1	GP08	-0.411969	4.28696e-06	5.36785
IFN-ε	cDC1	GP09	-0.0783124	0.335137	0.474777
IFN-ε	cDC1	GP10	0.930509	5.03541e-26	25.298
IFN-κ	cDC1	GP01	-0.0324623	0.839379	0.076042
IFN-κ	cDC1	GP02	-0.063136	0.202835	0.692857
IFN-κ	cDC1	GP03	0.168644	0.129309	0.888372
IFN-κ	cDC1	GP04	-0.119299	0.445654	0.351002
IFN-κ	cDC1	GP05	-0.0903498	0.162168	0.790034
IFN-κ	cDC1	GP06	-0.0952048	0.00186449	2.72944
IFN-κ	cDC1	GP07	0.268287	0.106648	0.972047
IFN-κ	cDC1	GP08	-0.511975	3.89871e-08	7.40908
IFN-κ	cDC1	GP09	-0.188971	0.0144766	1.83933
IFN-κ	cDC1	GP10	1.87164	4.49495e-32	31.3473
AdipoQ	cDC1	GP01	0.0609988	0.631537	0.199601
AdipoQ	cDC1	GP02	-0.204173	0.218866	0.659822
AdipoQ	cDC1	GP03	0.321475	0.00029084	3.53635
AdipoQ	cDC1	GP04	-0.133427	0.377644	0.422917
AdipoQ	cDC1	GP05	0.258493	0.0106122	1.97419
AdipoQ	cDC1	GP06	0.0806043	0.148965	0.826914
AdipoQ	cDC1	GP07	-0.101735	0.541923	0.266062
AdipoQ	cDC1	GP08	-0.274987	0.00849647	2.07076
AdipoQ	cDC1	GP09	0.21166	0.00630537	2.20029
AdipoQ	cDC1	GP10	0.00129096	0.372348	0.429051
CT-1	cDC1	GP01	0.294584	0.00849647	2.07076
CT-1	cDC1	GP02	-0.223753	0.00169545	2.77072
CT-1	cDC1	GP03	0.0648426	0.923723	0.0344585
CT-1	cDC1	GP04	0.00223568	0.839379	0.076042
CT-1	cDC1	GP05	0.0241221	0.715135	0.145612
CT-1	cDC1	GP06	0.313309	3.10118e-08	7.50847
CT-1	cDC1	GP07	0.016298	0.921754	0.035385
CT-1	cDC1	GP08	-0.55564	4.62583e-10	9.33481
CT-1	cDC1	GP09	0.12259	0.0423078	1.37358
CT-1	cDC1	GP10	0.221449	0.00080939	3.09184
FGF-β	cDC1	GP01	0.104687	0.629084	0.201292
FGF-β	cDC1	GP02	0.0700487	0.0917851	1.03723
FGF-β	cDC1	GP03	-0.0438254	0.989852	0.00442954
FGF-β	cDC1	GP04	-0.0277211	0.754498	0.122342
FGF-β	cDC1	GP05	-0.276993	0.0585525	1.23245
FGF-β	cDC1	GP06	-0.00619928	0.808677	0.0922251
FGF-β	cDC1	GP07	0.0256994	0.741896	0.129657
FGF-β	cDC1	GP08	-0.022597	0.88466	0.0532234
FGF-β	cDC1	GP09	0.171971	0.187353	0.727339
FGF-β	cDC1	GP10	0.376954	0.0303661	1.51761
IL-Y	cDC1	GP01	0.0722473	0.449198	0.347562
IL-Y	cDC1	GP02	-0.0643645	0.123959	0.906722
IL-Y	cDC1	GP03	0.0742654	0.160635	0.794161
IL-Y	cDC1	GP04	-0.175512	0.127611	0.894112
IL-Y	cDC1	GP05	0.0383171	0.602771	0.219847
IL-Y	cDC1	GP06	0.0222192	0.926082	0.0333504
IL-Y	cDC1	GP07	0.0318064	0.992762	0.00315478
IL-Y	cDC1	GP08	0.000119868	0.99303	0.0030378
IL-Y	cDC1	GP09	-0.00385531	0.719958	0.142693
IL-Y	cDC1	GP10	0.193341	0.0511682	1.291
TGF-β1	cDC1	GP01	0.110215	0.335137	0.474777
TGF-β1	cDC1	GP02	-0.125217	0.629084	0.201292
TGF-β1	cDC1	GP03	0.146427	0.224765	0.648271
TGF-β1	cDC1	GP04	-0.208834	0.176074	0.754305
TGF-β1	cDC1	GP05	0.157111	0.103093	0.986773
TGF-β1	cDC1	GP06	0.0570057	0.158085	0.801108
TGF-β1	cDC1	GP07	-0.162756	0.25858	0.587405
TGF-β1	cDC1	GP08	0.0798228	0.468037	0.32972
TGF-β1	cDC1	GP09	0.102505	0.280933	0.551398
TGF-β1	cDC1	GP10	-0.0473883	0.389732	0.409234
Decorin	cDC1	GP01	-0.0256631	0.940615	0.0265882
Decorin	cDC1	GP02	-0.0311153	0.874561	0.0582101
Decorin	cDC1	GP03	-0.0425322	0.696123	0.157314
Decorin	cDC1	GP04	-0.30153	0.0134634	1.87084
Decorin	cDC1	GP05	0.00851933	0.895338	0.0480131
Decorin	cDC1	GP06	-0.00166967	0.849655	0.0707575
Decorin	cDC1	GP07	0.086029	0.564571	0.248281
Decorin	cDC1	GP08	0.100292	0.286699	0.542574
Decorin	cDC1	GP09	0.261647	0.0650908	1.18648
Decorin	cDC1	GP10	-0.129351	0.557057	0.2541
C5a	cDC1	GP01	0.155605	0.1635	0.786482
C5a	cDC1	GP02	-0.235726	0.00516526	2.28691
C5a	cDC1	GP03	-0.0495998	0.673672	0.171551
C5a	cDC1	GP04	-0.0970226	0.369633	0.43223
C5a	cDC1	GP05	0.256573	0.00838784	2.07635
C5a	cDC1	GP06	0.11024	0.271808	0.565738
C5a	cDC1	GP07	-0.0701656	1	0
C5a	cDC1	GP08	-0.279416	0.00132778	2.87687
C5a	cDC1	GP09	0.0896924	0.472237	0.32584
C5a	cDC1	GP10	-0.102575	0.51853	0.285226
C3a	cDC1	GP01	0.0290651	0.824105	0.0840174
C3a	cDC1	GP02	-0.186481	0.204747	0.688782
C3a	cDC1	GP03	0.0498353	0.865022	0.062973
C3a	cDC1	GP04	-0.103468	0.602771	0.219847
C3a	cDC1	GP05	0.227269	0.0221767	1.6541
C3a	cDC1	GP06	-0.0409668	0.687901	0.162474
C3a	cDC1	GP07	-0.0713929	0.927818	0.0325374
C3a	cDC1	GP08	-0.0885638	0.604952	0.218279
C3a	cDC1	GP09	0.110006	0.3707	0.430977
C3a	cDC1	GP10	-0.0907787	0.438621	0.357911
IL-17E	cDC1	GP01	-0.0710746	0.711921	0.147568
IL-17E	cDC1	GP02	-0.0486838	0.68324	0.165427
IL-17E	cDC1	GP03	0.323658	0.00095613	3.01948
IL-17E	cDC1	GP04	0.0981278	0.923005	0.0347961
IL-17E	cDC1	GP05	0.0547523	0.704782	0.151945
IL-17E	cDC1	GP06	0.175371	0.000902319	3.04464
IL-17E	cDC1	GP07	-0.082844	0.923723	0.0344585
IL-17E	cDC1	GP08	-0.0627028	0.79777	0.0981225
IL-17E	cDC1	GP09	-0.015616	0.753188	0.123097
IL-17E	cDC1	GP10	-0.000675584	0.193345	0.713668
IL-17B	cDC1	GP01	0.234072	0.081396	1.0894
IL-17B	cDC1	GP02	-0.144585	0.0540168	1.26747
IL-17B	cDC1	GP03	0.109034	0.300018	0.522853
IL-17B	cDC1	GP04	-0.114345	0.631537	0.199601
IL-17B	cDC1	GP05	0.158128	0.335137	0.474777
IL-17B	cDC1	GP06	0.112678	0.103093	0.986773
IL-17B	cDC1	GP07	-0.183252	0.624192	0.204682
IL-17B	cDC1	GP08	-0.0751901	0.629084	0.201292
IL-17B	cDC1	GP09	-0.0182006	0.834091	0.0787865
IL-17B	cDC1	GP10	0.106255	0.773679	0.111439
IL-17C	cDC1	GP01	0.0588023	0.641949	0.192499
IL-17C	cDC1	GP02	-0.0986115	0.155015	0.809627
IL-17C	cDC1	GP03	0.0438982	0.755116	0.121986
IL-17C	cDC1	GP04	0.0332248	0.983641	0.00716324
IL-17C	cDC1	GP05	0.0684516	0.344116	0.463295
IL-17C	cDC1	GP06	0.0197285	0.69653	0.15706
IL-17C	cDC1	GP07	0.000191781	0.715135	0.145612
IL-17C	cDC1	GP08	-0.0793922	0.62142	0.206615
IL-17C	cDC1	GP09	-0.00084668	0.800309	0.0967423
IL-17C	cDC1	GP10	0.0948781	0.0330175	1.48126
IL-17D	cDC1	GP01	0.170188	0.0869953	1.0605
IL-17D	cDC1	GP02	-0.233543	0.0511682	1.291
IL-17D	cDC1	GP03	-0.054251	0.3707	0.430977
IL-17D	cDC1	GP04	0.0516357	0.869129	0.0609157
IL-17D	cDC1	GP05	0.108568	0.393511	0.405043
IL-17D	cDC1	GP06	-0.0318405	0.543476	0.26482
IL-17D	cDC1	GP07	0.0636053	0.74456	0.1281
IL-17D	cDC1	GP08	-0.152454	0.135219	0.868963
IL-17D	cDC1	GP09	-0.0473103	0.782687	0.106412
IL-17D	cDC1	GP10	-0.0870928	0.072671	1.13864
IL-17F	cDC1	GP01	0.228631	0.0383244	1.41652
IL-17F	cDC1	GP02	-0.0373409	0.226835	0.64429
IL-17F	cDC1	GP03	0.0835755	0.414693	0.382273
IL-17F	cDC1	GP04	0.131972	0.280933	0.551398
IL-17F	cDC1	GP05	-0.210041	0.0321741	1.49249
IL-17F	cDC1	GP06	0.0852244	0.138276	0.859252
IL-17F	cDC1	GP07	-0.0293292	0.923005	0.0347961
IL-17F	cDC1	GP08	-0.188385	0.0864307	1.06333
IL-17F	cDC1	GP09	0.0899957	0.204747	0.688782
IL-17F	cDC1	GP10	0.232325	0.00813681	2.08955

## Sheet: j,GenesInGP
GP	Gene	Weight
GP_01	Cst3	0.971307
GP_01	Ubb	0.643725
GP_01	Txn1	0.548803
GP_01	Calm1	0.546343
GP_01	Fth1	0.541833
GP_01	Atpif1	0.522593
GP_01	Naca	0.485613
GP_01	Tmsb10	0.475358
GP_01	H2-D1	0.474928
GP_01	Psap	0.472631
GP_01	Ppt1	0.470002
GP_01	Psme1	0.469683
GP_01	Rgs10	0.461008
GP_01	Psmb9	0.456106
GP_01	Ucp2	0.448264
GP_02	Cst3	0.541966
GP_02	Bcl2a1b	0.400901
GP_02	Btg1	0.400302
GP_02	H2afz	0.377813
GP_02	B2m	0.354826
GP_02	Srgn	0.346266
GP_02	Traf1	0.329923
GP_02	Lgals3	0.329637
GP_02	H2-D1	0.32918
GP_02	Dnase1l3	0.323653
GP_02	H2-K1	0.3219
GP_02	Basp1	0.318325
GP_02	Psap	0.317355
GP_02	Etv3	0.313233
GP_02	Cyba	0.311097
GP_03	Cxcl9	1.38224
GP_03	Serpina3g	0.790282
GP_03	Dnase1l3	0.535864
GP_03	Cst3	0.474119
GP_03	Basp1	0.454355
GP_03	Vim	0.422722
GP_03	Slamf8	0.412588
GP_03	Zyx	0.411958
GP_03	Samhd1	0.392785
GP_03	Bcl2a1b	0.390735
GP_03	B2m	0.390319
GP_03	Irf8	0.384353
GP_03	Stat1	0.377469
GP_03	Apol7c	0.355428
GP_03	H2-K1	0.351567
GP_04	Psap	0.732234
GP_04	Naaa	0.668864
GP_04	Gm2a	0.658664
GP_04	Cst3	0.633501
GP_04	Mbnl1	0.540804
GP_04	Irf8	0.514133
GP_04	Mpeg1	0.507205
GP_04	Xcr1	0.469088
GP_04	Ppt1	0.457254
GP_04	Neat1	0.452053
GP_04	Lcp1	0.441263
GP_04	Marcks	0.440352
GP_04	Klf2	0.434338
GP_04	Btg1	0.417625
GP_04	Pabpc1	0.408263
GP_05	Xist	0.710085
GP_05	Cst3	0.672135
GP_05	Psap	0.649664
GP_05	Ppt1	0.565976
GP_05	Irf8	0.540472
GP_05	Laptm5	0.493658
GP_05	H2-K1	0.492742
GP_05	H2-D1	0.480553
GP_05	Ciita	0.444436
GP_05	Fuca1	0.421715
GP_05	Man2b1	0.417359
GP_05	Ly6e	0.414305
GP_05	Eef2	0.395411
GP_05	Mbnl1	0.383024
GP_05	Ptprc	0.380188
GP_06	Fth1	0.426739
GP_06	Cst3	0.422124
GP_06	Ifitm2	0.378115
GP_06	Mkrn1	0.371151
GP_06	Ifi205	0.342823
GP_06	Wfdc17	0.313844
GP_06	Kmo	0.299421
GP_06	Cytip	0.270856
GP_06	Wnk1	0.262228
GP_06	Ccl17	0.256702
GP_06	Kctd12	0.256619
GP_06	Cdk2ap2	0.253191
GP_06	Xbp1	0.250269
GP_06	Tax1bp1	0.247815
GP_06	Picalm	0.240639
GP_07	Cst3	0.708065
GP_07	Ptma	0.650636
GP_07	Tmsb10	0.623683
GP_07	Tagln2	0.567012
GP_07	Crip1	0.537003
GP_07	Pfn1	0.51245
GP_07	Vim	0.485991
GP_07	Eif5a	0.476955
GP_07	Calm1	0.473677
GP_07	Ran	0.461308
GP_07	Coro1a	0.457685
GP_07	H2afz	0.453276
GP_07	Calr	0.434024
GP_07	Ncl	0.421019
GP_07	Anp32b	0.41707
GP_08	Cst3	0.680678
GP_08	Lyz2	0.580738
GP_08	Npc2	0.568447
GP_08	Naca	0.560847
GP_08	Vim	0.551423
GP_08	Alox5ap	0.548336
GP_08	Tmsb10	0.53409
GP_08	Cox7a2l	0.516882
GP_08	Eef2	0.513472
GP_08	Fth1	0.509417
GP_08	Itm2b	0.488373
GP_08	Crip1	0.485488
GP_08	H2-DMa	0.480473
GP_08	Npm1	0.473972
GP_08	Ubb	0.473191
GP_09	Hspa5	0.857659
GP_09	Calr	0.806856
GP_09	Sdf2l1	0.746654
GP_09	Manf	0.746562
GP_09	Pdia6	0.731022
GP_09	Pdia3	0.619729
GP_09	Cst3	0.56559
GP_09	Tmsb10	0.493155
GP_09	Cdk2ap2	0.48243
GP_09	Ubb	0.432998
GP_09	Sec11c	0.416373
GP_09	Calm1	0.408658
GP_09	Txn1	0.405836
GP_09	Ckb	0.401199
GP_09	Ptma	0.392326
GP_10	Irf7	0.626139
GP_10	Ifitm3	0.564263
GP_10	Slfn5	0.555257
GP_10	Isg15	0.515128
GP_10	Cxcl9	0.446747
GP_10	Tspo	0.405476
GP_10	Ifi205	0.398779
GP_10	Phf11b	0.390836
GP_10	Pnp	0.373587
GP_10	Samhd1	0.371563
GP_10	Ifi204	0.363854
GP_10	Mndal	0.361613
GP_10	Cst3	0.355206
GP_10	Plac8	0.344438
GP_10	Ifi211	0.324518

## Sheet: k,SubclusterVsGP
	GP01	GP02	GP03	GP04	GP05	GP06	GP07	GP08	GP09	GP10
S01	1.7765	0.26396	0.674042	0.480902	1.35581	0.22387	0.459471	1.45165	0.753742	0.143968
S02	1.29096	0.16431	0.334862	0.859587	0.650069	0.281675	1.80202	0.955897	1.31866	0.215965
S03	1.65615	0.83752	0.818557	1.36542	1.10166	0.428664	0.417863	0.666189	0.780395	0.102067
S04	1.51457	0.235504	0.161483	1.68569	0.68059	0.346218	0.560545	1.51816	0.79582	0.272502
S05	0.449182	0.158988	0.138838	0.391214	0.357954	0.424751	3.3434	1.41347	0.64422	0.474771
S06	1.25886	0.234987	0.600426	0.899725	0.744856	0.352988	1.16209	0.996593	0.763632	1.96061
S07	0.91571	0.789954	2.45023	0.658207	0.836829	0.554504	0.823812	0.609854	0.714693	0.853536
S08	0.580071	0.339578	0.441462	1.20043	2.31559	0.282294	0.522163	0.699951	0.400063	0.164747
S09	0.41165	5.48067	0.764749	0.44887	0.490197	0.936135	0.394284	0.19919	0.351307	0.386158
S10	0.496356	1.62555	1.36698	0.544687	0.367268	0.576388	0.726053	0.352156	0.516717	4.87719
S11	1.14297	0.712914	0.409491	1.55346	0.622796	0.408446	0.992787	1.41994	0.470097	0.163746
S12	1.02827	0.550023	0.850066	0.473932	0.416672	4.79088	0.771726	0.370799	0.462666	0.413823
S13	1.39984	0.232413	0.511215	1.28061	0.542146	1.65683	1.04237	0.610391	1.02446	0.554894
S14	1.63054	0.361079	1.0693	1.26577	0.476646	1.45115	1.28725	0.24871	0.80147	0.121947
