# Supplementary material for: Dictionary of immune responses to cytokines at single-cell resolution
Source: Nature. 2023 Dec 6;625(7994):377–84. doi: 10.1038/s41586-023-06816-9 (PMC10781646; doi:10.1038/s41586-023-06816-9)
Supplement: Supplementary file 25 — Source Data Extended Data Fig. 8 [file 41586_2023_6816_MOESM25_ESM.xlsx]

## Sheet: acd,UMAP
Celltype	UMAP_1	UMAP_2	Sample	Subcluster	Polarization
Macrophage	3.52647	0.0813169	TNF-α	S13	Mac-d
Macrophage	-3.22835	-3.15225	PBS	S01	None
Macrophage	1.57088	-0.87345	IL-1β	S04	Mac-c
Macrophage	1.46462	1.39638	APRIL	S07	None
Macrophage	1.9304	2.91619	IL-3	S05	None
Macrophage	1.8706	-6.48958	IL-2	S11	Mac-a
Macrophage	0.313379	-2.90181	IL-3	S08	Mac-c
Macrophage	2.12053	0.38643	IL-1β	S04	Mac-c
Macrophage	2.00158	-2.27391	IL-1α	S09	Mac-a
Macrophage	1.1009	-1.41134	IL-3	S06	None
Macrophage	0.282393	-1.59898	IL-3	S08	Mac-c
Macrophage	3.49313	0.508653	TNF-α	S13	Mac-d
Macrophage	-0.572447	5.45501	FLT3L	S03	None
Macrophage	1.62859	2.93058	IL-1β	S03	None
Macrophage	0.927521	-2.25785	IL-1β	S08	Mac-c
Macrophage	3.355	-5.73593	IL-2	S10	Mac-b
Macrophage	0.990296	-1.95701	IL-1α	S08	Mac-c
Macrophage	1.82003	-0.363957	IL-1β	S04	Mac-c
Macrophage	-1.9741	3.04308	IL-2	S03	None
Macrophage	1.71587	-1.81135	IL-1β	S04	Mac-c
Macrophage	1.18835	-2.20041	IL-1α	S08	Mac-c
Macrophage	0.275057	-3.94704	IL-1β	S11	Mac-a
Macrophage	0.231089	-2.08825	IL-1β	S08	Mac-c
Macrophage	1.25017	-5.44602	TNF-α	S11	Mac-a
Macrophage	3.64702	0.204721	TNF-α	S13	Mac-d
Macrophage	1.84546	-4.99222	IL-3	S09	Mac-a
Macrophage	-1.84608	-1.8127	FLT3L	S01	None
Macrophage	1.12824	-2.3911	IL-1α	S08	Mac-c
Macrophage	1.90591	-0.631006	IL-1β	S04	Mac-c
Macrophage	1.5119	-2.21851	IL-3	S04	Mac-c
Macrophage	3.09721	0.734921	TNF-α	S13	Mac-d
Macrophage	1.36211	-2.06696	IL-1β	S04	Mac-c
Macrophage	1.81895	-1.38692	IL-1α	S04	Mac-c
Macrophage	1.64306	-2.05806	IL-3	S04	Mac-c
Macrophage	0.274906	-4.18076	IL-3	S11	Mac-a
Macrophage	-2.15591	2.44814	APRIL	S03	None
Macrophage	-0.0251013	1.3969	APRIL	S07	None
Macrophage	3.45211	0.52862	TNF-α	S13	Mac-d
Macrophage	-1.21241	0.246905	APRIL	S03	None
Macrophage	3.53231	-5.07069	IL-2	S10	Mac-b
Macrophage	0.438468	-3.53729	IL-3	S08	Mac-c
Macrophage	1.45384	-0.764107	IL-1β	S03	None
Macrophage	1.84584	2.54879	IL-1β	S04	Mac-c
Macrophage	1.91718	-6.30261	IL-2	S08	Mac-c
Macrophage	-2.85008	-2.63966	FLT3L	S01	None
Macrophage	2.38368	-1.61241	IL-1α	S04	Mac-c
Macrophage	0.94517	-2.91787	IL-1β	S04	Mac-c
Macrophage	-2.8949	-2.26925	PBS	S01	None
Macrophage	-3.48645	-3.13562	APRIL	S01	None
Macrophage	2.29383	1.76874	IL-1β	S04	Mac-c
Macrophage	1.77069	0.257651	IL-1β	S04	Mac-c
Macrophage	2.17146	-0.669851	IL-3	S04	Mac-c
Macrophage	1.12898	0.325582	IL-3	S03	None
Macrophage	2.01546	0.425403	IL-1α	S04	Mac-c
Macrophage	-3.21163	-2.31394	FLT3L	S01	None
Macrophage	1.37878	-0.536375	IL-1β	S04	Mac-c
Macrophage	0.887853	2.83216	IL-3	S05	None
Macrophage	-3.29957	-2.09674	APRIL	S01	None
Macrophage	2.21654	1.74707	IL-1α	S04	Mac-c
Macrophage	-1.71505	4.1289	IL-3	S03	None
Macrophage	0.393987	-2.16025	IL-3	S08	Mac-c
Macrophage	1.5592	3.44254	IL-3	S05	None
Macrophage	0.61977	3.14287	APRIL	S02	None
Macrophage	1.99836	-1.05054	IL-1α	S04	Mac-c
Macrophage	2.28515	1.23478	IL-1α	S04	Mac-c
Macrophage	0.464518	-2.07544	IL-3	S08	Mac-c
Macrophage	1.82298	-0.336527	IL-1β	S04	Mac-c
Macrophage	2.53514	0.605374	IL-2	S07	None
Macrophage	1.06188	-2.14706	IL-1α	S08	Mac-c
Macrophage	1.57985	-4.21381	IL-1β	S09	Mac-a
Macrophage	2.1803	-3.00204	IL-3	S09	Mac-a
Macrophage	1.17541	-2.06369	IL-1α	S08	Mac-c
Macrophage	1.10358	-2.19076	IL-1β	S08	Mac-c
Macrophage	0.951787	4.83561	TNF-α	S05	None
Macrophage	1.29703	1.1012	IL-3	S04	Mac-c
Macrophage	-1.98451	-1.91516	APRIL	S01	None
Macrophage	0.896972	-2.54583	IL-1β	S08	Mac-c
Macrophage	2.94944	-5.91961	IL-2	S10	Mac-b
Macrophage	1.42223	-0.948713	IL-3	S04	Mac-c
Macrophage	3.69956	0.196175	TNF-α	S13	Mac-d
Macrophage	1.77455	-0.97137	IL-1α	S04	Mac-c
Macrophage	1.87841	-1.01132	IL-1α	S04	Mac-c
Macrophage	0.374572	-2.77515	IL-1β	S08	Mac-c
Macrophage	1.95791	0.0330667	IL-1α	S04	Mac-c
Macrophage	1.3572	-2.12062	IL-1α	S04	Mac-c
Macrophage	2.08435	-1.09589	IL-1β	S04	Mac-c
Macrophage	1.55498	3.59003	IL-2	S05	None
Macrophage	3.53687	-5.14506	IL-2	S10	Mac-b
Macrophage	1.10858	-1.4023	IL-1β	S04	Mac-c
Macrophage	0.494381	-4.19973	IL-1β	S11	Mac-a
Macrophage	-1.8182	2.38508	FLT3L	S03	None
Macrophage	1.58853	0.776549	IL-1β	S04	Mac-c
Macrophage	2.04731	-4.16612	IL-3	S09	Mac-a
Macrophage	-0.435501	-2.02258	IL-3	S08	Mac-c
Macrophage	2.02724	-0.785443	IL-1α	S04	Mac-c
Macrophage	2.16766	1.56304	IL-1β	S04	Mac-c
Macrophage	0.463436	-3.38518	IL-1β	S08	Mac-c
Macrophage	2.63154	-6.16585	IL-2	S10	Mac-b
Macrophage	2.02954	-0.872119	IL-1β	S04	Mac-c
Macrophage	1.81397	0.372844	IL-1α	S04	Mac-c
Macrophage	-2.82009	-2.21834	APRIL	S01	None
Macrophage	1.16904	1.63634	FLT3L	S07	None
Macrophage	1.86316	-0.464092	IL-1β	S04	Mac-c
Macrophage	0.653677	-2.5733	IL-1β	S08	Mac-c
Macrophage	1.79338	-1.04259	IL-1α	S04	Mac-c
Macrophage	2.04934	-0.143057	IL-1β	S04	Mac-c
Macrophage	2.14851	1.58519	IL-1β	S04	Mac-c
Macrophage	1.62239	-0.93088	IL-3	S04	Mac-c
Macrophage	-1.7705	0.910882	FLT3L	S03	None
Macrophage	3.83119	-4.74553	IL-2	S02	None
Macrophage	0.578988	-3.56001	IL-1β	S08	Mac-c
Macrophage	-2.70244	-3.95716	APRIL	S01	None
Macrophage	1.60688	-0.724114	IL-1β	S04	Mac-c
Macrophage	2.20146	0.0100669	IL-1β	S04	Mac-c
Macrophage	1.86732	-1.41866	IL-1α	S04	Mac-c
Macrophage	1.99533	2.49216	IL-1β	S04	Mac-c
Macrophage	1.06366	-2.28011	IL-1β	S08	Mac-c
Macrophage	1.00804	-2.2	IL-1β	S08	Mac-c
Macrophage	-0.46827	1.47202	APRIL	S03	None
Macrophage	1.79071	-1.31938	IL-1α	S04	Mac-c
Macrophage	3.48116	0.709598	TNF-α	S13	Mac-d
Macrophage	2.54813	-6.44285	IL-2	S10	Mac-b
Macrophage	1.22749	-0.853803	IL-1β	S04	Mac-c
Macrophage	1.69398	3.40918	IL-3	S05	None
Macrophage	1.15948	-0.689128	IL-3	S06	None
Macrophage	2.31883	1.41624	IL-1β	S04	Mac-c
Macrophage	1.59458	-0.597359	IL-1α	S04	Mac-c
Macrophage	0.375182	-3.57754	IL-1β	S08	Mac-c
Macrophage	0.839918	-3.01088	IL-1α	S08	Mac-c
Macrophage	1.96381	-0.781198	IL-1β	S04	Mac-c
Macrophage	1.4202	-1.61602	IL-3	S04	Mac-c
Macrophage	0.553856	-2.04411	IL-3	S08	Mac-c
Macrophage	2.12206	2.75809	IL-3	S04	Mac-c
Macrophage	3.53275	0.53524	TNF-α	S13	Mac-d
Macrophage	-2.89593	-2.65606	IL-22	S01	None
Macrophage	0.747863	0.471991	IL-13	S12	Mac-e
Macrophage	-1.32298	1.45716	IL-22	S06	None
Macrophage	0.464065	0.13472	IL-13	S12	Mac-e
Macrophage	1.45433	4.56416	IL-21	S05	None
Macrophage	-2.02471	1.8453	IL-7	S06	None
Macrophage	1.55189	2.0873	IL-7	S07	None
Macrophage	-0.772499	3.07003	IL-22	S02	None
Macrophage	-0.62448	5.50421	IL-9	S05	None
Macrophage	-3.24677	-3.03181	IL-21	S01	None
Macrophage	-0.565394	4.15385	IL-22	S05	None
Macrophage	-0.745643	-2.13761	IL-21	S08	Mac-c
Macrophage	-3.50119	-1.86396	IL-21	S01	None
Macrophage	-0.397578	-2.05585	IL-7	S08	Mac-c
Macrophage	-2.11833	-2.18184	IL-21	S01	None
Macrophage	0.600173	3.30304	IL-22	S05	None
Macrophage	0.260994	3.6507	IL-22	S02	None
Macrophage	-0.137526	2.57905	IL-9	S07	None
Macrophage	-3.2822	-3.41552	IL-7	S01	None
Macrophage	0.984353	3.95729	IL-22	S05	None
Macrophage	-2.014	-2.22126	IL-22	S01	None
Macrophage	0.467114	0.463059	IL-13	S12	Mac-e
Macrophage	-0.283703	-4.53373	IL-11	S11	Mac-a
Macrophage	1.75092	3.49364	IL-11	S04	Mac-c
Macrophage	0.57766	3.70965	IL-22	S02	None
Macrophage	-1.07812	0.647801	IL-7	S06	None
Macrophage	0.824291	0.505553	IL-13	S12	Mac-e
Macrophage	-0.800142	-2.89519	IL-7	S08	Mac-c
Macrophage	-1.45245	-1.89233	IL-11	S01	None
Macrophage	0.817481	1.36159	IL-21	S07	None
Macrophage	-0.00739696	1.49265	IL-22	S07	None
Macrophage	0.613578	-0.65273	IL-13	S12	Mac-e
Macrophage	0.47677	-0.235978	IL-7	S04	Mac-c
Macrophage	-3.15074	-3.46285	IL-9	S01	None
Macrophage	-2.51283	-3.84539	IL-11	S01	None
Macrophage	-0.474927	4.22755	IL-22	S07	None
Macrophage	0.692871	0.348604	IL-13	S12	Mac-e
Macrophage	0.632999	2.22403	IL-13	S07	None
Macrophage	-1.67063	-2.79523	IL-7	S08	Mac-c
Macrophage	-1.18938	4.56342	IL-22	S03	None
Macrophage	-2.80693	-2.84429	IL-9	S01	None
Macrophage	-1.08065	-2.36138	IL-11	S08	Mac-c
Macrophage	-1.75149	-2.46319	IL-21	S01	None
Macrophage	-3.29196	-1.45463	IL-9	S01	None
Macrophage	-1.97007	-2.60585	IL-22	S01	None
Macrophage	-0.408932	4.03142	IL-9	S02	None
Macrophage	-1.03134	1.5716	IL-22	S06	None
Macrophage	-2.53637	-2.84134	IL-21	S01	None
Macrophage	1.97962	2.64506	IL-13	S04	Mac-c
Macrophage	1.01062	2.33196	IL-22	S07	None
Macrophage	-0.995101	0.70755	IL-11	S06	None
Macrophage	-0.402536	2.43378	IL-22	S02	None
Macrophage	2.09358	1.67165	IL-21	S04	Mac-c
Macrophage	0.681324	1.31816	IL-13	S07	None
Macrophage	-0.878224	3.38613	IL-21	S02	None
Macrophage	-1.36682	-2.11665	IL-11	S01	None
Macrophage	-2.78685	-2.28921	IL-22	S01	None
Macrophage	-1.09378	4.30552	IL-22	S03	None
Macrophage	0.45885	0.934321	IL-13	S07	None
Macrophage	0.466008	0.540999	IL-13	S12	Mac-e
Macrophage	2.65649	-3.93537	IL-11	S09	Mac-a
Macrophage	-1.61704	-2.03108	IL-7	S08	Mac-c
Macrophage	1.05798	1.86752	IL-21	S07	None
Macrophage	0.760764	0.106044	IL-13	S12	Mac-e
Macrophage	1.23883	4.26076	IL-9	S05	None
Macrophage	-0.0327336	3.60926	IL-21	S02	None
Macrophage	-0.163346	5.48098	IL-9	S05	None
Macrophage	2.03298	1.11385	IL-21	S04	Mac-c
Macrophage	-1.78011	2.3905	IL-9	S02	None
Macrophage	-0.633485	2.02316	IL-13	S03	None
Macrophage	1.31474	4.61534	IL-13	S05	None
Macrophage	1.28804	3.77576	IL-13	S05	None
Macrophage	-3.42999	-3.18798	IL-9	S01	None
Macrophage	-0.716014	1.97245	IL-9	S02	None
Macrophage	-2.89134	-2.31238	IL-21	S01	None
Macrophage	-0.725352	5.07527	IL-13	S06	None
Macrophage	-2.07719	-1.76334	IL-22	S01	None
Macrophage	0.295816	0.136612	IL-7	S12	Mac-e
Macrophage	2.01869	-0.064952	IL-7	S04	Mac-c
Macrophage	0.416678	-0.997183	IL-13	S12	Mac-e
Macrophage	0.0303372	-1.31333	IL-13	S08	Mac-c
Macrophage	0.894637	3.34509	IL-22	S07	None
Macrophage	0.722101	0.567702	IL-13	S12	Mac-e
Macrophage	-1.4567	-2.61206	IL-7	S08	Mac-c
Macrophage	-1.08499	3.82272	IL-9	S02	None
Macrophage	0.255133	-0.666808	IL-21	S06	None
Macrophage	0.948633	-0.885347	IL-21	S04	Mac-c
Macrophage	-0.9159	3.95613	IL-22	S03	None
Macrophage	2.16308	-4.30944	IL-11	S09	Mac-a
Macrophage	-2.82342	-3.15102	IL-9	S01	None
Macrophage	0.616965	-0.259409	IL-13	S12	Mac-e
Macrophage	-0.108532	-1.44327	IL-13	S08	Mac-c
Macrophage	1.25411	1.82957	IL-13	S05	None
Macrophage	-0.985696	1.60467	IL-22	S06	None
Macrophage	-0.213448	1.70191	IL-22	S07	None
Macrophage	-0.107014	1.38481	IL-11	S07	None
Macrophage	-0.575476	5.63919	IL-9	S05	None
Macrophage	-2.37791	1.58642	IL-21	S06	None
Macrophage	0.0447135	3.69159	IL-13	S03	None
Macrophage	0.845943	-0.299783	IL-13	S12	Mac-e
Macrophage	-1.17401	1.63237	IL-21	S06	None
Macrophage	1.11045	1.42806	IL-21	S07	None
Macrophage	-1.19681	-2.63384	IL-21	S08	Mac-c
Macrophage	-0.699434	-3.09578	IL-7	S08	Mac-c
Macrophage	0.0912875	-1.28775	IL-13	S08	Mac-c
Macrophage	1.74499	1.42297	IL-7	S04	Mac-c
Macrophage	0.734249	-0.0176082	IL-13	S12	Mac-e
Macrophage	0.944756	4.26969	IL-22	S05	None
Macrophage	-2.26248	-2.70972	IL-7	S01	None
Macrophage	0.903443	-4.38336	IL-11	S09	Mac-a
Macrophage	0.360372	2.15643	IL-11	S02	None
Macrophage	1.13612	-0.166276	IL-7	S04	Mac-c
Macrophage	0.318187	3.27621	IL-22	S07	None
Macrophage	0.991754	3.46639	IL-7	S02	None
Macrophage	-1.29369	2.07526	IL-7	S06	None
Macrophage	0.1986	-1.50175	IL-13	S08	Mac-c
Macrophage	1.0106	0.377233	IL-7	S12	Mac-e
Macrophage	1.07978	4.68285	IL-22	S05	None
Macrophage	-2.75916	-2.61601	IL-9	S01	None
Macrophage	0.955966	0.93637	IL-13	S12	Mac-e
Macrophage	-3.03911	-2.58808	IL-22	S01	None
Macrophage	1.26871	3.51641	IL-21	S05	None
Macrophage	-0.589941	4.77772	IL-9	S06	None
Macrophage	-2.07439	4.28674	IL-22	S03	None
Macrophage	-0.871641	-2.23826	IL-21	S08	Mac-c
Macrophage	-0.796981	-2.41959	IL-7	S08	Mac-c
Macrophage	2.4024	-3.42155	IL-22	S09	Mac-a
Macrophage	-1.39544	0.781303	IL-22	S06	None
Macrophage	-0.725182	0.541366	IL-22	S06	None
Macrophage	1.93338	2.11204	IL-21	S05	None
Macrophage	-0.662077	4.18766	IL-21	S02	None
Macrophage	0.0510601	3.12813	IL-22	S07	None
Macrophage	2.7317	0.720552	IL-7	S04	Mac-c
Macrophage	-1.27096	-0.180057	IL-22	S06	None
Macrophage	0.121764	1.97967	IL-21	S07	None
Macrophage	-2.51843	-2.48978	IL-11	S01	None
Macrophage	0.718848	3.92329	IL-9	S05	None
Macrophage	2.0962	2.55276	IL-21	S05	None
Macrophage	-1.03088	-4.3987	IL-22	S11	Mac-a
Macrophage	-0.188882	5.5088	IL-21	S05	None
Macrophage	-1.32068	4.25767	IL-9	S03	None
Macrophage	-0.500996	-3.0024	IL-7	S08	Mac-c
Macrophage	1.14803	2.59906	IL-22	S07	None
Macrophage	1.17147	3.92565	IL-22	S05	None
Macrophage	0.182096	4.0584	IL-22	S05	None
Macrophage	-0.520406	3.91427	EGF	S02	None
Macrophage	-2.6676	-3.44876	IL-36Ra	S01	None
Macrophage	-2.18967	-2.46106	TPO	S01	None
Macrophage	0.0466468	2.153	IL-36Ra	S07	None
Macrophage	-2.20662	-1.69935	IL-36Ra	S01	None
Macrophage	-2.27353	-2.46929	EGF	S01	None
Macrophage	-3.39518	-2.58409	NP	S06	None
Macrophage	-1.00996	-2.64386	TPO	S08	Mac-c
Macrophage	-3.18944	-3.49704	IL-31	S01	None
Macrophage	-1.61402	-3.11545	EGF	S01	None
Macrophage	-2.12971	-2.02385	TPO	S01	None
Macrophage	-2.79617	-3.63198	TPO	S01	None
Macrophage	-1.70485	2.30184	EGF	S09	Mac-a
Macrophage	1.75695	-4.45147	IL-31	S09	Mac-a
Macrophage	-0.711593	1.69051	Noggin	S06	None
Macrophage	1.65009	3.55816	IL-31	S05	None
Macrophage	-0.737701	3.81447	IL-36Ra	S02	None
Macrophage	-1.80332	3.73776	EGF	S03	None
Macrophage	-0.142598	-1.16201	IL-31	S06	None
Macrophage	-0.715304	3.38768	Noggin	S02	None
Macrophage	-0.161217	-4.60397	IL-31	S11	Mac-a
Macrophage	-0.671386	2.85095	TPO	S03	None
Macrophage	-0.885378	-2.91926	IL-31	S08	Mac-c
Macrophage	-1.4814	-2.9592	IL-36Ra	S08	Mac-c
Macrophage	-2.04058	-3.80338	IL-36Ra	S01	None
Macrophage	0.671424	2.95529	EGF	S02	None
Macrophage	-1.90325	2.4432	Noggin	S03	None
Macrophage	-0.933119	2.6519	NP	S09	Mac-a
Macrophage	-1.7021	1.97747	EGF	S06	None
Macrophage	0.330738	1.94647	Noggin	S07	None
Macrophage	0.502026	1.90747	IL-31	S07	None
Macrophage	-1.2152	2.90659	TPO	S02	None
Macrophage	-0.500863	-4.56502	IL-36Ra	S09	Mac-a
Macrophage	-2.26153	-1.77533	IL-36Ra	S01	None
Macrophage	-2.0489	-2.38695	EGF	S01	None
Macrophage	-0.025748	0.0716728	IL-31	S06	None
Macrophage	1.1887	4.83141	IL-36Ra	S05	None
Macrophage	-2.13623	3.2381	Noggin	S03	None
Macrophage	-0.977666	4.43669	Noggin	S02	None
Macrophage	0.146643	-0.0892153	IL-36Ra	S12	Mac-e
Macrophage	-1.42169	3.96134	IL-31	S03	None
Macrophage	0.678613	4.26615	IL-31	S02	None
Macrophage	-2.11024	-4.03694	TPO	S01	None
Macrophage	-2.4197	-3.26337	Noggin	S01	None
Macrophage	-1.50634	3.86567	NP	S03	None
Macrophage	-1.47197	-2.03953	EGF	S01	None
Macrophage	0.40859	4.75397	Noggin	S02	None
Macrophage	-2.65215	1.77764	IL-36Ra	S06	None
Macrophage	3.37276	-4.26729	Noggin	S10	Mac-b
Macrophage	-1.97396	-3.54716	TPO	S01	None
Macrophage	0.997566	4.13642	Noggin	S05	None
Macrophage	-1.08625	-2.39112	IL-31	S08	Mac-c
Macrophage	-1.87023	1.96513	Noggin	S06	None
Macrophage	-0.650502	1.20817	EGF	S03	None
Macrophage	-0.899936	-0.222237	IL-31	S06	None
Macrophage	-0.0130588	-1.75825	IL-31	S08	Mac-c
Macrophage	2.01354	1.99954	IL-31	S07	None
Macrophage	-1.78672	-3.99489	IL-36Ra	S01	None
Macrophage	2.2869	2.57494	IL-31	S04	Mac-c
Macrophage	-1.73589	2.58106	NP	S02	None
Macrophage	0.687591	3.72241	NP	S05	None
Macrophage	-2.91111	-1.53373	NP	S01	None
Macrophage	0.067333	1.12338	TPO	S09	Mac-a
Macrophage	-3.04204	-2.04611	IL-31	S01	None
Macrophage	-0.161081	5.02592	IL-36Ra	S05	None
Macrophage	-2.87497	-1.99174	TPO	S01	None
Macrophage	-1.58096	3.12827	NP	S02	None
Macrophage	0.35838	4.39683	NP	S05	None
Macrophage	-0.249044	-2.11418	IL-31	S08	Mac-c
Macrophage	-2.45383	-2.74945	IL-36Ra	S01	None
Macrophage	-0.0485035	3.23809	Noggin	S07	None
Macrophage	-1.18458	2.64799	IL-31	S02	None
Macrophage	1.02032	1.21694	IL-31	S03	None
Macrophage	-2.96732	-3.45825	NP	S01	None
Macrophage	-0.723972	0.672013	EGF	S06	None
Macrophage	-3.25687	-2.18344	NP	S01	None
Macrophage	-1.15134	2.11963	NP	S03	None
Macrophage	0.900531	2.63371	NP	S07	None
Macrophage	-0.867949	-4.34682	IL-36Ra	S11	Mac-a
Macrophage	-3.41376	-2.73023	IL-31	S01	None
Macrophage	-0.996016	2.51593	Noggin	S02	None
Macrophage	-0.576455	0.389865	IL-36Ra	S06	None
Macrophage	-3.1882	-1.79434	Noggin	S01	None
Macrophage	0.970869	3.44588	EGF	S02	None
Macrophage	1.09939	1.77285	IL-36Ra	S02	None
Macrophage	-0.368406	4.93392	IL-31	S05	None
Macrophage	-2.53715	-2.82862	EGF	S01	None
Macrophage	-0.569844	2.54136	IL-36Ra	S03	None
Macrophage	-1.64907	-0.0343328	EGF	S06	None
Macrophage	-3.26827	-1.67043	Noggin	S01	None
Macrophage	-0.624567	3.21539	Noggin	S02	None
Macrophage	-1.34688	4.01285	NP	S02	None
Macrophage	-2.22797	3.77271	EGF	S03	None
Macrophage	1.13098	1.28574	IL-31	S07	None
Macrophage	-2.68493	-1.81115	TPO	S01	None
Macrophage	-3.80714	-2.87642	Noggin	S01	None
Macrophage	0.678265	0.85128	IL-36Ra	S06	None
Macrophage	-3.04022	-3.5997	Noggin	S01	None
Macrophage	-2.9531	-3.64904	NP	S01	None
Macrophage	2.07831	1.79029	IL-31	S05	None
Macrophage	0.402836	3.78332	EGF	S05	None
Macrophage	-1.63497	-3.19963	IL-31	S01	None
Macrophage	-3.39812	-1.2309	TPO	S01	None
Macrophage	-0.635896	-2.77704	IL-31	S08	Mac-c
Macrophage	-1.65129	-2.397	NP	S01	None
Macrophage	-1.02786	4.28111	Noggin	S05	None
Macrophage	-2.06141	1.6064	EGF	S06	None
Macrophage	0.505799	4.47961	NP	S05	None
Macrophage	0.943465	2.60876	NP	S07	None
Macrophage	-2.5317	-2.66427	TPO	S01	None
Macrophage	-2.2157	-3.30293	Noggin	S01	None
Macrophage	-0.975494	-2.59634	IL-31	S08	Mac-c
Macrophage	-2.80458	-2.43425	IL-36Ra	S01	None
Macrophage	1.9757	-0.175718	IL-31	S04	Mac-c
Macrophage	-2.94443	-3.57228	Noggin	S01	None
Macrophage	2.23899	0.971843	IL-31	S04	Mac-c
Macrophage	-2.25795	-2.41165	EGF	S01	None
Macrophage	-3.55885	-3.21958	Noggin	S01	None
Macrophage	-1.95853	0.877777	Noggin	S03	None
Macrophage	0.0639698	4.23143	NP	S05	None
Macrophage	-1.5663	4.25944	Noggin	S03	None
Macrophage	-0.392303	-2.32806	IL-31	S08	Mac-c
Macrophage	-1.28679	2.16382	IL-31	S02	None
Macrophage	-3.08278	-3.59191	TPO	S01	None
Macrophage	1.08244	4.12574	IL-31	S05	None
Macrophage	-0.0763189	2.70353	Noggin	S02	None
Macrophage	-0.525786	-2.60292	IL-31	S08	Mac-c
Macrophage	-0.649261	-2.04331	IL-31	S08	Mac-c
Macrophage	-2.62992	-2.04476	EGF	S01	None
Macrophage	1.17251	3.85838	EGF	S05	None
Macrophage	0.239627	3.74973	Noggin	S07	None
Macrophage	-1.79089	-1.66757	IL-36Ra	S01	None
Macrophage	-1.33966	1.77334	IL-36Ra	S06	None
Macrophage	-0.64359	1.56251	EGF	S06	None
Macrophage	-1.84851	3.8611	IL-31	S02	None
Macrophage	-0.672254	-2.10539	IL-31	S08	Mac-c
Macrophage	-2.86867	-3.1805	EGF	S01	None
Macrophage	-0.179757	1.85965	NP	S07	None
Macrophage	-0.17703	2.93241	EGF	S02	None
Macrophage	-1.90106	-3.3897	EGF	S01	None
Macrophage	0.533534	4.51964	EGF	S05	None
Macrophage	1.19321	3.25677	EGF	S05	None
Macrophage	0.807922	4.43088	IL-31	S07	None
Macrophage	1.1771	0.789286	IL-31	S04	Mac-c
Macrophage	-0.706082	-1.14735	IL-31	S06	None
Macrophage	0.909008	4.87394	EGF	S05	None
Macrophage	-2.20274	2.6627	IL-36Ra	S03	None
Macrophage	0.0799636	1.9149	EGF	S07	None
Macrophage	-0.703751	4.3019	EGF	S05	None
Macrophage	-3.28402	-2.5955	IL-31	S01	None
Macrophage	2.4184	0.942904	IL-31	S04	Mac-c
Macrophage	-2.7093	-2.87142	EGF	S01	None
Macrophage	2.84298	-3.69203	Noggin	S09	Mac-a
Macrophage	0.0848422	-0.171445	IL-36Ra	S09	Mac-a
Macrophage	-0.108758	2.02678	TPO	S07	None
Macrophage	-3.42083	-1.90799	IL-36Ra	S01	None
Macrophage	-0.530192	3.0813	NP	S03	None
Macrophage	1.76568	0.808344	IL-31	S04	Mac-c
Macrophage	-2.59202	-1.31572	EGF	S01	None
Macrophage	2.19653	0.429615	IL-31	S04	Mac-c
Macrophage	-2.8457	-3.11679	EGF	S01	None
Macrophage	0.506507	1.62497	IL-36Ra	S07	None
Macrophage	-2.55679	-2.99031	IL-31	S01	None
Macrophage	0.235436	4.27863	EGF	S05	None
Macrophage	0.606979	3.53024	Noggin	S07	None
Macrophage	-0.454646	-3.2718	IL-31	S08	Mac-c
Macrophage	-0.44462	3.3021	IL-36Ra	S02	None
Macrophage	-0.682043	2.75656	Noggin	S02	None
Macrophage	-2.94814	-1.80225	IL-36Ra	S01	None
Macrophage	0.0764572	4.56724	IL-31	S02	None
Macrophage	-3.66985	-2.19765	Noggin	S01	None
Macrophage	-3.05202	-2.41201	TPO	S01	None
Macrophage	-0.239784	5.04787	IL-31	S02	None
Macrophage	-1.34797	-1.99767	IL-31	S08	Mac-c
Macrophage	-3.06082	-2.79954	IL-36Ra	S01	None
Macrophage	-1.61069	-2.40647	NP	S08	Mac-c
Macrophage	-0.390208	0.79109	M-CSF	S06	None
Macrophage	1.06634	1.20257	PSPN	S07	None
Macrophage	-3.18147	-2.00445	M-CSF	S01	None
Macrophage	-1.43367	1.28843	PSPN	S06	None
Macrophage	-1.43286	-3.13611	LIF	S08	Mac-c
Macrophage	-2.9929	-2.44232	SCF	S01	None
Macrophage	2.2571	1.2408	LIF	S04	Mac-c
Macrophage	-0.823467	2.32821	SCF	S06	None
Macrophage	-2.98299	-2.56681	PSPN	S01	None
Macrophage	-2.23524	-2.19126	PSPN	S01	None
Macrophage	-1.73022	4.12459	PSPN	S03	None
Macrophage	-0.62315	4.11673	PSPN	S05	None
Macrophage	1.09841	-4.12364	PSPN	S09	Mac-a
Macrophage	0.976623	2.51503	LIF	S02	None
Macrophage	-0.105957	2.10992	LIGHT	S07	None
Macrophage	0.338716	-2.9023	LIF	S08	Mac-c
Macrophage	1.87187	-4.37661	PSPN	S09	Mac-a
Macrophage	-2.93771	-3.75268	PSPN	S01	None
Macrophage	-3.12233	-2.31686	PSPN	S01	None
Macrophage	0.29358	-4.69613	M-CSF	S11	Mac-a
Macrophage	1.12538	-1.08064	LIF	S06	None
Macrophage	0.465641	-2.70509	LIF	S08	Mac-c
Macrophage	0.767255	4.36905	M-CSF	S05	None
Macrophage	-0.356009	-2.70372	LIF	S08	Mac-c
Macrophage	-3.43379	-3.19791	SCF	S01	None
Macrophage	-0.42794	-3.45514	M-CSF	S08	Mac-c
Macrophage	-0.45091	1.00212	PSPN	S07	None
Macrophage	-3.57101	-1.82376	PSPN	S03	None
Macrophage	-2.22308	-2.72242	SCF	S01	None
Macrophage	-0.29736	-2.85275	LIF	S08	Mac-c
Macrophage	-1.99406	4.12744	SCF	S03	None
Macrophage	-1.98877	4.28618	SCF	S03	None
Macrophage	1.93637	-0.282171	LIF	S04	Mac-c
Macrophage	1.3826	3.25087	LIF	S04	Mac-c
Macrophage	-2.55219	3.45414	VEGF	S06	None
Macrophage	-0.359204	-2.49191	M-CSF	S08	Mac-c
Macrophage	2.02225	0.159113	LIF	S04	Mac-c
Macrophage	-1.47828	1.31873	PSPN	S06	None
Macrophage	1.72256	2.25731	LIF	S07	None
Macrophage	0.264487	-2.72174	LIF	S08	Mac-c
Macrophage	-0.540516	-2.30865	M-CSF	S08	Mac-c
Macrophage	0.234921	4.69395	VEGF	S05	None
Macrophage	0.235258	-3.47864	M-CSF	S08	Mac-c
Macrophage	0.665809	-2.47947	LIF	S08	Mac-c
Macrophage	-0.38076	0.751783	PBS	S07	None
Macrophage	0.486567	-2.8869	LIF	S08	Mac-c
Macrophage	-3.17477	-2.62604	PSPN	S01	None
Macrophage	-0.424887	2.07952	PBS	S06	None
Macrophage	1.73609	-3.88319	PSPN	S09	Mac-a
Macrophage	-0.00347515	3.14301	LIGHT	S07	None
Macrophage	1.37823	1.08976	M-CSF	S04	Mac-c
Macrophage	0.3895	-2.84104	LIF	S08	Mac-c
Macrophage	1.51511	2.69506	LIF	S04	Mac-c
Macrophage	-0.329855	-2.96171	LIF	S08	Mac-c
Macrophage	0.820242	3.48883	PSPN	S05	None
Macrophage	-0.450374	-2.0997	M-CSF	S08	Mac-c
Macrophage	0.0171274	-3.47412	PSPN	S08	Mac-c
Macrophage	1.05487	-1.68792	LIF	S04	Mac-c
Macrophage	-0.876092	-3.23823	LIF	S08	Mac-c
Macrophage	2.03476	0.507975	LIF	S04	Mac-c
Macrophage	-1.50751	-3.39346	LIF	S01	None
Macrophage	2.39067	-2.5586	LIF	S09	Mac-a
Macrophage	-2.73574	-3.64011	LIGHT	S01	None
Macrophage	0.492649	-2.75226	LIF	S08	Mac-c
Macrophage	1.63992	4.04083	SCF	S05	None
Macrophage	-1.30982	1.73278	PBS	S06	None
Macrophage	-2.72598	1.01934	PSPN	S06	None
Macrophage	0.554891	-2.68544	LIF	S08	Mac-c
Macrophage	-2.23593	-1.32115	LIGHT	S06	None
Macrophage	-0.440585	2.58081	PSPN	S02	None
Macrophage	0.0187256	-2.35175	LIF	S08	Mac-c
Macrophage	-2.22362	-2.5292	LIF	S01	None
Macrophage	-1.3658	-2.93218	LIF	S01	None
Macrophage	0.208842	-2.60627	LIF	S08	Mac-c
Macrophage	-1.27852	-3.24944	LIF	S01	None
Macrophage	0.0873	-2.77494	LIF	S08	Mac-c
Macrophage	-2.61794	-1.98827	M-CSF	S01	None
Macrophage	-2.43254	3.66471	LIF	S03	None
Macrophage	-1.23865	2.86351	PSPN	S02	None
Macrophage	-1.39935	2.74099	PSPN	S02	None
Macrophage	1.94572	-0.733294	LIF	S04	Mac-c
Macrophage	0.526491	-2.58697	LIF	S08	Mac-c
Macrophage	-2.39988	-1.90233	LIGHT	S01	None
Macrophage	-3.01956	-3.23124	LIGHT	S06	None
Macrophage	1.69603	2.33059	LIF	S04	Mac-c
Macrophage	-2.50404	-2.52339	PBS	S01	None
Macrophage	1.16992	-3.6907	M-CSF	S04	Mac-c
Macrophage	-1.85749	0.402971	SCF	S06	None
Macrophage	0.103189	-2.56404	LIF	S08	Mac-c
Macrophage	0.47473	-1.27009	LIF	S03	None
Macrophage	-0.117854	4.50225	LIF	S02	None
Macrophage	-0.229368	2.74446	LIGHT	S03	None
Macrophage	0.275745	-2.70757	LIF	S08	Mac-c
Macrophage	-0.388446	-3.34053	M-CSF	S08	Mac-c
Macrophage	-2.9637	-3.14499	PSPN	S01	None
Macrophage	1.71193	-0.553682	LIF	S04	Mac-c
Macrophage	-1.07679	-2.9951	LIF	S08	Mac-c
Macrophage	-0.731923	2.37097	PSPN	S07	None
Macrophage	-2.34097	4.11146	LIF	S03	None
Macrophage	0.433988	1.54235	LIF	S07	None
Macrophage	1.39471	-0.04034	LIF	S03	None
Macrophage	-2.37407	0.297357	PSPN	S03	None
Macrophage	-0.642613	4.55495	LIGHT	S02	None
Macrophage	1.18089	-2.13032	LIF	S04	Mac-c
Macrophage	1.11151	2.37492	LIF	S07	None
Macrophage	-0.54454	1.07116	PSPN	S06	None
Macrophage	0.710714	4.21894	LIF	S05	None
Macrophage	-3.18506	-1.70804	M-CSF	S01	None
Macrophage	1.77471	3.93746	LIF	S05	None
Macrophage	-0.410779	-1.96675	M-CSF	S08	Mac-c
Macrophage	-2.20986	-2.26118	VEGF	S01	None
Macrophage	-3.50442	-2.84481	LIGHT	S01	None
Macrophage	1.38335	3.51389	PSPN	S05	None
Macrophage	-2.45426	3.77315	PSPN	S03	None
Macrophage	0.905683	-2.26641	LIF	S08	Mac-c
Macrophage	-0.0408581	-2.5578	LIF	S08	Mac-c
Macrophage	0.207173	-2.53708	LIF	S08	Mac-c
Macrophage	-2.57123	-2.32347	PSPN	S01	None
Macrophage	2.01409	-4.24762	M-CSF	S09	Mac-a
Macrophage	-0.0889381	-2.98359	LIF	S08	Mac-c
Macrophage	0.469862	-2.49046	LIF	S08	Mac-c
Macrophage	-3.31944	-1.97969	VEGF	S01	None
Macrophage	-2.74656	-1.91273	PSPN	S01	None
Macrophage	0.465151	0.758851	LIF	S06	None
Macrophage	2.28491	-3.89095	PSPN	S09	Mac-a
Macrophage	-1.22169	-2.41002	M-CSF	S08	Mac-c
Macrophage	-2.94977	-1.90603	VEGF	S01	None
Macrophage	1.05761	-2.29807	LIF	S04	Mac-c
Macrophage	-0.157166	-3.27818	M-CSF	S08	Mac-c
Macrophage	-2.25383	2.69175	LIGHT	S03	None
Macrophage	0.797153	1.66036	LIF	S07	None
Macrophage	-0.890628	-2.93742	M-CSF	S08	Mac-c
Macrophage	0.34998	-0.281356	IL-4	S12	Mac-e
Macrophage	-0.133646	-2.85188	IL-5	S08	Mac-c
Macrophage	-2.02666	0.234714	IL-5	S06	None
Macrophage	1.85681	2.49572	GM-CSF	S02	None
Macrophage	0.55938	0.065196	IL-4	S12	Mac-e
Macrophage	0.39887	-0.384571	IL-4	S12	Mac-e
Macrophage	0.783816	-0.461644	GM-CSF	S12	Mac-e
Macrophage	0.725503	0.277734	IL-5	S06	None
Macrophage	-1.2221	-3.21596	G-CSF	S08	Mac-c
Macrophage	1.47946	-0.644305	IL-5	S04	Mac-c
Macrophage	0.59968	-0.652164	IL-4	S12	Mac-e
Macrophage	-0.170284	-2.0422	GM-CSF	S08	Mac-c
Macrophage	1.55938	-4.46177	TSLP	S09	Mac-a
Macrophage	0.152926	-2.02462	GM-CSF	S08	Mac-c
Macrophage	-0.0495141	-4.03941	IL-5	S09	Mac-a
Macrophage	2.08104	1.3762	GM-CSF	S04	Mac-c
Macrophage	1.2877	0.876785	IL-5	S07	None
Macrophage	0.456018	4.12454	TSLP	S05	None
Macrophage	1.26339	0.873722	GM-CSF	S04	Mac-c
Macrophage	2.10758	-3.93161	IL-5	S09	Mac-a
Macrophage	-3.531	-1.85826	TSLP	S01	None
Macrophage	1.9718	2.65517	GM-CSF	S04	Mac-c
Macrophage	0.498456	-0.643862	IL-4	S12	Mac-e
Macrophage	-0.932284	1.63857	CD40L	S06	None
Macrophage	0.541008	-0.667012	IL-4	S12	Mac-e
Macrophage	1.22312	-4.46975	TSLP	S09	Mac-a
Macrophage	2.03177	-0.199524	GM-CSF	S04	Mac-c
Macrophage	-0.356779	1.22615	TSLP	S03	None
Macrophage	-2.42762	-1.55651	PBS	S06	None
Macrophage	0.846049	1.15915	IL-4	S07	None
Macrophage	0.974306	2.90988	IL-4	S05	None
Macrophage	1.98837	1.29926	CD40L	S07	None
Macrophage	-0.0801404	-2.56666	IL-5	S08	Mac-c
Macrophage	0.669548	-0.129549	IL-4	S12	Mac-e
Macrophage	1.1673	2.82385	IL-5	S05	None
Macrophage	-0.280153	1.2851	TSLP	S07	None
Macrophage	0.209117	2.67324	CD40L	S02	None
Macrophage	1.8688	-3.94135	TSLP	S09	Mac-a
Macrophage	1.74631	2.45001	IL-4	S02	None
Macrophage	-2.39693	-3.53617	TSLP	S01	None
Macrophage	0.228757	-2.03253	GM-CSF	S08	Mac-c
Macrophage	-2.00873	-3.05002	G-CSF	S01	None
Macrophage	0.590845	-0.548012	IL-4	S12	Mac-e
Macrophage	1.28043	3.79363	CD40L	S05	None
Macrophage	-0.853309	2.96407	G-CSF	S03	None
Macrophage	0.608049	-4.90412	CD40L	S11	Mac-a
Macrophage	-0.021924	0.238937	G-CSF	S06	None
Macrophage	-1.54194	-2.69537	TSLP	S08	Mac-c
Macrophage	1.74753	-0.820189	GM-CSF	S04	Mac-c
Macrophage	1.20134	3.64623	TSLP	S05	None
Macrophage	-0.67686	4.85274	TSLP	S06	None
Macrophage	-2.43145	3.60183	CD40L	S03	None
Macrophage	-1.54237	0.428828	G-CSF	S06	None
Macrophage	-2.45138	-2.87106	CD40L	S01	None
Macrophage	1.80636	0.107071	GM-CSF	S04	Mac-c
Macrophage	-2.30737	1.15343	TSLP	S06	None
Macrophage	1.33167	2.54695	IL-5	S07	None
Macrophage	-3.44744	-3.34937	IL-5	S01	None
Macrophage	-0.256704	1.44588	IL-5	S03	None
Macrophage	-1.05868	-2.95989	TSLP	S08	Mac-c
Macrophage	0.579228	-0.405419	IL-4	S12	Mac-e
Macrophage	0.892583	-3.84365	IL-5	S09	Mac-a
Macrophage	1.23311	-0.924665	GM-CSF	S04	Mac-c
Macrophage	1.84248	1.26939	IL-5	S04	Mac-c
Macrophage	1.75009	1.59887	IL-5	S07	None
Macrophage	-1.2579	-2.94581	CD40L	S08	Mac-c
Macrophage	0.336389	4.63963	CD40L	S03	None
Macrophage	-1.66757	-2.05655	CD40L	S08	Mac-c
Macrophage	0.647283	2.57073	G-CSF	S07	None
Macrophage	1.68132	3.05742	CD40L	S05	None
Macrophage	0.582744	0.474829	IL-4	S12	Mac-e
Macrophage	0.0716179	-1.68319	IL-4	S08	Mac-c
Macrophage	0.907693	2.35006	IL-5	S07	None
Macrophage	-2.26916	3.96568	TSLP	S03	None
Macrophage	1.54165	-1.09941	GM-CSF	S04	Mac-c
Macrophage	1.07584	-5.20992	IL-5	S09	Mac-a
Macrophage	-1.72628	-2.70678	G-CSF	S01	None
Macrophage	0.339521	-0.892417	IL-5	S06	None
Macrophage	-0.876886	-2.63062	IL-5	S08	Mac-c
Macrophage	0.495086	1.2463	CD40L	S07	None
Macrophage	0.0972807	-1.80397	IL-4	S08	Mac-c
Macrophage	1.19314	-0.835066	GM-CSF	S04	Mac-c
Macrophage	0.0408652	4.09315	TSLP	S03	None
Macrophage	2.09376	-3.67126	IL-5	S09	Mac-a
Macrophage	0.316986	-1.21659	IL-4	S08	Mac-c
Macrophage	2.71982	-3.63377	IL-5	S09	Mac-a
Macrophage	2.45016	-1.23042	IL-5	S04	Mac-c
Macrophage	-2.61837	-3.6	TSLP	S01	None
Macrophage	0.714982	0.206001	IL-4	S12	Mac-e
Macrophage	-3.35274	-2.18653	IL-5	S01	None
Macrophage	0.708191	2.39377	G-CSF	S02	None
Macrophage	-0.386333	-1.88686	GM-CSF	S08	Mac-c
Macrophage	-2.13689	-2.46479	G-CSF	S01	None
Macrophage	-1.18998	-2.45949	TSLP	S08	Mac-c
Macrophage	-2.2634	-0.991182	TSLP	S06	None
Macrophage	-1.7251	-2.11378	CD40L	S01	None
Macrophage	0.742456	3.01547	IGF-1	S02	None
Macrophage	-2.88116	-3.16435	HGF	S01	None
Macrophage	0.115429	1.25156	IGF-1	S07	None
Macrophage	1.85212	-4.2905	Leptin	S09	Mac-a
Macrophage	1.87996	-3.60125	Leptin	S09	Mac-a
Macrophage	-2.34251	1.68774	ADSF	S06	None
Macrophage	2.28892	-5.03724	Leptin	S10	Mac-b
Macrophage	-0.27952	3.81949	IGF-1	S02	None
Macrophage	-3.08689	-3.34197	HGF	S01	None
Macrophage	-2.14473	1.96485	IGF-1	S02	None
Macrophage	-0.992426	3.87167	PBS	S02	None
Macrophage	-1.0908	4.17351	IGF-1	S02	None
Macrophage	0.8884	3.73702	PBS	S05	None
Macrophage	0.485794	2.31761	ADSF	S07	None
Macrophage	-1.68822	0.620917	ADSF	S06	None
Macrophage	-0.408587	2.18212	IGF-1	S02	None
Macrophage	-2.97166	-3.14517	Leptin	S01	None
Macrophage	-3.56087	-1.95585	GDNF	S01	None
Macrophage	-3.05569	-3.67543	Leptin	S01	None
Macrophage	0.411263	-4.72825	Leptin	S11	Mac-a
Macrophage	-3.19436	-1.99894	ADSF	S01	None
Macrophage	0.713872	2.79327	ADSF	S07	None
Macrophage	-1.81185	3.49771	IGF-1	S03	None
Macrophage	-0.38279	-2.9997	PRL	S08	Mac-c
Macrophage	-1.94534	2.55632	IGF-1	S03	None
Macrophage	-0.105665	-4.67018	HGF	S11	Mac-a
Macrophage	-2.98719	-2.97076	IGF-1	S01	None
Macrophage	-0.0780143	2.98813	ADSF	S07	None
Macrophage	-0.0178086	5.01481	IGF-1	S05	None
Macrophage	-2.70038	-3.29761	IGF-1	S01	None
Macrophage	-2.29328	1.43983	HGF	S06	None
Macrophage	0.897798	4.77167	GDNF	S05	None
Macrophage	-0.766775	4.62492	HGF	S02	None
Macrophage	-0.147377	3.01319	Leptin	S07	None
Macrophage	0.355755	3.44815	Leptin	S09	Mac-a
Macrophage	-2.82912	-2.88363	IGF-1	S01	None
Macrophage	-0.339428	3.32961	IGF-1	S07	None
Macrophage	-0.836994	3.64318	IGF-1	S02	None
Macrophage	-0.0860993	4.01815	IGF-1	S03	None
Macrophage	-2.44595	-2.75915	IGF-1	S01	None
Macrophage	-3.27849	-2.23159	IGF-1	S01	None
Macrophage	0.104375	-0.579281	Leptin	S12	Mac-e
Macrophage	0.152884	1.15215	IGF-1	S04	Mac-c
Macrophage	0.302766	1.39867	HGF	S02	None
Macrophage	1.80353	-3.98303	Leptin	S09	Mac-a
Macrophage	-0.101488	4.60955	GDNF	S02	None
Macrophage	-2.68002	-2.43219	HGF	S01	None
Macrophage	-1.31647	2.27458	ADSF	S06	None
Macrophage	1.29515	2.60332	IGF-1	S07	None
Macrophage	-1.95612	1.42589	PRL	S06	None
Macrophage	1.9841	-4.43796	Leptin	S09	Mac-a
Macrophage	-0.466706	2.50361	IGF-1	S07	None
Macrophage	-0.063536	1.9923	HGF	S07	None
Macrophage	-0.00216969	3.14755	IGF-1	S02	None
Macrophage	0.211414	-4.2664	Leptin	S11	Mac-a
Macrophage	-3.84262	-2.94375	IGF-1	S01	None
Macrophage	-1.06607	2.78922	IGF-1	S02	None
Macrophage	2.46873	-3.42739	GDNF	S09	Mac-a
Macrophage	-0.909799	-2.87163	PRL	S08	Mac-c
Macrophage	-1.3104	1.68886	IGF-1	S06	None
Macrophage	-0.917319	0.647006	PRL	S06	None
Macrophage	-0.772333	1.30675	Leptin	S06	None
Macrophage	-0.353049	2.26964	GDNF	S02	None
Macrophage	0.505293	2.78441	ADSF	S05	None
Macrophage	-2.07245	-2.72384	HGF	S01	None
Macrophage	-3.34514	-3.0785	Leptin	S01	None
Macrophage	-0.773815	-4.33642	GDNF	S11	Mac-a
Macrophage	0.192582	3.04534	GDNF	S02	None
Macrophage	-0.0858827	3.48951	ADSF	S02	None
Macrophage	-1.61032	-4.02752	GDNF	S01	None
Macrophage	-0.760366	5.12274	PBS	S05	None
Macrophage	-2.66427	-3.20277	IGF-1	S01	None
Macrophage	-2.25749	2.52054	GDNF	S02	None
Macrophage	0.360237	2.37078	PRL	S07	None
Macrophage	-1.36905	3.33793	GDNF	S02	None
Macrophage	-0.886891	2.35486	PRL	S02	None
Macrophage	-0.344705	2.78759	IGF-1	S02	None
Macrophage	-0.519981	-4.52504	Leptin	S11	Mac-a
Macrophage	-0.439647	3.83632	ADSF	S02	None
Macrophage	0.397702	-3.04767	Leptin	S04	Mac-c
Macrophage	-1.85758	1.91056	GDNF	S06	None
Macrophage	-2.32053	-2.82742	Leptin	S01	None
Macrophage	-0.0906635	3.66208	PBS	S02	None
Macrophage	-3.4858	-2.43675	ADSF	S01	None
Macrophage	-0.712715	4.43508	ADSF	S02	None
Macrophage	-1.6794	1.42464	PRL	S06	None
Macrophage	-2.71334	-2.21725	IGF-1	S01	None
Macrophage	0.651101	2.53531	PRL	S07	None
Macrophage	-2.76659	-2.68399	IGF-1	S01	None
Macrophage	-3.22437	-3.17141	GDNF	S01	None
Macrophage	1.36254	-4.55841	Leptin	S09	Mac-a
Macrophage	-2.22337	-2.23282	IGF-1	S01	None
Macrophage	2.13717	-4.04396	Leptin	S09	Mac-a
Macrophage	1.53423	3.99956	IL-15	S05	None
Macrophage	2.05772	-5.14789	IL-15	S10	Mac-b
Macrophage	2.9705	-5.46421	IL-12	S10	Mac-b
Macrophage	3.15496	-5.03361	IL-12	S10	Mac-b
Macrophage	0.508593	4.72576	IL-6	S05	None
Macrophage	-3.25636	-3.0435	PBS	S01	None
Macrophage	1.72912	0.0792078	IL-10	S04	Mac-c
Macrophage	-0.657462	3.76074	IL-6	S02	None
Macrophage	1.3661	2.80303	IL-33	S02	None
Macrophage	-2.59832	-2.10446	IL-6	S01	None
Macrophage	1.18071	-0.292211	IL-10	S12	Mac-e
Macrophage	3.67253	-4.91236	IL-15	S10	Mac-b
Macrophage	0.607097	0.73866	IL-10	S06	None
Macrophage	3.50295	-5.76633	IL-12	S10	Mac-b
Macrophage	-2.24976	-3.75929	IL-17A	S01	None
Macrophage	2.41316	-5.54921	IL-15	S10	Mac-b
Macrophage	0.2184	1.26697	IL-10	S07	None
Macrophage	1.17303	3.89982	IL-10	S07	None
Macrophage	-0.0595684	5.21632	IL-12	S03	None
Macrophage	2.36348	-5.1579	IL-12	S09	Mac-a
Macrophage	2.47171	-5.44898	IL-15	S10	Mac-b
Macrophage	2.01905	-5.01997	IL-12	S09	Mac-a
Macrophage	1.74912	-5.95323	IL-15	S11	Mac-a
Macrophage	0.249145	2.5944	IL-10	S03	None
Macrophage	0.604774	3.30676	PBS	S07	None
Macrophage	-3.25165	-2.19053	PBS	S01	None
Macrophage	1.37698	3.28814	IL-17A	S05	None
Macrophage	1.44996	2.94069	IL-10	S05	None
Macrophage	2.17981	-5.39547	IL-15	S10	Mac-b
Macrophage	3.42032	-5.4445	IL-15	S10	Mac-b
Macrophage	1.36449	2.90969	IL-10	S05	None
Macrophage	2.30448	-5.44881	IL-15	S10	Mac-b
Macrophage	3.28336	-4.49558	IL-12	S10	Mac-b
Macrophage	1.24168	-5.72899	IL-33	S11	Mac-a
Macrophage	2.10258	-3.84653	IL-12	S09	Mac-a
Macrophage	-1.31236	-1.93444	IL-10	S12	Mac-e
Macrophage	1.73985	-4.94229	IL-12	S09	Mac-a
Macrophage	-1.34139	-0.141757	IL-10	S06	None
Macrophage	2.00834	-5.50424	IL-15	S13	Mac-d
Macrophage	1.2118	-5.19292	IL-12	S11	Mac-a
Macrophage	2.2585	-6.46227	IL-12	S10	Mac-b
Macrophage	-0.788	3.5196	IL-10	S03	None
Macrophage	1.42643	-5.80391	IL-15	S11	Mac-a
Macrophage	-1.62986	4.1017	IL-17A	S03	None
Macrophage	0.129187	-4.61884	IL-10	S09	Mac-a
Macrophage	-1.09704	4.25864	IL-10	S03	None
Macrophage	2.69091	-4.69106	IL-12	S10	Mac-b
Macrophage	-1.22442	1.7108	IL-17A	S03	None
Macrophage	2.08356	-5.47701	IL-15	S10	Mac-b
Macrophage	1.22124	-5.60305	IL-33	S11	Mac-a
Macrophage	-1.29138	2.86562	IL-6	S02	None
Macrophage	1.41584	-5.78561	IL-15	S11	Mac-a
Macrophage	-0.518923	4.62965	IL-10	S03	None
Macrophage	-0.64192	5.33187	IL-10	S05	None
Macrophage	2.32935	-5.42993	IL-15	S11	Mac-a
Macrophage	2.47913	-4.21809	IL-12	S09	Mac-a
Macrophage	0.152274	4.15122	IL-10	S02	None
Macrophage	-0.610804	1.8042	IL-10	S07	None
Macrophage	-3.73925	-2.49029	PBS	S01	None
Macrophage	-1.53405	2.30979	IL-10	S06	None
Macrophage	2.00298	-5.85342	IL-15	S11	Mac-a
Macrophage	3.05391	-6.02571	IL-12	S10	Mac-b
Macrophage	1.47015	-5.83118	IL-15	S11	Mac-a
Macrophage	0.23871	-4.56391	IL-10	S11	Mac-a
Macrophage	1.09724	-0.270893	IL-10	S03	None
Macrophage	2.02025	-6.09088	IL-15	S10	Mac-b
Macrophage	-2.26327	3.20077	IL-12	S06	None
Macrophage	1.38049	-5.84549	IL-15	S11	Mac-a
Macrophage	-1.99588	-3.64586	IL-10	S06	None
Macrophage	1.81743	-5.52801	IL-15	S10	Mac-b
Macrophage	-0.661237	0.632438	PBS	S06	None
Macrophage	-0.220508	3.76935	IL-10	S02	None
Macrophage	2.32478	-5.50648	IL-15	S10	Mac-b
Macrophage	1.11306	3.17425	IL-15	S02	None
Macrophage	-0.704872	3.48936	IL-17A	S02	None
Macrophage	-1.65937	2.20667	IL-17A	S03	None
Macrophage	-0.812314	1.8337	PBS	S07	None
Macrophage	2.85781	-5.62237	IL-15	S10	Mac-b
Macrophage	1.30817	-5.75449	IL-15	S11	Mac-a
Macrophage	2.62254	-4.43155	IL-33	S09	Mac-a
Macrophage	-1.74075	1.62372	IL-10	S06	None
Macrophage	0.704048	-0.198881	IL-10	S03	None
Macrophage	-1.15482	-4.39142	IL-12	S11	Mac-a
Macrophage	2.3941	-5.43524	IL-15	S10	Mac-b
Macrophage	2.08654	-6.47533	IL-12	S11	Mac-a
Macrophage	1.33612	-5.81388	IL-15	S11	Mac-a
Macrophage	2.92518	-6.19821	IL-12	S10	Mac-b
Macrophage	-1.12149	4.37825	IL-17A	S03	None
Macrophage	0.820471	-1.72939	IL-6	S04	Mac-c
Macrophage	0.510286	-3.57207	IL-33	S08	Mac-c
Macrophage	2.26045	-5.60356	IL-15	S10	Mac-b
Macrophage	-2.59168	-3.85819	IL-17A	S06	None
Macrophage	2.42546	-5.5139	IL-15	S10	Mac-b
Macrophage	-0.233041	2.89134	IL-10	S02	None
Macrophage	2.84747	-5.58491	IL-12	S10	Mac-b
Macrophage	-1.92555	-2.67747	IL-17A	S01	None
Macrophage	1.12815	-5.5691	IL-15	S11	Mac-a
Macrophage	0.912836	3.70163	IL-17A	S05	None
Macrophage	2.2835	-6.28558	IL-15	S10	Mac-b
Macrophage	0.559244	-1.73478	IL-10	S04	Mac-c
Macrophage	0.331335	-1.79116	IL-10	S04	Mac-c
Macrophage	-0.39267	3.41279	IL-10	S03	None
Macrophage	1.40455	-5.83792	IL-15	S11	Mac-a
Macrophage	1.58653	2.94824	IL-10	S02	None
Macrophage	0.00569246	3.56668	IL-6	S02	None
Macrophage	1.36969	-5.61647	IL-33	S11	Mac-a
Macrophage	-0.0423199	1.0855	IL-10	S06	None
Macrophage	0.0614787	1.22197	IL-10	S06	None
Macrophage	2.80103	-0.135464	IL-12	S09	Mac-a
Macrophage	2.55427	-5.43611	IL-15	S10	Mac-b
Macrophage	1.80709	2.54504	IL-10	S04	Mac-c
Macrophage	1.54952	-5.75796	IL-15	S10	Mac-b
Macrophage	-0.625655	3.91133	PBS	S02	None
Macrophage	3.43783	-5.85714	IL-18	S10	Mac-b
Macrophage	-1.18284	1.21229	IL-20	S06	None
Macrophage	2.23126	-4.74553	IL-19	S09	Mac-a
Macrophage	-1.72953	-3.74553	IL-23	S06	None
Macrophage	-1.29762	3.54269	IL-24	S02	None
Macrophage	-2.36179	-3.59992	PBS	S01	None
Macrophage	1.87878	-5.09961	IL-20	S09	Mac-a
Macrophage	-0.36486	0.180417	IL-1Ra	S06	None
Macrophage	-0.476799	3.49521	IL-20	S05	None
Macrophage	3.77816	-5.35375	IL-18	S10	Mac-b
Macrophage	-0.832877	2.22135	IL-20	S02	None
Macrophage	2.92305	0.360309	IL-24	S04	Mac-c
Macrophage	1.06993	3.4417	IL-20	S02	None
Macrophage	0.376294	0.796997	IL-24	S04	Mac-c
Macrophage	-0.875262	4.70126	IL-24	S03	None
Macrophage	-2.0113	3.06794	IL-23	S03	None
Macrophage	-2.65523	-1.47252	IL-19	S06	None
Macrophage	-2.37292	3.32288	IL-24	S03	None
Macrophage	-0.306412	3.69085	PBS	S03	None
Macrophage	-1.1829	5	IL-24	S03	None
Macrophage	-1.86476	3.91353	IL-20	S07	None
Macrophage	3.09711	-5.74539	IL-18	S10	Mac-b
Macrophage	3.66224	-5.53017	IL-18	S10	Mac-b
Macrophage	-2.0472	2.11369	IL-19	S06	None
Macrophage	1.94279	-3.59354	IL-20	S09	Mac-a
Macrophage	0.645172	4.66416	PBS	S05	None
Macrophage	1.19005	3.97908	IL-20	S05	None
Macrophage	-0.0315759	4.61639	IL-24	S05	None
Macrophage	-1.0604	3.52728	IL-20	S02	None
Macrophage	-2.40763	3.72208	IL-24	S03	None
Macrophage	-0.619958	4.23195	IL-24	S05	None
Macrophage	-1.70289	2.8326	IL-23	S02	None
Macrophage	-2.35514	2.9839	IL-24	S06	None
Macrophage	3.44428	-5.42153	IL-18	S10	Mac-b
Macrophage	0.255185	4.25513	IL-23	S05	None
Macrophage	3.16066	-5.89327	IL-18	S10	Mac-b
Macrophage	-1.52959	-3.46262	IL-24	S06	None
Macrophage	-2.39747	-3.39083	IL-19	S06	None
Macrophage	0.986921	3.7123	PBS	S05	None
Macrophage	-2.29651	3.51375	IL-24	S06	None
Macrophage	-0.00352629	4.08788	PBS	S05	None
Macrophage	-1.60429	2.53124	IL-20	S03	None
Macrophage	-3.48934	-3.02993	IL-24	S06	None
Macrophage	-0.334875	5.39158	IL-24	S05	None
Macrophage	0.376037	1.26491	IL-19	S07	None
Macrophage	-1.64228	4.31269	IL-1Ra	S03	None
Macrophage	-0.277042	1.80608	IL-24	S07	None
Macrophage	2.28255	-6.21654	IL-18	S10	Mac-b
Macrophage	-2.08323	3.43098	IL-24	S03	None
Macrophage	0.0612891	2.18467	IL-1Ra	S07	None
Macrophage	-0.92915	3.83714	IL-23	S03	None
Macrophage	2.38855	-6.43736	IL-18	S10	Mac-b
Macrophage	-0.137606	3.41978	IL-23	S05	None
Macrophage	-0.652637	5.0473	IL-24	S03	None
Macrophage	-0.75833	4.40213	IL-20	S02	None
Macrophage	-1.43672	-2.80211	IL-24	S06	None
Macrophage	-1.38252	2.64523	IL-1Ra	S02	None
Macrophage	-0.310926	3.64465	IL-20	S02	None
Macrophage	-2.31413	3.2507	IL-23	S03	None
Macrophage	2.42531	-6.29166	IL-18	S10	Mac-b
Macrophage	2.02667	3.35678	IL-20	S02	None
Macrophage	-1.84929	3.87491	IL-24	S03	None
Macrophage	3.66716	-5.04932	IL-18	S10	Mac-b
Macrophage	1.04206	2.38642	IL-20	S02	None
Macrophage	0.341547	4.32784	IL-19	S05	None
Macrophage	1.37865	4.15992	IL-24	S05	None
Macrophage	-0.00432964	4.6775	IL-24	S05	None
Macrophage	0.267313	5.13495	IL-19	S03	None
Macrophage	3.50966	-4.87416	IL-18	S10	Mac-b
Macrophage	2.46702	1.54468	IL-20	S04	Mac-c
Macrophage	-2.62801	1.58591	IL-23	S06	None
Macrophage	-2.13021	3.60345	IL-24	S03	None
Macrophage	-0.577663	5.01499	IL-19	S02	None
Macrophage	1.9712	-4.0659	IL-20	S09	Mac-a
Macrophage	-2.59043	1.87306	IL-23	S06	None
Macrophage	-3.7231	-3.12829	IL-20	S01	None
Macrophage	-0.00378575	2.31558	IL-20	S07	None
Macrophage	-1.01733	1.94951	IL-20	S03	None
Macrophage	3.22634	-5.81818	IL-18	S10	Mac-b
Macrophage	3.5658	-5.31634	IL-18	S10	Mac-b
Macrophage	-2.28846	1.94002	IL-24	S02	None
Macrophage	-1.77262	2.84754	IL-1Ra	S03	None
Macrophage	-1.36991	4.5555	IL-19	S03	None
Macrophage	0.0280853	2.16813	IL-20	S07	None
Macrophage	2.04411	3.54793	IL-20	S05	None
Macrophage	-0.881502	1.16331	IL-24	S06	None
Macrophage	3.32169	-5.7467	IL-18	S10	Mac-b
Macrophage	3.71516	-5.47508	IL-18	S10	Mac-b
Macrophage	-0.910259	1.05516	IL-1Ra	S06	None
Macrophage	3.75122	-4.89083	IL-18	S10	Mac-b
Macrophage	3.63626	-5.53133	IL-18	S10	Mac-b
Macrophage	3.13866	-5.57788	IL-18	S10	Mac-b
Macrophage	0.767398	4.23939	IL-1Ra	S05	None
Macrophage	2.22195	-5.64923	IL-18	S10	Mac-b
Macrophage	2.0739	-4.40168	IL-20	S09	Mac-a
Macrophage	3.62116	-5.46226	IL-18	S10	Mac-b
Macrophage	-2.13631	-3.77276	IL-24	S01	None
Macrophage	3.77988	-4.97487	IL-18	S10	Mac-b
Macrophage	1.4623	-1.29823	IL-23	S04	Mac-c
Macrophage	-1.20669	-3.90052	IL-23	S09	Mac-a
Macrophage	-0.953682	5.00222	IL-23	S03	None
Macrophage	-1.87002	3.67081	IL-20	S03	None
Macrophage	-1.35373	4.58869	IL-24	S03	None
Macrophage	-0.372188	2.7774	IL-20	S02	None
Macrophage	-0.795714	3.66237	IL-24	S02	None
Macrophage	0.945099	2.45387	IL-1Ra	S02	None
Macrophage	3.46458	-4.88475	IL-18	S10	Mac-b
Macrophage	-0.582469	4.39779	IL-24	S03	None
Macrophage	0.485673	4.9502	IL-24	S05	None
Macrophage	0.748521	2.98187	IL-1Ra	S02	None
Macrophage	-1.92898	2.39958	IL-23	S03	None
Macrophage	-1.93864	4.04301	IL-24	S03	None
Macrophage	0.0583529	1.42063	IL-19	S07	None
Macrophage	-0.413322	0.702689	IL-24	S06	None
Macrophage	-2.01549	3.32265	IL-23	S03	None
Macrophage	-0.520223	1.56859	IL-24	S07	None
Macrophage	-1.54047	4.33654	IL-24	S03	None
Macrophage	-1.44959	3.37674	PBS	S02	None
Macrophage	-1.40995	3.48491	IL-20	S02	None
Macrophage	3.33424	-5.01587	IL-18	S10	Mac-b
Macrophage	3.26163	-0.000400133	IL-20	S04	Mac-c
Macrophage	-0.747194	0.741069	IL-24	S06	None
Macrophage	-2.03856	-3.40966	IL-24	S01	None
Macrophage	3.21997	-4.77848	IL-18	S10	Mac-b
Macrophage	3.58312	-5.32009	IL-18	S10	Mac-b
Macrophage	0.68536	1.49912	IL-24	S06	None
Macrophage	-2.62409	3.15743	IL-24	S06	None
Macrophage	3.67017	-5.27238	IL-18	S10	Mac-b
Macrophage	0.0648246	-0.310028	IL-27	S06	None
Macrophage	0.5254	-1.90738	IL-27	S08	Mac-c
Macrophage	-0.809917	1.75873	LT-α1/β2	S06	None
Macrophage	2.20163	-1.45134	IL-27	S04	Mac-c
Macrophage	-0.647168	4.17815	LT-α2/β1	S03	None
Macrophage	-0.932976	1.45671	LT-α2/β1	S06	None
Macrophage	3.58923	-4.70505	IL-36α	S10	Mac-b
Macrophage	-0.776224	1.83396	LT-α2/β1	S06	None
Macrophage	-1.89501	1.55619	LT-α2/β1	S06	None
Macrophage	1.67923	-4.26519	LT-α1/β2	S09	Mac-a
Macrophage	0.130794	4.54442	LT-α2/β1	S05	None
Macrophage	2.47719	-0.277481	IL-27	S07	None
Macrophage	-2.46452	-3.32128	LT-α2/β1	S01	None
Macrophage	-0.111641	-2.7615	IL-27	S08	Mac-c
Macrophage	-0.0512288	1.86151	LT-α2/β1	S07	None
Macrophage	1.94868	-4.08434	IL-27	S09	Mac-a
Macrophage	2.27315	-0.175854	IL-27	S04	Mac-c
Macrophage	1.76087	-1.20274	IL-36α	S04	Mac-c
Macrophage	2.68008	-4.5311	IL-27	S10	Mac-b
Macrophage	0.556175	4.29587	IL-34	S05	None
Macrophage	-1.81866	-2.79325	IL-27	S01	None
Macrophage	-3.08822	-1.09765	LT-α2/β1	S06	None
Macrophage	2.08181	2.34812	IL-36α	S05	None
Macrophage	-2.18522	1.14977	LT-α1/β2	S06	None
Macrophage	2.50203	-0.745323	IL-36α	S04	Mac-c
Macrophage	1.26027	-1.29695	IL-36α	S04	Mac-c
Macrophage	1.67363	-1.46044	IL-36α	S04	Mac-c
Macrophage	-0.281363	4.51665	LT-α2/β1	S02	None
Macrophage	1.76932	-0.992894	IL-36α	S04	Mac-c
Macrophage	-1.72302	2.19471	IL-30	S03	None
Macrophage	-2.03077	2.92159	LT-α1/β2	S03	None
Macrophage	-0.0847895	4.84606	LT-α2/β1	S05	None
Macrophage	-0.462272	0.98938	IL-30	S06	None
Macrophage	-0.694571	3.43616	LT-α1/β2	S02	None
Macrophage	1.39046	2.14385	IL-34	S07	None
Macrophage	-2.04557	3.40345	LT-α2/β1	S03	None
Macrophage	-0.753667	5.51342	LT-α1/β2	S05	None
Macrophage	0.497603	4.63824	LT-α1/β2	S05	None
Macrophage	-1.79684	2.191	IL-34	S06	None
Macrophage	1.82187	-0.874817	IL-36α	S04	Mac-c
Macrophage	-1.54517	-2.92456	LT-α1/β2	S01	None
Macrophage	-0.849634	1.32642	LT-α2/β1	S06	None
Macrophage	2.068	0.52708	IL-27	S04	Mac-c
Macrophage	-1.90803	4.14111	IL-34	S03	None
Macrophage	-0.654859	0.0982708	IL-30	S06	None
Macrophage	-1.21744	2.59089	LT-α1/β2	S06	None
Macrophage	2.32703	-1.39708	IL-36α	S04	Mac-c
Macrophage	-1.0383	4.32741	IL-30	S02	None
Macrophage	0.940946	3.62103	LT-α2/β1	S05	None
Macrophage	1.13779	-1.00339	IL-27	S04	Mac-c
Macrophage	-0.0674241	4.87371	PBS	S05	None
Macrophage	-1.95682	-3.52691	LT-α2/β1	S06	None
Macrophage	1.71531	-0.624054	IL-36α	S04	Mac-c
Macrophage	-0.902995	2.82765	LT-α2/β1	S03	None
Macrophage	-1.0697	1.93762	IL-30	S02	None
Macrophage	2.3358	0.340647	IL-27	S04	Mac-c
Macrophage	1.75153	-0.492915	IL-36α	S04	Mac-c
Macrophage	-2.43663	1.97959	LT-α2/β1	S06	None
Macrophage	1.76712	2.35313	IL-36α	S04	Mac-c
Macrophage	1.7737	1.21904	IL-27	S04	Mac-c
Macrophage	0.32234	-2.66991	IL-36α	S08	Mac-c
Macrophage	1.87094	2.59399	IL-27	S05	None
Macrophage	-0.55059	5.16546	IL-30	S07	None
Macrophage	-0.812427	2.91866	LT-α2/β1	S02	None
Macrophage	0.66386	3.73018	IL-30	S05	None
Macrophage	-0.619172	3.38024	LT-α1/β2	S02	None
Macrophage	-1.0635	1.5967	IL-30	S06	None
Macrophage	-3.37139	-1.8496	LT-α2/β1	S01	None
Macrophage	-0.478999	5.60386	PBS	S05	None
Macrophage	1.42214	3.98206	IL-27	S02	None
Macrophage	-0.0223394	3.8014	LT-α2/β1	S02	None
Macrophage	1.69024	-0.577303	IL-36α	S04	Mac-c
Macrophage	-0.00846692	-2.73759	IL-27	S08	Mac-c
Macrophage	1.83599	0.639403	IL-36α	S04	Mac-c
Macrophage	-2.26141	2.2461	IL-30	S06	None
Macrophage	2.36971	1.25373	IL-36α	S04	Mac-c
Macrophage	-0.05682	2.16762	LT-α2/β1	S07	None
Macrophage	0.559701	-0.284672	IL-27	S04	Mac-c
Macrophage	-0.869708	4.92541	LT-α2/β1	S03	None
Macrophage	1.93104	0.0642185	IL-36α	S04	Mac-c
Macrophage	-0.597387	2.82481	LT-α2/β1	S02	None
Macrophage	-0.808948	4.73243	IL-27	S03	None
Macrophage	0.57616	1.45966	IL-34	S07	None
Macrophage	2.13123	-1.53123	IL-27	S06	None
Macrophage	0.995246	1.92724	IL-34	S07	None
Macrophage	1.64729	-1.22279	IL-27	S04	Mac-c
Macrophage	2.2611	-0.0694886	IL-36α	S04	Mac-c
Macrophage	2.42569	0.774371	IL-36α	S04	Mac-c
Macrophage	-2.02043	1.18138	LT-α2/β1	S06	None
Macrophage	0.025035	4.50866	LT-α2/β1	S02	None
Macrophage	1.26933	0.93681	LT-α1/β2	S04	Mac-c
Macrophage	1.78968	-1.33381	IL-36α	S04	Mac-c
Macrophage	1.08011	-1.14655	IL-36α	S04	Mac-c
Macrophage	-0.112517	4.16849	LT-α2/β1	S05	None
Macrophage	-0.830428	3.45675	IL-30	S02	None
Macrophage	2.17228	-0.613396	IL-36α	S04	Mac-c
Macrophage	-2.31997	1.61941	LT-α2/β1	S06	None
Macrophage	-0.283735	1.63369	PBS	S07	None
Macrophage	-1.58792	2.78251	IL-30	S02	None
Macrophage	1.81002	-0.162887	IL-36α	S04	Mac-c
Macrophage	-0.729919	4.1579	IL-34	S07	None
Macrophage	0.144065	1.11202	LT-α1/β2	S06	None
Macrophage	2.2378	0.439083	IL-27	S04	Mac-c
Macrophage	-2.38599	-3.03588	LT-α2/β1	S01	None
Macrophage	-1.83248	3.81927	LT-α2/β1	S02	None
Macrophage	-0.698106	4.09096	IL-30	S05	None
Macrophage	2.07289	-1.05004	IL-36α	S04	Mac-c
Macrophage	-0.759972	0.799747	LT-α2/β1	S06	None
Macrophage	0.34205	3.538	IL-34	S02	None
Macrophage	2.05098	-0.144579	IL-27	S04	Mac-c
Macrophage	-0.126093	4.46358	IL-27	S03	None
Macrophage	-0.00796624	1.86275	IL-34	S07	None
Macrophage	0.223335	2.61841	IL-30	S02	None
Macrophage	0.627586	-2.15097	IL-27	S08	Mac-c
Macrophage	-0.0394144	2.0704	IL-34	S07	None
Macrophage	-1.43991	1.57505	IL-30	S06	None
Macrophage	2.24563	0.735981	IL-36α	S04	Mac-c
Macrophage	-0.103854	3.26573	LT-α2/β1	S02	None
Macrophage	-0.553134	4.28801	IL-27	S02	None
Macrophage	-1.42778	1.93549	LT-α2/β1	S06	None
Macrophage	2.15067	2.21084	IL-36α	S04	Mac-c
Macrophage	1.92672	0.159356	IL-36α	S04	Mac-c
Macrophage	1.74416	-1.46654	IL-36α	S04	Mac-c
Macrophage	2.2746	-1.25929	IL-36α	S04	Mac-c
Macrophage	-2.15631	-1.97681	LT-α2/β1	S01	None
Macrophage	-2.02922	3.45304	IL-30	S03	None
Macrophage	0.575796	3.61858	LT-α2/β1	S05	None
Macrophage	-1.65737	2.00732	LT-α2/β1	S03	None
Macrophage	-0.515001	0.39453	LT-α2/β1	S06	None
Macrophage	-1.29221	3.55309	IL-30	S03	None
Macrophage	0.515564	3.69138	IL-30	S05	None
Macrophage	-2.19191	2.24704	CD27L	S03	None
Macrophage	0.740271	2.79438	FasL	S05	None
Macrophage	0.672458	2.15125	CD27L	S07	None
Macrophage	0.895055	4.54111	FasL	S05	None
Macrophage	-0.570014	3.45632	OX40L	S02	None
Macrophage	0.16246	2.26553	TWEAK	S07	None
Macrophage	-1.38162	1.21108	CD30L	S06	None
Macrophage	-1.67016	2.94718	CD30L	S03	None
Macrophage	1.86234	1.9241	4-1BBL	S04	Mac-c
Macrophage	0.863366	3.4741	FasL	S05	None
Macrophage	-0.18967	5.37615	CD30L	S05	None
Macrophage	-1.56728	1.694	FasL	S06	None
Macrophage	0.417407	4.02534	4-1BBL	S05	None
Macrophage	-1.76564	-3.70414	OX40L	S01	None
Macrophage	-0.464203	4.1227	CD27L	S03	None
Macrophage	0.256504	2.32189	CD30L	S07	None
Macrophage	-1.09852	2.00303	TWEAK	S02	None
Macrophage	-2.19897	3.77252	FasL	S03	None
Macrophage	1.03532	3.44495	4-1BBL	S05	None
Macrophage	-0.963852	1.91022	OX40L	S02	None
Macrophage	0.147137	3.33297	OX40L	S07	None
Macrophage	0.772446	1.24443	4-1BBL	S03	None
Macrophage	0.471053	3.90648	OX40L	S02	None
Macrophage	-0.983032	2.68128	OX40L	S02	None
Macrophage	-0.386601	4.77032	OX40L	S02	None
Macrophage	-0.747611	3.50305	PBS	S02	None
Macrophage	-1.47328	-1.98965	CD30L	S01	None
Macrophage	0.0878372	3.23623	CD30L	S05	None
Macrophage	0.225373	3.12549	CD27L	S02	None
Macrophage	-1.79754	1.85446	FasL	S02	None
Macrophage	1.12654	4.52745	4-1BBL	S05	None
Macrophage	-1.91704	-2.84508	FasL	S01	None
Macrophage	0.934198	-0.370797	4-1BBL	S04	Mac-c
Macrophage	1.26274	-4.33943	FasL	S09	Mac-a
Macrophage	-0.054233	2.0555	CD27L	S07	None
Macrophage	-1.69428	-2.35738	FasL	S01	None
Macrophage	-0.416255	2.71159	CD27L	S02	None
Macrophage	-0.457859	3.34371	4-1BBL	S02	None
Macrophage	-2.48004	-1.71699	FasL	S06	None
Macrophage	1.06697	4.26638	CD30L	S05	None
Macrophage	-2.14785	3.05605	CD30L	S03	None
Macrophage	0.668576	2.85942	CD30L	S07	None
Macrophage	-2.61862	-2.20565	CD27L	S01	None
Macrophage	-1.24123	4.69517	TWEAK	S03	None
Macrophage	-1.66742	2.32866	CD30L	S06	None
Macrophage	-2.02569	2.07475	CD27L	S06	None
Macrophage	1.11188	4.2841	FasL	S05	None
Macrophage	-1.23529	0.898776	OX40L	S06	None
Macrophage	-0.330415	3.71116	CD27L	S02	None
Macrophage	-0.939025	2.8435	OX40L	S02	None
Macrophage	0.777933	2.23381	OX40L	S07	None
Macrophage	-1.90313	3.15819	CD30L	S03	None
Macrophage	-2.64853	-3.14786	OX40L	S01	None
Macrophage	-0.501235	2.25081	CD27L	S07	None
Macrophage	-0.513037	2.83379	FasL	S02	None
Macrophage	-2.08138	-2.28449	FasL	S01	None
Macrophage	-1.98361	1.80759	TWEAK	S06	None
Macrophage	1.49087	2.45203	4-1BBL	S02	None
Macrophage	0.527963	2.37855	TWEAK	S02	None
Macrophage	-1.9394	-2.288	OX40L	S01	None
Macrophage	-1.69665	2.97672	FasL	S03	None
Macrophage	0.0899446	-1.55024	4-1BBL	S12	Mac-e
Macrophage	-2.55531	-2.7993	CD30L	S01	None
Macrophage	-2.64456	-3.03923	4-1BBL	S01	None
Macrophage	-2.41751	-0.170549	PBS	S06	None
Macrophage	2.84217	0.237793	CD30L	S09	Mac-a
Macrophage	-1.55854	2.03624	OX40L	S06	None
Macrophage	-2.15824	4.10816	FasL	S03	None
Macrophage	-1.92405	2.65679	OX40L	S03	None
Macrophage	0.00105415	2.74368	OX40L	S07	None
Macrophage	-1.39018	2.62954	CD27L	S02	None
Macrophage	-1.6854	2.07281	CD27L	S06	None
Macrophage	-0.572534	2.76443	FasL	S02	None
Macrophage	-1.10884	0.469459	OX40L	S06	None
Macrophage	2.02987	2.66088	4-1BBL	S05	None
Macrophage	-0.600635	3.02197	OX40L	S03	None
Macrophage	-2.54711	-3.66638	TWEAK	S01	None
Macrophage	-1.08306	-2.53767	OX40L	S08	Mac-c
Macrophage	-2.00868	-1.86332	TWEAK	S01	None
Macrophage	-1.39406	4.01592	OX40L	S03	None
Macrophage	-0.962785	3.31592	FasL	S02	None
Macrophage	2.26622	-1.49891	4-1BBL	S04	Mac-c
Macrophage	-0.536644	4.12545	4-1BBL	S03	None
Macrophage	-0.0557227	-4.32332	4-1BBL	S11	Mac-a
Macrophage	-2.7559	-3.4013	CD27L	S01	None
Macrophage	0.10867	2.77392	PBS	S07	None
Macrophage	0.519886	3.25053	4-1BBL	S02	None
Macrophage	-2.7813	-3.30508	OX40L	S01	None
Macrophage	-0.940223	3.85043	PBS	S02	None
Macrophage	0.830248	3.79795	OX40L	S05	None
Macrophage	-0.657885	4.2408	TWEAK	S02	None
Macrophage	1.17751	1.88371	4-1BBL	S07	None
Macrophage	-1.11729	3.7254	OX40L	S02	None
Macrophage	0.737224	4.0529	GITRL	S05	None
Macrophage	-0.0173089	1.94879	RANKL	S03	None
Macrophage	-2.28548	2.86684	BAFF	S03	None
Macrophage	-1.17688	2.58628	BAFF	S02	None
Macrophage	-2.23346	3.12352	BAFF	S09	Mac-a
Macrophage	1.56769	-4.44431	RANKL	S09	Mac-a
Macrophage	2.05264	2.2407	RANKL	S05	None
Macrophage	1.06909	1.63966	RANKL	S04	Mac-c
Macrophage	1.30852	2.8217	GITRL	S05	None
Macrophage	0.881645	0.195111	RANKL	S06	None
Macrophage	-0.802526	3.14147	BAFF	S02	None
Macrophage	-0.624412	0.712411	TL1A	S06	None
Macrophage	-0.603526	0.333869	RANKL	S06	None
Macrophage	0.889623	1.79723	RANKL	S04	Mac-c
Macrophage	-1.38447	3.44929	BAFF	S02	None
Macrophage	-0.948234	4.16491	TRAIL	S02	None
Macrophage	-1.21018	2.27301	RANKL	S02	None
Macrophage	2.12278	2.08385	OSM	S04	Mac-c
Macrophage	-0.620937	4.21231	TRAIL	S02	None
Macrophage	-0.316555	4.42553	RANKL	S03	None
Macrophage	2.42422	-3.28498	OSM	S09	Mac-a
Macrophage	0.909176	3.87688	RANKL	S05	None
Macrophage	0.316251	2.11709	RANKL	S07	None
Macrophage	-0.699828	1.03035	RANKL	S06	None
Macrophage	0.152924	-1.04407	RANKL	S12	Mac-e
Macrophage	-1.18248	4.95447	TL1A	S03	None
Macrophage	-1.45805	2.11211	TL1A	S02	None
Macrophage	1.09643	-2.11545	OSM	S04	Mac-c
Macrophage	-0.54217	0.459645	TL1A	S06	None
Macrophage	-3.01702	-0.958639	BAFF	S06	None
Macrophage	-0.637303	3.05552	RANKL	S02	None
Macrophage	0.958915	4.05772	OSM	S02	None
Macrophage	-2.101	2.75108	RANKL	S03	None
Macrophage	-1.7448	-2.11526	GITRL	S01	None
Macrophage	0.154881	2.5079	RANKL	S07	None
Macrophage	0.783673	2.40972	TRAIL	S02	None
Macrophage	1.05669	2.60256	TL1A	S07	None
Macrophage	0.168582	3.09703	BAFF	S05	None
Macrophage	-0.431742	3.15705	RANKL	S07	None
Macrophage	-0.629241	2.60064	TRAIL	S07	None
Macrophage	-2.27154	-3.00159	BAFF	S01	None
Macrophage	-1.69337	3.14491	TL1A	S03	None
Macrophage	1.73221	-1.86028	OSM	S04	Mac-c
Macrophage	-2.24943	3.54526	TRAIL	S03	None
Macrophage	1.52047	-3.87353	OSM	S09	Mac-a
Macrophage	-0.194095	-0.135152	RANKL	S06	None
Macrophage	-0.253645	4.11326	PBS	S05	None
Macrophage	1.88038	3.2542	OSM	S02	None
Macrophage	0.215589	2.00605	BAFF	S07	None
Macrophage	-0.524016	1.80499	RANKL	S06	None
Macrophage	0.810659	2.28658	OSM	S07	None
Macrophage	-1.19475	3.7284	GITRL	S02	None
Macrophage	-3.50658	-1.26101	TRAIL	S03	None
Macrophage	-1.73144	3.32058	PBS	S03	None
Macrophage	-0.254303	2.84655	TRAIL	S07	None
Macrophage	-3.40322	-2.23695	TRAIL	S01	None
Macrophage	-0.0941013	3.85459	RANKL	S02	None
Macrophage	-0.240597	3.51337	RANKL	S02	None
Macrophage	2.22352	0.00855487	OSM	S04	Mac-c
Macrophage	-0.174563	2.27792	RANKL	S02	None
Macrophage	0.993306	-3.03026	OSM	S06	None
Macrophage	0.405448	1.09743	OSM	S06	None
Macrophage	0.567474	3.01994	RANKL	S02	None
Macrophage	0.37626	1.7812	OSM	S07	None
Macrophage	-2.40622	-0.981103	RANKL	S06	None
Macrophage	2.00246	2.58109	RANKL	S04	Mac-c
Macrophage	-2.56302	-3.39035	TRAIL	S01	None
Macrophage	-0.887725	3.71265	BAFF	S03	None
Macrophage	-2.35581	2.15977	TRAIL	S06	None
Macrophage	-0.0323284	0.738521	OSM	S03	None
Macrophage	-1.79255	1.78015	RANKL	S06	None
Macrophage	-1.3174	3.68107	TRAIL	S02	None
Macrophage	-0.475717	5.5182	RANKL	S05	None
Macrophage	0.406352	1.09184	BAFF	S07	None
Macrophage	-0.289051	4.8454	GITRL	S02	None
Macrophage	1.76181	2.42983	RANKL	S04	Mac-c
Macrophage	0.613246	2.1208	OSM	S02	None
Macrophage	-2.05729	-3.6245	RANKL	S06	None
Macrophage	-3.2984	-2.94386	BAFF	S01	None
Macrophage	0.278062	3.60248	TRAIL	S05	None
Macrophage	-0.0619472	-2.73668	OSM	S08	Mac-c
Macrophage	0.0019571	1.21903	TL1A	S07	None
Macrophage	-1.98834	3.53913	BAFF	S06	None
Macrophage	-0.609677	0.65941	RANKL	S06	None
Macrophage	-1.79559	4.40748	BAFF	S03	None
Macrophage	0.755898	-0.968767	OSM	S06	None
Macrophage	-1.4621	1.38884	RANKL	S06	None
Macrophage	1.67322	-1.89749	OSM	S04	Mac-c
Macrophage	-2.17619	-3.11937	TRAIL	S01	None
Macrophage	-0.219311	-2.78941	OSM	S08	Mac-c
Macrophage	-1.92555	3.60845	BAFF	S02	None
Macrophage	1.87081	2.53129	OSM	S04	Mac-c
Macrophage	-2.43823	-3.46493	TRAIL	S01	None
Macrophage	-0.76595	3.31124	OSM	S02	None
Macrophage	1.30404	-0.919357	OSM	S09	Mac-a
Macrophage	-0.396061	3.35056	RANKL	S02	None
Macrophage	-0.466386	5.3864	BAFF	S05	None
Macrophage	-0.858305	-3.26332	OSM	S08	Mac-c
Macrophage	-0.14263	2.57231	BAFF	S07	None
Macrophage	-0.136708	3.54423	RANKL	S02	None
Macrophage	-0.216304	3.84197	RANKL	S03	None
Macrophage	1.2294	2.25712	RANKL	S02	None
Macrophage	-0.453473	2.86043	GITRL	S02	None
Macrophage	-0.527586	-2.90525	OSM	S08	Mac-c
Macrophage	0.988337	2.87372	RANKL	S02	None
Macrophage	0.5358	4.28385	RANKL	S05	None
Macrophage	-1.46367	1.59899	BAFF	S06	None
Macrophage	-2.22865	1.58309	BAFF	S06	None
Macrophage	-0.536664	2.22194	TRAIL	S06	None
Macrophage	-1.29056	1.05603	RANKL	S06	None
Macrophage	0.696247	1.02167	RANKL	S04	Mac-c
Macrophage	-2.33472	3.80031	BAFF	S03	None
Macrophage	1.06888	3.6063	TRAIL	S05	None
Macrophage	1.17676	3.46224	BAFF	S05	None
Macrophage	0.29445	1.4535	BAFF	S07	None
Macrophage	-1.18707	1.22645	OSM	S06	None
Macrophage	-0.678962	3.8054	BAFF	S03	None
Macrophage	1.31308	1.38663	RANKL	S04	Mac-c
Macrophage	-0.182091	0.834991	RANKL	S06	None
Macrophage	1.46106	3.29438	RANKL	S05	None
Macrophage	1.11296	2.46793	OSM	S07	None
Macrophage	0.157395	2.72594	GITRL	S02	None
Macrophage	-0.984027	3.47503	OSM	S03	None
Macrophage	0.803496	3.21457	GITRL	S05	None
Macrophage	-0.835248	1.29721	TL1A	S03	None
Macrophage	-0.741952	2.20569	RANKL	S03	None
Macrophage	1.76682	1.50314	RANKL	S04	Mac-c
Macrophage	-0.710704	3.53141	RANKL	S02	None
Macrophage	0.211199	4.12948	OSM	S02	None
Macrophage	2.33799	-3.44613	OSM	S09	Mac-a
Macrophage	-1.45192	3.67472	TRAIL	S03	None
Macrophage	2.43084	-2.7002	OSM	S09	Mac-a
Macrophage	0.410109	2.97067	RANKL	S07	None
Macrophage	2.21876	-3.62867	OSM	S09	Mac-a
Macrophage	1.9271	3.00548	OSM	S02	None
Macrophage	-2.0083	-3.11839	IFN-ε	S01	None
Macrophage	1.80098	-4.0622	IFN-β	S09	Mac-a
Macrophage	3.53764	-5.40605	IFN-γ	S10	Mac-b
Macrophage	-2.21901	-2.62705	IFN-κ	S01	None
Macrophage	-1.78817	3.08978	IFN-κ	S02	None
Macrophage	1.74468	-4.84645	IFN-β	S09	Mac-a
Macrophage	0.0129476	4.33374	IFN-ε	S05	None
Macrophage	2.075	-4.32693	IFN-α1	S09	Mac-a
Macrophage	3.45601	-5.66481	IFN-γ	S10	Mac-b
Macrophage	1.67861	-4.54075	IFN-ε	S09	Mac-a
Macrophage	-0.132645	-4.64878	IFN-ε	S11	Mac-a
Macrophage	3.42625	-5.78647	IFN-γ	S10	Mac-b
Macrophage	1.01854	4.51651	IFN-ε	S05	None
Macrophage	2.30074	-3.75226	IFN-β	S09	Mac-a
Macrophage	3.19052	-4.33799	IFN-γ	S10	Mac-b
Macrophage	1.82124	-4.44291	IFN-α1	S09	Mac-a
Macrophage	1.58737	-4.11738	IFN-κ	S09	Mac-a
Macrophage	3.38099	-5.48344	IFN-γ	S10	Mac-b
Macrophage	2.65133	-3.78204	IFN-α1	S09	Mac-a
Macrophage	2.17276	-4.05677	IFN-α1	S09	Mac-a
Macrophage	2.98203	-5.62972	IFN-γ	S10	Mac-b
Macrophage	1.27302	2.79756	PBS	S05	None
Macrophage	2.02318	-4.42635	IFN-ε	S09	Mac-a
Macrophage	1.97638	-4.08927	IFN-ε	S09	Mac-a
Macrophage	2.21266	-4.28154	IFN-κ	S09	Mac-a
Macrophage	1.80165	-3.89386	IFN-κ	S09	Mac-a
Macrophage	2.97574	-3.63592	IFN-κ	S05	None
Macrophage	3.30861	-4.86761	IFN-γ	S10	Mac-b
Macrophage	1.4159	1.99034	IFN-ε	S07	None
Macrophage	2.00831	-4.36412	IFN-α1	S09	Mac-a
Macrophage	1.74855	-4.74601	IFN-β	S09	Mac-a
Macrophage	2.21247	-3.83053	IFN-α1	S09	Mac-a
Macrophage	2.57786	-6.34635	IFN-γ	S10	Mac-b
Macrophage	1.82261	-4.66799	IFN-β	S09	Mac-a
Macrophage	0.646505	-4.85289	IFN-β	S11	Mac-a
Macrophage	2.87472	-5.78805	IFN-γ	S10	Mac-b
Macrophage	0.480523	-4.62896	IFN-α1	S11	Mac-a
Macrophage	-1.50326	-4.08968	IFN-κ	S01	None
Macrophage	2.34141	-3.94192	IFN-α1	S09	Mac-a
Macrophage	2.19962	-3.85192	IFN-α1	S09	Mac-a
Macrophage	-0.266392	-4.18218	IFN-ε	S09	Mac-a
Macrophage	3.27399	-5.50397	IFN-γ	S10	Mac-b
Macrophage	2.97416	-5.51871	IFN-γ	S10	Mac-b
Macrophage	-1.81944	1.81584	IFN-ε	S09	Mac-a
Macrophage	0.302533	-4.90169	IFN-κ	S11	Mac-a
Macrophage	2.62216	-6.36276	IFN-γ	S10	Mac-b
Macrophage	1.77976	-4.66311	IFN-α1	S09	Mac-a
Macrophage	2.67382	-3.67864	IFN-λ2	S05	None
Macrophage	0.334231	-4.79436	IFN-β	S11	Mac-a
Macrophage	1.61041	-4.54211	IFN-α1	S09	Mac-a
Macrophage	1.5653	-4.63079	IFN-β	S09	Mac-a
Macrophage	0.617323	-4.89727	IFN-α1	S11	Mac-a
Macrophage	2.69	-6.36136	IFN-γ	S10	Mac-b
Macrophage	1.1386	-4.68589	IFN-β	S09	Mac-a
Macrophage	2.25837	-3.94048	IFN-α1	S09	Mac-a
Macrophage	1.28507	-4.3133	IFN-κ	S09	Mac-a
Macrophage	3.393	-5.87629	IFN-γ	S10	Mac-b
Macrophage	1.49494	-4.23104	IFN-κ	S09	Mac-a
Macrophage	0.504204	-4.97831	IFN-κ	S11	Mac-a
Macrophage	1.89499	-4.16375	IFN-α1	S09	Mac-a
Macrophage	3.38078	-5.59166	IFN-γ	S10	Mac-b
Macrophage	1.8023	-3.52991	IFN-κ	S09	Mac-a
Macrophage	-0.339604	2.60756	IFN-λ2	S02	None
Macrophage	-0.181697	3.35727	IFN-λ2	S02	None
Macrophage	0.275086	-4.54871	IFN-κ	S11	Mac-a
Macrophage	3.08372	-3.59947	IFN-κ	S05	None
Macrophage	0.927023	4.00007	IFN-κ	S02	None
Macrophage	1.97649	-4.62437	IFN-α1	S09	Mac-a
Macrophage	2.02773	-4.49881	IFN-β	S09	Mac-a
Macrophage	2.80701	-6.19191	IFN-γ	S10	Mac-b
Macrophage	3.18244	-5.84266	IFN-γ	S10	Mac-b
Macrophage	1.91038	-4.03897	IFN-ε	S09	Mac-a
Macrophage	2.01757	-4.63364	IFN-β	S09	Mac-a
Macrophage	-1.10425	2.59009	TGF-β1	S03	None
Macrophage	-1.05065	3.1336	Decorin	S02	None
Macrophage	2.66253	0.614597	CT-1	S04	Mac-c
Macrophage	-0.160356	4.26847	IL-Y	S05	None
Macrophage	-2.26937	2.35707	Decorin	S06	None
Macrophage	0.397726	-3.47499	CT-1	S08	Mac-c
Macrophage	-3.56645	-2.75065	FGF-β	S01	None
Macrophage	-0.89761	3.04821	IL-Y	S02	None
Macrophage	1.56245	-4.29021	IL-Y	S09	Mac-a
Macrophage	0.267989	-0.577939	CT-1	S06	None
Macrophage	0.312342	-3.32357	CT-1	S08	Mac-c
Macrophage	-0.695776	3.03187	Decorin	S02	None
Macrophage	2.98922	-0.0325604	CT-1	S04	Mac-c
Macrophage	1.66358	-4.15317	AdipoQ	S09	Mac-a
Macrophage	-2.41811	-2.19273	FGF-β	S01	None
Macrophage	0.828227	-0.683543	CT-1	S06	None
Macrophage	-0.00633486	3.4434	AdipoQ	S05	None
Macrophage	2.26969	-0.850624	CT-1	S04	Mac-c
Macrophage	-2.10083	-3.75812	IL-Y	S01	None
Macrophage	2.02067	-1.25091	CT-1	S04	Mac-c
Macrophage	0.455967	-3.89968	CT-1	S08	Mac-c
Macrophage	1.68345	4.16609	CT-1	S05	None
Macrophage	-0.666413	5.53781	FGF-β	S05	None
Macrophage	0.46145	3.24988	CT-1	S02	None
Macrophage	-3.32871	-2.73914	AdipoQ	S01	None
Macrophage	-1.61869	3.03838	Decorin	S03	None
Macrophage	-2.24997	-1.83226	FGF-β	S01	None
Macrophage	-0.721683	2.09987	PBS	S07	None
Macrophage	0.23343	2.63863	FGF-β	S07	None
Macrophage	-1.88385	2.82123	IL-Y	S03	None
Macrophage	2.12952	-1.8818	CT-1	S04	Mac-c
Macrophage	-0.316954	-2.22538	CT-1	S08	Mac-c
Macrophage	-0.885486	4.14657	TGF-β1	S05	None
Macrophage	1.79568	-0.421628	IL-1α	S04	Mac-c
Macrophage	1.80132	-0.754295	IL-1α	S04	Mac-c
Macrophage	1.21341	-1.79461	IL-1α	S08	Mac-c
Macrophage	2.2449	0.781034	IL-1α	S04	Mac-c
Macrophage	0.855609	-0.980236	IL-1α	S04	Mac-c
Macrophage	-3.60908	-1.97837	C3a	S01	None
Macrophage	0.819754	-2.32453	IL-1α	S08	Mac-c
Macrophage	-1.93329	-2.73177	OX40L	S01	None
Macrophage	2.28501	1.61769	IL-1α	S04	Mac-c
Macrophage	-3.37086	-1.49098	OX40L	S03	None
Macrophage	0.115775	4.13866	C3a	S05	None
Macrophage	-2.36805	-3.08219	PBS	S01	None
Macrophage	1.44856	3.56875	C5a	S05	None
Macrophage	-0.253605	5.23913	C5a	S05	None
Macrophage	1.64643	-0.705152	IL-1α	S04	Mac-c
Macrophage	2.01634	-1.04814	IL-1α	S04	Mac-c
Macrophage	-1.42673	2.40098	PBS	S02	None
Macrophage	1.96193	-0.972994	IL-1α	S04	Mac-c
Macrophage	2.14648	-1.33433	IL-1α	S04	Mac-c
Macrophage	-3.65569	-2.74839	PBS	S01	None
Macrophage	-1.79758	2.19653	GITRL	S03	None
Macrophage	1.09306	-1.00823	IL-1α	S12	Mac-e
Macrophage	2.43401	-3.36103	C3a	S09	Mac-a
Macrophage	-3.0888	-2.01587	OX40L	S01	None
Macrophage	0.839845	-1.21369	IL-1α	S04	Mac-c
Macrophage	-1.43778	2.20901	C3a	S02	None
Macrophage	-1.09281	-4.00913	C5a	S06	None
Macrophage	0.924697	-2.09874	IL-1α	S08	Mac-c
Macrophage	-2.56466	-2.0202	C3a	S01	None
Macrophage	-3.65084	-2.52665	PBS	S01	None
Macrophage	-2.52269	2.24038	LT-α1/β2	S03	None
Macrophage	1.72735	-0.77578	IL-1α	S04	Mac-c
Macrophage	0.58734	2.54256	GITRL	S07	None
Macrophage	-2.01995	2.97737	GITRL	S03	None
Macrophage	1.46215	-1.0584	IL-1α	S04	Mac-c
Macrophage	0.69906	4.73387	LT-α1/β2	S05	None
Macrophage	0.516612	3.97967	C3a	S05	None
Macrophage	1.86158	-1.13852	IL-1α	S04	Mac-c
Macrophage	-2.33841	-3.568	OX40L	S01	None
Macrophage	-1.21267	3.36416	C5a	S02	None
Macrophage	-1.98708	2.32529	C3a	S03	None
Macrophage	-1.34734	2.57953	C5a	S06	None
Macrophage	-3.15225	-3.41363	C5a	S01	None
Macrophage	0.64064	3.79956	OX40L	S05	None
Macrophage	2.31223	-0.813219	IL-1α	S04	Mac-c
Macrophage	0.128781	3.81633	C5a	S05	None
Macrophage	-2.01533	-2.53596	OX40L	S01	None
Macrophage	1.99497	-1.41205	IL-1α	S04	Mac-c
Macrophage	1.21842	0.831297	IL-1α	S12	Mac-e
Macrophage	1.07185	-2.13892	IL-1α	S08	Mac-c
Macrophage	0.107985	1.92726	OX40L	S07	None
Macrophage	-0.620487	4.65758	OX40L	S02	None
Macrophage	1.82305	-1.38748	IL-1α	S04	Mac-c
Macrophage	-0.873502	4.99305	GITRL	S03	None
Macrophage	-1.07544	-4.39862	C3a	S11	Mac-a
Macrophage	-1.74298	2.34098	IL-30	S02	None
Macrophage	-2.65672	-2.92057	IL-6	S01	None
Macrophage	1.03454	-2.22407	IL-1β	S08	Mac-c
Macrophage	-3.59776	-3.3532	FasL	S01	None
Macrophage	1.40513	-1.23117	IL-1β	S04	Mac-c
Macrophage	-2.61042	-3.89035	BAFF	S01	None
Macrophage	0.0509093	-4.62618	IL-6	S11	Mac-a
Macrophage	-2.37259	-3.92617	BAFF	S01	None
Macrophage	0.517376	3.09332	IL-19	S05	None
Macrophage	-2.54955	-2.79167	BAFF	S01	None
Macrophage	2.33836	-0.867602	IL-1β	S04	Mac-c
Macrophage	0.835286	4.42692	BAFF	S05	None
Macrophage	-3.64335	-3.29199	FasL	S01	None
Macrophage	-2.85746	-2.06895	BAFF	S01	None
Macrophage	-2.29996	-0.692489	BAFF	S06	None
Macrophage	0.442715	-4.87479	BAFF	S11	Mac-a
Macrophage	-3.06051	-2.98546	BAFF	S01	None
Macrophage	-2.79656	-3.65975	BAFF	S01	None
Macrophage	-3.09149	-2.66863	IL-6	S01	None
Macrophage	0.0880289	4.09438	BAFF	S07	None
Macrophage	-2.47044	-3.71972	FasL	S01	None
Macrophage	1.27202	-1.81704	IL-1β	S08	Mac-c
Macrophage	-0.782771	-4.48285	FasL	S01	None
Macrophage	1.08585	-2.14656	IL-1β	S08	Mac-c
Macrophage	-1.44382	2.49073	IL-6	S06	None
Macrophage	-0.482828	5.28748	IL-6	S05	None
Macrophage	-2.23571	-3.65762	BAFF	S01	None
Macrophage	-3.8501	-2.93921	FasL	S01	None
Macrophage	-2.17064	-3.92927	BAFF	S01	None
Macrophage	-3.18831	-3.2425	IL-30	S01	None
Macrophage	-2.69002	-3.76773	FasL	S01	None
Macrophage	1.52376	-1.58626	IL-1β	S04	Mac-c
Macrophage	1.42718	-1.42474	IL-1β	S04	Mac-c
Macrophage	-3.46549	-1.64195	PBS	S01	None
Macrophage	-3.07518	-1.41942	IL-6	S01	None
Macrophage	0.339978	4.62413	BAFF	S02	None
Macrophage	1.26151	4.47401	BAFF	S05	None
Macrophage	-0.744482	-2.3932	BAFF	S08	Mac-c
Macrophage	1.44482	-0.00643975	IL-30	S04	Mac-c
Macrophage	-2.739	1.46082	BAFF	S01	None
Macrophage	-0.271421	4.80431	BAFF	S02	None
Macrophage	-3.56142	-2.95409	IL-19	S01	None
Macrophage	0.599728	-5.35277	BAFF	S01	None
Macrophage	-0.946079	2.64142	IL-30	S03	None
Macrophage	-0.258826	-4.50733	FasL	S09	Mac-a
Macrophage	1.34639	-1.77556	IL-1β	S08	Mac-c
Macrophage	2.3801	0.971808	IL-1β	S04	Mac-c
Macrophage	1.40984	-5.81163	BAFF	S08	Mac-c
Macrophage	-3.14218	-3.08039	FasL	S01	None
Macrophage	-2.4332	-2.19775	BAFF	S01	None
Macrophage	0.977066	-2.03103	IL-1β	S08	Mac-c
Macrophage	-0.167213	4.61007	IL-30	S02	None
Macrophage	0.550503	2.69649	IL-30	S07	None
Macrophage	2.94555	-5.13749	FasL	S10	Mac-b
Macrophage	-1.61342	-4.04478	FasL	S09	Mac-a
Macrophage	-2.41754	-3.80345	BAFF	S01	None
Macrophage	-1.7753	-3.88477	IL-19	S01	None
Macrophage	-0.914257	2.59951	IL-19	S02	None
Macrophage	-0.421016	3.34212	IL-30	S07	None
Macrophage	-0.25055	-4.60002	IL-6	S11	Mac-a
Macrophage	-1.26043	3.13571	BAFF	S03	None
Macrophage	-1.03585	3.89927	IL-30	S03	None
Macrophage	-2.76031	-3.58006	BAFF	S01	None
Macrophage	1.38336	-1.84781	IL-1β	S08	Mac-c
Macrophage	1.11273	-2.22713	IL-1β	S08	Mac-c
Macrophage	2.14577	-4.09459	PBS	S09	Mac-a
Macrophage	3.44583	-5.06654	IL-2	S10	Mac-b
Macrophage	-3.72531	-2.08649	CD30L	S06	None
Macrophage	-1.30948	2.49659	IL-34	S03	None
Macrophage	-3.30815	-2.19628	CD30L	S01	None
Macrophage	-1.1761	-2.87093	IL-10	S08	Mac-c
Macrophage	2.99374	-5.80529	IL-2	S10	Mac-b
Macrophage	3.48867	-4.62105	IL-2	S10	Mac-b
Macrophage	-0.528816	1.63367	IL-10	S06	None
Macrophage	0.087256	5.23308	IL-2	S05	None
Macrophage	0.312318	3.21735	IL-2	S03	None
Macrophage	-1.81536	-3.86865	IL-34	S01	None
Macrophage	-0.568256	-2.84683	IL-10	S08	Mac-c
Macrophage	-0.464582	3.54298	CD30L	S02	None
Macrophage	-0.428705	-2.8727	IL-10	S08	Mac-c
Macrophage	-2.51051	-3.99774	CD30L	S01	None
Macrophage	-3.05125	-3.0236	CD30L	S01	None
Macrophage	-0.772397	-1.95993	IL-2	S08	Mac-c
Macrophage	-0.798922	-2.81046	IL-2	S08	Mac-c
Macrophage	0.429731	4.25086	PBS	S03	None
Macrophage	2.91921	-5.1127	IL-2	S09	Mac-a
Macrophage	-0.114837	-4.63135	PBS	S11	Mac-a
Macrophage	-0.640092	-2.28242	IL-10	S08	Mac-c
Macrophage	3.48082	-5.02542	IL-2	S10	Mac-b
Macrophage	-3.01848	-2.86316	TL1A	S01	None
Macrophage	-3.71758	-3.08378	CD30L	S01	None
Macrophage	2.26083	-3.92846	PBS	S09	Mac-a
Macrophage	-3.30639	-2.88552	CD30L	S01	None
Macrophage	-0.793884	-2.59761	IL-10	S08	Mac-c
Macrophage	-1.1697	3.62283	IL-2	S03	None
Macrophage	2.09836	-6.45558	IL-2	S01	None
Macrophage	-2.71493	-3.63861	TL1A	S01	None
Macrophage	3.36625	-5.20561	IL-2	S10	Mac-b
Macrophage	-2.14935	-2.07652	IL-10	S01	None
Macrophage	0.675241	-4.83132	IL-10	S11	Mac-a
Macrophage	3.39967	-5.33269	IL-2	S10	Mac-b
Macrophage	-2.01532	3.87093	CD30L	S03	None
Macrophage	-2.53053	-3.72824	TL1A	S01	None
Macrophage	0.148887	2.47538	IL-2	S03	None
Macrophage	1.62874	3.36757	TL1A	S02	None
Macrophage	-3.46631	-2.94946	CD30L	S01	None
Macrophage	-3.26014	-3.6364	CD30L	S01	None
Macrophage	-2.4023	-3.25216	IL-10	S01	None
Macrophage	-0.721807	-2.97782	IL-10	S08	Mac-c
Macrophage	-3.37063	-3.43238	CD30L	S01	None
Macrophage	1.31905	1.7339	IL-10	S02	None
Macrophage	1.13238	4.70824	IL-2	S03	None
Macrophage	0.975938	4.24102	IL-10	S02	None
Macrophage	-1.3731	-3.68051	IL-2	S08	Mac-c
Macrophage	-0.363676	-2.22673	IL-10	S08	Mac-c
Macrophage	-3.32999	-3.22666	CD30L	S01	None
Macrophage	-0.876981	-2.54634	IL-10	S08	Mac-c
Macrophage	0.673065	4.05492	PBS	S05	None
Macrophage	0.609441	4.46592	IL-2	S03	None
Macrophage	1.51587	-1.60327	IL-10	S04	Mac-c
Macrophage	-2.96578	-2.62576	CD30L	S01	None
Macrophage	-2.71774	-3.45625	TL1A	S01	None
Macrophage	-2.59507	-2.03529	IL-34	S01	None
Macrophage	-1.60981	4.6857	IL-2	S03	None
Macrophage	1.19112	2.70104	TL1A	S05	None
Macrophage	-1.42548	-3.97941	IL-10	S08	Mac-c
Macrophage	-2.93836	-2.61927	IL-34	S01	None
Macrophage	0.850027	3.03893	CD30L	S05	None
Macrophage	1.87352	-3.99606	4-1BBL	S09	Mac-a
Macrophage	1.33506	2.99436	OSM	S02	None
Macrophage	0.627628	-3.65008	IL-36α	S08	Mac-c
Macrophage	-0.713869	5.52501	IL-9	S05	None
Macrophage	-0.11229	-2.68126	OSM	S08	Mac-c
Macrophage	0.42365	-0.715635	IL-4	S12	Mac-e
Macrophage	-0.217448	5.49714	IL-9	S05	None
Macrophage	-0.945544	-3.41549	OSM	S08	Mac-c
Macrophage	-1.92827	-2.95396	IL-4	S08	Mac-c
Macrophage	0.704716	-0.0614467	IL-4	S12	Mac-e
Macrophage	-3.19752	-2.07816	IL-23	S01	None
Macrophage	-1.86992	-2.00023	IL-23	S01	None
Macrophage	-0.86481	-2.52606	IL-23	S08	Mac-c
Macrophage	0.821286	-2.62939	IL-36α	S04	Mac-c
Macrophage	-0.667995	-2.35972	OSM	S08	Mac-c
Macrophage	1.3766	1.82167	IL-23	S07	None
Macrophage	-0.148089	-1.5716	IL-4	S08	Mac-c
Macrophage	0.580885	1.66668	PBS	S07	None
Macrophage	0.222558	-1.11836	IL-4	S12	Mac-e
Macrophage	-1.60829	-2.96139	IL-23	S08	Mac-c
Macrophage	2.00341	0.472998	OSM	S06	None
Macrophage	-0.258382	1.05535	IL-4	S07	None
Macrophage	1.65511	-0.286883	OSM	S03	None
Macrophage	0.541043	-0.327761	IL-4	S12	Mac-e
Macrophage	1.74749	-0.196648	IL-36α	S04	Mac-c
Macrophage	1.6613	-1.08564	IL-36α	S04	Mac-c
Macrophage	0.320989	-3.59175	IL-36α	S08	Mac-c
Macrophage	-2.28205	3.27514	4-1BBL	S03	None
Macrophage	-2.47545	-3.40518	OSM	S01	None
Macrophage	0.334214	-0.635505	IL-4	S12	Mac-e
Macrophage	-0.844309	2.60752	IL-9	S06	None
Macrophage	1.95617	0.509035	IL-36α	S04	Mac-c
Macrophage	-3.16341	-3.30403	IL-9	S01	None
Macrophage	-1.53943	2.25738	4-1BBL	S03	None
Macrophage	-3.53079	-3.44314	4-1BBL	S01	None
Macrophage	2.44029	1.47417	IL-36α	S04	Mac-c
Macrophage	0.570436	0.179989	IL-4	S12	Mac-e
Macrophage	0.227836	3.98574	IL-4	S05	None
Macrophage	1.85095	-1.03315	IL-36α	S04	Mac-c
Macrophage	0.142032	-1.42072	IL-4	S08	Mac-c
Macrophage	-0.151737	-2.90352	OSM	S08	Mac-c
Macrophage	-0.162773	-1.59188	IL-4	S08	Mac-c
Macrophage	-2.65877	-3.33067	4-1BBL	S01	None
Macrophage	2.1949	-6.21015	IL-36α	S10	Mac-b
Macrophage	1.56616	-0.658129	IL-36α	S04	Mac-c
Macrophage	0.893147	3.16395	IL-23	S07	None
Macrophage	0.570056	-0.200249	IL-4	S12	Mac-e
Macrophage	-2.14481	-1.89167	IL-9	S01	None
Macrophage	0.224316	1.88902	OSM	S07	None
Macrophage	-2.38228	-3.30963	OSM	S01	None
Macrophage	0.208867	-2.23856	IL-36α	S08	Mac-c
Macrophage	1.22528	2.5208	IL-9	S02	None
Macrophage	0.372584	-3.29172	IL-36α	S08	Mac-c
Macrophage	-3.51168	-3.25822	OSM	S01	None
Macrophage	-1.13541	0.93912	4-1BBL	S06	None
Macrophage	-2.07939	-2.30623	IL-9	S01	None
Macrophage	0.756622	0.221821	IL-4	S12	Mac-e
Macrophage	-1.56987	4.3592	IL-9	S03	None
Macrophage	2.13425	-4.50021	IL-36α	S09	Mac-a
Macrophage	0.214518	-1.57365	IL-4	S08	Mac-c
Macrophage	1.9931	1.99243	IL-36α	S07	None
Macrophage	0.702737	-0.587824	OSM	S06	None
Macrophage	-2.6841	-3.68658	4-1BBL	S01	None
Macrophage	0.199981	4.94245	IL-4	S03	None
Macrophage	-0.51627	0.849104	OSM	S07	None
Macrophage	2.43944	-0.899039	IL-36α	S04	Mac-c
Macrophage	-1.62245	3.49148	IL-9	S03	None
Macrophage	2.21652	0.270057	OSM	S04	Mac-c
Macrophage	0.629958	-5.30159	PBS	S11	Mac-a
Macrophage	-2.96392	-3.29416	IL-7	S01	None
Macrophage	-1.4815	-2.53011	IL-31	S01	None
Macrophage	-0.556846	2.63994	IL-24	S02	None
Macrophage	-1.69529	0.834305	IL-5	S03	None
Macrophage	-0.697496	-2.34126	IL-7	S08	Mac-c
Macrophage	-1.65959	4.33508	IL-24	S02	None
Macrophage	-2.76568	-2.90093	IL-24	S01	None
Macrophage	-3.42113	-2.8457	LT-α2/β1	S01	None
Macrophage	0.0141079	-3.1705	IL-7	S08	Mac-c
Macrophage	-1.74259	-2.474	LT-α2/β1	S08	Mac-c
Macrophage	-1.71459	-3.36362	IL-24	S01	None
Macrophage	-0.606151	-1.93756	IL-7	S08	Mac-c
Macrophage	-0.206595	2.88071	TWEAK	S02	None
Macrophage	2.15325	-3.82662	IL-7	S09	Mac-a
Macrophage	-2.20854	-1.7632	TWEAK	S01	None
Macrophage	0.32607	-4.98318	IL-7	S11	Mac-a
Macrophage	-0.9728	2.1184	TWEAK	S03	None
Macrophage	-1.76938	3.58363	IL-5	S03	None
Macrophage	-0.360769	-3.07642	IL-7	S08	Mac-c
Macrophage	-0.916685	-2.1327	IL-7	S08	Mac-c
Macrophage	-2.54187	-3.59791	IL-5	S01	None
Macrophage	-1.73372	-3.91331	IL-5	S08	Mac-c
Macrophage	1.67814	-4.68315	IL-7	S09	Mac-a
Macrophage	-3.47491	-2.14125	LT-α2/β1	S01	None
Macrophage	-1.80809	3.35729	IL-31	S03	None
Macrophage	1.9192	2.43999	IL-7	S04	Mac-c
Macrophage	1.35292	2.61014	IL-7	S05	None
Macrophage	-0.987643	4.4118	IL-31	S03	None
Macrophage	0.798894	-0.611532	IL-7	S04	Mac-c
Macrophage	-0.725675	-2.36246	IL-31	S08	Mac-c
Macrophage	-1.70167	-3.09418	PBS	S01	None
Macrophage	-0.290755	-3.07496	IL-7	S08	Mac-c
Macrophage	-0.116482	-2.9255	IL-7	S08	Mac-c
Macrophage	-1.1148	3.95837	IL-24	S03	None
Macrophage	2.11061	0.992646	IL-31	S07	None
Macrophage	0.532979	-4.79567	LT-α2/β1	S11	Mac-a
Macrophage	-2.12292	-3.37375	IL-31	S01	None
Macrophage	1.07535	-5.44082	IL-7	S11	Mac-a
Macrophage	-0.11961	4.41561	IL-24	S02	None
Macrophage	-0.360144	-2.18635	IL-7	S08	Mac-c
Macrophage	-2.46584	-2.24564	IL-7	S01	None
Macrophage	-1.97958	-2.0509	IL-7	S01	None
Macrophage	0.120615	3.74122	IL-5	S03	None
Macrophage	-2.43011	1.75471	IL-5	S06	None
Macrophage	-0.530137	2.3547	IL-31	S03	None
Macrophage	-1.39708	-2.13809	IL-7	S08	Mac-c
Macrophage	1.05379	2.90613	IL-31	S07	None
Macrophage	1.86066	2.91056	IL-7	S04	Mac-c
Macrophage	-1.71301	1.62785	TWEAK	S06	None
Macrophage	-0.495773	-1.56968	IL-31	S06	None
Macrophage	-3.51297	-1.97424	IL-24	S01	None
Macrophage	-3.68041	-2.22593	TWEAK	S01	None
Macrophage	0.744313	2.76197	TWEAK	S02	None
Macrophage	-0.622288	3.66905	IL-31	S05	None
Macrophage	-3.44823	-2.54244	IL-24	S01	None
Macrophage	-0.0977255	2.68223	LT-α2/β1	S07	None
Macrophage	-1.56189	-1.41786	IL-31	S06	None
Macrophage	1.00921	3.4853	IL-7	S04	Mac-c
Macrophage	-2.1597	2.27356	TWEAK	S02	None
Macrophage	0.121994	4.37658	IL-7	S05	None
Macrophage	1.32539	2.96168	IL-7	S05	None
Macrophage	-2.54234	-3.53424	TWEAK	S01	None
Macrophage	-0.537149	-3.30495	IL-7	S08	Mac-c
Macrophage	-0.326599	-1.89936	IL-7	S08	Mac-c
Macrophage	2.184	0.381222	IL-31	S04	Mac-c
Macrophage	-1.06072	2.37069	IL-31	S03	None
Macrophage	-1.048	-3.36194	IL-7	S08	Mac-c
Macrophage	-2.80271	-3.70906	IL-5	S01	None
Macrophage	-2.88108	-2.75895	IL-17B	S01	None
Macrophage	1.78669	0.26375	IL-17A	S04	Mac-c
Macrophage	-0.765191	3.15914	IL-17C	S07	None
Macrophage	-1.15876	-3.16716	IL-17F	S08	Mac-c
Macrophage	1.63798	1.71466	IL-17F	S03	None
Macrophage	-1.15236	3.62934	IL-17E	S03	None
Macrophage	1.75838	2.57882	IL-17A	S04	Mac-c
Macrophage	0.643258	2.14072	IL-17F	S07	None
Macrophage	-1.19054	2.91173	IL-17E	S02	None
Macrophage	-1.44394	3.6278	IL-17A	S03	None
Macrophage	-2.03106	-3.16387	IL-17B	S01	None
Macrophage	-2.15876	-2.26531	IL-17A	S01	None
Macrophage	1.66045	0.606076	IL-17A	S04	Mac-c
Macrophage	-1.04109	-2.51927	IL-17F	S08	Mac-c
Macrophage	-0.711694	3.46053	IL-17F	S02	None
Macrophage	1.28789	3.21261	IL-17A	S05	None
Macrophage	-0.730606	4.01014	IL-17A	S03	None
Macrophage	-0.659425	-2.40789	IL-17F	S08	Mac-c
Macrophage	0.352195	2.77103	IL-17B	S07	None
Macrophage	-2.24691	2.088	IL-17C	S06	None
Macrophage	-2.08346	2.99789	IL-17D	S03	None
Macrophage	0.467911	2.13538	IL-17D	S07	None
Macrophage	0.313089	-3.8915	IL-17A	S11	Mac-a
Macrophage	-2.58515	-3.00604	IL-17F	S01	None
Macrophage	1.94882	2.73886	IL-17A	S04	Mac-c
Macrophage	-1.82533	0.697383	IL-17F	S03	None
Macrophage	-0.0865529	1.92872	IL-17A	S07	None
Macrophage	-2.5384	-1.91314	IL-17B	S01	None
Macrophage	-3.6187	-2.93057	IL-17E	S01	None
Macrophage	-1.61055	0.890521	IL-17E	S03	None
Macrophage	-1.92115	2.84521	IL-17F	S02	None
Macrophage	-2.73655	-2.84467	IL-17B	S01	None
Macrophage	-2.98191	-3.68549	IL-17A	S01	None
Macrophage	0.49546	1.5742	IL-17A	S07	None
Macrophage	-1.34043	4.01217	IL-17F	S03	None
Macrophage	-1.11999	-2.78499	IL-17F	S08	Mac-c
Macrophage	-2.62002	-3.21733	IL-17F	S01	None
Macrophage	-0.59361	2.88566	IL-17C	S02	None
Macrophage	-3.20777	-1.79439	IL-17E	S01	None
Macrophage	1.18352	2.37458	IL-17B	S07	None
Macrophage	-0.475691	5.17814	IL-17E	S05	None
Macrophage	0.048303	4.32102	IL-17B	S05	None
Macrophage	2.09481	1.14565	IL-17C	S07	None
Macrophage	-2.10115	-2.51623	IL-17F	S01	None
Macrophage	-1.45667	4.06023	IL-17C	S03	None
Macrophage	-0.983803	2.37105	IL-17B	S03	None
Macrophage	-0.883896	4.21859	IL-17F	S03	None
Macrophage	-0.328767	4.78142	IL-17F	S02	None
Macrophage	-1.28688	-3.02824	IL-17A	S08	Mac-c
Macrophage	-0.790661	2.56965	IL-17E	S03	None
Macrophage	0.422778	2.74357	IL-17A	S02	None
Macrophage	-1.26563	-2.88996	IL-17F	S08	Mac-c
Macrophage	-1.62506	3.13369	IL-17D	S03	None
Macrophage	0.876544	1.86753	IL-17A	S07	None
Macrophage	1.22005	2.3785	IL-17C	S07	None
Macrophage	-1.84445	4.47575	IL-17F	S03	None
Macrophage	-1.98693	2.5972	IL-17C	S03	None
Macrophage	-1.53098	3.03937	IL-17D	S03	None
Macrophage	-1.64141	-3.58065	IL-17C	S01	None
Macrophage	-1.53854	1.98417	IL-17B	S02	None
Macrophage	-0.393119	3.63096	IL-17F	S02	None
Macrophage	-0.202371	3.57106	PBS	S02	None
Macrophage	-2.10445	2.08627	IL-17F	S06	None
Macrophage	1.10725	2.19235	IL-17F	S07	None
Macrophage	-3.38248	-2.69196	IL-17E	S01	None
Macrophage	-1.41028	2.60623	IL-17B	S02	None
Macrophage	-2.93844	-2.25508	IL-17B	S01	None
Macrophage	-0.173559	1.01745	IL-17A	S07	None
Macrophage	-2.17352	-1.84686	IL-17E	S01	None
Macrophage	-1.55264	2.21023	IL-17B	S02	None
Macrophage	-1.40978	1.41243	IL-17C	S03	None
Macrophage	0.566239	4.09928	IL-17F	S05	None
Macrophage	-0.145648	-2.4822	IL-17A	S08	Mac-c
Macrophage	-2.16572	1.89781	IL-17E	S02	None
Macrophage	-1.63613	-3.37494	IL-17C	S01	None
Macrophage	1.44926	2.9639	IL-17A	S05	None
Macrophage	-0.967489	3.57048	IL-17F	S07	None
Macrophage	-2.21594	-2.29909	IL-17F	S01	None
Macrophage	-2.94187	-3.50269	IL-17F	S01	None
Macrophage	-0.629249	5.5348	IL-17A	S03	None
Macrophage	-2.1699	2.87987	IL-17F	S03	None
Macrophage	-1.48805	3.87228	IL-17D	S03	None
Macrophage	-2.75024	-2.12132	IL-17C	S01	None
Macrophage	-2.3185	1.56926	IL-17C	S06	None
Macrophage	0.654579	3.46094	IL-17B	S07	None
Macrophage	1.69198	3.01592	IL-17A	S05	None
Macrophage	-1.23748	4.7915	IL-17E	S03	None
Macrophage	-1.7305	2.72952	PBS	S03	None
Macrophage	-0.428305	-2.44808	PBS	S08	Mac-c
Macrophage	-1.24716	4.54364	C5a	S03	None
Macrophage	-2.19836	2.93999	C5a	S03	None
Macrophage	-1.00249	4.41893	C3a	S02	None
Macrophage	-1.62329	2.90042	C5a	S06	None
Macrophage	0.409198	3.24765	C3a	S02	None
Macrophage	-1.01174	2.72019	C5a	S03	None
Macrophage	-3.07476	-1.48656	C3a	S01	None
Macrophage	-3.07588	-2.97625	IL-17D	S01	None
Macrophage	-2.60176	-0.581292	C3a	S06	None
Macrophage	-1.72495	-2.51634	C5a	S01	None
Macrophage	0.392735	-5.16433	IL-17D	S11	Mac-a
Macrophage	-3.01982	-3.10585	PBS	S01	None
Macrophage	0.505921	3.76424	C3a	S05	None
Macrophage	0.725224	3.61891	IL-17D	S05	None
Macrophage	-3.08332	-2.46006	PBS	S01	None
Macrophage	-2.5811	-3.87989	IL-17D	S01	None
Macrophage	-1.43218	-2.37519	PBS	S08	Mac-c
Macrophage	0.550598	3.81449	C5a	S02	None
Macrophage	0.205474	5.10884	IL-17D	S05	None
Macrophage	-2.80681	-2.21925	C3a	S01	None
Macrophage	-1.85688	1.95433	C5a	S02	None
Macrophage	1.03015	3.29562	PBS	S05	None
Macrophage	0.999257	-5.39747	IL-17D	S11	Mac-a
Macrophage	0.59882	2.54747	PBS	S02	None
Macrophage	-1.80377	-2.18308	PBS	S01	None
Macrophage	-2.33692	-3.75503	PBS	S01	None
Macrophage	-0.470112	3.42525	IL-17D	S02	None
Macrophage	-3.22196	-2.43785	PBS	S01	None
Macrophage	1.80578	1.78536	C5a	S07	None
Macrophage	1.03546	-5.32752	C3a	S08	Mac-c
Macrophage	-1.38238	2.17267	C3a	S02	None
Macrophage	-0.966502	4.3787	PBS	S03	None
Macrophage	0.867385	2.98138	IL-17D	S09	Mac-a
Macrophage	-2.19875	-0.943843	C5a	S06	None
Macrophage	-1.60476	3.1736	C5a	S03	None
Macrophage	-3.41537	-3.5103	C3a	S01	None
Macrophage	0.649208	3.58539	C3a	S07	None
Macrophage	-3.61489	-2.61557	PBS	S01	None
Macrophage	-1.87857	-1.61533	PBS	S01	None
Macrophage	3.7097	0.17129	TNF-α	S13	Mac-d
Macrophage	3.24728	0.561282	TNF-α	S13	Mac-d
Macrophage	0.316441	2.36507	FGF-β	S07	None
Macrophage	0.299084	2.79185	PBS	S07	None
Macrophage	1.55709	-4.12021	FGF-β	S09	Mac-a
Macrophage	-2.61025	-3.2527	Leptin	S01	None
Macrophage	0.533269	1.5023	LIGHT	S07	None
Macrophage	-3.24098	-2.37212	TRAIL	S01	None
Macrophage	2.89579	0.753409	TNF-α	S13	Mac-d
Macrophage	-0.411752	3.27016	Leptin	S07	None
Macrophage	-2.10578	-3.46525	Leptin	S01	None
Macrophage	-1.10311	2.30361	IL-36Ra	S02	None
Macrophage	-1.24555	-4.29156	IL-36Ra	S11	Mac-a
Macrophage	3.15717	0.555267	TNF-α	S13	Mac-d
Macrophage	3.49056	0.388598	TNF-α	S13	Mac-d
Macrophage	-0.206599	2.02609	IL-36Ra	S07	None
Macrophage	3.33246	0.612401	TNF-α	S13	Mac-d
Macrophage	3.66921	0.249876	TNF-α	S13	Mac-d
Macrophage	3.43298	0.431045	TNF-α	S13	Mac-d
Macrophage	3.27815	0.622085	TNF-α	S13	Mac-d
Macrophage	-2.57525	-2.23724	FGF-β	S01	None
Macrophage	-2.64063	-2.36319	FGF-β	S01	None
Macrophage	0.195773	-4.49266	Leptin	S11	Mac-a
Macrophage	-0.259024	4.34659	IL-36Ra	S02	None
Macrophage	1.47339	-4.45413	FGF-β	S09	Mac-a
Macrophage	-2.25756	-2.99003	IL-36Ra	S01	None
Macrophage	-1.92058	-2.09856	TRAIL	S01	None
Macrophage	3.50653	0.301096	TNF-α	S13	Mac-d
Macrophage	3.67253	0.162136	TNF-α	S13	Mac-d
Macrophage	3.57032	0.259308	TNF-α	S13	Mac-d
Macrophage	-3.25257	-3.49293	FGF-β	S01	None
Macrophage	0.317424	3.8003	PBS	S07	None
Macrophage	3.4056	0.444667	TNF-α	S13	Mac-d
Macrophage	3.68662	0.0661129	TNF-α	S13	Mac-d
Macrophage	2.50393	-3.995	IL-36Ra	S09	Mac-a
Macrophage	3.60988	0.427708	TNF-α	S13	Mac-d
Macrophage	-1.85886	-2.02848	IL-36Ra	S01	None
Macrophage	-1.91506	2.53598	IL-36Ra	S03	None
Macrophage	-0.208673	3.15804	Leptin	S02	None
Macrophage	-1.38477	-4.11513	LIGHT	S11	Mac-a
Macrophage	-0.376134	5.42052	LIGHT	S05	None
Macrophage	2.01829	-5.5206	TNF-α	S11	Mac-a
Macrophage	0.33222	2.89527	LIGHT	S03	None
Macrophage	3.17306	0.346964	TNF-α	S13	Mac-d
Macrophage	-3.44877	-1.56994	IL-36Ra	S01	None
Macrophage	-2.63003	-2.68058	Leptin	S01	None
Macrophage	-0.519682	3.39253	IL-36Ra	S02	None
Macrophage	0.452409	3.55675	IL-36Ra	S02	None
Macrophage	-1.17163	3.44579	PBS	S03	None
Macrophage	-0.609992	-4.28553	IL-36Ra	S09	Mac-a
Macrophage	-2.4912	-1.32744	FGF-β	S01	None
Macrophage	-1.72578	-3.8524	Leptin	S01	None
Macrophage	0.208984	4.78953	Leptin	S05	None
Macrophage	3.38329	0.404848	TNF-α	S13	Mac-d
Macrophage	3.44092	0.546565	TNF-α	S13	Mac-d
Macrophage	3.67756	0.197521	TNF-α	S13	Mac-d
Macrophage	3.67291	0.179483	TNF-α	S13	Mac-d
Macrophage	3.54334	0.413725	TNF-α	S13	Mac-d
Macrophage	-2.60079	1.24978	LIGHT	S06	None
Macrophage	-2.36613	2.37303	Leptin	S06	None
Macrophage	-2.32233	0.254148	PRL	S03	None
Macrophage	-2.11243	3.05814	APRIL	S03	None
Macrophage	-0.494531	-1.7721	IL-33	S08	Mac-c
Macrophage	-2.54213	-2.9164	PRL	S01	None
Macrophage	-1.08372	2.57852	APRIL	S03	None
Macrophage	-0.615914	2.28507	APRIL	S02	None
Macrophage	-2.94094	-1.36666	EGF	S06	None
Macrophage	-1.94286	-3.87865	PRL	S01	None
Macrophage	-0.6817	-2.49211	EGF	S08	Mac-c
[truncated: 1,262 more rows]

## Sheet: b,PolarizationCorrelation
	S08	S11	S09	S10	S13	S04	S12
S08	1
S11	0.602328	1
S09	0.00281679	0.557686	1
S10	0.109128	0.562082	0.733388	1
S13	0.179089	0.21387	0.327038	0.417674	1
S04	0.209752	0.184057	0.45073	0.521484	0.630232	1
S12	0.229823	0.0693962	0.2988	0.359054	0.344302	0.640759	1

## Sheet: f,SubclusterFraction
subcluster	IL-1α	IL-1β	IL-1Ra	IL-18	IL-33	IL-36α	IL-36Ra	IL-2	IL-4	IL-13	IL-7	TSLP	IL-9	IL-15	IL-21	IL-3	IL-5	GM-CSF	IL-6	IL-11	IL-27	IL-30	IL-31	LIF	OSM	CT-1	NP	IL-12	IL-23	IL-Y	IL-10	IL-19	IL-20	IL-22	IL-24	IL-17A	IL-17B	IL-17C	IL-17D	IL-17E	IL-17F	IFN-α1	IFN-β	IFN-ε	IFN-κ	IFN-γ	IFN-λ2	LT-α1/β2	LT-α2/β1
S01	0	0	0.261	0	0.049	0	0.37	0.024	0	0	0.1	0.12	0.368	0	0.151	0	0.087	0	0.286	0.193	0.049	0.031	0.143	0.068	0.058	0	0.135	0	0.12	0.333	0.053	0.176	0.033	0.2	0.111	0.128	0.333	0.2	0.148	0.167	0.2	0	0	0.094	0.057	0	0.222	0.062	0.115
S02	0	0	0.217	0	0.049	0	0.152	0.024	0.019	0	0.02	0.12	0.158	0.029	0.17	0.038	0	0.045	0.214	0.14	0.122	0.25	0.095	0.027	0.135	0.027	0.135	0.03	0.04	0.167	0.123	0.118	0.3	0.1	0.148	0.103	0.19	0.2	0.111	0.208	0.125	0	0	0.031	0.057	0	0.222	0.188	0.173
S03	0	0.025	0.13	0	0.049	0	0.065	0.167	0.037	0.036	0	0.2	0.132	0	0.132	0.038	0.109	0.068	0	0.088	0.146	0.219	0.095	0.054	0.058	0	0.108	0.061	0.28	0.111	0.14	0.118	0.1	0.1	0.278	0.179	0.095	0.233	0.259	0.292	0.275	0	0	0.031	0	0	0.111	0.188	0.154
S04	0.685	0.688	0	0	0.195	0.773	0	0	0	0.054	0.18	0	0	0	0.057	0.404	0.217	0.432	0.071	0.018	0.244	0.031	0.127	0.338	0.25	0.514	0.054	0	0.04	0	0.175	0	0.067	0	0.056	0.103	0	0	0	0	0	0	0	0	0	0	0.111	0.062	0
S05	0.019	0.013	0.13	0.033	0.122	0.023	0.087	0.071	0.13	0.107	0.06	0.08	0.211	0.059	0.17	0.115	0.065	0.114	0.214	0.07	0.049	0.094	0.095	0.054	0.019	0.054	0.216	0.061	0.12	0.111	0.053	0.118	0.2	0.2	0.148	0.179	0.048	0.033	0.222	0.083	0.025	0	0	0.156	0.086	0.015	0.111	0.188	0.173
S06	0	0	0.174	0.016	0.049	0	0.087	0	0.019	0.018	0.06	0.16	0.053	0.029	0.075	0.038	0.109	0	0.071	0.211	0.146	0.188	0.111	0.027	0.115	0.081	0.027	0.091	0.12	0.111	0.14	0.235	0.067	0.15	0.204	0.128	0.048	0.167	0	0.167	0.05	0	0	0	0	0	0.056	0.25	0.25
S07	0	0	0.043	0.016	0.073	0.023	0.065	0.048	0.093	0.107	0.02	0.04	0.026	0	0.151	0.038	0.109	0.045	0	0.088	0.073	0.188	0.095	0.054	0.096	0.081	0.162	0	0.16	0.111	0.053	0.118	0.1	0.167	0.056	0.103	0.286	0.167	0.148	0.042	0.15	0	0	0.031	0	0	0.056	0	0.096
S08	0.241	0.238	0	0	0.195	0.114	0.022	0.095	0.148	0.107	0.4	0.12	0	0	0.057	0.173	0.109	0.114	0	0.088	0.098	0	0.206	0.351	0.154	0.189	0.054	0	0.08	0	0.175	0	0	0	0	0.051	0	0	0	0	0.15	0	0	0	0	0	0.111	0	0.019
S09	0.019	0.013	0	0.016	0.049	0.023	0.087	0.071	0	0	0.06	0.16	0.053	0.015	0.038	0.096	0.13	0	0	0.088	0.049	0	0.016	0.014	0.115	0.027	0.081	0.182	0.04	0.056	0.018	0.059	0.133	0.05	0	0	0	0	0.037	0	0	0.822	0.676	0.5	0.514	0	0	0.062	0
S10	0	0	0	0.918	0	0.045	0	0.476	0	0	0	0	0	0.368	0	0	0	0	0	0	0.024	0	0	0.014	0	0.027	0	0.485	0	0	0	0	0	0	0	0	0	0	0	0	0	0.022	0	0.031	0.029	0.985	0	0	0
S11	0	0.025	0.043	0	0.098	0	0.043	0.024	0	0.018	0.04	0	0	0.485	0	0.019	0.022	0	0.143	0.018	0	0	0.016	0	0	0	0.027	0.091	0	0	0.035	0.059	0	0.033	0	0.026	0	0	0.074	0.042	0.025	0.156	0.324	0.125	0.257	0	0	0	0.019
S12	0.037	0	0	0	0.073	0	0.022	0	0.556	0.554	0.06	0	0	0	0	0.038	0.043	0.182	0	0	0	0	0	0	0	0	0	0	0	0	0.035	0	0	0	0	0	0	0	0	0	0	0	0	0	0	0	0	0	0
S13	0	0	0	0	0	0	0	0	0	0	0	0	0	0.015	0	0	0	0	0	0	0	0	0	0	0	0	0	0	0	0	0	0	0	0	0	0	0	0	0	0	0	0	0	0	0	0	0	0	0
[truncated: 38 more columns]

## Sheet: g,SubclusterOverrepresentation
Sample	Subcluster	P_adj	nLog10_Padj	Sig
IL-1α	S01	1	0	nosig
IL-1α	S02	1	0	nosig
IL-1α	S03	1	0	nosig
IL-1α	S04	6.20032e-19	18.2076	sig
IL-1α	S05	1	0	nosig
IL-1α	S06	1	0	nosig
IL-1α	S07	1	0	nosig
IL-1α	S08	0.0309831	1.50888	nosig
IL-1α	S09	1	0	nosig
IL-1α	S10	1	0	nosig
IL-1α	S11	1	0	nosig
IL-1α	S12	1	0	nosig
IL-1α	S13	1	0	nosig
IL-1β	S01	1	0	nosig
IL-1β	S02	1	0	nosig
IL-1β	S03	1	0	nosig
IL-1β	S04	9.15221e-24	23.0385	sig
IL-1β	S05	1	0	nosig
IL-1β	S06	1	0	nosig
IL-1β	S07	1	0	nosig
IL-1β	S08	0.0058689	2.23144	sig
IL-1β	S09	1	0	nosig
IL-1β	S10	1	0	nosig
IL-1β	S11	1	0	nosig
IL-1β	S12	1	0	nosig
IL-1β	S13	1	0	nosig
IL-1Ra	S01	1	0	nosig
IL-1Ra	S02	1	0	nosig
IL-1Ra	S03	1	0	nosig
IL-1Ra	S04	1	0	nosig
IL-1Ra	S05	1	0	nosig
IL-1Ra	S06	1	0	nosig
IL-1Ra	S07	1	0	nosig
IL-1Ra	S08	1	0	nosig
IL-1Ra	S09	1	0	nosig
IL-1Ra	S10	1	0	nosig
IL-1Ra	S11	1	0	nosig
IL-1Ra	S12	1	0	nosig
IL-1Ra	S13	1	0	nosig
IL-18	S01	1	0	nosig
IL-18	S02	1	0	nosig
IL-18	S03	1	0	nosig
IL-18	S04	1	0	nosig
IL-18	S05	1	0	nosig
IL-18	S06	1	0	nosig
IL-18	S07	1	0	nosig
IL-18	S08	1	0	nosig
IL-18	S09	1	0	nosig
IL-18	S10	2.06558e-31	30.685	sig
IL-18	S11	1	0	nosig
IL-18	S12	1	0	nosig
IL-18	S13	1	0	nosig
IL-33	S01	1	0	nosig
IL-33	S02	1	0	nosig
IL-33	S03	1	0	nosig
IL-33	S04	0.00638053	2.19514	sig
IL-33	S05	1	0	nosig
IL-33	S06	1	0	nosig
IL-33	S07	1	0	nosig
IL-33	S08	0.768002	0.114637	nosig
IL-33	S09	1	0	nosig
IL-33	S10	1	0	nosig
IL-33	S11	1	0	nosig
IL-33	S12	1	0	nosig
IL-33	S13	1	0	nosig
IL-36α	S01	1	0	nosig
IL-36α	S02	1	0	nosig
IL-36α	S03	1	0	nosig
IL-36α	S04	1.21786e-19	18.9144	sig
IL-36α	S05	1	0	nosig
IL-36α	S06	1	0	nosig
IL-36α	S07	1	0	nosig
IL-36α	S08	1	0	nosig
IL-36α	S09	1	0	nosig
IL-36α	S10	1	0	nosig
IL-36α	S11	1	0	nosig
IL-36α	S12	1	0	nosig
IL-36α	S13	1	0	nosig
IL-36Ra	S01	1	0	nosig
IL-36Ra	S02	1	0	nosig
IL-36Ra	S03	1	0	nosig
IL-36Ra	S04	1	0	nosig
IL-36Ra	S05	1	0	nosig
IL-36Ra	S06	1	0	nosig
IL-36Ra	S07	1	0	nosig
IL-36Ra	S08	1	0	nosig
IL-36Ra	S09	1	0	nosig
IL-36Ra	S10	1	0	nosig
IL-36Ra	S11	1	0	nosig
IL-36Ra	S12	1	0	nosig
IL-36Ra	S13	1	0	nosig
IL-2	S01	1	0	nosig
IL-2	S02	1	0	nosig
IL-2	S03	1	0	nosig
IL-2	S04	1	0	nosig
IL-2	S05	1	0	nosig
IL-2	S06	1	0	nosig
IL-2	S07	1	0	nosig
IL-2	S08	1	0	nosig
IL-2	S09	1	0	nosig
IL-2	S10	5.07553e-10	9.29452	sig
IL-2	S11	1	0	nosig
IL-2	S12	1	0	nosig
IL-2	S13	1	0	nosig
IL-4	S01	1	0	nosig
IL-4	S02	1	0	nosig
IL-4	S03	1	0	nosig
IL-4	S04	1	0	nosig
IL-4	S05	1	0	nosig
IL-4	S06	1	0	nosig
IL-4	S07	1	0	nosig
IL-4	S08	1	0	nosig
IL-4	S09	1	0	nosig
IL-4	S10	1	0	nosig
IL-4	S11	1	0	nosig
IL-4	S12	2.84365e-14	13.5461	sig
IL-4	S13	1	0	nosig
IL-13	S01	1	0	nosig
IL-13	S02	1	0	nosig
IL-13	S03	1	0	nosig
IL-13	S04	1	0	nosig
IL-13	S05	1	0	nosig
IL-13	S06	1	0	nosig
IL-13	S07	1	0	nosig
IL-13	S08	1	0	nosig
IL-13	S09	1	0	nosig
IL-13	S10	1	0	nosig
IL-13	S11	1	0	nosig
IL-13	S12	1.65496e-14	13.7812	sig
IL-13	S13	1	0	nosig
IL-7	S01	1	0	nosig
IL-7	S02	1	0	nosig
IL-7	S03	1	0	nosig
IL-7	S04	0.00629216	2.2012	sig
IL-7	S05	1	0	nosig
IL-7	S06	1	0	nosig
IL-7	S07	1	0	nosig
IL-7	S08	6.80405e-06	5.16723	sig
IL-7	S09	1	0	nosig
IL-7	S10	1	0	nosig
IL-7	S11	1	0	nosig
IL-7	S12	1	0	nosig
IL-7	S13	1	0	nosig
TSLP	S01	1	0	nosig
TSLP	S02	1	0	nosig
TSLP	S03	1	0	nosig
TSLP	S04	1	0	nosig
TSLP	S05	1	0	nosig
TSLP	S06	1	0	nosig
TSLP	S07	1	0	nosig
TSLP	S08	1	0	nosig
TSLP	S09	1	0	nosig
TSLP	S10	1	0	nosig
TSLP	S11	1	0	nosig
TSLP	S12	1	0	nosig
TSLP	S13	1	0	nosig
IL-9	S01	1	0	nosig
IL-9	S02	1	0	nosig
IL-9	S03	1	0	nosig
IL-9	S04	1	0	nosig
IL-9	S05	1	0	nosig
IL-9	S06	1	0	nosig
IL-9	S07	1	0	nosig
IL-9	S08	1	0	nosig
IL-9	S09	1	0	nosig
IL-9	S10	1	0	nosig
IL-9	S11	1	0	nosig
IL-9	S12	1	0	nosig
IL-9	S13	1	0	nosig
IL-15	S01	1	0	nosig
IL-15	S02	1	0	nosig
IL-15	S03	1	0	nosig
IL-15	S04	1	0	nosig
IL-15	S05	1	0	nosig
IL-15	S06	1	0	nosig
IL-15	S07	1	0	nosig
IL-15	S08	1	0	nosig
IL-15	S09	1	0	nosig
IL-15	S10	2.05968e-09	8.6862	sig
IL-15	S11	5.09913e-11	10.2925	sig
IL-15	S12	1	0	nosig
IL-15	S13	1	0	nosig
IL-21	S01	1	0	nosig
IL-21	S02	1	0	nosig
IL-21	S03	1	0	nosig
IL-21	S04	1	0	nosig
IL-21	S05	1	0	nosig
IL-21	S06	1	0	nosig
IL-21	S07	1	0	nosig
IL-21	S08	1	0	nosig
IL-21	S09	1	0	nosig
IL-21	S10	1	0	nosig
IL-21	S11	1	0	nosig
IL-21	S12	1	0	nosig
IL-21	S13	1	0	nosig
IL-3	S01	1	0	nosig
IL-3	S02	1	0	nosig
IL-3	S03	1	0	nosig
IL-3	S04	3.38379e-09	8.4706	sig
IL-3	S05	1	0	nosig
IL-3	S06	1	0	nosig
IL-3	S07	1	0	nosig
IL-3	S08	1	0	nosig
IL-3	S09	1	0	nosig
IL-3	S10	1	0	nosig
IL-3	S11	1	0	nosig
IL-3	S12	1	0	nosig
IL-3	S13	1	0	nosig
IL-5	S01	1	0	nosig
IL-5	S02	1	0	nosig
IL-5	S03	1	0	nosig
IL-5	S04	0.00108109	2.96614	sig
IL-5	S05	1	0	nosig
IL-5	S06	1	0	nosig
IL-5	S07	1	0	nosig
IL-5	S08	1	0	nosig
IL-5	S09	1	0	nosig
IL-5	S10	1	0	nosig
IL-5	S11	1	0	nosig
IL-5	S12	1	0	nosig
IL-5	S13	1	0	nosig
GM-CSF	S01	1	0	nosig
GM-CSF	S02	1	0	nosig
GM-CSF	S03	1	0	nosig
GM-CSF	S04	4.37555e-09	8.35897	sig
GM-CSF	S05	1	0	nosig
GM-CSF	S06	1	0	nosig
GM-CSF	S07	1	0	nosig
GM-CSF	S08	1	0	nosig
GM-CSF	S09	1	0	nosig
GM-CSF	S10	1	0	nosig
GM-CSF	S11	1	0	nosig
GM-CSF	S12	0.00961994	2.01683	sig
GM-CSF	S13	1	0	nosig
IL-6	S01	1	0	nosig
IL-6	S02	1	0	nosig
IL-6	S03	1	0	nosig
IL-6	S04	1	0	nosig
IL-6	S05	1	0	nosig
IL-6	S06	1	0	nosig
IL-6	S07	1	0	nosig
IL-6	S08	1	0	nosig
IL-6	S09	1	0	nosig
IL-6	S10	1	0	nosig
IL-6	S11	1	0	nosig
IL-6	S12	1	0	nosig
IL-6	S13	1	0	nosig
IL-11	S01	1	0	nosig
IL-11	S02	1	0	nosig
IL-11	S03	1	0	nosig
IL-11	S04	1	0	nosig
IL-11	S05	1	0	nosig
IL-11	S06	1	0	nosig
IL-11	S07	1	0	nosig
IL-11	S08	1	0	nosig
IL-11	S09	1	0	nosig
IL-11	S10	1	0	nosig
IL-11	S11	1	0	nosig
IL-11	S12	1	0	nosig
IL-11	S13	1	0	nosig
IL-27	S01	1	0	nosig
IL-27	S02	1	0	nosig
IL-27	S03	1	0	nosig
IL-27	S04	0.000474526	3.32374	sig
IL-27	S05	1	0	nosig
IL-27	S06	1	0	nosig
IL-27	S07	1	0	nosig
IL-27	S08	1	0	nosig
IL-27	S09	1	0	nosig
IL-27	S10	1	0	nosig
IL-27	S11	1	0	nosig
IL-27	S12	1	0	nosig
IL-27	S13	1	0	nosig
IL-30	S01	1	0	nosig
IL-30	S02	1	0	nosig
IL-30	S03	1	0	nosig
IL-30	S04	1	0	nosig
IL-30	S05	1	0	nosig
IL-30	S06	1	0	nosig
IL-30	S07	1	0	nosig
IL-30	S08	1	0	nosig
IL-30	S09	1	0	nosig
IL-30	S10	1	0	nosig
IL-30	S11	1	0	nosig
IL-30	S12	1	0	nosig
IL-30	S13	1	0	nosig
IL-31	S01	1	0	nosig
IL-31	S02	1	0	nosig
IL-31	S03	1	0	nosig
IL-31	S04	0.0730339	1.13648	nosig
IL-31	S05	1	0	nosig
IL-31	S06	1	0	nosig
IL-31	S07	1	0	nosig
IL-31	S08	0.104435	0.981154	nosig
IL-31	S09	1	0	nosig
IL-31	S10	1	0	nosig
IL-31	S11	1	0	nosig
IL-31	S12	1	0	nosig
IL-31	S13	1	0	nosig
LIF	S01	1	0	nosig
LIF	S02	1	0	nosig
LIF	S03	1	0	nosig
LIF	S04	8.72226e-09	8.05937	sig
LIF	S05	1	0	nosig
LIF	S06	1	0	nosig
LIF	S07	1	0	nosig
LIF	S08	4.07219e-06	5.39017	sig
LIF	S09	1	0	nosig
LIF	S10	1	0	nosig
LIF	S11	1	0	nosig
LIF	S12	1	0	nosig
LIF	S13	1	0	nosig
OSM	S01	1	0	nosig
OSM	S02	1	0	nosig
OSM	S03	1	0	nosig
OSM	S04	7.59432e-05	4.11951	sig
OSM	S05	1	0	nosig
OSM	S06	1	0	nosig
OSM	S07	1	0	nosig
OSM	S08	1	0	nosig
OSM	S09	1	0	nosig
OSM	S10	1	0	nosig
OSM	S11	1	0	nosig
OSM	S12	1	0	nosig
OSM	S13	1	0	nosig
CT-1	S01	1	0	nosig
CT-1	S02	1	0	nosig
CT-1	S03	1	0	nosig
CT-1	S04	3.47746e-10	9.45874	sig
CT-1	S05	1	0	nosig
CT-1	S06	1	0	nosig
CT-1	S07	1	0	nosig
CT-1	S08	1	0	nosig
CT-1	S09	1	0	nosig
CT-1	S10	1	0	nosig
CT-1	S11	1	0	nosig
CT-1	S12	1	0	nosig
CT-1	S13	1	0	nosig
NP	S01	1	0	nosig
NP	S02	1	0	nosig
NP	S03	1	0	nosig
NP	S04	1	0	nosig
NP	S05	1	0	nosig
NP	S06	1	0	nosig
NP	S07	1	0	nosig
NP	S08	1	0	nosig
NP	S09	1	0	nosig
NP	S10	1	0	nosig
NP	S11	1	0	nosig
NP	S12	1	0	nosig
NP	S13	1	0	nosig
IL-12	S01	1	0	nosig
IL-12	S02	1	0	nosig
IL-12	S03	1	0	nosig
IL-12	S04	1	0	nosig
IL-12	S05	1	0	nosig
IL-12	S06	1	0	nosig
IL-12	S07	1	0	nosig
IL-12	S08	1	0	nosig
IL-12	S09	1	0	nosig
IL-12	S10	9.2132e-09	8.03559	sig
IL-12	S11	1	0	nosig
IL-12	S12	1	0	nosig
IL-12	S13	1	0	nosig
IL-23	S01	1	0	nosig
IL-23	S02	1	0	nosig
IL-23	S03	1	0	nosig
IL-23	S04	1	0	nosig
IL-23	S05	1	0	nosig
IL-23	S06	1	0	nosig
IL-23	S07	1	0	nosig
IL-23	S08	1	0	nosig
IL-23	S09	1	0	nosig
IL-23	S10	1	0	nosig
IL-23	S11	1	0	nosig
IL-23	S12	1	0	nosig
IL-23	S13	1	0	nosig
IL-Y	S01	1	0	nosig
IL-Y	S02	1	0	nosig
IL-Y	S03	1	0	nosig
IL-Y	S04	1	0	nosig
IL-Y	S05	1	0	nosig
IL-Y	S06	1	0	nosig
IL-Y	S07	1	0	nosig
IL-Y	S08	1	0	nosig
IL-Y	S09	1	0	nosig
IL-Y	S10	1	0	nosig
IL-Y	S11	1	0	nosig
IL-Y	S12	1	0	nosig
IL-Y	S13	1	0	nosig
IL-10	S01	1	0	nosig
IL-10	S02	1	0	nosig
IL-10	S03	1	0	nosig
IL-10	S04	0.00482974	2.31608	sig
IL-10	S05	1	0	nosig
IL-10	S06	1	0	nosig
IL-10	S07	1	0	nosig
IL-10	S08	0.727018	0.138455	nosig
IL-10	S09	1	0	nosig
IL-10	S10	1	0	nosig
IL-10	S11	1	0	nosig
IL-10	S12	1	0	nosig
IL-10	S13	1	0	nosig
IL-19	S01	1	0	nosig
IL-19	S02	1	0	nosig
IL-19	S03	1	0	nosig
IL-19	S04	1	0	nosig
IL-19	S05	1	0	nosig
IL-19	S06	1	0	nosig
IL-19	S07	1	0	nosig
IL-19	S08	1	0	nosig
IL-19	S09	1	0	nosig
IL-19	S10	1	0	nosig
IL-19	S11	1	0	nosig
IL-19	S12	1	0	nosig
IL-19	S13	1	0	nosig
IL-20	S01	1	0	nosig
IL-20	S02	1	0	nosig
IL-20	S03	1	0	nosig
IL-20	S04	1	0	nosig
IL-20	S05	1	0	nosig
IL-20	S06	1	0	nosig
IL-20	S07	1	0	nosig
IL-20	S08	1	0	nosig
IL-20	S09	1	0	nosig
IL-20	S10	1	0	nosig
IL-20	S11	1	0	nosig
IL-20	S12	1	0	nosig
IL-20	S13	1	0	nosig
IL-22	S01	1	0	nosig
IL-22	S02	1	0	nosig
IL-22	S03	1	0	nosig
IL-22	S04	1	0	nosig
IL-22	S05	1	0	nosig
IL-22	S06	1	0	nosig
IL-22	S07	1	0	nosig
IL-22	S08	1	0	nosig
IL-22	S09	1	0	nosig
IL-22	S10	1	0	nosig
IL-22	S11	1	0	nosig
IL-22	S12	1	0	nosig
IL-22	S13	1	0	nosig
IL-24	S01	1	0	nosig
IL-24	S02	1	0	nosig
IL-24	S03	1	0	nosig
IL-24	S04	1	0	nosig
IL-24	S05	1	0	nosig
IL-24	S06	1	0	nosig
IL-24	S07	1	0	nosig
IL-24	S08	1	0	nosig
IL-24	S09	1	0	nosig
IL-24	S10	1	0	nosig
IL-24	S11	1	0	nosig
IL-24	S12	1	0	nosig
IL-24	S13	1	0	nosig
IL-17A	S01	1	0	nosig
IL-17A	S02	1	0	nosig
IL-17A	S03	1	0	nosig
IL-17A	S04	0.807323	0.0929529	nosig
IL-17A	S05	1	0	nosig
IL-17A	S06	1	0	nosig
IL-17A	S07	1	0	nosig
IL-17A	S08	1	0	nosig
IL-17A	S09	1	0	nosig
IL-17A	S10	1	0	nosig
IL-17A	S11	1	0	nosig
IL-17A	S12	1	0	nosig
IL-17A	S13	1	0	nosig
IL-17B	S01	1	0	nosig
IL-17B	S02	1	0	nosig
IL-17B	S03	1	0	nosig
IL-17B	S04	1	0	nosig
IL-17B	S05	1	0	nosig
IL-17B	S06	1	0	nosig
IL-17B	S07	1	0	nosig
IL-17B	S08	1	0	nosig
IL-17B	S09	1	0	nosig
IL-17B	S10	1	0	nosig
IL-17B	S11	1	0	nosig
IL-17B	S12	1	0	nosig
IL-17B	S13	1	0	nosig
IL-17C	S01	1	0	nosig
IL-17C	S02	1	0	nosig
IL-17C	S03	1	0	nosig
IL-17C	S04	1	0	nosig
IL-17C	S05	1	0	nosig
IL-17C	S06	1	0	nosig
IL-17C	S07	1	0	nosig
IL-17C	S08	1	0	nosig
IL-17C	S09	1	0	nosig
IL-17C	S10	1	0	nosig
IL-17C	S11	1	0	nosig
IL-17C	S12	1	0	nosig
IL-17C	S13	1	0	nosig
IL-17D	S01	1	0	nosig
IL-17D	S02	1	0	nosig
IL-17D	S03	1	0	nosig
IL-17D	S04	1	0	nosig
IL-17D	S05	1	0	nosig
IL-17D	S06	1	0	nosig
IL-17D	S07	1	0	nosig
IL-17D	S08	1	0	nosig
IL-17D	S09	1	0	nosig
IL-17D	S10	1	0	nosig
IL-17D	S11	1	0	nosig
IL-17D	S12	1	0	nosig
IL-17D	S13	1	0	nosig
IL-17E	S01	1	0	nosig
IL-17E	S02	1	0	nosig
IL-17E	S03	1	0	nosig
IL-17E	S04	1	0	nosig
IL-17E	S05	1	0	nosig
IL-17E	S06	1	0	nosig
IL-17E	S07	1	0	nosig
IL-17E	S08	1	0	nosig
IL-17E	S09	1	0	nosig
IL-17E	S10	1	0	nosig
IL-17E	S11	1	0	nosig
IL-17E	S12	1	0	nosig
IL-17E	S13	1	0	nosig
IL-17F	S01	1	0	nosig
IL-17F	S02	1	0	nosig
IL-17F	S03	1	0	nosig
IL-17F	S04	1	0	nosig
IL-17F	S05	1	0	nosig
IL-17F	S06	1	0	nosig
IL-17F	S07	1	0	nosig
IL-17F	S08	1	0	nosig
IL-17F	S09	1	0	nosig
IL-17F	S10	1	0	nosig
IL-17F	S11	1	0	nosig
IL-17F	S12	1	0	nosig
IL-17F	S13	1	0	nosig
IFN-α1	S01	1	0	nosig
IFN-α1	S02	1	0	nosig
IFN-α1	S03	1	0	nosig
IFN-α1	S04	1	0	nosig
IFN-α1	S05	1	0	nosig
IFN-α1	S06	1	0	nosig
IFN-α1	S07	1	0	nosig
IFN-α1	S08	1	0	nosig
IFN-α1	S09	6.7238e-18	17.1724	sig
IFN-α1	S10	1	0	nosig
IFN-α1	S11	1	0	nosig
IFN-α1	S12	1	0	nosig
IFN-α1	S13	1	0	nosig
IFN-β	S01	1	0	nosig
IFN-β	S02	1	0	nosig
IFN-β	S03	1	0	nosig
IFN-β	S04	1	0	nosig
IFN-β	S05	1	0	nosig
IFN-β	S06	1	0	nosig
IFN-β	S07	1	0	nosig
IFN-β	S08	1	0	nosig
IFN-β	S09	3.41182e-11	10.467	sig
IFN-β	S10	1	0	nosig
IFN-β	S11	0.000979263	3.0091	sig
IFN-β	S12	1	0	nosig
IFN-β	S13	1	0	nosig
IFN-ε	S01	1	0	nosig
IFN-ε	S02	1	0	nosig
IFN-ε	S03	1	0	nosig
IFN-ε	S04	1	0	nosig
IFN-ε	S05	1	0	nosig
IFN-ε	S06	1	0	nosig
IFN-ε	S07	1	0	nosig
IFN-ε	S08	1	0	nosig
IFN-ε	S09	4.62737e-06	5.33467	sig
IFN-ε	S10	1	0	nosig
IFN-ε	S11	1	0	nosig
IFN-ε	S12	1	0	nosig
IFN-ε	S13	1	0	nosig
IFN-κ	S01	1	0	nosig
IFN-κ	S02	1	0	nosig
IFN-κ	S03	1	0	nosig
IFN-κ	S04	1	0	nosig
IFN-κ	S05	1	0	nosig
IFN-κ	S06	1	0	nosig
IFN-κ	S07	1	0	nosig
IFN-κ	S08	1	0	nosig
IFN-κ	S09	7.4183e-07	6.1297	sig
IFN-κ	S10	1	0	nosig
IFN-κ	S11	0.0293863	1.53185	nosig
IFN-κ	S12	1	0	nosig
IFN-κ	S13	1	0	nosig
IFN-γ	S01	1	0	nosig
IFN-γ	S02	1	0	nosig
IFN-γ	S03	1	0	nosig
IFN-γ	S04	1	0	nosig
IFN-γ	S05	1	0	nosig
IFN-γ	S06	1	0	nosig
IFN-γ	S07	1	0	nosig
IFN-γ	S08	1	0	nosig
IFN-γ	S09	1	0	nosig
IFN-γ	S10	5.27422e-38	37.2778	sig
IFN-γ	S11	1	0	nosig
IFN-γ	S12	1	0	nosig
IFN-γ	S13	1	0	nosig
IFN-λ2	S01	1	0	nosig
IFN-λ2	S02	1	0	nosig
IFN-λ2	S03	1	0	nosig
IFN-λ2	S04	1	0	nosig
IFN-λ2	S05	1	0	nosig
IFN-λ2	S06	1	0	nosig
IFN-λ2	S07	1	0	nosig
IFN-λ2	S08	1	0	nosig
IFN-λ2	S09	1	0	nosig
IFN-λ2	S10	1	0	nosig
IFN-λ2	S11	1	0	nosig
IFN-λ2	S12	1	0	nosig
IFN-λ2	S13	1	0	nosig
LT-α1/β2	S01	1	0	nosig
LT-α1/β2	S02	1	0	nosig
LT-α1/β2	S03	1	0	nosig
LT-α1/β2	S04	1	0	nosig
LT-α1/β2	S05	1	0	nosig
LT-α1/β2	S06	1	0	nosig
LT-α1/β2	S07	1	0	nosig
LT-α1/β2	S08	1	0	nosig
LT-α1/β2	S09	1	0	nosig
LT-α1/β2	S10	1	0	nosig
LT-α1/β2	S11	1	0	nosig
LT-α1/β2	S12	1	0	nosig
LT-α1/β2	S13	1	0	nosig
LT-α2/β1	S01	1	0	nosig
LT-α2/β1	S02	1	0	nosig
LT-α2/β1	S03	1	0	nosig
LT-α2/β1	S04	1	0	nosig
LT-α2/β1	S05	1	0	nosig
LT-α2/β1	S06	1	0	nosig
LT-α2/β1	S07	1	0	nosig
LT-α2/β1	S08	1	0	nosig
LT-α2/β1	S09	1	0	nosig
LT-α2/β1	S10	1	0	nosig
LT-α2/β1	S11	1	0	nosig
LT-α2/β1	S12	1	0	nosig
LT-α2/β1	S13	1	0	nosig
TNF-α	S01	1	0	nosig
TNF-α	S02	1	0	nosig
TNF-α	S03	1	0	nosig
TNF-α	S04	1	0	nosig
TNF-α	S05	1	0	nosig
TNF-α	S06	1	0	nosig
TNF-α	S07	1	0	nosig
TNF-α	S08	1	0	nosig
TNF-α	S09	1	0	nosig
TNF-α	S10	1	0	nosig
TNF-α	S11	1	0	nosig
TNF-α	S12	1	0	nosig
TNF-α	S13	3.52752e-27	26.4525	sig
OX40L	S01	1	0	nosig
OX40L	S02	1	0	nosig
OX40L	S03	1	0	nosig
OX40L	S04	1	0	nosig
OX40L	S05	1	0	nosig
OX40L	S06	1	0	nosig
OX40L	S07	1	0	nosig
OX40L	S08	1	0	nosig
OX40L	S09	1	0	nosig
OX40L	S10	1	0	nosig
OX40L	S11	1	0	nosig
OX40L	S12	1	0	nosig
OX40L	S13	1	0	nosig
CD40L	S01	1	0	nosig
CD40L	S02	1	0	nosig
CD40L	S03	1	0	nosig
CD40L	S04	0.162989	0.787842	nosig
CD40L	S05	1	0	nosig
CD40L	S06	1	0	nosig
CD40L	S07	1	0	nosig
CD40L	S08	1	0	nosig
CD40L	S09	1	0	nosig
CD40L	S10	1	0	nosig
CD40L	S11	1	0	nosig
CD40L	S12	1	0	nosig
CD40L	S13	1	0	nosig
FasL	S01	1	0	nosig
FasL	S02	1	0	nosig
FasL	S03	1	0	nosig
FasL	S04	1	0	nosig
FasL	S05	1	0	nosig
FasL	S06	1	0	nosig
FasL	S07	1	0	nosig
FasL	S08	1	0	nosig
FasL	S09	1	0	nosig
FasL	S10	1	0	nosig
FasL	S11	1	0	nosig
FasL	S12	1	0	nosig
FasL	S13	1	0	nosig
CD27L	S01	1	0	nosig
CD27L	S02	1	0	nosig
CD27L	S03	1	0	nosig
CD27L	S04	1	0	nosig
CD27L	S05	1	0	nosig
CD27L	S06	1	0	nosig
CD27L	S07	1	0	nosig
CD27L	S08	1	0	nosig
CD27L	S09	1	0	nosig
CD27L	S10	1	0	nosig
CD27L	S11	1	0	nosig
CD27L	S12	1	0	nosig
CD27L	S13	1	0	nosig
CD30L	S01	1	0	nosig
CD30L	S02	1	0	nosig
CD30L	S03	1	0	nosig
CD30L	S04	1	0	nosig
CD30L	S05	1	0	nosig
CD30L	S06	1	0	nosig
CD30L	S07	1	0	nosig
CD30L	S08	1	0	nosig
CD30L	S09	1	0	nosig
CD30L	S10	1	0	nosig
CD30L	S11	1	0	nosig
CD30L	S12	1	0	nosig
CD30L	S13	1	0	nosig
4-1BBL	S01	1	0	nosig
4-1BBL	S02	1	0	nosig
4-1BBL	S03	1	0	nosig
4-1BBL	S04	0.75402	0.122617	nosig
4-1BBL	S05	1	0	nosig
4-1BBL	S06	1	0	nosig
4-1BBL	S07	1	0	nosig
4-1BBL	S08	1	0	nosig
4-1BBL	S09	1	0	nosig
4-1BBL	S10	1	0	nosig
4-1BBL	S11	1	0	nosig
4-1BBL	S12	1	0	nosig
4-1BBL	S13	1	0	nosig
TRAIL	S01	1	0	nosig
TRAIL	S02	1	0	nosig
TRAIL	S03	1	0	nosig
TRAIL	S04	1	0	nosig
TRAIL	S05	1	0	nosig
TRAIL	S06	1	0	nosig
TRAIL	S07	1	0	nosig
TRAIL	S08	1	0	nosig
TRAIL	S09	1	0	nosig
TRAIL	S10	1	0	nosig
TRAIL	S11	1	0	nosig
TRAIL	S12	1	0	nosig
TRAIL	S13	1	0	nosig
RANKL	S01	1	0	nosig
RANKL	S02	1	0	nosig
RANKL	S03	1	0	nosig
RANKL	S04	0.102001	0.991394	nosig
RANKL	S05	1	0	nosig
RANKL	S06	1	0	nosig
RANKL	S07	1	0	nosig
RANKL	S08	1	0	nosig
RANKL	S09	1	0	nosig
RANKL	S10	1	0	nosig
RANKL	S11	1	0	nosig
RANKL	S12	1	0	nosig
RANKL	S13	1	0	nosig
TWEAK	S01	1	0	nosig
TWEAK	S02	1	0	nosig
TWEAK	S03	1	0	nosig
TWEAK	S04	1	0	nosig
TWEAK	S05	1	0	nosig
TWEAK	S06	1	0	nosig
TWEAK	S07	1	0	nosig
TWEAK	S08	1	0	nosig
TWEAK	S09	1	0	nosig
TWEAK	S10	1	0	nosig
TWEAK	S11	1	0	nosig
TWEAK	S12	1	0	nosig
TWEAK	S13	1	0	nosig
APRIL	S01	1	0	nosig
APRIL	S02	1	0	nosig
APRIL	S03	1	0	nosig
APRIL	S04	1	0	nosig
APRIL	S05	1	0	nosig
APRIL	S06	1	0	nosig
APRIL	S07	1	0	nosig
APRIL	S08	1	0	nosig
APRIL	S09	1	0	nosig
APRIL	S10	1	0	nosig
APRIL	S11	1	0	nosig
APRIL	S12	1	0	nosig
APRIL	S13	1	0	nosig
BAFF	S01	1	0	nosig
BAFF	S02	1	0	nosig
BAFF	S03	1	0	nosig
BAFF	S04	1	0	nosig
BAFF	S05	1	0	nosig
BAFF	S06	1	0	nosig
BAFF	S07	1	0	nosig
BAFF	S08	1	0	nosig
BAFF	S09	1	0	nosig
BAFF	S10	1	0	nosig
BAFF	S11	1	0	nosig
BAFF	S12	1	0	nosig
BAFF	S13	1	0	nosig
LIGHT	S01	1	0	nosig
LIGHT	S02	1	0	nosig
LIGHT	S03	1	0	nosig
LIGHT	S04	1	0	nosig
LIGHT	S05	1	0	nosig
LIGHT	S06	1	0	nosig
LIGHT	S07	1	0	nosig
LIGHT	S08	1	0	nosig
LIGHT	S09	1	0	nosig
LIGHT	S10	1	0	nosig
LIGHT	S11	1	0	nosig
LIGHT	S12	1	0	nosig
LIGHT	S13	1	0	nosig
TL1A	S01	1	0	nosig
TL1A	S02	1	0	nosig
TL1A	S03	1	0	nosig
TL1A	S04	1	0	nosig
TL1A	S05	1	0	nosig
TL1A	S06	1	0	nosig
TL1A	S07	1	0	nosig
TL1A	S08	1	0	nosig
TL1A	S09	1	0	nosig
TL1A	S10	1	0	nosig
TL1A	S11	1	0	nosig
TL1A	S12	1	0	nosig
TL1A	S13	1	0	nosig
GITRL	S01	1	0	nosig
GITRL	S02	1	0	nosig
GITRL	S03	1	0	nosig
GITRL	S04	1	0	nosig
GITRL	S05	1	0	nosig
GITRL	S06	1	0	nosig
GITRL	S07	1	0	nosig
GITRL	S08	1	0	nosig
GITRL	S09	1	0	nosig
GITRL	S10	1	0	nosig
GITRL	S11	1	0	nosig
GITRL	S12	1	0	nosig
GITRL	S13	1	0	nosig
C3a	S01	1	0	nosig
C3a	S02	1	0	nosig
C3a	S03	1	0	nosig
C3a	S04	1	0	nosig
C3a	S05	1	0	nosig
C3a	S06	1	0	nosig
C3a	S07	1	0	nosig
C3a	S08	1	0	nosig
C3a	S09	1	0	nosig
C3a	S10	1	0	nosig
C3a	S11	1	0	nosig
C3a	S12	1	0	nosig
C3a	S13	1	0	nosig
C5a	S01	1	0	nosig
C5a	S02	1	0	nosig
C5a	S03	1	0	nosig
C5a	S04	1	0	nosig
C5a	S05	1	0	nosig
C5a	S06	1	0	nosig
C5a	S07	1	0	nosig
C5a	S08	1	0	nosig
C5a	S09	1	0	nosig
C5a	S10	1	0	nosig
C5a	S11	1	0	nosig
C5a	S12	1	0	nosig
C5a	S13	1	0	nosig
FLT3L	S01	1	0	nosig
FLT3L	S02	1	0	nosig
FLT3L	S03	1	0	nosig
FLT3L	S04	1	0	nosig
FLT3L	S05	1	0	nosig
FLT3L	S06	1	0	nosig
FLT3L	S07	1	0	nosig
FLT3L	S08	1	0	nosig
FLT3L	S09	1	0	nosig
FLT3L	S10	1	0	nosig
FLT3L	S11	1	0	nosig
FLT3L	S12	0.840107	0.0756653	nosig
FLT3L	S13	1	0	nosig
IL-34	S01	1	0	nosig
IL-34	S02	1	0	nosig
IL-34	S03	1	0	nosig
IL-34	S04	1	0	nosig
IL-34	S05	1	0	nosig
IL-34	S06	1	0	nosig
IL-34	S07	1	0	nosig
IL-34	S08	1	0	nosig
IL-34	S09	1	0	nosig
IL-34	S10	1	0	nosig
IL-34	S11	1	0	nosig
IL-34	S12	1	0	nosig
IL-34	S13	1	0	nosig
M-CSF	S01	1	0	nosig
M-CSF	S02	1	0	nosig
M-CSF	S03	1	0	nosig
M-CSF	S04	0.00205221	2.68778	sig
M-CSF	S05	1	0	nosig
M-CSF	S06	1	0	nosig
M-CSF	S07	1	0	nosig
M-CSF	S08	0.0363698	1.43926	nosig
M-CSF	S09	1	0	nosig
M-CSF	S10	1	0	nosig
M-CSF	S11	1	0	nosig
M-CSF	S12	1	0	nosig
M-CSF	S13	1	0	nosig
G-CSF	S01	1	0	nosig
G-CSF	S02	1	0	nosig
G-CSF	S03	1	0	nosig
G-CSF	S04	1	0	nosig
G-CSF	S05	1	0	nosig
G-CSF	S06	1	0	nosig
G-CSF	S07	1	0	nosig
G-CSF	S08	1	0	nosig
G-CSF	S09	1	0	nosig
G-CSF	S10	1	0	nosig
G-CSF	S11	1	0	nosig
G-CSF	S12	1	0	nosig
G-CSF	S13	1	0	nosig
SCF	S01	1	0	nosig
SCF	S02	1	0	nosig
SCF	S03	1	0	nosig
SCF	S04	1	0	nosig
SCF	S05	1	0	nosig
SCF	S06	1	0	nosig
SCF	S07	1	0	nosig
SCF	S08	1	0	nosig
SCF	S09	1	0	nosig
SCF	S10	1	0	nosig
SCF	S11	1	0	nosig
SCF	S12	1	0	nosig
SCF	S13	1	0	nosig
EGF	S01	1	0	nosig
EGF	S02	1	0	nosig
EGF	S03	1	0	nosig
EGF	S04	1	0	nosig
EGF	S05	1	0	nosig
EGF	S06	1	0	nosig
EGF	S07	1	0	nosig
EGF	S08	1	0	nosig
EGF	S09	1	0	nosig
EGF	S10	1	0	nosig
EGF	S11	1	0	nosig
EGF	S12	1	0	nosig
EGF	S13	1	0	nosig
VEGF	S01	1	0	nosig
VEGF	S02	1	0	nosig
VEGF	S03	1	0	nosig
VEGF	S04	1	0	nosig
VEGF	S05	1	0	nosig
VEGF	S06	1	0	nosig
VEGF	S07	1	0	nosig
VEGF	S08	1	0	nosig
VEGF	S09	1	0	nosig
VEGF	S10	1	0	nosig
VEGF	S11	1	0	nosig
VEGF	S12	1	0	nosig
VEGF	S13	1	0	nosig
FGF-β	S01	1	0	nosig
FGF-β	S02	1	0	nosig
FGF-β	S03	1	0	nosig
FGF-β	S04	1	0	nosig
FGF-β	S05	1	0	nosig
FGF-β	S06	1	0	nosig
FGF-β	S07	1	0	nosig
FGF-β	S08	1	0	nosig
FGF-β	S09	1	0	nosig
FGF-β	S10	1	0	nosig
FGF-β	S11	1	0	nosig
FGF-β	S12	1	0	nosig
FGF-β	S13	1	0	nosig
HGF	S01	1	0	nosig
HGF	S02	1	0	nosig
HGF	S03	1	0	nosig
HGF	S04	1	0	nosig
HGF	S05	1	0	nosig
HGF	S06	1	0	nosig
HGF	S07	1	0	nosig
HGF	S08	1	0	nosig
HGF	S09	1	0	nosig
HGF	S10	1	0	nosig
HGF	S11	1	0	nosig
HGF	S12	1	0	nosig
HGF	S13	1	0	nosig
IGF-1	S01	1	0	nosig
IGF-1	S02	1	0	nosig
IGF-1	S03	1	0	nosig
IGF-1	S04	1	0	nosig
IGF-1	S05	1	0	nosig
IGF-1	S06	1	0	nosig
IGF-1	S07	1	0	nosig
IGF-1	S08	1	0	nosig
IGF-1	S09	1	0	nosig
IGF-1	S10	1	0	nosig
IGF-1	S11	1	0	nosig
IGF-1	S12	1	0	nosig
IGF-1	S13	1	0	nosig
TGF-β1	S01	1	0	nosig
TGF-β1	S02	1	0	nosig
TGF-β1	S03	1	0	nosig
TGF-β1	S04	1	0	nosig
TGF-β1	S05	1	0	nosig
TGF-β1	S06	1	0	nosig
TGF-β1	S07	1	0	nosig
TGF-β1	S08	1	0	nosig
TGF-β1	S09	1	0	nosig
TGF-β1	S10	1	0	nosig
TGF-β1	S11	1	0	nosig
TGF-β1	S12	1	0	nosig
TGF-β1	S13	1	0	nosig
GDNF	S01	1	0	nosig
GDNF	S02	1	0	nosig
GDNF	S03	1	0	nosig
GDNF	S04	1	0	nosig
GDNF	S05	1	0	nosig
GDNF	S06	1	0	nosig
GDNF	S07	1	0	nosig
GDNF	S08	1	0	nosig
GDNF	S09	1	0	nosig
GDNF	S10	1	0	nosig
GDNF	S11	1	0	nosig
GDNF	S12	1	0	nosig
GDNF	S13	1	0	nosig
PSPN	S01	1	0	nosig
PSPN	S02	1	0	nosig
PSPN	S03	1	0	nosig
PSPN	S04	1	0	nosig
PSPN	S05	1	0	nosig
PSPN	S06	1	0	nosig
PSPN	S07	1	0	nosig
PSPN	S08	1	0	nosig
PSPN	S09	1	0	nosig
PSPN	S10	1	0	nosig
PSPN	S11	1	0	nosig
PSPN	S12	1	0	nosig
PSPN	S13	1	0	nosig
PRL	S01	1	0	nosig
PRL	S02	1	0	nosig
PRL	S03	1	0	nosig
PRL	S04	1	0	nosig
PRL	S05	1	0	nosig
PRL	S06	1	0	nosig
PRL	S07	1	0	nosig
PRL	S08	1	0	nosig
PRL	S09	1	0	nosig
PRL	S10	1	0	nosig
PRL	S11	1	0	nosig
PRL	S12	1	0	nosig
PRL	S13	1	0	nosig
Leptin	S01	1	0	nosig
Leptin	S02	1	0	nosig
Leptin	S03	1	0	nosig
Leptin	S04	1	0	nosig
Leptin	S05	1	0	nosig
Leptin	S06	1	0	nosig
Leptin	S07	1	0	nosig
Leptin	S08	1	0	nosig
Leptin	S09	0.671903	0.172693	nosig
Leptin	S10	1	0	nosig
Leptin	S11	1	0	nosig
Leptin	S12	1	0	nosig
Leptin	S13	1	0	nosig
AdipoQ	S01	1	0	nosig
AdipoQ	S02	1	0	nosig
AdipoQ	S03	1	0	nosig
AdipoQ	S04	1	0	nosig
AdipoQ	S05	1	0	nosig
AdipoQ	S06	1	0	nosig
AdipoQ	S07	1	0	nosig
AdipoQ	S08	1	0	nosig
AdipoQ	S09	1	0	nosig
AdipoQ	S10	1	0	nosig
AdipoQ	S11	1	0	nosig
AdipoQ	S12	1	0	nosig
AdipoQ	S13	1	0	nosig
ADSF	S01	1	0	nosig
ADSF	S02	1	0	nosig
ADSF	S03	1	0	nosig
ADSF	S04	1	0	nosig
ADSF	S05	1	0	nosig
ADSF	S06	1	0	nosig
ADSF	S07	1	0	nosig
ADSF	S08	1	0	nosig
ADSF	S09	1	0	nosig
ADSF	S10	1	0	nosig
ADSF	S11	1	0	nosig
ADSF	S12	1	0	nosig
ADSF	S13	1	0	nosig
Noggin	S01	1	0	nosig
Noggin	S02	1	0	nosig
Noggin	S03	1	0	nosig
Noggin	S04	1	0	nosig
Noggin	S05	1	0	nosig
Noggin	S06	1	0	nosig
Noggin	S07	1	0	nosig
Noggin	S08	1	0	nosig
Noggin	S09	1	0	nosig
Noggin	S10	1	0	nosig
Noggin	S11	1	0	nosig
Noggin	S12	1	0	nosig
Noggin	S13	1	0	nosig
Decorin	S01	1	0	nosig
Decorin	S02	1	0	nosig
Decorin	S03	1	0	nosig
Decorin	S04	1	0	nosig
Decorin	S05	1	0	nosig
Decorin	S06	1	0	nosig
Decorin	S07	1	0	nosig
Decorin	S08	1	0	nosig
Decorin	S09	1	0	nosig
Decorin	S10	1	0	nosig
Decorin	S11	1	0	nosig
Decorin	S12	1	0	nosig
Decorin	S13	1	0	nosig
TPO	S01	1	0	nosig
TPO	S02	1	0	nosig
TPO	S03	1	0	nosig
TPO	S04	1	0	nosig
TPO	S05	1	0	nosig
TPO	S06	1	0	nosig
TPO	S07	1	0	nosig
TPO	S08	1	0	nosig
TPO	S09	1	0	nosig
TPO	S10	1	0	nosig
TPO	S11	1	0	nosig
TPO	S12	1	0	nosig
TPO	S13	1	0	nosig
PBS	S01	1	0	nosig
PBS	S02	1	0	nosig
PBS	S03	1	0	nosig
PBS	S04	1	0	nosig
PBS	S05	1	0	nosig
PBS	S06	1	0	nosig
PBS	S07	1	0	nosig
PBS	S08	1	0	nosig
PBS	S09	1	0	nosig
PBS	S10	1	0	nosig
PBS	S11	1	0	nosig
PBS	S12	1	0	nosig
PBS	S13	1	0	nosig

## Sheet: h,MarkerGeneExpressionTop5
Cytokine	Gene	Rel_Expression
4-1BBL	Prps1	-0.102677
AdipoQ	Prps1	-0.102677
ADSF	Prps1	-0.102677
APRIL	Prps1	0.15948
BAFF	Prps1	-0.0255205
C3a	Prps1	0.0138024
C5a	Prps1	0.187079
CD27L	Prps1	-0.102677
CD30L	Prps1	-0.00326988
CD40L	Prps1	0.0721476
CT-1	Prps1	-0.049883
Decorin	Prps1	-0.0269317
EGF	Prps1	0.205113
FasL	Prps1	-0.0165191
FGF-β	Prps1	0.122629
FLT3L	Prps1	0.213057
G-CSF	Prps1	-0.00933188
GDNF	Prps1	0.0941173
GITRL	Prps1	0.115992
GM-CSF	Prps1	0.461889
HGF	Prps1	0.152045
IFN-α1	Prps1	-0.0126921
IFN-β	Prps1	0.0591844
IFN-γ	Prps1	-0.0172885
IFN-ε	Prps1	-0.102677
IFN-κ	Prps1	-0.055244
IFN-λ2	Prps1	-0.102677
IGF-1	Prps1	0.046061
IL-10	Prps1	0.0276168
IL-11	Prps1	-0.0429083
IL-12	Prps1	0.256579
IL-13	Prps1	0.574058
IL-15	Prps1	-0.00808101
IL-17A	Prps1	-0.0224958
IL-17B	Prps1	0.189903
IL-17C	Prps1	-0.0206945
IL-17D	Prps1	0.0299737
IL-17E	Prps1	-0.102677
IL-17F	Prps1	0.0399512
IL-18	Prps1	0.0396704
IL-19	Prps1	0.136402
IL-1Ra	Prps1	-0.00512178
IL-1α	Prps1	0.407838
IL-1β	Prps1	0.429777
IL-2	Prps1	0.0508297
IL-20	Prps1	-0.0270645
IL-21	Prps1	0.0109242
IL-22	Prps1	0.0708299
IL-23	Prps1	-0.102677
IL-24	Prps1	0.0884756
IL-27	Prps1	0.110183
IL-3	Prps1	-0.102677
IL-30	Prps1	-0.102677
IL-31	Prps1	0.0401458
IL-33	Prps1	0.0718165
IL-34	Prps1	-0.102677
IL-36Ra	Prps1	0.0116915
IL-36α	Prps1	0.231465
IL-4	Prps1	1
IL-5	Prps1	0.258775
IL-6	Prps1	0.052546
IL-7	Prps1	0.363565
IL-9	Prps1	0.0817669
IL-Y	Prps1	0.0861547
Leptin	Prps1	0.0053306
LIF	Prps1	0.00912408
LIGHT	Prps1	0.0603631
LT-α1/β2	Prps1	-0.102677
LT-α2/β1	Prps1	-0.0597089
M-CSF	Prps1	-0.055255
Noggin	Prps1	0.0582632
NP	Prps1	-0.0113696
OSM	Prps1	0.085411
OX40L	Prps1	-0.047274
PBS	Prps1	0
PRL	Prps1	0.145582
PSPN	Prps1	-0.00494971
RANKL	Prps1	0.0538417
SCF	Prps1	-0.102677
TGF-β1	Prps1	-0.102677
TL1A	Prps1	0.0488003
TNF-α	Prps1	0.122144
TPO	Prps1	0.133967
TRAIL	Prps1	0.0885633
TSLP	Prps1	-0.0128124
TWEAK	Prps1	0.0929926
VEGF	Prps1	-0.102677
4-1BBL	Ncl	0.232188
AdipoQ	Ncl	0.0272879
ADSF	Ncl	-0.0781925
APRIL	Ncl	-0.102705
BAFF	Ncl	-0.0577296
C3a	Ncl	0.0198343
C5a	Ncl	0.203496
CD27L	Ncl	-0.0874299
CD30L	Ncl	0.0205105
CD40L	Ncl	0.119014
CT-1	Ncl	0.418626
Decorin	Ncl	0.327935
EGF	Ncl	0.252491
FasL	Ncl	-0.245416
FGF-β	Ncl	0.0710939
FLT3L	Ncl	0.111037
G-CSF	Ncl	0.252374
GDNF	Ncl	-0.200901
GITRL	Ncl	-0.0844618
GM-CSF	Ncl	0.756681
HGF	Ncl	-0.107153
IFN-α1	Ncl	-0.223625
IFN-β	Ncl	-0.0766467
IFN-γ	Ncl	-0.0530566
IFN-ε	Ncl	-0.0817251
IFN-κ	Ncl	-0.0498769
IFN-λ2	Ncl	0.25968
IGF-1	Ncl	-0.161024
IL-10	Ncl	0.33708
IL-11	Ncl	0.195083
IL-12	Ncl	-0.00244923
IL-13	Ncl	1
IL-15	Ncl	0.456247
IL-17A	Ncl	0.155523
IL-17B	Ncl	0.205178
IL-17C	Ncl	0.0561036
IL-17D	Ncl	-0.0502554
IL-17E	Ncl	-0.282285
IL-17F	Ncl	0.0115374
IL-18	Ncl	-0.019553
IL-19	Ncl	0.045422
IL-1Ra	Ncl	0.135226
IL-1α	Ncl	0.58333
IL-1β	Ncl	0.799974
IL-2	Ncl	0.109933
IL-20	Ncl	0.206884
IL-21	Ncl	0.241807
IL-22	Ncl	0.106466
IL-23	Ncl	0.147952
IL-24	Ncl	-0.0610975
IL-27	Ncl	0.359844
IL-3	Ncl	0.512302
IL-30	Ncl	0.0219641
IL-31	Ncl	0.408801
IL-33	Ncl	0.533189
IL-34	Ncl	-0.0383362
IL-36Ra	Ncl	0.0220124
IL-36α	Ncl	0.748964
IL-4	Ncl	0.752859
IL-5	Ncl	0.22165
IL-6	Ncl	0.273712
IL-7	Ncl	0.538085
IL-9	Ncl	0.0609257
IL-Y	Ncl	-0.320778
Leptin	Ncl	0.271593
LIF	Ncl	0.15778
LIGHT	Ncl	-0.104256
LT-α1/β2	Ncl	0.233403
LT-α2/β1	Ncl	-0.0199554
M-CSF	Ncl	0.494565
Noggin	Ncl	-0.30196
NP	Ncl	0.140247
OSM	Ncl	0.0824819
OX40L	Ncl	-0.166772
PBS	Ncl	0
PRL	Ncl	0.0494519
PSPN	Ncl	-0.103602
RANKL	Ncl	0.260257
SCF	Ncl	-0.162907
TGF-β1	Ncl	0.0739083
TL1A	Ncl	0.257854
TNF-α	Ncl	0.547175
TPO	Ncl	-0.148847
TRAIL	Ncl	-0.0589122
TSLP	Ncl	0.0155564
TWEAK	Ncl	0.00504957
VEGF	Ncl	0.305441
4-1BBL	Retnla	0
AdipoQ	Retnla	0
ADSF	Retnla	0.153048
APRIL	Retnla	0.084796
BAFF	Retnla	0
C3a	Retnla	0
C5a	Retnla	0
CD27L	Retnla	0
CD30L	Retnla	0
CD40L	Retnla	0
CT-1	Retnla	0
Decorin	Retnla	0
EGF	Retnla	0
FasL	Retnla	0
FGF-β	Retnla	0
FLT3L	Retnla	0
G-CSF	Retnla	0
GDNF	Retnla	0
GITRL	Retnla	0
GM-CSF	Retnla	0.189499
HGF	Retnla	0
IFN-α1	Retnla	0
IFN-β	Retnla	0
IFN-γ	Retnla	0
IFN-ε	Retnla	0
IFN-κ	Retnla	0
IFN-λ2	Retnla	0
IGF-1	Retnla	0
IL-10	Retnla	0
IL-11	Retnla	0
IL-12	Retnla	0
IL-13	Retnla	0.486415
IL-15	Retnla	0
IL-17A	Retnla	0
IL-17B	Retnla	0
IL-17C	Retnla	0
IL-17D	Retnla	0
IL-17E	Retnla	0
IL-17F	Retnla	0
IL-18	Retnla	0
IL-19	Retnla	0
IL-1Ra	Retnla	0
IL-1α	Retnla	0
IL-1β	Retnla	0
IL-2	Retnla	0
IL-20	Retnla	0
IL-21	Retnla	0
IL-22	Retnla	0
IL-23	Retnla	0
IL-24	Retnla	0
IL-27	Retnla	0
IL-3	Retnla	0
IL-30	Retnla	0
IL-31	Retnla	0
IL-33	Retnla	0.0666113
IL-34	Retnla	0
IL-36Ra	Retnla	0
IL-36α	Retnla	0
IL-4	Retnla	1
IL-5	Retnla	0.241992
IL-6	Retnla	0
IL-7	Retnla	0
IL-9	Retnla	0
IL-Y	Retnla	0
Leptin	Retnla	0
LIF	Retnla	0.0656418
LIGHT	Retnla	0
LT-α1/β2	Retnla	0
LT-α2/β1	Retnla	0
M-CSF	Retnla	0.131956
Noggin	Retnla	0
NP	Retnla	0
OSM	Retnla	0
OX40L	Retnla	0.114541
PBS	Retnla	0
PRL	Retnla	0
PSPN	Retnla	0
RANKL	Retnla	0
SCF	Retnla	0
TGF-β1	Retnla	0
TL1A	Retnla	0
TNF-α	Retnla	0.0362298
TPO	Retnla	0
TRAIL	Retnla	0
TSLP	Retnla	0
TWEAK	Retnla	0
VEGF	Retnla	0
4-1BBL	Glrx	0.0415028
AdipoQ	Glrx	-0.115135
ADSF	Glrx	0.204955
APRIL	Glrx	-0.0620136
BAFF	Glrx	0.0135569
C3a	Glrx	0.122919
C5a	Glrx	0.189678
CD27L	Glrx	0.0603607
CD30L	Glrx	-0.0535657
CD40L	Glrx	-0.042095
CT-1	Glrx	0.0328086
Decorin	Glrx	-0.0787726
EGF	Glrx	-0.052156
FasL	Glrx	-0.0278281
FGF-β	Glrx	-0.0692729
FLT3L	Glrx	-0.0947437
G-CSF	Glrx	0.125987
GDNF	Glrx	-0.106914
GITRL	Glrx	0.131318
GM-CSF	Glrx	0.52761
HGF	Glrx	-0.0203852
IFN-α1	Glrx	-0.0553757
IFN-β	Glrx	0.0491409
IFN-γ	Glrx	-0.0276177
IFN-ε	Glrx	0.0138675
IFN-κ	Glrx	-0.0216645
IFN-λ2	Glrx	0.0896959
IGF-1	Glrx	-0.096223
IL-10	Glrx	0.0100065
IL-11	Glrx	0.0406775
IL-12	Glrx	-0.0170948
IL-13	Glrx	0.816737
IL-15	Glrx	0.325437
IL-17A	Glrx	0.0843716
IL-17B	Glrx	-0.117593
IL-17C	Glrx	-0.119682
IL-17D	Glrx	-0.0238787
IL-17E	Glrx	-0.00565094
IL-17F	Glrx	0.0220618
IL-18	Glrx	-0.0116944
IL-19	Glrx	-0.164151
IL-1Ra	Glrx	-0.0209714
IL-1α	Glrx	0.106188
IL-1β	Glrx	0.107552
IL-2	Glrx	-0.00906429
IL-20	Glrx	0.00304381
IL-21	Glrx	0.0773364
IL-22	Glrx	0.00276822
IL-23	Glrx	-0.069381
IL-24	Glrx	0.0842991
IL-27	Glrx	-0.0553481
IL-3	Glrx	0.105381
IL-30	Glrx	-0.0568164
IL-31	Glrx	0.00315764
IL-33	Glrx	0.226553
IL-34	Glrx	-0.0115971
IL-36Ra	Glrx	-0.0473713
IL-36α	Glrx	0.382886
IL-4	Glrx	1
IL-5	Glrx	0.0410674
IL-6	Glrx	-0.0422293
IL-7	Glrx	0.191937
IL-9	Glrx	-0.00178966
IL-Y	Glrx	0.0664333
Leptin	Glrx	0.0416075
LIF	Glrx	-0.00653934
LIGHT	Glrx	-0.140622
LT-α1/β2	Glrx	-0.0479422
LT-α2/β1	Glrx	-0.0922356
M-CSF	Glrx	-0.0117608
Noggin	Glrx	-0.00418307
NP	Glrx	-0.0217073
OSM	Glrx	0.0263611
OX40L	Glrx	-0.0207907
PBS	Glrx	0
PRL	Glrx	0.064297
PSPN	Glrx	-0.049589
RANKL	Glrx	-0.0809288
SCF	Glrx	-0.0902859
TGF-β1	Glrx	0.0766104
TL1A	Glrx	-0.0328021
TNF-α	Glrx	0.478307
TPO	Glrx	-0.0140617
TRAIL	Glrx	-0.0174709
TSLP	Glrx	0.115204
TWEAK	Glrx	-0.0214793
VEGF	Glrx	0.0089253
4-1BBL	Chchd10	-0.125994
AdipoQ	Chchd10	-0.0800324
ADSF	Chchd10	-0.0563917
APRIL	Chchd10	0.180773
BAFF	Chchd10	-0.00704863
C3a	Chchd10	-0.110219
C5a	Chchd10	0.0874006
CD27L	Chchd10	0.0269997
CD30L	Chchd10	-0.0276311
CD40L	Chchd10	0.0931899
CT-1	Chchd10	-0.0442353
Decorin	Chchd10	-0.12607
EGF	Chchd10	-0.0728654
FasL	Chchd10	-0.0221975
FGF-β	Chchd10	0.228548
FLT3L	Chchd10	0.0364886
G-CSF	Chchd10	-0.168219
GDNF	Chchd10	-0.0541941
GITRL	Chchd10	-0.133405
GM-CSF	Chchd10	0.0383972
HGF	Chchd10	0.00102802
IFN-α1	Chchd10	-0.0055442
IFN-β	Chchd10	-0.00545083
IFN-γ	Chchd10	-0.152025
IFN-ε	Chchd10	-0.0531959
IFN-κ	Chchd10	-0.0832942
IFN-λ2	Chchd10	0.0930406
IGF-1	Chchd10	0.0895725
IL-10	Chchd10	-0.126346
IL-11	Chchd10	0.105384
IL-12	Chchd10	-0.176342
IL-13	Chchd10	0.95409
IL-15	Chchd10	-0.154894
IL-17A	Chchd10	-0.0217777
IL-17B	Chchd10	0.0392409
IL-17C	Chchd10	-0.0378254
IL-17D	Chchd10	-0.0209364
IL-17E	Chchd10	-0.000334078
IL-17F	Chchd10	0.0280713
IL-18	Chchd10	-0.0141053
IL-19	Chchd10	0.164144
IL-1Ra	Chchd10	-0.104264
IL-1α	Chchd10	-0.0680086
IL-1β	Chchd10	-0.0377983
IL-2	Chchd10	0.0213754
IL-20	Chchd10	-0.177855
IL-21	Chchd10	0.315265
IL-22	Chchd10	0.185142
IL-23	Chchd10	0.00703993
IL-24	Chchd10	-0.0734435
IL-27	Chchd10	-0.183034
IL-3	Chchd10	-0.225524
IL-30	Chchd10	0.0726497
IL-31	Chchd10	-0.113604
IL-33	Chchd10	0.158436
IL-34	Chchd10	0.162569
IL-36Ra	Chchd10	-0.0227215
IL-36α	Chchd10	-0.188661
IL-4	Chchd10	1
IL-5	Chchd10	0.0571975
IL-6	Chchd10	-0.160981
IL-7	Chchd10	0.0411312
IL-9	Chchd10	-0.146627
IL-Y	Chchd10	0.113605
Leptin	Chchd10	0.00255861
LIF	Chchd10	-0.0229737
LIGHT	Chchd10	-0.0231746
LT-α1/β2	Chchd10	0.0726669
LT-α2/β1	Chchd10	0.0153547
M-CSF	Chchd10	-0.216873
Noggin	Chchd10	0.0360625
NP	Chchd10	0.0462112
OSM	Chchd10	-0.000921686
OX40L	Chchd10	0.0550956
PBS	Chchd10	0
PRL	Chchd10	-0.292341
PSPN	Chchd10	0.0546209
RANKL	Chchd10	0.0264875
SCF	Chchd10	0.279751
TGF-β1	Chchd10	0.563452
TL1A	Chchd10	0.145243
TNF-α	Chchd10	-0.33319
TPO	Chchd10	-0.0569556
TRAIL	Chchd10	-0.0910626
TSLP	Chchd10	-0.110656
TWEAK	Chchd10	0.167706
VEGF	Chchd10	0.261683
4-1BBL	Sod2	0.23968
AdipoQ	Sod2	-0.0978067
ADSF	Sod2	-0.0951846
APRIL	Sod2	0.0603492
BAFF	Sod2	0.0314731
C3a	Sod2	-0.0206121
C5a	Sod2	0.164721
CD27L	Sod2	-0.127114
CD30L	Sod2	-0.0027914
CD40L	Sod2	0.47874
CT-1	Sod2	0.28428
Decorin	Sod2	0.0944571
EGF	Sod2	-0.00993018
FasL	Sod2	0.0880038
FGF-β	Sod2	0.0229739
FLT3L	Sod2	0.0782136
G-CSF	Sod2	0.190008
GDNF	Sod2	-0.0994001
GITRL	Sod2	0.0255255
GM-CSF	Sod2	0.113469
HGF	Sod2	-0.0118466
IFN-α1	Sod2	0.108528
IFN-β	Sod2	0.109815
IFN-γ	Sod2	0.59518
IFN-ε	Sod2	0.0375434
IFN-κ	Sod2	-0.0729896
IFN-λ2	Sod2	0.0635537
IGF-1	Sod2	-0.0276552
IL-10	Sod2	0.171802
IL-11	Sod2	0.105139
IL-12	Sod2	0.204874
IL-13	Sod2	0.0744705
IL-15	Sod2	0.714845
IL-17A	Sod2	0.00242855
IL-17B	Sod2	0.0140017
IL-17C	Sod2	-0.0482224
IL-17D	Sod2	0.0856714
IL-17E	Sod2	0.0303102
IL-17F	Sod2	0.123829
IL-18	Sod2	0.440657
IL-19	Sod2	0.0386049
IL-1Ra	Sod2	-0.0248294
IL-1α	Sod2	0.175052
IL-1β	Sod2	0.17278
IL-2	Sod2	0.353308
IL-20	Sod2	0.0420411
IL-21	Sod2	-0.0605043
IL-22	Sod2	0.0277308
IL-23	Sod2	0.0623666
IL-24	Sod2	0.0206359
IL-27	Sod2	0.330687
IL-3	Sod2	-0.0661079
IL-30	Sod2	-0.0278427
IL-31	Sod2	0.240863
IL-33	Sod2	0.238346
IL-34	Sod2	-0.0186236
IL-36Ra	Sod2	-0.0108472
IL-36α	Sod2	0.473263
IL-4	Sod2	0.00632648
IL-5	Sod2	0.142193
IL-6	Sod2	0.158611
IL-7	Sod2	0.25066
IL-9	Sod2	0.0031349
IL-Y	Sod2	0.0917347
Leptin	Sod2	0.13425
LIF	Sod2	0.17589
LIGHT	Sod2	0.0273105
LT-α1/β2	Sod2	0.0480589
LT-α2/β1	Sod2	0.0185029
M-CSF	Sod2	0.0544785
Noggin	Sod2	-0.0441909
NP	Sod2	0.0166303
OSM	Sod2	0.0740335
OX40L	Sod2	0.0280519
PBS	Sod2	0
PRL	Sod2	0.00790159
PSPN	Sod2	0.0124267
RANKL	Sod2	0.059662
SCF	Sod2	0.113939
TGF-β1	Sod2	0.0885631
TL1A	Sod2	-0.0723433
TNF-α	Sod2	1
TPO	Sod2	0.0394464
TRAIL	Sod2	0.023605
TSLP	Sod2	0.0592349
TWEAK	Sod2	-0.0756169
VEGF	Sod2	0.146184
4-1BBL	Il1b	-0.0354389
AdipoQ	Il1b	-0.0354389
ADSF	Il1b	-0.0354389
APRIL	Il1b	-0.0354389
BAFF	Il1b	0.00828178
C3a	Il1b	0.0248995
C5a	Il1b	-0.0354389
CD27L	Il1b	-0.0354389
CD30L	Il1b	-0.0354389
CD40L	Il1b	0.0545497
CT-1	Il1b	-0.0354389
Decorin	Il1b	-0.0354389
EGF	Il1b	-0.0354389
FasL	Il1b	-0.0354389
FGF-β	Il1b	-0.0354389
FLT3L	Il1b	-0.0354389
G-CSF	Il1b	-0.0354389
GDNF	Il1b	-0.0354389
GITRL	Il1b	-0.0354389
GM-CSF	Il1b	0.0824023
HGF	Il1b	-0.0354389
IFN-α1	Il1b	-0.0354389
IFN-β	Il1b	-0.0354389
IFN-γ	Il1b	0.014524
IFN-ε	Il1b	-0.0354389
IFN-κ	Il1b	-0.0354389
IFN-λ2	Il1b	0.0929476
IGF-1	Il1b	0.0136467
IL-10	Il1b	0.103114
IL-11	Il1b	0.0110168
IL-12	Il1b	-0.0354389
IL-13	Il1b	-0.0354389
IL-15	Il1b	0.291133
IL-17A	Il1b	-0.0354389
IL-17B	Il1b	-0.0354389
IL-17C	Il1b	-0.0354389
IL-17D	Il1b	0.0822916
IL-17E	Il1b	-0.0354389
IL-17F	Il1b	-0.00676701
IL-18	Il1b	0.0345909
IL-19	Il1b	0.194106
IL-1Ra	Il1b	0.00146141
IL-1α	Il1b	0.210698
IL-1β	Il1b	0.0292376
IL-2	Il1b	0.17587
IL-20	Il1b	-0.0354389
IL-21	Il1b	0.117092
IL-22	Il1b	0.0106769
IL-23	Il1b	-0.0354389
IL-24	Il1b	0.0818557
IL-27	Il1b	-0.0354389
IL-3	Il1b	0.0497477
IL-30	Il1b	-0.0354389
IL-31	Il1b	-0.0354389
IL-33	Il1b	0.217135
IL-34	Il1b	-0.0354389
IL-36Ra	Il1b	-0.0354389
IL-36α	Il1b	-0.0354389
IL-4	Il1b	-0.0354389
IL-5	Il1b	-0.0354389
IL-6	Il1b	-0.0354389
IL-7	Il1b	0.0918125
IL-9	Il1b	-0.0106716
IL-Y	Il1b	-0.0354389
Leptin	Il1b	-0.0354389
LIF	Il1b	-0.0241785
LIGHT	Il1b	-0.0354389
LT-α1/β2	Il1b	-0.0354389
LT-α2/β1	Il1b	-0.0354389
M-CSF	Il1b	0.0779539
Noggin	Il1b	-0.0354389
NP	Il1b	-0.0354389
OSM	Il1b	-0.0354389
OX40L	Il1b	-0.0354389
PBS	Il1b	0
PRL	Il1b	-0.0354389
PSPN	Il1b	0.0261273
RANKL	Il1b	-0.0354389
SCF	Il1b	0.204404
TGF-β1	Il1b	-0.0354389
TL1A	Il1b	-0.0354389
TNF-α	Il1b	1
TPO	Il1b	-0.0354389
TRAIL	Il1b	-0.0354389
TSLP	Il1b	-0.0354389
TWEAK	Il1b	-0.0354389
VEGF	Il1b	-0.00751968
4-1BBL	Cxcl13	0.00366945
AdipoQ	Cxcl13	-0.0249028
ADSF	Cxcl13	0.0167179
APRIL	Cxcl13	-0.0368245
BAFF	Cxcl13	-0.0258675
C3a	Cxcl13	-0.031738
C5a	Cxcl13	0.0262574
CD27L	Cxcl13	-0.0492803
CD30L	Cxcl13	-0.0165963
CD40L	Cxcl13	0.199935
CT-1	Cxcl13	0.165682
Decorin	Cxcl13	-0.0636625
EGF	Cxcl13	-0.0288018
FasL	Cxcl13	-0.00944908
FGF-β	Cxcl13	0.00770654
FLT3L	Cxcl13	0.00823197
G-CSF	Cxcl13	0.0330291
GDNF	Cxcl13	-0.0636625
GITRL	Cxcl13	-0.0636625
GM-CSF	Cxcl13	-0.0216205
HGF	Cxcl13	0.0881652
IFN-α1	Cxcl13	-0.0343289
IFN-β	Cxcl13	0.118733
IFN-γ	Cxcl13	-0.0107042
IFN-ε	Cxcl13	0.00421216
IFN-κ	Cxcl13	-0.00335822
IFN-λ2	Cxcl13	0.0512692
IGF-1	Cxcl13	-0.0246444
IL-10	Cxcl13	-0.00380342
IL-11	Cxcl13	-0.0318097
IL-12	Cxcl13	0.0291831
IL-13	Cxcl13	-0.0636625
IL-15	Cxcl13	0.0479686
IL-17A	Cxcl13	-0.00148088
IL-17B	Cxcl13	-0.0542972
IL-17C	Cxcl13	-0.0183243
IL-17D	Cxcl13	0.0067159
IL-17E	Cxcl13	-0.0168802
IL-17F	Cxcl13	-0.0427763
IL-18	Cxcl13	-0.0180255
IL-19	Cxcl13	-0.0636625
IL-1Ra	Cxcl13	-0.00418961
IL-1α	Cxcl13	-0.0110336
IL-1β	Cxcl13	-0.0077359
IL-2	Cxcl13	0.0140507
IL-20	Cxcl13	0.0545207
IL-21	Cxcl13	-0.00835894
IL-22	Cxcl13	-0.027817
IL-23	Cxcl13	0.0373794
IL-24	Cxcl13	0.0100291
IL-27	Cxcl13	0.0128909
IL-3	Cxcl13	-0.0451434
IL-30	Cxcl13	0.00116023
IL-31	Cxcl13	-0.0269794
IL-33	Cxcl13	0.00206403
IL-34	Cxcl13	-0.0280423
IL-36Ra	Cxcl13	-0.00843637
IL-36α	Cxcl13	0.0350279
IL-4	Cxcl13	-0.027647
IL-5	Cxcl13	-0.00891722
IL-6	Cxcl13	-0.0636625
IL-7	Cxcl13	0.0350639
IL-9	Cxcl13	-0.0447113
IL-Y	Cxcl13	-0.0636625
Leptin	Cxcl13	0.0734827
LIF	Cxcl13	-0.0269305
LIGHT	Cxcl13	-0.0320302
LT-α1/β2	Cxcl13	-0.00294635
LT-α2/β1	Cxcl13	-0.0636625
M-CSF	Cxcl13	0.00530008
Noggin	Cxcl13	-0.0636625
NP	Cxcl13	-0.0581423
OSM	Cxcl13	0.102687
OX40L	Cxcl13	-0.0636625
PBS	Cxcl13	0
PRL	Cxcl13	-0.000924334
PSPN	Cxcl13	0.00749216
RANKL	Cxcl13	-0.013189
SCF	Cxcl13	-0.0170644
TGF-β1	Cxcl13	0.0105686
TL1A	Cxcl13	-0.0251059
TNF-α	Cxcl13	1
TPO	Cxcl13	-0.0379192
TRAIL	Cxcl13	0.0153244
TSLP	Cxcl13	-0.0206507
TWEAK	Cxcl13	-0.000776421
VEGF	Cxcl13	0.027149
4-1BBL	Clec4e	0
AdipoQ	Clec4e	0
ADSF	Clec4e	0
APRIL	Clec4e	0
BAFF	Clec4e	0.0218455
C3a	Clec4e	0
C5a	Clec4e	0
CD27L	Clec4e	0
CD30L	Clec4e	0
CD40L	Clec4e	0
CT-1	Clec4e	0
Decorin	Clec4e	0
EGF	Clec4e	0
FasL	Clec4e	0
FGF-β	Clec4e	0
FLT3L	Clec4e	0
G-CSF	Clec4e	0
GDNF	Clec4e	0
GITRL	Clec4e	0
GM-CSF	Clec4e	0
HGF	Clec4e	0
IFN-α1	Clec4e	0.032775
IFN-β	Clec4e	0
IFN-γ	Clec4e	0
IFN-ε	Clec4e	0
IFN-κ	Clec4e	0
IFN-λ2	Clec4e	0
IGF-1	Clec4e	0
IL-10	Clec4e	0
IL-11	Clec4e	0
IL-12	Clec4e	0
IL-13	Clec4e	0
IL-15	Clec4e	0
IL-17A	Clec4e	0
IL-17B	Clec4e	0
IL-17C	Clec4e	0
IL-17D	Clec4e	0
IL-17E	Clec4e	0
IL-17F	Clec4e	0
IL-18	Clec4e	0
IL-19	Clec4e	0
IL-1Ra	Clec4e	0.0954445
IL-1α	Clec4e	0.0282814
IL-1β	Clec4e	0.0258565
IL-2	Clec4e	0
IL-20	Clec4e	0
IL-21	Clec4e	0
IL-22	Clec4e	0
IL-23	Clec4e	0
IL-24	Clec4e	0
IL-27	Clec4e	0
IL-3	Clec4e	0.0370486
IL-30	Clec4e	0
IL-31	Clec4e	0
IL-33	Clec4e	0
IL-34	Clec4e	0
IL-36Ra	Clec4e	0
IL-36α	Clec4e	0
IL-4	Clec4e	0
IL-5	Clec4e	0
IL-6	Clec4e	0
IL-7	Clec4e	0
IL-9	Clec4e	0
IL-Y	Clec4e	0
Leptin	Clec4e	0
LIF	Clec4e	0
LIGHT	Clec4e	0
LT-α1/β2	Clec4e	0
LT-α2/β1	Clec4e	0
M-CSF	Clec4e	0
Noggin	Clec4e	0
NP	Clec4e	0
OSM	Clec4e	0
OX40L	Clec4e	0
PBS	Clec4e	0
PRL	Clec4e	0
PSPN	Clec4e	0.027901
RANKL	Clec4e	0
SCF	Clec4e	0
TGF-β1	Clec4e	0
TL1A	Clec4e	0
TNF-α	Clec4e	1
TPO	Clec4e	0
TRAIL	Clec4e	0
TSLP	Clec4e	0
TWEAK	Clec4e	0
VEGF	Clec4e	0
4-1BBL	Saa3	0.00800919
AdipoQ	Saa3	-0.0134359
ADSF	Saa3	-0.0134359
APRIL	Saa3	0.00718795
BAFF	Saa3	-0.0134359
C3a	Saa3	-0.0134359
C5a	Saa3	-0.0134359
CD27L	Saa3	-0.0134359
CD30L	Saa3	0.015995
CD40L	Saa3	0.1653
CT-1	Saa3	0.316597
Decorin	Saa3	-0.0134359
EGF	Saa3	0.00134799
FasL	Saa3	-0.0134359
FGF-β	Saa3	-0.0134359
FLT3L	Saa3	0.0295905
G-CSF	Saa3	-0.0134359
GDNF	Saa3	-0.0134359
GITRL	Saa3	-0.0134359
GM-CSF	Saa3	-0.0134359
HGF	Saa3	-0.0134359
IFN-α1	Saa3	0.0196063
IFN-β	Saa3	0.0207945
IFN-γ	Saa3	-0.00321589
IFN-ε	Saa3	0.0589586
IFN-κ	Saa3	-0.0134359
IFN-λ2	Saa3	-0.0134359
IGF-1	Saa3	-0.0134359
IL-10	Saa3	0.0666293
IL-11	Saa3	0.00607946
IL-12	Saa3	0.0429099
IL-13	Saa3	-0.0134359
IL-15	Saa3	0.318955
IL-17A	Saa3	0.00313952
IL-17B	Saa3	0.0413354
IL-17C	Saa3	0.0170581
IL-17D	Saa3	-0.0134359
IL-17E	Saa3	-0.0134359
IL-17F	Saa3	0.011161
IL-18	Saa3	0.00104801
IL-19	Saa3	-0.0134359
IL-1Ra	Saa3	-0.0134359
IL-1α	Saa3	0.0755799
IL-1β	Saa3	0.0637326
IL-2	Saa3	0.00164381
IL-20	Saa3	0.101528
IL-21	Saa3	0.0472181
IL-22	Saa3	-0.0134359
IL-23	Saa3	0.0103622
IL-24	Saa3	0.0161099
IL-27	Saa3	0.315082
IL-3	Saa3	-0.0134359
IL-30	Saa3	-0.0134359
IL-31	Saa3	0.0854817
IL-33	Saa3	0.0814869
IL-34	Saa3	-0.0134359
IL-36Ra	Saa3	-0.0134359
IL-36α	Saa3	0.342587
IL-4	Saa3	-0.004139
IL-5	Saa3	0.042874
IL-6	Saa3	-0.0134359
IL-7	Saa3	0.0406093
IL-9	Saa3	-0.0134359
IL-Y	Saa3	-0.0134359
Leptin	Saa3	0.000253479
LIF	Saa3	0.0592634
LIGHT	Saa3	-0.0134359
LT-α1/β2	Saa3	-0.0134359
LT-α2/β1	Saa3	-0.0134359
M-CSF	Saa3	0.0149508
Noggin	Saa3	-0.0134359
NP	Saa3	0.00552966
OSM	Saa3	0.000670953
OX40L	Saa3	-0.0134359
PBS	Saa3	0
PRL	Saa3	-0.0134359
PSPN	Saa3	-0.0134359
RANKL	Saa3	0.00409014
SCF	Saa3	0.0208828
TGF-β1	Saa3	-0.0134359
TL1A	Saa3	-0.0134359
TNF-α	Saa3	1
TPO	Saa3	-0.0134359
TRAIL	Saa3	-0.0134359
TSLP	Saa3	0.0682749
TWEAK	Saa3	-0.0134359
VEGF	Saa3	-0.0134359
4-1BBL	Sdc4	0.081336
AdipoQ	Sdc4	-0.00135779
ADSF	Sdc4	0.085351
APRIL	Sdc4	0.0706794
BAFF	Sdc4	-0.0070403
C3a	Sdc4	-0.0749086
C5a	Sdc4	0.16989
CD27L	Sdc4	-0.0591193
CD30L	Sdc4	-0.0117702
CD40L	Sdc4	0.180066
CT-1	Sdc4	0.157356
Decorin	Sdc4	0.00461579
EGF	Sdc4	0.0666501
FasL	Sdc4	0.0834588
FGF-β	Sdc4	0.0208738
FLT3L	Sdc4	-0.0749086
G-CSF	Sdc4	0.124873
GDNF	Sdc4	0.0980145
GITRL	Sdc4	-0.0749086
GM-CSF	Sdc4	0.613662
HGF	Sdc4	-0.0749086
IFN-α1	Sdc4	-0.0144756
IFN-β	Sdc4	-0.0136665
IFN-γ	Sdc4	0.0194098
IFN-ε	Sdc4	0.013749
IFN-κ	Sdc4	-0.00999301
IFN-λ2	Sdc4	0.122983
IGF-1	Sdc4	0.0485076
IL-10	Sdc4	0.103675
IL-11	Sdc4	-0.0123805
IL-12	Sdc4	-0.00248552
IL-13	Sdc4	0.620689
IL-15	Sdc4	0.821927
IL-17A	Sdc4	-0.00147624
IL-17B	Sdc4	0.0402307
IL-17C	Sdc4	-0.00996629
IL-17D	Sdc4	0.0985613
IL-17E	Sdc4	0.0683247
IL-17F	Sdc4	-0.0355326
IL-18	Sdc4	0.137072
IL-19	Sdc4	-0.0749086
IL-1Ra	Sdc4	0.0194293
IL-1α	Sdc4	0.976928
IL-1β	Sdc4	0.939311
IL-2	Sdc4	0.0984375
IL-20	Sdc4	-0.0373626
IL-21	Sdc4	0.0591908
IL-22	Sdc4	-0.0237021
IL-23	Sdc4	0.119695
IL-24	Sdc4	-0.0327133
IL-27	Sdc4	0.192177
IL-3	Sdc4	0.654866
IL-30	Sdc4	0.0744036
IL-31	Sdc4	0.236245
IL-33	Sdc4	0.610813
IL-34	Sdc4	-0.0578599
IL-36Ra	Sdc4	0.0518275
IL-36α	Sdc4	0.777539
IL-4	Sdc4	0.54024
IL-5	Sdc4	0.307452
IL-6	Sdc4	0.0866281
IL-7	Sdc4	0.394227
IL-9	Sdc4	-0.028199
IL-Y	Sdc4	0.00103044
Leptin	Sdc4	0.0546499
LIF	Sdc4	0.094138
LIGHT	Sdc4	0.0600979
LT-α1/β2	Sdc4	-0.00486428
LT-α2/β1	Sdc4	-0.0401934
M-CSF	Sdc4	0.385592
Noggin	Sdc4	-0.0354993
NP	Sdc4	0.0199409
OSM	Sdc4	0.0878971
OX40L	Sdc4	0.0342048
PBS	Sdc4	0
PRL	Sdc4	0.0867217
PSPN	Sdc4	-0.00797086
RANKL	Sdc4	0.0332211
SCF	Sdc4	0.161871
TGF-β1	Sdc4	-0.0749086
TL1A	Sdc4	0.0221161
TNF-α	Sdc4	1
TPO	Sdc4	-0.0591941
TRAIL	Sdc4	-0.028803
TSLP	Sdc4	0.0390747
TWEAK	Sdc4	0.0812396
VEGF	Sdc4	0.0420551
4-1BBL	Ccl7	0.37196
AdipoQ	Ccl7	0.0338499
ADSF	Ccl7	-0.213666
APRIL	Ccl7	0.0654102
BAFF	Ccl7	-0.018318
C3a	Ccl7	-0.0521588
C5a	Ccl7	0.0649279
CD27L	Ccl7	-0.176624
CD30L	Ccl7	-0.0806309
CD40L	Ccl7	-0.0364795
CT-1	Ccl7	0.441294
Decorin	Ccl7	-0.0132565
EGF	Ccl7	-0.152454
FasL	Ccl7	0.125943
FGF-β	Ccl7	0.170357
FLT3L	Ccl7	0.160231
G-CSF	Ccl7	0.215488
GDNF	Ccl7	-0.113697
GITRL	Ccl7	-0.110108
GM-CSF	Ccl7	0.705454
HGF	Ccl7	0.0876587
IFN-α1	Ccl7	0.887452
IFN-β	Ccl7	0.792998
IFN-γ	Ccl7	0.396002
IFN-ε	Ccl7	0.270956
IFN-κ	Ccl7	0.230026
IFN-λ2	Ccl7	0.18024
IGF-1	Ccl7	-0.0538943
IL-10	Ccl7	0.507145
IL-11	Ccl7	0.0540892
IL-12	Ccl7	0.328894
IL-13	Ccl7	0.179732
IL-15	Ccl7	0.881443
IL-17A	Ccl7	0.326604
IL-17B	Ccl7	-0.123234
IL-17C	Ccl7	-0.0616363
IL-17D	Ccl7	-0.0241103
IL-17E	Ccl7	0.173699
IL-17F	Ccl7	0.220709
IL-18	Ccl7	0.822321
IL-19	Ccl7	0.0476181
IL-1Ra	Ccl7	-0.12313
IL-1α	Ccl7	0.96955
IL-1β	Ccl7	0.870372
IL-2	Ccl7	0.755925
IL-20	Ccl7	-0.14353
IL-21	Ccl7	0.108533
IL-22	Ccl7	-0.0572992
IL-23	Ccl7	0.315556
IL-24	Ccl7	0.00668642
IL-27	Ccl7	0.0883372
IL-3	Ccl7	0.574607
IL-30	Ccl7	-0.176083
IL-31	Ccl7	0.12773
IL-33	Ccl7	1
IL-34	Ccl7	-0.125045
IL-36Ra	Ccl7	0.116532
IL-36α	Ccl7	0.636569
IL-4	Ccl7	0.683608
IL-5	Ccl7	0.468107
IL-6	Ccl7	-0.0238776
IL-7	Ccl7	0.826052
IL-9	Ccl7	-0.0823259
IL-Y	Ccl7	0.160194
Leptin	Ccl7	0.131035
LIF	Ccl7	0.582429
LIGHT	Ccl7	-0.0591429
LT-α1/β2	Ccl7	0.100916
LT-α2/β1	Ccl7	-0.00807371
M-CSF	Ccl7	0.546531
Noggin	Ccl7	0.0261127
NP	Ccl7	0.106761
OSM	Ccl7	0.078321
OX40L	Ccl7	0.108056
PBS	Ccl7	0
PRL	Ccl7	0.0644362
PSPN	Ccl7	-0.0555157
RANKL	Ccl7	0.345958
SCF	Ccl7	-0.0998838
TGF-β1	Ccl7	-0.197324
TL1A	Ccl7	0.310941
TNF-α	Ccl7	0.196742
TPO	Ccl7	0.0241678
TRAIL	Ccl7	0.00113441
TSLP	Ccl7	0.215752
TWEAK	Ccl7	-0.166892
VEGF	Ccl7	0.0693573
4-1BBL	Wfdc17	-0.0180968
AdipoQ	Wfdc17	-0.133215
ADSF	Wfdc17	-0.140809
APRIL	Wfdc17	-0.207793
BAFF	Wfdc17	-0.082102
C3a	Wfdc17	-0.0516652
C5a	Wfdc17	0.251541
CD27L	Wfdc17	-0.122512
CD30L	Wfdc17	0.0314997
CD40L	Wfdc17	-0.0700164
CT-1	Wfdc17	1
Decorin	Wfdc17	-0.166205
EGF	Wfdc17	0.0667436
FasL	Wfdc17	-0.166137
FGF-β	Wfdc17	-0.245325
FLT3L	Wfdc17	0.170065
G-CSF	Wfdc17	0.0858779
GDNF	Wfdc17	-0.0615226
GITRL	Wfdc17	-0.188266
GM-CSF	Wfdc17	0.173424
HGF	Wfdc17	-0.0312367
IFN-α1	Wfdc17	0.148061
IFN-β	Wfdc17	0.20598
IFN-γ	Wfdc17	0.20762
IFN-ε	Wfdc17	-0.118337
IFN-κ	Wfdc17	-0.111223
IFN-λ2	Wfdc17	0.0569964
IGF-1	Wfdc17	-0.145231
IL-10	Wfdc17	0.334167
IL-11	Wfdc17	0.241418
IL-12	Wfdc17	0.0422002
IL-13	Wfdc17	0.0122044
IL-15	Wfdc17	0.676902
IL-17A	Wfdc17	0.0494216
IL-17B	Wfdc17	-0.148085
IL-17C	Wfdc17	-0.160727
IL-17D	Wfdc17	0.00993228
IL-17E	Wfdc17	-0.203474
IL-17F	Wfdc17	0.0604801
IL-18	Wfdc17	-0.0214896
IL-19	Wfdc17	0.00596676
IL-1Ra	Wfdc17	-0.0479339
IL-1α	Wfdc17	0.811829
IL-1β	Wfdc17	0.926084
IL-2	Wfdc17	-0.0294764
IL-20	Wfdc17	0.03157
IL-21	Wfdc17	-0.0452659
IL-22	Wfdc17	-0.166363
IL-23	Wfdc17	0.160099
IL-24	Wfdc17	-0.00480231
IL-27	Wfdc17	0.570314
IL-3	Wfdc17	0.340505
IL-30	Wfdc17	-0.0376186
IL-31	Wfdc17	0.289121
IL-33	Wfdc17	0.441197
IL-34	Wfdc17	-0.092667
IL-36Ra	Wfdc17	-0.0458942
IL-36α	Wfdc17	0.873454
IL-4	Wfdc17	-0.0807442
IL-5	Wfdc17	0.446313
IL-6	Wfdc17	0.223928
IL-7	Wfdc17	0.126688
IL-9	Wfdc17	0.0417104
IL-Y	Wfdc17	-0.269192
Leptin	Wfdc17	-0.0720237
LIF	Wfdc17	0.731846
LIGHT	Wfdc17	-0.237137
LT-α1/β2	Wfdc17	-0.0237575
LT-α2/β1	Wfdc17	-0.113882
M-CSF	Wfdc17	0.153741
Noggin	Wfdc17	-0.0110352
NP	Wfdc17	0.105584
OSM	Wfdc17	0.382856
OX40L	Wfdc17	-0.11911
PBS	Wfdc17	0
PRL	Wfdc17	-0.0868181
PSPN	Wfdc17	-0.109216
RANKL	Wfdc17	-0.0201088
SCF	Wfdc17	-0.00903368
TGF-β1	Wfdc17	-0.209001
TL1A	Wfdc17	-0.0508283
TNF-α	Wfdc17	0.978685
TPO	Wfdc17	-0.0994299
TRAIL	Wfdc17	-0.0297908
TSLP	Wfdc17	-0.0808933
TWEAK	Wfdc17	-0.126664
VEGF	Wfdc17	0.00891192
4-1BBL	Ccl6	0.132857
AdipoQ	Ccl6	0.0437186
ADSF	Ccl6	0.0205405
APRIL	Ccl6	-0.00882687
BAFF	Ccl6	-0.0296639
C3a	Ccl6	0.0354371
C5a	Ccl6	0.199639
CD27L	Ccl6	-0.0146589
CD30L	Ccl6	-0.026428
CD40L	Ccl6	0.0241505
CT-1	Ccl6	0.64973
Decorin	Ccl6	-0.00967788
EGF	Ccl6	0.210299
FasL	Ccl6	-0.0140515
FGF-β	Ccl6	-0.0560774
FLT3L	Ccl6	0.0617723
G-CSF	Ccl6	0.151209
GDNF	Ccl6	-0.0206994
GITRL	Ccl6	-0.0560774
GM-CSF	Ccl6	0.51546
HGF	Ccl6	-0.0358518
IFN-α1	Ccl6	-0.0291648
IFN-β	Ccl6	0.0018848
IFN-γ	Ccl6	0.0289735
IFN-ε	Ccl6	-0.0385849
IFN-κ	Ccl6	-0.0256706
IFN-λ2	Ccl6	0.168702
IGF-1	Ccl6	0.0369098
IL-10	Ccl6	0.241714
IL-11	Ccl6	0.194306
IL-12	Ccl6	0.00633314
IL-13	Ccl6	0.275453
IL-15	Ccl6	0.00883376
IL-17A	Ccl6	0.203122
IL-17B	Ccl6	-0.0377306
IL-17C	Ccl6	0.00400407
IL-17D	Ccl6	-0.02374
IL-17E	Ccl6	-0.0560774
IL-17F	Ccl6	0.199303
IL-18	Ccl6	0.0172284
IL-19	Ccl6	-0.00925647
IL-1Ra	Ccl6	-0.00835629
IL-1α	Ccl6	1
IL-1β	Ccl6	0.917257
IL-2	Ccl6	0.0229915
IL-20	Ccl6	0.0327358
IL-21	Ccl6	0.0901797
IL-22	Ccl6	-0.0272922
IL-23	Ccl6	0.0387553
IL-24	Ccl6	-0.0038667
IL-27	Ccl6	0.374671
IL-3	Ccl6	0.585821
IL-30	Ccl6	0.0166658
IL-31	Ccl6	0.0984905
IL-33	Ccl6	0.179816
IL-34	Ccl6	0.0518776
IL-36Ra	Ccl6	-0.0231446
IL-36α	Ccl6	0.609333
IL-4	Ccl6	0.188805
IL-5	Ccl6	0.315774
IL-6	Ccl6	-0.00873797
IL-7	Ccl6	0.170092
IL-9	Ccl6	0.0444236
IL-Y	Ccl6	-0.017705
Leptin	Ccl6	0.110321
LIF	Ccl6	0.567769
LIGHT	Ccl6	-0.00167208
LT-α1/β2	Ccl6	-0.012098
LT-α2/β1	Ccl6	-0.0291457
M-CSF	Ccl6	0.492591
Noggin	Ccl6	-0.0228658
NP	Ccl6	0.0602962
OSM	Ccl6	0.485589
OX40L	Ccl6	0.0598767
PBS	Ccl6	0
PRL	Ccl6	0.00742155
PSPN	Ccl6	0.00418976
RANKL	Ccl6	0.0435713
SCF	Ccl6	0.166467
TGF-β1	Ccl6	-0.00729749
TL1A	Ccl6	0.0305044
TNF-α	Ccl6	0.295989
TPO	Ccl6	0.0271212
TRAIL	Ccl6	-0.0408123
TSLP	Ccl6	-0.00389159
TWEAK	Ccl6	-0.0116228
VEGF	Ccl6	0.131027
4-1BBL	Ccl9	0.10211
AdipoQ	Ccl9	0.0450772
ADSF	Ccl9	0.0122853
APRIL	Ccl9	0.0626655
BAFF	Ccl9	-0.0318764
C3a	Ccl9	-0.0389804
C5a	Ccl9	0.122918
CD27L	Ccl9	-0.0615529
CD30L	Ccl9	-0.00935196
CD40L	Ccl9	0.1597
CT-1	Ccl9	0.810944
Decorin	Ccl9	-0.0289997
EGF	Ccl9	0.402455
FasL	Ccl9	0.0182113
FGF-β	Ccl9	-0.0714494
FLT3L	Ccl9	0.141193
G-CSF	Ccl9	0.28298
GDNF	Ccl9	-0.0128072
GITRL	Ccl9	-0.0397541
GM-CSF	Ccl9	0.666377
HGF	Ccl9	0.0152812
IFN-α1	Ccl9	0.161352
IFN-β	Ccl9	0.191328
IFN-γ	Ccl9	0.0782019
IFN-ε	Ccl9	0.0253695
IFN-κ	Ccl9	0.107598
IFN-λ2	Ccl9	0.119012
IGF-1	Ccl9	0.0272571
IL-10	Ccl9	0.451975
IL-11	Ccl9	0.2804
IL-12	Ccl9	0.0383623
IL-13	Ccl9	0.434054
IL-15	Ccl9	0.120034
IL-17A	Ccl9	0.131266
IL-17B	Ccl9	0.00456746
IL-17C	Ccl9	0.0279605
IL-17D	Ccl9	0.0140781
IL-17E	Ccl9	0.00776162
IL-17F	Ccl9	0.208106
IL-18	Ccl9	0.0759591
IL-19	Ccl9	-0.0121524
IL-1Ra	Ccl9	0.0232994
IL-1α	Ccl9	0.979262
IL-1β	Ccl9	1
IL-2	Ccl9	-0.00746448
IL-20	Ccl9	0.0538188
IL-21	Ccl9	0.13229
IL-22	Ccl9	-0.0194906
IL-23	Ccl9	0.165949
IL-24	Ccl9	-0.0142167
IL-27	Ccl9	0.329471
IL-3	Ccl9	0.697572
IL-30	Ccl9	0.0502135
IL-31	Ccl9	0.353453
IL-33	Ccl9	0.392788
IL-34	Ccl9	0.0823553
IL-36Ra	Ccl9	0.0488218
IL-36α	Ccl9	0.698496
IL-4	Ccl9	0.291602
IL-5	Ccl9	0.313112
IL-6	Ccl9	0.264688
IL-7	Ccl9	0.276551
IL-9	Ccl9	-0.020931
IL-Y	Ccl9	0.0261529
Leptin	Ccl9	0.0859439
LIF	Ccl9	0.733356
LIGHT	Ccl9	0.0331619
LT-α1/β2	Ccl9	0.00747059
LT-α2/β1	Ccl9	-0.0167473
M-CSF	Ccl9	0.491416
Noggin	Ccl9	-0.0208352
NP	Ccl9	0.0845367
OSM	Ccl9	0.623049
OX40L	Ccl9	0.0128262
PBS	Ccl9	0
PRL	Ccl9	0.0446082
PSPN	Ccl9	0.00486171
RANKL	Ccl9	0.116956
SCF	Ccl9	0.290736
TGF-β1	Ccl9	-0.0714494
TL1A	Ccl9	0.0421434
TNF-α	Ccl9	0.950585
TPO	Ccl9	0.0708024
TRAIL	Ccl9	0.0279486
TSLP	Ccl9	-0.0483626
TWEAK	Ccl9	-0.00580101
VEGF	Ccl9	0.0900948
4-1BBL	Serpina3f	0.0458193
AdipoQ	Serpina3f	-0.0158796
ADSF	Serpina3f	-0.0158796
APRIL	Serpina3f	0.0348482
BAFF	Serpina3f	0.0807988
C3a	Serpina3f	0.0357726
C5a	Serpina3f	0.0129718
CD27L	Serpina3f	0.0272296
CD30L	Serpina3f	0.0094173
CD40L	Serpina3f	0.0807028
CT-1	Serpina3f	0.0908732
Decorin	Serpina3f	0.00928655
EGF	Serpina3f	0.0140662
FasL	Serpina3f	0.0142984
FGF-β	Serpina3f	0.052328
FLT3L	Serpina3f	-0.0158796
G-CSF	Serpina3f	-0.0158796
GDNF	Serpina3f	0.042392
GITRL	Serpina3f	0.139105
GM-CSF	Serpina3f	0.0956337
HGF	Serpina3f	0.0114108
IFN-α1	Serpina3f	0.901278
IFN-β	Serpina3f	1
IFN-γ	Serpina3f	0.866948
IFN-ε	Serpina3f	0.0806174
IFN-κ	Serpina3f	0.126679
IFN-λ2	Serpina3f	-0.0158796
IGF-1	Serpina3f	0.0287053
IL-10	Serpina3f	0.0269075
IL-11	Serpina3f	-0.0158796
IL-12	Serpina3f	0.575572
IL-13	Serpina3f	0.165447
IL-15	Serpina3f	0.988594
IL-17A	Serpina3f	0.0151038
IL-17B	Serpina3f	0.0340598
IL-17C	Serpina3f	-0.0158796
IL-17D	Serpina3f	-0.00150851
IL-17E	Serpina3f	0.0604532
IL-17F	Serpina3f	0.0190407
IL-18	Serpina3f	0.832557
IL-19	Serpina3f	-0.0158796
IL-1Ra	Serpina3f	0.0594008
IL-1α	Serpina3f	0.14952
IL-1β	Serpina3f	0.147972
IL-2	Serpina3f	0.55203
IL-20	Serpina3f	0.0194806
IL-21	Serpina3f	-0.00989835
IL-22	Serpina3f	0.0117955
IL-23	Serpina3f	-0.0158796
IL-24	Serpina3f	0.0973412
IL-27	Serpina3f	0.283378
IL-3	Serpina3f	0.187882
IL-30	Serpina3f	-0.0158796
IL-31	Serpina3f	0.0374154
IL-33	Serpina3f	0.189253
IL-34	Serpina3f	0.0772284
IL-36Ra	Serpina3f	0.000515137
IL-36α	Serpina3f	0.115503
IL-4	Serpina3f	0.162789
IL-5	Serpina3f	0.0190638
IL-6	Serpina3f	0.0496085
IL-7	Serpina3f	0.183126
IL-9	Serpina3f	-0.00318882
IL-Y	Serpina3f	0.0270893
Leptin	Serpina3f	0.119648
LIF	Serpina3f	0.0353496
LIGHT	Serpina3f	0.0254203
LT-α1/β2	Serpina3f	-0.0158796
LT-α2/β1	Serpina3f	0.0279054
M-CSF	Serpina3f	0.0687296
Noggin	Serpina3f	3.55728e-05
NP	Serpina3f	-0.0158796
OSM	Serpina3f	0.0316731
OX40L	Serpina3f	0.0400064
PBS	Serpina3f	0
PRL	Serpina3f	0.0559982
PSPN	Serpina3f	0.0321003
RANKL	Serpina3f	0.00139318
SCF	Serpina3f	0.0157714
TGF-β1	Serpina3f	0.0246628
TL1A	Serpina3f	0.021863
TNF-α	Serpina3f	0.130598
TPO	Serpina3f	0.0503618
TRAIL	Serpina3f	0.0202566
TSLP	Serpina3f	0.141702
TWEAK	Serpina3f	0.00169095
VEGF	Serpina3f	0.153217
4-1BBL	Cxcl10	0.0676554
AdipoQ	Cxcl10	0.0631734
ADSF	Cxcl10	-0.0216357
APRIL	Cxcl10	0.0246235
BAFF	Cxcl10	0.102141
C3a	Cxcl10	-0.00340173
C5a	Cxcl10	-0.0455549
CD27L	Cxcl10	-0.0164803
CD30L	Cxcl10	0.0356045
CD40L	Cxcl10	0.0631083
CT-1	Cxcl10	0.087624
Decorin	Cxcl10	0.0632924
EGF	Cxcl10	0.0233781
FasL	Cxcl10	0.0939925
FGF-β	Cxcl10	0.121377
FLT3L	Cxcl10	-0.0116698
G-CSF	Cxcl10	-0.0117387
GDNF	Cxcl10	0.000664769
GITRL	Cxcl10	0.0846008
GM-CSF	Cxcl10	0.0220534
HGF	Cxcl10	0.0447905
IFN-α1	Cxcl10	0.962953
IFN-β	Cxcl10	1
IFN-γ	Cxcl10	0.569182
IFN-ε	Cxcl10	0.186047
IFN-κ	Cxcl10	0.227885
IFN-λ2	Cxcl10	0.0132245
IGF-1	Cxcl10	-0.0263258
IL-10	Cxcl10	0.0141042
IL-11	Cxcl10	0.0645465
IL-12	Cxcl10	0.646861
IL-13	Cxcl10	0.00230074
IL-15	Cxcl10	0.988074
IL-17A	Cxcl10	0.0740105
IL-17B	Cxcl10	-0.0570118
IL-17C	Cxcl10	-0.0102204
IL-17D	Cxcl10	-0.0386165
IL-17E	Cxcl10	0.100525
IL-17F	Cxcl10	0.0437975
IL-18	Cxcl10	0.950047
IL-19	Cxcl10	0.0307887
IL-1Ra	Cxcl10	-0.00192496
IL-1α	Cxcl10	0.00888534
IL-1β	Cxcl10	0.0221191
IL-2	Cxcl10	0.630262
IL-20	Cxcl10	0.123335
IL-21	Cxcl10	0.0347012
IL-22	Cxcl10	0.012944
IL-23	Cxcl10	0.0743899
IL-24	Cxcl10	0.0343107
IL-27	Cxcl10	0.0656043
IL-3	Cxcl10	0.0965094
IL-30	Cxcl10	-0.0519021
IL-31	Cxcl10	-0.00768651
IL-33	Cxcl10	0.10298
IL-34	Cxcl10	-0.00862554
IL-36Ra	Cxcl10	0.000886233
IL-36α	Cxcl10	0.230917
IL-4	Cxcl10	-0.060083
IL-5	Cxcl10	0.209193
IL-6	Cxcl10	-0.0197258
IL-7	Cxcl10	0.303286
IL-9	Cxcl10	-0.0479996
IL-Y	Cxcl10	0.0722687
Leptin	Cxcl10	0.124388
LIF	Cxcl10	0.0558806
LIGHT	Cxcl10	0.00959876
LT-α1/β2	Cxcl10	0.00318043
LT-α2/β1	Cxcl10	0.0335612
M-CSF	Cxcl10	0.123461
Noggin	Cxcl10	0.018026
NP	Cxcl10	0.0322073
OSM	Cxcl10	0.0361283
OX40L	Cxcl10	0.0455404
PBS	Cxcl10	0
PRL	Cxcl10	-0.00678752
PSPN	Cxcl10	-0.0249798
RANKL	Cxcl10	0.050115
SCF	Cxcl10	0.0625201
TGF-β1	Cxcl10	-0.0372642
TL1A	Cxcl10	0.0173461
TNF-α	Cxcl10	0.273112
TPO	Cxcl10	0.0133207
TRAIL	Cxcl10	-0.0247959
TSLP	Cxcl10	0.0488252
TWEAK	Cxcl10	-0.000451804
VEGF	Cxcl10	0.0591993
4-1BBL	Cxcl9	0.0349346
AdipoQ	Cxcl9	-0.0932594
ADSF	Cxcl9	-0.0932594
APRIL	Cxcl9	-0.0658625
BAFF	Cxcl9	0.0280642
C3a	Cxcl9	-0.0422959
C5a	Cxcl9	0.0458208
CD27L	Cxcl9	-0.072847
CD30L	Cxcl9	-0.0388607
CD40L	Cxcl9	0.0655525
CT-1	Cxcl9	0.301919
Decorin	Cxcl9	-0.0813431
EGF	Cxcl9	-0.0690063
FasL	Cxcl9	-0.00302695
FGF-β	Cxcl9	-0.059597
FLT3L	Cxcl9	-0.021265
G-CSF	Cxcl9	-0.0650871
GDNF	Cxcl9	-0.0496624
GITRL	Cxcl9	0.0036622
GM-CSF	Cxcl9	-0.018921
HGF	Cxcl9	-0.0774882
IFN-α1	Cxcl9	0.7577
IFN-β	Cxcl9	0.808821
IFN-γ	Cxcl9	1
IFN-ε	Cxcl9	0.128472
IFN-κ	Cxcl9	0.184478
IFN-λ2	Cxcl9	0.0318443
IGF-1	Cxcl9	-0.0856089
IL-10	Cxcl9	-0.0126272
IL-11	Cxcl9	0.0466247
IL-12	Cxcl9	0.389714
IL-13	Cxcl9	-0.0680797
IL-15	Cxcl9	0.879999
IL-17A	Cxcl9	0.00106099
IL-17B	Cxcl9	-0.0354327
IL-17C	Cxcl9	-0.0398902
IL-17D	Cxcl9	-0.0422634
IL-17E	Cxcl9	-0.0759308
IL-17F	Cxcl9	-0.0327926
IL-18	Cxcl9	0.665221
IL-19	Cxcl9	-0.070413
IL-1Ra	Cxcl9	-0.0501291
IL-1α	Cxcl9	0.0414643
IL-1β	Cxcl9	0.0160855
IL-2	Cxcl9	0.476518
IL-20	Cxcl9	-0.0140933
IL-21	Cxcl9	-0.0106429
IL-22	Cxcl9	-0.0882827
IL-23	Cxcl9	-0.00626605
IL-24	Cxcl9	0.149987
IL-27	Cxcl9	0.160877
IL-3	Cxcl9	-0.0268769
IL-30	Cxcl9	-0.0621549
IL-31	Cxcl9	-0.00239037
IL-33	Cxcl9	0.0951932
IL-34	Cxcl9	-0.0285376
IL-36Ra	Cxcl9	-0.041021
IL-36α	Cxcl9	0.229908
IL-4	Cxcl9	-0.0900309
IL-5	Cxcl9	-0.00851447
IL-6	Cxcl9	0.0187678
IL-7	Cxcl9	0.0791108
IL-9	Cxcl9	-0.0319509
IL-Y	Cxcl9	-0.0543942
Leptin	Cxcl9	0.0985672
LIF	Cxcl9	0.324663
LIGHT	Cxcl9	-0.0485135
LT-α1/β2	Cxcl9	-0.0932594
LT-α2/β1	Cxcl9	-0.056826
M-CSF	Cxcl9	0.0123277
Noggin	Cxcl9	-0.0570346
NP	Cxcl9	0.0142257
OSM	Cxcl9	0.00704439
OX40L	Cxcl9	-0.0561054
PBS	Cxcl9	0
PRL	Cxcl9	-0.0450347
PSPN	Cxcl9	-0.0461798
RANKL	Cxcl9	-0.0932594
SCF	Cxcl9	-0.0475311
TGF-β1	Cxcl9	-0.0159301
TL1A	Cxcl9	-0.0396094
TNF-α	Cxcl9	0.232466
TPO	Cxcl9	-0.0855895
TRAIL	Cxcl9	-0.0614885
TSLP	Cxcl9	0.0297989
TWEAK	Cxcl9	-0.0815558
VEGF	Cxcl9	0.0842292
4-1BBL	Serpina3g	-0.0216146
AdipoQ	Serpina3g	0.013255
ADSF	Serpina3g	-0.0507578
APRIL	Serpina3g	-0.0409807
BAFF	Serpina3g	0.0241908
C3a	Serpina3g	-0.0468136
C5a	Serpina3g	0.00818688
CD27L	Serpina3g	-0.0330886
CD30L	Serpina3g	-0.0670407
CD40L	Serpina3g	0.138168
CT-1	Serpina3g	0.109891
Decorin	Serpina3g	-0.0230582
EGF	Serpina3g	0.0113198
FasL	Serpina3g	0.0086396
FGF-β	Serpina3g	-0.0132783
FLT3L	Serpina3g	-0.00787822
G-CSF	Serpina3g	-0.0316377
GDNF	Serpina3g	0.0905533
GITRL	Serpina3g	0.0955797
GM-CSF	Serpina3g	0.346099
HGF	Serpina3g	-0.0346031
IFN-α1	Serpina3g	0.87984
IFN-β	Serpina3g	0.961319
IFN-γ	Serpina3g	0.942388
IFN-ε	Serpina3g	0.189193
IFN-κ	Serpina3g	0.32168
IFN-λ2	Serpina3g	-0.0670407
IGF-1	Serpina3g	-0.0423582
IL-10	Serpina3g	0.00753107
IL-11	Serpina3g	-0.0367649
IL-12	Serpina3g	0.571924
IL-13	Serpina3g	0.547622
IL-15	Serpina3g	1
IL-17A	Serpina3g	-0.0287544
IL-17B	Serpina3g	-0.0524213
IL-17C	Serpina3g	-0.0670407
IL-17D	Serpina3g	-0.0190776
IL-17E	Serpina3g	-0.0388752
IL-17F	Serpina3g	0.00756699
IL-18	Serpina3g	0.89385
IL-19	Serpina3g	-0.0397487
IL-1Ra	Serpina3g	-0.0336805
IL-1α	Serpina3g	0.40642
IL-1β	Serpina3g	0.291743
IL-2	Serpina3g	0.655745
IL-20	Serpina3g	0.0401776
IL-21	Serpina3g	-0.021731
IL-22	Serpina3g	-0.00334314
IL-23	Serpina3g	-0.00684948
IL-24	Serpina3g	0.0205191
IL-27	Serpina3g	0.172288
IL-3	Serpina3g	0.321232
IL-30	Serpina3g	-0.0670407
IL-31	Serpina3g	0.0433387
IL-33	Serpina3g	0.410027
IL-34	Serpina3g	-0.0386662
IL-36Ra	Serpina3g	-0.00578992
IL-36α	Serpina3g	0.204484
IL-4	Serpina3g	0.34604
IL-5	Serpina3g	0.081349
IL-6	Serpina3g	0.0113818
IL-7	Serpina3g	0.139837
IL-9	Serpina3g	0.0124668
IL-Y	Serpina3g	-0.0170895
Leptin	Serpina3g	0.186455
LIF	Serpina3g	0.0977761
LIGHT	Serpina3g	-0.0453204
LT-α1/β2	Serpina3g	-0.0414364
LT-α2/β1	Serpina3g	-0.0362553
M-CSF	Serpina3g	0.0805901
Noggin	Serpina3g	-0.0486321
NP	Serpina3g	-0.0298916
OSM	Serpina3g	-0.00171036
OX40L	Serpina3g	-0.0479358
PBS	Serpina3g	0
PRL	Serpina3g	-0.0152191
PSPN	Serpina3g	0.00185789
RANKL	Serpina3g	-0.0531249
SCF	Serpina3g	-0.0343491
TGF-β1	Serpina3g	-0.0248625
TL1A	Serpina3g	0.0385933
TNF-α	Serpina3g	0.23564
TPO	Serpina3g	-0.0149363
TRAIL	Serpina3g	-0.0670407
TSLP	Serpina3g	0.0653514
TWEAK	Serpina3g	0.0131103
VEGF	Serpina3g	-0.00303453
4-1BBL	Iigp1	0.0206069
AdipoQ	Iigp1	0.0722371
ADSF	Iigp1	-0.0310883
APRIL	Iigp1	0.00468903
BAFF	Iigp1	0.119439
C3a	Iigp1	-0.0851242
C5a	Iigp1	-0.147428
CD27L	Iigp1	-0.00453487
CD30L	Iigp1	0.00641511
CD40L	Iigp1	0.0271814
CT-1	Iigp1	-0.0266116
Decorin	Iigp1	0.0455464
EGF	Iigp1	-0.104229
FasL	Iigp1	0.00891861
FGF-β	Iigp1	0.0545716
FLT3L	Iigp1	-0.052873
G-CSF	Iigp1	-0.115799
GDNF	Iigp1	0.0656432
GITRL	Iigp1	-0.0682023
GM-CSF	Iigp1	-0.0783144
HGF	Iigp1	0.0781029
IFN-α1	Iigp1	0.608573
IFN-β	Iigp1	0.658846
IFN-γ	Iigp1	0.854027
IFN-ε	Iigp1	0.184665
IFN-κ	Iigp1	0.180807
IFN-λ2	Iigp1	0.03402
IGF-1	Iigp1	-0.105639
IL-10	Iigp1	0.0152305
IL-11	Iigp1	0.0425292
IL-12	Iigp1	0.744172
IL-13	Iigp1	-0.0400716
IL-15	Iigp1	0.93523
IL-17A	Iigp1	0.137417
IL-17B	Iigp1	0.0465453
IL-17C	Iigp1	-0.0344048
IL-17D	Iigp1	0.0124994
IL-17E	Iigp1	0.0912769
IL-17F	Iigp1	-0.00266034
IL-18	Iigp1	1
IL-19	Iigp1	0.243301
IL-1Ra	Iigp1	0.0557327
IL-1α	Iigp1	0.00235535
IL-1β	Iigp1	0.0220479
IL-2	Iigp1	0.816051
IL-20	Iigp1	0.00599554
IL-21	Iigp1	-0.0218438
IL-22	Iigp1	-0.069238
IL-23	Iigp1	-0.02057
IL-24	Iigp1	0.0619567
IL-27	Iigp1	0.0952732
IL-3	Iigp1	-0.0048268
IL-30	Iigp1	-0.0570805
IL-31	Iigp1	0.00832557
IL-33	Iigp1	0.223539
IL-34	Iigp1	0.00734612
IL-36Ra	Iigp1	0.0164817
IL-36α	Iigp1	0.441566
IL-4	Iigp1	-0.0444564
IL-5	Iigp1	0.122592
IL-6	Iigp1	0.113287
IL-7	Iigp1	0.204937
IL-9	Iigp1	-0.0185216
IL-Y	Iigp1	0.0920478
Leptin	Iigp1	0.23738
LIF	Iigp1	0.0253718
LIGHT	Iigp1	-0.0237399
LT-α1/β2	Iigp1	-0.0290181
LT-α2/β1	Iigp1	0.0357975
M-CSF	Iigp1	0.0413714
Noggin	Iigp1	-0.0429489
NP	Iigp1	-0.0624923
OSM	Iigp1	0.0284055
OX40L	Iigp1	0.0241084
PBS	Iigp1	0
PRL	Iigp1	0.0333985
PSPN	Iigp1	-0.0459032
RANKL	Iigp1	-0.0647842
SCF	Iigp1	-0.0664081
TGF-β1	Iigp1	-0.111688
TL1A	Iigp1	0.0795919
TNF-α	Iigp1	0.00529393
TPO	Iigp1	-0.000664642
TRAIL	Iigp1	-0.0884143
TSLP	Iigp1	0.15635
TWEAK	Iigp1	0.0650715
VEGF	Iigp1	-0.0265385
4-1BBL	Irf7	-0.00448464
AdipoQ	Irf7	-0.109255
ADSF	Irf7	-0.144641
APRIL	Irf7	-0.071592
BAFF	Irf7	0.0114216
C3a	Irf7	-0.0411553
C5a	Irf7	-0.0269211
CD27L	Irf7	0.00726501
CD30L	Irf7	-0.0775209
CD40L	Irf7	0.0756124
CT-1	Irf7	-0.037928
Decorin	Irf7	-0.045886
EGF	Irf7	0.0146375
FasL	Irf7	0.0447799
FGF-β	Irf7	0.0121293
FLT3L	Irf7	-0.0477667
G-CSF	Irf7	-0.0435703
GDNF	Irf7	-0.00556019
GITRL	Irf7	-0.0221392
GM-CSF	Irf7	-0.102823
HGF	Irf7	-0.0507588
IFN-α1	Irf7	1
IFN-β	Irf7	0.985765
IFN-γ	Irf7	0.323985
IFN-ε	Irf7	0.564313
IFN-κ	Irf7	0.596959
IFN-λ2	Irf7	0.0280652
IGF-1	Irf7	-0.0364959
IL-10	Irf7	0.0369584
IL-11	Irf7	-0.00790147
IL-12	Irf7	0.406147
IL-13	Irf7	0.306807
IL-15	Irf7	0.681941
IL-17A	Irf7	-0.0499841
IL-17B	Irf7	-0.0162964
IL-17C	Irf7	-0.114984
IL-17D	Irf7	0.0399699
IL-17E	Irf7	-0.058209
IL-17F	Irf7	0.00772425
IL-18	Irf7	0.205168
IL-19	Irf7	-0.00517843
IL-1Ra	Irf7	-0.00919919
IL-1α	Irf7	-0.0123447
IL-1β	Irf7	0.0451157
IL-2	Irf7	0.205509
IL-20	Irf7	0.183862
IL-21	Irf7	-0.0336695
IL-22	Irf7	0.0321771
IL-23	Irf7	0.0404764
IL-24	Irf7	-0.0209559
IL-27	Irf7	0.130341
IL-3	Irf7	0.0316066
IL-30	Irf7	-0.0886644
IL-31	Irf7	0.0249935
IL-33	Irf7	0.324915
IL-34	Irf7	-0.0666444
IL-36Ra	Irf7	0.0426075
IL-36α	Irf7	0.0640116
IL-4	Irf7	0.316805
IL-5	Irf7	0.18686
IL-6	Irf7	-0.0883021
IL-7	Irf7	0.140412
IL-9	Irf7	-0.00133381
IL-Y	Irf7	-0.0121769
Leptin	Irf7	0.386805
LIF	Irf7	0.0505212
LIGHT	Irf7	0.10599
LT-α1/β2	Irf7	0.011347
LT-α2/β1	Irf7	0.00843477
M-CSF	Irf7	0.0209321
Noggin	Irf7	0.0161966
NP	Irf7	0.0410367
OSM	Irf7	-0.0231071
OX40L	Irf7	-0.035397
PBS	Irf7	0
PRL	Irf7	0.0819312
PSPN	Irf7	0.0104385
RANKL	Irf7	-0.0800298
SCF	Irf7	-0.047492
TGF-β1	Irf7	-0.05045
TL1A	Irf7	0.0725533
TNF-α	Irf7	-0.038957
TPO	Irf7	0.0772529
TRAIL	Irf7	-0.00490021
TSLP	Irf7	0.0861167
TWEAK	Irf7	-0.0551594
VEGF	Irf7	0.0409441
4-1BBL	Rsad2	0.0299967
AdipoQ	Rsad2	0.146838
ADSF	Rsad2	0.00445664
APRIL	Rsad2	-0.0403407
BAFF	Rsad2	0.0115682
C3a	Rsad2	-0.0403407
C5a	Rsad2	-0.0403407
CD27L	Rsad2	-0.0403407
CD30L	Rsad2	-0.0403407
CD40L	Rsad2	-0.00173626
CT-1	Rsad2	0.0317691
Decorin	Rsad2	-0.0403407
EGF	Rsad2	-0.0403407
FasL	Rsad2	-0.0403407
FGF-β	Rsad2	0.0660439
FLT3L	Rsad2	-0.0403407
G-CSF	Rsad2	-0.0403407
GDNF	Rsad2	-0.0105756
GITRL	Rsad2	0.0613488
GM-CSF	Rsad2	-0.0403407
HGF	Rsad2	-0.0020951
IFN-α1	Rsad2	0.857033
IFN-β	Rsad2	1
IFN-γ	Rsad2	0.0192381
IFN-ε	Rsad2	0.239248
IFN-κ	Rsad2	0.342441
IFN-λ2	Rsad2	0.0615951
IGF-1	Rsad2	-0.0325909
IL-10	Rsad2	0.00037184
IL-11	Rsad2	0.00452015
IL-12	Rsad2	0.122892
IL-13	Rsad2	-0.0119307
IL-15	Rsad2	0.714127
IL-17A	Rsad2	-0.0202283
IL-17B	Rsad2	0.0165939
IL-17C	Rsad2	-0.00868057
IL-17D	Rsad2	0.0336108
IL-17E	Rsad2	0.00979133
IL-17F	Rsad2	-0.00394483
IL-18	Rsad2	-0.00738267
IL-19	Rsad2	-0.0164146
IL-1Ra	Rsad2	0.00701399
IL-1α	Rsad2	0.0369768
IL-1β	Rsad2	0.033016
IL-2	Rsad2	-0.0403407
IL-20	Rsad2	0.0211004
IL-21	Rsad2	-0.0133324
IL-22	Rsad2	-0.0138737
IL-23	Rsad2	-0.0339176
IL-24	Rsad2	-0.035216
IL-27	Rsad2	-0.0149729
IL-3	Rsad2	0.00405757
IL-30	Rsad2	-0.0171901
IL-31	Rsad2	-0.00128598
IL-33	Rsad2	0.16497
IL-34	Rsad2	-0.0403407
IL-36Ra	Rsad2	-0.00192978
IL-36α	Rsad2	0.0502612
IL-4	Rsad2	-0.0403407
IL-5	Rsad2	0.124427
IL-6	Rsad2	0.0196331
IL-7	Rsad2	0.0655159
IL-9	Rsad2	-0.0193407
IL-Y	Rsad2	-0.0403407
Leptin	Rsad2	0.141904
LIF	Rsad2	-0.0175784
LIGHT	Rsad2	0.0152498
LT-α1/β2	Rsad2	0.0474243
LT-α2/β1	Rsad2	0.0103052
M-CSF	Rsad2	0.0969686
Noggin	Rsad2	-0.0120019
NP	Rsad2	-0.0357597
OSM	Rsad2	0.00506996
OX40L	Rsad2	-0.0403407
PBS	Rsad2	0
PRL	Rsad2	0.0493254
PSPN	Rsad2	0.00841295
RANKL	Rsad2	-0.00949603
SCF	Rsad2	-0.0403407
TGF-β1	Rsad2	-0.0403407
TL1A	Rsad2	-0.0403407
TNF-α	Rsad2	0.0462198
TPO	Rsad2	-0.0261355
TRAIL	Rsad2	-0.0403407
TSLP	Rsad2	0.0671936
TWEAK	Rsad2	-0.0328265
VEGF	Rsad2	0.028547
4-1BBL	Ifit2	0.0520534
AdipoQ	Ifit2	0.0389054
ADSF	Ifit2	-0.023123
APRIL	Ifit2	-0.0425588
BAFF	Ifit2	0.00700927
C3a	Ifit2	0.00377849
C5a	Ifit2	-0.00607678
CD27L	Ifit2	-0.0240489
CD30L	Ifit2	-0.0288222
CD40L	Ifit2	-0.00854236
CT-1	Ifit2	0.0805337
Decorin	Ifit2	-0.0274158
EGF	Ifit2	-0.00596169
FasL	Ifit2	0.0194383
FGF-β	Ifit2	0.016453
FLT3L	Ifit2	-0.0425588
G-CSF	Ifit2	-0.0425588
GDNF	Ifit2	-0.0425588
GITRL	Ifit2	0.0302921
GM-CSF	Ifit2	-0.0294861
HGF	Ifit2	0.0293667
IFN-α1	Ifit2	0.834936
IFN-β	Ifit2	1
IFN-γ	Ifit2	0.171101
IFN-ε	Ifit2	0.244818
IFN-κ	Ifit2	0.350791
IFN-λ2	Ifit2	0.00594814
IGF-1	Ifit2	-0.0252528
IL-10	Ifit2	0.0153812
IL-11	Ifit2	0.00279929
IL-12	Ifit2	0.309652
IL-13	Ifit2	-0.0211862
IL-15	Ifit2	0.675424
IL-17A	Ifit2	-0.00194358
IL-17B	Ifit2	-0.0343032
IL-17C	Ifit2	-0.0205896
IL-17D	Ifit2	0.0977641
IL-17E	Ifit2	-0.00893959
IL-17F	Ifit2	0.00663312
IL-18	Ifit2	0.116482
IL-19	Ifit2	0.0704152
IL-1Ra	Ifit2	-0.0219695
IL-1α	Ifit2	0.0319762
IL-1β	Ifit2	0.0255062
IL-2	Ifit2	0.077149
IL-20	Ifit2	0.158176
IL-21	Ifit2	-0.0251758
IL-22	Ifit2	0.0024895
IL-23	Ifit2	-0.0425588
IL-24	Ifit2	-0.0150744
IL-27	Ifit2	0.0503129
IL-3	Ifit2	0.0388177
IL-30	Ifit2	-0.0256245
IL-31	Ifit2	0.00143882
IL-33	Ifit2	0.138926
IL-34	Ifit2	-0.0425588
IL-36Ra	Ifit2	0.00893954
IL-36α	Ifit2	0.0490562
IL-4	Ifit2	-0.0425588
IL-5	Ifit2	0.110809
IL-6	Ifit2	0.0767432
IL-7	Ifit2	0.0337834
IL-9	Ifit2	-0.0025185
IL-Y	Ifit2	0.0170646
Leptin	Ifit2	0.217497
LIF	Ifit2	0.0299889
LIGHT	Ifit2	-0.0319854
LT-α1/β2	Ifit2	0.0174187
LT-α2/β1	Ifit2	0.00322005
M-CSF	Ifit2	0.0224033
Noggin	Ifit2	-0.0425588
NP	Ifit2	0.0391909
OSM	Ifit2	0.0638235
OX40L	Ifit2	-0.00520688
PBS	Ifit2	0
PRL	Ifit2	0.0283217
PSPN	Ifit2	-0.0255524
RANKL	Ifit2	-0.0311874
SCF	Ifit2	-0.0425588
TGF-β1	Ifit2	0.0212438
TL1A	Ifit2	-0.0085356
TNF-α	Ifit2	0.00337745
TPO	Ifit2	0.0104927
TRAIL	Ifit2	-0.0425588
TSLP	Ifit2	0.0978185
[truncated: 176 more rows]

## Sheet: i,GeneProgramEnrichment
Sample	Celltype	GP	Effect_size	P_adj	nLog10_Padj
TNF-α	Macrophage	GP01	-1.01446	6.36048e-12	11.1965
TNF-α	Macrophage	GP02	-0.437625	1.86651e-09	8.72897
TNF-α	Macrophage	GP03	0.504173	4.48326e-06	5.34841
TNF-α	Macrophage	GP04	1.18156	3.41108e-14	13.4671
TNF-α	Macrophage	GP05	-0.816066	6.31003e-11	10.2
TNF-α	Macrophage	GP06	0.314127	0.0363412	1.4396
TNF-α	Macrophage	GP07	1.59753	3.28128e-16	15.484
TNF-α	Macrophage	GP08	-0.675536	0.000245128	3.61061
TNF-α	Macrophage	GP09	-0.338704	0.132602	0.877451
TNF-α	Macrophage	GP10	-0.434783	0.00187456	2.7271
PBS	Macrophage	GP01	0	1	0
PBS	Macrophage	GP02	0	1	0
PBS	Macrophage	GP03	0	1	0
PBS	Macrophage	GP04	0	1	0
PBS	Macrophage	GP05	0	1	0
PBS	Macrophage	GP06	0	1	0
PBS	Macrophage	GP07	0	1	0
PBS	Macrophage	GP08	0	1	0
PBS	Macrophage	GP09	0	1	0
PBS	Macrophage	GP10	0	1	0
IL-1β	Macrophage	GP01	-0.942615	1.67485e-14	13.776
IL-1β	Macrophage	GP02	0.0430582	0.819352	0.0865296
IL-1β	Macrophage	GP03	0.223962	0.00156561	2.80532
IL-1β	Macrophage	GP04	2.45384	1.87729e-24	23.7265
IL-1β	Macrophage	GP05	-0.471744	3.66271e-05	4.4362
IL-1β	Macrophage	GP06	-0.495282	4.49272e-05	4.34749
IL-1β	Macrophage	GP07	0.712913	1.66934e-10	9.77745
IL-1β	Macrophage	GP08	-0.474183	0.0073707	2.13249
IL-1β	Macrophage	GP09	-0.500637	0.000513785	3.28922
IL-1β	Macrophage	GP10	-0.203897	0.561339	0.250775
APRIL	Macrophage	GP01	0.434732	0.0411143	1.38601
APRIL	Macrophage	GP02	-0.00276092	0.819352	0.0865296
APRIL	Macrophage	GP03	-0.0885474	1	0
APRIL	Macrophage	GP04	0.103877	0.819622	0.0863864
APRIL	Macrophage	GP05	0.0195962	0.987137	0.00562249
APRIL	Macrophage	GP06	-0.278264	0.312445	0.505226
APRIL	Macrophage	GP07	0.277277	0.163807	0.785667
APRIL	Macrophage	GP08	-0.320671	0.193233	0.713919
APRIL	Macrophage	GP09	0.161942	0.496023	0.304498
APRIL	Macrophage	GP10	0.292233	0.247503	0.606419
IL-3	Macrophage	GP01	-0.717021	8.99698e-07	6.0459
IL-3	Macrophage	GP02	0.0328514	1	0
IL-3	Macrophage	GP03	0.232814	0.0052108	2.2831
IL-3	Macrophage	GP04	1.39269	1.13288e-14	13.9458
IL-3	Macrophage	GP05	-0.263681	0.129315	0.888351
IL-3	Macrophage	GP06	-0.371327	0.0204087	1.69018
IL-3	Macrophage	GP07	0.448777	1.47213e-06	5.83205
IL-3	Macrophage	GP08	-0.16029	0.640635	0.193389
IL-3	Macrophage	GP09	-0.323057	0.095104	1.0218
IL-3	Macrophage	GP10	-0.253635	0.427213	0.369355
IL-2	Macrophage	GP01	-0.578563	0.000596449	3.22443
IL-2	Macrophage	GP02	-0.0129572	0.987044	0.00566334
IL-2	Macrophage	GP03	1.3734	8.60318e-16	15.0653
IL-2	Macrophage	GP04	0.286057	0.0153806	1.81303
IL-2	Macrophage	GP05	-0.172823	0.352005	0.453451
IL-2	Macrophage	GP06	0.066898	0.729974	0.136693
IL-2	Macrophage	GP07	0.363212	0.00148121	2.82938
IL-2	Macrophage	GP08	-0.490055	0.0347587	1.45894
IL-2	Macrophage	GP09	0.167133	0.435696	0.360817
IL-2	Macrophage	GP10	-0.384349	0.100632	0.997266
IL-1α	Macrophage	GP01	-0.914401	7.61234e-11	10.1185
IL-1α	Macrophage	GP02	-0.0295704	0.328894	0.482944
IL-1α	Macrophage	GP03	0.218088	0.0011541	2.93776
IL-1α	Macrophage	GP04	2.34039	1.49359e-21	20.8258
IL-1α	Macrophage	GP05	-0.738558	2.99092e-10	9.5242
IL-1α	Macrophage	GP06	-0.444131	0.00228778	2.64059
IL-1α	Macrophage	GP07	1.10622	1.50791e-14	13.8216
IL-1α	Macrophage	GP08	-0.427679	0.0519824	1.28414
IL-1α	Macrophage	GP09	-0.654101	7.52756e-06	5.12335
IL-1α	Macrophage	GP10	-0.245348	0.373629	0.42756
FLT3L	Macrophage	GP01	-0.0812456	0.858962	0.0660259
FLT3L	Macrophage	GP02	0.0700796	0.806301	0.093503
FLT3L	Macrophage	GP03	-0.0304254	0.501159	0.300024
FLT3L	Macrophage	GP04	0.404503	0.0519824	1.28414
FLT3L	Macrophage	GP05	-0.151972	0.64909	0.187695
FLT3L	Macrophage	GP06	-0.246358	0.415549	0.381378
FLT3L	Macrophage	GP07	0.401199	0.0155728	1.80763
FLT3L	Macrophage	GP08	-0.258988	0.387679	0.411528
FLT3L	Macrophage	GP09	0.184843	0.491867	0.308152
FLT3L	Macrophage	GP10	-0.384723	0.723332	0.140662
IL-22	Macrophage	GP01	-0.186286	0.465865	0.33174
IL-22	Macrophage	GP02	0.0953884	0.575304	0.240103
IL-22	Macrophage	GP03	-0.0570167	0.96818	0.0140438
IL-22	Macrophage	GP04	-0.109036	0.380797	0.419307
IL-22	Macrophage	GP05	0.0429364	0.813317	0.0897399
IL-22	Macrophage	GP06	-0.030114	0.949849	0.0223454
IL-22	Macrophage	GP07	-0.0151873	0.867653	0.0616537
IL-22	Macrophage	GP08	-0.0972607	0.792685	0.100899
IL-22	Macrophage	GP09	0.535519	0.00355251	2.44946
IL-22	Macrophage	GP10	-0.0305584	0.987044	0.00566334
IL-13	Macrophage	GP01	-0.600407	8.06821e-05	4.09322
IL-13	Macrophage	GP02	0.182279	0.222457	0.652754
IL-13	Macrophage	GP03	-0.094506	0.143015	0.844617
IL-13	Macrophage	GP04	1.17305	9.02885e-12	11.0444
IL-13	Macrophage	GP05	-0.347493	0.0248052	1.60546
IL-13	Macrophage	GP06	-0.319062	0.050099	1.30017
IL-13	Macrophage	GP07	0.952002	1.58941e-14	13.7988
IL-13	Macrophage	GP08	-0.173224	0.64909	0.187695
IL-13	Macrophage	GP09	-0.279945	0.187917	0.726034
IL-13	Macrophage	GP10	-0.413866	0.317645	0.498058
IL-21	Macrophage	GP01	-0.0318838	0.9684	0.013945
IL-21	Macrophage	GP02	0.0715223	0.867653	0.0616537
IL-21	Macrophage	GP03	-0.0997611	0.836857	0.0773485
IL-21	Macrophage	GP04	0.193452	0.33344	0.476982
IL-21	Macrophage	GP05	-0.201774	0.205309	0.687592
IL-21	Macrophage	GP06	-0.108597	0.627796	0.202181
IL-21	Macrophage	GP07	0.299449	0.13947	0.855518
IL-21	Macrophage	GP08	-0.157489	0.690341	0.160937
IL-21	Macrophage	GP09	0.14175	0.350042	0.455879
IL-21	Macrophage	GP10	-0.150256	0.949849	0.0223454
IL-7	Macrophage	GP01	-0.311442	0.158861	0.798981
IL-7	Macrophage	GP02	0.296873	0.179223	0.746605
IL-7	Macrophage	GP03	0.538789	1.3847e-07	6.85864
IL-7	Macrophage	GP04	0.936272	9.64843e-11	10.0155
IL-7	Macrophage	GP05	-0.39904	0.00518361	2.28537
IL-7	Macrophage	GP06	-0.388941	0.0205167	1.68789
IL-7	Macrophage	GP07	0.838346	1.80052e-08	7.7446
IL-7	Macrophage	GP08	-0.543857	0.00459878	2.33736
IL-7	Macrophage	GP09	-0.222563	0.426056	0.370533
IL-7	Macrophage	GP10	0.599033	0.041461	1.38236
IL-9	Macrophage	GP01	0.0932838	0.7145	0.145998
IL-9	Macrophage	GP02	-0.0776497	0.9684	0.013945
IL-9	Macrophage	GP03	-0.0605883	0.858962	0.0660259
IL-9	Macrophage	GP04	0.0106479	0.9684	0.013945
IL-9	Macrophage	GP05	0.171557	0.604335	0.218722
IL-9	Macrophage	GP06	0.253583	0.349447	0.456619
IL-9	Macrophage	GP07	-0.00750323	0.786055	0.104547
IL-9	Macrophage	GP08	-0.318303	0.2665	0.574302
IL-9	Macrophage	GP09	-0.116698	0.813317	0.0897399
IL-9	Macrophage	GP10	0.315752	0.102443	0.989518
IL-11	Macrophage	GP01	-0.0475167	0.970197	0.0131401
IL-11	Macrophage	GP02	0.226121	0.159206	0.798041
IL-11	Macrophage	GP03	0.0565336	0.634664	0.197456
IL-11	Macrophage	GP04	0.333077	0.00292587	2.53375
IL-11	Macrophage	GP05	0.35311	0.0305274	1.51531
IL-11	Macrophage	GP06	-0.447855	0.00291311	2.53564
IL-11	Macrophage	GP07	0.251527	0.0418425	1.37838
IL-11	Macrophage	GP08	-0.00542026	0.867653	0.0616537
IL-11	Macrophage	GP09	0.115574	0.374518	0.426527
IL-11	Macrophage	GP10	0.0391625	0.648449	0.188124
EGF	Macrophage	GP01	-0.131468	0.685571	0.163948
EGF	Macrophage	GP02	0.190459	0.652108	0.185681
EGF	Macrophage	GP03	-0.115468	0.465865	0.33174
EGF	Macrophage	GP04	0.458476	1.13461e-06	5.94515
EGF	Macrophage	GP05	-0.0137829	0.9684	0.013945
EGF	Macrophage	GP06	-0.157848	0.566265	0.24698
EGF	Macrophage	GP07	0.198113	0.0423176	1.37348
EGF	Macrophage	GP08	0.0402736	0.800775	0.0964895
EGF	Macrophage	GP09	-0.0957542	0.886997	0.052078
EGF	Macrophage	GP10	-0.0836471	0.839099	0.0761866
IL-36Ra	Macrophage	GP01	0.218245	0.387679	0.411528
IL-36Ra	Macrophage	GP02	0.0592855	0.856134	0.0674581
IL-36Ra	Macrophage	GP03	0.143836	0.312445	0.505226
IL-36Ra	Macrophage	GP04	0.0647522	0.604335	0.218722
IL-36Ra	Macrophage	GP05	0.0858733	0.738617	0.131581
IL-36Ra	Macrophage	GP06	-0.290614	0.146897	0.832987
IL-36Ra	Macrophage	GP07	0.0315543	0.868835	0.0610627
IL-36Ra	Macrophage	GP08	-0.184438	0.497061	0.30359
IL-36Ra	Macrophage	GP09	0.213344	0.326321	0.486355
IL-36Ra	Macrophage	GP10	0.302642	0.520511	0.28357
TPO	Macrophage	GP01	0.405224	0.0781093	1.1073
TPO	Macrophage	GP02	0.254699	0.313165	0.504227
TPO	Macrophage	GP03	0.00553518	0.748822	0.125622
TPO	Macrophage	GP04	-0.118602	0.519128	0.284725
TPO	Macrophage	GP05	0.336625	0.156343	0.805922
TPO	Macrophage	GP06	-0.10092	0.806301	0.093503
TPO	Macrophage	GP07	-0.116155	0.62794	0.202082
TPO	Macrophage	GP08	-0.0417337	0.945003	0.0245667
TPO	Macrophage	GP09	-0.215318	0.619659	0.207848
TPO	Macrophage	GP10	0.390657	0.133753	0.873697
NP	Macrophage	GP01	-0.218867	0.312445	0.505226
NP	Macrophage	GP02	-0.299716	0.020097	1.69687
NP	Macrophage	GP03	0.000693512	0.615303	0.210911
NP	Macrophage	GP04	0.04894	1	0
NP	Macrophage	GP05	-0.103798	0.527854	0.277486
NP	Macrophage	GP06	-0.00547089	0.98147	0.00812309
NP	Macrophage	GP07	0.27761	0.222457	0.652754
NP	Macrophage	GP08	-0.012129	0.965734	0.0151425
NP	Macrophage	GP09	0.175144	0.374518	0.426527
NP	Macrophage	GP10	-0.176805	0.731881	0.13556
IL-31	Macrophage	GP01	-0.118862	0.579761	0.236751
IL-31	Macrophage	GP02	0.192068	0.437888	0.358637
IL-31	Macrophage	GP03	-0.00197143	0.627796	0.202181
IL-31	Macrophage	GP04	0.764646	7.29771e-11	10.1368
IL-31	Macrophage	GP05	0.0186823	0.965734	0.0151425
IL-31	Macrophage	GP06	-0.182297	0.426056	0.370533
IL-31	Macrophage	GP07	0.539856	4.27876e-07	6.36868
IL-31	Macrophage	GP08	-0.449512	0.0311172	1.507
IL-31	Macrophage	GP09	-0.0750547	0.949849	0.0223454
IL-31	Macrophage	GP10	0.0218331	0.863088	0.0639447
Noggin	Macrophage	GP01	0.119433	0.649031	0.187735
Noggin	Macrophage	GP02	-0.087807	0.643945	0.191151
Noggin	Macrophage	GP03	-0.0255835	0.768555	0.114325
Noggin	Macrophage	GP04	-0.00880099	0.73082	0.13619
Noggin	Macrophage	GP05	-0.0486108	0.833697	0.0789918
Noggin	Macrophage	GP06	0.0993127	0.577898	0.238149
Noggin	Macrophage	GP07	-0.212062	0.222457	0.652754
Noggin	Macrophage	GP08	-0.309146	0.311588	0.50642
Noggin	Macrophage	GP09	0.249186	0.140894	0.851107
Noggin	Macrophage	GP10	-0.132754	0.819352	0.0865296
M-CSF	Macrophage	GP01	-0.312798	0.0678005	1.16877
M-CSF	Macrophage	GP02	0.184553	0.783047	0.106212
M-CSF	Macrophage	GP03	0.183494	0.247503	0.606419
M-CSF	Macrophage	GP04	0.937826	2.93299e-07	6.53269
M-CSF	Macrophage	GP05	-0.315655	0.0776173	1.11004
M-CSF	Macrophage	GP06	-0.200437	0.411536	0.385592
M-CSF	Macrophage	GP07	0.80728	5.35621e-09	8.27114
M-CSF	Macrophage	GP08	-0.394978	0.0909572	1.04116
M-CSF	Macrophage	GP09	-0.18513	0.599388	0.222292
M-CSF	Macrophage	GP10	0.0355171	0.953126	0.0208495
PSPN	Macrophage	GP01	0.176921	0.527854	0.277486
PSPN	Macrophage	GP02	0.168494	0.566265	0.24698
PSPN	Macrophage	GP03	-0.00544992	0.9684	0.013945
PSPN	Macrophage	GP04	-0.110241	0.346326	0.460515
PSPN	Macrophage	GP05	0.259192	0.254946	0.593552
PSPN	Macrophage	GP06	-0.064974	0.935267	0.0290643
PSPN	Macrophage	GP07	-0.0532288	0.735705	0.133296
PSPN	Macrophage	GP08	-0.16196	0.612023	0.213232
PSPN	Macrophage	GP09	0.152335	0.491867	0.308152
PSPN	Macrophage	GP10	-0.0435035	0.68388	0.16502
LIF	Macrophage	GP01	-0.411828	0.0108724	1.96367
LIF	Macrophage	GP02	-0.11157	0.485069	0.314196
LIF	Macrophage	GP03	0.332262	1.43269e-10	9.84385
LIF	Macrophage	GP04	1.45006	3.28128e-16	15.484
LIF	Macrophage	GP05	-0.054734	0.816955	0.0878019
LIF	Macrophage	GP06	-0.441561	0.000867067	3.06195
LIF	Macrophage	GP07	0.381086	3.08931e-05	4.51014
LIF	Macrophage	GP08	-0.306172	0.138822	0.857542
LIF	Macrophage	GP09	-0.320585	0.0545998	1.26281
LIF	Macrophage	GP10	0.316508	0.198712	0.701775
SCF	Macrophage	GP01	0.224527	0.527854	0.277486
SCF	Macrophage	GP02	-0.101166	0.861734	0.0646269
SCF	Macrophage	GP03	-0.0631832	0.945003	0.0245667
SCF	Macrophage	GP04	0.158078	0.565294	0.247725
SCF	Macrophage	GP05	0.0238807	0.96137	0.0171093
SCF	Macrophage	GP06	-0.168399	0.566265	0.24698
SCF	Macrophage	GP07	0.0801483	0.689554	0.161432
SCF	Macrophage	GP08	-0.186051	0.615303	0.210911
SCF	Macrophage	GP09	0.129001	0.566265	0.24698
SCF	Macrophage	GP10	-0.0972298	0.836857	0.0773485
LIGHT	Macrophage	GP01	-0.153113	0.700773	0.154423
LIGHT	Macrophage	GP02	0.0793848	0.45787	0.339258
LIGHT	Macrophage	GP03	-0.0619612	0.92324	0.0346855
LIGHT	Macrophage	GP04	0.014296	0.709887	0.148811
LIGHT	Macrophage	GP05	0.270631	0.497338	0.303348
LIGHT	Macrophage	GP06	-0.0296138	0.8802	0.0554186
LIGHT	Macrophage	GP07	-0.071416	0.9684	0.013945
LIGHT	Macrophage	GP08	0.140276	0.902069	0.0447602
LIGHT	Macrophage	GP09	-0.0660938	0.9684	0.013945
LIGHT	Macrophage	GP10	-0.151579	0.858962	0.0660259
VEGF	Macrophage	GP01	-0.0271155	1	0
VEGF	Macrophage	GP02	0.166574	0.443498	0.353109
VEGF	Macrophage	GP03	0.191399	0.472303	0.325779
VEGF	Macrophage	GP04	-0.0280931	0.598539	0.222907
VEGF	Macrophage	GP05	-0.123156	0.775939	0.110172
VEGF	Macrophage	GP06	-0.0808844	0.838162	0.0766722
VEGF	Macrophage	GP07	0.504933	0.00341899	2.4661
VEGF	Macrophage	GP08	-0.327402	0.407962	0.38938
VEGF	Macrophage	GP09	0.4291	0.177409	0.751024
VEGF	Macrophage	GP10	0.0829061	0.858962	0.0660259
IL-4	Macrophage	GP01	-0.794585	8.47833e-08	7.07169
IL-4	Macrophage	GP02	0.087776	0.290075	0.53749
IL-4	Macrophage	GP03	-0.140039	0.044857	1.34817
IL-4	Macrophage	GP04	1.23116	6.14655e-14	13.2114
IL-4	Macrophage	GP05	-0.161989	0.465791	0.331809
IL-4	Macrophage	GP06	-0.41361	0.00444815	2.35182
IL-4	Macrophage	GP07	0.940456	7.03334e-14	13.1528
IL-4	Macrophage	GP08	0.0233408	0.81619	0.0882085
IL-4	Macrophage	GP09	-0.400436	0.0720524	1.14235
IL-4	Macrophage	GP10	-0.230612	0.9684	0.013945
IL-5	Macrophage	GP01	-0.293253	0.140894	0.851107
IL-5	Macrophage	GP02	-0.11117	0.712549	0.147185
IL-5	Macrophage	GP03	0.39707	2.67897e-07	6.57203
IL-5	Macrophage	GP04	0.900721	1.51568e-06	5.81939
IL-5	Macrophage	GP05	-0.220409	0.228056	0.641959
IL-5	Macrophage	GP06	-0.112853	0.685571	0.163948
IL-5	Macrophage	GP07	0.586791	9.12834e-05	4.03961
IL-5	Macrophage	GP08	-0.354922	0.0620382	1.20734
IL-5	Macrophage	GP09	-0.373875	0.0684382	1.1647
IL-5	Macrophage	GP10	-0.0742085	0.968807	0.0137627
GM-CSF	Macrophage	GP01	-0.978275	2.34477e-10	9.6299
GM-CSF	Macrophage	GP02	0.0562375	0.922126	0.0352096
GM-CSF	Macrophage	GP03	-0.0414856	0.326321	0.486355
GM-CSF	Macrophage	GP04	1.44996	1.17787e-12	11.9289
GM-CSF	Macrophage	GP05	-0.331283	0.0390828	1.40801
GM-CSF	Macrophage	GP06	-0.327223	0.0928089	1.03241
GM-CSF	Macrophage	GP07	1.07702	3.96703e-11	10.4015
GM-CSF	Macrophage	GP08	-0.0939936	0.83967	0.0758912
GM-CSF	Macrophage	GP09	-0.261558	0.222457	0.652754
GM-CSF	Macrophage	GP10	-0.436704	0.0218633	1.66028
G-CSF	Macrophage	GP01	-0.346064	0.214959	0.667645
G-CSF	Macrophage	GP02	0.209014	0.485341	0.313953
G-CSF	Macrophage	GP03	-0.069508	0.632518	0.198927
G-CSF	Macrophage	GP04	0.603226	0.00448084	2.34864
G-CSF	Macrophage	GP05	0.356629	0.219149	0.65926
G-CSF	Macrophage	GP06	-0.385776	0.133753	0.873697
G-CSF	Macrophage	GP07	0.35237	0.0329936	1.48157
G-CSF	Macrophage	GP08	-0.147157	0.886997	0.052078
G-CSF	Macrophage	GP09	0.0998461	0.791196	0.101716
G-CSF	Macrophage	GP10	-0.156076	0.838162	0.0766722
TSLP	Macrophage	GP01	0.0147225	0.980549	0.00853091
TSLP	Macrophage	GP02	0.103418	0.566265	0.24698
TSLP	Macrophage	GP03	0.23352	0.0112936	1.94717
TSLP	Macrophage	GP04	0.111206	0.564936	0.248001
TSLP	Macrophage	GP05	0.344473	0.0903066	1.04428
TSLP	Macrophage	GP06	0.0126552	0.886997	0.052078
TSLP	Macrophage	GP07	0.18207	0.527854	0.277486
TSLP	Macrophage	GP08	-0.427951	0.12206	0.913426
TSLP	Macrophage	GP09	0.129486	0.616939	0.209758
TSLP	Macrophage	GP10	0.0400171	0.366286	0.43618
CD40L	Macrophage	GP01	-0.464584	0.0421902	1.37479
CD40L	Macrophage	GP02	-0.0739181	0.860253	0.0653739
CD40L	Macrophage	GP03	0.264778	0.163533	0.786395
CD40L	Macrophage	GP04	0.0351391	0.687927	0.162458
CD40L	Macrophage	GP05	-0.175237	0.528628	0.27685
CD40L	Macrophage	GP06	0.021191	0.93208	0.0305467
CD40L	Macrophage	GP07	0.767911	0.000665018	3.17717
CD40L	Macrophage	GP08	-0.290783	0.37024	0.431516
CD40L	Macrophage	GP09	0.570316	0.00641674	2.19269
CD40L	Macrophage	GP10	-0.139775	0.68539	0.164062
IGF-1	Macrophage	GP01	0.284605	0.146227	0.834972
IGF-1	Macrophage	GP02	0.136252	0.601071	0.221074
IGF-1	Macrophage	GP03	-0.17629	0.238935	0.621719
IGF-1	Macrophage	GP04	0.0973615	0.198712	0.701775
IGF-1	Macrophage	GP05	0.216859	0.282344	0.549222
IGF-1	Macrophage	GP06	-0.0572688	0.92324	0.0346855
IGF-1	Macrophage	GP07	-0.16247	0.163533	0.786395
IGF-1	Macrophage	GP08	-0.303838	0.360714	0.442838
IGF-1	Macrophage	GP09	-0.0464267	0.915097	0.0385327
IGF-1	Macrophage	GP10	0.170595	0.326321	0.486355
HGF	Macrophage	GP01	0.0419976	0.861734	0.0646269
HGF	Macrophage	GP02	0.247746	0.436532	0.359984
HGF	Macrophage	GP03	0.0652859	0.133754	0.873694
HGF	Macrophage	GP04	0.00820795	0.9684	0.013945
HGF	Macrophage	GP05	0.337021	0.283736	0.547085
HGF	Macrophage	GP06	-0.190219	0.60228	0.220202
HGF	Macrophage	GP07	-0.196577	0.491867	0.308152
HGF	Macrophage	GP08	-0.255367	0.568639	0.245163
HGF	Macrophage	GP09	0.316789	0.279859	0.553061
HGF	Macrophage	GP10	0.063638	0.872212	0.0593778
Leptin	Macrophage	GP01	0.0626104	0.892404	0.0494383
Leptin	Macrophage	GP02	0.0698908	0.838171	0.0766675
Leptin	Macrophage	GP03	0.762486	7.80981e-05	4.10736
Leptin	Macrophage	GP04	0.246179	0.100632	0.997266
Leptin	Macrophage	GP05	0.102056	0.754958	0.122077
Leptin	Macrophage	GP06	-0.318726	0.140894	0.851107
Leptin	Macrophage	GP07	0.0207561	0.920611	0.0359237
Leptin	Macrophage	GP08	-0.296936	0.357488	0.446739
Leptin	Macrophage	GP09	-0.0446619	1	0
Leptin	Macrophage	GP10	0.239749	0.373629	0.42756
ADSF	Macrophage	GP01	0.303231	0.357488	0.446739
ADSF	Macrophage	GP02	-0.223161	0.366286	0.43618
ADSF	Macrophage	GP03	-0.104024	0.206307	0.685485
ADSF	Macrophage	GP04	-0.0240081	0.9684	0.013945
ADSF	Macrophage	GP05	0.299473	0.275861	0.55931
ADSF	Macrophage	GP06	-0.194995	0.583558	0.233916
ADSF	Macrophage	GP07	-0.210432	0.27009	0.568491
ADSF	Macrophage	GP08	-0.252962	0.382839	0.416984
ADSF	Macrophage	GP09	0.183861	0.385898	0.413527
ADSF	Macrophage	GP10	0.120439	0.599917	0.221909
GDNF	Macrophage	GP01	0.315846	0.312445	0.505226
GDNF	Macrophage	GP02	-0.190212	0.566265	0.24698
GDNF	Macrophage	GP03	0.080298	0.672498	0.172309
GDNF	Macrophage	GP04	-0.0470095	0.754006	0.122625
GDNF	Macrophage	GP05	0.143443	0.634664	0.197456
GDNF	Macrophage	GP06	-0.211108	0.497061	0.30359
GDNF	Macrophage	GP07	0.0290315	0.634664	0.197456
GDNF	Macrophage	GP08	0.148585	0.797552	0.0982408
GDNF	Macrophage	GP09	-0.278025	0.497061	0.30359
GDNF	Macrophage	GP10	-0.165455	0.868835	0.0610627
PRL	Macrophage	GP01	0.181756	0.380797	0.419307
PRL	Macrophage	GP02	-0.0322541	0.963009	0.0163697
PRL	Macrophage	GP03	0.0742607	0.270363	0.568052
PRL	Macrophage	GP04	0.241045	0.0329936	1.48157
PRL	Macrophage	GP05	0.301289	0.146897	0.832987
PRL	Macrophage	GP06	-0.0848016	0.860253	0.0653739
PRL	Macrophage	GP07	-0.0812323	0.566265	0.24698
PRL	Macrophage	GP08	-0.508694	0.0269843	1.56889
PRL	Macrophage	GP09	-0.0786021	0.866294	0.0623345
PRL	Macrophage	GP10	0.702538	0.0197843	1.70368
IL-15	Macrophage	GP01	-1.02757	5.52943e-15	14.2573
IL-15	Macrophage	GP02	-0.150726	0.0720524	1.14235
IL-15	Macrophage	GP03	3.11858	1.52505e-24	23.8167
IL-15	Macrophage	GP04	0.653305	1.22421e-07	6.91214
IL-15	Macrophage	GP05	-0.621911	3.34162e-08	7.47604
IL-15	Macrophage	GP06	0.0925028	0.518479	0.285269
IL-15	Macrophage	GP07	0.584793	3.70415e-07	6.43131
IL-15	Macrophage	GP08	-0.588874	0.000212048	3.67357
IL-15	Macrophage	GP09	-0.567329	0.000218586	3.66038
IL-15	Macrophage	GP10	-0.0455256	0.528628	0.27685
IL-12	Macrophage	GP01	-0.575427	0.00239851	2.62006
IL-12	Macrophage	GP02	0.0106885	0.68539	0.164062
IL-12	Macrophage	GP03	1.66343	8.18146e-13	12.0872
IL-12	Macrophage	GP04	0.111137	0.312445	0.505226
IL-12	Macrophage	GP05	0.0456722	0.909427	0.0412322
IL-12	Macrophage	GP06	-0.131173	0.668978	0.174588
IL-12	Macrophage	GP07	0.114125	0.566265	0.24698
IL-12	Macrophage	GP08	-0.126167	0.68539	0.164062
IL-12	Macrophage	GP09	-0.0930648	0.990894	0.00397265
IL-12	Macrophage	GP10	-0.341957	0.247503	0.606419
IL-6	Macrophage	GP01	-0.28829	0.498753	0.302115
IL-6	Macrophage	GP02	0.468608	0.102246	0.990352
IL-6	Macrophage	GP03	0.13916	0.488435	0.311193
IL-6	Macrophage	GP04	0.587655	0.0156125	1.80653
IL-6	Macrophage	GP05	0.0627441	0.860253	0.0653739
IL-6	Macrophage	GP06	0.0580663	0.9684	0.013945
IL-6	Macrophage	GP07	-0.278275	0.340157	0.468321
IL-6	Macrophage	GP08	-0.354788	0.432431	0.364083
IL-6	Macrophage	GP09	-0.169592	0.928202	0.0323573
IL-6	Macrophage	GP10	0.321715	0.953126	0.0208495
IL-10	Macrophage	GP01	-0.512278	0.00089209	3.04959
IL-10	Macrophage	GP02	0.18007	0.211511	0.674667
IL-10	Macrophage	GP03	0.166748	0.00444815	2.35182
IL-10	Macrophage	GP04	1.24333	1.21153e-18	17.9167
IL-10	Macrophage	GP05	-0.0467859	0.935267	0.0290643
IL-10	Macrophage	GP06	-0.440936	0.00342436	2.46542
IL-10	Macrophage	GP07	0.232924	0.0590903	1.22848
IL-10	Macrophage	GP08	-0.286201	0.263808	0.578712
IL-10	Macrophage	GP09	-0.16011	0.725008	0.139657
IL-10	Macrophage	GP10	0.0245322	0.79781	0.0981003
IL-33	Macrophage	GP01	-0.79184	3.24646e-07	6.48859
IL-33	Macrophage	GP02	-0.0161384	0.833697	0.0789918
IL-33	Macrophage	GP03	0.61781	1.56498e-05	4.80549
IL-33	Macrophage	GP04	1.37637	1.86651e-09	8.72897
IL-33	Macrophage	GP05	-0.350359	0.0188998	1.72354
IL-33	Macrophage	GP06	-0.334593	0.082243	1.0849
IL-33	Macrophage	GP07	0.875941	1.16584e-08	7.93336
IL-33	Macrophage	GP08	-0.377672	0.107188	0.969852
IL-33	Macrophage	GP09	-0.254497	0.254946	0.593552
IL-33	Macrophage	GP10	-0.00351249	0.882498	0.0542861
IL-17A	Macrophage	GP01	-0.0925387	0.748404	0.125864
IL-17A	Macrophage	GP02	-0.213769	0.196618	0.706377
IL-17A	Macrophage	GP03	0.0146088	0.170908	0.767237
IL-17A	Macrophage	GP04	0.414745	0.00121203	2.91649
IL-17A	Macrophage	GP05	0.0334974	0.98806	0.00521669
IL-17A	Macrophage	GP06	-0.342472	0.101745	0.992487
IL-17A	Macrophage	GP07	0.197379	0.225298	0.647243
IL-17A	Macrophage	GP08	0.0565773	0.816955	0.0878019
IL-17A	Macrophage	GP09	-0.0371816	0.9684	0.013945
IL-17A	Macrophage	GP10	-0.123692	0.796044	0.0990629
IL-18	Macrophage	GP01	-0.77319	1.80052e-08	7.7446
IL-18	Macrophage	GP02	0.0148486	0.561339	0.250775
IL-18	Macrophage	GP03	1.9093	8.98386e-22	21.0465
IL-18	Macrophage	GP04	0.301511	0.000830488	3.08067
IL-18	Macrophage	GP05	-0.295987	0.050724	1.29479
IL-18	Macrophage	GP06	-0.0999713	0.68539	0.164062
IL-18	Macrophage	GP07	0.372716	4.90489e-05	4.30937
IL-18	Macrophage	GP08	-0.130766	0.676929	0.169457
IL-18	Macrophage	GP09	-0.146894	0.668978	0.174588
IL-18	Macrophage	GP10	-0.532371	0.028576	1.544
IL-20	Macrophage	GP01	-0.315895	0.219149	0.65926
IL-20	Macrophage	GP02	-0.113636	0.68539	0.164062
IL-20	Macrophage	GP03	0.249424	0.0657304	1.18223
IL-20	Macrophage	GP04	0.0858658	0.548517	0.26081
IL-20	Macrophage	GP05	0.113294	0.562306	0.250027
IL-20	Macrophage	GP06	0.148159	0.470055	0.327852
IL-20	Macrophage	GP07	-0.0343986	0.844511	0.0733947
IL-20	Macrophage	GP08	-0.149379	0.806402	0.0934482
IL-20	Macrophage	GP09	0.148631	0.724252	0.14011
IL-20	Macrophage	GP10	-0.629695	0.304018	0.517101
IL-19	Macrophage	GP01	0.0263912	0.882498	0.0542861
IL-19	Macrophage	GP02	0.0234535	0.673626	0.171581
IL-19	Macrophage	GP03	0.0663636	0.568639	0.245163
IL-19	Macrophage	GP04	0.062848	0.949849	0.0223454
IL-19	Macrophage	GP05	0.249224	0.408176	0.389153
IL-19	Macrophage	GP06	-0.00814066	1	0
IL-19	Macrophage	GP07	-0.036744	1	0
IL-19	Macrophage	GP08	-0.33851	0.428773	0.367772
IL-19	Macrophage	GP09	0.256745	0.247503	0.606419
IL-19	Macrophage	GP10	0.109826	0.527854	0.277486
IL-23	Macrophage	GP01	-0.0645003	0.9684	0.013945
IL-23	Macrophage	GP02	-0.199887	0.349164	0.456971
IL-23	Macrophage	GP03	0.114077	0.0161574	1.79163
IL-23	Macrophage	GP04	0.321177	0.115709	0.936631
IL-23	Macrophage	GP05	0.296265	0.234571	0.629726
IL-23	Macrophage	GP06	0.122989	0.527854	0.277486
IL-23	Macrophage	GP07	0.102441	0.838162	0.0766722
IL-23	Macrophage	GP08	-0.448156	0.107188	0.969852
IL-23	Macrophage	GP09	0.0769894	0.686052	0.163643
IL-23	Macrophage	GP10	-0.0793629	0.890166	0.0505291
IL-24	Macrophage	GP01	-0.295637	0.110773	0.955565
IL-24	Macrophage	GP02	0.0467291	0.947875	0.0232489
IL-24	Macrophage	GP03	0.129403	0.00279248	2.55401
IL-24	Macrophage	GP04	-0.121736	0.374518	0.426527
IL-24	Macrophage	GP05	0.203195	0.187917	0.726034
IL-24	Macrophage	GP06	0.597254	4.47226e-05	4.34947
IL-24	Macrophage	GP07	-0.0281259	0.989223	0.0047057
IL-24	Macrophage	GP08	-0.163024	0.527854	0.277486
IL-24	Macrophage	GP09	0.000390309	0.826455	0.0827809
IL-24	Macrophage	GP10	-0.460655	0.158861	0.798981
IL-1Ra	Macrophage	GP01	0.00276551	0.9684	0.013945
IL-1Ra	Macrophage	GP02	-0.062126	0.954174	0.0203723
IL-1Ra	Macrophage	GP03	-0.0386023	0.690341	0.160937
IL-1Ra	Macrophage	GP04	-0.010385	0.937079	0.028224
IL-1Ra	Macrophage	GP05	0.216513	0.382839	0.416984
IL-1Ra	Macrophage	GP06	-0.16082	0.614025	0.211814
IL-1Ra	Macrophage	GP07	0.0647315	0.722437	0.1412
IL-1Ra	Macrophage	GP08	0.181448	0.561339	0.250775
IL-1Ra	Macrophage	GP09	-0.294213	0.346646	0.460113
IL-1Ra	Macrophage	GP10	0.246607	0.601071	0.221074
IL-27	Macrophage	GP01	-0.393934	0.0421902	1.37479
IL-27	Macrophage	GP02	-0.0796249	0.36609	0.436412
IL-27	Macrophage	GP03	0.327183	4.48326e-06	5.34841
IL-27	Macrophage	GP04	0.745353	9.12834e-05	4.03961
IL-27	Macrophage	GP05	0.000311935	1	0
IL-27	Macrophage	GP06	-0.161471	0.565294	0.247725
IL-27	Macrophage	GP07	0.519757	0.00291311	2.53564
IL-27	Macrophage	GP08	-0.0949571	0.775986	0.110146
IL-27	Macrophage	GP09	-0.194875	0.644576	0.190726
IL-27	Macrophage	GP10	-0.436667	0.2665	0.574302
LT-α1/β2	Macrophage	GP01	-0.198761	0.697165	0.156665
LT-α1/β2	Macrophage	GP02	0.138083	0.813623	0.089577
LT-α1/β2	Macrophage	GP03	-0.0561308	0.970197	0.0131401
LT-α1/β2	Macrophage	GP04	0.171918	0.488435	0.311193
LT-α1/β2	Macrophage	GP05	0.00607266	0.992053	0.00346511
LT-α1/β2	Macrophage	GP06	0.196267	0.485341	0.313953
LT-α1/β2	Macrophage	GP07	0.0606402	0.95843	0.0184397
LT-α1/β2	Macrophage	GP08	-0.0374085	0.928536	0.0322013
LT-α1/β2	Macrophage	GP09	-0.0574017	1	0
LT-α1/β2	Macrophage	GP10	-0.464935	0.604335	0.218722
LT-α2/β1	Macrophage	GP01	-0.0502102	0.83967	0.0758912
LT-α2/β1	Macrophage	GP02	0.0844228	0.987137	0.00562249
LT-α2/β1	Macrophage	GP03	-0.0158982	0.566265	0.24698
LT-α2/β1	Macrophage	GP04	0.00122159	0.643945	0.191151
LT-α2/β1	Macrophage	GP05	0.132185	0.550833	0.25898
LT-α2/β1	Macrophage	GP06	-0.0440266	0.967089	0.0145338
LT-α2/β1	Macrophage	GP07	-0.190485	0.122707	0.91113
LT-α2/β1	Macrophage	GP08	0.0773384	0.68539	0.164062
LT-α2/β1	Macrophage	GP09	0.140618	0.285318	0.544671
LT-α2/β1	Macrophage	GP10	-0.300322	0.545772	0.262989
IL-36α	Macrophage	GP01	-1.00926	5.88271e-11	10.2304
IL-36α	Macrophage	GP02	-0.183349	0.111748	0.951761
IL-36α	Macrophage	GP03	0.474359	1.78023e-08	7.74952
IL-36α	Macrophage	GP04	1.91452	8.40321e-17	16.0756
IL-36α	Macrophage	GP05	-0.390606	0.0159826	1.79635
IL-36α	Macrophage	GP06	-0.369249	0.0505294	1.29646
IL-36α	Macrophage	GP07	1.10024	5.08792e-13	12.2935
IL-36α	Macrophage	GP08	-0.388263	0.0933762	1.02976
IL-36α	Macrophage	GP09	-0.285166	0.222457	0.652754
IL-36α	Macrophage	GP10	-0.479347	0.00239851	2.62006
IL-34	Macrophage	GP01	-0.247268	0.385898	0.413527
IL-34	Macrophage	GP02	0.00035058	0.958843	0.0182523
IL-34	Macrophage	GP03	-0.0382158	0.826426	0.0827959
IL-34	Macrophage	GP04	0.0443755	0.90939	0.04125
IL-34	Macrophage	GP05	-0.110055	0.818261	0.0871081
IL-34	Macrophage	GP06	-0.102706	0.861734	0.0646269
IL-34	Macrophage	GP07	0.0186596	0.836857	0.0773485
IL-34	Macrophage	GP08	0.325758	0.387679	0.411528
IL-34	Macrophage	GP09	-0.00463356	0.78168	0.106971
IL-34	Macrophage	GP10	-0.231832	0.29507	0.530076
IL-30	Macrophage	GP01	-0.162488	0.589742	0.229338
IL-30	Macrophage	GP02	0.160706	0.512634	0.290193
IL-30	Macrophage	GP03	-0.106582	0.989223	0.0047057
IL-30	Macrophage	GP04	0.0414646	0.619974	0.207627
IL-30	Macrophage	GP05	0.224259	0.350042	0.455879
IL-30	Macrophage	GP06	-0.0526401	0.941443	0.0262062
IL-30	Macrophage	GP07	-0.151991	0.222457	0.652754
IL-30	Macrophage	GP08	-0.0999163	0.947779	0.0232931
IL-30	Macrophage	GP09	0.338091	0.309183	0.509784
IL-30	Macrophage	GP10	-0.521413	0.62751	0.202379
CD27L	Macrophage	GP01	0.304351	0.2665	0.574302
CD27L	Macrophage	GP02	-0.157	0.302992	0.518568
CD27L	Macrophage	GP03	-0.115016	0.704511	0.152112
CD27L	Macrophage	GP04	-0.220298	0.105071	0.978516
CD27L	Macrophage	GP05	0.32548	0.247503	0.606419
CD27L	Macrophage	GP06	-0.308753	0.297113	0.527078
CD27L	Macrophage	GP07	-0.259983	0.13947	0.855518
CD27L	Macrophage	GP08	0.459741	0.207556	0.682865
CD27L	Macrophage	GP09	-0.251123	0.579761	0.236751
CD27L	Macrophage	GP10	-0.0523064	0.754958	0.122077
FasL	Macrophage	GP01	-0.00336189	0.979159	0.00914697
FasL	Macrophage	GP02	-0.0163454	0.886997	0.052078
FasL	Macrophage	GP03	0.136886	0.0120955	1.91737
FasL	Macrophage	GP04	-0.0286872	0.816955	0.0878019
FasL	Macrophage	GP05	0.0478839	0.736633	0.132749
FasL	Macrophage	GP06	0.181017	0.437888	0.358637
FasL	Macrophage	GP07	-0.177553	0.109524	0.960492
FasL	Macrophage	GP08	-0.374851	0.205822	0.686508
FasL	Macrophage	GP09	0.104174	0.496487	0.304092
FasL	Macrophage	GP10	0.180995	0.480595	0.318221
OX40L	Macrophage	GP01	0.271442	0.197179	0.705138
OX40L	Macrophage	GP02	0.180142	0.491718	0.308284
OX40L	Macrophage	GP03	-0.0200752	0.360714	0.442838
OX40L	Macrophage	GP04	0.116185	0.10317	0.986445
OX40L	Macrophage	GP05	0.00688484	0.965734	0.0151425
OX40L	Macrophage	GP06	-0.278181	0.285318	0.544671
OX40L	Macrophage	GP07	-0.157266	0.336659	0.47281
OX40L	Macrophage	GP08	-0.0843208	0.863088	0.0639447
OX40L	Macrophage	GP09	0.0221223	0.738606	0.131587
OX40L	Macrophage	GP10	0.0654889	0.62751	0.202379
TWEAK	Macrophage	GP01	0.167715	0.497338	0.303348
TWEAK	Macrophage	GP02	0.0451521	0.989223	0.0047057
TWEAK	Macrophage	GP03	-0.150238	0.9684	0.013945
TWEAK	Macrophage	GP04	0.0257509	0.838162	0.0766722
TWEAK	Macrophage	GP05	0.362561	0.326321	0.486355
TWEAK	Macrophage	GP06	-0.175189	0.53363	0.27276
TWEAK	Macrophage	GP07	0.00183216	0.965734	0.0151425
TWEAK	Macrophage	GP08	-0.00361394	0.9684	0.013945
TWEAK	Macrophage	GP09	0.0336143	0.84238	0.0744918
TWEAK	Macrophage	GP10	-0.0698042	0.73082	0.13619
CD30L	Macrophage	GP01	0.179414	0.528628	0.27685
CD30L	Macrophage	GP02	0.146534	0.29744	0.526601
CD30L	Macrophage	GP03	-0.0709009	0.598845	0.222686
CD30L	Macrophage	GP04	0.183049	0.040757	1.3898
CD30L	Macrophage	GP05	0.208074	0.329256	0.482467
CD30L	Macrophage	GP06	-0.23961	0.382839	0.416984
CD30L	Macrophage	GP07	-0.126866	0.488435	0.311193
CD30L	Macrophage	GP08	-0.339532	0.263808	0.578712
CD30L	Macrophage	GP09	0.202128	0.36773	0.434471
CD30L	Macrophage	GP10	0.242613	0.287284	0.541688
4-1BBL	Macrophage	GP01	-0.206306	0.527854	0.277486
4-1BBL	Macrophage	GP02	0.111039	0.840216	0.0756089
4-1BBL	Macrophage	GP03	0.226982	0.000876247	3.05737
4-1BBL	Macrophage	GP04	0.452807	0.0465925	1.33168
4-1BBL	Macrophage	GP05	0.0635169	0.83943	0.0760155
4-1BBL	Macrophage	GP06	-0.156438	0.67452	0.171005
4-1BBL	Macrophage	GP07	0.0522433	0.968807	0.0137627
4-1BBL	Macrophage	GP08	-0.204158	0.548956	0.260462
4-1BBL	Macrophage	GP09	-0.0278683	0.949849	0.0223454
4-1BBL	Macrophage	GP10	-0.119622	0.806402	0.0934482
GITRL	Macrophage	GP01	-0.0991885	0.787619	0.103684
GITRL	Macrophage	GP02	-0.106247	0.566265	0.24698
GITRL	Macrophage	GP03	0.266422	0.697396	0.156521
GITRL	Macrophage	GP04	-0.0843097	0.826455	0.0827809
GITRL	Macrophage	GP05	-0.28049	0.373629	0.42756
GITRL	Macrophage	GP06	0.175171	0.589742	0.229338
GITRL	Macrophage	GP07	-0.0832641	0.872212	0.0593778
GITRL	Macrophage	GP08	-0.220197	0.568639	0.245163
GITRL	Macrophage	GP09	0.168065	0.775939	0.110172
GITRL	Macrophage	GP10	-0.470873	0.68539	0.164062
RANKL	Macrophage	GP01	-0.303328	0.0834218	1.07872
RANKL	Macrophage	GP02	0.0227558	0.999844	6.76496e-05
RANKL	Macrophage	GP03	-0.118011	0.825866	0.0830906
RANKL	Macrophage	GP04	0.473244	3.87044e-07	6.41224
RANKL	Macrophage	GP05	0.0136783	0.9684	0.013945
RANKL	Macrophage	GP06	-0.42186	0.0037829	2.42218
RANKL	Macrophage	GP07	0.396739	7.03256e-05	4.15289
RANKL	Macrophage	GP08	0.124345	0.566265	0.24698
RANKL	Macrophage	GP09	0.182329	0.282087	0.549616
RANKL	Macrophage	GP10	-0.597157	0.000909415	3.04124
BAFF	Macrophage	GP01	-0.246693	0.169211	0.771572
BAFF	Macrophage	GP02	0.0434477	0.612023	0.213232
BAFF	Macrophage	GP03	0.172065	0.000478988	3.31968
BAFF	Macrophage	GP04	-0.0572739	0.697396	0.156521
BAFF	Macrophage	GP05	0.162304	0.33344	0.476982
BAFF	Macrophage	GP06	0.277992	0.0701257	1.15412
BAFF	Macrophage	GP07	-0.127872	0.329256	0.482467
BAFF	Macrophage	GP08	-0.202558	0.491867	0.308152
BAFF	Macrophage	GP09	0.134459	0.366286	0.43618
BAFF	Macrophage	GP10	0.0457215	0.520511	0.28357
TL1A	Macrophage	GP01	-0.157271	0.68539	0.164062
TL1A	Macrophage	GP02	-0.14923	0.672603	0.172241
TL1A	Macrophage	GP03	0.0603242	0.0238009	1.62341
TL1A	Macrophage	GP04	0.121501	0.3192	0.495937
TL1A	Macrophage	GP05	0.0843215	0.754958	0.122077
TL1A	Macrophage	GP06	-0.315476	0.211511	0.674667
TL1A	Macrophage	GP07	0.115521	0.504187	0.297409
TL1A	Macrophage	GP08	0.239394	0.382839	0.416984
TL1A	Macrophage	GP09	0.225513	0.366286	0.43618
TL1A	Macrophage	GP10	-0.280654	0.801047	0.0963422
TRAIL	Macrophage	GP01	0.297137	0.310047	0.508573
TRAIL	Macrophage	GP02	-0.148452	0.393801	0.404723
TRAIL	Macrophage	GP03	-0.166067	0.285318	0.544671
TRAIL	Macrophage	GP04	-0.0979956	0.958843	0.0182523
TRAIL	Macrophage	GP05	0.0432755	0.858962	0.0660259
TRAIL	Macrophage	GP06	0.0571542	0.84238	0.0744918
TRAIL	Macrophage	GP07	-0.0905524	0.697396	0.156521
TRAIL	Macrophage	GP08	-0.114707	0.697165	0.156665
TRAIL	Macrophage	GP09	0.0172227	0.775986	0.110146
TRAIL	Macrophage	GP10	0.0439736	0.949849	0.0223454
OSM	Macrophage	GP01	-0.312987	0.133753	0.873697
OSM	Macrophage	GP02	-0.198083	0.00397938	2.40018
OSM	Macrophage	GP03	0.158718	0.000226143	3.64562
OSM	Macrophage	GP04	1.14081	1.8178e-14	13.7405
OSM	Macrophage	GP05	-0.0194528	0.9684	0.013945
OSM	Macrophage	GP06	-0.536073	0.00025708	3.58993
OSM	Macrophage	GP07	0.0460322	0.373629	0.42756
OSM	Macrophage	GP08	0.0589507	0.816187	0.0882105
OSM	Macrophage	GP09	-0.233351	0.191423	0.718006
OSM	Macrophage	GP10	-0.150626	0.840216	0.0756089
IFN-ε	Macrophage	GP01	-0.128069	0.690341	0.160937
IFN-ε	Macrophage	GP02	-0.035604	0.915045	0.0385576
IFN-ε	Macrophage	GP03	1.28802	1.83023e-12	11.7375
IFN-ε	Macrophage	GP04	0.0189983	0.854258	0.0684109
IFN-ε	Macrophage	GP05	-0.107032	0.653037	0.185062
IFN-ε	Macrophage	GP06	0.0106395	0.945673	0.0242592
IFN-ε	Macrophage	GP07	-0.280715	0.0435423	1.36109
IFN-ε	Macrophage	GP08	-0.431818	0.0903066	1.04428
IFN-ε	Macrophage	GP09	0.054755	0.649031	0.187735
IFN-ε	Macrophage	GP10	-0.101005	0.9684	0.013945
IFN-β	Macrophage	GP01	-0.858002	2.60515e-07	6.58417
IFN-β	Macrophage	GP02	0.0874455	0.9684	0.013945
IFN-β	Macrophage	GP03	3.94902	2.85338e-17	16.5446
IFN-β	Macrophage	GP04	0.0453408	0.699133	0.15544
IFN-β	Macrophage	GP05	-0.340657	0.0328463	1.48351
IFN-β	Macrophage	GP06	-0.229563	0.373629	0.42756
IFN-β	Macrophage	GP07	-0.30137	0.0278708	1.55485
IFN-β	Macrophage	GP08	-0.397919	0.115709	0.936631
IFN-β	Macrophage	GP09	-0.200145	0.548956	0.260462
IFN-β	Macrophage	GP10	-0.164358	0.528628	0.27685
IFN-γ	Macrophage	GP01	-0.737579	3.03477e-08	7.51787
IFN-γ	Macrophage	GP02	0.130086	0.458496	0.338665
IFN-γ	Macrophage	GP03	2.44694	1.87729e-24	23.7265
IFN-γ	Macrophage	GP04	0.198855	0.0795784	1.0992
IFN-γ	Macrophage	GP05	-0.469011	0.000121048	3.91704
IFN-γ	Macrophage	GP06	-0.141377	0.527854	0.277486
IFN-γ	Macrophage	GP07	0.403193	7.03256e-05	4.15289
IFN-γ	Macrophage	GP08	-0.354696	0.0834218	1.07872
IFN-γ	Macrophage	GP09	-0.0650977	0.954174	0.0203723
IFN-γ	Macrophage	GP10	-0.451331	0.0703508	1.15273
IFN-κ	Macrophage	GP01	-0.26712	0.255789	0.592119
IFN-κ	Macrophage	GP02	0.305349	0.283736	0.547085
IFN-κ	Macrophage	GP03	1.62457	1.91443e-14	13.718
IFN-κ	Macrophage	GP04	0.103636	0.566265	0.24698
IFN-κ	Macrophage	GP05	-0.231106	0.275998	0.559094
IFN-κ	Macrophage	GP06	-0.103686	0.566265	0.24698
IFN-κ	Macrophage	GP07	-0.156968	0.391942	0.406778
IFN-κ	Macrophage	GP08	-0.398252	0.110773	0.955565
IFN-κ	Macrophage	GP09	-0.0832531	0.859433	0.065788
IFN-κ	Macrophage	GP10	0.142173	0.668978	0.174588
IFN-α1	Macrophage	GP01	-1.04332	7.00306e-12	11.1547
IFN-α1	Macrophage	GP02	0.013106	0.68539	0.164062
IFN-α1	Macrophage	GP03	3.67392	1.0277e-19	18.9881
IFN-α1	Macrophage	GP04	0.0206683	1	0
IFN-α1	Macrophage	GP05	-0.386457	0.0107689	1.96783
IFN-α1	Macrophage	GP06	-0.0617689	0.845128	0.0730777
IFN-α1	Macrophage	GP07	-0.206872	0.081909	1.08667
IFN-α1	Macrophage	GP08	-0.188348	0.520511	0.28357
IFN-α1	Macrophage	GP09	-0.249326	0.414541	0.382432
IFN-α1	Macrophage	GP10	-0.292708	0.290664	0.536609
IFN-λ2	Macrophage	GP01	-0.123112	0.819352	0.0865296
IFN-λ2	Macrophage	GP02	-0.0572391	0.906232	0.0427604
IFN-λ2	Macrophage	GP03	-0.0036125	0.0318175	1.49733
IFN-λ2	Macrophage	GP04	0.430715	0.279974	0.552883
IFN-λ2	Macrophage	GP05	-0.036889	0.858962	0.0660259
IFN-λ2	Macrophage	GP06	0.0699169	0.858962	0.0660259
IFN-λ2	Macrophage	GP07	0.24948	0.572854	0.241956
IFN-λ2	Macrophage	GP08	-0.297048	0.551675	0.258316
IFN-λ2	Macrophage	GP09	-0.305482	0.521641	0.282628
IFN-λ2	Macrophage	GP10	0.222409	0.310895	0.507386
TGF-β1	Macrophage	GP01	-0.146771	0.797151	0.0984596
TGF-β1	Macrophage	GP02	-0.0573053	0.68539	0.164062
TGF-β1	Macrophage	GP03	-0.103509	0.838162	0.0766722
TGF-β1	Macrophage	GP04	-0.251182	0.0318175	1.49733
TGF-β1	Macrophage	GP05	-0.050566	0.986912	0.00572159
TGF-β1	Macrophage	GP06	0.167116	0.528628	0.27685
TGF-β1	Macrophage	GP07	-0.193986	0.326321	0.486355
TGF-β1	Macrophage	GP08	-0.0195499	0.9684	0.013945
TGF-β1	Macrophage	GP09	0.365177	0.134354	0.871749
TGF-β1	Macrophage	GP10	-0.322104	0.317645	0.498058
Decorin	Macrophage	GP01	0.014191	0.942782	0.0255889
Decorin	Macrophage	GP02	0.08955	0.826455	0.0827809
Decorin	Macrophage	GP03	-0.00579869	0.972707	0.0120181
Decorin	Macrophage	GP04	0.0220507	0.92324	0.0346855
Decorin	Macrophage	GP05	0.355061	0.219149	0.65926
Decorin	Macrophage	GP06	-0.0517852	0.954174	0.0203723
Decorin	Macrophage	GP07	-0.0729791	0.681526	0.166517
Decorin	Macrophage	GP08	-0.45741	0.187611	0.726741
Decorin	Macrophage	GP09	0.308802	0.518479	0.285269
Decorin	Macrophage	GP10	0.198151	0.807748	0.0927242
CT-1	Macrophage	GP01	-0.739264	2.08401e-05	4.6811
CT-1	Macrophage	GP02	0.0864262	0.836857	0.0773485
CT-1	Macrophage	GP03	0.443589	6.44125e-07	6.19103
CT-1	Macrophage	GP04	1.65645	3.02283e-14	13.5196
CT-1	Macrophage	GP05	-0.187088	0.404344	0.393249
CT-1	Macrophage	GP06	-0.405322	0.0238009	1.62341
CT-1	Macrophage	GP07	0.568304	3.05658e-05	4.51476
CT-1	Macrophage	GP08	-0.338108	0.25881	0.58702
CT-1	Macrophage	GP09	-0.36881	0.077968	1.10808
CT-1	Macrophage	GP10	-0.288563	0.608224	0.215937
IL-Y	Macrophage	GP01	0.299373	0.43996	0.356587
IL-Y	Macrophage	GP02	-0.0810788	0.967089	0.0145338
IL-Y	Macrophage	GP03	0.0707339	0.719686	0.142857
IL-Y	Macrophage	GP04	0.0520944	0.466348	0.33129
IL-Y	Macrophage	GP05	0.062991	0.906232	0.0427604
IL-Y	Macrophage	GP06	0.06368	0.838162	0.0766722
IL-Y	Macrophage	GP07	-0.213151	0.649031	0.187735
IL-Y	Macrophage	GP08	-0.379729	0.294606	0.530758
IL-Y	Macrophage	GP09	0.0910286	0.576851	0.238937
IL-Y	Macrophage	GP10	0.0809371	0.956437	0.0193437
FGF-β	Macrophage	GP01	0.183926	0.692785	0.159401
FGF-β	Macrophage	GP02	0.202827	0.599338	0.222329
FGF-β	Macrophage	GP03	0.0613371	1	0
FGF-β	Macrophage	GP04	-0.12275	0.302992	0.518568
FGF-β	Macrophage	GP05	0.234968	0.404049	0.393566
FGF-β	Macrophage	GP06	-0.229713	0.387862	0.411323
FGF-β	Macrophage	GP07	0.110431	0.858962	0.0660259
FGF-β	Macrophage	GP08	-0.0754555	0.9684	0.013945
FGF-β	Macrophage	GP09	0.0827698	0.845128	0.0730777
FGF-β	Macrophage	GP10	0.248909	0.587763	0.230798
AdipoQ	Macrophage	GP01	0.0690119	0.836857	0.0773485
AdipoQ	Macrophage	GP02	-0.0840052	1	0
AdipoQ	Macrophage	GP03	-0.00797904	0.812517	0.0901675
AdipoQ	Macrophage	GP04	0.166993	0.285318	0.544671
AdipoQ	Macrophage	GP05	0.248566	0.528628	0.27685
AdipoQ	Macrophage	GP06	0.0795666	0.849298	0.0709397
AdipoQ	Macrophage	GP07	-0.100747	0.519564	0.284361
AdipoQ	Macrophage	GP08	-0.530561	0.185493	0.731672
AdipoQ	Macrophage	GP09	0.181729	0.649031	0.187735
AdipoQ	Macrophage	GP10	0.00502091	0.599917	0.221909
C3a	Macrophage	GP01	0.153187	0.690341	0.160937
C3a	Macrophage	GP02	-0.059612	0.819352	0.0865296
C3a	Macrophage	GP03	-0.0527926	0.374518	0.426527
C3a	Macrophage	GP04	0.103394	0.10783	0.967261
C3a	Macrophage	GP05	-0.0730882	0.810485	0.0912551
C3a	Macrophage	GP06	-0.0802225	0.922126	0.0352096
C3a	Macrophage	GP07	-0.269642	0.0555603	1.25524
C3a	Macrophage	GP08	-0.166757	0.775986	0.110146
C3a	Macrophage	GP09	0.0830417	0.653499	0.184755
C3a	Macrophage	GP10	-0.101985	0.93208	0.0305467
C5a	Macrophage	GP01	-0.102908	0.739959	0.130792
C5a	Macrophage	GP02	-0.149516	0.649031	0.187735
C5a	Macrophage	GP03	-0.00993895	0.491867	0.308152
C5a	Macrophage	GP04	0.52342	0.000344274	3.4631
C5a	Macrophage	GP05	-0.105765	0.807748	0.0927242
C5a	Macrophage	GP06	0.0650187	0.872212	0.0593778
C5a	Macrophage	GP07	0.00872257	0.639291	0.194302
C5a	Macrophage	GP08	-0.414124	0.275998	0.559094
C5a	Macrophage	GP09	0.101438	0.634664	0.197456
C5a	Macrophage	GP10	-0.462025	0.397294	0.400888
IL-17B	Macrophage	GP01	0.367537	0.133753	0.873697
IL-17B	Macrophage	GP02	0.330394	0.147491	0.831235
IL-17B	Macrophage	GP03	-0.119101	0.918529	0.036907
IL-17B	Macrophage	GP04	0.00759779	0.690341	0.160937
IL-17B	Macrophage	GP05	0.038831	0.986912	0.00572159
IL-17B	Macrophage	GP06	-0.370357	0.189221	0.723031
IL-17B	Macrophage	GP07	-0.0494966	0.987137	0.00562249
IL-17B	Macrophage	GP08	-0.294632	0.491867	0.308152
IL-17B	Macrophage	GP09	0.249614	0.382839	0.416984
IL-17B	Macrophage	GP10	0.188513	0.904473	0.0436045
IL-17C	Macrophage	GP01	0.466237	0.0421902	1.37479
IL-17C	Macrophage	GP02	-0.0477329	0.775939	0.110172
IL-17C	Macrophage	GP03	-0.0685611	0.798781	0.0975723
IL-17C	Macrophage	GP04	-0.00528597	0.974001	0.0114404
IL-17C	Macrophage	GP05	0.0119239	0.9684	0.013945
IL-17C	Macrophage	GP06	-0.123191	0.697396	0.156521
IL-17C	Macrophage	GP07	-0.146762	0.220435	0.656719
IL-17C	Macrophage	GP08	-0.288699	0.27966	0.553369
IL-17C	Macrophage	GP09	0.0287078	0.844511	0.0733947
IL-17C	Macrophage	GP10	-0.00995359	0.838162	0.0766722
IL-17F	Macrophage	GP01	0.12306	0.593879	0.226302
IL-17F	Macrophage	GP02	0.432948	0.0070351	2.15273
IL-17F	Macrophage	GP03	0.0653723	0.0195861	1.70805
IL-17F	Macrophage	GP04	0.361841	0.0232955	1.63273
IL-17F	Macrophage	GP05	0.0886018	0.73082	0.13619
IL-17F	Macrophage	GP06	-0.239796	0.302992	0.518568
IL-17F	Macrophage	GP07	0.324061	0.299618	0.523432
IL-17F	Macrophage	GP08	-0.382292	0.138822	0.857542
IL-17F	Macrophage	GP09	-0.0771463	0.730278	0.136512
IL-17F	Macrophage	GP10	0.235631	0.643945	0.191151
IL-17E	Macrophage	GP01	0.439743	0.13947	0.855518
IL-17E	Macrophage	GP02	-0.144466	0.672498	0.172309
IL-17E	Macrophage	GP03	0.0577887	0.24916	0.603521
IL-17E	Macrophage	GP04	0.0169521	0.9684	0.013945
IL-17E	Macrophage	GP05	-0.180175	0.599917	0.221909
IL-17E	Macrophage	GP06	-0.143536	0.669289	0.174386
IL-17E	Macrophage	GP07	0.275688	0.690863	0.160608
IL-17E	Macrophage	GP08	-0.104261	0.755	0.122053
IL-17E	Macrophage	GP09	-0.178444	0.643945	0.191151
IL-17E	Macrophage	GP10	-0.170205	0.947779	0.0232931
IL-17D	Macrophage	GP01	-0.161079	0.619659	0.207848
IL-17D	Macrophage	GP02	-0.0118924	0.834405	0.0786229
IL-17D	Macrophage	GP03	0.0883071	0.867931	0.061515
IL-17D	Macrophage	GP04	0.0315872	0.987137	0.00562249
IL-17D	Macrophage	GP05	-0.0794883	0.906232	0.0427604
IL-17D	Macrophage	GP06	0.00492121	0.9684	0.013945
IL-17D	Macrophage	GP07	-0.014439	0.882878	0.0540994
IL-17D	Macrophage	GP08	-0.231494	0.566265	0.24698
IL-17D	Macrophage	GP09	0.403456	0.141546	0.849101
IL-17D	Macrophage	GP10	-0.0789086	0.965734	0.0151425

## Sheet: j,GenesInGP
GP	Gene	Weight
GP_01	Selenop	0.838085
GP_01	Psap	0.779765
GP_01	Hmox1	0.76971
GP_01	Ftl1	0.727415
GP_01	Cd209b	0.726572
GP_01	Fth1	0.721605
GP_01	Marco	0.678835
GP_01	Kctd12	0.627453
GP_01	Mafb	0.615005
GP_01	Itm2b	0.605396
GP_01	Sdc3	0.587265
GP_01	Timd4	0.574555
GP_01	Marcks	0.561984
GP_01	Ucp2	0.561424
GP_01	Ctsb	0.537761
GP_02	Hspa5	1.14758
GP_02	Calr	1.12178
GP_02	Hsp90b1	1.07655
GP_02	Manf	1.03944
GP_02	Pdia6	0.915763
GP_02	Sdf2l1	0.63333
GP_02	Spcs2	0.623898
GP_02	Pdia3	0.586111
GP_02	Cd209b	0.555749
GP_02	Dnajc3	0.537664
GP_02	Psap	0.472499
GP_02	Sec61g	0.459781
GP_02	Marco	0.451322
GP_02	Itm2c	0.440762
GP_02	Selenok	0.430879
GP_03	Cxcl10	1.0151
GP_03	Cxcl9	0.924753
GP_03	Serpina3g	0.8372
GP_03	Ccl12	0.805199
GP_03	Iigp1	0.777005
GP_03	Isg15	0.702737
GP_03	Pnp	0.642912
GP_03	Ifitm3	0.627267
GP_03	Fam26f	0.606208
GP_03	Irf7	0.599652
GP_03	Samhd1	0.590318
GP_03	Ifi47	0.567527
GP_03	Mndal	0.56257
GP_03	Slfn5	0.550797
GP_03	Ifit2	0.535429
GP_04	Ccl9	1.05083
GP_04	Fth1	0.891473
GP_04	Ccl8	0.806012
GP_04	Wfdc17	0.799862
GP_04	Ftl1	0.771707
GP_04	Apoe	0.71095
GP_04	Selenop	0.697137
GP_04	Marco	0.68689
GP_04	Itm2b	0.673862
GP_04	Ccl7	0.672525
GP_04	Ccl6	0.655942
GP_04	Fcer1g	0.621268
GP_04	Hmox1	0.611024
GP_04	Dab2	0.606425
GP_04	Ccl12	0.596528
GP_05	C1qb	0.799606
GP_05	Cd209d	0.756764
GP_05	Ly6e	0.753718
GP_05	Cd74	0.752552
GP_05	Cd209f	0.679074
GP_05	C1qc	0.652073
GP_05	C1qa	0.648109
GP_05	Apoe	0.621581
GP_05	Cbr2	0.605199
GP_05	Itm2b	0.593403
GP_05	H2-Aa	0.568318
GP_05	H2-Eb1	0.553828
GP_05	H2-Ab1	0.552859
GP_05	Ubb	0.546729
GP_05	Cst3	0.528032
GP_06	Cd74	1.53399
GP_06	H2-Aa	1.34512
GP_06	H2-Ab1	1.24796
GP_06	H2-Eb1	1.21335
GP_06	Fth1	0.938735
GP_06	Ftl1	0.907413
GP_06	Apoe	0.875708
GP_06	Fau	0.847705
GP_06	Cst3	0.762332
GP_06	Ccl8	0.710752
GP_06	Itm2b	0.710336
GP_06	Lyz2	0.660855
GP_06	B2m	0.641376
GP_06	H2-K1	0.639068
GP_06	Cd52	0.632079
GP_07	Eif4a1	0.623824
GP_07	Nr1h3	0.572673
GP_07	Ccl12	0.540157
GP_07	Ncl	0.539115
GP_07	Lyz2	0.493175
GP_07	Ehd1	0.483435
GP_07	Ran	0.474936
GP_07	Plek	0.44961
GP_07	Tubb5	0.444386
GP_07	Mif	0.43717
GP_07	Lgals3	0.433732
GP_07	Atp6v1b2	0.424893
GP_07	Marcksl1	0.419735
GP_07	Eif5a	0.418693
GP_07	Cstb	0.416455
GP_08	Ftl1	1.12125
GP_08	Fth1	1.01855
GP_08	Fau	0.866226
GP_08	Ppia	0.775179
GP_08	Rack1	0.670653
GP_08	Eef1b2	0.652575
GP_08	Serf2	0.651874
GP_08	Ybx1	0.602043
GP_08	Ubb	0.592834
GP_08	Cox8a	0.583566
GP_08	H3f3a	0.579705
GP_08	Eif1	0.574423
GP_08	Aif1	0.569069
GP_08	Pfn1	0.552701
GP_08	Oaz1	0.551311
GP_09	Lyz2	1.25208
GP_09	Apoe	1.06724
GP_09	Ccl8	0.951814
GP_09	Itm2b	0.932724
GP_09	Ftl1	0.907181
GP_09	Fth1	0.811707
GP_09	Cd63	0.811535
GP_09	Marco	0.787415
GP_09	Cd209b	0.784261
GP_09	Timd4	0.755511
GP_09	Cyba	0.74127
GP_09	B2m	0.706311
GP_09	C1qb	0.692686
GP_09	Tyrobp	0.686172
GP_09	Selenop	0.680094
GP_10	Xist	0.727345
GP_10	Mrc1	0.703413
GP_10	Vcam1	0.581649
GP_10	Grn	0.57506
GP_10	Csf1r	0.549823
GP_10	Cybb	0.541564
GP_10	Mpeg1	0.528735
GP_10	Zeb2	0.489586
GP_10	Lgmn	0.487372
GP_10	Serinc3	0.485434
GP_10	Sdc3	0.467389
GP_10	Frmd4b	0.464618
GP_10	Tgfbi	0.460123
GP_10	Cd4	0.456799
GP_10	Unc93b1	0.455637

## Sheet: k,SubclusterVsGP
	GP01	GP02	GP03	GP04	GP05	GP06	GP07	GP08	GP09	GP10
S01	1.99295	0.906943	0.201435	0.368223	1.24954	0.818001	0.559661	0.682698	0.84758	2.60184
S02	1.05953	0.192717	0.154244	0.531451	1.06819	0.899173	0.256904	1.68716	0.802359	0.199121
S03	1.24362	0.620265	0.190649	0.654005	1.14727	1.33754	0.365368	0.647351	1.15525	0.31617
S04	0.349453	0.412282	0.392467	2.12349	0.644767	0.679877	1.27043	1.08414	0.733343	0.19644
S05	0.282501	0.310604	0.19156	0.267639	0.43366	1.48209	0.489446	1.67192	1.3262	0.153278
S06	1.4224	0.64046	0.218074	0.539442	1.68427	0.697562	0.770144	1.20375	1.12457	0.502704
S07	0.814903	0.553454	0.151893	0.241431	0.536876	0.483971	0.934482	1.91294	1.87858	0.150432
S08	1.0269	1.11192	0.525222	2.21857	0.756374	0.423448	1.50721	0.455406	0.430011	2.35606
S09	0.584426	0.494777	2.29068	0.510526	0.925474	0.92613	0.402806	1.18316	0.999184	0.268454
S10	0.47251	0.579207	2.45311	0.619906	0.624958	0.948028	0.91434	1.04515	0.886137	0.404684
S11	0.808297	0.823579	3.32484	0.792712	0.751719	0.683861	0.679808	0.518806	0.652136	2.14999
S12	0.620698	0.76093	0.186254	1.71702	0.685928	0.499258	1.55121	1.13496	0.882745	0.330775
S13	0.209317	0.121694	0.660937	1.53893	0.169792	1.36056	2.11928	0.643	0.753638	0.403242
