# Supplementary material for: Dictionary of immune responses to cytokines at single-cell resolution
Source: Nature. 2023 Dec 6;625(7994):377–84. doi: 10.1038/s41586-023-06816-9 (PMC10781646; doi:10.1038/s41586-023-06816-9)
Supplement: Supplementary file 26 — Source Data Extended Data Fig. 9 [file 41586_2023_6816_MOESM26_ESM.xlsx]

## Sheet: a-b,JaccardBetweenPolarStates
Polarization	Polarization	Jaccard_Similarity
NK-c	NK-c	1
NK-c	Treg-c	0.126829
Treg-c	Treg-c	1
NK-c	T4-c	0.0628931
Treg-c	T4-c	0.186207
T4-c	T4-c	1
NK-c	T8-c	0.0824176
Treg-c	T8-c	0.190476
T4-c	T8-c	0.42268
T8-c	T8-c	1
NK-c	cDC1-f	0.0123457
Treg-c	cDC1-f	0.0182927
T4-c	cDC1-f	0
T8-c	cDC1-f	0.0152672
cDC1-f	cDC1-f	1
NK-c	cDC1-c	0.0518519
Treg-c	cDC1-c	0.0669145
T4-c	cDC1-c	0.0416667
T8-c	cDC1-c	0.0497925
cDC1-f	cDC1-c	0.145833
cDC1-c	cDC1-c	1
NK-c	cDC1-e	0.0165746
Treg-c	cDC1-e	0.0163043
T4-c	cDC1-e	0
T8-c	cDC1-e	0.00657895
cDC1-f	cDC1-e	0.142857
cDC1-c	cDC1-e	0.2
cDC1-e	cDC1-e	1
NK-c	cDC2-e	0.0325
Treg-c	cDC2-e	0.0505051
T4-c	cDC2-e	0.0350877
T8-c	cDC2-e	0.0494505
cDC1-f	cDC2-e	0.0771605
cDC1-c	cDC2-e	0.106132
cDC1-e	cDC2-e	0.0789474
cDC2-e	cDC2-e	1
NK-c	cDC1-d	0.0321199
Treg-c	cDC1-d	0.0543478
T4-c	cDC1-d	0.0242131
T8-c	cDC1-d	0.025
cDC1-f	cDC1-d	0.0170316
cDC1-c	cDC1-d	0.144681
cDC1-e	cDC1-d	0.0605327
cDC2-e	cDC1-d	0.0621019
cDC1-d	cDC1-d	1
NK-c	cDC2-c	0.0294118
Treg-c	cDC2-c	0.0795107
T4-c	cDC2-c	0.0355872
T8-c	cDC2-c	0.0323625
cDC1-f	cDC2-c	0.0553506
cDC1-c	cDC2-c	0.219219
cDC1-e	cDC2-c	0.129151
cDC2-e	cDC2-c	0.186253
cDC1-d	cDC2-c	0.232653
cDC2-c	cDC2-c	1
NK-c	MigDC-d	0.0276498
Treg-c	MigDC-d	0.018018
T4-c	MigDC-d	0.0123457
T8-c	MigDC-d	0.0105263
cDC1-f	MigDC-d	0.00632911
cDC1-c	MigDC-d	0.0333333
cDC1-e	MigDC-d	0.0406977
cDC2-e	MigDC-d	0.0225564
cDC1-d	MigDC-d	0.06
cDC2-c	MigDC-d	0.0550459
MigDC-d	MigDC-d	1
NK-c	LC-d	0.0214286
Treg-c	LC-d	0.0212014
T4-c	LC-d	0.00442478
T8-c	LC-d	0.00393701
cDC1-f	LC-d	0.0183486
cDC1-c	LC-d	0.0458716
cDC1-e	LC-d	0.0521739
cDC2-e	LC-d	0.0536913
cDC1-d	LC-d	0.0909091
cDC2-c	LC-d	0.117808
MigDC-d	LC-d	0.344498
LC-d	LC-d	1
NK-c	MigDC-c	0.0322581
Treg-c	MigDC-c	0.0443548
T4-c	MigDC-c	0.0260417
T8-c	MigDC-c	0.0227273
cDC1-f	MigDC-c	0.0212766
cDC1-c	MigDC-c	0.0612245
cDC1-e	MigDC-c	0.0341463
cDC2-e	MigDC-c	0.027972
cDC1-d	MigDC-c	0.0647182
cDC2-c	MigDC-c	0.0893372
MigDC-d	MigDC-c	0.0414938
LC-d	MigDC-c	0.0466667
MigDC-c	MigDC-c	1
NK-c	LC-c	0.0283912
Treg-c	LC-c	0.0378549
T4-c	LC-c	0.0113636
T8-c	LC-c	0.0207612
cDC1-f	LC-c	0.0155039
cDC1-c	LC-c	0.0465753
cDC1-e	LC-c	0.0561798
cDC2-e	LC-c	0.0803383
cDC1-d	LC-c	0.0984848
cDC2-c	LC-c	0.163636
MigDC-d	LC-c	0.0735786
LC-d	LC-c	0.185185
MigDC-c	LC-c	0.191919
LC-c	LC-c	1
NK-c	MigDC-e	0.00387597
Treg-c	MigDC-e	0.0194553
T4-c	MigDC-e	0.0152284
T8-c	MigDC-e	0.0224215
cDC1-f	MigDC-e	0.0263158
cDC1-c	MigDC-e	0.113074
cDC1-e	MigDC-e	0.102564
cDC2-e	MigDC-e	0.0521327
cDC1-d	MigDC-e	0.089172
cDC2-c	MigDC-e	0.144144
MigDC-d	MigDC-e	0.0409836
LC-d	MigDC-e	0.0673401
MigDC-c	MigDC-e	0.18107
LC-c	MigDC-e	0.20202
MigDC-e	MigDC-e	1
NK-c	LC-e	0.0119522
Treg-c	LC-e	0.0158103
T4-c	LC-e	0.0209424
T8-c	LC-e	0.0229358
cDC1-f	LC-e	0.027027
cDC1-c	LC-e	0.0877193
cDC1-e	LC-e	0.0880829
cDC2-e	LC-e	0.062954
cDC1-d	LC-e	0.0561331
cDC2-c	LC-e	0.122388
MigDC-d	LC-e	0.041841
LC-d	LC-e	0.087108
MigDC-c	LC-e	0.123506
LC-c	LC-e	0.235088
MigDC-e	LC-e	0.376812
LC-e	LC-e	1
NK-c	Mac-e	0.0157658
Treg-c	Mac-e	0.0111359
T4-c	Mac-e	0.0181818
T8-c	Mac-e	0.0169492
cDC1-f	Mac-e	0.00519481
cDC1-c	Mac-e	0.0283976
cDC1-e	Mac-e	0.0329949
cDC2-e	Mac-e	0.0635452
cDC1-d	Mac-e	0.0413589
cDC2-c	Mac-e	0.0611111
MigDC-d	Mac-e	0.0113379
LC-d	Mac-e	0.0200401
MigDC-c	Mac-e	0.0105485
LC-c	Mac-e	0.0358491
MigDC-e	Mac-e	0.0211864
LC-e	Mac-e	0.0214133
Mac-e	Mac-e	1
NK-c	Mac-c	0.0185615
Treg-c	Mac-c	0.0351288
T4-c	Mac-c	0.0242588
T8-c	Mac-c	0.0329114
cDC1-f	Mac-c	0.0217984
cDC1-c	Mac-c	0.0509554
cDC1-e	Mac-c	0.025974
cDC2-e	Mac-c	0.0740103
cDC1-d	Mac-c	0.0452489
cDC2-c	Mac-c	0.0767754
MigDC-d	Mac-c	0.0140187
LC-d	Mac-c	0.0354167
MigDC-c	Mac-c	0.0241228
LC-c	Mac-c	0.0570866
MigDC-e	Mac-c	0.0421286
LC-e	Mac-c	0.0356347
Mac-e	Mac-c	0.225926
Mac-c	Mac-c	1
NK-c	Mac-d	0.0236967
Treg-c	Mac-d	0.0300633
T4-c	Mac-d	0.0190311
T8-c	Mac-d	0.0215232
cDC1-f	Mac-d	0.0138889
cDC1-c	Mac-d	0.0554723
cDC1-e	Mac-d	0.0324786
cDC2-e	Mac-d	0.0504414
cDC1-d	Mac-d	0.108108
cDC2-c	Mac-d	0.09375
MigDC-d	Mac-d	0.0222576
LC-d	Mac-d	0.0474777
MigDC-c	Mac-d	0.0180723
LC-c	Mac-d	0.0492264
MigDC-e	Mac-d	0.0272315
LC-e	Mac-d	0.0290076
Mac-e	Mac-d	0.208044
Mac-c	Mac-d	0.230659
Mac-d	Mac-d	1
NK-c	Mono-a	0.0157068
Treg-c	Mono-a	0.0138648
T4-c	Mono-a	0.0295276
T8-c	Mono-a	0.0279851
cDC1-f	Mono-a	0.0257426
cDC1-c	Mono-a	0.0668896
cDC1-e	Mono-a	0.0426357
cDC2-e	Mono-a	0.0818054
cDC1-d	Mono-a	0.0636132
cDC2-c	Mono-a	0.0618401
MigDC-d	Mono-a	0.0212389
LC-d	Mono-a	0.0289389
MigDC-c	Mono-a	0.026936
LC-c	Mono-a	0.0350076
MigDC-e	Mono-a	0.040747
LC-e	Mono-a	0.0428816
Mac-e	Mono-a	0.0536649
Mac-c	Mono-a	0.0701754
Mac-d	Mono-a	0.0659574
Mono-a	Mono-a	1
NK-c	Mono-b	0.0195652
Treg-c	Mono-b	0.026087
T4-c	Mono-b	0.0327456
T8-c	Mono-b	0.04038
cDC1-f	Mono-b	0.0438144
cDC1-c	Mono-b	0.0802469
cDC1-e	Mono-b	0.044226
cDC2-e	Mono-b	0.0756579
cDC1-d	Mono-b	0.0585652
cDC2-c	Mono-b	0.0804388
MigDC-d	Mono-b	0.0334076
LC-d	Mono-b	0.0456349
MigDC-c	Mono-b	0.0375783
LC-c	Mono-b	0.0461255
MigDC-e	Mono-b	0.0438413
LC-e	Mono-b	0.0487288
Mac-e	Mono-b	0.0662558
Mac-c	Mono-b	0.102107
Mac-d	Mono-b	0.0736715
Mono-a	Mono-b	0.331715
Mono-b	Mono-b	1
NK-c	Mac-a	0.00917431
Treg-c	Mac-a	0.0183908
T4-c	Mac-a	0.0297297
T8-c	Mac-a	0.0250627
cDC1-f	Mac-a	0.0273224
cDC1-c	Mac-a	0.0442105
cDC1-e	Mac-a	0.0285714
cDC2-e	Mac-a	0.0434057
cDC1-d	Mac-a	0.0531108
cDC2-c	Mac-a	0.0446097
MigDC-d	Mac-a	0.0235294
LC-d	Mac-a	0.035343
MigDC-c	Mac-a	0.0285714
LC-c	Mac-a	0.0366089
MigDC-e	Mac-a	0.0374449
LC-e	Mac-a	0.0378619
Mac-e	Mac-a	0.101329
Mac-c	Mac-a	0.179348
Mac-d	Mac-a	0.140584
Mono-a	Mac-a	0.262321
Mono-b	Mac-a	0.201058
Mac-a	Mac-a	1
NK-c	Mac-b	0.0195599
Treg-c	Mac-b	0.0194175
T4-c	Mac-b	0.025788
T8-c	Mac-b	0.021164
cDC1-f	Mac-b	0.0202312
cDC1-c	Mac-b	0.0441501
cDC1-e	Mac-b	0.0361111
cDC2-e	Mac-b	0.037931
cDC1-d	Mac-b	0.0583596
cDC2-c	Mac-b	0.0589391
MigDC-d	Mac-b	0.0223325
LC-d	Mac-b	0.0371179
MigDC-c	Mac-b	0.0229885
LC-c	Mac-b	0.0425101
MigDC-e	Mac-b	0.0322581
LC-e	Mac-b	0.0350467
Mac-e	Mac-b	0.180812
Mac-c	Mac-b	0.19619
Mac-d	Mac-b	0.204317
Mono-a	Mac-b	0.132159
Mono-b	Mac-b	0.152364
Mac-a	Mac-b	0.278455
Mac-b	Mac-b	1
NK-c	LC-b	0.00543478
Treg-c	LC-b	0.0107527
T4-c	LC-b	0.0243902
T8-c	LC-b	0.0198675
cDC1-f	LC-b	0.00833333
cDC1-c	LC-b	0.0255319
cDC1-e	LC-b	0.0143885
cDC2-e	LC-b	0.0306407
cDC1-d	LC-b	0.0329412
cDC2-c	LC-b	0.0233333
MigDC-d	LC-b	0.0169492
LC-d	LC-b	0.0474138
MigDC-c	LC-b	0.0441176
LC-c	LC-b	0.0599251
MigDC-e	LC-b	0.0693069
LC-e	LC-b	0.110526
Mac-e	LC-b	0.00990099
Mac-c	LC-b	0.0127877
Mac-d	LC-b	0.0219595
Mono-a	LC-b	0.0589391
Mono-b	LC-b	0.0597015
Mac-a	LC-b	0.0700809
Mac-b	LC-b	0.0655271
LC-b	LC-b	1
NK-c	Treg-b	0.0347222
Treg-c	Treg-b	0.027027
T4-c	Treg-b	0.0588235
T8-c	Treg-b	0.0442478
cDC1-f	Treg-b	0.0119048
cDC1-c	Treg-b	0.00985222
cDC1-e	Treg-b	0.0294118
cDC2-e	Treg-b	0.0182927
cDC1-d	Treg-b	0.00498753
cDC2-c	Treg-b	0.0037037
MigDC-d	Treg-b	0.0140845
LC-d	Treg-b	0.0147059
MigDC-c	Treg-b	0.0114286
LC-c	Treg-b	0.00406504
MigDC-e	Treg-b	0.011236
LC-e	Treg-b	0.0174419
Mac-e	Treg-b	0.00813008
Mac-c	Treg-b	0.0140845
Mac-d	Treg-b	0.00707965
Mono-a	Treg-b	0.0371134
Mono-b	Treg-b	0.0344828
Mac-a	Treg-b	0.0433526
Mac-b	Treg-b	0.0368098
LC-b	Treg-b	0.0816327
Treg-b	Treg-b	1
NK-c	Tgd-b	0.0392157
Treg-c	Tgd-b	0.0287081
T4-c	Tgd-b	0.0625
T8-c	Tgd-b	0.0584795
cDC1-f	Tgd-b	0.0277778
cDC1-c	Tgd-b	0.0428016
cDC1-e	Tgd-b	0.037037
cDC2-e	Tgd-b	0.0586667
cDC1-d	Tgd-b	0.0355556
cDC2-c	Tgd-b	0.04375
MigDC-d	Tgd-b	0.00485437
LC-d	Tgd-b	0.0227273
MigDC-c	Tgd-b	0.0300429
LC-c	Tgd-b	0.0197368
MigDC-e	Tgd-b	0.0253165
LC-e	Tgd-b	0.0347826
Mac-e	Tgd-b	0.0163551
Mac-c	Tgd-b	0.0168269
Mac-d	Tgd-b	0.0193548
Mono-a	Tgd-b	0.111984
Mono-b	Tgd-b	0.104878
Mac-a	Tgd-b	0.10705
Mac-b	Tgd-b	0.0867209
LC-b	Tgd-b	0.126667
Treg-b	Tgd-b	0.176991
Tgd-b	Tgd-b	1
NK-c	T4-b	0.00657895
Treg-c	T4-b	0.00645161
T4-c	T4-b	0.105882
T8-c	T4-b	0.0608696
cDC1-f	T4-b	0
cDC1-c	T4-b	0.00480769
cDC1-e	T4-b	0
cDC2-e	T4-b	0.015015
cDC1-d	T4-b	0.00742574
cDC2-c	T4-b	0.00364964
MigDC-d	T4-b	0.00680272
LC-d	T4-b	0.0144231
MigDC-c	T4-b	0.0168539
LC-c	T4-b	0.0120968
MigDC-e	T4-b	0.0165746
LC-e	T4-b	0.0287356
Mac-e	T4-b	0.00534759
Mac-c	T4-b	0.00831025
Mac-d	T4-b	0.00350263
Mono-a	T4-b	0.0718816
Mono-b	T4-b	0.0563003
Mac-a	T4-b	0.0863095
Mac-b	T4-b	0.0555556
LC-b	T4-b	0.145833
Treg-b	T4-b	0.275862
Tgd-b	T4-b	0.317308
T4-b	T4-b	1
NK-c	T8-b	0.00735294
Treg-c	T8-b	0.0144928
T4-c	T8-b	0.0985915
T8-c	T8-b	0.0816327
cDC1-f	T8-b	0
cDC1-c	T8-b	0
cDC1-e	T8-b	0
cDC2-e	T8-b	0.0189873
cDC1-d	T8-b	0.0025641
cDC2-c	T8-b	0.00387597
MigDC-d	T8-b	0
LC-d	T8-b	0.00515464
MigDC-c	T8-b	0.0122699
LC-c	T8-b	0.012931
MigDC-e	T8-b	0.0181818
LC-e	T8-b	0.01875
Mac-e	T8-b	0.00558659
Mac-c	T8-b	0.00288184
Mac-d	T8-b	0.00179856
Mono-a	T8-b	0.0336842
Mono-b	T8-b	0.0299728
Mac-a	T8-b	0.0449102
Mac-b	T8-b	0.0316456
LC-b	T8-b	0.119048
Treg-b	T8-b	0.183673
Tgd-b	T8-b	0.152381
T4-b	T8-b	0.377778
T8-b	T8-b	1
NK-c	cDC1-b	0.0322581
Treg-c	cDC1-b	0.0263158
T4-c	cDC1-b	0.0472441
T8-c	cDC1-b	0.0522876
cDC1-f	cDC1-b	0.0666667
cDC1-c	cDC1-b	0.142857
cDC1-e	cDC1-b	0.193548
cDC2-e	cDC1-b	0.0501393
cDC1-d	cDC1-b	0.101235
cDC2-c	cDC1-b	0.0979021
MigDC-d	cDC1-b	0.0872093
LC-d	cDC1-b	0.0822511
MigDC-c	cDC1-b	0.0280374
LC-c	cDC1-b	0.0583942
MigDC-e	cDC1-b	0.0721154
LC-e	cDC1-b	0.0686275
Mac-e	cDC1-b	0.0246914
Mac-c	cDC1-b	0.0386598
Mac-d	cDC1-b	0.0461538
Mono-a	cDC1-b	0.0985915
Mono-b	cDC1-b	0.124675
Mac-a	cDC1-b	0.106849
Mac-b	cDC1-b	0.114035
LC-b	cDC1-b	0.120301
Treg-b	cDC1-b	0.118812
Tgd-b	cDC1-b	0.173333
T4-b	cDC1-b	0.147059
T8-b	cDC1-b	0.0978261
cDC1-b	cDC1-b	1
NK-c	cDC2-b	0.0310345
Treg-c	cDC2-b	0.0413793
T4-c	cDC2-b	0.0572687
T8-c	cDC2-b	0.0509804
cDC1-f	cDC2-b	0.0491071
cDC1-c	cDC2-b	0.137821
cDC1-e	cDC2-b	0.113537
cDC2-e	cDC2-b	0.0803571
cDC1-d	cDC2-b	0.128571
cDC2-c	cDC2-b	0.185915
MigDC-d	cDC2-b	0.0462633
LC-d	cDC2-b	0.0720721
MigDC-c	cDC2-b	0.0380952
LC-c	cDC2-b	0.0758808
MigDC-e	cDC2-b	0.0891089
LC-e	cDC2-b	0.0869565
Mac-e	cDC2-b	0.0419162
Mac-c	cDC2-b	0.0714286
Mac-d	cDC2-b	0.0651852
Mono-a	cDC2-b	0.1787
Mono-b	cDC2-b	0.186813
Mac-a	cDC2-b	0.185615
Mac-b	cDC2-b	0.153664
LC-b	cDC2-b	0.117904
Treg-b	cDC2-b	0.0784314
Tgd-b	cDC2-b	0.235808
T4-b	cDC2-b	0.172775
T8-b	cDC2-b	0.0890052
cDC1-b	cDC2-b	0.289216
cDC2-b	cDC2-b	1
NK-c	pDC-a	0.00754717
Treg-c	pDC-a	0.011236
T4-c	pDC-a	0.029703
T8-c	pDC-a	0.0305677
cDC1-f	pDC-a	0.0463918
cDC1-c	pDC-a	0.0286624
cDC1-e	pDC-a	0.0324074
cDC2-e	pDC-a	0.0610329
cDC1-d	pDC-a	0.0357853
cDC2-c	pDC-a	0.040107
MigDC-d	pDC-a	0.0355731
LC-d	pDC-a	0.0350318
MigDC-c	pDC-a	0.0207612
LC-c	pDC-a	0.0339943
MigDC-e	pDC-a	0.0205479
LC-e	pDC-a	0.0244755
Mac-e	pDC-a	0.0208333
Mac-c	pDC-a	0.0213675
Mac-d	pDC-a	0.0253731
Mono-a	pDC-a	0.13945
Mono-b	pDC-a	0.0995671
Mac-a	pDC-a	0.127059
Mac-b	pDC-a	0.0629371
LC-b	pDC-a	0.0516432
Treg-b	pDC-a	0.0444444
Tgd-b	pDC-a	0.120536
T4-b	pDC-a	0.103448
T8-b	pDC-a	0.0538922
cDC1-b	pDC-a	0.1
cDC2-b	pDC-a	0.181818
pDC-a	pDC-a	1
NK-c	pDC-b	0.0230415
Treg-c	pDC-b	0.0180995
T4-c	pDC-b	0.0316456
T8-c	pDC-b	0.0268817
cDC1-f	pDC-b	0.0326797
cDC1-c	pDC-b	0.0373134
cDC1-e	pDC-b	0.0409357
cDC2-e	pDC-b	0.0489691
cDC1-d	pDC-b	0.030303
cDC2-c	pDC-b	0.0392749
MigDC-d	pDC-b	0.028436
LC-d	pDC-b	0.037037
MigDC-c	pDC-b	0.0330579
LC-c	pDC-b	0.0289389
MigDC-e	pDC-b	0.0326531
LC-e	pDC-b	0.0420168
Mac-e	pDC-b	0.0183066
Mac-c	pDC-b	0.0236407
Mac-d	pDC-b	0.0239234
Mono-a	pDC-b	0.0867925
Mono-b	pDC-b	0.0894118
Mac-a	pDC-b	0.0987342
Mac-b	pDC-b	0.073107
LC-b	pDC-b	0.0848485
Treg-b	pDC-b	0.0833333
Tgd-b	pDC-b	0.144444
T4-b	pDC-b	0.139535
T8-b	pDC-b	0.10084
cDC1-b	pDC-b	0.15528
cDC2-b	pDC-b	0.153543
pDC-a	pDC-b	0.242857
pDC-b	pDC-b	1
NK-c	B-b	0.0336538
Treg-c	B-b	0.0283019
T4-c	B-b	0.0909091
T8-c	B-b	0.0697674
cDC1-f	B-b	0.0202703
cDC1-c	B-b	0.046332
cDC1-e	B-b	0.0301205
cDC2-e	B-b	0.0471204
cDC1-d	B-b	0.0217865
cDC2-c	B-b	0.0369231
MigDC-d	B-b	0.00961538
LC-d	B-b	0.0263158
MigDC-c	B-b	0.0253165
LC-c	B-b	0.0262295
MigDC-e	B-b	0.0292887
LC-e	B-b	0.0387931
Mac-e	B-b	0.0305882
Mac-c	B-b	0.026506
Mac-d	B-b	0.0176282
Mono-a	B-b	0.0900383
Mono-b	B-b	0.0883055
Mac-a	B-b	0.0920716
Mac-b	B-b	0.0744681
LC-b	B-b	0.116883
Treg-b	B-b	0.123967
Tgd-b	B-b	0.177515
T4-b	B-b	0.186441
T8-b	B-b	0.127273
cDC1-b	B-b	0.111801
cDC2-b	B-b	0.153226
pDC-a	B-b	0.118943
pDC-b	B-b	0.13587
B-b	B-b	1
NK-c	MigDC-a	0.0143266
Treg-c	MigDC-a	0.0056338
T4-c	MigDC-a	0.0243056
T8-c	MigDC-a	0.0253968
cDC1-f	MigDC-a	0.0175439
cDC1-c	MigDC-a	0.025
cDC1-e	MigDC-a	0.00649351
cDC2-e	MigDC-a	0.0305927
cDC1-d	MigDC-a	0.0393162
cDC2-c	MigDC-a	0.0280778
MigDC-d	MigDC-a	0.0356083
LC-d	MigDC-a	0.043038
MigDC-c	MigDC-a	0.0640669
LC-c	MigDC-a	0.0685579
MigDC-e	MigDC-a	0.0694444
LC-e	MigDC-a	0.0497238
Mac-e	MigDC-a	0.0194346
Mac-c	MigDC-a	0.0405157
Mac-d	MigDC-a	0.0431267
Mono-a	MigDC-a	0.195946
Mono-b	MigDC-a	0.118421
Mac-a	MigDC-a	0.1841
Mac-b	MigDC-a	0.0881764
LC-b	MigDC-a	0.0724138
Treg-b	MigDC-a	0.0377358
Tgd-b	MigDC-a	0.0764331
T4-b	MigDC-a	0.0730769
T8-b	MigDC-a	0.052
cDC1-b	MigDC-a	0.0890411
cDC2-b	MigDC-a	0.148649
pDC-a	MigDC-a	0.132565
pDC-b	MigDC-a	0.0909091
B-b	MigDC-a	0.0859873
MigDC-a	MigDC-a	1
NK-c	LC-a	0.00995025
Treg-c	LC-a	0
T4-c	LC-a	0.0285714
T8-c	LC-a	0.0177515
cDC1-f	LC-a	0.0220588
cDC1-c	LC-a	0.0277778
cDC1-e	LC-a	0.0192308
cDC2-e	LC-a	0.0210526
cDC1-d	LC-a	0.0178174
cDC2-c	LC-a	0.028481
MigDC-d	LC-a	0.0259067
LC-d	LC-a	0.0566802
MigDC-c	LC-a	0.0358744
LC-c	LC-a	0.0451389
MigDC-e	LC-a	0.04
LC-e	LC-a	0.0601852
Mac-e	LC-a	0.0070922
Mac-c	LC-a	0.0122249
Mac-d	LC-a	0.014658
Mono-a	LC-a	0.109562
Mono-b	LC-a	0.0882353
Mac-a	LC-a	0.136986
Mac-b	LC-a	0.0739726
LC-b	LC-a	0.142857
Treg-b	LC-a	0.0598291
Tgd-b	LC-a	0.140244
T4-b	LC-a	0.174312
T8-b	LC-a	0.12
cDC1-b	LC-a	0.0986842
cDC2-b	LC-a	0.161017
pDC-a	LC-a	0.146919
pDC-b	LC-a	0.132184
B-b	LC-a	0.130952
MigDC-a	LC-a	0.214022
LC-a	LC-a	1
NK-c	cDC1-a	0.00452489
Treg-c	cDC1-a	0.0135135
T4-c	cDC1-a	0.0448718
T8-c	cDC1-a	0.0380435
cDC1-f	cDC1-a	0.0533333
cDC1-c	cDC1-a	0.0651341
cDC1-e	cDC1-a	0.0658683
cDC2-e	cDC1-a	0.0409207
cDC1-d	cDC1-a	0.0280778
cDC2-c	cDC1-a	0.0424242
MigDC-d	cDC1-a	0.0187793
LC-d	cDC1-a	0.0218978
MigDC-c	cDC1-a	0.0162602
LC-c	cDC1-a	0.025641
MigDC-e	cDC1-a	0.0201613
LC-e	cDC1-a	0.0333333
Mac-e	cDC1-a	0.0136674
Mac-c	cDC1-a	0.0383693
Mac-d	cDC1-a	0.022293
Mono-a	cDC1-a	0.177914
Mono-b	cDC1-a	0.129268
Mac-a	cDC1-a	0.198895
Mac-b	cDC1-a	0.096
LC-b	cDC1-a	0.0591716
Treg-b	cDC1-a	0.0362319
Tgd-b	cDC1-a	0.0957447
T4-b	cDC1-a	0.105263
T8-b	cDC1-a	0.0826446
cDC1-b	cDC1-a	0.192308
cDC2-b	cDC1-a	0.195918
pDC-a	cDC1-a	0.248804
pDC-b	cDC1-a	0.16129
B-b	cDC1-a	0.13587
MigDC-a	cDC1-a	0.234043
LC-a	cDC1-a	0.208589
cDC1-a	cDC1-a	1
NK-c	cDC2-a	0.0206612
Treg-c	cDC2-a	0.0162602
T4-c	cDC2-a	0.0561798
T8-c	cDC2-a	0.0384615
cDC1-f	cDC2-a	0.0701754
cDC1-c	cDC2-a	0.0782918
cDC1-e	cDC2-a	0.0740741
cDC2-e	cDC2-a	0.0693069
cDC1-d	cDC2-a	0.0503145
cDC2-c	cDC2-a	0.066474
MigDC-d	cDC2-a	0.021097
LC-d	cDC2-a	0.0338983
MigDC-c	cDC2-a	0.0185185
LC-c	cDC2-a	0.0298507
MigDC-e	cDC2-a	0.0411985
LC-e	cDC2-a	0.0380228
Mac-e	cDC2-a	0.0217391
Mac-c	cDC2-a	0.0385488
Mac-d	cDC2-a	0.0438185
Mono-a	cDC2-a	0.221545
Mono-b	cDC2-a	0.156398
Mac-a	cDC2-a	0.247283
Mac-b	cDC2-a	0.10101
LC-b	cDC2-a	0.0851064
Treg-b	cDC2-a	0.0632911
Tgd-b	cDC2-a	0.190722
T4-b	cDC2-a	0.178082
T8-b	cDC2-a	0.114286
cDC1-b	cDC2-a	0.19209
cDC2-b	cDC2-a	0.292683
pDC-a	cDC2-a	0.254386
pDC-b	cDC2-a	0.169903
B-b	cDC2-a	0.158416
MigDC-a	cDC2-a	0.243333
LC-a	cDC2-a	0.275862
cDC1-a	cDC2-a	0.401163
cDC2-a	cDC2-a	1
NK-c	NK-a	0.0614754
Treg-c	NK-a	0.0438247
T4-c	NK-a	0.0752688
T8-c	NK-a	0.0754717
cDC1-f	NK-a	0.037234
cDC1-c	NK-a	0.0535117
cDC1-e	NK-a	0.0386473
cDC2-e	NK-a	0.0571429
cDC1-d	NK-a	0.0301205
cDC2-c	NK-a	0.0438356
MigDC-d	NK-a	0.00395257
LC-d	NK-a	0.0292208
MigDC-c	NK-a	0.025
LC-c	NK-a	0.0288184
MigDC-e	NK-a	0.0211268
LC-e	NK-a	0.0215054
Mac-e	NK-a	0.04329
Mac-c	NK-a	0.0421286
Mac-d	NK-a	0.030349
Mono-a	NK-a	0.17433
Mono-b	NK-a	0.131222
Mac-a	NK-a	0.1775
Mac-b	NK-a	0.0873786
LC-b	NK-a	0.08
Treg-b	NK-a	0.0909091
Tgd-b	NK-a	0.215
T4-b	NK-a	0.179487
T8-b	NK-a	0.0980392
cDC1-b	NK-a	0.120603
cDC2-b	NK-a	0.195652
pDC-a	NK-a	0.187251
pDC-b	NK-a	0.15
B-b	NK-a	0.165877
MigDC-a	NK-a	0.180982
LC-a	NK-a	0.206186
cDC1-a	NK-a	0.228155
cDC2-a	NK-a	0.32381
NK-a	NK-a	1
NK-c	B-a	0.012931
Treg-c	B-a	0.012766
T4-c	B-a	0.047619
T8-c	B-a	0.0408163
cDC1-f	B-a	0.0301205
cDC1-c	B-a	0.0355872
cDC1-e	B-a	0.0159574
cDC2-e	B-a	0.0421836
cDC1-d	B-a	0.016632
cDC2-c	B-a	0.0258621
MigDC-d	B-a	0.00436681
LC-d	B-a	0.0173611
MigDC-c	B-a	0.0115385
LC-c	B-a	0.0121581
MigDC-e	B-a	0.0191571
LC-e	B-a	0.0235294
Mac-e	B-a	0.0223214
Mac-c	B-a	0.020595
Mac-d	B-a	0.0108025
Mono-a	B-a	0.154902
Mono-b	B-a	0.0942529
Mac-a	B-a	0.155039
Mac-b	B-a	0.0680101
LC-b	B-a	0.0549451
Treg-b	B-a	0.0758621
Tgd-b	B-a	0.140625
T4-b	B-a	0.15942
T8-b	B-a	0.133858
cDC1-b	B-a	0.0756757
cDC2-b	B-a	0.154717
pDC-a	B-a	0.217778
pDC-b	B-a	0.139303
B-b	B-a	0.261364
MigDC-a	B-a	0.179739
LC-a	B-a	0.22093
cDC1-a	B-a	0.251366
cDC2-a	B-a	0.329843
NK-a	B-a	0.310345
B-a	B-a	1
NK-c	Tgd-a	0.0408163
Treg-c	Tgd-a	0.032
T4-c	Tgd-a	0.0594595
T8-c	Tgd-a	0.046729
cDC1-f	Tgd-a	0.0324324
cDC1-c	Tgd-a	0.0578231
cDC1-e	Tgd-a	0.0343137
cDC2-e	Tgd-a	0.0551559
cDC1-d	Tgd-a	0.0430328
cDC2-c	Tgd-a	0.0443213
MigDC-d	Tgd-a	0.0121457
LC-d	Tgd-a	0.0262295
MigDC-c	Tgd-a	0.0107143
LC-c	Tgd-a	0.0114613
MigDC-e	Tgd-a	0.0177936
LC-e	Tgd-a	0.0218182
Mac-e	Tgd-a	0.014862
Mac-c	Tgd-a	0.0241758
Mac-d	Tgd-a	0.0227273
Mono-a	Tgd-a	0.191781
Mono-b	Tgd-a	0.135011
Mac-a	Tgd-a	0.200514
Mac-b	Tgd-a	0.0935961
LC-b	Tgd-a	0.0927835
Treg-b	Tgd-a	0.142857
Tgd-b	Tgd-a	0.306011
T4-b	Tgd-a	0.232877
T8-b	Tgd-a	0.131034
cDC1-b	Tgd-a	0.146597
cDC2-b	Tgd-a	0.230189
pDC-a	Tgd-a	0.204918
pDC-b	Tgd-a	0.15814
B-b	Tgd-a	0.192118
MigDC-a	Tgd-a	0.213376
LC-a	Tgd-a	0.243243
cDC1-a	Tgd-a	0.232673
cDC2-a	Tgd-a	0.356436
NK-a	Tgd-a	0.375
B-a	Tgd-a	0.371728
Tgd-a	Tgd-a	1
NK-c	T8-a	0.0143541
Treg-c	T8-a	0.0141509
T4-c	T8-a	0.0774648
T8-c	T8-a	0.077381
cDC1-f	T8-a	0.034965
cDC1-c	T8-a	0.0387597
cDC1-e	T8-a	0.0120482
cDC2-e	T8-a	0.0338542
cDC1-d	T8-a	0.0130435
cDC2-c	T8-a	0.0245399
MigDC-d	T8-a	0
LC-d	T8-a	0.011236
MigDC-c	T8-a	0.0169492
LC-c	T8-a	0.00649351
MigDC-e	T8-a	0.0253165
LC-e	T8-a	0.0258621
Mac-e	T8-a	0.00694444
Mac-c	T8-a	0.0143885
Mac-d	T8-a	0.00958466
Mono-a	T8-a	0.171843
Mono-b	T8-a	0.121287
Mac-a	T8-a	0.187675
Mac-b	T8-a	0.075067
LC-b	T8-a	0.0696203
Treg-b	T8-a	0.127119
Tgd-b	T8-a	0.217391
T4-b	T8-a	0.268519
T8-b	T8-a	0.174757
cDC1-b	T8-a	0.1
cDC2-b	T8-a	0.189076
pDC-a	T8-a	0.195238
pDC-b	T8-a	0.150838
B-b	T8-a	0.213415
MigDC-a	T8-a	0.215827
LC-a	T8-a	0.272109
cDC1-a	T8-a	0.256098
cDC2-a	T8-a	0.375
NK-a	T8-a	0.412791
B-a	T8-a	0.403846
Tgd-a	T8-a	0.475309
T8-a	T8-a	1
NK-c	T4-a	0.00966184
Treg-c	T4-a	0.0143541
T4-c	T4-a	0.0791367
T8-c	T4-a	0.0532544
cDC1-f	T4-a	0.0357143
cDC1-c	T4-a	0.0392157
cDC1-e	T4-a	0.0122699
cDC2-e	T4-a	0.0180879
cDC1-d	T4-a	0.0175824
cDC2-c	T4-a	0.0153374
MigDC-d	T4-a	0
LC-d	T4-a	0.0113636
MigDC-c	T4-a	0.0128205
LC-c	T4-a	0.00986842
MigDC-e	T4-a	0.0169492
LC-e	T4-a	0.0217391
Mac-e	T4-a	0.00699301
Mac-c	T4-a	0.0144928
Mac-d	T4-a	0.00963082
Mono-a	T4-a	0.16805
Mono-b	T4-a	0.108374
Mac-a	T4-a	0.189266
Mac-b	T4-a	0.0815217
LC-b	T4-a	0.0993377
Treg-b	T4-a	0.140351
Tgd-b	T4-a	0.261438
T4-b	T4-a	0.34
T8-b	T4-a	0.18
cDC1-b	T4-a	0.123377
cDC2-b	T4-a	0.206897
pDC-a	T4-a	0.203883
pDC-b	T4-a	0.153409
B-b	T4-a	0.209877
MigDC-a	T4-a	0.222628
LC-a	T4-a	0.295775
cDC1-a	T4-a	0.230303
cDC2-a	T4-a	0.373494
NK-a	T4-a	0.395349
B-a	T4-a	0.430464
Tgd-a	T4-a	0.542484
T8-a	T4-a	0.595041
T4-a	T4-a	1
NK-c	Treg-a	0.00947867
Treg-c	Treg-a	0.00934579
T4-c	Treg-a	0.062069
T8-c	Treg-a	0.04
cDC1-f	Treg-a	0.0347222
cDC1-c	Treg-a	0.03861
cDC1-e	Treg-a	0.0242424
cDC2-e	Treg-a	0.0257732
cDC1-d	Treg-a	0.0152174
cDC2-c	Treg-a	0.0182371
MigDC-d	Treg-a	0.00970874
LC-d	Treg-a	0.018797
MigDC-c	Treg-a	0.012605
LC-c	Treg-a	0.00974026
MigDC-e	Treg-a	0.0166667
LC-e	Treg-a	0.0213675
Mac-e	Treg-a	0.0139535
Mac-c	Treg-a	0.0167866
Mac-d	Treg-a	0.00956938
Mono-a	Treg-a	0.18125
Mono-b	Treg-a	0.120988
Mac-a	Treg-a	0.203966
Mac-b	Treg-a	0.083558
LC-b	Treg-a	0.103896
Treg-b	Treg-a	0.175439
Tgd-b	Treg-a	0.238994
T4-b	Treg-a	0.314286
T8-b	Treg-a	0.184466
cDC1-b	Treg-a	0.134615
cDC2-b	Treg-a	0.208511
pDC-a	Treg-a	0.217391
pDC-b	Treg-a	0.156425
B-b	Treg-a	0.226994
MigDC-a	Treg-a	0.241758
LC-a	Treg-a	0.305556
cDC1-a	Treg-a	0.269939
cDC2-a	Treg-a	0.423313
NK-a	Treg-a	0.410405
B-a	Treg-a	0.419355
Tgd-a	Treg-a	0.538462
T8-a	Treg-a	0.601626
T4-a	Treg-a	0.701754
Treg-a	Treg-a	1
NK-c	Neu-e	0.0163043
Treg-c	Neu-e	0.0231608
T4-c	Neu-e	0.0177253
T8-c	Neu-e	0.0228245
cDC1-f	Neu-e	0.0193741
cDC1-c	Neu-e	0.066313
cDC1-e	Neu-e	0.0414201
cDC2-e	Neu-e	0.0578231
cDC1-d	Neu-e	0.0558483
cDC2-c	Neu-e	0.0648715
MigDC-d	Neu-e	0.0122616
LC-d	Neu-e	0.0215463
MigDC-c	Neu-e	0.017038
LC-c	Neu-e	0.0354957
MigDC-e	Neu-e	0.0400534
LC-e	Neu-e	0.0361446
Mac-e	Neu-e	0.0531453
Mac-c	Neu-e	0.0492341
Mac-d	Neu-e	0.0637523
Mono-a	Neu-e	0.0606352
Mono-b	Neu-e	0.0738328
Mac-a	Neu-e	0.0378378
Mac-b	Neu-e	0.0469274
LC-b	Neu-e	0.00570613
Treg-b	Neu-e	0.00753012
Tgd-b	Neu-e	0.0252101
T4-b	Neu-e	0.00597907
T8-b	Neu-e	0.00458716
cDC1-b	Neu-e	0.0363901
cDC2-b	Neu-e	0.0622568
pDC-a	Neu-e	0.0167959
pDC-b	Neu-e	0.0192308
B-b	Neu-e	0.0151934
MigDC-a	Neu-e	0.0222222
LC-a	Neu-e	0.00556328
cDC1-a	Neu-e	0.0150479
cDC2-a	Neu-e	0.0295302
NK-a	Neu-e	0.0304233
B-a	Neu-e	0.0188934
Tgd-a	Neu-e	0.0224274
T8-a	Neu-e	0.0124481
T4-a	Neu-e	0.0153203
Treg-a	Neu-e	0.0180556
Neu-e	Neu-e	1
NK-c	Neu-d	0.026616
Treg-c	Neu-d	0.0330368
T4-c	Neu-d	0.0162382
T8-c	Neu-d	0.0156454
cDC1-f	Neu-d	0.0163488
cDC1-c	Neu-d	0.0509709
cDC1-e	Neu-d	0.0240642
cDC2-e	Neu-d	0.0473684
cDC1-d	Neu-d	0.0946502
cDC2-c	Neu-d	0.0762125
MigDC-d	Neu-d	0.0189873
LC-d	Neu-d	0.028436
MigDC-c	Neu-d	0.0157576
LC-c	Neu-d	0.0341686
MigDC-e	Neu-d	0.0293758
LC-e	Neu-d	0.0346535
Mac-e	Neu-d	0.040282
Mac-c	Neu-d	0.0482546
Mac-d	Neu-d	0.0875332
Mono-a	Neu-d	0.0639854
Mono-b	Neu-d	0.0757421
Mac-a	Neu-d	0.0503597
Mac-b	Neu-d	0.052687
LC-b	Neu-d	0.0145503
Treg-b	Neu-d	0.00966851
Tgd-b	Neu-d	0.0258398
T4-b	Neu-d	0.00684932
T8-b	Neu-d	0.00841515
cDC1-b	Neu-d	0.0306258
cDC2-b	Neu-d	0.057623
pDC-a	Neu-d	0.0192077
pDC-b	Neu-d	0.0190114
B-b	Neu-d	0.0178799
MigDC-a	Neu-d	0.0274424
LC-a	Neu-d	0.0155239
cDC1-a	Neu-d	0.0113208
cDC2-a	Neu-d	0.0323786
NK-a	Neu-d	0.0281174
B-a	Neu-d	0.02125
Tgd-a	Neu-d	0.0295203
T8-a	Neu-d	0.0127551
T4-a	Neu-d	0.0141026
Treg-a	Neu-d	0.0153257
Neu-e	Neu-d	0.242991
Neu-d	Neu-d	1
NK-c	Neu-a	0.0227273
Treg-c	Neu-a	0.0291139
T4-c	Neu-a	0.0301783
T8-c	Neu-a	0.025
cDC1-f	Neu-a	0.0205198
cDC1-c	Neu-a	0.0665025
cDC1-e	Neu-a	0.0213333
cDC2-e	Neu-a	0.051797
cDC1-d	Neu-a	0.0747475
cDC2-c	Neu-a	0.0724971
MigDC-d	Neu-a	0.0176991
LC-d	Neu-a	0.0247934
MigDC-c	Neu-a	0.018226
LC-c	Neu-a	0.030647
MigDC-e	Neu-a	0.0331695
LC-e	Neu-a	0.0308261
Mac-e	Neu-a	0.0361083
Mac-c	Neu-a	0.0547521
Mac-d	Neu-a	0.0742358
Mono-a	Neu-a	0.169849
Mono-b	Neu-a	0.149891
Mac-a	Neu-a	0.131783
Mac-b	Neu-a	0.0929978
LC-b	Neu-a	0.0323015
Treg-b	Neu-a	0.0223776
Tgd-b	Neu-a	0.0614973
T4-b	Neu-a	0.0381356
T8-b	Neu-a	0.0242165
cDC1-b	Neu-a	0.060274
cDC2-b	Neu-a	0.12516
pDC-a	Neu-a	0.0679245
pDC-b	Neu-a	0.052356
B-b	Neu-a	0.0556291
MigDC-a	Neu-a	0.11032
LC-a	Neu-a	0.0636856
cDC1-a	Neu-a	0.0791946
cDC2-a	Neu-a	0.108289
NK-a	Neu-a	0.0979112
B-a	Neu-a	0.0835544
Tgd-a	Neu-a	0.11008
T8-a	Neu-a	0.0936639
T4-a	Neu-a	0.0955679
Treg-a	Neu-a	0.105702
Neu-e	Neu-a	0.258278
Neu-d	Neu-a	0.290083
Neu-a	Neu-a	1
NK-c	Neu-c	0.0316623
Treg-c	Neu-c	0.0411141
T4-c	Neu-c	0.0240793
T8-c	Neu-c	0.0231608
cDC1-f	Neu-c	0.0213371
cDC1-c	Neu-c	0.0716113
cDC1-e	Neu-c	0.0336134
cDC2-e	Neu-c	0.0638064
cDC1-d	Neu-c	0.0735751
cDC2-c	Neu-c	0.0800478
MigDC-d	Neu-c	0.0117188
LC-d	Neu-c	0.0169492
MigDC-c	Neu-c	0.0137672
LC-c	Neu-c	0.0280374
MigDC-e	Neu-c	0.0304183
LC-e	Neu-c	0.0306122
Mac-e	Neu-c	0.0479666
Mac-c	Neu-c	0.0507937
Mac-d	Neu-c	0.0828829
Mono-a	Neu-c	0.0860421
Mono-b	Neu-c	0.0882979
Mac-a	Neu-c	0.0563231
Mac-b	Neu-c	0.0554348
LC-b	Neu-c	0.0137174
Treg-b	Neu-c	0.00716332
Tgd-b	Neu-c	0.0226969
T4-b	Neu-c	0.0085592
T8-b	Neu-c	0.00582242
cDC1-b	Neu-c	0.0375522
cDC2-b	Neu-c	0.0556931
pDC-a	Neu-c	0.0249688
pDC-b	Neu-c	0.0250991
B-b	Neu-c	0.0322148
MigDC-a	Neu-c	0.0412844
LC-a	Neu-c	0.0202156
cDC1-a	Neu-c	0.0250991
cDC2-a	Neu-c	0.0375648
NK-a	Neu-c	0.0436457
B-a	Neu-c	0.0381579
Tgd-a	Neu-c	0.0506494
T8-a	Neu-c	0.0295699
T4-a	Neu-c	0.0324763
Treg-a	Neu-c	0.030914
Neu-e	Neu-c	0.304609
Neu-d	Neu-c	0.280751
Neu-a	Neu-c	0.312801
Neu-c	Neu-c	1
NK-c	pDC-e	0.0218978
Treg-c	pDC-e	0.0317073
T4-c	pDC-e	0.0140449
T8-c	pDC-e	0.0130208
cDC1-f	pDC-e	0.0200573
cDC1-c	pDC-e	0.0438596
cDC1-e	pDC-e	0.0358127
cDC2-e	pDC-e	0.0707965
cDC1-d	pDC-e	0.0836013
cDC2-c	pDC-e	0.097166
MigDC-d	pDC-e	0.0349127
LC-d	pDC-e	0.0717489
MigDC-c	pDC-e	0.015873
LC-c	pDC-e	0.0724638
MigDC-e	pDC-e	0.0320366
LC-e	pDC-e	0.0372093
Mac-e	pDC-e	0.0558292
Mac-c	pDC-e	0.0605042
Mac-d	pDC-e	0.0909091
Mono-a	pDC-e	0.0720222
Mono-b	pDC-e	0.0713128
Mac-a	pDC-e	0.0675676
Mac-b	pDC-e	0.0778761
LC-b	pDC-e	0.0216802
Treg-b	pDC-e	0.0118694
Tgd-b	pDC-e	0.0466321
T4-b	pDC-e	0.0267857
T8-b	pDC-e	0.0185759
cDC1-b	pDC-e	0.0549451
cDC2-b	pDC-e	0.121005
pDC-a	pDC-e	0.144638
pDC-b	pDC-e	0.115903
B-b	pDC-e	0.0356234
MigDC-a	pDC-e	0.0581395
LC-a	pDC-e	0.0477454
cDC1-a	pDC-e	0.0725389
cDC2-a	pDC-e	0.0920398
NK-a	pDC-e	0.0920097
B-a	pDC-e	0.0465686
Tgd-a	pDC-e	0.069378
T8-a	pDC-e	0.0548303
T4-a	pDC-e	0.0552632
Treg-a	pDC-e	0.0546875
Neu-e	pDC-e	0.0526316
Neu-d	pDC-e	0.0648247
Neu-a	pDC-e	0.0591966
Neu-c	pDC-e	0.0473118
pDC-e	pDC-e	1
NK-c	pDC-c	0.0289256
Treg-c	pDC-c	0.0588235
T4-c	pDC-c	0.0382514
T8-c	pDC-c	0.0531401
cDC1-f	pDC-c	0.0393258
cDC1-c	pDC-c	0.0553633
cDC1-e	pDC-c	0.0301508
cDC2-e	pDC-c	0.0611247
cDC1-d	pDC-c	0.0371134
cDC2-c	pDC-c	0.066092
MigDC-d	pDC-c	0.0124481
LC-d	pDC-c	0.0199336
MigDC-c	pDC-c	0.0221402
LC-c	pDC-c	0.0327381
MigDC-e	pDC-c	0.0181818
LC-e	pDC-c	0.0223048
Mac-e	pDC-c	0.021645
Mac-c	pDC-c	0.0313901
Mac-d	pDC-c	0.0292308
Mono-a	pDC-c	0.0272572
Mono-b	pDC-c	0.0294118
Mac-a	pDC-c	0.0244444
Mac-b	pDC-c	0.0330189
LC-b	pDC-c	0.00980392
Treg-b	pDC-c	0.00591716
Tgd-b	pDC-c	0.0264317
T4-b	pDC-c	0.00578035
T8-b	pDC-c	0.00636943
cDC1-b	pDC-c	0.0339806
cDC2-b	pDC-c	0.038961
pDC-a	pDC-c	0.0746269
pDC-b	pDC-c	0.0995475
B-b	pDC-c	0.026087
MigDC-a	pDC-c	0.0026738
LC-a	pDC-c	0.0044843
cDC1-a	pDC-c	0.0167364
cDC2-a	pDC-c	0.0268199
NK-a	pDC-c	0.0218978
B-a	pDC-c	0.024
Tgd-a	pDC-c	0.0184502
T8-a	pDC-c	0.00865801
T4-a	pDC-c	0.00877193
Treg-a	pDC-c	0.00429185
Neu-e	pDC-c	0.0212483
Neu-d	pDC-c	0.0158924
Neu-a	pDC-c	0.0134146
Neu-c	pDC-c	0.0255428
pDC-e	pDC-c	0.130769
pDC-c	pDC-c	1
NK-c	pDC-d	0.0217391
Treg-c	pDC-d	0.0347826
T4-c	pDC-d	0.0114943
T8-c	pDC-d	0.030303
cDC1-f	pDC-d	0.0490798
cDC1-c	pDC-d	0.0282686
cDC1-e	pDC-d	0.0437158
cDC2-e	pDC-d	0.0796915
cDC1-d	pDC-d	0.0294737
cDC2-c	pDC-d	0.0593472
MigDC-d	pDC-d	0.0222222
LC-d	pDC-d	0.0427046
MigDC-c	pDC-d	0.015444
LC-c	pDC-d	0.040625
MigDC-e	pDC-d	0.0152672
LC-e	pDC-d	0.0398406
Mac-e	pDC-d	0.0385488
Mac-c	pDC-d	0.0324074
Mac-d	pDC-d	0.0380349
Mono-a	pDC-d	0.0333333
Mono-b	pDC-d	0.0415755
Mac-a	pDC-d	0.0299539
Mac-b	pDC-d	0.0316302
LC-b	pDC-d	0.0212766
Treg-b	pDC-d	0.012987
Tgd-b	pDC-d	0.0528846
T4-b	pDC-d	0.0126582
T8-b	pDC-d	0.0140845
cDC1-b	pDC-d	0.0310881
cDC2-b	pDC-d	0.0736842
pDC-a	pDC-d	0.136929
pDC-b	pDC-d	0.11165
B-b	pDC-d	0.0277778
MigDC-a	pDC-d	0.00277778
LC-a	pDC-d	0.00478469
cDC1-a	pDC-d	0.0132743
cDC2-a	pDC-d	0.0583333
NK-a	pDC-d	0.0390625
B-a	pDC-d	0.0431034
Tgd-a	pDC-d	0.0396825
T8-a	pDC-d	0.028169
T4-a	pDC-d	0.0188679
Treg-a	pDC-d	0.0138249
Neu-e	pDC-d	0.0272109
Neu-d	pDC-d	0.0302648
Neu-a	pDC-d	0.0174346
Neu-c	pDC-d	0.0273438
pDC-e	pDC-d	0.160326
pDC-c	pDC-d	0.185185
pDC-d	pDC-d	1
NK-c	Mono-d	0.0221566
Treg-c	Mono-d	0.0373134
T4-c	Mono-d	0.0128
T8-c	Mono-d	0.0216383
cDC1-f	Mono-d	0.0244698
cDC1-c	Mono-d	0.0701001
cDC1-e	Mono-d	0.0401284
cDC2-e	Mono-d	0.0880893
cDC1-d	Mono-d	0.119527
cDC2-c	Mono-d	0.11967
MigDC-d	Mono-d	0.0269058
LC-d	Mono-d	0.0608204
MigDC-c	Mono-d	0.0271041
LC-c	Mono-d	0.0661269
MigDC-e	Mono-d	0.04329
LC-e	Mono-d	0.0497076
Mac-e	Mono-d	0.0739437
Mac-c	Mono-d	0.0866426
Mac-d	Mono-d	0.142857
Mono-a	Mono-d	0.109226
Mono-b	Mono-d	0.141983
Mac-a	Mono-d	0.0523865
Mac-b	Mono-d	0.0691748
LC-b	Mono-d	0.0140625
Treg-b	Mono-d	0.00656814
Tgd-b	Mono-d	0.0320611
T4-b	Mono-d	0.00488599
T8-b	Mono-d	0.0033389
cDC1-b	Mono-d	0.0412698
cDC2-b	Mono-d	0.0807365
pDC-a	Mono-d	0.0413105
pDC-b	Mono-d	0.0362538
B-b	Mono-d	0.0195195
MigDC-a	Mono-d	0.0276382
LC-a	Mono-d	0.0152207
cDC1-a	Mono-d	0.0162963
cDC2-a	Mono-d	0.0394737
NK-a	Mono-d	0.0328571
B-a	Mono-d	0.0174672
Tgd-a	Mono-d	0.0315638
T8-a	Mono-d	0.00895522
T4-a	Mono-d	0.00597907
Treg-a	Mono-d	0.00594354
Neu-e	Mono-d	0.103825
Neu-d	Mono-d	0.162409
Neu-a	Mono-d	0.0954428
Neu-c	Mono-d	0.096831
pDC-e	Mono-d	0.105
pDC-c	Mono-d	0.0408759
pDC-d	Mono-d	0.060698
Mono-d	Mono-d	1
NK-c	Mono-c	0.0191176
Treg-c	Mono-c	0.0326409
T4-c	Mono-c	0.020934
T8-c	Mono-c	0.0247678
cDC1-f	Mono-c	0.0379538
cDC1-c	Mono-c	0.0823699
cDC1-e	Mono-c	0.0484653
cDC2-e	Mono-c	0.117048
cDC1-d	Mono-c	0.0724802
cDC2-c	Mono-c	0.12259
MigDC-d	Mono-c	0.0253353
LC-d	Mono-c	0.0488827
MigDC-c	Mono-c	0.0256046
LC-c	Mono-c	0.063172
MigDC-e	Mono-c	0.0402299
LC-e	Mono-c	0.0435414
Mac-e	Mono-c	0.0983213
Mac-c	Mono-c	0.141414
Mac-d	Mono-c	0.116349
Mono-a	Mono-c	0.151815
Mono-b	Mono-c	0.216146
Mac-a	Mono-c	0.06596
Mac-b	Mono-c	0.0729927
LC-b	Mono-c	0.0140406
Treg-b	Mono-c	0.00490998
Tgd-b	Mono-c	0.0273141
T4-b	Mono-c	0.00487805
T8-b	Mono-c	0.00333333
cDC1-b	Mono-c	0.0445151
cDC2-b	Mono-c	0.077574
pDC-a	Mono-c	0.042735
pDC-b	Mono-c	0.0223214
B-b	Mono-c	0.0225564
MigDC-a	Mono-c	0.0314861
LC-a	Mono-c	0.0167428
cDC1-a	Mono-c	0.0377644
cDC2-a	Mono-c	0.0424597
NK-a	Mono-c	0.044733
B-a	Mono-c	0.0204082
Tgd-a	Mono-c	0.0300429
T8-a	Mono-c	0.0165165
T4-a	Mono-c	0.0104948
Treg-a	Mono-c	0.0134529
Neu-e	Mono-c	0.143261
Neu-d	Mono-c	0.0953608
Neu-a	Mono-c	0.0981912
Neu-c	Mono-c	0.120395
pDC-e	Mono-c	0.0832313
pDC-c	Mono-c	0.0408163
pDC-d	Mono-c	0.0494753
Mono-d	Mono-c	0.254881
Mono-c	Mono-c	1
NK-c	Mono-e	0.0150376
Treg-c	Mono-e	0.0206767
T4-c	Mono-e	0.00838574
T8-c	Mono-e	0.0159681
cDC1-f	Mono-e	0.0258621
cDC1-c	Mono-e	0.0719424
cDC1-e	Mono-e	0.0666667
cDC2-e	Mono-e	0.118827
cDC1-d	Mono-e	0.0474934
cDC2-c	Mono-e	0.103333
MigDC-d	Mono-e	0.0209924
LC-d	Mono-e	0.0509666
MigDC-c	Mono-e	0.0106762
LC-c	Mono-e	0.0758853
MigDC-e	Mono-e	0.0515654
LC-e	Mono-e	0.0579439
Mac-e	Mono-e	0.109012
Mac-c	Mono-e	0.0979532
Mac-d	Mono-e	0.0847458
Mono-a	Mono-e	0.103704
Mono-b	Mono-e	0.145161
Mac-a	Mono-e	0.038674
Mac-b	Mono-e	0.0549928
LC-b	Mono-e	0.0205339
Treg-b	Mono-e	0.00875274
Tgd-b	Mono-e	0.0294695
T4-b	Mono-e	0.00431965
T8-b	Mono-e	0.00447427
cDC1-b	Mono-e	0.0391753
cDC2-b	Mono-e	0.0552677
pDC-a	Mono-e	0.0320856
pDC-b	Mono-e	0.0210325
B-b	Mono-e	0.0213178
MigDC-a	Mono-e	0.0152439
LC-a	Mono-e	0.0117878
cDC1-a	Mono-e	0.0171429
cDC2-a	Mono-e	0.0238095
NK-a	Mono-e	0.0288288
B-a	Mono-e	0.0167286
Tgd-a	Mono-e	0.0309091
T8-a	Mono-e	0.00383142
T4-a	Mono-e	0.00385356
Treg-a	Mono-e	0.00961538
Neu-e	Mono-e	0.116965
Neu-d	Mono-e	0.0535211
Neu-a	Mono-e	0.0555033
Neu-c	Mono-e	0.0736016
pDC-e	Mono-e	0.0812408
pDC-c	Mono-e	0.0350554
pDC-d	Mono-e	0.0746562
Mono-d	Mono-e	0.193817
Mono-c	Mono-e	0.320631
Mono-e	Mono-e	1
NK-c	T4-e	0.0288066
Treg-c	T4-e	0.0765957
T4-c	T4-e	0.0552486
T8-c	T4-e	0.057971
cDC1-f	T4-e	0.021978
cDC1-c	T4-e	0.0268456
cDC1-e	T4-e	0.03
cDC2-e	T4-e	0.0507246
cDC1-d	T4-e	0.0434783
cDC2-c	T4-e	0.0538244
MigDC-d	T4-e	0.0165975
LC-d	T4-e	0.037037
MigDC-c	T4-e	0.00724638
LC-c	T4-e	0.0175439
MigDC-e	T4-e	0.00357143
LC-e	T4-e	0.00363636
Mac-e	T4-e	0.0774487
Mac-c	T4-e	0.072093
Mac-d	T4-e	0.0452418
Mono-a	T4-e	0.0185497
Mono-b	T4-e	0.035865
Mac-a	T4-e	0.0198675
Mac-b	T4-e	0.0329412
LC-b	T4-e	0.00485437
Treg-b	T4-e	0
Tgd-b	T4-e	0.0493274
T4-b	T4-e	0.0174419
T8-b	T4-e	0.0258065
cDC1-b	T4-e	0.0239234
cDC2-b	T4-e	0.052459
pDC-a	T4-e	0.0358423
pDC-b	T4-e	0.0209205
B-b	T4-e	0.0304348
MigDC-a	T4-e	0.0080429
LC-a	T4-e	0.00896861
cDC1-a	T4-e	0.0209205
cDC2-a	T4-e	0.03861
NK-a	T4-e	0.0891473
B-a	T4-e	0.0239044
Tgd-a	T4-e	0.0413534
T8-a	T4-e	0.04
T4-a	T4-e	0.0266667
Treg-a	T4-e	0.017316
Neu-e	T4-e	0.0266667
Neu-d	T4-e	0.0246305
Neu-a	T4-e	0.022113
Neu-c	T4-e	0.0229008
pDC-e	T4-e	0.0676329
pDC-c	T4-e	0.046332
pDC-d	T4-e	0.0798319
Mono-d	T4-e	0.0593472
Mono-c	T4-e	0.0608309
Mono-e	T4-e	0.0725191
T4-e	T4-e	1
NK-c	T4-f	0.00904977
Treg-c	T4-f	0.0366972
T4-c	T4-f	0.0789474
T8-c	T4-f	0.0786517
cDC1-f	T4-f	0.0192308
cDC1-c	T4-f	0.0333333
cDC1-e	T4-f	0.0346821
cDC2-e	T4-f	0.0381679
cDC1-d	T4-f	0.0214133
cDC2-c	T4-f	0.0391566
MigDC-d	T4-f	0.00460829
LC-d	T4-f	0.029304
MigDC-c	T4-f	0.0161943
LC-c	T4-f	0.0422078
MigDC-e	T4-f	0.0200803
LC-e	T4-f	0.0289256
Mac-e	T4-f	0.0851582
Mac-c	T4-f	0.0742574
Mac-d	T4-f	0.0288
Mono-a	T4-f	0.0303571
Mono-b	T4-f	0.0380313
Mac-a	T4-f	0.0357143
Mac-b	T4-f	0.0351759
LC-b	T4-f	0.0404624
Treg-b	T4-f	0.0510949
Tgd-b	T4-f	0.0725389
T4-b	T4-f	0.080292
T8-b	T4-f	0.056
cDC1-b	T4-f	0.0446927
cDC2-b	T4-f	0.0537634
pDC-a	T4-f	0.027451
pDC-b	T4-f	0.0382775
B-b	T4-f	0.0552764
MigDC-a	T4-f	0.0234604
LC-a	T4-f	0.0366492
cDC1-a	T4-f	0.0483092
cDC2-a	T4-f	0.0521739
NK-a	T4-f	0.104348
B-a	T4-f	0.040724
Tgd-a	T4-f	0.059322
T8-a	T4-f	0.078125
T4-a	T4-f	0.0736842
Treg-a	T4-f	0.0666667
Neu-e	T4-f	0.0220083
Neu-d	T4-f	0.0138539
Neu-a	T4-f	0.0267857
Neu-c	T4-f	0.0170157
pDC-e	T4-f	0.0401003
pDC-c	T4-f	0.0382979
pDC-d	T4-f	0.0550459
Mono-d	T4-f	0.023845
Mono-c	T4-f	0.0487805
Mono-e	T4-f	0.0721443
T4-e	T4-f	0.237374
T4-f	T4-f	1
NK-c	T8-f	0.026738
Treg-c	T8-f	0.0263158
T4-c	T8-f	0.0310078
T8-c	T8-f	0.0733333
cDC1-f	T8-f	0.024
cDC1-c	T8-f	0.0163934
cDC1-e	T8-f	0.034965
cDC2-e	T8-f	0.0443213
cDC1-d	T8-f	0.0136364
cDC2-c	T8-f	0.0261438
MigDC-d	T8-f	0
LC-d	T8-f	0.0121457
MigDC-c	T8-f	0.00456621
LC-c	T8-f	0.013986
MigDC-e	T8-f	0.00904977
LC-e	T8-f	0.00460829
Mac-e	T8-f	0.0892388
Mac-c	T8-f	0.0718085
Mac-d	T8-f	0.0320405
Mono-a	T8-f	0.0167598
Mono-b	T8-f	0.0236407
Mac-a	T8-f	0.01
Mac-b	T8-f	0.0187166
LC-b	T8-f	0.00675676
Treg-b	T8-f	0.018018
Tgd-b	T8-f	0.0538922
T4-b	T8-f	0.0173913
T8-b	T8-f	0.0631579
cDC1-b	T8-f	0.0263158
cDC2-b	T8-f	0.0478088
pDC-a	T8-f	0.0266667
pDC-b	T8-f	0.021978
B-b	T8-f	0.0228571
MigDC-a	T8-f	0.0127389
LC-a	T8-f	0.0060241
cDC1-a	T8-f	0.021978
cDC2-a	T8-f	0.0242718
NK-a	T8-f	0.0825243
B-a	T8-f	0.0257732
Tgd-a	T8-f	0.0428571
T8-a	T8-f	0.0352941
T4-a	T8-f	0.0236686
Treg-a	T8-f	0.0231214
Neu-e	T8-f	0.0156919
Neu-d	T8-f	0.013089
Neu-a	T8-f	0.0117647
Neu-c	T8-f	0.0177353
pDC-e	T8-f	0.0378378
pDC-c	T8-f	0.0390244
pDC-d	T8-f	0.0698925
Mono-d	T8-f	0.0314465
Mono-c	T8-f	0.0461783
Mono-e	T8-f	0.0746269
T4-e	T8-f	0.27381
T4-f	T8-f	0.298611
T8-f	T8-f	1
NK-c	Tgd-d	0.0353357
Treg-c	Tgd-d	0.0571429
T4-c	Tgd-d	0.0263158
T8-c	Tgd-d	0.0438247
cDC1-f	Tgd-d	0.0361991
cDC1-c	Tgd-d	0.041791
cDC1-e	Tgd-d	0.0462185
cDC2-e	Tgd-d	0.0888383
cDC1-d	Tgd-d	0.0559846
cDC2-c	Tgd-d	0.0863874
MigDC-d	Tgd-d	0.0212766
LC-d	Tgd-d	0.0540541
MigDC-c	Tgd-d	0.0158228
LC-c	Tgd-d	0.0316623
MigDC-e	Tgd-d	0.00934579
LC-e	Tgd-d	0.0159236
Mac-e	Tgd-d	0.0840336
Mac-c	Tgd-d	0.0723404
Mac-d	Tgd-d	0.0610119
Mono-a	Tgd-d	0.0401929
Mono-b	Tgd-d	0.0574257
Mac-a	Tgd-d	0.0264228
Mac-b	Tgd-d	0.0455531
LC-b	Tgd-d	0.00806452
Treg-b	Tgd-d	0.0338164
Tgd-b	Tgd-d	0.130612
T4-b	Tgd-d	0.0283019
T8-b	Tgd-d	0.0253807
cDC1-b	Tgd-d	0.0576132
cDC2-b	Tgd-d	0.0833333
pDC-a	Tgd-d	0.0473186
pDC-b	Tgd-d	0.0474453
B-b	Tgd-d	0.0447761
MigDC-a	Tgd-d	0.00963855
LC-a	Tgd-d	0.00374532
cDC1-a	Tgd-d	0.0286738
cDC2-a	Tgd-d	0.0505051
NK-a	Tgd-d	0.08
B-a	Tgd-d	0.0344828
Tgd-a	Tgd-d	0.0884354
T8-a	Tgd-d	0.0374532
T4-a	Tgd-d	0.0300752
Treg-a	Tgd-d	0.0296296
Neu-e	Tgd-d	0.0396419
Neu-d	Tgd-d	0.0416667
Neu-a	Tgd-d	0.035503
Neu-c	Tgd-d	0.0304136
pDC-e	Tgd-d	0.0659341
pDC-c	Tgd-d	0.0536913
pDC-d	Tgd-d	0.111111
Mono-d	Tgd-d	0.0971014
Mono-c	Tgd-d	0.0937951
Mono-e	Tgd-d	0.112132
T4-e	Tgd-d	0.20229
T4-f	Tgd-d	0.125
T8-f	Tgd-d	0.162896
Tgd-d	Tgd-d	1
NK-c	B-e	0.015625
Treg-c	B-e	0.0207792
T4-c	B-e	0.0184615
T8-c	B-e	0.0198864
cDC1-f	B-e	0.0155763
cDC1-c	B-e	0.0229358
cDC1-e	B-e	0.0267062
cDC2-e	B-e	0.0687732
cDC1-d	B-e	0.037037
cDC2-c	B-e	0.0556701
MigDC-d	B-e	0.0104987
LC-d	B-e	0.0394432
MigDC-c	B-e	0.00966184
LC-c	B-e	0.0517241
MigDC-e	B-e	0.0169082
LC-e	B-e	0.022113
Mac-e	B-e	0.118613
Mac-c	B-e	0.108856
Mac-d	B-e	0.0657895
Mono-a	B-e	0.0304709
Mono-b	B-e	0.0412541
Mac-a	B-e	0.0290598
Mac-b	B-e	0.0394973
LC-b	B-e	0.0116618
Treg-b	B-e	0.00322581
Tgd-b	B-e	0.0505618
T4-b	B-e	0.00961538
T8-b	B-e	0.0101351
cDC1-b	B-e	0.0143266
cDC2-b	B-e	0.0597701
pDC-a	B-e	0.0337349
pDC-b	B-e	0.026738
B-b	B-e	0.0802292
MigDC-a	B-e	0.00978474
LC-a	B-e	0.0110803
cDC1-a	B-e	0.0131926
cDC2-a	B-e	0.0328283
NK-a	B-e	0.0525
B-a	B-e	0.0614973
Tgd-a	B-e	0.0270936
T8-a	B-e	0.0163043
T4-a	B-e	0.0136612
Treg-a	B-e	0.0107817
Neu-e	B-e	0.0388128
Neu-d	B-e	0.0362473
Neu-a	B-e	0.0329437
Neu-c	B-e	0.0362239
pDC-e	B-e	0.0678899
pDC-c	B-e	0.0378788
pDC-d	B-e	0.0672043
Mono-d	B-e	0.0742138
Mono-c	B-e	0.097561
Mono-e	B-e	0.128617
T4-e	B-e	0.157303
T4-f	B-e	0.129032
T8-f	B-e	0.156863
Tgd-d	B-e	0.160714
B-e	B-e	1
NK-c	B-f	0.0182815
Treg-c	B-f	0.038961
T4-c	B-f	0.0268041
T8-c	B-f	0.0395257
cDC1-f	B-f	0.024948
cDC1-c	B-f	0.0268007
cDC1-e	B-f	0.0198807
cDC2-e	B-f	0.0832117
cDC1-d	B-f	0.0344388
cDC2-c	B-f	0.0543478
MigDC-d	B-f	0.010989
LC-d	B-f	0.0301508
MigDC-c	B-f	0.0121107
LC-c	B-f	0.0446571
MigDC-e	B-f	0.0137931
LC-e	B-f	0.022807
Mac-e	B-f	0.117479
Mac-c	B-f	0.109827
Mac-d	B-f	0.0712719
Mono-a	B-f	0.0423341
Mono-b	B-f	0.0513834
Mac-a	B-f	0.0391892
Mac-b	B-f	0.0492264
LC-b	B-f	0.011811
Treg-b	B-f	0
Tgd-b	B-f	0.0363985
T4-b	B-f	0.0083682
T8-b	B-f	0.00647948
cDC1-b	B-f	0.00773694
cDC2-b	B-f	0.0397351
pDC-a	B-f	0.0347222
pDC-b	B-f	0.0260708
B-b	B-f	0.0645793
MigDC-a	B-f	0.0148588
LC-a	B-f	0.00948767
cDC1-a	B-f	0.0110092
cDC2-a	B-f	0.019469
NK-a	B-f	0.0481283
B-a	B-f	0.0463822
Tgd-a	B-f	0.0191972
T8-a	B-f	0.011215
T4-a	B-f	0.0112782
Treg-a	B-f	0.00931099
Neu-e	B-f	0.0569185
Neu-d	B-f	0.0411335
Neu-a	B-f	0.0373406
Neu-c	B-f	0.0451552
pDC-e	B-f	0.0609065
pDC-c	B-f	0.0605505
pDC-d	B-f	0.0581614
Mono-d	B-f	0.0884861
Mono-c	B-f	0.11329
Mono-e	B-f	0.150993
T4-e	B-f	0.133072
T4-f	B-f	0.121951
T8-f	B-f	0.115632
Tgd-d	B-f	0.135036
B-e	B-f	0.331481
B-f	B-f	1
NK-c	NK-f	0.0572917
Treg-c	NK-f	0.0460358
T4-c	NK-f	0.0266272
T8-c	NK-f	0.056338
cDC1-f	NK-f	0.0239521
cDC1-c	NK-f	0.0358744
cDC1-e	NK-f	0.0432277
cDC2-e	NK-f	0.0591398
cDC1-d	NK-f	0.0543131
cDC2-c	NK-f	0.0688259
MigDC-d	NK-f	0.0229592
LC-d	NK-f	0.0380313
MigDC-c	NK-f	0.011655
LC-c	NK-f	0.0521921
MigDC-e	NK-f	0.0234192
LC-e	NK-f	0.0236967
Mac-e	NK-f	0.12724
Mac-c	NK-f	0.105735
Mac-d	NK-f	0.0797386
Mono-a	NK-f	0.0326087
Mono-b	NK-f	0.0606557
Mac-a	NK-f	0.0334448
Mac-b	NK-f	0.0512367
LC-b	NK-f	0.0111421
Treg-b	NK-f	0.00925926
Tgd-b	NK-f	0.0483871
T4-b	NK-f	0.0122324
T8-b	NK-f	0.016129
cDC1-b	NK-f	0.0422535
cDC2-b	NK-f	0.0695067
pDC-a	NK-f	0.0495283
pDC-b	NK-f	0.0335917
B-b	NK-f	0.0261097
MigDC-a	NK-f	0.0152672
LC-a	NK-f	0.0106101
cDC1-a	NK-f	0.025641
cDC2-a	NK-f	0.044226
NK-a	NK-f	0.0979899
B-a	NK-f	0.0248139
Tgd-a	NK-f	0.0285036
T8-a	NK-f	0.0209424
T4-a	NK-f	0.015748
Treg-a	NK-f	0.0155844
Neu-e	NK-f	0.0451467
Neu-d	NK-f	0.0367261
Neu-a	NK-f	0.0378151
Neu-c	NK-f	0.026738
pDC-e	NK-f	0.0872727
pDC-c	NK-f	0.04914
pDC-d	NK-f	0.0671835
Mono-d	NK-f	0.0970996
Mono-c	NK-f	0.102532
Mono-e	NK-f	0.154341
T4-e	NK-f	0.226361
T4-f	NK-f	0.139205
T8-f	NK-f	0.189711
Tgd-d	NK-f	0.232984
B-e	NK-f	0.229437
B-f	NK-f	0.210873
NK-f	NK-f	1
NK-c	Tgd-c	0.0371747
Treg-c	Tgd-c	0.0619469
T4-c	Tgd-c	0.0183246
T8-c	Tgd-c	0.0359897
cDC1-f	Tgd-c	0.0144357
cDC1-c	Tgd-c	0.0359629
cDC1-e	Tgd-c	0.0298701
cDC2-e	Tgd-c	0.0712788
cDC1-d	Tgd-c	0.0717092
cDC2-c	Tgd-c	0.0739082
MigDC-d	Tgd-c	0.0196078
LC-d	Tgd-c	0.0431235
MigDC-c	Tgd-c	0.014068
LC-c	Tgd-c	0.0470325
MigDC-e	Tgd-c	0.0223793
LC-e	Tgd-c	0.01649
Mac-e	Tgd-c	0.105318
Mac-c	Tgd-c	0.103158
Mac-d	Tgd-c	0.0949477
Mono-a	Tgd-c	0.0438212
Mono-b	Tgd-c	0.0599803
Mac-a	Tgd-c	0.0324803
Mac-b	Tgd-c	0.0544707
LC-b	Tgd-c	0.00761421
Treg-b	Tgd-c	0.012016
Tgd-b	Tgd-c	0.0379267
T4-b	Tgd-c	0.00527704
T8-b	Tgd-c	0.00674764
cDC1-b	Tgd-c	0.0256082
cDC2-b	Tgd-c	0.0521437
pDC-a	Tgd-c	0.0318021
pDC-b	Tgd-c	0.0208845
B-b	Tgd-c	0.0248756
MigDC-a	Tgd-c	0.0104932
LC-a	Tgd-c	0.0049505
cDC1-a	Tgd-c	0.014652
cDC2-a	Tgd-c	0.0202622
NK-a	Tgd-c	0.0432692
B-a	Tgd-c	0.0193237
Tgd-a	Tgd-c	0.0397112
T8-a	Tgd-c	0.0123305
T4-a	Tgd-c	0.0111248
Treg-a	Tgd-c	0.00735294
Neu-e	Tgd-c	0.0634796
Neu-d	Tgd-c	0.0629213
Neu-a	Tgd-c	0.0495562
Neu-c	Tgd-c	0.0482291
pDC-e	Tgd-c	0.0820189
pDC-c	Tgd-c	0.032491
pDC-d	Tgd-c	0.0497512
Mono-d	Tgd-c	0.117698
Mono-c	Tgd-c	0.141104
Mono-e	Tgd-c	0.167683
T4-e	Tgd-c	0.130263
T4-f	Tgd-c	0.0819246
T8-f	Tgd-c	0.0838972
Tgd-d	Tgd-c	0.201065
B-e	Tgd-c	0.210909
B-f	Tgd-c	0.252417
NK-f	Tgd-c	0.283186
Tgd-c	Tgd-c	1
NK-c	Treg-d	0.0178971
Treg-c	Treg-d	0.0725995
T4-c	Treg-d	0.0206186
T8-c	Treg-d	0.0392157
cDC1-f	Treg-d	0.0262467
cDC1-c	Treg-d	0.028169
cDC1-e	Treg-d	0.0352645
cDC2-e	Treg-d	0.0829103
cDC1-d	Treg-d	0.0275362
cDC2-c	Treg-d	0.0510018
MigDC-d	Treg-d	0.0204082
LC-d	Treg-d	0.0384615
MigDC-c	Treg-d	0.00835073
LC-c	Treg-d	0.0453686
MigDC-e	Treg-d	0.0231579
LC-e	Treg-d	0.0212314
Mac-e	Treg-d	0.118812
Mac-c	Treg-d	0.0971993
Mac-d	Treg-d	0.0709914
Mono-a	Treg-d	0.0292621
Mono-b	Treg-d	0.0481928
Mac-a	Treg-d	0.0198777
Mac-b	Treg-d	0.0454545
LC-b	Treg-d	0.00733496
Treg-b	Treg-d	0.00534759
Tgd-b	Treg-d	0.0477327
T4-b	Treg-d	0.00795756
T8-b	Treg-d	0.00831025
cDC1-b	Treg-d	0.0194647
cDC2-b	Treg-d	0.0436508
pDC-a	Treg-d	0.0421941
pDC-b	Treg-d	0.0298165
B-b	Treg-d	0.0184332
MigDC-a	Treg-d	0.00868056
LC-a	Treg-d	0.0046729
cDC1-a	Treg-d	0.013544
cDC2-a	Treg-d	0.025974
NK-a	Treg-d	0.0565217
B-a	Treg-d	0.0198675
Tgd-a	Treg-d	0.0233546
T8-a	Treg-d	0.0185615
T4-a	Treg-d	0.0116009
Treg-a	Treg-d	0.0114943
Neu-e	Treg-d	0.0427807
Neu-d	Treg-d	0.0277502
Neu-a	Treg-d	0.0277502
Neu-c	Treg-d	0.0233266
pDC-e	Treg-d	0.0837521
pDC-c	Treg-d	0.0507726
pDC-d	Treg-d	0.0769231
Mono-d	Treg-d	0.079906
Mono-c	Treg-d	0.115152
Mono-e	Treg-d	0.18
T4-e	Treg-d	0.232558
T4-f	Treg-d	0.159794
T8-f	Treg-d	0.167131
Tgd-d	Treg-d	0.192661
B-e	Treg-d	0.301688
B-f	Treg-d	0.274797
NK-f	Treg-d	0.36129
Tgd-c	Treg-d	0.326683
Treg-d	Treg-d	1
NK-c	T8-e	0.0208333
Treg-c	T8-e	0.0441696
T4-c	T8-e	0.0251938
T8-c	T8-e	0.0450281
cDC1-f	T8-e	0.0155039
cDC1-c	T8-e	0.0173776
cDC1-e	T8-e	0.0206379
cDC2-e	T8-e	0.0676796
cDC1-d	T8-e	0.0268293
cDC2-c	T8-e	0.0380117
MigDC-d	T8-e	0.00344234
LC-d	T8-e	0.0173228
MigDC-c	T8-e	0.00653595
LC-c	T8-e	0.0393939
MigDC-e	T8-e	0.0114379
LC-e	T8-e	0.0115321
Mac-e	T8-e	0.124827
Mac-c	T8-e	0.111266
Mac-d	T8-e	0.068929
Mono-a	T8-e	0.0431894
Mono-b	T8-e	0.0587484
Mac-a	T8-e	0.0349288
Mac-b	T8-e	0.0571429
LC-b	T8-e	0.0111317
Treg-b	T8-e	0.00592885
Tgd-b	T8-e	0.0457038
T4-b	T8-e	0.0118343
T8-b	T8-e	0.0163599
cDC1-b	T8-e	0.0165746
cDC2-b	T8-e	0.0394322
pDC-a	T8-e	0.0415282
pDC-b	T8-e	0.0246479
B-b	T8-e	0.032316
MigDC-a	T8-e	0.00990099
LC-a	T8-e	0.0125899
cDC1-a	T8-e	0.0228471
cDC2-a	T8-e	0.0236088
NK-a	T8-e	0.0599315
B-a	T8-e	0.0258621
Tgd-a	T8-e	0.025
T8-a	T8-e	0.02693
T4-a	T8-e	0.0160714
Treg-a	T8-e	0.0141593
Neu-e	T8-e	0.050237
Neu-d	T8-e	0.0326567
Neu-a	T8-e	0.0272169
[truncated: 212 more rows]
