# Supplementary material for: Dictionary of immune responses to cytokines at single-cell resolution
Source: Nature. 2023 Dec 6;625(7994):377–84. doi: 10.1038/s41586-023-06816-9 (PMC10781646; doi:10.1038/s41586-023-06816-9)
Supplement: Supplementary file 27 — Source Data Extended Data Fig. 10 [file 41586_2023_6816_MOESM27_ESM.xlsx]

## Sheet: c,ReceptorGeneExpressionMap
FRC	eTAC	cDC2	Monocyte	LEC	BEC	ILC	MigDC	Langerhans	γδ T cell	Treg	Neutrophil	pDC	cDC1	Mast cell	Basophil	NK cell	CD4+ T cell	Macrophage	CD8+ T cell	B cell	Receptor Gene
1	0.435644	0.0741882	0.0105874	0.0651447	0.443419	0.373841	0.0118613	0.00340788	0.184417	0.00389667	0.0064534	0.00332164	0.00730971	0.0449396	0	0.00544743	0.00308997	0.0762763	0.00218066	0.00197787	Il1r1
1	0.252681	0.296374	0.0487912	0	0.00676037	0.184896	0.0292906	0.00780742	0.0347447	0.0223552	0.0386583	0.141066	0.00981312	0.00918249	0	0.0240867	0.0862682	0.0998203	0.0461665	0.00750162	Il1rl2
1	0.268203	0.597906	1	0.322894	1	0.0323528	0.899068	0.912538	0.0128495	0.0128195	1	0.813225	0.468386	0.696852	1	0.0163223	0.0106644	0.237509	0.0100533	0.0217161	Csf2rb
1	0.433303	0.558153	0.3167	1	1	0.086321	0.203944	0.204308	0.148156	0.310495	0.0559518	0.121816	0.213541	0.100284	0.0730037	0.0558261	0.312857	0.0925512	0.331673	0.0455824	Il6st
1	0.0617956	0.126591	0.0450259	0.347195	0.142509	0.0205347	0.0853457	0.0891315	0.0127848	0.0150263	0.0135541	0.341608	0.100387	0.141917	0.0396697	0.0113811	0.0134751	0.121853	0.010395	0.010108	Il11ra1
1	0	0.00185916	0.00183252	0.747517	0.947168	0.00716695	0.00277975	0.00197229	0.000723528	0.00123944	0.00244471	0.000311685	0.00187278	0.0021179	0	0.00131687	0.000623069	0.00297744	0.000396948	0.000946423	Osmr
1	0.314398	0.0157757	0.00337668	0.0195142	0.0515285	0.0222448	0.00950334	0.00103096	0.00232511	0	0	0	0.010169	0.0146568	0	0.00695626	0.00210355	0.215393	0.00113304	0.00256011	Cntfr
1	0.353525	0.924293	1	0.629093	1	1	0.122512	0.119281	0.938574	0.458314	0.513836	0.170644	1	0.373237	0.239764	1	0.250745	0.405082	0.470841	0.238748	Ifngr1
1	0.176232	0.472628	0.996452	0.8174	0.754731	0.153411	0.15224	0.156118	0.00764196	0.00933565	0.407768	0.142512	0.322673	0.163616	0.251661	0.0167636	0.0048599	0.297885	0.00431156	0.00428767	Ltbr
1	0	0.0023794	0.0030782	0.0123407	0.00789741	0	0.00580164	0.00665014	0.0091802	0.000558469	0	0.156341	0.00459182	0.00240806	0	0.00202903	0.000630095	0.0553786	0.000698182	0.00105692	Egfr
1	0.09528	0.360718	0.00615166	0.679522	0.216321	0.00280771	0.132499	0.0215749	0.00923635	0.00498519	0.00974156	0.293445	0.218925	0.917261	0.121306	0.00309331	0.00292582	0.208755	0.00629516	0.00411549	Fgfr1
1	0.033299	0.00331229	0.0017016	0.00413531	0.0835947	0.0176386	0.00363703	0.00427846	0.00286983	0.00219605	0	0	0.00365691	0	0	0.0026493	0.00115725	0.00673254	0.00124939	0.0006332	Fgfr2
1	0.170135	0.0117018	0	0.569304	0	0.0243713	0.0089826	0.0239854	0.00349774	0.0119766	0	0	0.0100689	0	0	0.00184348	0.000346109	0.0293827	0.00127067	0	Gfra4
1	0.0146347	0.040646	0.141925	0.396487	0.121004	0.0121921	0.0585358	0.0306615	0.00822804	0.0056909	0.0194178	0.00742812	0.011885	0.00329471	0	0.00522149	0.00695243	0.014134	0.00767506	0.0104289	Lepr
1	0.0990098	0.005745	0.00974742	0	0.0169385	0.0282469	0.0204952	0.0795681	0.0395786	0.0382574	0.113719	0.00480519	0.00868844	0.0291336	0	0.00681433	0.0110288	0.0131916	0.0144171	0.00142129	Bmpr1a
1	0.00724227	0.301326	0.736076	0.0110415	0.0132845	0.0012693	0.0185321	0.00547206	0.00244142	0.00200969	0.00676851	0.0082682	0.00478555	0.00240439	0	0.00251561	0.00124737	0.0950403	0.0014035	0.00120236	Lrp1
0.00550261	1	0.0175204	0.008301	0.00414116	0.0182334	0.0126184	0.177206	0.31317	0.0303741	0.135374	0.00598018	0.152894	0.00508469	0.014993	0	0.00697448	0.0565535	0.0118684	0.00668571	0.11815	Il9r
0.0323183	1	0.000764273	0.00155489	0	0.0347266	0	0.00261129	0.00988878	0	0.000558713	0	0.00028001	0.000857781	0	0	0.00103107	0.000403908	0.00104725	0.000190265	0.000403602	Tnfrsf11b
0.0900587	1	0.0194027	0	0.695218	0.767633	0	0.0892626	0.040628	0.00175544	0.00164143	0	0.00133376	0.00245954	0	0	0.00214031	0.00108329	0.00416393	0.000975947	0.00277214	Fgfr3
0.314518	0.225673	1	0.976749	0.0860303	0.110157	0.0471777	0.133586	0.0575369	0.147796	0.822498	0.80943	0.196306	0.40488	0.356712	0.173438	0.0382278	0.706301	0.206485	0.419886	0.113544	Il6ra
0.482841	0.0805884	1	0.801125	0.550262	0	0	0.0320001	0.00763706	0.00770446	0.011464	0	0.029895	0.247779	0	0	0.00403815	0.0129022	0.0671392	0.00896589	0.00417034	Il31ra
0.0986323	0.299452	0.704729	1	0.0603865	0.0296607	0.0360294	0.475757	0.382621	0.0348444	0.0333148	0.61425	0.213593	0.81098	0.119834	0.175079	0.0332055	0.0178779	0.178511	0.0184783	0.0385398	Csf2ra
0.0650373	0.155609	0.997835	1	0.0219005	0.0394932	0.0648848	0.307025	0.225031	0.0820447	0.195305	0.35732	0.54685	0.682548	0.551116	0.255546	0.431878	0.0418297	0.228269	0.0617977	0.252588	Il10ra
0.500269	0.461983	0.771446	1	0.5831	0.283152	0.297526	0.561741	0.490524	0.156584	0.140769	0.700443	0.372586	0.624614	0.551573	0.235462	0.0234156	0.184367	0.418918	0.101584	0.272698	Ifngr2
0.779001	0.129097	0.327076	1	0.609476	0.962392	0.0785721	0.0660103	0.0616659	0.135211	0.0873402	0.862748	0.137892	0.243482	0.0239602	0	0.156226	0.110211	0.246917	0.0855465	0.00928109	Tnfrsf1a
0.686869	0.180818	0.422039	1	0.162883	0	0.0946101	0.296152	0.063179	0.2911	0.392138	0.27168	0.660108	0.527854	0.135941	0	0.233212	0.394341	0.408443	0.403514	0.124408	Tnfrsf14
0.0473337	0.0198778	0.859623	1	0.0369058	0.00534442	0.0249072	0.0174202	0.0154391	0.00909303	0.00734836	0.27004	0.00707104	0.0252723	0.0338493	0	0.00860758	0.00575429	0.588267	0.00484479	0.00802908	Csf1r
0.488486	0.0127317	0.129428	0.127827	1	0.676402	0.00426187	0.00694861	0.00831314	0.00333106	0.0031082	0.0071478	0.835798	0.0127779	0.00779183	0	0.00439446	0.00307182	0.102314	0.00250181	0.00968637	Lifr
0.727849	0.0260611	0.0112186	0.00827668	1	0.420513	0.136792	0.0158753	0.0272601	0.173221	0.00248183	0.00474384	0.00561429	0.0084926	0.00602658	0	0.00602838	0.00643277	0.0152348	0.00368985	0.00409043	Il17rc
0.779826	0.0724889	0.255279	0.299985	1	0.784034	0.0132903	0.0346772	0.0381813	0.134969	0.110438	0.0788601	0.0688112	0.122935	0.277359	0	0.151105	0.108485	0.0761509	0.0970009	0.107187	Tnfrsf12a
0	0.00261758	0.0190984	0.0757591	1	0.0210263	0.00766747	0.00132238	0.00181585	0.00055034	0.000995368	0.792742	0.00103506	0.000921648	0	0.230475	0.00171858	0.000581463	0.0299763	0.000937275	0.00936784	C5ar2
0.0164445	0.0184205	0.116002	0.00603014	1	1	0.0031323	0.00811801	0.00230661	0.0027318	0.00196567	0.00640691	0.327219	0.00867192	0.00584605	0	0.00266921	0.00180817	0.0127519	0.00170513	0.00323468	Kdr
0.0307777	0.028975	0.239075	0.588898	1	0.454201	0.00663999	0.136253	0.0123012	0.00524769	0.00198744	0.0322295	0.00450784	0.714655	0.00757758	0	0.00454012	0.00289232	0.0258818	0.003224	0.00548786	Met
0.370659	0	0.00396886	0	1	0	0	0.00870307	0.00561029	0	0.000525082	0	0.00102661	0.00255338	0	0	0	0.000161529	0.0151801	0.00070045	0.00105282	Il13ra2
0.637918	0.117367	0.219431	0.169512	1	0.704006	0.45567	0.0486367	0.0668246	0.348166	0.27409	0.258993	0.27503	0.140844	0.612886	0.423464	0.238343	0.403818	0.404141	0.33282	0.335712	Tgfbr2
0.766725	0.0347081	0.0460721	0.0161047	1	0.733364	0.0614804	0.0145948	0.0101623	0.0648755	0.0466778	0.00731584	0.0199899	0.00664747	0.0380662	0.027487	0.0129212	0.156725	0.100584	0.0588978	0.00729482	Tgfbr3
0.503364	0.134831	0.00737031	0	1	0	0	0.00558998	0	0.0269885	0.0429842	0	0.0129686	0.0339465	0.145178	0	0.010398	0.00173605	0.00806303	0.00141188	0.00252918	Gfra1
0.23239	0	0.0531629	0.0200045	0.765557	1	0.0144754	0.112082	0.0582949	0.034674	0.0227303	0.120453	0.00964486	0.0326031	0.0816204	0	0.0816662	0.0239791	0.0266066	0.0486385	0.0352883	Il20rb
0.0587657	0.297509	0.0291967	0.00547287	0.338065	1	0.131772	0.131657	0.112205	0.0953208	0.0693602	0.013402	0.0502953	0.0480211	0.0187544	0	0.0319143	0.0389867	0.0610766	0.0592972	0.0105252	Tnfrsf10b
0.0249654	0	0.0914158	0.174081	0.0238266	1	0.000924964	0.0180864	0.00211985	0.00120556	0.00169232	0.00741687	0.00105837	0.0404764	0	0	0.00123295	0.000909896	0.00219013	0.000875952	0.000777295	Flt1
0.061918	0	0.0252818	0	0	1	0	0.00868552	0.00419005	0.0995259	0.0152918	0	0.00178676	0.00198769	0	0	0.04111	0.00855915	0.00286679	0.00857203	0.00462649	Ret
0.0483006	0	0.00039847	0	0.590389	1	0.000888194	0.000896882	0.000135546	0.00385454	0.0062947	0	0.000334566	0.000220915	0	0	0.000527743	0.00787994	0.000540824	0.00202965	0.000362605	Cdh13
0.748559	0.210584	0.246498	0.259295	0.852683	1	0.139946	0.196605	0.166479	0.0422813	0.107329	0.116232	0.114328	0.150796	0.719037	0.0414532	0.048639	0.0209745	0.118942	0.0150622	0.00833378	Bmpr2
0.102421	0.603796	0.0291078	0.0330131	0.0290338	0.0259544	1	0.055614	0.0720484	0.831604	0.274423	0.0641308	0.0213232	0.0174981	0.0402673	0.684331	0.742825	0.159839	0.0339034	0.240214	0.0263949	Il18r1
0.0653408	0.0458121	0.0240583	0.0303575	0.01914	0.0302618	1	0.16028	0.0228881	0.437837	0.921742	0.0199184	0.021998	0.0144286	0.0289899	0	0.0708148	0.0390506	0.0175804	0.024917	0.0190253	Il2ra
0.186787	0.0461423	0.0480349	0.0743563	0.0397133	0.0502874	1	0.0451072	0.0423604	0.635985	0.984495	0.0541809	0.0380055	0.0346077	0.044831	0.0373956	1	0.124723	0.0590906	0.537966	0.0481312	Il2rb
0.340295	0.772162	0.684372	0.45108	0.964232	0.481943	1	0.323237	0.173127	1	0.843459	0.182744	0.496789	0.127537	0.861175	0.44619	0.828995	0.78924	0.20914	0.82115	0.631533	Il2rg
0.40399	0.403721	0.274017	0.100067	0.089309	0.101568	1	0.637684	0.793599	1	0.669508	0.11307	1	0.0535539	0.252902	0.594458	0.574266	1	0.112533	0.999121	0.0895749	Il7r
0.0442668	0.0639382	0.00515477	0.0124559	0.0172991	0	1	0.0671485	0.0604344	0.774083	0.0177001	0	0.00383795	0.00240351	0	0	0.00981497	0.00560039	0.00799881	0.00379323	0.0061285	Il23r
0	0	0.00105922	0	0	0	1	0	0	0.014699	0.00414624	0	0	0	0	0	0.14011	0.00137504	0	0.000785405	0	Il20ra
0.0672476	0.181043	0.0248193	0.0237503	0.0480136	0.0454269	1	0.0194464	0.0346401	0.634754	0.410232	0.0221572	0.0130122	0.0164319	0.0185294	0.17124	0.091938	0.254539	0.0656114	0.0889204	0.0148872	Tnfrsf25
0.276419	0.0623558	0.0676381	0.163731	0.183553	0.143976	0.0639407	1	0.608623	0.0543058	0.0563237	0.0603379	0.0219394	0.0855577	0.0229367	0	0.0624084	0.0347354	0.0635663	0.0475483	0.0263729	Il15ra
0.252849	0.206908	0.286358	0.159336	0.220741	0.0497733	0.0707777	1	0.863969	0.426075	0.631638	0.0909959	0.778404	0.0741471	0.0694965	0.0289259	0.189835	0.67056	0.220494	0.665791	0.720989	Il21r
0.0321371	0.736977	0.17781	0.173766	0.917032	0.135089	0.302071	1	0.99512	0.0268705	0.00823203	0.00757831	0.0225526	0.113873	0.0145633	0	0.0109938	0.00742814	0.129997	0.00514327	0.0065781	Tnfrsf11a
0.200044	0.424476	0.409305	0.813409	0.0815336	0.18279	0.161582	0.946244	1	0.135111	0.375625	0.370166	0.0703374	0.0596697	0.155369	0.0303432	0.192835	0.0629788	0.120304	0.0839182	0.0384382	Tnfrsf1b
0.093971	0.664167	0.554781	0.726107	0.080224	0.0563684	0.0715761	0.958498	1	0.0169191	0.0275547	0.0298933	0.0398722	0.460717	0.0259592	0.0244669	0.019162	0.0149142	0.234687	0.0133455	0.401846	Cd40
0.0983881	0.765352	0.0296092	0.0293768	0.0220453	0.0404066	0.459265	0.669599	1	0.128781	0.937615	0.0191276	0.0143538	0.0220217	0.0182208	0.0594376	0.563726	0.0618942	0.0362944	0.0884601	0.0198065	Tnfrsf9
0.301799	0.234627	0.0882772	0.0798082	0.539432	0.127169	0.881111	0.065828	0.0421956	1	0.775461	0.0699829	0.0971778	0.0314715	0.198847	0.294746	0.411595	0.791725	0.0724142	0.867118	0.248332	Il27ra
0.145977	0.0317156	0.0319885	0.102312	0.0818035	0	0.648252	0.0173512	0.0162727	1	0.313744	0.0207033	0.0635996	0.0215706	0.0252024	0.539729	0.380272	0.0747811	0.0179279	0.126549	0.0526997	Il12rb1
0.0259106	0.0179911	0.0170931	0.0210829	0.0358103	0.0173372	0.0934779	0.0163962	0.00971239	1	0.172431	0.014073	0.380288	0.0174961	0.0109643	0.175576	0.0226916	0.0691304	0.0237261	0.0133075	0.00958139	Il17rb
0.0396026	0.159392	0.00874573	0.0133481	0.00827966	0	0.891554	0.0166553	0.0588137	1	0.00766617	0.0255484	0.0288804	0.00681933	0.0122151	0	0.00837093	0.0134767	0.0101877	0.00506835	0.00526605	Il17re
0.0873127	0.448412	0.0346168	0.0397909	0.0312419	0.0501471	0.0380018	0.844758	0.29742	0.0379252	1	0.0418564	0.0256591	0.0306724	0.0310369	0.0516962	0.0373069	0.0958705	0.0355268	0.0346774	0.0357815	Tnfrsf4
0.292333	0.128646	0.0750427	0.0860424	0.0775783	0.079172	0.211339	0.088703	0.105344	0.795102	1	0.0818213	0.120623	0.0657118	0.0584235	0.268419	0.595427	0.858549	0.0585223	0.925874	0.108159	Cd27
0	0.0662156	0.260809	0.689142	0.14285	0.214803	0	0.322367	0.391253	0.0298229	1	0.105629	0.0260027	0.0165461	0.0304078	0	0.0162437	0.0249426	0.121093	0.0173174	0.0126378	Tnfrsf8
0.124571	0.231001	0.129455	0.0403999	0.0281379	0.0301872	0.467082	0.222027	0.192851	0.359853	1	0.0619968	0.134398	0.116835	0.0159813	0.0985661	0.624944	0.296618	0.0300903	0.284585	0.0918504	Tnfrsf18
0.227506	0.295016	0.0632343	0.0600534	0.000805096	0.00130143	0.00489126	0.00858558	0.00730204	0.0034186	0.10642	1	0.00540998	0.00903472	0	0.0261198	0.00221736	0.00231442	0.00631195	0.00179943	0.00271004	Il1r2
0.110464	0.0212983	0.0380143	0.151161	0.0319113	0.0220573	0.0371844	0.0172306	0.0343936	0.0362189	0.0403666	1	0.0212444	0.0272165	0.046766	0.156135	0.0414473	0.0293326	0.00777575	0.0339131	0.0222936	Il1rap
0.381645	0.247626	0.328899	0.715288	0.384162	0.647523	0.297872	0.647211	0.514708	0.274202	0.374267	1	0.263155	0.187249	0.542112	0.037377	0.21799	0.480397	0.177211	0.399356	0.571498	Il4ra
0.305976	0.346304	0.645598	0.652601	0.484962	0.278053	0.0126021	0.317237	0.361249	0.0072899	0.0109531	1	0.0507806	0.282235	0.0235947	0	0.00743742	0.00575053	0.256245	0.00449307	0.00642681	Il13ra1
0.236196	0.0864666	0.434275	0.723508	0.231451	0.0389852	0.28485	0.104035	0.0503801	0.269553	0.190859	1	0.29029	0.134666	0.256115	0.631578	0.269253	0.248481	0.0767714	0.254964	0.182859	Il17ra
0	0.374979	0.226743	0.0290448	0	0.177887	0.0496856	0.124229	0.0286517	0.00802353	0.0051277	1	0	0.553853	0	0	0.001471	0.00601315	0.0552716	0.00322152	0.0269105	Ifnlr1
0.877999	0.985571	0.176616	0.725988	0.135438	0.465211	0.097676	0.754881	0.486332	0.185715	0.374783	1	0.0337988	0.063691	0.0966681	0.0997047	0.062883	0.227015	0.147133	0.194495	0.0705625	Fas
0.00710057	0	0.0179692	0.229458	0.00219563	0	0.0122317	0.000627145	0.000611431	0.000270822	0.00018076	1	0.000356807	0.000693686	0.00289857	0.623516	0.00101709	0.000427167	0.0478031	0.000401017	0.000673965	C5ar1
0.00564756	0.00234921	0.109088	0.503049	0.0101828	0.0139728	0.00299874	0.0040312	0.00181336	0.00209286	0.00149518	1	0.00237937	0.0040765	0.0108799	0	0.0025434	0.00168253	0.0985462	0.00161148	0.00151866	Csf3r
0.216082	0.201859	0.330619	0.347349	0.43742	0.518297	0.303677	0.301076	0.28937	0.20057	0.1654	1	0.18037	0.286546	0.253245	0.489854	0.246613	0.141573	0.270764	0.169564	0.165108	Adipor1
0.333761	0.413038	0.528924	0.962259	0.32865	0.30624	0.47439	0.329428	0.286063	0.559336	0.527655	1	0.398313	0.455292	0.274834	0.847066	0.736198	0.477685	0.35239	0.490675	0.360665	Cap1
0.384375	0.452458	0.586747	0.540706	0.822231	0.722767	0.301341	0.578479	0.525298	0.41977	0.44796	0.922167	1	0.447784	0.985083	0.494896	0.97621	0.259975	0.531642	0.481264	0.520077	Il10rb
0.316531	0.214717	0.441994	0.494499	0.405701	0.375474	0.231783	0.2541	0.204553	0.296279	0.400178	0.330452	1	0.417007	0.195877	0.147172	0.363892	0.274814	0.0917755	0.274972	0.230568	Ifnar1
0.452257	0.183459	0.377176	0.539806	0.676496	0.5762	0.205339	0.193564	0.146402	0.196724	0.201202	0.252402	1	0.288869	0.800572	0.294365	0.251953	0.124259	0.325011	0.178422	0.103796	Ifnar2
0.0168075	0.222724	0.272248	0.297282	0.0117584	0.035036	0.0561505	0.0329514	0.0289088	0.0850123	0.211158	0.0793033	1	0.126575	0.122316	0	0.0190092	0.0836539	0.0243599	0.0604004	0.591753	Tnfrsf13b
0.326476	0.263956	0.394057	0.538988	0.531331	0.776703	0.818166	0.306256	0.365036	0.345127	0.373977	0.683482	1	0.67407	0.577236	0.729916	0.448023	0.285702	0.242093	0.249401	0.190705	Adipor2
0.0906599	0.104119	0.655891	0.0522918	0.0177618	0.0171605	0.0175055	0.923748	0.428311	0.0159476	0.013273	0.0213167	0.598213	1	0.0154394	0.0211837	0.0173352	0.0132291	0.0285783	0.0122136	0.0207036	Flt3
0.0131262	0.00240297	0.0137163	0.00287849	0.00270624	0.00230082	0.00486817	0.00177851	0.000673453	0.0212126	0.0974098	0.00996751	0.00120217	0.00110051	1	0.376448	0.00267823	0.00368313	0.00250199	0.00114593	0.00135548	Il1rl1
0.285552	0.362734	0.710555	0.810899	0.389839	0.505865	0.394343	0.154564	0.147108	0.39282	0.5572	0.68048	0.534033	0.536942	1	0.665783	0.475567	0.299668	0.20181	0.279234	0.408652	Crlf2
0.685456	0.465075	0.338079	0.530078	0.599948	0.605441	0.291255	0.47902	0.442619	0.139118	0.184146	0.0476322	0.366917	0.263036	1	0.550816	0.182271	0.0622989	0.258854	0.0718504	0.0630438	Il3ra
0	0	0.00781406	0.00556	0.00934521	0	0	0.00883233	0.00656201	0.00379868	0.00489706	0.013776	0.00171805	0.00259423	1	0	0.00234563	0.00174965	0.0149962	0.00200225	0.435631	Il5ra
0.0254852	0.577498	0.161347	0.0060077	0.0216022	0.226524	0.540743	0.0289976	0.0131528	0.0109138	0.00656217	0.0229569	0.0364433	0.485731	1	0	0.145066	0.00350512	0.00959792	0.0046025	0.00273195	Kit
0.244475	0.236606	0.290744	0.237915	0.31887	0.298718	0.300576	0.174056	0.158306	0.159089	0.52999	0.297333	0.960194	0.173492	1	0.114151	0.1638	0.143551	0.104249	0.121935	0.0962916	Tgfbr1
0.035694	0.0177169	0.0230388	0.102233	0.0132051	0.0175528	0.505591	0.0131566	0.012442	0.22066	0.0526943	0.620019	0.00626977	0.00576619	0.0117954	1	0.777302	0.0167272	0.0105298	0.088661	0.00783927	Il18rap
0.708651	0.175656	0.185514	0.230178	0.466409	0.669695	0.0256626	0.477054	0.626584	0.00844335	0.00734715	0.132319	0.979471	0.154623	0.292914	1	0.00701392	0.00643155	0.096383	0.00631546	0.00717963	Csf2rb2
0	0.00120378	0.0260293	0.148812	0.00278652	0	0.000768736	0.000797376	0.00106307	0.000895444	0.000452698	0.00173489	0.000437912	0.000320547	0	1	0.000545722	0.000362375	0.018415	0.000296976	0.0011008	C3ar1
0.45511	0.277056	0.100838	0.0511091	0.744332	0.420843	0.781627	0.131248	0.107435	0.402328	0.251235	0.807642	0.216212	0.0286456	0.59	1	0.0415797	0.0542338	0.0394929	0.0427166	0.0106549	Igf1r
0.250336	0.0532524	0.0309375	0.0208078	0.0448914	0.141545	0.0206885	0.047107	0.030087	0.0543997	0.0899848	0.0439354	0.0556766	0.0120973	0.0415099	1	0.0299465	0.124526	0.0615793	0.036885	0.0396523	Prlr
0	0.522581	0.246793	0.246414	0.0154792	0.0208094	0.044039	0.15755	0.136246	0.0890928	0.0114983	0.0145822	0.172995	0.316927	0.0896126	0	1	0.00989897	0.0487949	0.042349	0.0099107	Il12rb2
0.0278791	0.0386193	0.0392305	0.031383	0.0325259	0.00740228	0.17621	0.0288075	0.0157368	0.0246962	0.010603	0.0348754	0.0103922	0.056957	0.195499	0.0842375	0.0169171	0.00857049	1	0.00797037	0.0107219	Il22ra2
0	0	0.0295432	0.0109202	0.284226	0	0	0.0105813	0.00936412	0.00921302	0.00817133	0	0.0858826	0.0111397	0.245001	0	0.00961035	0.00460269	1	0.00492642	0.00775555	Tnfrsf17
0.0151951	0.0194234	0.0315948	0.00875695	0.00373818	0.00678072	0.00768818	0.0111819	0.0107169	0.00755231	0.00786454	0.0135249	0.0669054	0.0226008	0.00878616	0	0.0232619	0.00627877	0.0113074	0.00830814	1	Tnfrsf13c

## Sheet: d,ChangeInExpression
Gene	Treatment	MeanExpression	FDR	Sig	Updown
Il1b	IFN-β	0.0892467	1		down
Il1b	IL-1β	0.780121	2.31542e-10	*	up
Il1b	PBS	0.220292	1		down
Il1b	TNF-α	0.717768	0.000147017	*	up
Il1rn	IFN-β	0.010424	1		up
Il1rn	IL-1β	0.0228629	1		up
Il1rn	PBS	0.00677663	1		down
Il1rn	TNF-α	0.0628242	1		up
Il18	IFN-β	0.499909	1.88992e-05	*	up
Il18	IL-1β	0.405278	0.0013051	*	up
Il18	PBS	0.227584	1		down
Il18	TNF-α	0.294578	1		up
Il2	IFN-β	0.0231753	1		up
Il2	IL-1β	0.0065372	1		down
Il2	PBS	0.0104194	1		down
Il2	TNF-α	0.0134444	1		up
Il15	IFN-β	0.467637	3.06272e-14	*	up
Il15	IL-1β	0.0738812	1		down
Il15	PBS	0.0794474	1		down
Il15	TNF-α	0.114422	1		up
Il6	IFN-β	0.0255088	1		up
Il6	IL-1β	0.0176948	1		up
Il6	PBS	0.00911754	1		down
Il6	TNF-α	0.0370001	1		up
Il27	IFN-β	0.449421	3.94293e-31	*	up
Il27	IL-1β	0	1		down
Il27	PBS	0.00528077	1		down
Il27	TNF-α	0.108671	1		up
Ebi3	IFN-β	0.257993	1		up
Ebi3	IL-1β	0.145029	1		down
Ebi3	PBS	0.193941	1		down
Ebi3	TNF-α	0.12884	1		down
Il12b	IFN-β	0.026875	1		down
Il12b	IL-1β	0.0343834	1		down
Il12b	PBS	0.0696143	1		down
Il12b	TNF-α	0.31265	0.000537413	*	up
Ltb	IFN-β	0.164567	1		down
Ltb	IL-1β	0.222026	1		down
Ltb	PBS	0.284206	1		down
Ltb	TNF-α	0.325747	1		up
Tnf	IFN-β	0.178321	1		up
Tnf	IL-1β	0.023406	1		down
Tnf	PBS	0.0810794	1		down
Tnf	TNF-α	0.168585	1		up
Cd70	IFN-β	0	1		down
Cd70	IL-1β	0.0164593	1		up
Cd70	PBS	0	1		down
Cd70	TNF-α	0.0788678	1		up
Tnfsf8	IFN-β	0.00888113	1		down
Tnfsf8	IL-1β	0.00886715	1		down
Tnfsf8	PBS	0.0155534	1		down
Tnfsf8	TNF-α	0.0158526	1		up
Tnfsf9	IFN-β	0.043207	1		up
Tnfsf9	IL-1β	0.0294717	1		up
Tnfsf9	PBS	0.0239511	1		down
Tnfsf9	TNF-α	0.142454	0.00406427	*	up
Tnfsf12	IFN-β	0.041042	1		up
Tnfsf12	IL-1β	0.0466837	1		up
Tnfsf12	PBS	0.0299082	1		down
Tnfsf12	TNF-α	0	1		down
Tnfsf13b	IFN-β	0.00826506	1		down
Tnfsf13b	IL-1β	0.00553807	1		down
Tnfsf13b	PBS	0.0355074	1		down
Tnfsf13b	TNF-α	0.00808934	1		down
C3	IFN-β	0.047672	1		up
C3	IL-1β	0.0485409	1		up
C3	PBS	0.0229217	1		down
C3	TNF-α	0.0495429	1		up
Hc	IFN-β	0.0286993	1		up
Hc	IL-1β	0.00815822	1		up
Hc	PBS	0.00677421	1		down
Hc	TNF-α	0.116468	1		up
Flt3l	IFN-β	0.0665278	1		up
Flt3l	IL-1β	0.0146944	1		down
Flt3l	PBS	0.0414958	1		down
Flt3l	TNF-α	0.0177157	1		down
Csf1	IFN-β	0.0213887	1		up
Csf1	IL-1β	0.00915901	1		down
Csf1	PBS	0.00922415	1		down
Csf1	TNF-α	0.0125255	1		up
Igf1	IFN-β	0.023813	1		up
Igf1	IL-1β	0.00658044	1		down
Igf1	PBS	0.0137568	1		down
Igf1	TNF-α	0.0131788	1		down
Tgfb1	IFN-β	0.797735	1		up
Tgfb1	IL-1β	0.603616	1		down
Tgfb1	PBS	0.700521	1		down
Tgfb1	TNF-α	0.467676	1		down
Dcn	IFN-β	0.0207876	1		down
Dcn	IL-1β	0	1		down
Dcn	PBS	0.0234124	1		down
Dcn	TNF-α	0.00856004	1		down
Il2rg	IFN-β	0.251604	1		up
Il2rg	IL-1β	0.100033	1		down
Il2rg	PBS	0.108097	1		down
Il2rg	TNF-α	0.314546	1.47021e-05	*	up
Il4ra	IFN-β	0.0899545	1		down
Il4ra	IL-1β	0.233487	1		up
Il4ra	PBS	0.0995153	1		down
Il4ra	TNF-α	0.300324	0.000206628	*	up
Il13ra1	IFN-β	0.133089	1		down
Il13ra1	IL-1β	0.205467	1		down
Il13ra1	PBS	0.206915	1		down
Il13ra1	TNF-α	0.373855	0.0337037	*	up
Crlf2	IFN-β	0.554081	1		up
Crlf2	IL-1β	0.522126	1		up
Crlf2	PBS	0.396171	1		down
Crlf2	TNF-α	0.349667	1		down
Il3ra	IFN-β	0.196782	1		up
Il3ra	IL-1β	0.0954666	1		down
Il3ra	PBS	0.113378	1		down
Il3ra	TNF-α	0.16861	1		up
Csf2rb	IFN-β	0.41117	1		down
Csf2rb	IL-1β	0.775683	5.38435e-08	*	up
Csf2rb	PBS	0.421774	1		down
Csf2rb	TNF-α	0.918101	3.63672e-09	*	up
Csf2rb2	IFN-β	0.111533	1		down
Csf2rb2	IL-1β	0.403508	2.3662e-09	*	up
Csf2rb2	PBS	0.122585	1		down
Csf2rb2	TNF-α	0.238135	1		up
Csf2ra	IFN-β	0.986085	1		up
Csf2ra	IL-1β	0.835473	1		up
Csf2ra	PBS	0.823224	1		down
Csf2ra	TNF-α	0.827368	1		up
Il6ra	IFN-β	0.113388	1		down
Il6ra	IL-1β	0.34546	1		up
Il6ra	PBS	0.283091	1		down
Il6ra	TNF-α	0.19765	1		down
Il6st	IFN-β	0.0921747	1		down
Il6st	IL-1β	0.216291	1		down
Il6st	PBS	0.246541	1		down
Il6st	TNF-α	0.390285	1		up
Il11ra1	IFN-β	0.0406104	1		down
Il11ra1	IL-1β	0.0570886	1		down
Il11ra1	PBS	0.127839	1		down
Il11ra1	TNF-α	0.0621224	1		down
Il10ra	IFN-β	1.08067	1.29049e-13	*	up
Il10ra	IL-1β	0.585191	1		up
Il10ra	PBS	0.409873	1		down
Il10ra	TNF-α	0.643075	1		up
Il10rb	IFN-β	0.311571	1		up
Il10rb	IL-1β	0.210786	1		down
Il10rb	PBS	0.218619	1		down
Il10rb	TNF-α	0.314871	1		up
Il17ra	IFN-β	0.0730584	1		down
Il17ra	IL-1β	0.142048	1		up
Il17ra	PBS	0.135721	1		down
Il17ra	TNF-α	0.10818	1		down
Ifnar1	IFN-β	0.41448	1		up
Ifnar1	IL-1β	0.347535	1		down
Ifnar1	PBS	0.35926	1		down
Ifnar1	TNF-α	0.359847	1		up
Ifnar2	IFN-β	0.310943	1		up
Ifnar2	IL-1β	0.178811	1		down
Ifnar2	PBS	0.256061	1		down
Ifnar2	TNF-α	0.22819	1		down
Ifngr1	IFN-β	0.516184	1.47372e-10	*	down
Ifngr1	IL-1β	0.61089	1.24986e-16	*	down
Ifngr1	PBS	1.21371	1		down
Ifngr1	TNF-α	0.519844	1.79275e-11	*	down
Ifngr2	IFN-β	0.323172	1		down
Ifngr2	IL-1β	0.499859	1		up
Ifngr2	PBS	0.441584	1		down
Ifngr2	TNF-α	0.567459	1		up
Tnfrsf1a	IFN-β	0.43065	1		up
Tnfrsf1a	IL-1β	0.332302	1		up
Tnfrsf1a	PBS	0.226581	1		down
Tnfrsf1a	TNF-α	0.194158	1		down
Cd40	IFN-β	1.13469	3.86057e-21	*	up
Cd40	IL-1β	0.442559	0.00397871	*	up
Cd40	PBS	0.259275	1		down
Cd40	TNF-α	1.1225	7.86783e-23	*	up
Tnfrsf13b	IFN-β	0.0461822	1		down
Tnfrsf13b	IL-1β	0.778953	2.78733e-25	*	up
Tnfrsf13b	PBS	0.127717	1		down
Tnfrsf13b	TNF-α	0.0256066	1		down
Tnfrsf18	IFN-β	0.0937783	1		down
Tnfrsf18	IL-1β	0.100192	1		down
Tnfrsf18	PBS	0.122353	1		down
Tnfrsf18	TNF-α	0.161826	1		up
Flt3	IFN-β	0.637848	1		down
Flt3	IL-1β	0.678734	1		down
Flt3	PBS	0.768267	1		down
Flt3	TNF-α	0.826373	1		up
Kit	IFN-β	0.240125	0.00435974	*	down
Kit	IL-1β	0.440588	1		down
Kit	PBS	0.530369	1		down
Kit	TNF-α	0.571954	1		up
Met	IFN-β	0.187725	1		up
Met	IL-1β	0.0495854	1		down
Met	PBS	0.127922	1		down
Met	TNF-α	0.0888118	1		down
Tgfbr1	IFN-β	0.0567833	1		down
Tgfbr1	IL-1β	0.0965604	1		down
Tgfbr1	PBS	0.124119	1		down
Tgfbr1	TNF-α	0.0941378	1		down
Tgfbr2	IFN-β	0.12552	1		down
Tgfbr2	IL-1β	0.120041	1		down
Tgfbr2	PBS	0.135656	1		down
Tgfbr2	TNF-α	0.0849766	1		down
Adipor1	IFN-β	0.214821	1		down
Adipor1	IL-1β	0.242067	1		down
Adipor1	PBS	0.264828	1		down
Adipor1	TNF-α	0.188918	1		down
Adipor2	IFN-β	0.258078	1		down
Adipor2	IL-1β	0.378932	1		up
Adipor2	PBS	0.340901	1		down
Adipor2	TNF-α	0.410131	1		up
Cap1	IFN-β	0.495042	1		up
Cap1	IL-1β	0.366044	1		down
Cap1	PBS	0.423729	1		down
Cap1	TNF-α	0.367425	1		down
Bmpr2	IFN-β	0.0791797	1		down
Bmpr2	IL-1β	0.142419	1		up
Bmpr2	PBS	0.104658	1		down
Bmpr2	TNF-α	0.148625	1		up
