# Supplementary material for: Dictionary of immune responses to cytokines at single-cell resolution
Source: Nature. 2023 Dec 6;625(7994):377–84. doi: 10.1038/s41586-023-06816-9 (PMC10781646; doi:10.1038/s41586-023-06816-9)
Supplement: Supplementary file 28 — Source Data Extended Data Fig. 11 [file 41586_2023_6816_MOESM28_ESM.xlsx]

## Sheet: a-v,CellCellInteractome
Celltype_producer	Cytokine	Celltype_receiver
B cell	IL-27	B cell
B cell	IL-27	CD4+ T cell
B cell	IL-27	CD8+ T cell
B cell	IL-27	γδ T cell
B cell	IL-27	Treg
B cell	IL-27	NK cell
B cell	IL-27	pDC
B cell	IL-27	cDC1
B cell	IL-27	cDC2
B cell	IL-27	MigDC
B cell	IL-12	B cell
B cell	IL-12	CD4+ T cell
B cell	IL-12	CD8+ T cell
B cell	IL-12	γδ T cell
B cell	IL-12	Treg
B cell	IL-12	NK cell
B cell	IL-12	cDC1
B cell	IL-12	cDC2
B cell	IL-12	Macrophage
B cell	IL-12	Monocyte
B cell	IL-23	B cell
B cell	IL-23	γδ T cell
B cell	IL-23	ILC
B cell	LT-α1/β2	B cell
B cell	LT-α1/β2	cDC1
B cell	FLT3L	pDC
B cell	FLT3L	cDC1
B cell	FLT3L	cDC2
B cell	TGF-β1	γδ T cell
B cell	TGF-β1	NK cell
CD4+ T cell	IL-2	B cell
CD4+ T cell	IL-2	CD4+ T cell
CD4+ T cell	IL-2	CD8+ T cell
CD4+ T cell	IL-2	γδ T cell
CD4+ T cell	IL-2	Treg
CD4+ T cell	IL-2	NK cell
CD4+ T cell	IL-2	ILC
CD4+ T cell	IL-2	pDC
CD4+ T cell	IL-2	cDC1
CD4+ T cell	IL-2	cDC2
CD4+ T cell	IL-2	MigDC
CD4+ T cell	IL-2	Macrophage
CD4+ T cell	IL-2	Monocyte
CD4+ T cell	IL-21	B cell
CD4+ T cell	IL-21	CD4+ T cell
CD4+ T cell	IL-21	CD8+ T cell
CD4+ T cell	IL-21	γδ T cell
CD4+ T cell	IL-5	B cell
CD4+ T cell	IL-5	NK cell
CD4+ T cell	IL-5	cDC2
CD4+ T cell	IL-5	Macrophage
CD4+ T cell	LT-α1/β2	B cell
CD4+ T cell	LT-α1/β2	cDC1
CD4+ T cell	TNF-α	B cell
CD4+ T cell	TNF-α	CD4+ T cell
CD4+ T cell	TNF-α	CD8+ T cell
CD4+ T cell	TNF-α	γδ T cell
CD4+ T cell	TNF-α	Treg
CD4+ T cell	TNF-α	NK cell
CD4+ T cell	TNF-α	pDC
CD4+ T cell	TNF-α	cDC1
CD4+ T cell	TNF-α	cDC2
CD4+ T cell	TNF-α	MigDC
CD4+ T cell	TNF-α	Langerhans
CD4+ T cell	TNF-α	Macrophage
CD4+ T cell	TNF-α	Monocyte
CD4+ T cell	TNF-α	Neutrophil
CD4+ T cell	CD40L	B cell
CD4+ T cell	CD40L	γδ T cell
CD4+ T cell	CD40L	NK cell
CD4+ T cell	CD40L	pDC
CD4+ T cell	CD30L	cDC2
CD4+ T cell	FLT3L	pDC
CD4+ T cell	FLT3L	cDC1
CD4+ T cell	FLT3L	cDC2
CD4+ T cell	TGF-β1	γδ T cell
CD4+ T cell	TGF-β1	NK cell
CD8+ T cell	IL-2	B cell
CD8+ T cell	IL-2	CD4+ T cell
CD8+ T cell	IL-2	CD8+ T cell
CD8+ T cell	IL-2	γδ T cell
CD8+ T cell	IL-2	Treg
CD8+ T cell	IL-2	NK cell
CD8+ T cell	IL-2	ILC
CD8+ T cell	IL-2	pDC
CD8+ T cell	IL-2	cDC1
CD8+ T cell	IL-2	cDC2
CD8+ T cell	IL-2	MigDC
CD8+ T cell	IL-2	Macrophage
CD8+ T cell	IL-2	Monocyte
CD8+ T cell	LT-α1/β2	B cell
CD8+ T cell	LT-α1/β2	cDC1
CD8+ T cell	CD30L	cDC2
CD8+ T cell	TRAIL	ILC
CD8+ T cell	TRAIL	MigDC
CD8+ T cell	TRAIL	Langerhans
CD8+ T cell	TRAIL	Mast cell
CD8+ T cell	FLT3L	pDC
CD8+ T cell	FLT3L	cDC1
CD8+ T cell	FLT3L	cDC2
CD8+ T cell	TGF-β1	γδ T cell
CD8+ T cell	TGF-β1	NK cell
γδ T cell	IL-2	B cell
γδ T cell	IL-2	CD4+ T cell
γδ T cell	IL-2	CD8+ T cell
γδ T cell	IL-2	γδ T cell
γδ T cell	IL-2	Treg
γδ T cell	IL-2	NK cell
γδ T cell	IL-2	ILC
γδ T cell	IL-2	pDC
γδ T cell	IL-2	cDC1
γδ T cell	IL-2	cDC2
γδ T cell	IL-2	MigDC
γδ T cell	IL-2	Macrophage
γδ T cell	IL-2	Monocyte
γδ T cell	IL-13	CD4+ T cell
γδ T cell	IL-13	γδ T cell
γδ T cell	IL-13	cDC1
γδ T cell	IL-13	cDC2
γδ T cell	IL-13	MigDC
γδ T cell	IL-13	Macrophage
γδ T cell	IL-13	Monocyte
γδ T cell	IL-5	B cell
γδ T cell	IL-5	NK cell
γδ T cell	IL-5	cDC2
γδ T cell	IL-5	Macrophage
γδ T cell	GM-CSF	B cell
γδ T cell	GM-CSF	γδ T cell
γδ T cell	GM-CSF	NK cell
γδ T cell	GM-CSF	pDC
γδ T cell	GM-CSF	cDC1
γδ T cell	GM-CSF	cDC2
γδ T cell	GM-CSF	MigDC
γδ T cell	GM-CSF	Langerhans
γδ T cell	GM-CSF	Macrophage
γδ T cell	GM-CSF	Monocyte
γδ T cell	GM-CSF	Neutrophil
γδ T cell	GM-CSF	Mast cell
γδ T cell	LT-α1/β2	B cell
γδ T cell	LT-α1/β2	cDC1
γδ T cell	TNF-α	B cell
γδ T cell	TNF-α	CD4+ T cell
γδ T cell	TNF-α	CD8+ T cell
γδ T cell	TNF-α	γδ T cell
γδ T cell	TNF-α	Treg
γδ T cell	TNF-α	NK cell
γδ T cell	TNF-α	pDC
γδ T cell	TNF-α	cDC1
γδ T cell	TNF-α	cDC2
γδ T cell	TNF-α	MigDC
γδ T cell	TNF-α	Langerhans
γδ T cell	TNF-α	Macrophage
γδ T cell	TNF-α	Monocyte
γδ T cell	TNF-α	Neutrophil
γδ T cell	CD40L	B cell
γδ T cell	CD40L	γδ T cell
γδ T cell	CD40L	NK cell
γδ T cell	CD40L	pDC
γδ T cell	FasL	γδ T cell
γδ T cell	FasL	NK cell
γδ T cell	FasL	cDC2
γδ T cell	CD30L	cDC2
γδ T cell	4-1BBL	B cell
γδ T cell	4-1BBL	NK cell
γδ T cell	TRAIL	ILC
γδ T cell	TRAIL	MigDC
γδ T cell	TRAIL	Langerhans
γδ T cell	TRAIL	Mast cell
γδ T cell	RANKL	γδ T cell
γδ T cell	RANKL	NK cell
γδ T cell	RANKL	cDC2
γδ T cell	FLT3L	pDC
γδ T cell	FLT3L	cDC1
γδ T cell	FLT3L	cDC2
γδ T cell	TGF-β1	γδ T cell
γδ T cell	TGF-β1	NK cell
Treg	IL-2	B cell
Treg	IL-2	CD4+ T cell
Treg	IL-2	CD8+ T cell
Treg	IL-2	γδ T cell
Treg	IL-2	Treg
Treg	IL-2	NK cell
Treg	IL-2	ILC
Treg	IL-2	pDC
Treg	IL-2	cDC1
Treg	IL-2	cDC2
Treg	IL-2	MigDC
Treg	IL-2	Macrophage
Treg	IL-2	Monocyte
Treg	IL-21	B cell
Treg	IL-21	CD4+ T cell
Treg	IL-21	CD8+ T cell
Treg	IL-21	γδ T cell
Treg	IL-27	B cell
Treg	IL-27	CD4+ T cell
Treg	IL-27	CD8+ T cell
Treg	IL-27	γδ T cell
Treg	IL-27	Treg
Treg	IL-27	NK cell
Treg	IL-27	pDC
Treg	IL-27	cDC1
Treg	IL-27	cDC2
Treg	IL-27	MigDC
Treg	IL-10	B cell
Treg	IL-10	NK cell
Treg	IL-10	pDC
Treg	IL-10	cDC1
Treg	IL-10	cDC2
Treg	IL-10	MigDC
Treg	IL-10	Macrophage
Treg	IL-10	Monocyte
Treg	LT-α1/β2	B cell
Treg	LT-α1/β2	cDC1
Treg	TNF-α	B cell
Treg	TNF-α	CD4+ T cell
Treg	TNF-α	CD8+ T cell
Treg	TNF-α	γδ T cell
Treg	TNF-α	Treg
Treg	TNF-α	NK cell
Treg	TNF-α	pDC
Treg	TNF-α	cDC1
Treg	TNF-α	cDC2
Treg	TNF-α	MigDC
Treg	TNF-α	Langerhans
Treg	TNF-α	Macrophage
Treg	TNF-α	Monocyte
Treg	TNF-α	Neutrophil
Treg	CD40L	B cell
Treg	CD40L	γδ T cell
Treg	CD40L	NK cell
Treg	CD40L	pDC
Treg	CD30L	cDC2
Treg	4-1BBL	B cell
Treg	4-1BBL	NK cell
Treg	TRAIL	ILC
Treg	TRAIL	MigDC
Treg	TRAIL	Langerhans
Treg	TRAIL	Mast cell
Treg	RANKL	γδ T cell
Treg	RANKL	NK cell
Treg	RANKL	cDC2
Treg	TL1A	CD4+ T cell
Treg	TL1A	CD8+ T cell
Treg	TL1A	γδ T cell
Treg	TL1A	Treg
Treg	TL1A	NK cell
Treg	TL1A	ILC
Treg	TL1A	cDC1
Treg	TL1A	cDC2
Treg	TL1A	MigDC
Treg	FLT3L	pDC
Treg	FLT3L	cDC1
Treg	FLT3L	cDC2
Treg	FGF-β	Mast cell
Treg	TGF-β1	γδ T cell
Treg	TGF-β1	NK cell
NK cell	IL-2	B cell
NK cell	IL-2	CD4+ T cell
NK cell	IL-2	CD8+ T cell
NK cell	IL-2	γδ T cell
NK cell	IL-2	Treg
NK cell	IL-2	NK cell
NK cell	IL-2	ILC
NK cell	IL-2	pDC
NK cell	IL-2	cDC1
NK cell	IL-2	cDC2
NK cell	IL-2	MigDC
NK cell	IL-2	Macrophage
NK cell	IL-2	Monocyte
NK cell	GM-CSF	B cell
NK cell	GM-CSF	γδ T cell
NK cell	GM-CSF	NK cell
NK cell	GM-CSF	pDC
NK cell	GM-CSF	cDC1
NK cell	GM-CSF	cDC2
NK cell	GM-CSF	MigDC
NK cell	GM-CSF	Langerhans
NK cell	GM-CSF	Macrophage
NK cell	GM-CSF	Monocyte
NK cell	GM-CSF	Neutrophil
NK cell	GM-CSF	Mast cell
NK cell	OSM	CD4+ T cell
NK cell	OSM	CD8+ T cell
NK cell	OSM	γδ T cell
NK cell	OSM	Treg
NK cell	OSM	NK cell
NK cell	OSM	cDC1
NK cell	OSM	cDC2
NK cell	OSM	MigDC
NK cell	IFN-γ	B cell
NK cell	IFN-γ	CD4+ T cell
NK cell	IFN-γ	CD8+ T cell
NK cell	IFN-γ	γδ T cell
NK cell	IFN-γ	Treg
NK cell	IFN-γ	NK cell
NK cell	IFN-γ	ILC
NK cell	IFN-γ	pDC
NK cell	IFN-γ	cDC1
NK cell	IFN-γ	cDC2
NK cell	IFN-γ	MigDC
NK cell	IFN-γ	Langerhans
NK cell	IFN-γ	eTAC
NK cell	IFN-γ	Macrophage
NK cell	IFN-γ	Monocyte
NK cell	IFN-γ	Neutrophil
NK cell	IFN-γ	Mast cell
NK cell	LT-α1/β2	B cell
NK cell	LT-α1/β2	cDC1
NK cell	TNF-α	B cell
NK cell	TNF-α	CD4+ T cell
NK cell	TNF-α	CD8+ T cell
NK cell	TNF-α	γδ T cell
NK cell	TNF-α	Treg
NK cell	TNF-α	NK cell
NK cell	TNF-α	pDC
NK cell	TNF-α	cDC1
NK cell	TNF-α	cDC2
NK cell	TNF-α	MigDC
NK cell	TNF-α	Langerhans
NK cell	TNF-α	Macrophage
NK cell	TNF-α	Monocyte
NK cell	TNF-α	Neutrophil
NK cell	FasL	γδ T cell
NK cell	FasL	NK cell
NK cell	FasL	cDC2
NK cell	CD30L	cDC2
NK cell	4-1BBL	B cell
NK cell	4-1BBL	NK cell
NK cell	TRAIL	ILC
NK cell	TRAIL	MigDC
NK cell	TRAIL	Langerhans
NK cell	TRAIL	Mast cell
NK cell	TWEAK	CD4+ T cell
NK cell	FLT3L	pDC
NK cell	FLT3L	cDC1
NK cell	FLT3L	cDC2
NK cell	TGF-β1	γδ T cell
NK cell	TGF-β1	NK cell
ILC	IL-2	B cell
ILC	IL-2	CD4+ T cell
ILC	IL-2	CD8+ T cell
ILC	IL-2	γδ T cell
ILC	IL-2	Treg
ILC	IL-2	NK cell
ILC	IL-2	ILC
ILC	IL-2	pDC
ILC	IL-2	cDC1
ILC	IL-2	cDC2
ILC	IL-2	MigDC
ILC	IL-2	Macrophage
ILC	IL-2	Monocyte
ILC	GM-CSF	B cell
ILC	GM-CSF	γδ T cell
ILC	GM-CSF	NK cell
ILC	GM-CSF	pDC
ILC	GM-CSF	cDC1
ILC	GM-CSF	cDC2
ILC	GM-CSF	MigDC
ILC	GM-CSF	Langerhans
ILC	GM-CSF	Macrophage
ILC	GM-CSF	Monocyte
ILC	GM-CSF	Neutrophil
ILC	GM-CSF	Mast cell
ILC	IL-27	B cell
ILC	IL-27	CD4+ T cell
ILC	IL-27	CD8+ T cell
ILC	IL-27	γδ T cell
ILC	IL-27	Treg
ILC	IL-27	NK cell
ILC	IL-27	pDC
ILC	IL-27	cDC1
ILC	IL-27	cDC2
ILC	IL-27	MigDC
ILC	LIF	γδ T cell
ILC	LIF	NK cell
ILC	LIF	pDC
ILC	LIF	cDC1
ILC	LIF	cDC2
ILC	LIF	MigDC
ILC	LIF	Macrophage
ILC	OSM	CD4+ T cell
ILC	OSM	CD8+ T cell
ILC	OSM	γδ T cell
ILC	OSM	Treg
ILC	OSM	NK cell
ILC	OSM	cDC1
ILC	OSM	cDC2
ILC	OSM	MigDC
ILC	LT-α1/β2	B cell
ILC	LT-α1/β2	cDC1
ILC	TNF-α	B cell
ILC	TNF-α	CD4+ T cell
ILC	TNF-α	CD8+ T cell
ILC	TNF-α	γδ T cell
ILC	TNF-α	Treg
ILC	TNF-α	NK cell
ILC	TNF-α	pDC
ILC	TNF-α	cDC1
ILC	TNF-α	cDC2
ILC	TNF-α	MigDC
ILC	TNF-α	Langerhans
ILC	TNF-α	Macrophage
ILC	TNF-α	Monocyte
ILC	TNF-α	Neutrophil
ILC	CD30L	cDC2
ILC	4-1BBL	B cell
ILC	4-1BBL	NK cell
ILC	TRAIL	ILC
ILC	TRAIL	MigDC
ILC	TRAIL	Langerhans
ILC	TRAIL	Mast cell
ILC	RANKL	γδ T cell
ILC	RANKL	NK cell
ILC	RANKL	cDC2
ILC	TWEAK	CD4+ T cell
ILC	TL1A	CD4+ T cell
ILC	TL1A	CD8+ T cell
ILC	TL1A	γδ T cell
ILC	TL1A	Treg
ILC	TL1A	NK cell
ILC	TL1A	ILC
ILC	TL1A	cDC1
ILC	TL1A	cDC2
ILC	TL1A	MigDC
ILC	FLT3L	pDC
ILC	FLT3L	cDC1
ILC	FLT3L	cDC2
ILC	EGF	B cell
ILC	EGF	γδ T cell
ILC	EGF	cDC1
ILC	EGF	cDC2
ILC	TGF-β1	γδ T cell
ILC	TGF-β1	NK cell
pDC	IL-27	B cell
pDC	IL-27	CD4+ T cell
pDC	IL-27	CD8+ T cell
pDC	IL-27	γδ T cell
pDC	IL-27	Treg
pDC	IL-27	NK cell
pDC	IL-27	pDC
pDC	IL-27	cDC1
pDC	IL-27	cDC2
pDC	IL-27	MigDC
pDC	IL-12	B cell
pDC	IL-12	CD4+ T cell
pDC	IL-12	CD8+ T cell
pDC	IL-12	γδ T cell
pDC	IL-12	Treg
pDC	IL-12	NK cell
pDC	IL-12	cDC1
pDC	IL-12	cDC2
pDC	IL-12	Macrophage
pDC	IL-12	Monocyte
pDC	IL-17D	CD4+ T cell
pDC	IL-17D	CD8+ T cell
pDC	LT-α1/β2	B cell
pDC	LT-α1/β2	cDC1
pDC	FLT3L	pDC
pDC	FLT3L	cDC1
pDC	FLT3L	cDC2
pDC	EGF	B cell
pDC	EGF	γδ T cell
pDC	EGF	cDC1
pDC	EGF	cDC2
pDC	TGF-β1	γδ T cell
pDC	TGF-β1	NK cell
cDC1	IL-1β	B cell
cDC1	IL-1β	CD4+ T cell
cDC1	IL-1β	CD8+ T cell
cDC1	IL-1β	γδ T cell
cDC1	IL-1β	Treg
cDC1	IL-1β	NK cell
cDC1	IL-1β	ILC
cDC1	IL-1β	pDC
cDC1	IL-1β	cDC1
cDC1	IL-1β	cDC2
cDC1	IL-1β	MigDC
cDC1	IL-1β	Langerhans
cDC1	IL-1β	Macrophage
cDC1	IL-1β	Monocyte
cDC1	IL-1β	Neutrophil
cDC1	IL-1β	Mast cell
cDC1	IL-18	B cell
cDC1	IL-18	CD4+ T cell
cDC1	IL-18	CD8+ T cell
cDC1	IL-18	γδ T cell
cDC1	IL-18	Treg
cDC1	IL-18	NK cell
cDC1	IL-18	ILC
cDC1	IL-18	pDC
cDC1	IL-18	cDC1
cDC1	IL-18	cDC2
cDC1	IL-18	MigDC
cDC1	IL-18	Langerhans
cDC1	IL-18	Macrophage
cDC1	IL-18	Monocyte
cDC1	IL-18	Neutrophil
cDC1	IL-18	Mast cell
cDC1	IL-2	B cell
cDC1	IL-2	CD4+ T cell
cDC1	IL-2	CD8+ T cell
cDC1	IL-2	γδ T cell
cDC1	IL-2	Treg
cDC1	IL-2	NK cell
cDC1	IL-2	ILC
cDC1	IL-2	pDC
cDC1	IL-2	cDC1
cDC1	IL-2	cDC2
cDC1	IL-2	MigDC
cDC1	IL-2	Macrophage
cDC1	IL-2	Monocyte
cDC1	IL-15	B cell
cDC1	IL-15	CD4+ T cell
cDC1	IL-15	CD8+ T cell
cDC1	IL-15	γδ T cell
cDC1	IL-15	Treg
cDC1	IL-15	NK cell
cDC1	IL-15	ILC
cDC1	IL-15	pDC
cDC1	IL-15	cDC1
cDC1	IL-15	cDC2
cDC1	IL-15	MigDC
cDC1	IL-15	Langerhans
cDC1	IL-15	eTAC
cDC1	IL-15	Macrophage
cDC1	IL-15	Monocyte
cDC1	IL-15	Neutrophil
cDC1	IL-15	Mast cell
cDC1	IL-27	B cell
cDC1	IL-27	CD4+ T cell
cDC1	IL-27	CD8+ T cell
cDC1	IL-27	γδ T cell
cDC1	IL-27	Treg
cDC1	IL-27	NK cell
cDC1	IL-27	pDC
cDC1	IL-27	cDC1
cDC1	IL-27	cDC2
cDC1	IL-27	MigDC
cDC1	IL-12	B cell
cDC1	IL-12	CD4+ T cell
cDC1	IL-12	CD8+ T cell
cDC1	IL-12	γδ T cell
cDC1	IL-12	Treg
cDC1	IL-12	NK cell
cDC1	IL-12	cDC1
cDC1	IL-12	cDC2
cDC1	IL-12	Macrophage
cDC1	IL-12	Monocyte
cDC1	IL-23	B cell
cDC1	IL-23	γδ T cell
cDC1	IL-23	ILC
cDC1	LT-α1/β2	B cell
cDC1	LT-α1/β2	cDC1
cDC1	TNF-α	B cell
cDC1	TNF-α	CD4+ T cell
cDC1	TNF-α	CD8+ T cell
cDC1	TNF-α	γδ T cell
cDC1	TNF-α	Treg
cDC1	TNF-α	NK cell
cDC1	TNF-α	pDC
cDC1	TNF-α	cDC1
cDC1	TNF-α	cDC2
cDC1	TNF-α	MigDC
cDC1	TNF-α	Langerhans
cDC1	TNF-α	Macrophage
cDC1	TNF-α	Monocyte
cDC1	TNF-α	Neutrophil
cDC1	4-1BBL	B cell
cDC1	4-1BBL	NK cell
cDC1	TWEAK	CD4+ T cell
cDC1	TL1A	CD4+ T cell
cDC1	TL1A	CD8+ T cell
cDC1	TL1A	γδ T cell
cDC1	TL1A	Treg
cDC1	TL1A	NK cell
cDC1	TL1A	ILC
cDC1	TL1A	cDC1
cDC1	TL1A	cDC2
cDC1	TL1A	MigDC
cDC1	C5a	cDC1
cDC1	FLT3L	pDC
cDC1	FLT3L	cDC1
cDC1	FLT3L	cDC2
cDC1	TGF-β1	γδ T cell
cDC1	TGF-β1	NK cell
cDC2	IL-1α	B cell
cDC2	IL-1α	CD4+ T cell
cDC2	IL-1α	CD8+ T cell
cDC2	IL-1α	γδ T cell
cDC2	IL-1α	Treg
cDC2	IL-1α	NK cell
cDC2	IL-1α	ILC
cDC2	IL-1α	pDC
cDC2	IL-1α	cDC1
cDC2	IL-1α	cDC2
cDC2	IL-1α	MigDC
cDC2	IL-1α	Langerhans
cDC2	IL-1α	Macrophage
cDC2	IL-1α	Monocyte
cDC2	IL-1α	Neutrophil
cDC2	IL-1α	Mast cell
cDC2	IL-1β	B cell
cDC2	IL-1β	CD4+ T cell
cDC2	IL-1β	CD8+ T cell
cDC2	IL-1β	γδ T cell
cDC2	IL-1β	Treg
cDC2	IL-1β	NK cell
cDC2	IL-1β	ILC
cDC2	IL-1β	pDC
cDC2	IL-1β	cDC1
cDC2	IL-1β	cDC2
cDC2	IL-1β	MigDC
cDC2	IL-1β	Langerhans
cDC2	IL-1β	Macrophage
cDC2	IL-1β	Monocyte
cDC2	IL-1β	Neutrophil
cDC2	IL-1β	Mast cell
cDC2	IL-1Ra	γδ T cell
cDC2	IL-18	B cell
cDC2	IL-18	CD4+ T cell
cDC2	IL-18	CD8+ T cell
cDC2	IL-18	γδ T cell
cDC2	IL-18	Treg
cDC2	IL-18	NK cell
cDC2	IL-18	ILC
cDC2	IL-18	pDC
cDC2	IL-18	cDC1
cDC2	IL-18	cDC2
cDC2	IL-18	MigDC
cDC2	IL-18	Langerhans
cDC2	IL-18	Macrophage
cDC2	IL-18	Monocyte
cDC2	IL-18	Neutrophil
cDC2	IL-18	Mast cell
cDC2	IL-2	B cell
cDC2	IL-2	CD4+ T cell
cDC2	IL-2	CD8+ T cell
cDC2	IL-2	γδ T cell
cDC2	IL-2	Treg
cDC2	IL-2	NK cell
cDC2	IL-2	ILC
cDC2	IL-2	pDC
cDC2	IL-2	cDC1
cDC2	IL-2	cDC2
cDC2	IL-2	MigDC
cDC2	IL-2	Macrophage
cDC2	IL-2	Monocyte
cDC2	IL-11	NK cell
cDC2	IL-11	cDC1
cDC2	IL-11	cDC2
cDC2	IL-27	B cell
cDC2	IL-27	CD4+ T cell
cDC2	IL-27	CD8+ T cell
cDC2	IL-27	γδ T cell
cDC2	IL-27	Treg
cDC2	IL-27	NK cell
cDC2	IL-27	pDC
cDC2	IL-27	cDC1
cDC2	IL-27	cDC2
cDC2	IL-27	MigDC
cDC2	LT-α1/β2	B cell
cDC2	LT-α1/β2	cDC1
cDC2	TNF-α	B cell
cDC2	TNF-α	CD4+ T cell
cDC2	TNF-α	CD8+ T cell
cDC2	TNF-α	γδ T cell
cDC2	TNF-α	Treg
cDC2	TNF-α	NK cell
cDC2	TNF-α	pDC
cDC2	TNF-α	cDC1
cDC2	TNF-α	cDC2
cDC2	TNF-α	MigDC
cDC2	TNF-α	Langerhans
cDC2	TNF-α	Macrophage
cDC2	TNF-α	Monocyte
cDC2	TNF-α	Neutrophil
cDC2	4-1BBL	B cell
cDC2	4-1BBL	NK cell
cDC2	TWEAK	CD4+ T cell
cDC2	TL1A	CD4+ T cell
cDC2	TL1A	CD8+ T cell
cDC2	TL1A	γδ T cell
cDC2	TL1A	Treg
cDC2	TL1A	NK cell
cDC2	TL1A	ILC
cDC2	TL1A	cDC1
cDC2	TL1A	cDC2
cDC2	TL1A	MigDC
cDC2	FLT3L	pDC
cDC2	FLT3L	cDC1
cDC2	FLT3L	cDC2
cDC2	TGF-β1	γδ T cell
cDC2	TGF-β1	NK cell
MigDC	IL-18	B cell
MigDC	IL-18	CD4+ T cell
MigDC	IL-18	CD8+ T cell
MigDC	IL-18	γδ T cell
MigDC	IL-18	Treg
MigDC	IL-18	NK cell
MigDC	IL-18	ILC
MigDC	IL-18	pDC
MigDC	IL-18	cDC1
MigDC	IL-18	cDC2
MigDC	IL-18	MigDC
MigDC	IL-18	Langerhans
MigDC	IL-18	Macrophage
MigDC	IL-18	Monocyte
MigDC	IL-18	Neutrophil
MigDC	IL-18	Mast cell
MigDC	IL-15	B cell
MigDC	IL-15	CD4+ T cell
MigDC	IL-15	CD8+ T cell
MigDC	IL-15	γδ T cell
MigDC	IL-15	Treg
MigDC	IL-15	NK cell
MigDC	IL-15	ILC
MigDC	IL-15	pDC
MigDC	IL-15	cDC1
MigDC	IL-15	cDC2
MigDC	IL-15	MigDC
MigDC	IL-15	Langerhans
MigDC	IL-15	eTAC
MigDC	IL-15	Macrophage
MigDC	IL-15	Monocyte
MigDC	IL-15	Neutrophil
MigDC	IL-15	Mast cell
MigDC	IL-11	NK cell
MigDC	IL-11	cDC1
MigDC	IL-11	cDC2
MigDC	IL-27	B cell
MigDC	IL-27	CD4+ T cell
MigDC	IL-27	CD8+ T cell
MigDC	IL-27	γδ T cell
MigDC	IL-27	Treg
MigDC	IL-27	NK cell
MigDC	IL-27	pDC
MigDC	IL-27	cDC1
MigDC	IL-27	cDC2
MigDC	IL-27	MigDC
MigDC	IL-12	B cell
MigDC	IL-12	CD4+ T cell
MigDC	IL-12	CD8+ T cell
MigDC	IL-12	γδ T cell
MigDC	IL-12	Treg
MigDC	IL-12	NK cell
MigDC	IL-12	cDC1
MigDC	IL-12	cDC2
MigDC	IL-12	Macrophage
MigDC	IL-12	Monocyte
MigDC	IL-23	B cell
MigDC	IL-23	γδ T cell
MigDC	IL-23	ILC
MigDC	LT-α1/β2	B cell
MigDC	LT-α1/β2	cDC1
MigDC	TNF-α	B cell
MigDC	TNF-α	CD4+ T cell
MigDC	TNF-α	CD8+ T cell
MigDC	TNF-α	γδ T cell
MigDC	TNF-α	Treg
MigDC	TNF-α	NK cell
MigDC	TNF-α	pDC
MigDC	TNF-α	cDC1
MigDC	TNF-α	cDC2
MigDC	TNF-α	MigDC
MigDC	TNF-α	Langerhans
MigDC	TNF-α	Macrophage
MigDC	TNF-α	Monocyte
MigDC	TNF-α	Neutrophil
MigDC	4-1BBL	B cell
MigDC	4-1BBL	NK cell
MigDC	TL1A	CD4+ T cell
MigDC	TL1A	CD8+ T cell
MigDC	TL1A	γδ T cell
MigDC	TL1A	Treg
MigDC	TL1A	NK cell
MigDC	TL1A	ILC
MigDC	TL1A	cDC1
MigDC	TL1A	cDC2
MigDC	TL1A	MigDC
MigDC	C5a	cDC1
MigDC	FLT3L	pDC
MigDC	FLT3L	cDC1
MigDC	FLT3L	cDC2
MigDC	M-CSF	γδ T cell
MigDC	M-CSF	cDC2
MigDC	M-CSF	Macrophage
MigDC	M-CSF	Monocyte
MigDC	M-CSF	Mast cell
MigDC	TGF-β1	γδ T cell
MigDC	TGF-β1	NK cell
MigDC	AdipoQ	cDC2
MigDC	AdipoQ	Mast cell
Langerhans	IL-18	B cell
Langerhans	IL-18	CD4+ T cell
Langerhans	IL-18	CD8+ T cell
Langerhans	IL-18	γδ T cell
Langerhans	IL-18	Treg
Langerhans	IL-18	NK cell
Langerhans	IL-18	ILC
Langerhans	IL-18	pDC
Langerhans	IL-18	cDC1
Langerhans	IL-18	cDC2
Langerhans	IL-18	MigDC
Langerhans	IL-18	Langerhans
Langerhans	IL-18	Macrophage
Langerhans	IL-18	Monocyte
Langerhans	IL-18	Neutrophil
Langerhans	IL-18	Mast cell
Langerhans	IL-2	B cell
Langerhans	IL-2	CD4+ T cell
Langerhans	IL-2	CD8+ T cell
Langerhans	IL-2	γδ T cell
Langerhans	IL-2	Treg
Langerhans	IL-2	NK cell
Langerhans	IL-2	ILC
Langerhans	IL-2	pDC
Langerhans	IL-2	cDC1
Langerhans	IL-2	cDC2
Langerhans	IL-2	MigDC
Langerhans	IL-2	Macrophage
Langerhans	IL-2	Monocyte
Langerhans	IL-7	B cell
Langerhans	IL-7	CD4+ T cell
Langerhans	IL-7	CD8+ T cell
Langerhans	IL-7	γδ T cell
Langerhans	IL-7	Treg
Langerhans	IL-7	NK cell
Langerhans	IL-7	pDC
Langerhans	IL-7	cDC1
Langerhans	IL-7	cDC2
Langerhans	IL-7	Macrophage
Langerhans	IL-15	B cell
Langerhans	IL-15	CD4+ T cell
Langerhans	IL-15	CD8+ T cell
Langerhans	IL-15	γδ T cell
Langerhans	IL-15	Treg
Langerhans	IL-15	NK cell
Langerhans	IL-15	ILC
Langerhans	IL-15	pDC
Langerhans	IL-15	cDC1
Langerhans	IL-15	cDC2
Langerhans	IL-15	MigDC
Langerhans	IL-15	Langerhans
Langerhans	IL-15	eTAC
Langerhans	IL-15	Macrophage
Langerhans	IL-15	Monocyte
Langerhans	IL-15	Neutrophil
Langerhans	IL-15	Mast cell
Langerhans	IL-27	B cell
Langerhans	IL-27	CD4+ T cell
Langerhans	IL-27	CD8+ T cell
Langerhans	IL-27	γδ T cell
Langerhans	IL-27	Treg
Langerhans	IL-27	NK cell
Langerhans	IL-27	pDC
Langerhans	IL-27	cDC1
Langerhans	IL-27	cDC2
Langerhans	IL-27	MigDC
Langerhans	IL-12	B cell
Langerhans	IL-12	CD4+ T cell
Langerhans	IL-12	CD8+ T cell
Langerhans	IL-12	γδ T cell
Langerhans	IL-12	Treg
Langerhans	IL-12	NK cell
Langerhans	IL-12	cDC1
Langerhans	IL-12	cDC2
Langerhans	IL-12	Macrophage
Langerhans	IL-12	Monocyte
Langerhans	IL-23	B cell
Langerhans	IL-23	γδ T cell
Langerhans	IL-23	ILC
Langerhans	LT-α1/β2	B cell
Langerhans	LT-α1/β2	cDC1
Langerhans	4-1BBL	B cell
Langerhans	4-1BBL	NK cell
Langerhans	TWEAK	CD4+ T cell
Langerhans	TL1A	CD4+ T cell
Langerhans	TL1A	CD8+ T cell
Langerhans	TL1A	γδ T cell
Langerhans	TL1A	Treg
Langerhans	TL1A	NK cell
Langerhans	TL1A	ILC
Langerhans	TL1A	cDC1
Langerhans	TL1A	cDC2
Langerhans	TL1A	MigDC
Langerhans	FLT3L	pDC
Langerhans	FLT3L	cDC1
Langerhans	FLT3L	cDC2
Langerhans	FGF-β	Mast cell
Langerhans	AdipoQ	cDC2
Langerhans	AdipoQ	Mast cell
eTAC	IL-1β	B cell
eTAC	IL-1β	CD4+ T cell
eTAC	IL-1β	CD8+ T cell
eTAC	IL-1β	γδ T cell
eTAC	IL-1β	Treg
eTAC	IL-1β	NK cell
eTAC	IL-1β	ILC
eTAC	IL-1β	pDC
eTAC	IL-1β	cDC1
eTAC	IL-1β	cDC2
eTAC	IL-1β	MigDC
eTAC	IL-1β	Langerhans
eTAC	IL-1β	Macrophage
eTAC	IL-1β	Monocyte
eTAC	IL-1β	Neutrophil
eTAC	IL-1β	Mast cell
eTAC	IL-18	B cell
eTAC	IL-18	CD4+ T cell
eTAC	IL-18	CD8+ T cell
eTAC	IL-18	γδ T cell
eTAC	IL-18	Treg
eTAC	IL-18	NK cell
eTAC	IL-18	ILC
eTAC	IL-18	pDC
eTAC	IL-18	cDC1
eTAC	IL-18	cDC2
eTAC	IL-18	MigDC
eTAC	IL-18	Langerhans
eTAC	IL-18	Macrophage
eTAC	IL-18	Monocyte
eTAC	IL-18	Neutrophil
eTAC	IL-18	Mast cell
eTAC	IL-2	B cell
eTAC	IL-2	CD4+ T cell
eTAC	IL-2	CD8+ T cell
eTAC	IL-2	γδ T cell
eTAC	IL-2	Treg
eTAC	IL-2	NK cell
eTAC	IL-2	ILC
eTAC	IL-2	pDC
eTAC	IL-2	cDC1
eTAC	IL-2	cDC2
eTAC	IL-2	MigDC
eTAC	IL-2	Macrophage
eTAC	IL-2	Monocyte
eTAC	IL-7	B cell
eTAC	IL-7	CD4+ T cell
eTAC	IL-7	CD8+ T cell
eTAC	IL-7	γδ T cell
eTAC	IL-7	Treg
eTAC	IL-7	NK cell
eTAC	IL-7	pDC
eTAC	IL-7	cDC1
eTAC	IL-7	cDC2
eTAC	IL-7	Macrophage
eTAC	IL-15	B cell
eTAC	IL-15	CD4+ T cell
eTAC	IL-15	CD8+ T cell
eTAC	IL-15	γδ T cell
eTAC	IL-15	Treg
eTAC	IL-15	NK cell
eTAC	IL-15	ILC
eTAC	IL-15	pDC
eTAC	IL-15	cDC1
eTAC	IL-15	cDC2
eTAC	IL-15	MigDC
eTAC	IL-15	Langerhans
eTAC	IL-15	eTAC
eTAC	IL-15	Macrophage
eTAC	IL-15	Monocyte
eTAC	IL-15	Neutrophil
eTAC	IL-15	Mast cell
eTAC	IL-21	B cell
eTAC	IL-21	CD4+ T cell
eTAC	IL-21	CD8+ T cell
eTAC	IL-21	γδ T cell
eTAC	IL-27	B cell
eTAC	IL-27	CD4+ T cell
eTAC	IL-27	CD8+ T cell
eTAC	IL-27	γδ T cell
eTAC	IL-27	Treg
eTAC	IL-27	NK cell
eTAC	IL-27	pDC
eTAC	IL-27	cDC1
eTAC	IL-27	cDC2
eTAC	IL-27	MigDC
eTAC	CT-1	cDC2
eTAC	CT-1	Macrophage
eTAC	IL-23	B cell
eTAC	IL-23	γδ T cell
eTAC	IL-23	ILC
eTAC	IL-17D	CD4+ T cell
eTAC	IL-17D	CD8+ T cell
eTAC	LT-α1/β2	B cell
eTAC	LT-α1/β2	cDC1
eTAC	TNF-α	B cell
eTAC	TNF-α	CD4+ T cell
eTAC	TNF-α	CD8+ T cell
eTAC	TNF-α	γδ T cell
eTAC	TNF-α	Treg
eTAC	TNF-α	NK cell
eTAC	TNF-α	pDC
eTAC	TNF-α	cDC1
eTAC	TNF-α	cDC2
eTAC	TNF-α	MigDC
eTAC	TNF-α	Langerhans
eTAC	TNF-α	Macrophage
eTAC	TNF-α	Monocyte
eTAC	TNF-α	Neutrophil
eTAC	4-1BBL	B cell
eTAC	4-1BBL	NK cell
eTAC	TL1A	CD4+ T cell
eTAC	TL1A	CD8+ T cell
eTAC	TL1A	γδ T cell
eTAC	TL1A	Treg
eTAC	TL1A	NK cell
eTAC	TL1A	ILC
eTAC	TL1A	cDC1
eTAC	TL1A	cDC2
eTAC	TL1A	MigDC
eTAC	EGF	B cell
eTAC	EGF	γδ T cell
eTAC	EGF	cDC1
eTAC	EGF	cDC2
eTAC	FGF-β	Mast cell
eTAC	TGF-β1	γδ T cell
eTAC	TGF-β1	NK cell
eTAC	AdipoQ	cDC2
eTAC	AdipoQ	Mast cell
Macrophage	IL-1α	B cell
Macrophage	IL-1α	CD4+ T cell
Macrophage	IL-1α	CD8+ T cell
Macrophage	IL-1α	γδ T cell
Macrophage	IL-1α	Treg
Macrophage	IL-1α	NK cell
Macrophage	IL-1α	ILC
Macrophage	IL-1α	pDC
Macrophage	IL-1α	cDC1
Macrophage	IL-1α	cDC2
Macrophage	IL-1α	MigDC
Macrophage	IL-1α	Langerhans
Macrophage	IL-1α	Macrophage
Macrophage	IL-1α	Monocyte
Macrophage	IL-1α	Neutrophil
Macrophage	IL-1α	Mast cell
Macrophage	IL-1Ra	γδ T cell
Macrophage	IL-18	B cell
Macrophage	IL-18	CD4+ T cell
Macrophage	IL-18	CD8+ T cell
Macrophage	IL-18	γδ T cell
Macrophage	IL-18	Treg
Macrophage	IL-18	NK cell
Macrophage	IL-18	ILC
Macrophage	IL-18	pDC
Macrophage	IL-18	cDC1
Macrophage	IL-18	cDC2
Macrophage	IL-18	MigDC
Macrophage	IL-18	Langerhans
Macrophage	IL-18	Macrophage
Macrophage	IL-18	Monocyte
Macrophage	IL-18	Neutrophil
Macrophage	IL-18	Mast cell
Macrophage	IL-2	B cell
Macrophage	IL-2	CD4+ T cell
Macrophage	IL-2	CD8+ T cell
Macrophage	IL-2	γδ T cell
Macrophage	IL-2	Treg
Macrophage	IL-2	NK cell
Macrophage	IL-2	ILC
Macrophage	IL-2	pDC
Macrophage	IL-2	cDC1
Macrophage	IL-2	cDC2
Macrophage	IL-2	MigDC
Macrophage	IL-2	Macrophage
Macrophage	IL-2	Monocyte
Macrophage	TSLP	CD4+ T cell
Macrophage	TSLP	CD8+ T cell
Macrophage	TSLP	γδ T cell
Macrophage	TSLP	NK cell
Macrophage	TSLP	cDC2
Macrophage	TSLP	MigDC
Macrophage	TSLP	Langerhans
Macrophage	IL-15	B cell
Macrophage	IL-15	CD4+ T cell
Macrophage	IL-15	CD8+ T cell
Macrophage	IL-15	γδ T cell
Macrophage	IL-15	Treg
Macrophage	IL-15	NK cell
Macrophage	IL-15	ILC
Macrophage	IL-15	pDC
Macrophage	IL-15	cDC1
Macrophage	IL-15	cDC2
Macrophage	IL-15	MigDC
Macrophage	IL-15	Langerhans
Macrophage	IL-15	eTAC
Macrophage	IL-15	Macrophage
Macrophage	IL-15	Monocyte
Macrophage	IL-15	Neutrophil
Macrophage	IL-15	Mast cell
Macrophage	IL-27	B cell
Macrophage	IL-27	CD4+ T cell
Macrophage	IL-27	CD8+ T cell
Macrophage	IL-27	γδ T cell
Macrophage	IL-27	Treg
Macrophage	IL-27	NK cell
Macrophage	IL-27	pDC
Macrophage	IL-27	cDC1
Macrophage	IL-27	cDC2
Macrophage	IL-27	MigDC
Macrophage	IL-12	B cell
Macrophage	IL-12	CD4+ T cell
Macrophage	IL-12	CD8+ T cell
Macrophage	IL-12	γδ T cell
Macrophage	IL-12	Treg
Macrophage	IL-12	NK cell
Macrophage	IL-12	cDC1
Macrophage	IL-12	cDC2
Macrophage	IL-12	Macrophage
Macrophage	IL-12	Monocyte
Macrophage	IL-23	B cell
Macrophage	IL-23	γδ T cell
Macrophage	IL-23	ILC
Macrophage	IL-10	B cell
Macrophage	IL-10	NK cell
Macrophage	IL-10	pDC
Macrophage	IL-10	cDC1
Macrophage	IL-10	cDC2
Macrophage	IL-10	MigDC
Macrophage	IL-10	Macrophage
Macrophage	IL-10	Monocyte
Macrophage	LT-α1/β2	B cell
Macrophage	LT-α1/β2	cDC1
Macrophage	TWEAK	CD4+ T cell
Macrophage	TL1A	CD4+ T cell
Macrophage	TL1A	CD8+ T cell
Macrophage	TL1A	γδ T cell
Macrophage	TL1A	Treg
Macrophage	TL1A	NK cell
Macrophage	TL1A	ILC
Macrophage	TL1A	cDC1
Macrophage	TL1A	cDC2
Macrophage	TL1A	MigDC
Macrophage	TGF-β1	γδ T cell
Macrophage	TGF-β1	NK cell
Monocyte	IL-1β	B cell
Monocyte	IL-1β	CD4+ T cell
Monocyte	IL-1β	CD8+ T cell
Monocyte	IL-1β	γδ T cell
Monocyte	IL-1β	Treg
Monocyte	IL-1β	NK cell
Monocyte	IL-1β	ILC
Monocyte	IL-1β	pDC
Monocyte	IL-1β	cDC1
Monocyte	IL-1β	cDC2
Monocyte	IL-1β	MigDC
Monocyte	IL-1β	Langerhans
Monocyte	IL-1β	Macrophage
Monocyte	IL-1β	Monocyte
Monocyte	IL-1β	Neutrophil
Monocyte	IL-1β	Mast cell
Monocyte	IL-1Ra	γδ T cell
Monocyte	IL-18	B cell
Monocyte	IL-18	CD4+ T cell
Monocyte	IL-18	CD8+ T cell
Monocyte	IL-18	γδ T cell
Monocyte	IL-18	Treg
Monocyte	IL-18	NK cell
Monocyte	IL-18	ILC
Monocyte	IL-18	pDC
Monocyte	IL-18	cDC1
Monocyte	IL-18	cDC2
Monocyte	IL-18	MigDC
Monocyte	IL-18	Langerhans
Monocyte	IL-18	Macrophage
Monocyte	IL-18	Monocyte
Monocyte	IL-18	Neutrophil
Monocyte	IL-18	Mast cell
Monocyte	IL-15	B cell
Monocyte	IL-15	CD4+ T cell
Monocyte	IL-15	CD8+ T cell
Monocyte	IL-15	γδ T cell
Monocyte	IL-15	Treg
Monocyte	IL-15	NK cell
Monocyte	IL-15	ILC
Monocyte	IL-15	pDC
Monocyte	IL-15	cDC1
Monocyte	IL-15	cDC2
Monocyte	IL-15	MigDC
Monocyte	IL-15	Langerhans
Monocyte	IL-15	eTAC
Monocyte	IL-15	Macrophage
Monocyte	IL-15	Monocyte
Monocyte	IL-15	Neutrophil
Monocyte	IL-15	Mast cell
Monocyte	IL-27	B cell
Monocyte	IL-27	CD4+ T cell
Monocyte	IL-27	CD8+ T cell
Monocyte	IL-27	γδ T cell
Monocyte	IL-27	Treg
Monocyte	IL-27	NK cell
Monocyte	IL-27	pDC
Monocyte	IL-27	cDC1
Monocyte	IL-27	cDC2
Monocyte	IL-27	MigDC
Monocyte	OSM	CD4+ T cell
Monocyte	OSM	CD8+ T cell
Monocyte	OSM	γδ T cell
Monocyte	OSM	Treg
Monocyte	OSM	NK cell
Monocyte	OSM	cDC1
Monocyte	OSM	cDC2
Monocyte	OSM	MigDC
Monocyte	IL-12	B cell
Monocyte	IL-12	CD4+ T cell
Monocyte	IL-12	CD8+ T cell
Monocyte	IL-12	γδ T cell
Monocyte	IL-12	Treg
Monocyte	IL-12	NK cell
Monocyte	IL-12	cDC1
Monocyte	IL-12	cDC2
Monocyte	IL-12	Macrophage
Monocyte	IL-12	Monocyte
Monocyte	IL-23	B cell
Monocyte	IL-23	γδ T cell
Monocyte	IL-23	ILC
Monocyte	LT-α1/β2	B cell
Monocyte	LT-α1/β2	cDC1
Monocyte	TNF-α	B cell
Monocyte	TNF-α	CD4+ T cell
Monocyte	TNF-α	CD8+ T cell
Monocyte	TNF-α	γδ T cell
Monocyte	TNF-α	Treg
Monocyte	TNF-α	NK cell
Monocyte	TNF-α	pDC
Monocyte	TNF-α	cDC1
Monocyte	TNF-α	cDC2
Monocyte	TNF-α	MigDC
Monocyte	TNF-α	Langerhans
Monocyte	TNF-α	Macrophage
Monocyte	TNF-α	Monocyte
Monocyte	TNF-α	Neutrophil
Monocyte	4-1BBL	B cell
Monocyte	4-1BBL	NK cell
Monocyte	TWEAK	CD4+ T cell
Monocyte	TL1A	CD4+ T cell
Monocyte	TL1A	CD8+ T cell
Monocyte	TL1A	γδ T cell
Monocyte	TL1A	Treg
Monocyte	TL1A	NK cell
Monocyte	TL1A	ILC
Monocyte	TL1A	cDC1
Monocyte	TL1A	cDC2
Monocyte	TL1A	MigDC
Monocyte	FLT3L	pDC
Monocyte	FLT3L	cDC1
Monocyte	FLT3L	cDC2
Monocyte	TGF-β1	γδ T cell
Monocyte	TGF-β1	NK cell
Neutrophil	IL-1α	B cell
Neutrophil	IL-1α	CD4+ T cell
Neutrophil	IL-1α	CD8+ T cell
Neutrophil	IL-1α	γδ T cell
Neutrophil	IL-1α	Treg
Neutrophil	IL-1α	NK cell
Neutrophil	IL-1α	ILC
Neutrophil	IL-1α	pDC
Neutrophil	IL-1α	cDC1
Neutrophil	IL-1α	cDC2
Neutrophil	IL-1α	MigDC
Neutrophil	IL-1α	Langerhans
Neutrophil	IL-1α	Macrophage
Neutrophil	IL-1α	Monocyte
Neutrophil	IL-1α	Neutrophil
Neutrophil	IL-1α	Mast cell
Neutrophil	IL-1β	B cell
Neutrophil	IL-1β	CD4+ T cell
Neutrophil	IL-1β	CD8+ T cell
Neutrophil	IL-1β	γδ T cell
Neutrophil	IL-1β	Treg
Neutrophil	IL-1β	NK cell
Neutrophil	IL-1β	ILC
Neutrophil	IL-1β	pDC
Neutrophil	IL-1β	cDC1
Neutrophil	IL-1β	cDC2
Neutrophil	IL-1β	MigDC
Neutrophil	IL-1β	Langerhans
Neutrophil	IL-1β	Macrophage
Neutrophil	IL-1β	Monocyte
Neutrophil	IL-1β	Neutrophil
Neutrophil	IL-1β	Mast cell
Neutrophil	IL-1Ra	γδ T cell
Neutrophil	IL-18	B cell
Neutrophil	IL-18	CD4+ T cell
Neutrophil	IL-18	CD8+ T cell
Neutrophil	IL-18	γδ T cell
Neutrophil	IL-18	Treg
Neutrophil	IL-18	NK cell
Neutrophil	IL-18	ILC
Neutrophil	IL-18	pDC
Neutrophil	IL-18	cDC1
Neutrophil	IL-18	cDC2
Neutrophil	IL-18	MigDC
Neutrophil	IL-18	Langerhans
Neutrophil	IL-18	Macrophage
Neutrophil	IL-18	Monocyte
Neutrophil	IL-18	Neutrophil
Neutrophil	IL-18	Mast cell
Neutrophil	IL-15	B cell
Neutrophil	IL-15	CD4+ T cell
Neutrophil	IL-15	CD8+ T cell
Neutrophil	IL-15	γδ T cell
Neutrophil	IL-15	Treg
Neutrophil	IL-15	NK cell
Neutrophil	IL-15	ILC
Neutrophil	IL-15	pDC
Neutrophil	IL-15	cDC1
Neutrophil	IL-15	cDC2
Neutrophil	IL-15	MigDC
Neutrophil	IL-15	Langerhans
Neutrophil	IL-15	eTAC
Neutrophil	IL-15	Macrophage
Neutrophil	IL-15	Monocyte
Neutrophil	IL-15	Neutrophil
Neutrophil	IL-15	Mast cell
Neutrophil	IL-5	B cell
Neutrophil	IL-5	NK cell
Neutrophil	IL-5	cDC2
Neutrophil	IL-5	Macrophage
Neutrophil	IL-27	B cell
Neutrophil	IL-27	CD4+ T cell
Neutrophil	IL-27	CD8+ T cell
Neutrophil	IL-27	γδ T cell
Neutrophil	IL-27	Treg
Neutrophil	IL-27	NK cell
Neutrophil	IL-27	pDC
Neutrophil	IL-27	cDC1
Neutrophil	IL-27	cDC2
Neutrophil	IL-27	MigDC
Neutrophil	OSM	CD4+ T cell
Neutrophil	OSM	CD8+ T cell
Neutrophil	OSM	γδ T cell
Neutrophil	OSM	Treg
Neutrophil	OSM	NK cell
Neutrophil	OSM	cDC1
Neutrophil	OSM	cDC2
Neutrophil	OSM	MigDC
Neutrophil	IL-23	B cell
Neutrophil	IL-23	γδ T cell
Neutrophil	IL-23	ILC
Neutrophil	LT-α1/β2	B cell
Neutrophil	LT-α1/β2	cDC1
Neutrophil	TNF-α	B cell
Neutrophil	TNF-α	CD4+ T cell
Neutrophil	TNF-α	CD8+ T cell
Neutrophil	TNF-α	γδ T cell
Neutrophil	TNF-α	Treg
Neutrophil	TNF-α	NK cell
Neutrophil	TNF-α	pDC
Neutrophil	TNF-α	cDC1
Neutrophil	TNF-α	cDC2
Neutrophil	TNF-α	MigDC
Neutrophil	TNF-α	Langerhans
Neutrophil	TNF-α	Macrophage
Neutrophil	TNF-α	Monocyte
Neutrophil	TNF-α	Neutrophil
Neutrophil	BAFF	γδ T cell
Neutrophil	BAFF	Treg
Neutrophil	BAFF	NK cell
Neutrophil	BAFF	cDC1
Neutrophil	BAFF	cDC2
Neutrophil	BAFF	MigDC
Neutrophil	M-CSF	γδ T cell
Neutrophil	M-CSF	cDC2
Neutrophil	M-CSF	Macrophage
Neutrophil	M-CSF	Monocyte
Neutrophil	M-CSF	Mast cell
Neutrophil	TGF-β1	γδ T cell
Neutrophil	TGF-β1	NK cell
Mast cell	IL-18	B cell
Mast cell	IL-18	CD4+ T cell
Mast cell	IL-18	CD8+ T cell
Mast cell	IL-18	γδ T cell
Mast cell	IL-18	Treg
Mast cell	IL-18	NK cell
Mast cell	IL-18	ILC
Mast cell	IL-18	pDC
Mast cell	IL-18	cDC1
Mast cell	IL-18	cDC2
Mast cell	IL-18	MigDC
Mast cell	IL-18	Langerhans
Mast cell	IL-18	Macrophage
Mast cell	IL-18	Monocyte
Mast cell	IL-18	Neutrophil
Mast cell	IL-18	Mast cell
Mast cell	IL-4	B cell
Mast cell	IL-4	CD4+ T cell
Mast cell	IL-4	CD8+ T cell
Mast cell	IL-4	γδ T cell
Mast cell	IL-4	Treg
Mast cell	IL-4	NK cell
Mast cell	IL-4	pDC
Mast cell	IL-4	cDC2
Mast cell	IL-4	MigDC
Mast cell	IL-4	Macrophage
Mast cell	IL-13	CD4+ T cell
Mast cell	IL-13	γδ T cell
Mast cell	IL-13	cDC1
Mast cell	IL-13	cDC2
Mast cell	IL-13	MigDC
Mast cell	IL-13	Macrophage
Mast cell	IL-13	Monocyte
Mast cell	IL-15	B cell
Mast cell	IL-15	CD4+ T cell
Mast cell	IL-15	CD8+ T cell
Mast cell	IL-15	γδ T cell
Mast cell	IL-15	Treg
Mast cell	IL-15	NK cell
Mast cell	IL-15	ILC
Mast cell	IL-15	pDC
Mast cell	IL-15	cDC1
Mast cell	IL-15	cDC2
Mast cell	IL-15	MigDC
Mast cell	IL-15	Langerhans
Mast cell	IL-15	eTAC
Mast cell	IL-15	Macrophage
Mast cell	IL-15	Monocyte
Mast cell	IL-15	Neutrophil
Mast cell	IL-15	Mast cell
Mast cell	GM-CSF	B cell
Mast cell	GM-CSF	γδ T cell
Mast cell	GM-CSF	NK cell
Mast cell	GM-CSF	pDC
Mast cell	GM-CSF	cDC1
Mast cell	GM-CSF	cDC2
Mast cell	GM-CSF	MigDC
Mast cell	GM-CSF	Langerhans
Mast cell	GM-CSF	Macrophage
Mast cell	GM-CSF	Monocyte
Mast cell	GM-CSF	Neutrophil
Mast cell	GM-CSF	Mast cell
Mast cell	IL-27	B cell
Mast cell	IL-27	CD4+ T cell
Mast cell	IL-27	CD8+ T cell
Mast cell	IL-27	γδ T cell
Mast cell	IL-27	Treg
Mast cell	IL-27	NK cell
Mast cell	IL-27	pDC
Mast cell	IL-27	cDC1
Mast cell	IL-27	cDC2
Mast cell	IL-27	MigDC
Mast cell	OSM	CD4+ T cell
Mast cell	OSM	CD8+ T cell
Mast cell	OSM	γδ T cell
Mast cell	OSM	Treg
Mast cell	OSM	NK cell
Mast cell	OSM	cDC1
Mast cell	OSM	cDC2
Mast cell	OSM	MigDC
Mast cell	CT-1	cDC2
Mast cell	CT-1	Macrophage
Mast cell	IL-23	B cell
Mast cell	IL-23	γδ T cell
Mast cell	IL-23	ILC
Mast cell	LT-α1/β2	B cell
Mast cell	LT-α1/β2	cDC1
Mast cell	TNF-α	B cell
Mast cell	TNF-α	CD4+ T cell
Mast cell	TNF-α	CD8+ T cell
Mast cell	TNF-α	γδ T cell
Mast cell	TNF-α	Treg
Mast cell	TNF-α	NK cell
Mast cell	TNF-α	pDC
Mast cell	TNF-α	cDC1
Mast cell	TNF-α	cDC2
Mast cell	TNF-α	MigDC
Mast cell	TNF-α	Langerhans
Mast cell	TNF-α	Macrophage
Mast cell	TNF-α	Monocyte
Mast cell	TNF-α	Neutrophil
Mast cell	4-1BBL	B cell
Mast cell	4-1BBL	NK cell
Mast cell	TRAIL	ILC
Mast cell	TRAIL	MigDC
Mast cell	TRAIL	Langerhans
Mast cell	TRAIL	Mast cell
Mast cell	TWEAK	CD4+ T cell
Mast cell	FLT3L	pDC
Mast cell	FLT3L	cDC1
Mast cell	FLT3L	cDC2
Mast cell	M-CSF	γδ T cell
Mast cell	M-CSF	cDC2
Mast cell	M-CSF	Macrophage
Mast cell	M-CSF	Monocyte
Mast cell	M-CSF	Mast cell
Mast cell	EGF	B cell
Mast cell	EGF	γδ T cell
Mast cell	EGF	cDC1
Mast cell	EGF	cDC2
Mast cell	FGF-β	Mast cell
Mast cell	TGF-β1	γδ T cell
Mast cell	TGF-β1	NK cell
Basophil	IL-2	B cell
Basophil	IL-2	CD4+ T cell
Basophil	IL-2	CD8+ T cell
Basophil	IL-2	γδ T cell
Basophil	IL-2	Treg
Basophil	IL-2	NK cell
Basophil	IL-2	ILC
Basophil	IL-2	pDC
Basophil	IL-2	cDC1
Basophil	IL-2	cDC2
Basophil	IL-2	MigDC
Basophil	IL-2	Macrophage
Basophil	IL-2	Monocyte
Basophil	IL-4	B cell
Basophil	IL-4	CD4+ T cell
Basophil	IL-4	CD8+ T cell
Basophil	IL-4	γδ T cell
Basophil	IL-4	Treg
Basophil	IL-4	NK cell
Basophil	IL-4	pDC
Basophil	IL-4	cDC2
Basophil	IL-4	MigDC
Basophil	IL-4	Macrophage
Basophil	IL-13	CD4+ T cell
Basophil	IL-13	γδ T cell
Basophil	IL-13	cDC1
Basophil	IL-13	cDC2
Basophil	IL-13	MigDC
Basophil	IL-13	Macrophage
Basophil	IL-13	Monocyte
Basophil	IL-15	B cell
Basophil	IL-15	CD4+ T cell
Basophil	IL-15	CD8+ T cell
Basophil	IL-15	γδ T cell
Basophil	IL-15	Treg
Basophil	IL-15	NK cell
Basophil	IL-15	ILC
Basophil	IL-15	pDC
Basophil	IL-15	cDC1
Basophil	IL-15	cDC2
Basophil	IL-15	MigDC
Basophil	IL-15	Langerhans
Basophil	IL-15	eTAC
Basophil	IL-15	Macrophage
Basophil	IL-15	Monocyte
Basophil	IL-15	Neutrophil
Basophil	IL-15	Mast cell
Basophil	IL-27	B cell
Basophil	IL-27	CD4+ T cell
Basophil	IL-27	CD8+ T cell
Basophil	IL-27	γδ T cell
Basophil	IL-27	Treg
Basophil	IL-27	NK cell
Basophil	IL-27	pDC
Basophil	IL-27	cDC1
Basophil	IL-27	cDC2
Basophil	IL-27	MigDC
Basophil	LIF	γδ T cell
Basophil	LIF	NK cell
Basophil	LIF	pDC
Basophil	LIF	cDC1
Basophil	LIF	cDC2
Basophil	LIF	MigDC
Basophil	LIF	Macrophage
Basophil	OSM	CD4+ T cell
Basophil	OSM	CD8+ T cell
Basophil	OSM	γδ T cell
Basophil	OSM	Treg
Basophil	OSM	NK cell
Basophil	OSM	cDC1
Basophil	OSM	cDC2
Basophil	OSM	MigDC
Basophil	IL-12	B cell
Basophil	IL-12	CD4+ T cell
Basophil	IL-12	CD8+ T cell
Basophil	IL-12	γδ T cell
Basophil	IL-12	Treg
Basophil	IL-12	NK cell
Basophil	IL-12	cDC1
Basophil	IL-12	cDC2
Basophil	IL-12	Macrophage
Basophil	IL-12	Monocyte
Basophil	LT-α1/β2	B cell
Basophil	LT-α1/β2	cDC1
Basophil	TNF-α	B cell
Basophil	TNF-α	CD4+ T cell
Basophil	TNF-α	CD8+ T cell
Basophil	TNF-α	γδ T cell
Basophil	TNF-α	Treg
Basophil	TNF-α	NK cell
Basophil	TNF-α	pDC
Basophil	TNF-α	cDC1
Basophil	TNF-α	cDC2
Basophil	TNF-α	MigDC
Basophil	TNF-α	Langerhans
Basophil	TNF-α	Macrophage
Basophil	TNF-α	Monocyte
Basophil	TNF-α	Neutrophil
Basophil	CD40L	B cell
Basophil	CD40L	γδ T cell
Basophil	CD40L	NK cell
Basophil	CD40L	pDC
Basophil	TWEAK	CD4+ T cell
Basophil	FLT3L	pDC
Basophil	FLT3L	cDC1
Basophil	FLT3L	cDC2
Basophil	M-CSF	γδ T cell
Basophil	M-CSF	cDC2
Basophil	M-CSF	Macrophage
Basophil	M-CSF	Monocyte
Basophil	M-CSF	Mast cell
Basophil	TGF-β1	γδ T cell
Basophil	TGF-β1	NK cell
BEC	TSLP	CD4+ T cell
BEC	TSLP	CD8+ T cell
BEC	TSLP	γδ T cell
BEC	TSLP	NK cell
BEC	TSLP	cDC2
BEC	TSLP	MigDC
BEC	TSLP	Langerhans
BEC	IL-15	B cell
BEC	IL-15	CD4+ T cell
BEC	IL-15	CD8+ T cell
BEC	IL-15	γδ T cell
BEC	IL-15	Treg
BEC	IL-15	NK cell
BEC	IL-15	ILC
BEC	IL-15	pDC
BEC	IL-15	cDC1
BEC	IL-15	cDC2
BEC	IL-15	MigDC
BEC	IL-15	Langerhans
BEC	IL-15	eTAC
BEC	IL-15	Macrophage
BEC	IL-15	Monocyte
BEC	IL-15	Neutrophil
BEC	IL-15	Mast cell
BEC	IL-23	B cell
BEC	IL-23	γδ T cell
BEC	IL-23	ILC
BEC	LT-α1/β2	B cell
BEC	LT-α1/β2	cDC1
BEC	TRAIL	ILC
BEC	TRAIL	MigDC
BEC	TRAIL	Langerhans
BEC	TRAIL	Mast cell
BEC	TWEAK	CD4+ T cell
BEC	TL1A	CD4+ T cell
BEC	TL1A	CD8+ T cell
BEC	TL1A	γδ T cell
BEC	TL1A	Treg
BEC	TL1A	NK cell
BEC	TL1A	ILC
BEC	TL1A	cDC1
BEC	TL1A	cDC2
BEC	TL1A	MigDC
BEC	FLT3L	pDC
BEC	FLT3L	cDC1
BEC	FLT3L	cDC2
BEC	M-CSF	γδ T cell
BEC	M-CSF	cDC2
BEC	M-CSF	Macrophage
BEC	M-CSF	Monocyte
BEC	M-CSF	Mast cell
BEC	SCF	Treg
BEC	SCF	NK cell
BEC	SCF	cDC1
BEC	SCF	MigDC
BEC	TGF-β1	γδ T cell
BEC	TGF-β1	NK cell
BEC	AdipoQ	cDC2
BEC	AdipoQ	Mast cell
LEC	IL-33	B cell
LEC	IL-33	γδ T cell
LEC	IL-33	NK cell
LEC	IL-33	cDC1
LEC	IL-33	cDC2
LEC	IL-33	Macrophage
LEC	IL-33	Monocyte
LEC	IL-2	B cell
LEC	IL-2	CD4+ T cell
LEC	IL-2	CD8+ T cell
LEC	IL-2	γδ T cell
LEC	IL-2	Treg
LEC	IL-2	NK cell
LEC	IL-2	ILC
LEC	IL-2	pDC
LEC	IL-2	cDC1
LEC	IL-2	cDC2
LEC	IL-2	MigDC
LEC	IL-2	Macrophage
LEC	IL-2	Monocyte
LEC	IL-7	B cell
LEC	IL-7	CD4+ T cell
LEC	IL-7	CD8+ T cell
LEC	IL-7	γδ T cell
LEC	IL-7	Treg
LEC	IL-7	NK cell
LEC	IL-7	pDC
LEC	IL-7	cDC1
LEC	IL-7	cDC2
LEC	IL-7	Macrophage
LEC	TSLP	CD4+ T cell
LEC	TSLP	CD8+ T cell
LEC	TSLP	γδ T cell
LEC	TSLP	NK cell
LEC	TSLP	cDC2
LEC	TSLP	MigDC
LEC	TSLP	Langerhans
LEC	IL-15	B cell
LEC	IL-15	CD4+ T cell
LEC	IL-15	CD8+ T cell
LEC	IL-15	γδ T cell
LEC	IL-15	Treg
LEC	IL-15	NK cell
LEC	IL-15	ILC
LEC	IL-15	pDC
LEC	IL-15	cDC1
LEC	IL-15	cDC2
LEC	IL-15	MigDC
LEC	IL-15	Langerhans
LEC	IL-15	eTAC
LEC	IL-15	Macrophage
LEC	IL-15	Monocyte
LEC	IL-15	Neutrophil
LEC	IL-15	Mast cell
LEC	IL-21	B cell
LEC	IL-21	CD4+ T cell
LEC	IL-21	CD8+ T cell
LEC	IL-21	γδ T cell
LEC	IL-11	NK cell
LEC	IL-11	cDC1
LEC	IL-11	cDC2
LEC	CT-1	cDC2
LEC	CT-1	Macrophage
LEC	LT-α1/β2	B cell
LEC	LT-α1/β2	cDC1
LEC	TRAIL	ILC
LEC	TRAIL	MigDC
LEC	TRAIL	Langerhans
LEC	TRAIL	Mast cell
LEC	TWEAK	CD4+ T cell
LEC	TL1A	CD4+ T cell
LEC	TL1A	CD8+ T cell
LEC	TL1A	γδ T cell
LEC	TL1A	Treg
LEC	TL1A	NK cell
LEC	TL1A	ILC
LEC	TL1A	cDC1
LEC	TL1A	cDC2
LEC	TL1A	MigDC
LEC	C5a	cDC1
LEC	FLT3L	pDC
LEC	FLT3L	cDC1
LEC	FLT3L	cDC2
LEC	M-CSF	γδ T cell
LEC	M-CSF	cDC2
LEC	M-CSF	Macrophage
LEC	M-CSF	Monocyte
LEC	M-CSF	Mast cell
LEC	SCF	Treg
LEC	SCF	NK cell
LEC	SCF	cDC1
LEC	SCF	MigDC
LEC	EGF	B cell
LEC	EGF	γδ T cell
LEC	EGF	cDC1
LEC	EGF	cDC2
LEC	TGF-β1	γδ T cell
LEC	TGF-β1	NK cell
FRC	IL-33	B cell
FRC	IL-33	γδ T cell
FRC	IL-33	NK cell
FRC	IL-33	cDC1
FRC	IL-33	cDC2
FRC	IL-33	Macrophage
FRC	IL-33	Monocyte
FRC	IL-2	B cell
FRC	IL-2	CD4+ T cell
FRC	IL-2	CD8+ T cell
FRC	IL-2	γδ T cell
FRC	IL-2	Treg
FRC	IL-2	NK cell
FRC	IL-2	ILC
FRC	IL-2	pDC
FRC	IL-2	cDC1
FRC	IL-2	cDC2
FRC	IL-2	MigDC
FRC	IL-2	Macrophage
FRC	IL-2	Monocyte
FRC	IL-7	B cell
FRC	IL-7	CD4+ T cell
FRC	IL-7	CD8+ T cell
FRC	IL-7	γδ T cell
FRC	IL-7	Treg
FRC	IL-7	NK cell
FRC	IL-7	pDC
FRC	IL-7	cDC1
FRC	IL-7	cDC2
FRC	IL-7	Macrophage
FRC	TSLP	CD4+ T cell
FRC	TSLP	CD8+ T cell
FRC	TSLP	γδ T cell
FRC	TSLP	NK cell
FRC	TSLP	cDC2
FRC	TSLP	MigDC
FRC	TSLP	Langerhans
FRC	IL-15	B cell
FRC	IL-15	CD4+ T cell
FRC	IL-15	CD8+ T cell
FRC	IL-15	γδ T cell
FRC	IL-15	Treg
FRC	IL-15	NK cell
FRC	IL-15	ILC
FRC	IL-15	pDC
FRC	IL-15	cDC1
FRC	IL-15	cDC2
FRC	IL-15	MigDC
FRC	IL-15	Langerhans
FRC	IL-15	eTAC
FRC	IL-15	Macrophage
FRC	IL-15	Monocyte
FRC	IL-15	Neutrophil
FRC	IL-15	Mast cell
FRC	IL-11	NK cell
FRC	IL-11	cDC1
FRC	IL-11	cDC2
FRC	LIF	γδ T cell
FRC	LIF	NK cell
FRC	LIF	pDC
FRC	LIF	cDC1
FRC	LIF	cDC2
FRC	LIF	MigDC
FRC	LIF	Macrophage
FRC	CT-1	cDC2
FRC	CT-1	Macrophage
FRC	IL-12	B cell
FRC	IL-12	CD4+ T cell
FRC	IL-12	CD8+ T cell
FRC	IL-12	γδ T cell
FRC	IL-12	Treg
FRC	IL-12	NK cell
FRC	IL-12	cDC1
FRC	IL-12	cDC2
FRC	IL-12	Macrophage
FRC	IL-12	Monocyte
FRC	IL-17D	CD4+ T cell
FRC	IL-17D	CD8+ T cell
FRC	LT-α1/β2	B cell
FRC	LT-α1/β2	cDC1
FRC	CD30L	cDC2
FRC	4-1BBL	B cell
FRC	4-1BBL	NK cell
FRC	TRAIL	ILC
FRC	TRAIL	MigDC
FRC	TRAIL	Langerhans
FRC	TRAIL	Mast cell
FRC	RANKL	γδ T cell
FRC	RANKL	NK cell
FRC	RANKL	cDC2
FRC	TWEAK	CD4+ T cell
FRC	BAFF	γδ T cell
FRC	BAFF	Treg
FRC	BAFF	NK cell
FRC	BAFF	cDC1
FRC	BAFF	cDC2
FRC	BAFF	MigDC
FRC	C5a	cDC1
FRC	FLT3L	pDC
FRC	FLT3L	cDC1
FRC	FLT3L	cDC2
FRC	M-CSF	γδ T cell
FRC	M-CSF	cDC2
FRC	M-CSF	Macrophage
FRC	M-CSF	Monocyte
FRC	M-CSF	Mast cell
FRC	SCF	Treg
FRC	SCF	NK cell
FRC	SCF	cDC1
FRC	SCF	MigDC
FRC	FGF-β	Mast cell
FRC	TGF-β1	γδ T cell
FRC	TGF-β1	NK cell
