# Supplementary material for: Dictionary of immune responses to cytokines at single-cell resolution
Source: Nature. 2023 Dec 6;625(7994):377–84. doi: 10.1038/s41586-023-06816-9 (PMC10781646; doi:10.1038/s41586-023-06816-9)
Supplement: Supplementary file 29 — Source Data Extended Data Fig. 12 [file 41586_2023_6816_MOESM29_ESM.xlsx]

## Sheet: a-PD1-Polarization
T_cell_CD4
	Polarization	Enrichment score	Pval	FDR
	T4-a	29.6443	3.11468e-28	3.89335e-28
	T4-b	57.969	1.44986e-65	3.62464e-65
	T4-c	33.1683	2.52739e-17	2.52739e-17
	T4-e	70.4375	2.45001e-72	1.22501e-71
	T4-f	70.7031	3.61423e-52	6.02371e-52
T_cell_CD8
	Polarization	Enrichment score	Pval	FDR
	T8-a	23.8957	8.80239e-25	1.46706e-24
	T8-b	7.92423	0.000402215	0.000402215
	T8-c	27.1352	1.78639e-12	2.23299e-12
	T8-e	105.384	1.16068e-117	5.80338e-117
	T8-f	48.0097	7.08704e-63	1.77176e-62
Treg
	Polarization	Enrichment score	Pval	FDR
	Treg-a	10.778	6.24655e-05	0.000124931
	Treg-b	0.0567274	0.985675	0.985675
	Treg-c	-3.53101	0.292982	0.390643
	Treg-d	-26.6919	1.79851e-26	7.19403e-26
NK_cell
	Polarization	Enrichment score	Pval	FDR
	NK-a	42.1188	5.28683e-57	1.05737e-56
	NK-c	-8.93962	0.0248074	0.0330765
	NK-e	71.8356	7.52822e-148	3.01129e-147
	NK-f	4.63398	0.103104	0.103104
cDC1
	Polarization	Enrichment score	Pval	FDR
	cDC1-a	-2.81802	0.115144	0.115144
	cDC1-b	-7.84194	4.41106e-06	8.82213e-06
	cDC1-c	25.2079	5.67632e-21	1.7029e-20
	cDC1-d	-62.8063	1.30238e-83	7.81431e-83
	cDC1-e	11.5166	8.12276e-05	9.74731e-05
	cDC1-f	10.6165	4.45126e-05	6.67689e-05
MigDC
	Polarization	Enrichment score	Pval	FDR
	MigDC-a	44.2256	2.34195e-51	9.3678e-51
	MigDC-c	6.16773	0.070533	0.070533
	MigDC-d	33.3171	8.63514e-44	1.72703e-43
	MigDC-e	52.1828	4.84377e-41	6.45836e-41
pDC
	Polarization	Enrichment score	Pval	FDR
	pDC-a	-3.83972	0.31375	0.522916
	pDC-b	10.2259	0.000463831	0.00115958
	pDC-c	-3.42725	0.431218	0.539022
	pDC-d	-2.09242	0.85026	0.85026
	pDC-e	-39.8607	1.2825e-09	6.41249e-09
Macrophage
	Polarization	Enrichment score	Pval	FDR
	Mac-a	95.327	1.42779e-36	3.56948e-36
	Mac-b	115.809	1.74059e-39	8.70295e-39
	Mac-c	10.5223	0.00194978	0.00243722
	Mac-d	52.6734	6.69955e-09	1.11659e-08
	Mac-e	-17.2183	0.00724289	0.00724289
cDC2
	Polarization	Enrichment score	Pval	FDR
	cDC2-a	6.94301	0.00149588	0.00199451
	cDC2-b	54.9347	2.28721e-47	9.14882e-47
	cDC2-c	7.50712	0.0995125	0.0995125
	cDC2-e	23.524	2.59354e-19	5.18707e-19
Neutrophil
	Polarization	Enrichment score	Pval	FDR
	Neu-a	3.50834	0.812309	0.812309
	Neu-c	-11.9298	0.0203607	0.0271476
	Neu-d	41.8886	1.66012e-08	6.64046e-08
	Neu-e	37.5184	4.2771e-05	8.5542e-05

## Sheet: d-COVID19
B cell							Monocyte
Cytokine	Enrichment score	Pval	FDR	ReceptorExpressed			Polarization	Enrichment score	Pval	FDR
4-1BBL	3.55973	0.689897	0.786376	NotExpressed			Mono-a	19.1048	2.10051e-09	6.93175e-09
AdipoQ	23.8891	0.190726	0.355089	Expressed			Mono-b	16.0733	7.57075e-07	1.26179e-06
ADSF	13.2112	0.119894	0.278673	Expressed			Mono-c	23.7036	2.7727e-09	6.93175e-09
APRIL	9.84252	0.553501	0.689871	Expressed			Mono-d	-0.581816	0.275133	0.275133
BAFF	20.1758	0.00582694	0.0313198	Expressed			Mono-e	5.29131	0.192833	0.241041
C3a	9.80286	0.593816	0.724951	NotExpressed
C5a	0.71795	0.759113	0.847841	NotExpressed
CD27L	9.05506	0.0779165	0.21387	Expressed			B cell
CD30L	16.7313	0.0168091	0.0779003	NotExpressed			Polarization	Enrichment score	Pval	FDR
CD40L	30.6576	1.23035e-06	1.7635e-05	Expressed			B-a	13.2552	8.40932e-18	1.12124e-17
CT-1	12.2767	0.0434393	0.155647	NotExpressed			B-b	8.10852	4.04603e-05	4.04603e-05
Decorin	9.71972	0.262433	0.434024	NotExpressed			B-e	50.9445	1.11678e-112	4.46713e-112
EGF	4.72504	0.367913	0.527343	NotExpressed			B-f	72.573	7.12981e-28	1.42596e-27
FasL	22.1867	0.0172105	0.0779003	Expressed
FGF-β	20.2466	0.0110114	0.0557048	Expressed
FLT3L	12.7108	0.0431862	0.155647	NotExpressed			CD4+ T cell
G-CSF	-7.45086	0.14887	0.320071	NotExpressed			Polarization	Enrichment score	Pval	FDR
GDNF	7.50054	0.496198	0.65252	NotExpressed			T4-a	12.5886	2.10002e-08	3.50004e-08
GITRL	2.99935	0.624205	0.729451	NotExpressed			T4-b	7.35441	0.00260954	0.00260954
GM-CSF	10.419	0.0795794	0.21387	NotExpressed			T4-c	13.3685	1.64809e-05	2.06011e-05
HGF	0.17893	0.694937	0.786376	NotExpressed			T4-e	44.138	1.28385e-42	5.56317e-42
IFN-α1	45.7822	4.63873e-16	1.99465e-14	Expressed			T4-f	54.7272	2.22527e-42	5.56317e-42
IFN-β	32.5033	1.35424e-09	2.91162e-08	Expressed
IFN-γ	26.4888	3.86512e-06	4.74858e-05	Expressed
IFN-ε	7.47758	0.233594	0.398776	Expressed
IFN-κ	17.9768	0.000128137	0.00110198	Expressed
IFN-λ2	10.0554	0.0414492	0.155647	NotExpressed
IGF-1	6.65361	0.0988388	0.250004	NotExpressed
IL-10	26.8397	1.18337e-07	2.0354e-06	Expressed
IL-11	2.26439	0.479342	0.644116	NotExpressed
IL-12	9.15163	0.0692692	0.212756	NotExpressed
IL-13	8.01532	0.187434	0.355089	Expressed
IL-15	16.1623	0.00111137	0.00735211	Expressed
IL-17A	9.07216	0.164071	0.328518	NotExpressed
IL-17B	8.29051	0.0663271	0.211264	NotExpressed
IL-17C	0.292491	0.847894	0.883787	NotExpressed
IL-17D	13.3865	0.300774	0.470301	Expressed
IL-17E	1.76044	0.817392	0.883536	NotExpressed
IL-17F	9.60267	0.105039	0.255824	NotExpressed
IL-18	6.47148	0.627667	0.729451	NotExpressed
IL-19	11.5918	0.0265974	0.114369	NotExpressed
IL-1Ra	12.1375	0.107089	0.255824	NotExpressed
IL-1α	11.367	0.0452463	0.155647	NotExpressed
IL-1β	18.0446	0.0345652	0.141553	NotExpressed
IL-2	25.0846	0.000472329	0.00369275	Expressed
IL-20	7.5506	0.1631	0.328518	NotExpressed
IL-21	38.254	4.43999e-11	1.2728e-09	NotExpressed
IL-22	9.09846	0.285077	0.462579	NotExpressed
IL-23	0.554185	0.826897	0.883536	NotExpressed
IL-24	8.20899	0.389538	0.549184	NotExpressed
IL-27	3.1418	0.4748	0.644116	Expressed
IL-3	19.3462	0.00230272	0.0141453	NotExpressed
IL-30	11.4111	0.0920433	0.23987	Expressed
IL-31	16.8025	0.134516	0.296626	NotExpressed
IL-33	-6.34782	0.181774	0.355089	NotExpressed
IL-34	11.4705	0.075596	0.21387	Expressed
IL-36Ra	1.93779	0.934763	0.934763	NotExpressed
IL-36α	28.484	1.69724e-05	0.000162181	NotExpressed
IL-4	73.5902	1.57468e-23	1.35422e-21	Expressed
IL-5	21.6413	0.000948558	0.006798	NotExpressed
IL-6	15.3286	0.125823	0.284757	Expressed
IL-7	15.1591	0.00257896	0.014786	Expressed
IL-9	36.1262	4.42272e-06	4.75443e-05	NotExpressed
IL-Y	6.73142	0.164259	0.328518	NotExpressed
Leptin	6.47896	0.622477	0.729451	NotExpressed
LIF	-5.96252	0.19406	0.355089	NotExpressed
LIGHT	2.17603	0.928936	0.934763	Expressed
LT-α1/β2	0.248097	0.785285	0.865827	NotExpressed
LT-α2/β1	5.41585	0.500771	0.65252	Expressed
M-CSF	6.50544	0.0795794	0.21387	Expressed
Noggin	3.85316	0.224143	0.393393	NotExpressed
NP	-0.885626	0.859394	0.883787	NotExpressed
OSM	10.49	0.832168	0.883536	NotExpressed
OX40L	3.02458	0.863234	0.883787	NotExpressed
PRL	8.49932	0.0574679	0.190086	NotExpressed
PSPN	0.926809	0.553501	0.689871	NotExpressed
RANKL	4.94023	0.297235	0.470301	NotExpressed
SCF	-4.87207	0.314678	0.474777	NotExpressed
TGF-β1	5.44356	0.215873	0.386773	Expressed
TL1A	16.5473	0.421093	0.584097	NotExpressed
TNF-α	6.49367	0.598506	0.724951	Expressed
TPO	6.85328	0.307674	0.472499	NotExpressed
TRAIL	14.1821	0.343734	0.509675	Expressed
TSLP	-5.34808	0.236484	0.398776	NotExpressed
TWEAK	4.47131	0.360166	0.524987	NotExpressed
VEGF	2.45306	0.523511	0.671969	NotExpressed
